# Supplementary material for: The inorganic pyrophosphatases of microorganisms: a structural and functional review
Source: PeerJ. 2024 Jun 24;12:e17496. doi: 10.7717/peerj.17496 (PMC11210485; doi:10.7717/peerj.17496)
Supplement: Supplemental Information 1 [file peerj-12-17496-s001.zip]

Archive with 70 entries (65 files):
- Supplementary Files/Familiy I models/
- Supplementary Files/Familiy I models/AF-B0B8Z8-F1-model_v4_Chlamydia.pdb
- Supplementary Files/Familiy I models/AF-O77460-F1-model_v4_D_melanogaster.pdb
- Supplementary Files/Familiy I models/AF-P37980-F1-model_v4_B_taurus.pdb
- Supplementary Files/Familiy I models/AF-P38576-F1-model_v4_Thermus.pdb
- Supplementary Files/Familiy I models/AF-P50308-F1-model_v4_Sulfolobus.pdb
- Supplementary Files/Familiy I models/AF-P80507-F1-model_v4_Synechocystis.pdb
- Supplementary Files/Familiy I models/AF-P9WI55-F1-model_Mycobacterium.pdb
- Supplementary Files/Familiy I models/AF-Q18680-F1-model_v4_C_elegans.pdb
- Supplementary Files/Familiy I models/AF-Q87WD6-F1-model_v4_Pseudomonas_syr.pdb
- Supplementary Files/Familiy I models/AF-Q8ZB98-F1-model_v_Yersinia.pdb
- Supplementary Files/Familiy I models/AF-Q9H2U2-F1-model_v4_Human.pdb
- Supplementary Files/Familiy I models/AF-Q9JVG3-F1-model_v4_Neisseria.pdb
- Supplementary Files/Familiy I models/AF-Q9RGQ1-F1-model_v4_Rhodospirillum.pdb
- Supplementary Files/Familiy I models/AF-Q9X8I9-F1-model_v4_Streptomyces.pdb
- Supplementary Files/Familiy I models/AF-Q9ZLL5-F1-model_v4_Helicobacter.pdb
- Supplementary Files/Familiy I models/US112978077Yeastinvertbreates.pdb
- Supplementary Files/Family II models/
- Supplementary Files/Family II models/1k23B_subtilis.pdb
- Supplementary Files/Family II models/1k23BOnechain.pdb
- Supplementary Files/Family II models/1wpmBsubtilis dimer.pdb
- Supplementary Files/Family II models/4py9.pdb
- Supplementary Files/Family II models/AF-B9KPJ6-F1-model_v4_Rspaheroides.pdb
- Supplementary Files/Family II models/AF-P37487-F1-model_v4_Bsubtilis.pdb
- Supplementary Files/Family II models/AF-Q8GEE6-F1-model_v4_Rcapsulatus.pdb
- Supplementary Files/Family II models/AF-Q8XIQ9-F1-model_v4_Clostridium.pdb
- Supplementary Files/Family II models/AF-Q9WZ56-F1-model_v4_Thermotoga.pdb
- Supplementary Files/Fungal c_PPases/
- Supplementary Files/Fungal c_PPases/1e9g_S_cerevisiae.pdb
- Supplementary Files/Fungal c_PPases/AF-A0A100IU80-F1-model_v4_A_niger.pdb
- Supplementary Files/Fungal c_PPases/AF-P83777-F1-model_v4_C_albicans.pdb
- Supplementary Files/Fungal c_PPases/AF-Q5B912-F1-model_v4_A_nidulans.pdb
- Supplementary Files/Fungal c_PPases/AF-Q6MVH7-F1-model_v4_N_crassa.pdb
- Supplementary Files/H membrane bound sequences.txt
- Supplementary Files/m_PPases/
- Supplementary Files/m_PPases/4a01 Vigna radiata.pdb
- Supplementary Files/m_PPases/4a01mungbeanchainA.pdb
- Supplementary Files/m_PPases/AF-A0A0U2VTE8-F1-model_v4_M_Paucibacter42545.pdb
- Supplementary Files/m_PPases/AF-A0A254N8W5-F1-model_v4_M_Ppuraquae.pdb
- Supplementary Files/m_PPases/AF-A0A4D8R4J4-F1-model_v4_A_brasilense.pdb
- Supplementary Files/m_PPases/AF-A0A5A7W491-F1-model_v4_Tardiphaga.pdb
- Supplementary Files/m_PPases/AF-A0A6C1EE82-F1-model_v4levadurapastorianus.pdb
- Supplementary Files/m_PPases/AF-A0A858QBT2-F1-model_v4_M_geothermalis.pdb
- Supplementary Files/m_PPases/AF-F0W135-F1-model_v4_Albugo_laibachii.pdb
- Supplementary Files/m_PPases/AF-K3WK56-F1-model_v4Pythium_ultimum.pdb
- Supplementary Files/m_PPases/AF-O68460-F1-model_v4_M_Rrubrum.pdb
- Supplementary Files/m_PPases/AF-P21616-F1-model_v4_M_Vradiata.pdb
- Supplementary Files/m_PPases/AF-P31414-F1-model_v4_M_Athaliana.pdb
- Supplementary Files/m_PPases/AF-Q06572-F1-model_v4 Hordeum.pdb
- Supplementary Files/m_PPases/AF-Q2W4S3-F1-model_v4_M_Mmagneticum.pdb
- Supplementary Files/m_PPases/AF-Q82TF3-F1-model_v4_M_Neuropea.pdb
- Supplementary Files/m_PPases/AF-Q898Q9-F1-model_v4_M_Ctetani.pdb
- Supplementary Files/m_PPases/AF-Q8KY01-F1-model_v4_M_Rpalustris.pdb
- Supplementary Files/m_PPases/AF-Q9S5X0-F1-model_v4_M_Tmaritima.pdb
- Supplementary Files/m_PPases/AF-Q9X913-F1-model_v4_M_Scoelicolor.pdb
- Supplementary Files/m_PPases/AF-S5DPH3-F1-model_v4_C_actinomarina.pdb
- Supplementary Files/m_PPases/AF-W2REY1-F1-model_v4_Phytophthora_parasitica.pdb
- Supplementary Files/m_PPases/AF-W4H122-F1-model_v4_Aphanomyces_astaci.pdb
- Supplementary Files/m_PPases/C_micrarchaeota_1a637_unrelaxed_rank_001_alphafold2_ptm_model_4_seed_000.pdb
- Supplementary Files/m_PPases/HppasePaucibacter_d04b1_unrelaxed_rank_001_alphafold2_ptm_model_4_seed_000.pdb
- Supplementary Files/m_PPases/Prochlorococcus_f9147_unrelaxed_rank_001_alphafold2_ptm_model_3_seed_000.pdb
- Supplementary Files/m_PPases/Sordaria_04d91_unrelaxed_rank_001_alphafold2_ptm_model_5_seed_000.pdb
- Supplementary Files/Protist and slime molds enzymes/
- Supplementary Files/Protist and slime molds enzymes/AF-A2G3K3-F1-model_v4_T_vaginalis.pdb
- Supplementary Files/Protist and slime molds enzymes/AF-O77392-F1-model_v4_Plasmodium_falciparum.pdb
- Supplementary Files/Protist and slime molds enzymes/AF-Q384W3-F1-model_v4_Trypanosoma_brucei.pdb
- Supplementary Files/Protist and slime molds enzymes/AF-Q54PV8-F1-model_v4_Dictyostelium.pdb
- Supplementary Files/Protist and slime molds enzymes/AF-V6TM56-F1-model_v4_Giardia_FamilyII.pdb
- Supplementary Files/Protist and slime molds enzymes/GiardiaDimer_f4a5a_unrelaxed_rank_001_alphafold2_multimer_v3_model_3_seed_000.pdb
- Supplementary Files/Sequences Family I y II.txt
