# Supplementary material for: The inorganic pyrophosphatases of microorganisms: a structural and functional review
Source: PeerJ. 2024 Jun 24;12:e17496. doi: 10.7717/peerj.17496 (PMC11210485; doi:10.7717/peerj.17496)
Supplement: Supplemental Information 1 [file peerj-12-17496-s001.zip › Supplementary Files/Familiy I models/AF-B0B8Z8-F1-model_v4_Chlamydia.pdb]

HEADER                                            01-JUN-22                     
TITLE     ALPHAFOLD MONOMER V2.0 PREDICTION FOR INORGANIC PYROPHOSPHATASE       
TITLE    2 (B0B8Z8)                                                             
COMPND    MOL_ID: 1;                                                            
COMPND   2 MOLECULE: INORGANIC PYROPHOSPHATASE;                                 
COMPND   3 CHAIN: A                                                             
SOURCE    MOL_ID: 1;                                                            
SOURCE   2 ORGANISM_SCIENTIFIC: CHLAMYDIA TRACHOMATIS SEROVAR L2 (STRAIN 434/BU 
SOURCE   3 / ATCC VR-902B);                                                     
SOURCE   4 ORGANISM_TAXID: 471472                                               
REMARK   1                                                                      
REMARK   1 REFERENCE 1                                                          
REMARK   1  AUTH   JOHN JUMPER, RICHARD EVANS, ALEXANDER PRITZEL, TIM GREEN,    
REMARK   1  AUTH 2 MICHAEL FIGURNOV, OLAF RONNEBERGER, KATHRYN TUNYASUVUNAKOOL, 
REMARK   1  AUTH 3 RUSS BATES, AUGUSTIN ZIDEK, ANNA POTAPENKO, ALEX BRIDGLAND,  
REMARK   1  AUTH 4 CLEMENS MEYER, SIMON A A KOHL, ANDREW J BALLARD,             
REMARK   1  AUTH 5 ANDREW COWIE, BERNARDINO ROMERA-PAREDES, STANISLAV NIKOLOV,  
REMARK   1  AUTH 6 RISHUB JAIN, JONAS ADLER, TREVOR BACK, STIG PETERSEN,        
REMARK   1  AUTH 7 DAVID REIMAN, ELLEN CLANCY, MICHAL ZIELINSKI,                
REMARK   1  AUTH 8 MARTIN STEINEGGER, MICHALINA PACHOLSKA, TAMAS BERGHAMMER,    
REMARK   1  AUTH 9 DAVID SILVER, ORIOL VINYALS, ANDREW W SENIOR,                
REMARK   1  AUTH10 KORAY KAVUKCUOGLU, PUSHMEET KOHLI, DEMIS HASSABIS            
REMARK   1  TITL   HIGHLY ACCURATE PROTEIN STRUCTURE PREDICTION WITH ALPHAFOLD  
REMARK   1  REF    NATURE                        V. 596   583 2021              
REMARK   1  REFN                   ISSN 0028-0836                               
REMARK   1  PMID   34265844                                                     
REMARK   1  DOI    10.1038/s41586-021-03819-2                                   
REMARK   1                                                                      
REMARK   1 DISCLAIMERS                                                          
REMARK   1 ALPHAFOLD DATA, COPYRIGHT (2021) DEEPMIND TECHNOLOGIES LIMITED. THE  
REMARK   1 INFORMATION PROVIDED IS THEORETICAL MODELLING ONLY AND CAUTION SHOULD
REMARK   1 BE EXERCISED IN ITS USE. IT IS PROVIDED "AS-IS" WITHOUT ANY WARRANTY 
REMARK   1 OF ANY KIND, WHETHER EXPRESSED OR IMPLIED. NO WARRANTY IS GIVEN THAT 
REMARK   1 USE OF THE INFORMATION SHALL NOT INFRINGE THE RIGHTS OF ANY THIRD    
REMARK   1 PARTY. THE INFORMATION IS NOT INTENDED TO BE A SUBSTITUTE FOR        
REMARK   1 PROFESSIONAL MEDICAL ADVICE, DIAGNOSIS, OR TREATMENT, AND DOES NOT   
REMARK   1 CONSTITUTE MEDICAL OR OTHER PROFESSIONAL ADVICE. IT IS AVAILABLE FOR 
REMARK   1 ACADEMIC AND COMMERCIAL PURPOSES, UNDER CC-BY 4.0 LICENCE.           
DBREF  XXXX A    1   209  UNP    B0B8Z8   IPYR_CHLT2       1    209             
SEQRES   1 A  209  MET SER LYS THR PRO LEU SER ILE ALA HIS PRO TRP HIS          
SEQRES   2 A  209  GLY PRO VAL LEU THR ARG ASP ASP TYR GLU SER LEU CYS          
SEQRES   3 A  209  CYS TYR ILE GLU ILE THR PRO ALA ASP SER VAL LYS PHE          
SEQRES   4 A  209  GLU LEU ASP LYS GLU THR GLY ILE LEU LYS VAL ASP ARG          
SEQRES   5 A  209  PRO GLN LYS PHE SER ASN PHE CYS PRO CYS LEU TYR GLY          
SEQRES   6 A  209  LEU LEU PRO LYS THR TYR CYS GLY ASP LEU SER GLY GLU          
SEQRES   7 A  209  TYR SER GLY GLN GLN SER ASN ARG GLU ASN ILE LYS GLY          
SEQRES   8 A  209  ASP GLY ASP PRO LEU ASP ILE CYS VAL LEU THR GLU LYS          
SEQRES   9 A  209  ASN ILE THR GLN GLY ASN ILE LEU LEU GLN ALA ARG PRO          
SEQRES  10 A  209  ILE GLY GLY ILE ARG ILE LEU ASP SER GLU GLU ALA ASP          
SEQRES  11 A  209  ASP LYS ILE ILE ALA VAL LEU GLU ASP ASP LEU VAL TYR          
SEQRES  12 A  209  GLY ASN ILE GLU ASP ILE SER GLU CYS PRO GLY THR VAL          
SEQRES  13 A  209  LEU ASP MET ILE GLN HIS TYR PHE LEU THR TYR LYS ALA          
SEQRES  14 A  209  THR PRO GLU SER LEU ILE GLN ALA LYS PRO ALA LYS ILE          
SEQRES  15 A  209  GLU ILE VAL GLY LEU TYR GLY LYS LYS GLU ALA GLN LYS          
SEQRES  16 A  209  VAL ILE ARG LEU ALA HIS GLU ASP TYR CYS ASN LEU PHE          
SEQRES  17 A  209  MET                                                          
CRYST1    1.000    1.000    1.000  90.00  90.00  90.00 P 1           1          
ORIGX1      1.000000  0.000000  0.000000        0.00000                         
ORIGX2      0.000000  1.000000  0.000000        0.00000                         
ORIGX3      0.000000  0.000000  1.000000        0.00000                         
SCALE1      1.000000  0.000000  0.000000        0.00000                         
SCALE2      0.000000  1.000000  0.000000        0.00000                         
SCALE3      0.000000  0.000000  1.000000        0.00000                         
MODEL        1                                                                  
ATOM      1  N   MET A   1      18.604  33.936  15.220  1.00 45.54           N  
ATOM      2  CA  MET A   1      18.455  32.532  14.785  1.00 45.54           C  
ATOM      3  C   MET A   1      17.937  32.554  13.361  1.00 45.54           C  
ATOM      4  CB  MET A   1      17.487  31.756  15.693  1.00 45.54           C  
ATOM      5  O   MET A   1      16.883  33.139  13.140  1.00 45.54           O  
ATOM      6  CG  MET A   1      18.066  31.518  17.092  1.00 45.54           C  
ATOM      7  SD  MET A   1      16.880  30.745  18.217  1.00 45.54           S  
ATOM      8  CE  MET A   1      17.823  30.774  19.767  1.00 45.54           C  
ATOM      9  N   SER A   2      18.696  32.013  12.407  1.00 58.15           N  
ATOM     10  CA  SER A   2      18.180  31.760  11.060  1.00 58.15           C  
ATOM     11  C   SER A   2      17.014  30.787  11.209  1.00 58.15           C  
ATOM     12  CB  SER A   2      19.280  31.141  10.186  1.00 58.15           C  
ATOM     13  O   SER A   2      17.222  29.651  11.629  1.00 58.15           O  
ATOM     14  OG  SER A   2      18.739  30.791   8.937  1.00 58.15           O  
ATOM     15  N   LYS A   3      15.782  31.245  10.976  1.00 60.96           N  
ATOM     16  CA  LYS A   3      14.677  30.315  10.771  1.00 60.96           C  
ATOM     17  C   LYS A   3      14.947  29.709   9.403  1.00 60.96           C  
ATOM     18  CB  LYS A   3      13.310  31.026  10.815  1.00 60.96           C  
ATOM     19  O   LYS A   3      14.664  30.365   8.404  1.00 60.96           O  
ATOM     20  CG  LYS A   3      12.888  31.467  12.225  1.00 60.96           C  
ATOM     21  CD  LYS A   3      11.469  32.058  12.190  1.00 60.96           C  
ATOM     22  CE  LYS A   3      11.004  32.474  13.592  1.00 60.96           C  
ATOM     23  NZ  LYS A   3       9.606  32.978  13.573  1.00 60.96           N  
ATOM     24  N   THR A   4      15.531  28.512   9.351  1.00 59.70           N  
ATOM     25  CA  THR A   4      15.410  27.693   8.143  1.00 59.70           C  
ATOM     26  C   THR A   4      13.922  27.708   7.799  1.00 59.70           C  
ATOM     27  CB  THR A   4      15.878  26.251   8.369  1.00 59.70           C  
ATOM     28  O   THR A   4      13.118  27.411   8.693  1.00 59.70           O  
ATOM     29  CG2 THR A   4      15.952  25.461   7.064  1.00 59.70           C  
ATOM     30  OG1 THR A   4      17.175  26.266   8.920  1.00 59.70           O  
ATOM     31  N   PRO A   5      13.522  28.187   6.609  1.00 55.61           N  
ATOM     32  CA  PRO A   5      12.112  28.227   6.263  1.00 55.61           C  
ATOM     33  C   PRO A   5      11.549  26.822   6.467  1.00 55.61           C  
ATOM     34  CB  PRO A   5      12.041  28.728   4.817  1.00 55.61           C  
ATOM     35  O   PRO A   5      12.207  25.844   6.116  1.00 55.61           O  
ATOM     36  CG  PRO A   5      13.442  28.470   4.260  1.00 55.61           C  
ATOM     37  CD  PRO A   5      14.350  28.573   5.481  1.00 55.61           C  
ATOM     38  N   LEU A   6      10.382  26.731   7.107  1.00 67.61           N  
ATOM     39  CA  LEU A   6       9.669  25.468   7.266  1.00 67.61           C  
ATOM     40  C   LEU A   6       9.331  24.972   5.855  1.00 67.61           C  
ATOM     41  CB  LEU A   6       8.402  25.687   8.121  1.00 67.61           C  
ATOM     42  O   LEU A   6       8.341  25.401   5.269  1.00 67.61           O  
ATOM     43  CG  LEU A   6       8.658  25.905   9.624  1.00 67.61           C  
ATOM     44  CD1 LEU A   6       7.426  26.526  10.286  1.00 67.61           C  
ATOM     45  CD2 LEU A   6       8.968  24.591  10.344  1.00 67.61           C  
ATOM     46  N   SER A   7      10.198  24.146   5.275  1.00 81.76           N  
ATOM     47  CA  SER A   7       9.905  23.430   4.043  1.00 81.76           C  
ATOM     48  C   SER A   7       9.044  22.231   4.404  1.00 81.76           C  
ATOM     49  CB  SER A   7      11.186  23.000   3.321  1.00 81.76           C  
ATOM     50  O   SER A   7       9.356  21.508   5.353  1.00 81.76           O  
ATOM     51  OG  SER A   7      11.987  22.189   4.158  1.00 81.76           O  
ATOM     52  N   ILE A   8       7.978  22.008   3.643  1.00 83.85           N  
ATOM     53  CA  ILE A   8       7.232  20.755   3.723  1.00 83.85           C  
ATOM     54  C   ILE A   8       8.183  19.653   3.259  1.00 83.85           C  
ATOM     55  CB  ILE A   8       5.936  20.830   2.891  1.00 83.85           C  
ATOM     56  O   ILE A   8       8.790  19.759   2.194  1.00 83.85           O  
ATOM     57  CG1 ILE A   8       5.029  21.954   3.450  1.00 83.85           C  
ATOM     58  CG2 ILE A   8       5.209  19.474   2.913  1.00 83.85           C  
ATOM     59  CD1 ILE A   8       3.766  22.214   2.622  1.00 83.85           C  
ATOM     60  N   ALA A   9       8.377  18.642   4.100  1.00 90.43           N  
ATOM     61  CA  ALA A   9       9.232  17.520   3.758  1.00 90.43           C  
ATOM     62  C   ALA A   9       8.546  16.669   2.679  1.00 90.43           C  
ATOM     63  CB  ALA A   9       9.558  16.747   5.039  1.00 90.43           C  
ATOM     64  O   ALA A   9       7.336  16.458   2.743  1.00 90.43           O  
ATOM     65  N   HIS A  10       9.313  16.179   1.703  1.00 96.27           N  
ATOM     66  CA  HIS A  10       8.792  15.291   0.665  1.00 96.27           C  
ATOM     67  C   HIS A  10       8.180  14.034   1.313  1.00 96.27           C  
ATOM     68  CB  HIS A  10       9.941  14.912  -0.275  1.00 96.27           C  
ATOM     69  O   HIS A  10       8.903  13.380   2.067  1.00 96.27           O  
ATOM     70  CG  HIS A  10       9.470  14.176  -1.498  1.00 96.27           C  
ATOM     71  CD2 HIS A  10       9.373  14.703  -2.756  1.00 96.27           C  
ATOM     72  ND1 HIS A  10       9.074  12.856  -1.580  1.00 96.27           N  
ATOM     73  CE1 HIS A  10       8.755  12.597  -2.860  1.00 96.27           C  
ATOM     74  NE2 HIS A  10       8.910  13.699  -3.595  1.00 96.27           N  
ATOM     75  N   PRO A  11       6.914  13.655   1.048  1.00 97.18           N  
ATOM     76  CA  PRO A  11       6.247  12.568   1.774  1.00 97.18           C  
ATOM     77  C   PRO A  11       6.975  11.220   1.729  1.00 97.18           C  
ATOM     78  CB  PRO A  11       4.853  12.469   1.159  1.00 97.18           C  
ATOM     79  O   PRO A  11       6.991  10.504   2.723  1.00 97.18           O  
ATOM     80  CG  PRO A  11       4.574  13.896   0.700  1.00 97.18           C  
ATOM     81  CD  PRO A  11       5.946  14.371   0.226  1.00 97.18           C  
ATOM     82  N   TRP A  12       7.650  10.911   0.618  1.00 98.11           N  
ATOM     83  CA  TRP A  12       8.456   9.691   0.502  1.00 98.11           C  
ATOM     84  C   TRP A  12       9.795   9.753   1.259  1.00 98.11           C  
ATOM     85  CB  TRP A  12       8.677   9.385  -0.982  1.00 98.11           C  
ATOM     86  O   TRP A  12      10.170   8.798   1.929  1.00 98.11           O  
ATOM     87  CG  TRP A  12       9.394   8.119  -1.306  1.00 98.11           C  
ATOM     88  CD1 TRP A  12       9.528   7.042  -0.496  1.00 98.11           C  
ATOM     89  CD2 TRP A  12       9.995   7.736  -2.582  1.00 98.11           C  
ATOM     90  CE2 TRP A  12      10.535   6.426  -2.439  1.00 98.11           C  
ATOM     91  CE3 TRP A  12      10.109   8.337  -3.856  1.00 98.11           C  
ATOM     92  NE1 TRP A  12      10.240   6.065  -1.150  1.00 98.11           N  
ATOM     93  CH2 TRP A  12      11.204   6.340  -4.754  1.00 98.11           C  
ATOM     94  CZ2 TRP A  12      11.120   5.725  -3.496  1.00 98.11           C  
ATOM     95  CZ3 TRP A  12      10.715   7.647  -4.925  1.00 98.11           C  
ATOM     96  N   HIS A  13      10.524  10.871   1.195  1.00 97.50           N  
ATOM     97  CA  HIS A  13      11.920  10.937   1.662  1.00 97.50           C  
ATOM     98  C   HIS A  13      12.080  11.586   3.043  1.00 97.50           C  
ATOM     99  CB  HIS A  13      12.748  11.703   0.619  1.00 97.50           C  
ATOM    100  O   HIS A  13      13.079  11.389   3.737  1.00 97.50           O  
ATOM    101  CG  HIS A  13      12.663  11.115  -0.766  1.00 97.50           C  
ATOM    102  CD2 HIS A  13      12.256  11.744  -1.911  1.00 97.50           C  
ATOM    103  ND1 HIS A  13      12.987   9.826  -1.115  1.00 97.50           N  
ATOM    104  CE1 HIS A  13      12.780   9.673  -2.431  1.00 97.50           C  
ATOM    105  NE2 HIS A  13      12.327  10.822  -2.951  1.00 97.50           N  
ATOM    106  N   GLY A  14      11.116  12.418   3.426  1.00 95.43           N  
ATOM    107  CA  GLY A  14      11.168  13.292   4.588  1.00 95.43           C  
ATOM    108  C   GLY A  14      10.838  12.601   5.909  1.00 95.43           C  
ATOM    109  O   GLY A  14      11.663  12.654   6.827  1.00 95.43           O  
ATOM    110  N   PRO A  15       9.648  11.985   6.043  1.00 96.65           N  
ATOM    111  CA  PRO A  15       9.221  11.352   7.283  1.00 96.65           C  
ATOM    112  C   PRO A  15      10.176  10.250   7.751  1.00 96.65           C  
ATOM    113  CB  PRO A  15       7.810  10.818   7.031  1.00 96.65           C  
ATOM    114  O   PRO A  15      10.860   9.588   6.970  1.00 96.65           O  
ATOM    115  CG  PRO A  15       7.297  11.687   5.886  1.00 96.65           C  
ATOM    116  CD  PRO A  15       8.560  11.956   5.075  1.00 96.65           C  
ATOM    117  N   VAL A  16      10.233  10.061   9.067  1.00 97.24           N  
ATOM    118  CA  VAL A  16      10.949   8.935   9.671  1.00 97.24           C  
ATOM    119  C   VAL A  16      10.027   7.723   9.612  1.00 97.24           C  
ATOM    120  CB  VAL A  16      11.360   9.262  11.119  1.00 97.24           C  
ATOM    121  O   VAL A  16       8.964   7.771  10.217  1.00 97.24           O  
ATOM    122  CG1 VAL A  16      12.019   8.067  11.811  1.00 97.24           C  
ATOM    123  CG2 VAL A  16      12.356  10.432  11.158  1.00 97.24           C  
ATOM    124  N   LEU A  17      10.448   6.664   8.915  1.00 98.51           N  
ATOM    125  CA  LEU A  17       9.673   5.430   8.750  1.00 98.51           C  
ATOM    126  C   LEU A  17       9.250   4.813  10.089  1.00 98.51           C  
ATOM    127  CB  LEU A  17      10.523   4.438   7.934  1.00 98.51           C  
ATOM    128  O   LEU A  17       8.079   4.540  10.300  1.00 98.51           O  
ATOM    129  CG  LEU A  17       9.917   3.028   7.776  1.00 98.51           C  
ATOM    130  CD1 LEU A  17       8.510   3.024   7.181  1.00 98.51           C  
ATOM    131  CD2 LEU A  17      10.842   2.196   6.892  1.00 98.51           C  
ATOM    132  N   THR A  18      10.195   4.606  11.003  1.00 98.17           N  
ATOM    133  CA  THR A  18       9.954   3.976  12.309  1.00 98.17           C  
ATOM    134  C   THR A  18      10.977   4.472  13.332  1.00 98.17           C  
ATOM    135  CB  THR A  18       9.983   2.440  12.192  1.00 98.17           C  
ATOM    136  O   THR A  18      12.042   4.985  12.966  1.00 98.17           O  
ATOM    137  CG2 THR A  18      11.301   1.906  11.625  1.00 98.17           C  
ATOM    138  OG1 THR A  18       9.840   1.846  13.458  1.00 98.17           O  
ATOM    139  N   ARG A  19      10.656   4.352  14.625  1.00 95.51           N  
ATOM    140  CA  ARG A  19      11.561   4.655  15.751  1.00 95.51           C  
ATOM    141  C   ARG A  19      11.735   3.479  16.716  1.00 95.51           C  
ATOM    142  CB  ARG A  19      11.062   5.896  16.502  1.00 95.51           C  
ATOM    143  O   ARG A  19      12.439   3.622  17.712  1.00 95.51           O  
ATOM    144  CG  ARG A  19      11.127   7.164  15.646  1.00 95.51           C  
ATOM    145  CD  ARG A  19      10.619   8.351  16.467  1.00 95.51           C  
ATOM    146  NE  ARG A  19      10.630   9.593  15.672  1.00 95.51           N  
ATOM    147  NH1 ARG A  19      12.552  10.525  16.519  1.00 95.51           N  
ATOM    148  NH2 ARG A  19      11.389  11.604  14.944  1.00 95.51           N  
ATOM    149  CZ  ARG A  19      11.522  10.564  15.718  1.00 95.51           C  
ATOM    150  N   ASP A  20      11.101   2.353  16.429  1.00 95.46           N  
ATOM    151  CA  ASP A  20      10.884   1.238  17.345  1.00 95.46           C  
ATOM    152  C   ASP A  20      10.970  -0.107  16.610  1.00 95.46           C  
ATOM    153  CB  ASP A  20       9.547   1.440  18.078  1.00 95.46           C  
ATOM    154  O   ASP A  20      10.149  -0.991  16.810  1.00 95.46           O  
ATOM    155  CG  ASP A  20       8.320   1.539  17.165  1.00 95.46           C  
ATOM    156  OD1 ASP A  20       8.474   1.644  15.922  1.00 95.46           O  
ATOM    157  OD2 ASP A  20       7.216   1.604  17.737  1.00 95.46           O  
ATOM    158  N   ASP A  21      11.985  -0.250  15.751  1.00 95.51           N  
ATOM    159  CA  ASP A  21      12.284  -1.495  15.025  1.00 95.51           C  
ATOM    160  C   ASP A  21      11.071  -2.060  14.260  1.00 95.51           C  
ATOM    161  CB  ASP A  21      12.973  -2.506  15.963  1.00 95.51           C  
ATOM    162  O   ASP A  21      10.785  -3.255  14.287  1.00 95.51           O  
ATOM    163  CG  ASP A  21      13.716  -3.626  15.219  1.00 95.51           C  
ATOM    164  OD1 ASP A  21      14.199  -3.367  14.088  1.00 95.51           O  
ATOM    165  OD2 ASP A  21      13.928  -4.693  15.841  1.00 95.51           O  
ATOM    166  N   TYR A  22      10.351  -1.178  13.557  1.00 98.06           N  
ATOM    167  CA  TYR A  22       9.190  -1.522  12.727  1.00 98.06           C  
ATOM    168  C   TYR A  22       7.976  -2.047  13.521  1.00 98.06           C  
ATOM    169  CB  TYR A  22       9.600  -2.452  11.564  1.00 98.06           C  
ATOM    170  O   TYR A  22       7.111  -2.719  12.955  1.00 98.06           O  
ATOM    171  CG  TYR A  22      10.894  -2.089  10.853  1.00 98.06           C  
ATOM    172  CD1 TYR A  22      10.887  -1.139   9.815  1.00 98.06           C  
ATOM    173  CD2 TYR A  22      12.106  -2.699  11.235  1.00 98.06           C  
ATOM    174  CE1 TYR A  22      12.085  -0.806   9.154  1.00 98.06           C  
ATOM    175  CE2 TYR A  22      13.308  -2.356  10.594  1.00 98.06           C  
ATOM    176  OH  TYR A  22      14.457  -1.079   8.924  1.00 98.06           O  
ATOM    177  CZ  TYR A  22      13.296  -1.413   9.546  1.00 98.06           C  
ATOM    178  N   GLU A  23       7.881  -1.751  14.820  1.00 98.14           N  
ATOM    179  CA  GLU A  23       6.667  -1.979  15.621  1.00 98.14           C  
ATOM    180  C   GLU A  23       5.588  -0.919  15.341  1.00 98.14           C  
ATOM    181  CB  GLU A  23       7.027  -2.011  17.115  1.00 98.14           C  
ATOM    182  O   GLU A  23       4.405  -1.254  15.245  1.00 98.14           O  
ATOM    183  CG  GLU A  23       7.839  -3.255  17.522  1.00 98.14           C  
ATOM    184  CD  GLU A  23       7.039  -4.557  17.370  1.00 98.14           C  
ATOM    185  OE1 GLU A  23       7.603  -5.600  16.968  1.00 98.14           O  
ATOM    186  OE2 GLU A  23       5.813  -4.554  17.633  1.00 98.14           O  
ATOM    187  N   SER A  24       6.003   0.334  15.131  1.00 98.37           N  
ATOM    188  CA  SER A  24       5.186   1.454  14.666  1.00 98.37           C  
ATOM    189  C   SER A  24       5.768   2.037  13.384  1.00 98.37           C  
ATOM    190  CB  SER A  24       5.122   2.551  15.727  1.00 98.37           C  
ATOM    191  O   SER A  24       6.976   2.281  13.258  1.00 98.37           O  
ATOM    192  OG  SER A  24       4.346   3.643  15.265  1.00 98.37           O  
ATOM    193  N   LEU A  25       4.891   2.281  12.414  1.00 98.75           N  
ATOM    194  CA  LEU A  25       5.240   2.801  11.101  1.00 98.75           C  
ATOM    195  C   LEU A  25       4.561   4.144  10.872  1.00 98.75           C  
ATOM    196  CB  LEU A  25       4.823   1.805  10.012  1.00 98.75           C  
ATOM    197  O   LEU A  25       3.344   4.276  11.002  1.00 98.75           O  
ATOM    198  CG  LEU A  25       5.420   0.399  10.164  1.00 98.75           C  
ATOM    199  CD1 LEU A  25       4.747  -0.525   9.154  1.00 98.75           C  
ATOM    200  CD2 LEU A  25       6.935   0.370   9.948  1.00 98.75           C  
ATOM    201  N   CYS A  26       5.347   5.126  10.447  1.00 98.65           N  
ATOM    202  CA  CYS A  26       4.816   6.304   9.790  1.00 98.65           C  
ATOM    203  C   CYS A  26       4.332   5.915   8.397  1.00 98.65           C  
ATOM    204  CB  CYS A  26       5.893   7.392   9.759  1.00 98.65           C  
ATOM    205  O   CYS A  26       5.090   5.355   7.611  1.00 98.65           O  
ATOM    206  SG  CYS A  26       5.138   8.977   9.306  1.00 98.65           S  
ATOM    207  N   CYS A  27       3.075   6.218   8.099  1.00 98.72           N  
ATOM    208  CA  CYS A  27       2.430   5.909   6.829  1.00 98.72           C  
ATOM    209  C   CYS A  27       1.986   7.209   6.168  1.00 98.72           C  
ATOM    210  CB  CYS A  27       1.224   4.994   7.074  1.00 98.72           C  
ATOM    211  O   CYS A  27       1.480   8.103   6.852  1.00 98.72           O  
ATOM    212  SG  CYS A  27       1.665   3.589   8.135  1.00 98.72           S  
ATOM    213  N   TYR A  28       2.123   7.305   4.849  1.00 98.51           N  
ATOM    214  CA  TYR A  28       1.561   8.397   4.063  1.00 98.51           C  
ATOM    215  C   TYR A  28       0.337   7.901   3.298  1.00 98.51           C  
ATOM    216  CB  TYR A  28       2.629   8.957   3.126  1.00 98.51           C  
ATOM    217  O   TYR A  28       0.455   6.990   2.486  1.00 98.51           O  
ATOM    218  CG  TYR A  28       2.102  10.061   2.235  1.00 98.51           C  
ATOM    219  CD1 TYR A  28       1.899   9.822   0.863  1.00 98.51           C  
ATOM    220  CD2 TYR A  28       1.785  11.317   2.787  1.00 98.51           C  
ATOM    221  CE1 TYR A  28       1.424  10.849   0.033  1.00 98.51           C  
ATOM    222  CE2 TYR A  28       1.322  12.354   1.956  1.00 98.51           C  
ATOM    223  OH  TYR A  28       0.730  13.113  -0.248  1.00 98.51           O  
ATOM    224  CZ  TYR A  28       1.151  12.119   0.572  1.00 98.51           C  
ATOM    225  N   ILE A  29      -0.834   8.482   3.569  1.00 98.66           N  
ATOM    226  CA  ILE A  29      -2.102   8.039   2.975  1.00 98.66           C  
ATOM    227  C   ILE A  29      -2.417   8.833   1.714  1.00 98.66           C  
ATOM    228  CB  ILE A  29      -3.255   8.108   3.994  1.00 98.66           C  
ATOM    229  O   ILE A  29      -2.495  10.063   1.737  1.00 98.66           O  
ATOM    230  CG1 ILE A  29      -2.961   7.287   5.267  1.00 98.66           C  
ATOM    231  CG2 ILE A  29      -4.589   7.650   3.374  1.00 98.66           C  
ATOM    232  CD1 ILE A  29      -2.528   5.829   5.040  1.00 98.66           C  
ATOM    233  N   GLU A  30      -2.678   8.109   0.634  1.00 98.40           N  
ATOM    234  CA  GLU A  30      -2.978   8.646  -0.692  1.00 98.40           C  
ATOM    235  C   GLU A  30      -4.459   8.500  -1.036  1.00 98.40           C  
ATOM    236  CB  GLU A  30      -2.146   7.885  -1.726  1.00 98.40           C  
ATOM    237  O   GLU A  30      -5.050   9.408  -1.617  1.00 98.40           O  
ATOM    238  CG  GLU A  30      -0.644   8.058  -1.485  1.00 98.40           C  
ATOM    239  CD  GLU A  30       0.155   7.251  -2.499  1.00 98.40           C  
ATOM    240  OE1 GLU A  30       1.070   7.853  -3.094  1.00 98.40           O  
ATOM    241  OE2 GLU A  30      -0.177   6.066  -2.683  1.00 98.40           O  
ATOM    242  N   ILE A  31      -5.059   7.372  -0.649  1.00 98.06           N  
ATOM    243  CA  ILE A  31      -6.423   6.987  -1.006  1.00 98.06           C  
ATOM    244  C   ILE A  31      -7.204   6.668   0.265  1.00 98.06           C  
ATOM    245  CB  ILE A  31      -6.418   5.783  -1.975  1.00 98.06           C  
ATOM    246  O   ILE A  31      -6.752   5.927   1.142  1.00 98.06           O  
ATOM    247  CG1 ILE A  31      -5.551   6.037  -3.229  1.00 98.06           C  
ATOM    248  CG2 ILE A  31      -7.845   5.373  -2.388  1.00 98.06           C  
ATOM    249  CD1 ILE A  31      -5.377   4.789  -4.101  1.00 98.06           C  
ATOM    250  N   THR A  32      -8.417   7.197   0.336  1.00 97.97           N  
ATOM    251  CA  THR A  32      -9.409   6.882   1.360  1.00 97.97           C  
ATOM    252  C   THR A  32     -10.526   6.001   0.793  1.00 97.97           C  
ATOM    253  CB  THR A  32      -9.997   8.157   1.980  1.00 97.97           C  
ATOM    254  O   THR A  32     -10.741   5.983  -0.423  1.00 97.97           O  
ATOM    255  CG2 THR A  32      -8.928   9.161   2.412  1.00 97.97           C  
ATOM    256  OG1 THR A  32     -10.883   8.801   1.095  1.00 97.97           O  
ATOM    257  N   PRO A  33     -11.318   5.319   1.642  1.00 96.88           N  
ATOM    258  CA  PRO A  33     -12.449   4.519   1.167  1.00 96.88           C  
ATOM    259  C   PRO A  33     -13.531   5.298   0.406  1.00 96.88           C  
ATOM    260  CB  PRO A  33     -13.026   3.848   2.418  1.00 96.88           C  
ATOM    261  O   PRO A  33     -14.354   4.700  -0.285  1.00 96.88           O  
ATOM    262  CG  PRO A  33     -11.835   3.779   3.368  1.00 96.88           C  
ATOM    263  CD  PRO A  33     -11.073   5.064   3.057  1.00 96.88           C  
ATOM    264  N   ALA A  34     -13.550   6.628   0.528  1.00 95.25           N  
ATOM    265  CA  ALA A  34     -14.495   7.494  -0.169  1.00 95.25           C  
ATOM    266  C   ALA A  34     -14.018   7.917  -1.574  1.00 95.25           C  
ATOM    267  CB  ALA A  34     -14.766   8.705   0.732  1.00 95.25           C  
ATOM    268  O   ALA A  34     -14.804   8.482  -2.340  1.00 95.25           O  
ATOM    269  N   ASP A  35     -12.755   7.666  -1.927  1.00 96.28           N  
ATOM    270  CA  ASP A  35     -12.167   8.189  -3.156  1.00 96.28           C  
ATOM    271  C   ASP A  35     -12.553   7.359  -4.385  1.00 96.28           C  
ATOM    272  CB  ASP A  35     -10.648   8.347  -3.018  1.00 96.28           C  
ATOM    273  O   ASP A  35     -12.260   6.171  -4.509  1.00 96.28           O  
ATOM    274  CG  ASP A  35     -10.290   9.493  -2.071  1.00 96.28           C  
ATOM    275  OD1 ASP A  35     -10.852  10.593  -2.262  1.00 96.28           O  
ATOM    276  OD2 ASP A  35      -9.482   9.263  -1.146  1.00 96.28           O  
ATOM    277  N   SER A  36     -13.170   8.030  -5.358  1.00 95.11           N  
ATOM    278  CA  SER A  36     -13.488   7.471  -6.685  1.00 95.11           C  
ATOM    279  C   SER A  36     -12.332   7.595  -7.686  1.00 95.11           C  
ATOM    280  CB  SER A  36     -14.764   8.109  -7.239  1.00 95.11           C  
ATOM    281  O   SER A  36     -12.473   7.293  -8.874  1.00 95.11           O  
ATOM    282  OG  SER A  36     -14.637   9.518  -7.337  1.00 95.11           O  
ATOM    283  N   VAL A  37     -11.172   8.053  -7.220  1.00 95.29           N  
ATOM    284  CA  VAL A  37      -9.970   8.309  -8.011  1.00 95.29           C  
ATOM    285  C   VAL A  37      -8.791   7.646  -7.306  1.00 95.29           C  
ATOM    286  CB  VAL A  37      -9.765   9.828  -8.189  1.00 95.29           C  
ATOM    287  O   VAL A  37      -8.675   7.722  -6.087  1.00 95.29           O  
ATOM    288  CG1 VAL A  37      -8.484  10.148  -8.957  1.00 95.29           C  
ATOM    289  CG2 VAL A  37     -10.926  10.459  -8.976  1.00 95.29           C  
ATOM    290  N   LYS A  38      -7.919   6.985  -8.071  1.00 95.52           N  
ATOM    291  CA  LYS A  38      -6.596   6.589  -7.595  1.00 95.52           C  
ATOM    292  C   LYS A  38      -5.715   7.831  -7.616  1.00 95.52           C  
ATOM    293  CB  LYS A  38      -6.008   5.428  -8.420  1.00 95.52           C  
ATOM    294  O   LYS A  38      -5.368   8.341  -8.686  1.00 95.52           O  
ATOM    295  CG  LYS A  38      -4.588   5.091  -7.924  1.00 95.52           C  
ATOM    296  CD  LYS A  38      -3.969   3.807  -8.493  1.00 95.52           C  
ATOM    297  CE  LYS A  38      -2.489   3.712  -8.050  1.00 95.52           C  
ATOM    298  NZ  LYS A  38      -1.497   3.784  -9.160  1.00 95.52           N  
ATOM    299  N   PHE A  39      -5.404   8.310  -6.425  1.00 97.10           N  
ATOM    300  CA  PHE A  39      -4.336   9.263  -6.211  1.00 97.10           C  
ATOM    301  C   PHE A  39      -3.026   8.521  -5.976  1.00 97.10           C  
ATOM    302  CB  PHE A  39      -4.684  10.157  -5.030  1.00 97.10           C  
ATOM    303  O   PHE A  39      -3.035   7.388  -5.503  1.00 97.10           O  
ATOM    304  CG  PHE A  39      -5.882  11.048  -5.266  1.00 97.10           C  
ATOM    305  CD1 PHE A  39      -5.749  12.205  -6.055  1.00 97.10           C  
ATOM    306  CD2 PHE A  39      -7.125  10.726  -4.693  1.00 97.10           C  
ATOM    307  CE1 PHE A  39      -6.860  13.039  -6.272  1.00 97.10           C  
ATOM    308  CE2 PHE A  39      -8.236  11.556  -4.913  1.00 97.10           C  
ATOM    309  CZ  PHE A  39      -8.105  12.711  -5.705  1.00 97.10           C  
ATOM    310  N   GLU A  40      -1.928   9.171  -6.325  1.00 96.54           N  
ATOM    311  CA  GLU A  40      -0.577   8.656  -6.147  1.00 96.54           C  
ATOM    312  C   GLU A  40       0.376   9.827  -5.924  1.00 96.54           C  
ATOM    313  CB  GLU A  40      -0.193   7.854  -7.393  1.00 96.54           C  
ATOM    314  O   GLU A  40       0.200  10.914  -6.489  1.00 96.54           O  
ATOM    315  CG  GLU A  40       1.124   7.085  -7.232  1.00 96.54           C  
ATOM    316  CD  GLU A  40       1.421   6.229  -8.470  1.00 96.54           C  
ATOM    317  OE1 GLU A  40       2.614   6.072  -8.798  1.00 96.54           O  
ATOM    318  OE2 GLU A  40       0.442   5.756  -9.112  1.00 96.54           O  
ATOM    319  N   LEU A  41       1.373   9.631  -5.079  1.00 97.82           N  
ATOM    320  CA  LEU A  41       2.448  10.572  -4.859  1.00 97.82           C  
ATOM    321  C   LEU A  41       3.288  10.684  -6.131  1.00 97.82           C  
ATOM    322  CB  LEU A  41       3.284  10.079  -3.669  1.00 97.82           C  
ATOM    323  O   LEU A  41       3.948   9.740  -6.560  1.00 97.82           O  
ATOM    324  CG  LEU A  41       4.405  11.053  -3.286  1.00 97.82           C  
ATOM    325  CD1 LEU A  41       3.842  12.314  -2.630  1.00 97.82           C  
ATOM    326  CD2 LEU A  41       5.362  10.398  -2.296  1.00 97.82           C  
ATOM    327  N   ASP A  42       3.342  11.879  -6.706  1.00 97.70           N  
ATOM    328  CA  ASP A  42       4.301  12.171  -7.761  1.00 97.70           C  
ATOM    329  C   ASP A  42       5.712  12.215  -7.154  1.00 97.70           C  
ATOM    330  CB  ASP A  42       3.879  13.467  -8.448  1.00 97.70           C  
ATOM    331  O   ASP A  42       6.061  13.141  -6.422  1.00 97.70           O  
ATOM    332  CG  ASP A  42       4.775  13.830  -9.627  1.00 97.70           C  
ATOM    333  OD1 ASP A  42       4.417  13.453 -10.776  1.00 97.70           O  
ATOM    334  OD2 ASP A  42       5.756  14.564  -9.374  1.00 97.70           O  
ATOM    335  N   LYS A  43       6.512  11.181  -7.431  1.00 96.20           N  
ATOM    336  CA  LYS A  43       7.820  10.928  -6.796  1.00 96.20           C  
ATOM    337  C   LYS A  43       8.847  12.047  -6.979  1.00 96.20           C  
ATOM    338  CB  LYS A  43       8.412   9.632  -7.366  1.00 96.20           C  
ATOM    339  O   LYS A  43       9.762  12.156  -6.174  1.00 96.20           O  
ATOM    340  CG  LYS A  43       7.568   8.385  -7.065  1.00 96.20           C  
ATOM    341  CD  LYS A  43       8.145   7.176  -7.808  1.00 96.20           C  
ATOM    342  CE  LYS A  43       7.144   6.023  -7.791  1.00 96.20           C  
ATOM    343  NZ  LYS A  43       7.519   4.995  -8.780  1.00 96.20           N  
ATOM    344  N   GLU A  44       8.727  12.843  -8.041  1.00 95.41           N  
ATOM    345  CA  GLU A  44       9.642  13.957  -8.308  1.00 95.41           C  
ATOM    346  C   GLU A  44       9.266  15.206  -7.503  1.00 95.41           C  
ATOM    347  CB  GLU A  44       9.637  14.305  -9.806  1.00 95.41           C  
ATOM    348  O   GLU A  44      10.138  15.918  -7.000  1.00 95.41           O  
ATOM    349  CG  GLU A  44      10.206  13.196 -10.705  1.00 95.41           C  
ATOM    350  CD  GLU A  44      10.296  13.606 -12.189  1.00 95.41           C  
ATOM    351  OE1 GLU A  44      10.825  12.792 -12.979  1.00 95.41           O  
ATOM    352  OE2 GLU A  44       9.862  14.729 -12.544  1.00 95.41           O  
ATOM    353  N   THR A  45       7.967  15.501  -7.398  1.00 95.93           N  
ATOM    354  CA  THR A  45       7.480  16.751  -6.794  1.00 95.93           C  
ATOM    355  C   THR A  45       7.032  16.603  -5.342  1.00 95.93           C  
ATOM    356  CB  THR A  45       6.342  17.362  -7.621  1.00 95.93           C  
ATOM    357  O   THR A  45       6.973  17.599  -4.617  1.00 95.93           O  
ATOM    358  CG2 THR A  45       6.744  17.669  -9.064  1.00 95.93           C  
ATOM    359  OG1 THR A  45       5.220  16.520  -7.655  1.00 95.93           O  
ATOM    360  N   GLY A  46       6.700  15.390  -4.905  1.00 95.79           N  
ATOM    361  CA  GLY A  46       6.123  15.103  -3.594  1.00 95.79           C  
ATOM    362  C   GLY A  46       4.670  15.550  -3.453  1.00 95.79           C  
ATOM    363  O   GLY A  46       4.178  15.685  -2.333  1.00 95.79           O  
ATOM    364  N   ILE A  47       3.996  15.826  -4.571  1.00 96.49           N  
ATOM    365  CA  ILE A  47       2.610  16.293  -4.609  1.00 96.49           C  
ATOM    366  C   ILE A  47       1.702  15.122  -4.976  1.00 96.49           C  
ATOM    367  CB  ILE A  47       2.458  17.491  -5.575  1.00 96.49           C  
ATOM    368  O   ILE A  47       1.989  14.360  -5.897  1.00 96.49           O  
ATOM    369  CG1 ILE A  47       3.345  18.671  -5.107  1.00 96.49           C  
ATOM    370  CG2 ILE A  47       0.985  17.937  -5.676  1.00 96.49           C  
ATOM    371  CD1 ILE A  47       3.375  19.864  -6.070  1.00 96.49           C  
ATOM    372  N   LEU A  48       0.570  15.009  -4.283  1.00 96.95           N  
ATOM    373  CA  LEU A  48      -0.449  14.025  -4.618  1.00 96.95           C  
ATOM    374  C   LEU A  48      -1.070  14.348  -5.987  1.00 96.95           C  
ATOM    375  CB  LEU A  48      -1.492  13.979  -3.489  1.00 96.95           C  
ATOM    376  O   LEU A  48      -1.596  15.442  -6.213  1.00 96.95           O  
ATOM    377  CG  LEU A  48      -2.386  12.733  -3.567  1.00 96.95           C  
ATOM    378  CD1 LEU A  48      -1.616  11.468  -3.181  1.00 96.95           C  
ATOM    379  CD2 LEU A  48      -3.571  12.871  -2.612  1.00 96.95           C  
ATOM    380  N   LYS A  49      -1.014  13.385  -6.900  1.00 97.66           N  
ATOM    381  CA  LYS A  49      -1.423  13.501  -8.296  1.00 97.66           C  
ATOM    382  C   LYS A  49      -2.511  12.487  -8.603  1.00 97.66           C  
ATOM    383  CB  LYS A  49      -0.167  13.296  -9.143  1.00 97.66           C  
ATOM    384  O   LYS A  49      -2.580  11.413  -8.016  1.00 97.66           O  
ATOM    385  CG  LYS A  49      -0.334  13.492 -10.658  1.00 97.66           C  
ATOM    386  CD  LYS A  49       1.066  13.303 -11.241  1.00 97.66           C  
ATOM    387  CE  LYS A  49       1.219  13.478 -12.745  1.00 97.66           C  
ATOM    388  NZ  LYS A  49       2.649  13.207 -13.053  1.00 97.66           N  
ATOM    389  N   VAL A  50      -3.387  12.838  -9.536  1.00 97.58           N  
ATOM    390  CA  VAL A  50      -4.346  11.878 -10.085  1.00 97.58           C  
ATOM    391  C   VAL A  50      -3.586  10.918 -10.998  1.00 97.58           C  
ATOM    392  CB  VAL A  50      -5.472  12.605 -10.841  1.00 97.58           C  
ATOM    393  O   VAL A  50      -3.082  11.352 -12.033  1.00 97.58           O  
ATOM    394  CG1 VAL A  50      -6.406  11.614 -11.547  1.00 97.58           C  
ATOM    395  CG2 VAL A  50      -6.300  13.463  -9.874  1.00 97.58           C  
ATOM    396  N   ASP A  51      -3.539   9.636 -10.637  1.00 95.60           N  
ATOM    397  CA  ASP A  51      -3.079   8.566 -11.530  1.00 95.60           C  
ATOM    398  C   ASP A  51      -4.201   8.227 -12.521  1.00 95.60           C  
ATOM    399  CB  ASP A  51      -2.642   7.343 -10.698  1.00 95.60           C  
ATOM    400  O   ASP A  51      -4.078   8.397 -13.735  1.00 95.60           O  
ATOM    401  CG  ASP A  51      -2.312   6.121 -11.566  1.00 95.60           C  
ATOM    402  OD1 ASP A  51      -1.667   6.298 -12.615  1.00 95.60           O  
ATOM    403  OD2 ASP A  51      -2.815   5.009 -11.245  1.00 95.60           O  
ATOM    404  N   ARG A  52      -5.370   7.832 -11.998  1.00 94.85           N  
ATOM    405  CA  ARG A  52      -6.537   7.468 -12.817  1.00 94.85           C  
ATOM    406  C   ARG A  52      -7.842   7.480 -12.023  1.00 94.85           C  
ATOM    407  CB  ARG A  52      -6.310   6.075 -13.437  1.00 94.85           C  
ATOM    408  O   ARG A  52      -7.829   7.234 -10.821  1.00 94.85           O  
ATOM    409  CG  ARG A  52      -6.112   4.990 -12.373  1.00 94.85           C  
ATOM    410  CD  ARG A  52      -5.831   3.627 -13.002  1.00 94.85           C  
ATOM    411  NE  ARG A  52      -5.488   2.657 -11.955  1.00 94.85           N  
ATOM    412  NH1 ARG A  52      -7.604   2.324 -11.067  1.00 94.85           N  
ATOM    413  NH2 ARG A  52      -5.808   1.504 -10.043  1.00 94.85           N  
ATOM    414  CZ  ARG A  52      -6.307   2.157 -11.046  1.00 94.85           C  
ATOM    415  N   PRO A  53      -9.004   7.640 -12.676  1.00 94.47           N  
ATOM    416  CA  PRO A  53     -10.278   7.274 -12.067  1.00 94.47           C  
ATOM    417  C   PRO A  53     -10.289   5.798 -11.639  1.00 94.47           C  
ATOM    418  CB  PRO A  53     -11.344   7.567 -13.128  1.00 94.47           C  
ATOM    419  O   PRO A  53      -9.724   4.932 -12.325  1.00 94.47           O  
ATOM    420  CG  PRO A  53     -10.666   8.587 -14.045  1.00 94.47           C  
ATOM    421  CD  PRO A  53      -9.203   8.154 -14.018  1.00 94.47           C  
ATOM    422  N   GLN A  54     -10.953   5.493 -10.525  1.00 91.83           N  
ATOM    423  CA  GLN A  54     -11.254   4.108 -10.183  1.00 91.83           C  
ATOM    424  C   GLN A  54     -12.253   3.537 -11.192  1.00 91.83           C  
ATOM    425  CB  GLN A  54     -11.771   3.972  -8.746  1.00 91.83           C  
ATOM    426  O   GLN A  54     -13.157   4.226 -11.670  1.00 91.83           O  
ATOM    427  CG  GLN A  54     -10.730   4.300  -7.663  1.00 91.83           C  
ATOM    428  CD  GLN A  54      -9.598   3.276  -7.528  1.00 91.83           C  
ATOM    429  NE2 GLN A  54      -8.878   3.321  -6.429  1.00 91.83           N  
ATOM    430  OE1 GLN A  54      -9.315   2.458  -8.405  1.00 91.83           O  
ATOM    431  N   LYS A  55     -12.067   2.270 -11.566  1.00 88.59           N  
ATOM    432  CA  LYS A  55     -12.936   1.611 -12.543  1.00 88.59           C  
ATOM    433  C   LYS A  55     -14.160   1.020 -11.850  1.00 88.59           C  
ATOM    434  CB  LYS A  55     -12.175   0.532 -13.318  1.00 88.59           C  
ATOM    435  O   LYS A  55     -14.019   0.249 -10.901  1.00 88.59           O  
ATOM    436  CG  LYS A  55     -11.078   1.075 -14.243  1.00 88.59           C  
ATOM    437  CD  LYS A  55     -10.498  -0.109 -15.027  1.00 88.59           C  
ATOM    438  CE  LYS A  55      -9.324   0.300 -15.917  1.00 88.59           C  
ATOM    439  NZ  LYS A  55      -8.757  -0.900 -16.587  1.00 88.59           N  
ATOM    440  N   PHE A  56     -15.339   1.285 -12.412  1.00 89.74           N  
ATOM    441  CA  PHE A  56     -16.619   0.723 -11.966  1.00 89.74           C  
ATOM    442  C   PHE A  56     -16.882   1.014 -10.479  1.00 89.74           C  
ATOM    443  CB  PHE A  56     -16.706  -0.770 -12.355  1.00 89.74           C  
ATOM    444  O   PHE A  56     -16.749   2.154 -10.050  1.00 89.74           O  
ATOM    445  CG  PHE A  56     -16.293  -1.047 -13.784  1.00 89.74           C  
ATOM    446  CD1 PHE A  56     -17.131  -0.658 -14.844  1.00 89.74           C  
ATOM    447  CD2 PHE A  56     -15.033  -1.609 -14.052  1.00 89.74           C  
ATOM    448  CE1 PHE A  56     -16.691  -0.792 -16.172  1.00 89.74           C  
ATOM    449  CE2 PHE A  56     -14.580  -1.709 -15.376  1.00 89.74           C  
ATOM    450  CZ  PHE A  56     -15.402  -1.285 -16.435  1.00 89.74           C  
ATOM    451  N   SER A  57     -17.270   0.001  -9.704  1.00 87.92           N  
ATOM    452  CA  SER A  57     -17.562   0.114  -8.272  1.00 87.92           C  
ATOM    453  C   SER A  57     -16.392  -0.332  -7.386  1.00 87.92           C  
ATOM    454  CB  SER A  57     -18.849  -0.652  -7.937  1.00 87.92           C  
ATOM    455  O   SER A  57     -16.619  -0.758  -6.258  1.00 87.92           O  
ATOM    456  OG  SER A  57     -19.911  -0.207  -8.765  1.00 87.92           O  
ATOM    457  N   ASN A  58     -15.151  -0.279  -7.883  1.00 89.83           N  
ATOM    458  CA  ASN A  58     -13.981  -0.634  -7.080  1.00 89.83           C  
ATOM    459  C   ASN A  58     -13.549   0.560  -6.218  1.00 89.83           C  
ATOM    460  CB  ASN A  58     -12.838  -1.126  -7.980  1.00 89.83           C  
ATOM    461  O   ASN A  58     -12.946   1.505  -6.722  1.00 89.83           O  
ATOM    462  CG  ASN A  58     -13.126  -2.450  -8.662  1.00 89.83           C  
ATOM    463  ND2 ASN A  58     -13.032  -2.491  -9.969  1.00 89.83           N  
ATOM    464  OD1 ASN A  58     -13.405  -3.467  -8.049  1.00 89.83           O  
ATOM    465  N   PHE A  59     -13.827   0.485  -4.920  1.00 94.04           N  
ATOM    466  CA  PHE A  59     -13.306   1.398  -3.904  1.00 94.04           C  
ATOM    467  C   PHE A  59     -12.360   0.622  -2.995  1.00 94.04           C  
ATOM    468  CB  PHE A  59     -14.457   2.029  -3.113  1.00 94.04           C  
ATOM    469  O   PHE A  59     -12.638  -0.536  -2.672  1.00 94.04           O  
ATOM    470  CG  PHE A  59     -15.323   2.949  -3.949  1.00 94.04           C  
ATOM    471  CD1 PHE A  59     -15.053   4.328  -3.978  1.00 94.04           C  
ATOM    472  CD2 PHE A  59     -16.383   2.427  -4.716  1.00 94.04           C  
ATOM    473  CE1 PHE A  59     -15.836   5.183  -4.773  1.00 94.04           C  
ATOM    474  CE2 PHE A  59     -17.158   3.279  -5.521  1.00 94.04           C  
ATOM    475  CZ  PHE A  59     -16.883   4.658  -5.551  1.00 94.04           C  
ATOM    476  N   CYS A  60     -11.250   1.244  -2.595  1.00 96.01           N  
ATOM    477  CA  CYS A  60     -10.366   0.629  -1.613  1.00 96.01           C  
ATOM    478  C   CYS A  60     -11.133   0.512  -0.283  1.00 96.01           C  
ATOM    479  CB  CYS A  60      -9.094   1.466  -1.456  1.00 96.01           C  
ATOM    480  O   CYS A  60     -11.684   1.511   0.174  1.00 96.01           O  
ATOM    481  SG  CYS A  60      -7.911   0.490  -0.494  1.00 96.01           S  
ATOM    482  N   PRO A  61     -11.219  -0.669   0.351  1.00 96.84           N  
ATOM    483  CA  PRO A  61     -12.018  -0.837   1.566  1.00 96.84           C  
ATOM    484  C   PRO A  61     -11.350  -0.256   2.825  1.00 96.84           C  
ATOM    485  CB  PRO A  61     -12.243  -2.347   1.669  1.00 96.84           C  
ATOM    486  O   PRO A  61     -11.949  -0.275   3.898  1.00 96.84           O  
ATOM    487  CG  PRO A  61     -10.970  -2.916   1.048  1.00 96.84           C  
ATOM    488  CD  PRO A  61     -10.670  -1.943  -0.088  1.00 96.84           C  
ATOM    489  N   CYS A  62     -10.118   0.242   2.717  1.00 98.00           N  
ATOM    490  CA  CYS A  62      -9.320   0.784   3.812  1.00 98.00           C  
ATOM    491  C   CYS A  62      -8.540   2.025   3.358  1.00 98.00           C  
ATOM    492  CB  CYS A  62      -8.400  -0.331   4.333  1.00 98.00           C  
ATOM    493  O   CYS A  62      -8.551   2.388   2.178  1.00 98.00           O  
ATOM    494  SG  CYS A  62      -7.273  -0.891   3.027  1.00 98.00           S  
ATOM    495  N   LEU A  63      -7.852   2.682   4.293  1.00 98.67           N  
ATOM    496  CA  LEU A  63      -6.870   3.700   3.926  1.00 98.67           C  
ATOM    497  C   LEU A  63      -5.717   3.015   3.196  1.00 98.67           C  
ATOM    498  CB  LEU A  63      -6.371   4.433   5.178  1.00 98.67           C  
ATOM    499  O   LEU A  63      -5.289   1.933   3.599  1.00 98.67           O  
ATOM    500  CG  LEU A  63      -7.468   5.149   5.974  1.00 98.67           C  
ATOM    501  CD1 LEU A  63      -6.905   5.630   7.306  1.00 98.67           C  
ATOM    502  CD2 LEU A  63      -8.044   6.351   5.225  1.00 98.67           C  
ATOM    503  N   TYR A  64      -5.235   3.635   2.128  1.00 98.57           N  
ATOM    504  CA  TYR A  64      -4.158   3.101   1.307  1.00 98.57           C  
ATOM    505  C   TYR A  64      -3.126   4.182   1.012  1.00 98.57           C  
ATOM    506  CB  TYR A  64      -4.742   2.489   0.033  1.00 98.57           C  
ATOM    507  O   TYR A  64      -3.470   5.346   0.787  1.00 98.57           O  
ATOM    508  CG  TYR A  64      -3.714   1.970  -0.950  1.00 98.57           C  
ATOM    509  CD1 TYR A  64      -3.090   2.832  -1.878  1.00 98.57           C  
ATOM    510  CD2 TYR A  64      -3.356   0.613  -0.901  1.00 98.57           C  
ATOM    511  CE1 TYR A  64      -2.109   2.331  -2.757  1.00 98.57           C  
ATOM    512  CE2 TYR A  64      -2.409   0.107  -1.806  1.00 98.57           C  
ATOM    513  OH  TYR A  64      -0.921   0.423  -3.624  1.00 98.57           O  
ATOM    514  CZ  TYR A  64      -1.785   0.960  -2.733  1.00 98.57           C  
ATOM    515  N   GLY A  65      -1.865   3.786   1.004  1.00 98.55           N  
ATOM    516  CA  GLY A  65      -0.767   4.622   0.557  1.00 98.55           C  
ATOM    517  C   GLY A  65       0.549   3.892   0.735  1.00 98.55           C  
ATOM    518  O   GLY A  65       0.607   2.682   0.539  1.00 98.55           O  
ATOM    519  N   LEU A  66       1.579   4.611   1.168  1.00 98.73           N  
ATOM    520  CA  LEU A  66       2.954   4.121   1.160  1.00 98.73           C  
ATOM    521  C   LEU A  66       3.683   4.294   2.489  1.00 98.73           C  
ATOM    522  CB  LEU A  66       3.707   4.777  -0.005  1.00 98.73           C  
ATOM    523  O   LEU A  66       3.329   5.122   3.338  1.00 98.73           O  
ATOM    524  CG  LEU A  66       3.867   6.309   0.085  1.00 98.73           C  
ATOM    525  CD1 LEU A  66       5.132   6.745   0.841  1.00 98.73           C  
ATOM    526  CD2 LEU A  66       3.948   6.922  -1.309  1.00 98.73           C  
ATOM    527  N   LEU A  67       4.770   3.541   2.624  1.00 98.82           N  
ATOM    528  CA  LEU A  67       5.750   3.675   3.689  1.00 98.82           C  
ATOM    529  C   LEU A  67       6.901   4.601   3.251  1.00 98.82           C  
ATOM    530  CB  LEU A  67       6.227   2.274   4.092  1.00 98.82           C  
ATOM    531  O   LEU A  67       7.646   4.279   2.321  1.00 98.82           O  
ATOM    532  CG  LEU A  67       5.137   1.444   4.794  1.00 98.82           C  
ATOM    533  CD1 LEU A  67       5.687   0.056   5.103  1.00 98.82           C  
ATOM    534  CD2 LEU A  67       4.689   2.079   6.113  1.00 98.82           C  
ATOM    535  N   PRO A  68       7.104   5.754   3.913  1.00 98.47           N  
ATOM    536  CA  PRO A  68       8.243   6.629   3.655  1.00 98.47           C  
ATOM    537  C   PRO A  68       9.573   5.890   3.826  1.00 98.47           C  
ATOM    538  CB  PRO A  68       8.115   7.784   4.655  1.00 98.47           C  
ATOM    539  O   PRO A  68       9.697   5.009   4.671  1.00 98.47           O  
ATOM    540  CG  PRO A  68       6.622   7.799   4.981  1.00 98.47           C  
ATOM    541  CD  PRO A  68       6.285   6.318   4.964  1.00 98.47           C  
ATOM    542  N   LYS A  69      10.596   6.284   3.065  1.00 98.18           N  
ATOM    543  CA  LYS A  69      11.936   5.674   3.086  1.00 98.18           C  
ATOM    544  C   LYS A  69      11.937   4.164   2.843  1.00 98.18           C  
ATOM    545  CB  LYS A  69      12.701   6.049   4.360  1.00 98.18           C  
ATOM    546  O   LYS A  69      12.753   3.444   3.402  1.00 98.18           O  
ATOM    547  CG  LYS A  69      12.811   7.562   4.537  1.00 98.18           C  
ATOM    548  CD  LYS A  69      13.695   7.848   5.746  1.00 98.18           C  
ATOM    549  CE  LYS A  69      13.886   9.357   5.828  1.00 98.18           C  
ATOM    550  NZ  LYS A  69      14.845   9.710   6.892  1.00 98.18           N  
ATOM    551  N   THR A  70      11.037   3.693   1.995  1.00 98.76           N  
ATOM    552  CA  THR A  70      11.073   2.333   1.454  1.00 98.76           C  
ATOM    553  C   THR A  70      11.139   2.394  -0.065  1.00 98.76           C  
ATOM    554  CB  THR A  70       9.879   1.500   1.917  1.00 98.76           C  
ATOM    555  O   THR A  70      10.757   3.399  -0.665  1.00 98.76           O  
ATOM    556  CG2 THR A  70       9.746   1.418   3.436  1.00 98.76           C  
ATOM    557  OG1 THR A  70       8.694   2.023   1.382  1.00 98.76           O  
ATOM    558  N   TYR A  71      11.687   1.360  -0.681  1.00 98.61           N  
ATOM    559  CA  TYR A  71      11.782   1.195  -2.122  1.00 98.61           C  
ATOM    560  C   TYR A  71      11.772  -0.305  -2.398  1.00 98.61           C  
ATOM    561  CB  TYR A  71      13.083   1.840  -2.618  1.00 98.61           C  
ATOM    562  O   TYR A  71      12.586  -1.031  -1.836  1.00 98.61           O  
ATOM    563  CG  TYR A  71      13.354   1.654  -4.096  1.00 98.61           C  
ATOM    564  CD1 TYR A  71      14.388   0.801  -4.527  1.00 98.61           C  
ATOM    565  CD2 TYR A  71      12.566   2.331  -5.043  1.00 98.61           C  
ATOM    566  CE1 TYR A  71      14.610   0.589  -5.900  1.00 98.61           C  
ATOM    567  CE2 TYR A  71      12.822   2.164  -6.414  1.00 98.61           C  
ATOM    568  OH  TYR A  71      14.024   1.076  -8.176  1.00 98.61           O  
ATOM    569  CZ  TYR A  71      13.821   1.269  -6.847  1.00 98.61           C  
ATOM    570  N   CYS A  72      10.856  -0.783  -3.223  1.00 98.50           N  
ATOM    571  CA  CYS A  72      10.808  -2.177  -3.627  1.00 98.50           C  
ATOM    572  C   CYS A  72      11.836  -2.391  -4.746  1.00 98.50           C  
ATOM    573  CB  CYS A  72       9.382  -2.482  -4.064  1.00 98.50           C  
ATOM    574  O   CYS A  72      11.545  -2.185  -5.925  1.00 98.50           O  
ATOM    575  SG  CYS A  72       8.205  -2.360  -2.689  1.00 98.50           S  
ATOM    576  N   GLY A  73      13.061  -2.760  -4.364  1.00 98.22           N  
ATOM    577  CA  GLY A  73      14.189  -2.986  -5.266  1.00 98.22           C  
ATOM    578  C   GLY A  73      14.576  -4.461  -5.388  1.00 98.22           C  
ATOM    579  O   GLY A  73      13.726  -5.356  -5.408  1.00 98.22           O  
ATOM    580  N   ASP A  74      15.883  -4.710  -5.486  1.00 98.22           N  
ATOM    581  CA  ASP A  74      16.441  -6.049  -5.693  1.00 98.22           C  
ATOM    582  C   ASP A  74      16.183  -6.971  -4.492  1.00 98.22           C  
ATOM    583  CB  ASP A  74      17.954  -5.957  -5.970  1.00 98.22           C  
ATOM    584  O   ASP A  74      15.783  -8.122  -4.683  1.00 98.22           O  
ATOM    585  CG  ASP A  74      18.325  -5.343  -7.328  1.00 98.22           C  
ATOM    586  OD1 ASP A  74      17.509  -5.425  -8.274  1.00 98.22           O  
ATOM    587  OD2 ASP A  74      19.463  -4.828  -7.431  1.00 98.22           O  
ATOM    588  N   LEU A  75      16.352  -6.481  -3.255  1.00 98.60           N  
ATOM    589  CA  LEU A  75      16.145  -7.294  -2.049  1.00 98.60           C  
ATOM    590  C   LEU A  75      14.672  -7.678  -1.882  1.00 98.60           C  
ATOM    591  CB  LEU A  75      16.620  -6.527  -0.801  1.00 98.60           C  
ATOM    592  O   LEU A  75      14.353  -8.807  -1.495  1.00 98.60           O  
ATOM    593  CG  LEU A  75      18.106  -6.134  -0.778  1.00 98.60           C  
ATOM    594  CD1 LEU A  75      18.384  -5.278   0.460  1.00 98.60           C  
ATOM    595  CD2 LEU A  75      19.014  -7.365  -0.722  1.00 98.60           C  
ATOM    596  N   SER A  76      13.777  -6.740  -2.188  1.00 98.53           N  
ATOM    597  CA  SER A  76      12.329  -6.946  -2.157  1.00 98.53           C  
ATOM    598  C   SER A  76      11.893  -7.974  -3.206  1.00 98.53           C  
ATOM    599  CB  SER A  76      11.618  -5.605  -2.361  1.00 98.53           C  
ATOM    600  O   SER A  76      11.187  -8.930  -2.873  1.00 98.53           O  
ATOM    601  OG  SER A  76      12.051  -4.686  -1.372  1.00 98.53           O  
ATOM    602  N   GLY A  77      12.385  -7.848  -4.444  1.00 98.28           N  
ATOM    603  CA  GLY A  77      12.134  -8.805  -5.524  1.00 98.28           C  
ATOM    604  C   GLY A  77      12.659 -10.210  -5.220  1.00 98.28           C  
ATOM    605  O   GLY A  77      11.910 -11.186  -5.315  1.00 98.28           O  
ATOM    606  N   GLU A  78      13.914 -10.320  -4.772  1.00 98.29           N  
ATOM    607  CA  GLU A  78      14.539 -11.599  -4.421  1.00 98.29           C  
ATOM    608  C   GLU A  78      13.753 -12.312  -3.314  1.00 98.29           C  
ATOM    609  CB  GLU A  78      16.005 -11.379  -3.992  1.00 98.29           C  
ATOM    610  O   GLU A  78      13.405 -13.490  -3.446  1.00 98.29           O  
ATOM    611  CG  GLU A  78      16.721 -12.724  -3.777  1.00 98.29           C  
ATOM    612  CD  GLU A  78      18.141 -12.629  -3.197  1.00 98.29           C  
ATOM    613  OE1 GLU A  78      18.625 -13.703  -2.757  1.00 98.29           O  
ATOM    614  OE2 GLU A  78      18.733 -11.531  -3.168  1.00 98.29           O  
ATOM    615  N   TYR A  79      13.421 -11.600  -2.234  1.00 98.50           N  
ATOM    616  CA  TYR A  79      12.649 -12.179  -1.140  1.00 98.50           C  
ATOM    617  C   TYR A  79      11.238 -12.579  -1.582  1.00 98.50           C  
ATOM    618  CB  TYR A  79      12.599 -11.193   0.029  1.00 98.50           C  
ATOM    619  O   TYR A  79      10.740 -13.643  -1.188  1.00 98.50           O  
ATOM    620  CG  TYR A  79      11.932 -11.783   1.253  1.00 98.50           C  
ATOM    621  CD1 TYR A  79      10.656 -11.346   1.661  1.00 98.50           C  
ATOM    622  CD2 TYR A  79      12.560 -12.850   1.920  1.00 98.50           C  
ATOM    623  CE1 TYR A  79      10.005 -11.977   2.739  1.00 98.50           C  
ATOM    624  CE2 TYR A  79      11.904 -13.492   2.982  1.00 98.50           C  
ATOM    625  OH  TYR A  79      10.006 -13.718   4.396  1.00 98.50           O  
ATOM    626  CZ  TYR A  79      10.632 -13.051   3.398  1.00 98.50           C  
ATOM    627  N   SER A  80      10.606 -11.763  -2.431  1.00 97.98           N  
ATOM    628  CA  SER A  80       9.279 -12.053  -2.959  1.00 97.98           C  
ATOM    629  C   SER A  80       9.267 -13.340  -3.790  1.00 97.98           C  
ATOM    630  CB  SER A  80       8.699 -10.875  -3.726  1.00 97.98           C  
ATOM    631  O   SER A  80       8.451 -14.238  -3.538  1.00 97.98           O  
ATOM    632  OG  SER A  80       7.319 -11.115  -3.915  1.00 97.98           O  
ATOM    633  N   GLY A  81      10.241 -13.483  -4.696  1.00 97.45           N  
ATOM    634  CA  GLY A  81      10.450 -14.677  -5.515  1.00 97.45           C  
ATOM    635  C   GLY A  81      10.755 -15.925  -4.691  1.00 97.45           C  
ATOM    636  O   GLY A  81      10.149 -16.973  -4.926  1.00 97.45           O  
ATOM    637  N   GLN A  82      11.602 -15.808  -3.661  1.00 97.72           N  
ATOM    638  CA  GLN A  82      11.933 -16.920  -2.766  1.00 97.72           C  
ATOM    639  C   GLN A  82      10.699 -17.503  -2.068  1.00 97.72           C  
ATOM    640  CB  GLN A  82      12.959 -16.479  -1.712  1.00 97.72           C  
ATOM    641  O   GLN A  82      10.521 -18.719  -2.098  1.00 97.72           O  
ATOM    642  CG  GLN A  82      14.391 -16.371  -2.260  1.00 97.72           C  
ATOM    643  CD  GLN A  82      15.370 -15.816  -1.224  1.00 97.72           C  
ATOM    644  NE2 GLN A  82      16.596 -15.545  -1.613  1.00 97.72           N  
ATOM    645  OE1 GLN A  82      15.061 -15.654  -0.047  1.00 97.72           O  
ATOM    646  N   GLN A  83       9.828 -16.684  -1.459  1.00 97.70           N  
ATOM    647  CA  GLN A  83       8.646 -17.258  -0.783  1.00 97.70           C  
ATOM    648  C   GLN A  83       7.556 -17.696  -1.767  1.00 97.70           C  
ATOM    649  CB  GLN A  83       8.009 -16.352   0.273  1.00 97.70           C  
ATOM    650  O   GLN A  83       6.736 -18.545  -1.430  1.00 97.70           O  
ATOM    651  CG  GLN A  83       8.968 -15.569   1.178  1.00 97.70           C  
ATOM    652  CD  GLN A  83       9.765 -16.524   2.047  1.00 97.70           C  
ATOM    653  NE2 GLN A  83      11.071 -16.571   1.899  1.00 97.70           N  
ATOM    654  OE1 GLN A  83       9.243 -17.300   2.826  1.00 97.70           O  
ATOM    655  N   SER A  84       7.554 -17.147  -2.983  1.00 96.27           N  
ATOM    656  CA  SER A  84       6.585 -17.512  -4.023  1.00 96.27           C  
ATOM    657  C   SER A  84       7.040 -18.699  -4.882  1.00 96.27           C  
ATOM    658  CB  SER A  84       6.257 -16.299  -4.899  1.00 96.27           C  
ATOM    659  O   SER A  84       6.291 -19.138  -5.752  1.00 96.27           O  
ATOM    660  OG  SER A  84       5.912 -15.184  -4.100  1.00 96.27           O  
ATOM    661  N   ASN A  85       8.253 -19.227  -4.663  1.00 95.91           N  
ATOM    662  CA  ASN A  85       8.911 -20.217  -5.526  1.00 95.91           C  
ATOM    663  C   ASN A  85       8.933 -19.791  -7.010  1.00 95.91           C  
ATOM    664  CB  ASN A  85       8.316 -21.618  -5.297  1.00 95.91           C  
ATOM    665  O   ASN A  85       8.620 -20.580  -7.905  1.00 95.91           O  
ATOM    666  CG  ASN A  85       8.488 -22.108  -3.876  1.00 95.91           C  
ATOM    667  ND2 ASN A  85       7.416 -22.466  -3.212  1.00 95.91           N  
ATOM    668  OD1 ASN A  85       9.581 -22.203  -3.348  1.00 95.91           O  
ATOM    669  N   ARG A  86       9.278 -18.524  -7.268  1.00 95.09           N  
ATOM    670  CA  ARG A  86       9.397 -17.929  -8.607  1.00 95.09           C  
ATOM    671  C   ARG A  86      10.805 -17.368  -8.794  1.00 95.09           C  
ATOM    672  CB  ARG A  86       8.356 -16.811  -8.796  1.00 95.09           C  
ATOM    673  O   ARG A  86      11.341 -16.713  -7.905  1.00 95.09           O  
ATOM    674  CG  ARG A  86       6.878 -17.221  -8.702  1.00 95.09           C  
ATOM    675  CD  ARG A  86       6.347 -17.981  -9.922  1.00 95.09           C  
ATOM    676  NE  ARG A  86       4.895 -18.235  -9.781  1.00 95.09           N  
ATOM    677  NH1 ARG A  86       4.107 -17.170 -11.674  1.00 95.09           N  
ATOM    678  NH2 ARG A  86       2.673 -18.007 -10.220  1.00 95.09           N  
ATOM    679  CZ  ARG A  86       3.910 -17.812 -10.557  1.00 95.09           C  
ATOM    680  N   GLU A  87      11.390 -17.609  -9.959  1.00 94.59           N  
ATOM    681  CA  GLU A  87      12.675 -17.021 -10.345  1.00 94.59           C  
ATOM    682  C   GLU A  87      12.469 -15.652 -11.008  1.00 94.59           C  
ATOM    683  CB  GLU A  87      13.436 -17.968 -11.286  1.00 94.59           C  
ATOM    684  O   GLU A  87      11.417 -15.398 -11.590  1.00 94.59           O  
ATOM    685  CG  GLU A  87      13.806 -19.305 -10.620  1.00 94.59           C  
ATOM    686  CD  GLU A  87      14.624 -20.236 -11.534  1.00 94.59           C  
ATOM    687  OE1 GLU A  87      15.080 -21.285 -11.024  1.00 94.59           O  
ATOM    688  OE2 GLU A  87      14.783 -19.917 -12.736  1.00 94.59           O  
ATOM    689  N   ASN A  88      13.496 -14.798 -10.969  1.00 94.88           N  
ATOM    690  CA  ASN A  88      13.548 -13.501 -11.663  1.00 94.88           C  
ATOM    691  C   ASN A  88      12.460 -12.482 -11.273  1.00 94.88           C  
ATOM    692  CB  ASN A  88      13.636 -13.713 -13.187  1.00 94.88           C  
ATOM    693  O   ASN A  88      12.191 -11.567 -12.050  1.00 94.88           O  
ATOM    694  CG  ASN A  88      14.727 -14.681 -13.583  1.00 94.88           C  
ATOM    695  ND2 ASN A  88      14.381 -15.753 -14.254  1.00 94.88           N  
ATOM    696  OD1 ASN A  88      15.893 -14.505 -13.271  1.00 94.88           O  
ATOM    697  N   ILE A  89      11.875 -12.604 -10.078  1.00 97.52           N  
ATOM    698  CA  ILE A  89      10.992 -11.568  -9.534  1.00 97.52           C  
ATOM    699  C   ILE A  89      11.813 -10.321  -9.207  1.00 97.52           C  
ATOM    700  CB  ILE A  89      10.202 -12.075  -8.311  1.00 97.52           C  
ATOM    701  O   ILE A  89      12.861 -10.406  -8.563  1.00 97.52           O  
ATOM    702  CG1 ILE A  89       9.349 -13.321  -8.637  1.00 97.52           C  
ATOM    703  CG2 ILE A  89       9.303 -10.970  -7.732  1.00 97.52           C  
ATOM    704  CD1 ILE A  89       8.374 -13.163  -9.813  1.00 97.52           C  
ATOM    705  N   LYS A  90      11.327  -9.167  -9.656  1.00 97.16           N  
ATOM    706  CA  LYS A  90      11.924  -7.851  -9.392  1.00 97.16           C  
ATOM    707  C   LYS A  90      11.048  -7.077  -8.423  1.00 97.16           C  
ATOM    708  CB  LYS A  90      12.061  -7.078 -10.704  1.00 97.16           C  
ATOM    709  O   LYS A  90       9.859  -7.351  -8.351  1.00 97.16           O  
ATOM    710  CG  LYS A  90      12.991  -7.801 -11.681  1.00 97.16           C  
ATOM    711  CD  LYS A  90      13.036  -7.019 -12.987  1.00 97.16           C  
ATOM    712  CE  LYS A  90      13.848  -7.812 -14.003  1.00 97.16           C  
ATOM    713  NZ  LYS A  90      13.723  -7.177 -15.329  1.00 97.16           N  
ATOM    714  N   GLY A  91      11.602  -6.113  -7.701  1.00 97.50           N  
ATOM    715  CA  GLY A  91      10.765  -5.087  -7.086  1.00 97.50           C  
ATOM    716  C   GLY A  91      10.095  -4.217  -8.158  1.00 97.50           C  
ATOM    717  O   GLY A  91      10.642  -4.064  -9.253  1.00 97.50           O  
ATOM    718  N   ASP A  92       8.916  -3.677  -7.857  1.00 97.12           N  
ATOM    719  CA  ASP A  92       8.146  -2.799  -8.757  1.00 97.12           C  
ATOM    720  C   ASP A  92       8.787  -1.407  -8.969  1.00 97.12           C  
ATOM    721  CB  ASP A  92       6.696  -2.696  -8.240  1.00 97.12           C  
ATOM    722  O   ASP A  92       8.399  -0.662  -9.868  1.00 97.12           O  
ATOM    723  CG  ASP A  92       6.569  -2.068  -6.846  1.00 97.12           C  
ATOM    724  OD1 ASP A  92       7.579  -1.511  -6.364  1.00 97.12           O  
ATOM    725  OD2 ASP A  92       5.494  -2.190  -6.230  1.00 97.12           O  
ATOM    726  N   GLY A  93       9.819  -1.056  -8.192  1.00 97.35           N  
ATOM    727  CA  GLY A  93      10.478   0.246  -8.262  1.00 97.35           C  
ATOM    728  C   GLY A  93       9.691   1.384  -7.600  1.00 97.35           C  
ATOM    729  O   GLY A  93       9.979   2.564  -7.854  1.00 97.35           O  
ATOM    730  N   ASP A  94       8.738   1.049  -6.736  1.00 97.91           N  
ATOM    731  CA  ASP A  94       7.881   1.977  -6.011  1.00 97.91           C  
ATOM    732  C   ASP A  94       8.172   1.931  -4.498  1.00 97.91           C  
ATOM    733  CB  ASP A  94       6.400   1.698  -6.366  1.00 97.91           C  
ATOM    734  O   ASP A  94       8.889   1.058  -4.000  1.00 97.91           O  
ATOM    735  CG  ASP A  94       6.040   2.056  -7.818  1.00 97.91           C  
ATOM    736  OD1 ASP A  94       6.921   2.579  -8.536  1.00 97.91           O  
ATOM    737  OD2 ASP A  94       4.855   2.038  -8.199  1.00 97.91           O  
ATOM    738  N   PRO A  95       7.709   2.927  -3.725  1.00 98.49           N  
ATOM    739  CA  PRO A  95       7.641   2.806  -2.273  1.00 98.49           C  
ATOM    740  C   PRO A  95       6.777   1.605  -1.864  1.00 98.49           C  
ATOM    741  CB  PRO A  95       7.014   4.116  -1.794  1.00 98.49           C  
ATOM    742  O   PRO A  95       5.770   1.327  -2.503  1.00 98.49           O  
ATOM    743  CG  PRO A  95       7.270   5.090  -2.940  1.00 98.49           C  
ATOM    744  CD  PRO A  95       7.167   4.199  -4.164  1.00 98.49           C  
ATOM    745  N   LEU A  96       7.112   0.944  -0.755  1.00 98.78           N  
ATOM    746  CA  LEU A  96       6.321  -0.179  -0.257  1.00 98.78           C  
ATOM    747  C   LEU A  96       4.927   0.291   0.171  1.00 98.78           C  
ATOM    748  CB  LEU A  96       7.070  -0.884   0.885  1.00 98.78           C  
ATOM    749  O   LEU A  96       4.780   1.185   1.012  1.00 98.78           O  
ATOM    750  CG  LEU A  96       6.343  -2.111   1.464  1.00 98.78           C  
ATOM    751  CD1 LEU A  96       6.144  -3.231   0.443  1.00 98.78           C  
ATOM    752  CD2 LEU A  96       7.177  -2.680   2.614  1.00 98.78           C  
ATOM    753  N   ASP A  97       3.914  -0.358  -0.383  1.00 98.68           N  
ATOM    754  CA  ASP A  97       2.514  -0.030  -0.165  1.00 98.68           C  
ATOM    755  C   ASP A  97       1.959  -0.576   1.157  1.00 98.68           C  
ATOM    756  CB  ASP A  97       1.703  -0.604  -1.312  1.00 98.68           C  
ATOM    757  O   ASP A  97       2.352  -1.632   1.669  1.00 98.68           O  
ATOM    758  CG  ASP A  97       1.788   0.197  -2.601  1.00 98.68           C  
ATOM    759  OD1 ASP A  97       1.435   1.392  -2.580  1.00 98.68           O  
ATOM    760  OD2 ASP A  97       1.927  -0.460  -3.645  1.00 98.68           O  
ATOM    761  N   ILE A  98       0.959   0.127   1.687  1.00 98.84           N  
ATOM    762  CA  ILE A  98       0.308  -0.197   2.952  1.00 98.84           C  
ATOM    763  C   ILE A  98      -1.201   0.066   2.923  1.00 98.84           C  
ATOM    764  CB  ILE A  98       1.032   0.516   4.115  1.00 98.84           C  
ATOM    765  O   ILE A  98      -1.686   1.091   2.449  1.00 98.84           O  
ATOM    766  CG1 ILE A  98       0.483   0.043   5.477  1.00 98.84           C  
ATOM    767  CG2 ILE A  98       0.979   2.053   3.991  1.00 98.84           C  
ATOM    768  CD1 ILE A  98       1.459   0.332   6.618  1.00 98.84           C  
ATOM    769  N   CYS A  99      -1.946  -0.876   3.495  1.00 98.80           N  
ATOM    770  CA  CYS A  99      -3.366  -0.808   3.807  1.00 98.80           C  
ATOM    771  C   CYS A  99      -3.537  -0.626   5.318  1.00 98.80           C  
ATOM    772  CB  CYS A  99      -4.015  -2.122   3.365  1.00 98.80           C  
ATOM    773  O   CYS A  99      -3.114  -1.484   6.096  1.00 98.80           O  
ATOM    774  SG  CYS A  99      -4.011  -2.268   1.560  1.00 98.80           S  
ATOM    775  N   VAL A 100      -4.179   0.462   5.741  1.00 98.83           N  
ATOM    776  CA  VAL A 100      -4.379   0.786   7.160  1.00 98.83           C  
ATOM    777  C   VAL A 100      -5.850   0.632   7.534  1.00 98.83           C  
ATOM    778  CB  VAL A 100      -3.807   2.166   7.528  1.00 98.83           C  
ATOM    779  O   VAL A 100      -6.730   1.315   7.001  1.00 98.83           O  
ATOM    780  CG1 VAL A 100      -3.951   2.436   9.031  1.00 98.83           C  
ATOM    781  CG2 VAL A 100      -2.324   2.254   7.143  1.00 98.83           C  
ATOM    782  N   LEU A 101      -6.106  -0.280   8.469  1.00 98.68           N  
ATOM    783  CA  LEU A 101      -7.413  -0.547   9.052  1.00 98.68           C  
ATOM    784  C   LEU A 101      -7.713   0.451  10.170  1.00 98.68           C  
ATOM    785  CB  LEU A 101      -7.462  -1.985   9.597  1.00 98.68           C  
ATOM    786  O   LEU A 101      -6.873   0.705  11.034  1.00 98.68           O  
ATOM    787  CG  LEU A 101      -7.156  -3.088   8.572  1.00 98.68           C  
ATOM    788  CD1 LEU A 101      -7.280  -4.457   9.241  1.00 98.68           C  
ATOM    789  CD2 LEU A 101      -8.120  -3.040   7.389  1.00 98.68           C  
ATOM    790  N   THR A 102      -8.929   0.988  10.162  1.00 98.33           N  
ATOM    791  CA  THR A 102      -9.462   1.824  11.238  1.00 98.33           C  
ATOM    792  C   THR A 102     -10.989   1.806  11.217  1.00 98.33           C  
ATOM    793  CB  THR A 102      -8.930   3.267  11.145  1.00 98.33           C  
ATOM    794  O   THR A 102     -11.590   1.637  10.153  1.00 98.33           O  
ATOM    795  CG2 THR A 102      -9.198   3.954   9.803  1.00 98.33           C  
ATOM    796  OG1 THR A 102      -9.504   4.075  12.146  1.00 98.33           O  
ATOM    797  N   GLU A 103     -11.646   1.992  12.367  1.00 96.91           N  
ATOM    798  CA  GLU A 103     -13.092   2.256  12.384  1.00 96.91           C  
ATOM    799  C   GLU A 103     -13.452   3.706  12.039  1.00 96.91           C  
ATOM    800  CB  GLU A 103     -13.734   1.834  13.712  1.00 96.91           C  
ATOM    801  O   GLU A 103     -14.623   4.022  11.802  1.00 96.91           O  
ATOM    802  CG  GLU A 103     -13.741   2.867  14.857  1.00 96.91           C  
ATOM    803  CD  GLU A 103     -12.430   3.028  15.623  1.00 96.91           C  
ATOM    804  OE1 GLU A 103     -12.242   4.129  16.191  1.00 96.91           O  
ATOM    805  OE2 GLU A 103     -11.770   2.016  15.867  1.00 96.91           O  
ATOM    806  N   LYS A 104     -12.474   4.617  12.068  1.00 97.26           N  
ATOM    807  CA  LYS A 104     -12.705   6.039  11.826  1.00 97.26           C  
ATOM    808  C   LYS A 104     -12.896   6.309  10.341  1.00 97.26           C  
ATOM    809  CB  LYS A 104     -11.560   6.891  12.394  1.00 97.26           C  
ATOM    810  O   LYS A 104     -12.137   5.858   9.491  1.00 97.26           O  
ATOM    811  CG  LYS A 104     -11.353   6.763  13.911  1.00 97.26           C  
ATOM    812  CD  LYS A 104     -12.629   7.017  14.725  1.00 97.26           C  
ATOM    813  CE  LYS A 104     -12.260   7.119  16.207  1.00 97.26           C  
ATOM    814  NZ  LYS A 104     -13.240   6.422  17.061  1.00 97.26           N  
ATOM    815  N   ASN A 105     -13.882   7.145  10.035  1.00 95.61           N  
ATOM    816  CA  ASN A 105     -14.089   7.634   8.680  1.00 95.61           C  
ATOM    817  C   ASN A 105     -13.129   8.797   8.380  1.00 95.61           C  
ATOM    818  CB  ASN A 105     -15.569   8.002   8.500  1.00 95.61           C  
ATOM    819  O   ASN A 105     -13.472   9.964   8.582  1.00 95.61           O  
ATOM    820  CG  ASN A 105     -15.883   8.326   7.052  1.00 95.61           C  
ATOM    821  ND2 ASN A 105     -17.008   8.945   6.788  1.00 95.61           N  
ATOM    822  OD1 ASN A 105     -15.152   8.013   6.134  1.00 95.61           O  
ATOM    823  N   ILE A 106     -11.916   8.473   7.937  1.00 97.28           N  
ATOM    824  CA  ILE A 106     -10.941   9.451   7.452  1.00 97.28           C  
ATOM    825  C   ILE A 106     -11.193   9.671   5.957  1.00 97.28           C  
ATOM    826  CB  ILE A 106      -9.500   8.995   7.780  1.00 97.28           C  
ATOM    827  O   ILE A 106     -10.978   8.777   5.146  1.00 97.28           O  
ATOM    828  CG1 ILE A 106      -9.303   8.961   9.315  1.00 97.28           C  
ATOM    829  CG2 ILE A 106      -8.473   9.925   7.108  1.00 97.28           C  
ATOM    830  CD1 ILE A 106      -7.935   8.468   9.807  1.00 97.28           C  
ATOM    831  N   THR A 107     -11.654  10.870   5.597  1.00 95.38           N  
ATOM    832  CA  THR A 107     -12.034  11.241   4.218  1.00 95.38           C  
ATOM    833  C   THR A 107     -11.042  12.203   3.559  1.00 95.38           C  
ATOM    834  CB  THR A 107     -13.441  11.857   4.185  1.00 95.38           C  
ATOM    835  O   THR A 107     -11.372  12.859   2.575  1.00 95.38           O  
ATOM    836  CG2 THR A 107     -14.510  10.963   4.809  1.00 95.38           C  
ATOM    837  OG1 THR A 107     -13.441  13.087   4.880  1.00 95.38           O  
ATOM    838  N   GLN A 108      -9.866  12.384   4.158  1.00 93.88           N  
ATOM    839  CA  GLN A 108      -8.807  13.258   3.660  1.00 93.88           C  
ATOM    840  C   GLN A 108      -7.540  12.425   3.455  1.00 93.88           C  
ATOM    841  CB  GLN A 108      -8.565  14.414   4.649  1.00 93.88           C  
ATOM    842  O   GLN A 108      -7.046  11.826   4.408  1.00 93.88           O  
ATOM    843  CG  GLN A 108      -9.756  15.384   4.731  1.00 93.88           C  
ATOM    844  CD  GLN A 108      -9.552  16.500   5.754  1.00 93.88           C  
ATOM    845  NE2 GLN A 108     -10.071  17.683   5.505  1.00 93.88           N  
ATOM    846  OE1 GLN A 108      -8.960  16.349   6.807  1.00 93.88           O  
ATOM    847  N   GLY A 109      -7.030  12.397   2.222  1.00 93.66           N  
ATOM    848  CA  GLY A 109      -5.685  11.904   1.913  1.00 93.66           C  
ATOM    849  C   GLY A 109      -4.616  12.981   2.132  1.00 93.66           C  
ATOM    850  O   GLY A 109      -4.902  14.059   2.657  1.00 93.66           O  
ATOM    851  N   ASN A 110      -3.388  12.707   1.686  1.00 95.81           N  
ATOM    852  CA  ASN A 110      -2.216  13.569   1.866  1.00 95.81           C  
ATOM    853  C   ASN A 110      -1.927  13.873   3.350  1.00 95.81           C  
ATOM    854  CB  ASN A 110      -2.345  14.815   0.969  1.00 95.81           C  
ATOM    855  O   ASN A 110      -1.695  15.019   3.744  1.00 95.81           O  
ATOM    856  CG  ASN A 110      -1.092  15.669   0.931  1.00 95.81           C  
ATOM    857  ND2 ASN A 110      -1.225  16.940   0.644  1.00 95.81           N  
ATOM    858  OD1 ASN A 110       0.028  15.225   1.106  1.00 95.81           O  
ATOM    859  N   ILE A 111      -1.971  12.832   4.181  1.00 96.93           N  
ATOM    860  CA  ILE A 111      -1.729  12.909   5.624  1.00 96.93           C  
ATOM    861  C   ILE A 111      -0.719  11.853   6.061  1.00 96.93           C  
ATOM    862  CB  ILE A 111      -3.036  12.798   6.441  1.00 96.93           C  
ATOM    863  O   ILE A 111      -0.575  10.811   5.422  1.00 96.93           O  
ATOM    864  CG1 ILE A 111      -3.772  11.464   6.185  1.00 96.93           C  
ATOM    865  CG2 ILE A 111      -3.940  14.013   6.174  1.00 96.93           C  
ATOM    866  CD1 ILE A 111      -4.935  11.211   7.147  1.00 96.93           C  
ATOM    867  N   LEU A 112      -0.052  12.131   7.179  1.00 97.72           N  
ATOM    868  CA  LEU A 112       0.735  11.141   7.901  1.00 97.72           C  
ATOM    869  C   LEU A 112      -0.087  10.577   9.056  1.00 97.72           C  
ATOM    870  CB  LEU A 112       2.057  11.741   8.404  1.00 97.72           C  
ATOM    871  O   LEU A 112      -0.794  11.321   9.739  1.00 97.72           O  
ATOM    872  CG  LEU A 112       2.995  12.240   7.293  1.00 97.72           C  
ATOM    873  CD1 LEU A 112       4.214  12.914   7.926  1.00 97.72           C  
ATOM    874  CD2 LEU A 112       3.490  11.118   6.380  1.00 97.72           C  
ATOM    875  N   LEU A 113       0.057   9.282   9.296  1.00 98.39           N  
ATOM    876  CA  LEU A 113      -0.469   8.604  10.475  1.00 98.39           C  
ATOM    877  C   LEU A 113       0.530   7.565  10.978  1.00 98.39           C  
ATOM    878  CB  LEU A 113      -1.868   8.037  10.167  1.00 98.39           C  
ATOM    879  O   LEU A 113       1.453   7.193  10.252  1.00 98.39           O  
ATOM    880  CG  LEU A 113      -1.957   6.980   9.049  1.00 98.39           C  
ATOM    881  CD1 LEU A 113      -1.523   5.590   9.511  1.00 98.39           C  
ATOM    882  CD2 LEU A 113      -3.415   6.884   8.595  1.00 98.39           C  
ATOM    883  N   GLN A 114       0.324   7.096  12.205  1.00 98.55           N  
ATOM    884  CA  GLN A 114       1.065   5.968  12.754  1.00 98.55           C  
ATOM    885  C   GLN A 114       0.203   4.710  12.704  1.00 98.55           C  
ATOM    886  CB  GLN A 114       1.520   6.256  14.184  1.00 98.55           C  
ATOM    887  O   GLN A 114      -0.965   4.743  13.093  1.00 98.55           O  
ATOM    888  CG  GLN A 114       2.482   7.440  14.319  1.00 98.55           C  
ATOM    889  CD  GLN A 114       3.739   7.255  13.483  1.00 98.55           C  
ATOM    890  NE2 GLN A 114       4.731   6.538  13.946  1.00 98.55           N  
ATOM    891  OE1 GLN A 114       3.863   7.767  12.388  1.00 98.55           O  
ATOM    892  N   ALA A 115       0.770   3.609  12.225  1.00 98.74           N  
ATOM    893  CA  ALA A 115       0.090   2.325  12.176  1.00 98.74           C  
ATOM    894  C   ALA A 115       1.029   1.189  12.585  1.00 98.74           C  
ATOM    895  CB  ALA A 115      -0.496   2.111  10.775  1.00 98.74           C  
ATOM    896  O   ALA A 115       2.228   1.219  12.302  1.00 98.74           O  
ATOM    897  N   ARG A 116       0.466   0.161  13.222  1.00 98.64           N  
ATOM    898  CA  ARG A 116       1.187  -1.059  13.596  1.00 98.64           C  
ATOM    899  C   ARG A 116       0.975  -2.128  12.525  1.00 98.64           C  
ATOM    900  CB  ARG A 116       0.724  -1.573  14.963  1.00 98.64           C  
ATOM    901  O   ARG A 116      -0.183  -2.461  12.254  1.00 98.64           O  
ATOM    902  CG  ARG A 116       0.890  -0.535  16.084  1.00 98.64           C  
ATOM    903  CD  ARG A 116       0.659  -1.150  17.473  1.00 98.64           C  
ATOM    904  NE  ARG A 116      -0.633  -1.873  17.571  1.00 98.64           N  
ATOM    905  NH1 ARG A 116       0.161  -4.030  17.737  1.00 98.64           N  
ATOM    906  NH2 ARG A 116      -2.023  -3.683  17.623  1.00 98.64           N  
ATOM    907  CZ  ARG A 116      -0.825  -3.182  17.640  1.00 98.64           C  
ATOM    908  N   PRO A 117       2.033  -2.687  11.915  1.00 98.80           N  
ATOM    909  CA  PRO A 117       1.882  -3.770  10.956  1.00 98.80           C  
ATOM    910  C   PRO A 117       1.387  -5.033  11.667  1.00 98.80           C  
ATOM    911  CB  PRO A 117       3.264  -3.958  10.329  1.00 98.80           C  
ATOM    912  O   PRO A 117       1.906  -5.414  12.717  1.00 98.80           O  
ATOM    913  CG  PRO A 117       4.215  -3.531  11.449  1.00 98.80           C  
ATOM    914  CD  PRO A 117       3.443  -2.426  12.170  1.00 98.80           C  
ATOM    915  N   ILE A 118       0.405  -5.701  11.066  1.00 98.70           N  
ATOM    916  CA  ILE A 118      -0.138  -6.982  11.544  1.00 98.70           C  
ATOM    917  C   ILE A 118       0.150  -8.122  10.558  1.00 98.70           C  
ATOM    918  CB  ILE A 118      -1.641  -6.854  11.877  1.00 98.70           C  
ATOM    919  O   ILE A 118       0.090  -9.292  10.920  1.00 98.70           O  
ATOM    920  CG1 ILE A 118      -2.496  -6.482  10.643  1.00 98.70           C  
ATOM    921  CG2 ILE A 118      -1.831  -5.836  13.019  1.00 98.70           C  
ATOM    922  CD1 ILE A 118      -3.995  -6.718  10.852  1.00 98.70           C  
ATOM    923  N   GLY A 119       0.501  -7.802   9.313  1.00 98.77           N  
ATOM    924  CA  GLY A 119       0.845  -8.779   8.288  1.00 98.77           C  
ATOM    925  C   GLY A 119       0.947  -8.142   6.912  1.00 98.77           C  
ATOM    926  O   GLY A 119       1.198  -6.944   6.789  1.00 98.77           O  
ATOM    927  N   GLY A 120       0.747  -8.936   5.871  1.00 98.66           N  
ATOM    928  CA  GLY A 120       0.706  -8.444   4.502  1.00 98.66           C  
ATOM    929  C   GLY A 120       0.160  -9.458   3.507  1.00 98.66           C  
ATOM    930  O   GLY A 120      -0.129 -10.609   3.848  1.00 98.66           O  
ATOM    931  N   ILE A 121      -0.001  -8.991   2.274  1.00 98.36           N  
ATOM    932  CA  ILE A 121      -0.454  -9.758   1.119  1.00 98.36           C  
ATOM    933  C   ILE A 121       0.713  -9.850   0.141  1.00 98.36           C  
ATOM    934  CB  ILE A 121      -1.688  -9.105   0.451  1.00 98.36           C  
ATOM    935  O   ILE A 121       1.195  -8.827  -0.344  1.00 98.36           O  
ATOM    936  CG1 ILE A 121      -2.778  -8.744   1.486  1.00 98.36           C  
ATOM    937  CG2 ILE A 121      -2.239 -10.054  -0.628  1.00 98.36           C  
ATOM    938  CD1 ILE A 121      -4.050  -8.131   0.895  1.00 98.36           C  
ATOM    939  N   ARG A 122       1.137 -11.075  -0.173  1.00 98.20           N  
ATOM    940  CA  ARG A 122       2.126 -11.348  -1.218  1.00 98.20           C  
ATOM    941  C   ARG A 122       1.437 -11.249  -2.572  1.00 98.20           C  
ATOM    942  CB  ARG A 122       2.743 -12.736  -0.986  1.00 98.20           C  
ATOM    943  O   ARG A 122       0.584 -12.087  -2.885  1.00 98.20           O  
ATOM    944  CG  ARG A 122       3.835 -13.123  -2.004  1.00 98.20           C  
ATOM    945  CD  ARG A 122       5.080 -12.236  -1.993  1.00 98.20           C  
ATOM    946  NE  ARG A 122       5.603 -12.047  -0.632  1.00 98.20           N  
ATOM    947  NH1 ARG A 122       7.395 -13.427  -0.679  1.00 98.20           N  
ATOM    948  NH2 ARG A 122       6.745 -12.511   1.258  1.00 98.20           N  
ATOM    949  CZ  ARG A 122       6.582 -12.666  -0.023  1.00 98.20           C  
ATOM    950  N   ILE A 123       1.809 -10.245  -3.359  1.00 97.50           N  
ATOM    951  CA  ILE A 123       1.242  -9.992  -4.684  1.00 97.50           C  
ATOM    952  C   ILE A 123       2.354 -10.019  -5.728  1.00 97.50           C  
ATOM    953  CB  ILE A 123       0.447  -8.668  -4.719  1.00 97.50           C  
ATOM    954  O   ILE A 123       3.424  -9.454  -5.518  1.00 97.50           O  
ATOM    955  CG1 ILE A 123      -0.665  -8.680  -3.644  1.00 97.50           C  
ATOM    956  CG2 ILE A 123      -0.135  -8.445  -6.122  1.00 97.50           C  
ATOM    957  CD1 ILE A 123      -1.694  -7.546  -3.735  1.00 97.50           C  
ATOM    958  N   LEU A 124       2.072 -10.669  -6.856  1.00 96.12           N  
ATOM    959  CA  LEU A 124       2.872 -10.575  -8.070  1.00 96.12           C  
ATOM    960  C   LEU A 124       2.047  -9.877  -9.158  1.00 96.12           C  
ATOM    961  CB  LEU A 124       3.348 -11.975  -8.501  1.00 96.12           C  
ATOM    962  O   LEU A 124       0.997 -10.392  -9.556  1.00 96.12           O  
ATOM    963  CG  LEU A 124       4.197 -12.725  -7.456  1.00 96.12           C  
ATOM    964  CD1 LEU A 124       4.542 -14.118  -7.989  1.00 96.12           C  
ATOM    965  CD2 LEU A 124       5.505 -12.005  -7.125  1.00 96.12           C  
ATOM    966  N   ASP A 125       2.516  -8.733  -9.656  1.00 93.88           N  
ATOM    967  CA  ASP A 125       1.979  -8.093 -10.863  1.00 93.88           C  
ATOM    968  C   ASP A 125       2.997  -8.240 -11.988  1.00 93.88           C  
ATOM    969  CB  ASP A 125       1.591  -6.620 -10.637  1.00 93.88           C  
ATOM    970  O   ASP A 125       4.036  -7.599 -11.989  1.00 93.88           O  
ATOM    971  CG  ASP A 125       0.832  -6.012 -11.841  1.00 93.88           C  
ATOM    972  OD1 ASP A 125       0.758  -6.619 -12.942  1.00 93.88           O  
ATOM    973  OD2 ASP A 125       0.160  -4.965 -11.672  1.00 93.88           O  
ATOM    974  N   SER A 126       2.711  -9.099 -12.966  1.00 90.33           N  
ATOM    975  CA  SER A 126       3.541  -9.197 -14.177  1.00 90.33           C  
ATOM    976  C   SER A 126       5.052  -9.424 -13.913  1.00 90.33           C  
ATOM    977  CB  SER A 126       3.290  -7.965 -15.067  1.00 90.33           C  
ATOM    978  O   SER A 126       5.882  -8.842 -14.602  1.00 90.33           O  
ATOM    979  OG  SER A 126       1.894  -7.728 -15.254  1.00 90.33           O  
ATOM    980  N   GLU A 127       5.392 -10.311 -12.962  1.00 89.18           N  
ATOM    981  CA  GLU A 127       6.766 -10.618 -12.483  1.00 89.18           C  
ATOM    982  C   GLU A 127       7.410  -9.556 -11.567  1.00 89.18           C  
ATOM    983  CB  GLU A 127       7.725 -11.077 -13.608  1.00 89.18           C  
ATOM    984  O   GLU A 127       8.582  -9.676 -11.201  1.00 89.18           O  
ATOM    985  CG  GLU A 127       7.173 -12.219 -14.476  1.00 89.18           C  
ATOM    986  CD  GLU A 127       8.138 -12.686 -15.585  1.00 89.18           C  
ATOM    987  OE1 GLU A 127       7.906 -13.811 -16.093  1.00 89.18           O  
ATOM    988  OE2 GLU A 127       9.065 -11.937 -15.973  1.00 89.18           O  
ATOM    989  N   GLU A 128       6.636  -8.566 -11.126  1.00 96.88           N  
ATOM    990  CA  GLU A 128       7.039  -7.577 -10.124  1.00 96.88           C  
ATOM    991  C   GLU A 128       6.442  -7.930  -8.752  1.00 96.88           C  
ATOM    992  CB  GLU A 128       6.673  -6.154 -10.586  1.00 96.88           C  
ATOM    993  O   GLU A 128       5.292  -8.366  -8.642  1.00 96.88           O  
ATOM    994  CG  GLU A 128       7.395  -5.791 -11.901  1.00 96.88           C  
ATOM    995  CD  GLU A 128       6.939  -4.484 -12.575  1.00 96.88           C  
ATOM    996  OE1 GLU A 128       7.708  -4.010 -13.450  1.00 96.88           O  
ATOM    997  OE2 GLU A 128       5.802  -4.021 -12.333  1.00 96.88           O  
ATOM    998  N   ALA A 129       7.249  -7.779  -7.705  1.00 97.60           N  
ATOM    999  CA  ALA A 129       6.859  -7.903  -6.312  1.00 97.60           C  
ATOM   1000  C   ALA A 129       6.101  -6.644  -5.896  1.00 97.60           C  
ATOM   1001  CB  ALA A 129       8.116  -8.099  -5.458  1.00 97.60           C  
ATOM   1002  O   ALA A 129       6.699  -5.581  -5.759  1.00 97.60           O  
ATOM   1003  N   ASP A 130       4.800  -6.810  -5.675  1.00 97.40           N  
ATOM   1004  CA  ASP A 130       3.834  -5.742  -5.403  1.00 97.40           C  
ATOM   1005  C   ASP A 130       3.223  -5.931  -3.998  1.00 97.40           C  
ATOM   1006  CB  ASP A 130       2.806  -5.746  -6.557  1.00 97.40           C  
ATOM   1007  O   ASP A 130       2.038  -5.685  -3.768  1.00 97.40           O  
ATOM   1008  CG  ASP A 130       1.830  -4.565  -6.556  1.00 97.40           C  
ATOM   1009  OD1 ASP A 130       2.278  -3.411  -6.473  1.00 97.40           O  
ATOM   1010  OD2 ASP A 130       0.590  -4.768  -6.598  1.00 97.40           O  
ATOM   1011  N   ASP A 131       4.009  -6.454  -3.049  1.00 98.26           N  
ATOM   1012  CA  ASP A 131       3.581  -6.770  -1.683  1.00 98.26           C  
ATOM   1013  C   ASP A 131       2.847  -5.596  -1.007  1.00 98.26           C  
ATOM   1014  CB  ASP A 131       4.793  -7.198  -0.836  1.00 98.26           C  
ATOM   1015  O   ASP A 131       3.261  -4.440  -1.081  1.00 98.26           O  
ATOM   1016  CG  ASP A 131       5.229  -8.647  -1.083  1.00 98.26           C  
ATOM   1017  OD1 ASP A 131       5.053  -9.474  -0.156  1.00 98.26           O  
ATOM   1018  OD2 ASP A 131       5.737  -8.976  -2.181  1.00 98.26           O  
ATOM   1019  N   LYS A 132       1.750  -5.903  -0.304  1.00 98.47           N  
ATOM   1020  CA  LYS A 132       0.925  -4.912   0.407  1.00 98.47           C  
ATOM   1021  C   LYS A 132       0.963  -5.178   1.900  1.00 98.47           C  
ATOM   1022  CB  LYS A 132      -0.521  -4.912  -0.137  1.00 98.47           C  
ATOM   1023  O   LYS A 132       0.485  -6.217   2.355  1.00 98.47           O  
ATOM   1024  CG  LYS A 132      -0.642  -4.692  -1.656  1.00 98.47           C  
ATOM   1025  CD  LYS A 132      -0.075  -3.338  -2.077  1.00 98.47           C  
ATOM   1026  CE  LYS A 132      -0.074  -3.112  -3.592  1.00 98.47           C  
ATOM   1027  NZ  LYS A 132       1.312  -2.994  -4.084  1.00 98.47           N  
ATOM   1028  N   ILE A 133       1.490  -4.243   2.685  1.00 98.88           N  
ATOM   1029  CA  ILE A 133       1.471  -4.353   4.147  1.00 98.88           C  
ATOM   1030  C   ILE A 133       0.050  -4.117   4.656  1.00 98.88           C  
ATOM   1031  CB  ILE A 133       2.503  -3.398   4.783  1.00 98.88           C  
ATOM   1032  O   ILE A 133      -0.619  -3.182   4.230  1.00 98.88           O  
ATOM   1033  CG1 ILE A 133       3.936  -3.689   4.280  1.00 98.88           C  
ATOM   1034  CG2 ILE A 133       2.448  -3.449   6.322  1.00 98.88           C  
ATOM   1035  CD1 ILE A 133       4.443  -5.123   4.504  1.00 98.88           C  
ATOM   1036  N   ILE A 134      -0.413  -4.945   5.589  1.00 98.83           N  
ATOM   1037  CA  ILE A 134      -1.655  -4.719   6.328  1.00 98.83           C  
ATOM   1038  C   ILE A 134      -1.288  -4.242   7.730  1.00 98.83           C  
ATOM   1039  CB  ILE A 134      -2.559  -5.970   6.359  1.00 98.83           C  
ATOM   1040  O   ILE A 134      -0.548  -4.909   8.460  1.00 98.83           O  
ATOM   1041  CG1 ILE A 134      -2.840  -6.588   4.970  1.00 98.83           C  
ATOM   1042  CG2 ILE A 134      -3.896  -5.627   7.044  1.00 98.83           C  
ATOM   1043  CD1 ILE A 134      -3.358  -5.622   3.899  1.00 98.83           C  
ATOM   1044  N   ALA A 135      -1.822  -3.090   8.112  1.00 98.88           N  
ATOM   1045  CA  ALA A 135      -1.575  -2.463   9.398  1.00 98.88           C  
ATOM   1046  C   ALA A 135      -2.867  -1.938  10.020  1.00 98.88           C  
ATOM   1047  CB  ALA A 135      -0.544  -1.351   9.196  1.00 98.88           C  
ATOM   1048  O   ALA A 135      -3.892  -1.785   9.356  1.00 98.88           O  
ATOM   1049  N   VAL A 136      -2.805  -1.640  11.310  1.00 98.75           N  
ATOM   1050  CA  VAL A 136      -3.898  -1.044  12.077  1.00 98.75           C  
ATOM   1051  C   VAL A 136      -3.467   0.338  12.545  1.00 98.75           C  
ATOM   1052  CB  VAL A 136      -4.269  -1.954  13.255  1.00 98.75           C  
ATOM   1053  O   VAL A 136      -2.349   0.489  13.037  1.00 98.75           O  
ATOM   1054  CG1 VAL A 136      -5.341  -1.304  14.119  1.00 98.75           C  
ATOM   1055  CG2 VAL A 136      -4.799  -3.308  12.765  1.00 98.75           C  
ATOM   1056  N   LEU A 137      -4.339   1.337  12.395  1.00 98.67           N  
ATOM   1057  CA  LEU A 137      -4.118   2.679  12.937  1.00 98.67           C  
ATOM   1058  C   LEU A 137      -3.827   2.599  14.446  1.00 98.67           C  
ATOM   1059  CB  LEU A 137      -5.366   3.532  12.637  1.00 98.67           C  
ATOM   1060  O   LEU A 137      -4.508   1.880  15.177  1.00 98.67           O  
ATOM   1061  CG  LEU A 137      -5.302   4.983  13.151  1.00 98.67           C  
ATOM   1062  CD1 LEU A 137      -4.248   5.791  12.401  1.00 98.67           C  
ATOM   1063  CD2 LEU A 137      -6.645   5.682  12.937  1.00 98.67           C  
ATOM   1064  N   GLU A 138      -2.816   3.325  14.923  1.00 97.86           N  
ATOM   1065  CA  GLU A 138      -2.517   3.361  16.358  1.00 97.86           C  
ATOM   1066  C   GLU A 138      -3.712   3.851  17.186  1.00 97.86           C  
ATOM   1067  CB  GLU A 138      -1.288   4.226  16.654  1.00 97.86           C  
ATOM   1068  O   GLU A 138      -4.433   4.765  16.783  1.00 97.86           O  
ATOM   1069  CG  GLU A 138       0.005   3.474  16.335  1.00 97.86           C  
ATOM   1070  CD  GLU A 138       1.256   4.225  16.800  1.00 97.86           C  
ATOM   1071  OE1 GLU A 138       2.328   3.586  16.751  1.00 97.86           O  
ATOM   1072  OE2 GLU A 138       1.193   5.429  17.134  1.00 97.86           O  
ATOM   1073  N   ASP A 139      -3.905   3.227  18.353  1.00 96.36           N  
ATOM   1074  CA  ASP A 139      -4.986   3.515  19.307  1.00 96.36           C  
ATOM   1075  C   ASP A 139      -6.419   3.421  18.735  1.00 96.36           C  
ATOM   1076  CB  ASP A 139      -4.700   4.835  20.046  1.00 96.36           C  
ATOM   1077  O   ASP A 139      -7.369   3.959  19.313  1.00 96.36           O  
ATOM   1078  CG  ASP A 139      -3.384   4.824  20.831  1.00 96.36           C  
ATOM   1079  OD1 ASP A 139      -3.041   3.757  21.391  1.00 96.36           O  
ATOM   1080  OD2 ASP A 139      -2.773   5.912  20.943  1.00 96.36           O  
ATOM   1081  N   ASP A 140      -6.601   2.714  17.615  1.00 98.17           N  
ATOM   1082  CA  ASP A 140      -7.918   2.416  17.050  1.00 98.17           C  
ATOM   1083  C   ASP A 140      -8.758   1.566  18.019  1.00 98.17           C  
ATOM   1084  CB  ASP A 140      -7.735   1.743  15.690  1.00 98.17           C  
ATOM   1085  O   ASP A 140      -8.274   0.604  18.622  1.00 98.17           O  
ATOM   1086  CG  ASP A 140      -9.050   1.586  14.941  1.00 98.17           C  
ATOM   1087  OD1 ASP A 140      -9.624   0.479  15.013  1.00 98.17           O  
ATOM   1088  OD2 ASP A 140      -9.440   2.544  14.227  1.00 98.17           O  
ATOM   1089  N   LEU A 141     -10.034   1.915  18.192  1.00 96.94           N  
ATOM   1090  CA  LEU A 141     -10.873   1.315  19.232  1.00 96.94           C  
ATOM   1091  C   LEU A 141     -11.337  -0.095  18.854  1.00 96.94           C  
ATOM   1092  CB  LEU A 141     -12.063   2.255  19.499  1.00 96.94           C  
ATOM   1093  O   LEU A 141     -11.573  -0.922  19.737  1.00 96.94           O  
ATOM   1094  CG  LEU A 141     -13.022   1.780  20.608  1.00 96.94           C  
ATOM   1095  CD1 LEU A 141     -12.343   1.699  21.978  1.00 96.94           C  
ATOM   1096  CD2 LEU A 141     -14.196   2.756  20.721  1.00 96.94           C  
ATOM   1097  N   VAL A 142     -11.523  -0.356  17.559  1.00 97.05           N  
ATOM   1098  CA  VAL A 142     -12.084  -1.614  17.056  1.00 97.05           C  
ATOM   1099  C   VAL A 142     -10.983  -2.580  16.645  1.00 97.05           C  
ATOM   1100  CB  VAL A 142     -13.049  -1.340  15.891  1.00 97.05           C  
ATOM   1101  O   VAL A 142     -10.998  -3.737  17.064  1.00 97.05           O  
ATOM   1102  CG1 VAL A 142     -13.610  -2.628  15.275  1.00 97.05           C  
ATOM   1103  CG2 VAL A 142     -14.246  -0.501  16.371  1.00 97.05           C  
ATOM   1104  N   TYR A 143     -10.032  -2.120  15.838  1.00 97.57           N  
ATOM   1105  CA  TYR A 143      -8.962  -2.947  15.292  1.00 97.57           C  
ATOM   1106  C   TYR A 143      -7.711  -2.952  16.173  1.00 97.57           C  
ATOM   1107  CB  TYR A 143      -8.636  -2.489  13.864  1.00 97.57           C  
ATOM   1108  O   TYR A 143      -6.892  -3.856  16.026  1.00 97.57           O  
ATOM   1109  CG  TYR A 143      -9.770  -2.650  12.870  1.00 97.57           C  
ATOM   1110  CD1 TYR A 143     -10.025  -3.910  12.298  1.00 97.57           C  
ATOM   1111  CD2 TYR A 143     -10.560  -1.544  12.506  1.00 97.57           C  
ATOM   1112  CE1 TYR A 143     -11.077  -4.072  11.379  1.00 97.57           C  
ATOM   1113  CE2 TYR A 143     -11.601  -1.693  11.570  1.00 97.57           C  
ATOM   1114  OH  TYR A 143     -12.867  -3.110  10.107  1.00 97.57           O  
ATOM   1115  CZ  TYR A 143     -11.863  -2.961  11.010  1.00 97.57           C  
ATOM   1116  N   GLY A 144      -7.545  -1.993  17.094  1.00 96.21           N  
ATOM   1117  CA  GLY A 144      -6.284  -1.762  17.814  1.00 96.21           C  
ATOM   1118  C   GLY A 144      -5.736  -2.955  18.604  1.00 96.21           C  
ATOM   1119  O   GLY A 144      -4.523  -3.032  18.796  1.00 96.21           O  
ATOM   1120  N   ASN A 145      -6.595  -3.903  18.998  1.00 97.19           N  
ATOM   1121  CA  ASN A 145      -6.212  -5.133  19.708  1.00 97.19           C  
ATOM   1122  C   ASN A 145      -5.675  -6.251  18.798  1.00 97.19           C  
ATOM   1123  CB  ASN A 145      -7.419  -5.651  20.509  1.00 97.19           C  
ATOM   1124  O   ASN A 145      -5.239  -7.272  19.314  1.00 97.19           O  
ATOM   1125  CG  ASN A 145      -7.824  -4.744  21.651  1.00 97.19           C  
ATOM   1126  ND2 ASN A 145      -9.105  -4.638  21.918  1.00 97.19           N  
ATOM   1127  OD1 ASN A 145      -7.028  -4.125  22.331  1.00 97.19           O  
ATOM   1128  N   ILE A 146      -5.740  -6.096  17.474  1.00 98.14           N  
ATOM   1129  CA  ILE A 146      -5.214  -7.079  16.521  1.00 98.14           C  
ATOM   1130  C   ILE A 146      -3.691  -6.942  16.485  1.00 98.14           C  
ATOM   1131  CB  ILE A 146      -5.872  -6.885  15.135  1.00 98.14           C  
ATOM   1132  O   ILE A 146      -3.157  -5.861  16.222  1.00 98.14           O  
ATOM   1133  CG1 ILE A 146      -7.387  -7.179  15.232  1.00 98.14           C  
ATOM   1134  CG2 ILE A 146      -5.245  -7.789  14.061  1.00 98.14           C  
ATOM   1135  CD1 ILE A 146      -8.195  -6.756  14.000  1.00 98.14           C  
ATOM   1136  N   GLU A 147      -2.977  -8.027  16.757  1.00 97.76           N  
ATOM   1137  CA  GLU A 147      -1.510  -8.062  16.759  1.00 97.76           C  
ATOM   1138  C   GLU A 147      -0.926  -8.841  15.580  1.00 97.76           C  
ATOM   1139  CB  GLU A 147      -0.995  -8.622  18.091  1.00 97.76           C  
ATOM   1140  O   GLU A 147       0.235  -8.631  15.225  1.00 97.76           O  
ATOM   1141  CG  GLU A 147      -1.324  -7.698  19.276  1.00 97.76           C  
ATOM   1142  CD  GLU A 147      -0.636  -8.118  20.589  1.00 97.76           C  
ATOM   1143  OE1 GLU A 147      -0.769  -7.351  21.569  1.00 97.76           O  
ATOM   1144  OE2 GLU A 147       0.103  -9.131  20.603  1.00 97.76           O  
ATOM   1145  N   ASP A 148      -1.726  -9.695  14.943  1.00 98.58           N  
ATOM   1146  CA  ASP A 148      -1.336 -10.471  13.771  1.00 98.58           C  
ATOM   1147  C   ASP A 148      -2.504 -10.621  12.783  1.00 98.58           C  
ATOM   1148  CB  ASP A 148      -0.790 -11.833  14.224  1.00 98.58           C  
ATOM   1149  O   ASP A 148      -3.677 -10.603  13.157  1.00 98.58           O  
ATOM   1150  CG  ASP A 148      -0.176 -12.608  13.058  1.00 98.58           C  
ATOM   1151  OD1 ASP A 148      -0.899 -13.467  12.496  1.00 98.58           O  
ATOM   1152  OD2 ASP A 148       0.992 -12.323  12.693  1.00 98.58           O  
ATOM   1153  N   ILE A 149      -2.194 -10.791  11.499  1.00 98.06           N  
ATOM   1154  CA  ILE A 149      -3.187 -10.940  10.429  1.00 98.06           C  
ATOM   1155  C   ILE A 149      -4.135 -12.122  10.660  1.00 98.06           C  
ATOM   1156  CB  ILE A 149      -2.467 -11.048   9.071  1.00 98.06           C  
ATOM   1157  O   ILE A 149      -5.278 -12.078  10.214  1.00 98.06           O  
ATOM   1158  CG1 ILE A 149      -3.421 -10.701   7.911  1.00 98.06           C  
ATOM   1159  CG2 ILE A 149      -1.815 -12.430   8.870  1.00 98.06           C  
ATOM   1160  CD1 ILE A 149      -2.693 -10.429   6.588  1.00 98.06           C  
ATOM   1161  N   SER A 150      -3.690 -13.154  11.382  1.00 97.83           N  
ATOM   1162  CA  SER A 150      -4.519 -14.307  11.752  1.00 97.83           C  
ATOM   1163  C   SER A 150      -5.662 -13.969  12.719  1.00 97.83           C  
ATOM   1164  CB  SER A 150      -3.636 -15.413  12.334  1.00 97.83           C  
ATOM   1165  O   SER A 150      -6.642 -14.710  12.782  1.00 97.83           O  
ATOM   1166  OG  SER A 150      -2.900 -14.978  13.459  1.00 97.83           O  
ATOM   1167  N   GLU A 151      -5.573 -12.845  13.432  1.00 98.13           N  
ATOM   1168  CA  GLU A 151      -6.623 -12.321  14.314  1.00 98.13           C  
ATOM   1169  C   GLU A 151      -7.569 -11.358  13.579  1.00 98.13           C  
ATOM   1170  CB  GLU A 151      -5.973 -11.600  15.501  1.00 98.13           C  
ATOM   1171  O   GLU A 151      -8.632 -10.997  14.092  1.00 98.13           O  
ATOM   1172  CG  GLU A 151      -5.041 -12.484  16.340  1.00 98.13           C  
ATOM   1173  CD  GLU A 151      -4.291 -11.689  17.418  1.00 98.13           C  
ATOM   1174  OE1 GLU A 151      -3.675 -12.359  18.276  1.00 98.13           O  
ATOM   1175  OE2 GLU A 151      -4.325 -10.436  17.373  1.00 98.13           O  
ATOM   1176  N   CYS A 152      -7.204 -10.938  12.364  1.00 97.27           N  
ATOM   1177  CA  CYS A 152      -8.025 -10.056  11.551  1.00 97.27           C  
ATOM   1178  C   CYS A 152      -9.274 -10.802  11.041  1.00 97.27           C  
ATOM   1179  CB  CYS A 152      -7.181  -9.494  10.403  1.00 97.27           C  
ATOM   1180  O   CYS A 152      -9.162 -11.930  10.551  1.00 97.27           O  
ATOM   1181  SG  CYS A 152      -8.054  -8.127   9.583  1.00 97.27           S  
ATOM   1182  N   PRO A 153     -10.478 -10.197  11.100  1.00 96.11           N  
ATOM   1183  CA  PRO A 153     -11.672 -10.815  10.541  1.00 96.11           C  
ATOM   1184  C   PRO A 153     -11.479 -11.181   9.065  1.00 96.11           C  
ATOM   1185  CB  PRO A 153     -12.797  -9.792  10.734  1.00 96.11           C  
ATOM   1186  O   PRO A 153     -11.203 -10.312   8.238  1.00 96.11           O  
ATOM   1187  CG  PRO A 153     -12.333  -8.976  11.939  1.00 96.11           C  
ATOM   1188  CD  PRO A 153     -10.815  -8.956  11.783  1.00 96.11           C  
ATOM   1189  N   GLY A 154     -11.695 -12.455   8.718  1.00 94.67           N  
ATOM   1190  CA  GLY A 154     -11.478 -12.956   7.354  1.00 94.67           C  
ATOM   1191  C   GLY A 154     -12.216 -12.148   6.283  1.00 94.67           C  
ATOM   1192  O   GLY A 154     -11.649 -11.850   5.243  1.00 94.67           O  
ATOM   1193  N   THR A 155     -13.421 -11.656   6.583  1.00 96.55           N  
ATOM   1194  CA  THR A 155     -14.192 -10.803   5.665  1.00 96.55           C  
ATOM   1195  C   THR A 155     -13.505  -9.476   5.334  1.00 96.55           C  
ATOM   1196  CB  THR A 155     -15.576 -10.487   6.249  1.00 96.55           C  
ATOM   1197  O   THR A 155     -13.689  -8.956   4.239  1.00 96.55           O  
ATOM   1198  CG2 THR A 155     -16.450 -11.735   6.356  1.00 96.55           C  
ATOM   1199  OG1 THR A 155     -15.462  -9.949   7.553  1.00 96.55           O  
ATOM   1200  N   VAL A 156     -12.728  -8.903   6.260  1.00 97.03           N  
ATOM   1201  CA  VAL A 156     -11.950  -7.677   6.005  1.00 97.03           C  
ATOM   1202  C   VAL A 156     -10.817  -7.983   5.032  1.00 97.03           C  
ATOM   1203  CB  VAL A 156     -11.423  -7.059   7.317  1.00 97.03           C  
ATOM   1204  O   VAL A 156     -10.645  -7.269   4.045  1.00 97.03           O  
ATOM   1205  CG1 VAL A 156     -10.496  -5.864   7.071  1.00 97.03           C  
ATOM   1206  CG2 VAL A 156     -12.596  -6.571   8.180  1.00 97.03           C  
ATOM   1207  N   LEU A 157     -10.104  -9.087   5.257  1.00 97.96           N  
ATOM   1208  CA  LEU A 157      -9.039  -9.548   4.368  1.00 97.96           C  
ATOM   1209  C   LEU A 157      -9.578  -9.926   2.982  1.00 97.96           C  
ATOM   1210  CB  LEU A 157      -8.310 -10.735   5.019  1.00 97.96           C  
ATOM   1211  O   LEU A 157      -8.956  -9.596   1.976  1.00 97.96           O  
ATOM   1212  CG  LEU A 157      -7.679 -10.428   6.389  1.00 97.96           C  
ATOM   1213  CD1 LEU A 157      -7.056 -11.706   6.941  1.00 97.96           C  
ATOM   1214  CD2 LEU A 157      -6.601  -9.346   6.295  1.00 97.96           C  
ATOM   1215  N   ASP A 158     -10.746 -10.561   2.906  1.00 97.73           N  
ATOM   1216  CA  ASP A 158     -11.412 -10.905   1.647  1.00 97.73           C  
ATOM   1217  C   ASP A 158     -11.766  -9.654   0.835  1.00 97.73           C  
ATOM   1218  CB  ASP A 158     -12.691 -11.713   1.917  1.00 97.73           C  
ATOM   1219  O   ASP A 158     -11.566  -9.638  -0.378  1.00 97.73           O  
ATOM   1220  CG  ASP A 158     -12.449 -13.131   2.446  1.00 97.73           C  
ATOM   1221  OD1 ASP A 158     -11.339 -13.666   2.229  1.00 97.73           O  
ATOM   1222  OD2 ASP A 158     -13.415 -13.679   3.027  1.00 97.73           O  
ATOM   1223  N   MET A 159     -12.242  -8.581   1.481  1.00 97.72           N  
ATOM   1224  CA  MET A 159     -12.527  -7.314   0.796  1.00 97.72           C  
ATOM   1225  C   MET A 159     -11.262  -6.683   0.205  1.00 97.72           C  
ATOM   1226  CB  MET A 159     -13.202  -6.315   1.747  1.00 97.72           C  
ATOM   1227  O   MET A 159     -11.293  -6.203  -0.929  1.00 97.72           O  
ATOM   1228  CG  MET A 159     -14.665  -6.666   2.029  1.00 97.72           C  
ATOM   1229  SD  MET A 159     -15.571  -5.422   2.998  1.00 97.72           S  
ATOM   1230  CE  MET A 159     -14.661  -5.468   4.566  1.00 97.72           C  
ATOM   1231  N   ILE A 160     -10.152  -6.697   0.949  1.00 97.94           N  
ATOM   1232  CA  ILE A 160      -8.868  -6.151   0.487  1.00 97.94           C  
ATOM   1233  C   ILE A 160      -8.323  -6.987  -0.678  1.00 97.94           C  
ATOM   1234  CB  ILE A 160      -7.867  -6.064   1.660  1.00 97.94           C  
ATOM   1235  O   ILE A 160      -7.978  -6.441  -1.725  1.00 97.94           O  
ATOM   1236  CG1 ILE A 160      -8.368  -5.071   2.730  1.00 97.94           C  
ATOM   1237  CG2 ILE A 160      -6.494  -5.592   1.161  1.00 97.94           C  
ATOM   1238  CD1 ILE A 160      -7.591  -5.139   4.045  1.00 97.94           C  
ATOM   1239  N   GLN A 161      -8.304  -8.315  -0.538  1.00 97.12           N  
ATOM   1240  CA  GLN A 161      -7.865  -9.224  -1.600  1.00 97.12           C  
ATOM   1241  C   GLN A 161      -8.733  -9.083  -2.855  1.00 97.12           C  
ATOM   1242  CB  GLN A 161      -7.913 -10.671  -1.096  1.00 97.12           C  
ATOM   1243  O   GLN A 161      -8.207  -8.971  -3.961  1.00 97.12           O  
ATOM   1244  CG  GLN A 161      -6.814 -10.990  -0.074  1.00 97.12           C  
ATOM   1245  CD  GLN A 161      -6.972 -12.412   0.439  1.00 97.12           C  
ATOM   1246  NE2 GLN A 161      -7.850 -12.632   1.394  1.00 97.12           N  
ATOM   1247  OE1 GLN A 161      -6.348 -13.341  -0.043  1.00 97.12           O  
ATOM   1248  N   HIS A 162     -10.058  -9.024  -2.697  1.00 95.26           N  
ATOM   1249  CA  HIS A 162     -10.978  -8.796  -3.807  1.00 95.26           C  
ATOM   1250  C   HIS A 162     -10.665  -7.479  -4.521  1.00 95.26           C  
ATOM   1251  CB  HIS A 162     -12.427  -8.826  -3.303  1.00 95.26           C  
ATOM   1252  O   HIS A 162     -10.554  -7.480  -5.745  1.00 95.26           O  
ATOM   1253  CG  HIS A 162     -13.429  -8.496  -4.380  1.00 95.26           C  
ATOM   1254  CD2 HIS A 162     -14.065  -9.376  -5.214  1.00 95.26           C  
ATOM   1255  ND1 HIS A 162     -13.827  -7.232  -4.746  1.00 95.26           N  
ATOM   1256  CE1 HIS A 162     -14.675  -7.347  -5.780  1.00 95.26           C  
ATOM   1257  NE2 HIS A 162     -14.870  -8.639  -6.092  1.00 95.26           N  
ATOM   1258  N   TYR A 163     -10.462  -6.380  -3.781  1.00 95.91           N  
ATOM   1259  CA  TYR A 163     -10.079  -5.097  -4.371  1.00 95.91           C  
ATOM   1260  C   TYR A 163      -8.835  -5.238  -5.257  1.00 95.91           C  
ATOM   1261  CB  TYR A 163      -9.886  -4.031  -3.281  1.00 95.91           C  
ATOM   1262  O   TYR A 163      -8.904  -4.874  -6.432  1.00 95.91           O  
ATOM   1263  CG  TYR A 163      -9.290  -2.732  -3.796  1.00 95.91           C  
ATOM   1264  CD1 TYR A 163      -7.915  -2.476  -3.630  1.00 95.91           C  
ATOM   1265  CD2 TYR A 163     -10.101  -1.793  -4.464  1.00 95.91           C  
ATOM   1266  CE1 TYR A 163      -7.351  -1.283  -4.119  1.00 95.91           C  
ATOM   1267  CE2 TYR A 163      -9.539  -0.601  -4.966  1.00 95.91           C  
ATOM   1268  OH  TYR A 163      -7.612   0.815  -5.246  1.00 95.91           O  
ATOM   1269  CZ  TYR A 163      -8.162  -0.343  -4.788  1.00 95.91           C  
ATOM   1270  N   PHE A 164      -7.743  -5.829  -4.753  1.00 95.33           N  
ATOM   1271  CA  PHE A 164      -6.506  -5.998  -5.528  1.00 95.33           C  
ATOM   1272  C   PHE A 164      -6.659  -6.933  -6.740  1.00 95.33           C  
ATOM   1273  CB  PHE A 164      -5.345  -6.421  -4.626  1.00 95.33           C  
ATOM   1274  O   PHE A 164      -6.065  -6.681  -7.787  1.00 95.33           O  
ATOM   1275  CG  PHE A 164      -4.868  -5.302  -3.719  1.00 95.33           C  
ATOM   1276  CD1 PHE A 164      -4.304  -4.131  -4.267  1.00 95.33           C  
ATOM   1277  CD2 PHE A 164      -4.982  -5.429  -2.324  1.00 95.33           C  
ATOM   1278  CE1 PHE A 164      -3.894  -3.080  -3.428  1.00 95.33           C  
ATOM   1279  CE2 PHE A 164      -4.558  -4.384  -1.487  1.00 95.33           C  
ATOM   1280  CZ  PHE A 164      -4.037  -3.204  -2.038  1.00 95.33           C  
ATOM   1281  N   LEU A 165      -7.513  -7.954  -6.662  1.00 92.83           N  
ATOM   1282  CA  LEU A 165      -7.790  -8.845  -7.795  1.00 92.83           C  
ATOM   1283  C   LEU A 165      -8.630  -8.177  -8.899  1.00 92.83           C  
ATOM   1284  CB  LEU A 165      -8.479 -10.118  -7.271  1.00 92.83           C  
ATOM   1285  O   LEU A 165      -8.490  -8.530 -10.073  1.00 92.83           O  
ATOM   1286  CG  LEU A 165      -7.550 -11.040  -6.461  1.00 92.83           C  
ATOM   1287  CD1 LEU A 165      -8.382 -12.112  -5.755  1.00 92.83           C  
ATOM   1288  CD2 LEU A 165      -6.511 -11.740  -7.341  1.00 92.83           C  
ATOM   1289  N   THR A 166      -9.505  -7.219  -8.565  1.00 91.80           N  
ATOM   1290  CA  THR A 166     -10.500  -6.686  -9.516  1.00 91.80           C  
ATOM   1291  C   THR A 166     -10.261  -5.253  -9.977  1.00 91.80           C  
ATOM   1292  CB  THR A 166     -11.933  -6.810  -8.977  1.00 91.80           C  
ATOM   1293  O   THR A 166     -10.807  -4.865 -11.013  1.00 91.80           O  
ATOM   1294  CG2 THR A 166     -12.287  -8.266  -8.668  1.00 91.80           C  
ATOM   1295  OG1 THR A 166     -12.113  -6.033  -7.814  1.00 91.80           O  
ATOM   1296  N   TYR A 167      -9.450  -4.445  -9.288  1.00 91.55           N  
ATOM   1297  CA  TYR A 167      -9.372  -3.003  -9.571  1.00 91.55           C  
ATOM   1298  C   TYR A 167      -8.844  -2.646 -10.972  1.00 91.55           C  
ATOM   1299  CB  TYR A 167      -8.542  -2.292  -8.502  1.00 91.55           C  
ATOM   1300  O   TYR A 167      -9.211  -1.606 -11.529  1.00 91.55           O  
ATOM   1301  CG  TYR A 167      -7.043  -2.456  -8.650  1.00 91.55           C  
ATOM   1302  CD1 TYR A 167      -6.389  -3.560  -8.097  1.00 91.55           C  
ATOM   1303  CD2 TYR A 167      -6.297  -1.488  -9.331  1.00 91.55           C  
ATOM   1304  CE1 TYR A 167      -4.988  -3.656  -8.114  1.00 91.55           C  
ATOM   1305  CE2 TYR A 167      -4.890  -1.566  -9.356  1.00 91.55           C  
ATOM   1306  OH  TYR A 167      -2.874  -2.732  -8.796  1.00 91.55           O  
ATOM   1307  CZ  TYR A 167      -4.228  -2.655  -8.743  1.00 91.55           C  
ATOM   1308  N   LYS A 168      -7.998  -3.496 -11.577  1.00 89.20           N  
ATOM   1309  CA  LYS A 168      -7.507  -3.313 -12.960  1.00 89.20           C  
ATOM   1310  C   LYS A 168      -8.431  -3.945 -14.012  1.00 89.20           C  
ATOM   1311  CB  LYS A 168      -6.043  -3.802 -13.102  1.00 89.20           C  
ATOM   1312  O   LYS A 168      -8.301  -3.598 -15.194  1.00 89.20           O  
ATOM   1313  CG  LYS A 168      -5.043  -2.966 -12.278  1.00 89.20           C  
ATOM   1314  CD  LYS A 168      -3.552  -3.344 -12.453  1.00 89.20           C  
ATOM   1315  CE  LYS A 168      -2.584  -2.317 -11.808  1.00 89.20           C  
ATOM   1316  NZ  LYS A 168      -1.323  -2.890 -11.250  1.00 89.20           N  
ATOM   1317  N   ALA A 169      -9.357  -4.819 -13.608  1.00 88.77           N  
ATOM   1318  CA  ALA A 169     -10.193  -5.622 -14.499  1.00 88.77           C  
ATOM   1319  C   ALA A 169     -11.236  -4.788 -15.265  1.00 88.77           C  
ATOM   1320  CB  ALA A 169     -10.845  -6.757 -13.694  1.00 88.77           C  
ATOM   1321  O   ALA A 169     -11.627  -3.692 -14.855  1.00 88.77           O  
ATOM   1322  N   THR A 170     -11.694  -5.316 -16.401  1.00 88.09           N  
ATOM   1323  CA  THR A 170     -12.834  -4.784 -17.160  1.00 88.09           C  
ATOM   1324  C   THR A 170     -13.889  -5.875 -17.366  1.00 88.09           C  
ATOM   1325  CB  THR A 170     -12.430  -4.142 -18.503  1.00 88.09           C  
ATOM   1326  O   THR A 170     -13.554  -7.061 -17.314  1.00 88.09           O  
ATOM   1327  CG2 THR A 170     -11.202  -3.232 -18.402  1.00 88.09           C  
ATOM   1328  OG1 THR A 170     -12.198  -5.088 -19.521  1.00 88.09           O  
ATOM   1329  N   PRO A 171     -15.163  -5.524 -17.627  1.00 88.46           N  
ATOM   1330  CA  PRO A 171     -16.196  -6.497 -17.960  1.00 88.46           C  
ATOM   1331  C   PRO A 171     -15.756  -7.438 -19.079  1.00 88.46           C  
ATOM   1332  CB  PRO A 171     -17.417  -5.670 -18.374  1.00 88.46           C  
ATOM   1333  O   PRO A 171     -15.946  -8.644 -18.980  1.00 88.46           O  
ATOM   1334  CG  PRO A 171     -17.256  -4.391 -17.559  1.00 88.46           C  
ATOM   1335  CD  PRO A 171     -15.743  -4.200 -17.531  1.00 88.46           C  
ATOM   1336  N   GLU A 172     -15.081  -6.920 -20.104  1.00 90.71           N  
ATOM   1337  CA  GLU A 172     -14.581  -7.724 -21.216  1.00 90.71           C  
ATOM   1338  C   GLU A 172     -13.493  -8.702 -20.771  1.00 90.71           C  
ATOM   1339  CB  GLU A 172     -14.020  -6.850 -22.352  1.00 90.71           C  
ATOM   1340  O   GLU A 172     -13.505  -9.848 -21.216  1.00 90.71           O  
ATOM   1341  CG  GLU A 172     -14.991  -5.798 -22.914  1.00 90.71           C  
ATOM   1342  CD  GLU A 172     -15.211  -4.595 -21.983  1.00 90.71           C  
ATOM   1343  OE1 GLU A 172     -16.239  -3.913 -22.163  1.00 90.71           O  
ATOM   1344  OE2 GLU A 172     -14.372  -4.392 -21.065  1.00 90.71           O  
ATOM   1345  N   SER A 173     -12.560  -8.288 -19.899  1.00 87.78           N  
ATOM   1346  CA  SER A 173     -11.518  -9.197 -19.402  1.00 87.78           C  
ATOM   1347  C   SER A 173     -12.109 -10.329 -18.566  1.00 87.78           C  
ATOM   1348  CB  SER A 173     -10.411  -8.455 -18.634  1.00 87.78           C  
ATOM   1349  O   SER A 173     -11.644 -11.459 -18.678  1.00 87.78           O  
ATOM   1350  OG  SER A 173     -10.808  -7.981 -17.362  1.00 87.78           O  
ATOM   1351  N   LEU A 174     -13.152 -10.041 -17.783  1.00 86.23           N  
ATOM   1352  CA  LEU A 174     -13.848 -11.027 -16.957  1.00 86.23           C  
ATOM   1353  C   LEU A 174     -14.706 -11.979 -17.802  1.00 86.23           C  
ATOM   1354  CB  LEU A 174     -14.693 -10.292 -15.900  1.00 86.23           C  
ATOM   1355  O   LEU A 174     -14.601 -13.191 -17.650  1.00 86.23           O  
ATOM   1356  CG  LEU A 174     -13.879  -9.463 -14.887  1.00 86.23           C  
ATOM   1357  CD1 LEU A 174     -14.832  -8.687 -13.979  1.00 86.23           C  
ATOM   1358  CD2 LEU A 174     -12.971 -10.332 -14.015  1.00 86.23           C  
ATOM   1359  N   ILE A 175     -15.500 -11.451 -18.741  1.00 91.30           N  
ATOM   1360  CA  ILE A 175     -16.352 -12.251 -19.639  1.00 91.30           C  
ATOM   1361  C   ILE A 175     -15.507 -13.185 -20.513  1.00 91.30           C  
ATOM   1362  CB  ILE A 175     -17.234 -11.321 -20.510  1.00 91.30           C  
ATOM   1363  O   ILE A 175     -15.894 -14.325 -20.754  1.00 91.30           O  
ATOM   1364  CG1 ILE A 175     -18.306 -10.619 -19.645  1.00 91.30           C  
ATOM   1365  CG2 ILE A 175     -17.930 -12.089 -21.653  1.00 91.30           C  
ATOM   1366  CD1 ILE A 175     -18.950  -9.406 -20.333  1.00 91.30           C  
ATOM   1367  N   GLN A 176     -14.353 -12.714 -20.992  1.00 91.02           N  
ATOM   1368  CA  GLN A 176     -13.456 -13.502 -21.841  1.00 91.02           C  
ATOM   1369  C   GLN A 176     -12.501 -14.405 -21.047  1.00 91.02           C  
ATOM   1370  CB  GLN A 176     -12.687 -12.573 -22.799  1.00 91.02           C  
ATOM   1371  O   GLN A 176     -11.654 -15.045 -21.664  1.00 91.02           O  
ATOM   1372  CG  GLN A 176     -13.628 -11.883 -23.798  1.00 91.02           C  
ATOM   1373  CD  GLN A 176     -12.925 -10.928 -24.758  1.00 91.02           C  
ATOM   1374  NE2 GLN A 176     -13.671 -10.294 -25.636  1.00 91.02           N  
ATOM   1375  OE1 GLN A 176     -11.721 -10.710 -24.763  1.00 91.02           O  
ATOM   1376  N   ALA A 177     -12.604 -14.437 -19.712  1.00 84.33           N  
ATOM   1377  CA  ALA A 177     -11.688 -15.161 -18.830  1.00 84.33           C  
ATOM   1378  C   ALA A 177     -10.204 -14.886 -19.153  1.00 84.33           C  
ATOM   1379  CB  ALA A 177     -12.070 -16.648 -18.812  1.00 84.33           C  
ATOM   1380  O   ALA A 177      -9.372 -15.795 -19.157  1.00 84.33           O  
ATOM   1381  N   LYS A 178      -9.867 -13.624 -19.464  1.00 84.65           N  
ATOM   1382  CA  LYS A 178      -8.466 -13.231 -19.652  1.00 84.65           C  
ATOM   1383  C   LYS A 178      -7.722 -13.430 -18.330  1.00 84.65           C  
ATOM   1384  CB  LYS A 178      -8.319 -11.780 -20.125  1.00 84.65           C  
ATOM   1385  O   LYS A 178      -8.281 -13.080 -17.289  1.00 84.65           O  
ATOM   1386  CG  LYS A 178      -8.795 -11.614 -21.568  1.00 84.65           C  
ATOM   1387  CD  LYS A 178      -8.497 -10.204 -22.088  1.00 84.65           C  
ATOM   1388  CE  LYS A 178      -9.078 -10.124 -23.495  1.00 84.65           C  
ATOM   1389  NZ  LYS A 178      -9.037  -8.758 -24.062  1.00 84.65           N  
ATOM   1390  N   PRO A 179      -6.481 -13.943 -18.360  1.00 76.56           N  
ATOM   1391  CA  PRO A 179      -5.695 -14.101 -17.147  1.00 76.56           C  
ATOM   1392  C   PRO A 179      -5.562 -12.753 -16.434  1.00 76.56           C  
ATOM   1393  CB  PRO A 179      -4.348 -14.683 -17.588  1.00 76.56           C  
ATOM   1394  O   PRO A 179      -5.320 -11.721 -17.074  1.00 76.56           O  
ATOM   1395  CG  PRO A 179      -4.237 -14.274 -19.057  1.00 76.56           C  
ATOM   1396  CD  PRO A 179      -5.687 -14.279 -19.533  1.00 76.56           C  
ATOM   1397  N   ALA A 180      -5.771 -12.766 -15.118  1.00 77.43           N  
ATOM   1398  CA  ALA A 180      -5.528 -11.599 -14.287  1.00 77.43           C  
ATOM   1399  C   ALA A 180      -4.042 -11.230 -14.368  1.00 77.43           C  
ATOM   1400  CB  ALA A 180      -5.977 -11.886 -12.849  1.00 77.43           C  
ATOM   1401  O   ALA A 180      -3.183 -12.106 -14.427  1.00 77.43           O  
ATOM   1402  N   LYS A 181      -3.748  -9.928 -14.391  1.00 84.26           N  
ATOM   1403  CA  LYS A 181      -2.362  -9.443 -14.306  1.00 84.26           C  
ATOM   1404  C   LYS A 181      -1.775  -9.602 -12.905  1.00 84.26           C  
ATOM   1405  CB  LYS A 181      -2.285  -7.974 -14.717  1.00 84.26           C  
ATOM   1406  O   LYS A 181      -0.570  -9.740 -12.761  1.00 84.26           O  
ATOM   1407  CG  LYS A 181      -2.556  -7.779 -16.212  1.00 84.26           C  
ATOM   1408  CD  LYS A 181      -2.175  -6.345 -16.577  1.00 84.26           C  
ATOM   1409  CE  LYS A 181      -2.194  -6.135 -18.089  1.00 84.26           C  
ATOM   1410  NZ  LYS A 181      -1.414  -4.918 -18.419  1.00 84.26           N  
ATOM   1411  N   ILE A 182      -2.661  -9.579 -11.914  1.00 91.36           N  
ATOM   1412  CA  ILE A 182      -2.345  -9.622 -10.496  1.00 91.36           C  
ATOM   1413  C   ILE A 182      -2.631 -11.024  -9.981  1.00 91.36           C  
ATOM   1414  CB  ILE A 182      -3.155  -8.538  -9.759  1.00 91.36           C  
ATOM   1415  O   ILE A 182      -3.741 -11.539 -10.146  1.00 91.36           O  
ATOM   1416  CG1 ILE A 182      -2.673  -7.158 -10.262  1.00 91.36           C  
ATOM   1417  CG2 ILE A 182      -2.994  -8.651  -8.236  1.00 91.36           C  
ATOM   1418  CD1 ILE A 182      -3.378  -5.979  -9.606  1.00 91.36           C  
ATOM   1419  N   GLU A 183      -1.636 -11.607  -9.330  1.00 94.28           N  
ATOM   1420  CA  GLU A 183      -1.721 -12.871  -8.615  1.00 94.28           C  
ATOM   1421  C   GLU A 183      -1.495 -12.615  -7.123  1.00 94.28           C  
ATOM   1422  CB  GLU A 183      -0.689 -13.845  -9.206  1.00 94.28           C  
ATOM   1423  O   GLU A 183      -0.452 -12.101  -6.727  1.00 94.28           O  
ATOM   1424  CG  GLU A 183      -0.731 -15.237  -8.558  1.00 94.28           C  
ATOM   1425  CD  GLU A 183       0.328 -16.202  -9.126  1.00 94.28           C  
ATOM   1426  OE1 GLU A 183       0.580 -17.260  -8.504  1.00 94.28           O  
ATOM   1427  OE2 GLU A 183       0.897 -15.959 -10.219  1.00 94.28           O  
ATOM   1428  N   ILE A 184      -2.464 -12.993  -6.288  1.00 95.68           N  
ATOM   1429  CA  ILE A 184      -2.269 -13.052  -4.836  1.00 95.68           C  
ATOM   1430  C   ILE A 184      -1.735 -14.443  -4.501  1.00 95.68           C  
ATOM   1431  CB  ILE A 184      -3.565 -12.704  -4.070  1.00 95.68           C  
ATOM   1432  O   ILE A 184      -2.452 -15.433  -4.643  1.00 95.68           O  
ATOM   1433  CG1 ILE A 184      -3.972 -11.246  -4.391  1.00 95.68           C  
ATOM   1434  CG2 ILE A 184      -3.351 -12.925  -2.559  1.00 95.68           C  
ATOM   1435  CD1 ILE A 184      -5.199 -10.738  -3.631  1.00 95.68           C  
ATOM   1436  N   VAL A 185      -0.480 -14.514  -4.060  1.00 95.81           N  
ATOM   1437  CA  VAL A 185       0.198 -15.775  -3.717  1.00 95.81           C  
ATOM   1438  C   VAL A 185      -0.217 -16.253  -2.326  1.00 95.81           C  
ATOM   1439  CB  VAL A 185       1.726 -15.598  -3.794  1.00 95.81           C  
ATOM   1440  O   VAL A 185      -0.377 -17.452  -2.098  1.00 95.81           O  
ATOM   1441  CG1 VAL A 185       2.496 -16.881  -3.459  1.00 95.81           C  
ATOM   1442  CG2 VAL A 185       2.173 -15.132  -5.186  1.00 95.81           C  
ATOM   1443  N   GLY A 186      -0.414 -15.325  -1.387  1.00 96.18           N  
ATOM   1444  CA  GLY A 186      -0.841 -15.658  -0.034  1.00 96.18           C  
ATOM   1445  C   GLY A 186      -0.764 -14.495   0.948  1.00 96.18           C  
ATOM   1446  O   GLY A 186      -0.368 -13.382   0.606  1.00 96.18           O  
ATOM   1447  N   LEU A 187      -1.147 -14.788   2.187  1.00 98.18           N  
ATOM   1448  CA  LEU A 187      -1.052 -13.881   3.328  1.00 98.18           C  
ATOM   1449  C   LEU A 187       0.133 -14.277   4.211  1.00 98.18           C  
ATOM   1450  CB  LEU A 187      -2.360 -13.931   4.137  1.00 98.18           C  
ATOM   1451  O   LEU A 187       0.422 -15.465   4.358  1.00 98.18           O  
ATOM   1452  CG  LEU A 187      -3.631 -13.544   3.361  1.00 98.18           C  
ATOM   1453  CD1 LEU A 187      -4.834 -13.687   4.289  1.00 98.18           C  
ATOM   1454  CD2 LEU A 187      -3.581 -12.107   2.853  1.00 98.18           C  
ATOM   1455  N   TYR A 188       0.767 -13.295   4.846  1.00 98.65           N  
ATOM   1456  CA  TYR A 188       1.831 -13.520   5.824  1.00 98.65           C  
ATOM   1457  C   TYR A 188       1.643 -12.662   7.079  1.00 98.65           C  
ATOM   1458  CB  TYR A 188       3.202 -13.312   5.173  1.00 98.65           C  
ATOM   1459  O   TYR A 188       1.067 -11.575   7.031  1.00 98.65           O  
ATOM   1460  CG  TYR A 188       3.401 -11.974   4.490  1.00 98.65           C  
ATOM   1461  CD1 TYR A 188       3.286 -11.882   3.089  1.00 98.65           C  
ATOM   1462  CD2 TYR A 188       3.680 -10.822   5.250  1.00 98.65           C  
ATOM   1463  CE1 TYR A 188       3.447 -10.639   2.450  1.00 98.65           C  
ATOM   1464  CE2 TYR A 188       3.834  -9.579   4.609  1.00 98.65           C  
ATOM   1465  OH  TYR A 188       3.813  -8.280   2.597  1.00 98.65           O  
ATOM   1466  CZ  TYR A 188       3.719  -9.486   3.208  1.00 98.65           C  
ATOM   1467  N   GLY A 189       2.112 -13.176   8.219  1.00 98.59           N  
ATOM   1468  CA  GLY A 189       1.938 -12.550   9.534  1.00 98.59           C  
ATOM   1469  C   GLY A 189       2.914 -11.410   9.825  1.00 98.59           C  
ATOM   1470  O   GLY A 189       3.804 -11.090   9.028  1.00 98.59           O  
ATOM   1471  N   LYS A 190       2.782 -10.819  11.016  1.00 98.63           N  
ATOM   1472  CA  LYS A 190       3.493  -9.601  11.437  1.00 98.63           C  
ATOM   1473  C   LYS A 190       5.011  -9.685  11.273  1.00 98.63           C  
ATOM   1474  CB  LYS A 190       3.100  -9.298  12.893  1.00 98.63           C  
ATOM   1475  O   LYS A 190       5.625  -8.776  10.721  1.00 98.63           O  
ATOM   1476  CG  LYS A 190       3.907  -8.128  13.472  1.00 98.63           C  
ATOM   1477  CD  LYS A 190       3.412  -7.745  14.865  1.00 98.63           C  
ATOM   1478  CE  LYS A 190       4.342  -6.672  15.432  1.00 98.63           C  
ATOM   1479  NZ  LYS A 190       3.961  -6.298  16.809  1.00 98.63           N  
ATOM   1480  N   LYS A 191       5.627 -10.785  11.717  1.00 98.42           N  
ATOM   1481  CA  LYS A 191       7.094 -10.952  11.668  1.00 98.42           C  
ATOM   1482  C   LYS A 191       7.642 -10.912  10.244  1.00 98.42           C  
ATOM   1483  CB  LYS A 191       7.510 -12.276  12.316  1.00 98.42           C  
ATOM   1484  O   LYS A 191       8.721 -10.377  10.005  1.00 98.42           O  
ATOM   1485  CG  LYS A 191       7.287 -12.271  13.829  1.00 98.42           C  
ATOM   1486  CD  LYS A 191       7.823 -13.571  14.434  1.00 98.42           C  
ATOM   1487  CE  LYS A 191       7.593 -13.534  15.945  1.00 98.42           C  
ATOM   1488  NZ  LYS A 191       8.061 -14.781  16.592  1.00 98.42           N  
ATOM   1489  N   GLU A 192       6.913 -11.502   9.301  1.00 98.67           N  
ATOM   1490  CA  GLU A 192       7.304 -11.452   7.898  1.00 98.67           C  
ATOM   1491  C   GLU A 192       7.049 -10.067   7.305  1.00 98.67           C  
ATOM   1492  CB  GLU A 192       6.610 -12.568   7.120  1.00 98.67           C  
ATOM   1493  O   GLU A 192       7.912  -9.561   6.596  1.00 98.67           O  
ATOM   1494  CG  GLU A 192       7.010 -12.494   5.641  1.00 98.67           C  
ATOM   1495  CD  GLU A 192       6.753 -13.776   4.854  1.00 98.67           C  
ATOM   1496  OE1 GLU A 192       7.314 -13.823   3.731  1.00 98.67           O  
ATOM   1497  OE2 GLU A 192       6.112 -14.703   5.392  1.00 98.67           O  
ATOM   1498  N   ALA A 193       5.950  -9.402   7.671  1.00 98.82           N  
ATOM   1499  CA  ALA A 193       5.706  -8.019   7.271  1.00 98.82           C  
ATOM   1500  C   ALA A 193       6.847  -7.086   7.695  1.00 98.82           C  
ATOM   1501  CB  ALA A 193       4.352  -7.577   7.832  1.00 98.82           C  
ATOM   1502  O   ALA A 193       7.380  -6.357   6.864  1.00 98.82           O  
ATOM   1503  N   GLN A 194       7.307  -7.176   8.945  1.00 98.78           N  
ATOM   1504  CA  GLN A 194       8.470  -6.423   9.433  1.00 98.78           C  
ATOM   1505  C   GLN A 194       9.742  -6.736   8.633  1.00 98.78           C  
ATOM   1506  CB  GLN A 194       8.688  -6.742  10.917  1.00 98.78           C  
ATOM   1507  O   GLN A 194      10.529  -5.838   8.334  1.00 98.78           O  
ATOM   1508  CG  GLN A 194       7.590  -6.131  11.796  1.00 98.78           C  
ATOM   1509  CD  GLN A 194       7.704  -6.560  13.256  1.00 98.78           C  
ATOM   1510  NE2 GLN A 194       7.450  -5.648  14.168  1.00 98.78           N  
ATOM   1511  OE1 GLN A 194       7.966  -7.717  13.570  1.00 98.78           O  
ATOM   1512  N   LYS A 195       9.938  -7.997   8.227  1.00 98.70           N  
ATOM   1513  CA  LYS A 195      11.053  -8.382   7.354  1.00 98.70           C  
ATOM   1514  C   LYS A 195      10.938  -7.755   5.962  1.00 98.70           C  
ATOM   1515  CB  LYS A 195      11.173  -9.911   7.306  1.00 98.70           C  
ATOM   1516  O   LYS A 195      11.944  -7.235   5.490  1.00 98.70           O  
ATOM   1517  CG  LYS A 195      12.294 -10.362   6.363  1.00 98.70           C  
ATOM   1518  CD  LYS A 195      12.523 -11.868   6.468  1.00 98.70           C  
ATOM   1519  CE  LYS A 195      13.644 -12.273   5.509  1.00 98.70           C  
ATOM   1520  NZ  LYS A 195      13.801 -13.745   5.474  1.00 98.70           N  
ATOM   1521  N   VAL A 196       9.762  -7.793   5.334  1.00 98.78           N  
ATOM   1522  CA  VAL A 196       9.503  -7.164   4.025  1.00 98.78           C  
ATOM   1523  C   VAL A 196       9.773  -5.659   4.098  1.00 98.78           C  
ATOM   1524  CB  VAL A 196       8.062  -7.457   3.544  1.00 98.78           C  
ATOM   1525  O   VAL A 196      10.527  -5.136   3.284  1.00 98.78           O  
ATOM   1526  CG1 VAL A 196       7.690  -6.676   2.280  1.00 98.78           C  
ATOM   1527  CG2 VAL A 196       7.884  -8.947   3.219  1.00 98.78           C  
ATOM   1528  N   ILE A 197       9.268  -4.983   5.135  1.00 98.86           N  
ATOM   1529  CA  ILE A 197       9.494  -3.547   5.355  1.00 98.86           C  
ATOM   1530  C   ILE A 197      10.983  -3.237   5.519  1.00 98.86           C  
ATOM   1531  CB  ILE A 197       8.702  -3.058   6.585  1.00 98.86           C  
ATOM   1532  O   ILE A 197      11.487  -2.295   4.911  1.00 98.86           O  
ATOM   1533  CG1 ILE A 197       7.181  -3.202   6.366  1.00 98.86           C  
ATOM   1534  CG2 ILE A 197       9.027  -1.581   6.885  1.00 98.86           C  
ATOM   1535  CD1 ILE A 197       6.417  -3.274   7.690  1.00 98.86           C  
ATOM   1536  N   ARG A 198      11.705  -4.031   6.319  1.00 98.75           N  
ATOM   1537  CA  ARG A 198      13.147  -3.852   6.509  1.00 98.75           C  
ATOM   1538  C   ARG A 198      13.915  -3.998   5.194  1.00 98.75           C  
ATOM   1539  CB  ARG A 198      13.645  -4.829   7.580  1.00 98.75           C  
ATOM   1540  O   ARG A 198      14.796  -3.188   4.942  1.00 98.75           O  
ATOM   1541  CG  ARG A 198      15.152  -4.661   7.846  1.00 98.75           C  
ATOM   1542  CD  ARG A 198      15.692  -5.677   8.860  1.00 98.75           C  
ATOM   1543  NE  ARG A 198      15.440  -7.064   8.427  1.00 98.75           N  
ATOM   1544  NH1 ARG A 198      17.103  -7.230   6.818  1.00 98.75           N  
ATOM   1545  NH2 ARG A 198      15.592  -8.828   7.014  1.00 98.75           N  
ATOM   1546  CZ  ARG A 198      16.057  -7.690   7.437  1.00 98.75           C  
ATOM   1547  N   LEU A 199      13.586  -4.989   4.362  1.00 98.78           N  
ATOM   1548  CA  LEU A 199      14.239  -5.178   3.060  1.00 98.78           C  
ATOM   1549  C   LEU A 199      13.964  -4.003   2.115  1.00 98.78           C  
ATOM   1550  CB  LEU A 199      13.789  -6.505   2.430  1.00 98.78           C  
ATOM   1551  O   LEU A 199      14.905  -3.478   1.531  1.00 98.78           O  
ATOM   1552  CG  LEU A 199      14.280  -7.759   3.173  1.00 98.78           C  
ATOM   1553  CD1 LEU A 199      13.591  -8.987   2.584  1.00 98.78           C  
ATOM   1554  CD2 LEU A 199      15.792  -7.976   3.084  1.00 98.78           C  
ATOM   1555  N   ALA A 200      12.722  -3.519   2.049  1.00 98.81           N  
ATOM   1556  CA  ALA A 200      12.384  -2.341   1.251  1.00 98.81           C  
ATOM   1557  C   ALA A 200      13.060  -1.058   1.781  1.00 98.81           C  
ATOM   1558  CB  ALA A 200      10.858  -2.213   1.215  1.00 98.81           C  
ATOM   1559  O   ALA A 200      13.423  -0.162   1.020  1.00 98.81           O  
ATOM   1560  N   HIS A 201      13.262  -0.942   3.096  1.00 98.73           N  
ATOM   1561  CA  HIS A 201      14.032   0.154   3.691  1.00 98.73           C  
ATOM   1562  C   HIS A 201      15.538   0.037   3.394  1.00 98.73           C  
ATOM   1563  CB  HIS A 201      13.747   0.198   5.196  1.00 98.73           C  
ATOM   1564  O   HIS A 201      16.197   1.052   3.171  1.00 98.73           O  
ATOM   1565  CG  HIS A 201      14.393   1.334   5.958  1.00 98.73           C  
ATOM   1566  CD2 HIS A 201      14.784   2.566   5.499  1.00 98.73           C  
ATOM   1567  ND1 HIS A 201      14.675   1.309   7.299  1.00 98.73           N  
ATOM   1568  CE1 HIS A 201      15.211   2.488   7.643  1.00 98.73           C  
ATOM   1569  NE2 HIS A 201      15.279   3.308   6.584  1.00 98.73           N  
ATOM   1570  N   GLU A 202      16.093  -1.176   3.351  1.00 98.60           N  
ATOM   1571  CA  GLU A 202      17.481  -1.425   2.937  1.00 98.60           C  
ATOM   1572  C   GLU A 202      17.688  -1.103   1.451  1.00 98.60           C  
ATOM   1573  CB  GLU A 202      17.887  -2.878   3.256  1.00 98.60           C  
ATOM   1574  O   GLU A 202      18.629  -0.386   1.117  1.00 98.60           O  
ATOM   1575  CG  GLU A 202      18.182  -3.081   4.753  1.00 98.60           C  
ATOM   1576  CD  GLU A 202      18.389  -4.550   5.170  1.00 98.60           C  
ATOM   1577  OE1 GLU A 202      18.243  -4.841   6.386  1.00 98.60           O  
ATOM   1578  OE2 GLU A 202      18.675  -5.427   4.325  1.00 98.60           O  
ATOM   1579  N   ASP A 203      16.779  -1.539   0.577  1.00 98.75           N  
ATOM   1580  CA  ASP A 203      16.739  -1.167  -0.843  1.00 98.75           C  
ATOM   1581  C   ASP A 203      16.705   0.364  -1.018  1.00 98.75           C  
ATOM   1582  CB  ASP A 203      15.486  -1.793  -1.482  1.00 98.75           C  
ATOM   1583  O   ASP A 203      17.479   0.927  -1.795  1.00 98.75           O  
ATOM   1584  CG  ASP A 203      15.624  -3.231  -1.986  1.00 98.75           C  
ATOM   1585  OD1 ASP A 203      16.742  -3.620  -2.392  1.00 98.75           O  
ATOM   1586  OD2 ASP A 203      14.585  -3.937  -2.051  1.00 98.75           O  
ATOM   1587  N   TYR A 204      15.872   1.064  -0.238  1.00 98.65           N  
ATOM   1588  CA  TYR A 204      15.829   2.528  -0.233  1.00 98.65           C  
ATOM   1589  C   TYR A 204      17.165   3.144   0.189  1.00 98.65           C  
ATOM   1590  CB  TYR A 204      14.711   3.013   0.697  1.00 98.65           C  
ATOM   1591  O   TYR A 204      17.646   4.076  -0.457  1.00 98.65           O  
ATOM   1592  CG  TYR A 204      14.615   4.521   0.805  1.00 98.65           C  
ATOM   1593  CD1 TYR A 204      15.437   5.213   1.716  1.00 98.65           C  
ATOM   1594  CD2 TYR A 204      13.739   5.233  -0.034  1.00 98.65           C  
ATOM   1595  CE1 TYR A 204      15.425   6.617   1.747  1.00 98.65           C  
ATOM   1596  CE2 TYR A 204      13.692   6.638   0.023  1.00 98.65           C  
ATOM   1597  OH  TYR A 204      14.556   8.684   0.959  1.00 98.65           O  
ATOM   1598  CZ  TYR A 204      14.552   7.329   0.903  1.00 98.65           C  
ATOM   1599  N   CYS A 205      17.766   2.646   1.274  1.00 98.29           N  
ATOM   1600  CA  CYS A 205      19.063   3.128   1.738  1.00 98.29           C  
ATOM   1601  C   CYS A 205      20.137   2.927   0.666  1.00 98.29           C  
ATOM   1602  CB  CYS A 205      19.458   2.431   3.046  1.00 98.29           C  
ATOM   1603  O   CYS A 205      20.880   3.856   0.392  1.00 98.29           O  
ATOM   1604  SG  CYS A 205      18.401   2.975   4.421  1.00 98.29           S  
ATOM   1605  N   ASN A 206      20.172   1.767   0.008  1.00 98.17           N  
ATOM   1606  CA  ASN A 206      21.146   1.471  -1.045  1.00 98.17           C  
ATOM   1607  C   ASN A 206      21.010   2.393  -2.268  1.00 98.17           C  
ATOM   1608  CB  ASN A 206      20.970   0.003  -1.467  1.00 98.17           C  
ATOM   1609  O   ASN A 206      21.998   2.643  -2.958  1.00 98.17           O  
ATOM   1610  CG  ASN A 206      21.387  -0.994  -0.402  1.00 98.17           C  
ATOM   1611  ND2 ASN A 206      20.823  -2.179  -0.430  1.00 98.17           N  
ATOM   1612  OD1 ASN A 206      22.245  -0.751   0.433  1.00 98.17           O  
ATOM   1613  N   LEU A 207      19.798   2.875  -2.554  1.00 97.24           N  
ATOM   1614  CA  LEU A 207      19.527   3.735  -3.704  1.00 97.24           C  
ATOM   1615  C   LEU A 207      19.698   5.233  -3.399  1.00 97.24           C  
ATOM   1616  CB  LEU A 207      18.117   3.394  -4.220  1.00 97.24           C  
ATOM   1617  O   LEU A 207      20.124   5.989  -4.274  1.00 97.24           O  
ATOM   1618  CG  LEU A 207      17.710   4.141  -5.503  1.00 97.24           C  
ATOM   1619  CD1 LEU A 207      18.673   3.888  -6.668  1.00 97.24           C  
ATOM   1620  CD2 LEU A 207      16.325   3.681  -5.952  1.00 97.24           C  
ATOM   1621  N   PHE A 208      19.355   5.675  -2.184  1.00 96.25           N  
ATOM   1622  CA  PHE A 208      19.217   7.099  -1.848  1.00 96.25           C  
ATOM   1623  C   PHE A 208      20.116   7.607  -0.706  1.00 96.25           C  
ATOM   1624  CB  PHE A 208      17.742   7.403  -1.534  1.00 96.25           C  
ATOM   1625  O   PHE A 208      20.104   8.817  -0.455  1.00 96.25           O  
ATOM   1626  CG  PHE A 208      16.772   7.202  -2.684  1.00 96.25           C  
ATOM   1627  CD1 PHE A 208      16.777   8.091  -3.776  1.00 96.25           C  
ATOM   1628  CD2 PHE A 208      15.838   6.151  -2.647  1.00 96.25           C  
ATOM   1629  CE1 PHE A 208      15.847   7.933  -4.819  1.00 96.25           C  
ATOM   1630  CE2 PHE A 208      14.900   6.001  -3.682  1.00 96.25           C  
ATOM   1631  CZ  PHE A 208      14.906   6.890  -4.770  1.00 96.25           C  
ATOM   1632  N   MET A 209      20.856   6.747   0.004  1.00 88.35           N  
ATOM   1633  CA  MET A 209      21.737   7.131   1.125  1.00 88.35           C  
ATOM   1634  C   MET A 209      23.191   6.716   0.899  1.00 88.35           C  
ATOM   1635  CB  MET A 209      21.223   6.563   2.457  1.00 88.35           C  
ATOM   1636  O   MET A 209      24.065   7.508   1.321  1.00 88.35           O  
ATOM   1637  CG  MET A 209      19.822   7.052   2.835  1.00 88.35           C  
ATOM   1638  SD  MET A 209      19.449   6.835   4.603  1.00 88.35           S  
ATOM   1639  CE  MET A 209      17.677   7.170   4.621  1.00 88.35           C  
ATOM   1640  OXT MET A 209      23.408   5.625   0.341  1.00 88.35           O  
TER    1641      MET A 209                                                      
ENDMDL                                                                          
END                                                                             
