# Supplementary material for: The inorganic pyrophosphatases of microorganisms: a structural and functional review
Source: PeerJ. 2024 Jun 24;12:e17496. doi: 10.7717/peerj.17496 (PMC11210485; doi:10.7717/peerj.17496)
Supplement: Supplemental Information 1 [file peerj-12-17496-s001.zip › Supplementary Files/Familiy I models/AF-O77460-F1-model_v4_D_melanogaster.pdb]

HEADER                                            01-JUN-22                     
TITLE     ALPHAFOLD MONOMER V2.0 PREDICTION FOR INORGANIC PYROPHOSPHATASE       
TITLE    2 (O77460)                                                             
COMPND    MOL_ID: 1;                                                            
COMPND   2 MOLECULE: INORGANIC PYROPHOSPHATASE;                                 
COMPND   3 CHAIN: A                                                             
SOURCE    MOL_ID: 1;                                                            
SOURCE   2 ORGANISM_SCIENTIFIC: DROSOPHILA MELANOGASTER;                        
SOURCE   3 ORGANISM_TAXID: 7227                                                 
REMARK   1                                                                      
REMARK   1 REFERENCE 1                                                          
REMARK   1  AUTH   JOHN JUMPER, RICHARD EVANS, ALEXANDER PRITZEL, TIM GREEN,    
REMARK   1  AUTH 2 MICHAEL FIGURNOV, OLAF RONNEBERGER, KATHRYN TUNYASUVUNAKOOL, 
REMARK   1  AUTH 3 RUSS BATES, AUGUSTIN ZIDEK, ANNA POTAPENKO, ALEX BRIDGLAND,  
REMARK   1  AUTH 4 CLEMENS MEYER, SIMON A A KOHL, ANDREW J BALLARD,             
REMARK   1  AUTH 5 ANDREW COWIE, BERNARDINO ROMERA-PAREDES, STANISLAV NIKOLOV,  
REMARK   1  AUTH 6 RISHUB JAIN, JONAS ADLER, TREVOR BACK, STIG PETERSEN,        
REMARK   1  AUTH 7 DAVID REIMAN, ELLEN CLANCY, MICHAL ZIELINSKI,                
REMARK   1  AUTH 8 MARTIN STEINEGGER, MICHALINA PACHOLSKA, TAMAS BERGHAMMER,    
REMARK   1  AUTH 9 DAVID SILVER, ORIOL VINYALS, ANDREW W SENIOR,                
REMARK   1  AUTH10 KORAY KAVUKCUOGLU, PUSHMEET KOHLI, DEMIS HASSABIS            
REMARK   1  TITL   HIGHLY ACCURATE PROTEIN STRUCTURE PREDICTION WITH ALPHAFOLD  
REMARK   1  REF    NATURE                        V. 596   583 2021              
REMARK   1  REFN                   ISSN 0028-0836                               
REMARK   1  PMID   34265844                                                     
REMARK   1  DOI    10.1038/s41586-021-03819-2                                   
REMARK   1                                                                      
REMARK   1 DISCLAIMERS                                                          
REMARK   1 ALPHAFOLD DATA, COPYRIGHT (2021) DEEPMIND TECHNOLOGIES LIMITED. THE  
REMARK   1 INFORMATION PROVIDED IS THEORETICAL MODELLING ONLY AND CAUTION SHOULD
REMARK   1 BE EXERCISED IN ITS USE. IT IS PROVIDED "AS-IS" WITHOUT ANY WARRANTY 
REMARK   1 OF ANY KIND, WHETHER EXPRESSED OR IMPLIED. NO WARRANTY IS GIVEN THAT 
REMARK   1 USE OF THE INFORMATION SHALL NOT INFRINGE THE RIGHTS OF ANY THIRD    
REMARK   1 PARTY. THE INFORMATION IS NOT INTENDED TO BE A SUBSTITUTE FOR        
REMARK   1 PROFESSIONAL MEDICAL ADVICE, DIAGNOSIS, OR TREATMENT, AND DOES NOT   
REMARK   1 CONSTITUTE MEDICAL OR OTHER PROFESSIONAL ADVICE. IT IS AVAILABLE FOR 
REMARK   1 ACADEMIC AND COMMERCIAL PURPOSES, UNDER CC-BY 4.0 LICENCE.           
DBREF  XXXX A    1   338  UNP    O77460   IPYR_DROME       1    338             
SEQRES   1 A  338  MET LEU ALA LYS ILE THR ARG SER SER PHE TYR ALA SER          
SEQRES   2 A  338  ARG ALA VAL GLY ARG LEU SER GLY SER ILE PRO THR SER          
SEQRES   3 A  338  PRO ALA ALA LEU ALA SER ASN CYS ARG TYR ILE GLN ILE          
SEQRES   4 A  338  GLU ARG LYS ARG THR LYS SER HIS GLU MET ALA LEU TYR          
SEQRES   5 A  338  GLU THR VAL GLU LYS GLY ALA LYS ASN SER PRO SER TYR          
SEQRES   6 A  338  SER LEU TYR PHE LYS ASN LYS CYS GLY ASN VAL ILE SER          
SEQRES   7 A  338  PRO MET HIS ASP ILE PRO LEU TYR ALA ASN GLU GLU LYS          
SEQRES   8 A  338  THR ILE TYR ASN MET VAL VAL GLU VAL PRO ARG TRP THR          
SEQRES   9 A  338  ASN ALA LYS MET GLU ILE SER LEU LYS THR PRO MET ASN          
SEQRES  10 A  338  PRO ILE LYS GLN ASP ILE LYS LYS GLY LYS LEU ARG PHE          
SEQRES  11 A  338  VAL ALA ASN CYS PHE PRO HIS LYS GLY TYR ILE TRP ASN          
SEQRES  12 A  338  TYR GLY ALA LEU PRO GLN THR TRP GLU ASN PRO ASP HIS          
SEQRES  13 A  338  ILE GLU PRO SER THR GLY CYS LYS GLY ASP ASN ASP PRO          
SEQRES  14 A  338  ILE ASP VAL ILE GLU ILE GLY TYR ARG VAL ALA LYS ARG          
SEQRES  15 A  338  GLY ASP VAL LEU LYS VAL LYS VAL LEU GLY THR ILE ALA          
SEQRES  16 A  338  LEU ILE ASP GLU GLY GLU THR ASP TRP LYS ILE ILE ALA          
SEQRES  17 A  338  ILE ASP VAL ASN ASP PRO LEU ALA SER LYS VAL ASN ASP          
SEQRES  18 A  338  ILE ALA ASP VAL ASP GLN TYR PHE PRO GLY LEU LEU ARG          
SEQRES  19 A  338  ALA THR VAL GLU TRP PHE LYS ILE TYR LYS ILE PRO ASP          
SEQRES  20 A  338  GLY LYS PRO GLU ASN GLN PHE ALA PHE ASN GLY ASP ALA          
SEQRES  21 A  338  LYS ASN ALA ASP PHE ALA ASN THR ILE ILE ALA GLU THR          
SEQRES  22 A  338  HIS LYS PHE TRP GLN ASN LEU VAL HIS GLN SER PRO ALA          
SEQRES  23 A  338  SER GLY SER ILE SER THR THR ASN ILE THR ASN ARG ASN          
SEQRES  24 A  338  SER GLU HIS VAL ILE PRO LYS GLU GLU ALA GLU LYS ILE          
SEQRES  25 A  338  LEU ALA GLU ALA PRO ASP GLY GLY GLN VAL GLU GLU VAL          
SEQRES  26 A  338  SER ASP THR VAL ASP THR TRP HIS PHE ILE HIS LEU LYS          
CRYST1    1.000    1.000    1.000  90.00  90.00  90.00 P 1           1          
ORIGX1      1.000000  0.000000  0.000000        0.00000                         
ORIGX2      0.000000  1.000000  0.000000        0.00000                         
ORIGX3      0.000000  0.000000  1.000000        0.00000                         
SCALE1      1.000000  0.000000  0.000000        0.00000                         
SCALE2      0.000000  1.000000  0.000000        0.00000                         
SCALE3      0.000000  0.000000  1.000000        0.00000                         
MODEL        1                                                                  
ATOM      1  N   MET A   1     -45.257  -5.606  -7.507  1.00 38.93           N  
ATOM      2  CA  MET A   1     -45.909  -4.636  -6.600  1.00 38.93           C  
ATOM      3  C   MET A   1     -45.401  -3.246  -6.943  1.00 38.93           C  
ATOM      4  CB  MET A   1     -45.618  -4.960  -5.127  1.00 38.93           C  
ATOM      5  O   MET A   1     -44.211  -3.004  -6.825  1.00 38.93           O  
ATOM      6  CG  MET A   1     -46.620  -5.951  -4.536  1.00 38.93           C  
ATOM      7  SD  MET A   1     -46.193  -6.426  -2.846  1.00 38.93           S  
ATOM      8  CE  MET A   1     -47.434  -7.711  -2.546  1.00 38.93           C  
ATOM      9  N   LEU A   2     -46.283  -2.389  -7.459  1.00 33.97           N  
ATOM     10  CA  LEU A   2     -46.044  -0.978  -7.781  1.00 33.97           C  
ATOM     11  C   LEU A   2     -46.404  -0.112  -6.567  1.00 33.97           C  
ATOM     12  CB  LEU A   2     -46.988  -0.582  -8.943  1.00 33.97           C  
ATOM     13  O   LEU A   2     -47.481  -0.306  -6.014  1.00 33.97           O  
ATOM     14  CG  LEU A   2     -46.441  -0.820 -10.363  1.00 33.97           C  
ATOM     15  CD1 LEU A   2     -47.481  -1.502 -11.252  1.00 33.97           C  
ATOM     16  CD2 LEU A   2     -46.067   0.516 -11.012  1.00 33.97           C  
ATOM     17  N   ALA A   3     -45.593   0.897  -6.243  1.00 41.61           N  
ATOM     18  CA  ALA A   3     -46.086   2.146  -5.658  1.00 41.61           C  
ATOM     19  C   ALA A   3     -45.090   3.291  -5.918  1.00 41.61           C  
ATOM     20  CB  ALA A   3     -46.375   1.981  -4.160  1.00 41.61           C  
ATOM     21  O   ALA A   3     -44.010   3.347  -5.336  1.00 41.61           O  
ATOM     22  N   LYS A   4     -45.472   4.205  -6.819  1.00 37.58           N  
ATOM     23  CA  LYS A   4     -44.881   5.542  -6.977  1.00 37.58           C  
ATOM     24  C   LYS A   4     -45.309   6.410  -5.790  1.00 37.58           C  
ATOM     25  CB  LYS A   4     -45.393   6.198  -8.277  1.00 37.58           C  
ATOM     26  O   LYS A   4     -46.496   6.456  -5.483  1.00 37.58           O  
ATOM     27  CG  LYS A   4     -44.657   5.774  -9.557  1.00 37.58           C  
ATOM     28  CD  LYS A   4     -45.299   6.436 -10.790  1.00 37.58           C  
ATOM     29  CE  LYS A   4     -44.471   6.171 -12.055  1.00 37.58           C  
ATOM     30  NZ  LYS A   4     -45.106   6.745 -13.271  1.00 37.58           N  
ATOM     31  N   ILE A   5     -44.375   7.150  -5.195  1.00 51.87           N  
ATOM     32  CA  ILE A   5     -44.668   8.220  -4.232  1.00 51.87           C  
ATOM     33  C   ILE A   5     -44.482   9.569  -4.933  1.00 51.87           C  
ATOM     34  CB  ILE A   5     -43.816   8.075  -2.947  1.00 51.87           C  
ATOM     35  O   ILE A   5     -43.386   9.919  -5.367  1.00 51.87           O  
ATOM     36  CG1 ILE A   5     -44.205   6.771  -2.209  1.00 51.87           C  
ATOM     37  CG2 ILE A   5     -44.001   9.297  -2.024  1.00 51.87           C  
ATOM     38  CD1 ILE A   5     -43.332   6.442  -0.991  1.00 51.87           C  
ATOM     39  N   THR A   6     -45.572  10.325  -5.040  1.00 47.36           N  
ATOM     40  CA  THR A   6     -45.616  11.738  -5.441  1.00 47.36           C  
ATOM     41  C   THR A   6     -45.537  12.644  -4.211  1.00 47.36           C  
ATOM     42  CB  THR A   6     -46.900  12.053  -6.235  1.00 47.36           C  
ATOM     43  O   THR A   6     -46.262  12.444  -3.239  1.00 47.36           O  
ATOM     44  CG2 THR A   6     -46.696  11.834  -7.732  1.00 47.36           C  
ATOM     45  OG1 THR A   6     -47.966  11.216  -5.839  1.00 47.36           O  
ATOM     46  N   ARG A   7     -44.672  13.667  -4.269  1.00 38.37           N  
ATOM     47  CA  ARG A   7     -44.571  14.760  -3.285  1.00 38.37           C  
ATOM     48  C   ARG A   7     -45.791  15.687  -3.362  1.00 38.37           C  
ATOM     49  CB  ARG A   7     -43.303  15.598  -3.557  1.00 38.37           C  
ATOM     50  O   ARG A   7     -46.188  16.075  -4.456  1.00 38.37           O  
ATOM     51  CG  ARG A   7     -42.002  15.018  -2.981  1.00 38.37           C  
ATOM     52  CD  ARG A   7     -40.825  15.947  -3.328  1.00 38.37           C  
ATOM     53  NE  ARG A   7     -39.598  15.606  -2.581  1.00 38.37           N  
ATOM     54  NH1 ARG A   7     -38.319  17.396  -3.260  1.00 38.37           N  
ATOM     55  NH2 ARG A   7     -37.480  15.936  -1.800  1.00 38.37           N  
ATOM     56  CZ  ARG A   7     -38.477  16.312  -2.551  1.00 38.37           C  
ATOM     57  N   SER A   8     -46.282  16.140  -2.208  1.00 43.47           N  
ATOM     58  CA  SER A   8     -47.035  17.394  -2.088  1.00 43.47           C  
ATOM     59  C   SER A   8     -46.480  18.228  -0.930  1.00 43.47           C  
ATOM     60  CB  SER A   8     -48.550  17.176  -1.979  1.00 43.47           C  
ATOM     61  O   SER A   8     -46.089  17.702   0.111  1.00 43.47           O  
ATOM     62  OG  SER A   8     -48.926  16.678  -0.714  1.00 43.47           O  
ATOM     63  N   SER A   9     -46.364  19.527  -1.179  1.00 38.06           N  
ATOM     64  CA  SER A   9     -45.873  20.575  -0.288  1.00 38.06           C  
ATOM     65  C   SER A   9     -46.998  21.124   0.589  1.00 38.06           C  
ATOM     66  CB  SER A   9     -45.343  21.715  -1.169  1.00 38.06           C  
ATOM     67  O   SER A   9     -48.064  21.442   0.066  1.00 38.06           O  
ATOM     68  OG  SER A   9     -46.314  22.048  -2.152  1.00 38.06           O  
ATOM     69  N   PHE A  10     -46.731  21.347   1.876  1.00 40.99           N  
ATOM     70  CA  PHE A  10     -47.574  22.163   2.752  1.00 40.99           C  
ATOM     71  C   PHE A  10     -46.869  23.486   3.079  1.00 40.99           C  
ATOM     72  CB  PHE A  10     -47.970  21.381   4.016  1.00 40.99           C  
ATOM     73  O   PHE A  10     -45.798  23.499   3.680  1.00 40.99           O  
ATOM     74  CG  PHE A  10     -49.319  20.695   3.899  1.00 40.99           C  
ATOM     75  CD1 PHE A  10     -50.485  21.373   4.308  1.00 40.99           C  
ATOM     76  CD2 PHE A  10     -49.420  19.398   3.363  1.00 40.99           C  
ATOM     77  CE1 PHE A  10     -51.742  20.753   4.192  1.00 40.99           C  
ATOM     78  CE2 PHE A  10     -50.678  18.779   3.247  1.00 40.99           C  
ATOM     79  CZ  PHE A  10     -51.839  19.455   3.663  1.00 40.99           C  
ATOM     80  N   TYR A  11     -47.497  24.592   2.679  1.00 39.44           N  
ATOM     81  CA  TYR A  11     -47.257  25.942   3.189  1.00 39.44           C  
ATOM     82  C   TYR A  11     -48.273  26.205   4.309  1.00 39.44           C  
ATOM     83  CB  TYR A  11     -47.437  26.978   2.058  1.00 39.44           C  
ATOM     84  O   TYR A  11     -49.470  26.017   4.104  1.00 39.44           O  
ATOM     85  CG  TYR A  11     -46.160  27.594   1.520  1.00 39.44           C  
ATOM     86  CD1 TYR A  11     -45.684  28.806   2.063  1.00 39.44           C  
ATOM     87  CD2 TYR A  11     -45.470  26.986   0.454  1.00 39.44           C  
ATOM     88  CE1 TYR A  11     -44.522  29.409   1.543  1.00 39.44           C  
ATOM     89  CE2 TYR A  11     -44.308  27.587  -0.069  1.00 39.44           C  
ATOM     90  OH  TYR A  11     -42.711  29.371  -0.037  1.00 39.44           O  
ATOM     91  CZ  TYR A  11     -43.832  28.799   0.474  1.00 39.44           C  
ATOM     92  N   ALA A  12     -47.820  26.695   5.463  1.00 43.37           N  
ATOM     93  CA  ALA A  12     -48.682  27.294   6.477  1.00 43.37           C  
ATOM     94  C   ALA A  12     -48.053  28.613   6.943  1.00 43.37           C  
ATOM     95  CB  ALA A  12     -48.924  26.302   7.622  1.00 43.37           C  
ATOM     96  O   ALA A  12     -46.993  28.631   7.562  1.00 43.37           O  
ATOM     97  N   SER A  13     -48.713  29.719   6.603  1.00 39.01           N  
ATOM     98  CA  SER A  13     -48.436  31.067   7.101  1.00 39.01           C  
ATOM     99  C   SER A  13     -49.392  31.373   8.255  1.00 39.01           C  
ATOM    100  CB  SER A  13     -48.613  32.078   5.959  1.00 39.01           C  
ATOM    101  O   SER A  13     -50.590  31.104   8.157  1.00 39.01           O  
ATOM    102  OG  SER A  13     -48.590  33.404   6.445  1.00 39.01           O  
ATOM    103  N   ARG A  14     -48.875  31.956   9.341  1.00 44.65           N  
ATOM    104  CA  ARG A  14     -49.661  32.604  10.399  1.00 44.65           C  
ATOM    105  C   ARG A  14     -49.105  34.008  10.608  1.00 44.65           C  
ATOM    106  CB  ARG A  14     -49.631  31.783  11.708  1.00 44.65           C  
ATOM    107  O   ARG A  14     -47.942  34.159  10.965  1.00 44.65           O  
ATOM    108  CG  ARG A  14     -50.985  31.126  12.020  1.00 44.65           C  
ATOM    109  CD  ARG A  14     -50.938  30.425  13.385  1.00 44.65           C  
ATOM    110  NE  ARG A  14     -52.254  29.867  13.764  1.00 44.65           N  
ATOM    111  NH1 ARG A  14     -51.996  29.960  16.049  1.00 44.65           N  
ATOM    112  NH2 ARG A  14     -53.892  29.167  15.189  1.00 44.65           N  
ATOM    113  CZ  ARG A  14     -52.705  29.670  14.993  1.00 44.65           C  
ATOM    114  N   ALA A  15     -49.956  35.012  10.418  1.00 39.90           N  
ATOM    115  CA  ALA A  15     -49.701  36.399  10.780  1.00 39.90           C  
ATOM    116  C   ALA A  15     -50.755  36.871  11.797  1.00 39.90           C  
ATOM    117  CB  ALA A  15     -49.678  37.264   9.513  1.00 39.90           C  
ATOM    118  O   ALA A  15     -51.946  36.606  11.647  1.00 39.90           O  
ATOM    119  N   VAL A  16     -50.281  37.582  12.818  1.00 50.64           N  
ATOM    120  CA  VAL A  16     -50.996  38.350  13.856  1.00 50.64           C  
ATOM    121  C   VAL A  16     -50.151  39.629  13.995  1.00 50.64           C  
ATOM    122  CB  VAL A  16     -50.993  37.576  15.202  1.00 50.64           C  
ATOM    123  O   VAL A  16     -48.934  39.515  13.966  1.00 50.64           O  
ATOM    124  CG1 VAL A  16     -51.820  38.301  16.270  1.00 50.64           C  
ATOM    125  CG2 VAL A  16     -51.535  36.142  15.082  1.00 50.64           C  
ATOM    126  N   GLY A  17     -50.596  40.876  14.111  1.00 41.82           N  
ATOM    127  CA  GLY A  17     -51.891  41.533  14.198  1.00 41.82           C  
ATOM    128  C   GLY A  17     -51.653  42.922  14.834  1.00 41.82           C  
ATOM    129  O   GLY A  17     -51.179  42.967  15.957  1.00 41.82           O  
ATOM    130  N   ARG A  18     -52.010  44.001  14.108  1.00 41.08           N  
ATOM    131  CA  ARG A  18     -52.402  45.385  14.527  1.00 41.08           C  
ATOM    132  C   ARG A  18     -51.387  46.310  15.258  1.00 41.08           C  
ATOM    133  CB  ARG A  18     -53.748  45.302  15.266  1.00 41.08           C  
ATOM    134  O   ARG A  18     -50.870  45.952  16.300  1.00 41.08           O  
ATOM    135  CG  ARG A  18     -54.871  44.858  14.316  1.00 41.08           C  
ATOM    136  CD  ARG A  18     -56.234  44.901  15.009  1.00 41.08           C  
ATOM    137  NE  ARG A  18     -57.306  44.520  14.069  1.00 41.08           N  
ATOM    138  NH1 ARG A  18     -59.028  45.660  15.076  1.00 41.08           N  
ATOM    139  NH2 ARG A  18     -59.419  44.477  13.224  1.00 41.08           N  
ATOM    140  CZ  ARG A  18     -58.575  44.888  14.128  1.00 41.08           C  
ATOM    141  N   LEU A  19     -51.003  47.446  14.630  1.00 43.39           N  
ATOM    142  CA  LEU A  19     -51.474  48.871  14.759  1.00 43.39           C  
ATOM    143  C   LEU A  19     -50.871  49.594  15.997  1.00 43.39           C  
ATOM    144  CB  LEU A  19     -53.013  49.014  14.690  1.00 43.39           C  
ATOM    145  O   LEU A  19     -50.944  49.037  17.077  1.00 43.39           O  
ATOM    146  CG  LEU A  19     -53.679  48.689  13.337  1.00 43.39           C  
ATOM    147  CD1 LEU A  19     -55.191  48.538  13.517  1.00 43.39           C  
ATOM    148  CD2 LEU A  19     -53.439  49.782  12.296  1.00 43.39           C  
ATOM    149  N   SER A  20     -50.242  50.786  15.943  1.00 46.02           N  
ATOM    150  CA  SER A  20     -50.737  52.093  15.446  1.00 46.02           C  
ATOM    151  C   SER A  20     -49.667  53.226  15.447  1.00 46.02           C  
ATOM    152  CB  SER A  20     -51.802  52.575  16.452  1.00 46.02           C  
ATOM    153  O   SER A  20     -48.888  53.265  16.391  1.00 46.02           O  
ATOM    154  OG  SER A  20     -51.301  52.561  17.780  1.00 46.02           O  
ATOM    155  N   GLY A  21     -49.754  54.175  14.483  1.00 42.79           N  
ATOM    156  CA  GLY A  21     -49.440  55.643  14.532  1.00 42.79           C  
ATOM    157  C   GLY A  21     -47.995  56.101  14.838  1.00 42.79           C  
ATOM    158  O   GLY A  21     -47.389  55.578  15.753  1.00 42.79           O  
ATOM    159  N   SER A  22     -47.347  57.078  14.184  1.00 48.11           N  
ATOM    160  CA  SER A  22     -47.779  58.330  13.524  1.00 48.11           C  
ATOM    161  C   SER A  22     -46.667  58.905  12.597  1.00 48.11           C  
ATOM    162  CB  SER A  22     -48.106  59.366  14.617  1.00 48.11           C  
ATOM    163  O   SER A  22     -45.499  58.560  12.741  1.00 48.11           O  
ATOM    164  OG  SER A  22     -47.108  59.406  15.619  1.00 48.11           O  
ATOM    165  N   ILE A  23     -47.050  59.777  11.651  1.00 50.76           N  
ATOM    166  CA  ILE A  23     -46.344  60.302  10.445  1.00 50.76           C  
ATOM    167  C   ILE A  23     -45.981  61.824  10.620  1.00 50.76           C  
ATOM    168  CB  ILE A  23     -47.321  60.092   9.238  1.00 50.76           C  
ATOM    169  O   ILE A  23     -46.357  62.342  11.670  1.00 50.76           O  
ATOM    170  CG1 ILE A  23     -48.421  59.005   9.365  1.00 50.76           C  
ATOM    171  CG2 ILE A  23     -46.519  59.729   7.990  1.00 50.76           C  
ATOM    172  CD1 ILE A  23     -49.385  58.921   8.171  1.00 50.76           C  
ATOM    173  N   PRO A  24     -45.556  62.659   9.619  1.00 52.64           N  
ATOM    174  CA  PRO A  24     -44.467  62.689   8.592  1.00 52.64           C  
ATOM    175  C   PRO A  24     -43.676  64.050   8.511  1.00 52.64           C  
ATOM    176  CB  PRO A  24     -45.222  62.579   7.243  1.00 52.64           C  
ATOM    177  O   PRO A  24     -43.914  64.964   9.293  1.00 52.64           O  
ATOM    178  CG  PRO A  24     -46.628  63.106   7.542  1.00 52.64           C  
ATOM    179  CD  PRO A  24     -46.616  63.461   9.030  1.00 52.64           C  
ATOM    180  N   THR A  25     -42.882  64.211   7.422  1.00 44.87           N  
ATOM    181  CA  THR A  25     -42.380  65.432   6.696  1.00 44.87           C  
ATOM    182  C   THR A  25     -40.918  65.807   7.009  1.00 44.87           C  
ATOM    183  CB  THR A  25     -43.325  66.656   6.765  1.00 44.87           C  
ATOM    184  O   THR A  25     -40.531  65.720   8.161  1.00 44.87           O  
ATOM    185  CG2 THR A  25     -44.774  66.345   6.384  1.00 44.87           C  
ATOM    186  OG1 THR A  25     -43.340  67.249   8.035  1.00 44.87           O  
ATOM    187  N   SER A  26     -39.988  66.194   6.114  1.00 51.95           N  
ATOM    188  CA  SER A  26     -39.885  66.556   4.676  1.00 51.95           C  
ATOM    189  C   SER A  26     -38.376  66.470   4.255  1.00 51.95           C  
ATOM    190  CB  SER A  26     -40.351  68.010   4.520  1.00 51.95           C  
ATOM    191  O   SER A  26     -37.547  66.304   5.151  1.00 51.95           O  
ATOM    192  OG  SER A  26     -40.811  68.285   3.218  1.00 51.95           O  
ATOM    193  N   PRO A  27     -37.961  66.559   2.965  1.00 45.08           N  
ATOM    194  CA  PRO A  27     -36.690  66.004   2.473  1.00 45.08           C  
ATOM    195  C   PRO A  27     -35.552  67.017   2.206  1.00 45.08           C  
ATOM    196  CB  PRO A  27     -37.113  65.317   1.166  1.00 45.08           C  
ATOM    197  O   PRO A  27     -35.761  68.224   2.178  1.00 45.08           O  
ATOM    198  CG  PRO A  27     -38.094  66.321   0.572  1.00 45.08           C  
ATOM    199  CD  PRO A  27     -38.777  66.900   1.806  1.00 45.08           C  
ATOM    200  N   ALA A  28     -34.392  66.435   1.854  1.00 41.04           N  
ATOM    201  CA  ALA A  28     -33.242  66.974   1.109  1.00 41.04           C  
ATOM    202  C   ALA A  28     -32.041  67.520   1.911  1.00 41.04           C  
ATOM    203  CB  ALA A  28     -33.690  67.929  -0.011  1.00 41.04           C  
ATOM    204  O   ALA A  28     -32.057  68.637   2.411  1.00 41.04           O  
ATOM    205  N   ALA A  29     -30.932  66.768   1.880  1.00 45.48           N  
ATOM    206  CA  ALA A  29     -29.580  67.327   1.822  1.00 45.48           C  
ATOM    207  C   ALA A  29     -28.607  66.316   1.184  1.00 45.48           C  
ATOM    208  CB  ALA A  29     -29.097  67.765   3.208  1.00 45.48           C  
ATOM    209  O   ALA A  29     -28.449  65.190   1.651  1.00 45.48           O  
ATOM    210  N   LEU A  30     -27.987  66.746   0.083  1.00 37.88           N  
ATOM    211  CA  LEU A  30     -26.837  66.130  -0.576  1.00 37.88           C  
ATOM    212  C   LEU A  30     -25.637  66.060   0.383  1.00 37.88           C  
ATOM    213  CB  LEU A  30     -26.388  67.052  -1.735  1.00 37.88           C  
ATOM    214  O   LEU A  30     -25.369  67.058   1.044  1.00 37.88           O  
ATOM    215  CG  LEU A  30     -27.177  67.062  -3.054  1.00 37.88           C  
ATOM    216  CD1 LEU A  30     -28.509  67.810  -2.982  1.00 37.88           C  
ATOM    217  CD2 LEU A  30     -26.311  67.757  -4.109  1.00 37.88           C  
ATOM    218  N   ALA A  31     -24.837  64.985   0.334  1.00 43.98           N  
ATOM    219  CA  ALA A  31     -23.370  65.096   0.281  1.00 43.98           C  
ATOM    220  C   ALA A  31     -22.654  63.738   0.119  1.00 43.98           C  
ATOM    221  CB  ALA A  31     -22.786  65.808   1.513  1.00 43.98           C  
ATOM    222  O   ALA A  31     -22.748  62.855   0.961  1.00 43.98           O  
ATOM    223  N   SER A  32     -21.832  63.685  -0.934  1.00 44.41           N  
ATOM    224  CA  SER A  32     -20.552  62.971  -1.055  1.00 44.41           C  
ATOM    225  C   SER A  32     -20.528  61.433  -1.093  1.00 44.41           C  
ATOM    226  CB  SER A  32     -19.555  63.538  -0.044  1.00 44.41           C  
ATOM    227  O   SER A  32     -20.344  60.739  -0.096  1.00 44.41           O  
ATOM    228  OG  SER A  32     -18.251  63.334  -0.540  1.00 44.41           O  
ATOM    229  N   ASN A  33     -20.567  60.911  -2.324  1.00 35.91           N  
ATOM    230  CA  ASN A  33     -20.062  59.586  -2.686  1.00 35.91           C  
ATOM    231  C   ASN A  33     -18.524  59.574  -2.632  1.00 35.91           C  
ATOM    232  CB  ASN A  33     -20.537  59.246  -4.121  1.00 35.91           C  
ATOM    233  O   ASN A  33     -17.868  60.013  -3.576  1.00 35.91           O  
ATOM    234  CG  ASN A  33     -21.821  58.447  -4.188  1.00 35.91           C  
ATOM    235  ND2 ASN A  33     -22.544  58.534  -5.280  1.00 35.91           N  
ATOM    236  OD1 ASN A  33     -22.161  57.682  -3.309  1.00 35.91           O  
ATOM    237  N   CYS A  34     -17.947  58.999  -1.577  1.00 39.05           N  
ATOM    238  CA  CYS A  34     -16.539  58.607  -1.558  1.00 39.05           C  
ATOM    239  C   CYS A  34     -16.442  57.134  -1.991  1.00 39.05           C  
ATOM    240  CB  CYS A  34     -15.944  58.918  -0.175  1.00 39.05           C  
ATOM    241  O   CYS A  34     -16.608  56.217  -1.187  1.00 39.05           O  
ATOM    242  SG  CYS A  34     -14.251  59.540  -0.379  1.00 39.05           S  
ATOM    243  N   ARG A  35     -16.246  56.892  -3.296  1.00 38.86           N  
ATOM    244  CA  ARG A  35     -15.981  55.546  -3.828  1.00 38.86           C  
ATOM    245  C   ARG A  35     -14.572  55.121  -3.418  1.00 38.86           C  
ATOM    246  CB  ARG A  35     -16.145  55.492  -5.360  1.00 38.86           C  
ATOM    247  O   ARG A  35     -13.593  55.573  -4.003  1.00 38.86           O  
ATOM    248  CG  ARG A  35     -17.608  55.379  -5.813  1.00 38.86           C  
ATOM    249  CD  ARG A  35     -17.675  55.223  -7.340  1.00 38.86           C  
ATOM    250  NE  ARG A  35     -19.063  55.060  -7.820  1.00 38.86           N  
ATOM    251  NH1 ARG A  35     -18.582  54.811 -10.055  1.00 38.86           N  
ATOM    252  NH2 ARG A  35     -20.702  54.732  -9.370  1.00 38.86           N  
ATOM    253  CZ  ARG A  35     -19.440  54.870  -9.074  1.00 38.86           C  
ATOM    254  N   TYR A  36     -14.486  54.220  -2.443  1.00 39.46           N  
ATOM    255  CA  TYR A  36     -13.286  53.426  -2.205  1.00 39.46           C  
ATOM    256  C   TYR A  36     -13.010  52.566  -3.445  1.00 39.46           C  
ATOM    257  CB  TYR A  36     -13.458  52.563  -0.942  1.00 39.46           C  
ATOM    258  O   TYR A  36     -13.762  51.645  -3.762  1.00 39.46           O  
ATOM    259  CG  TYR A  36     -12.724  53.101   0.271  1.00 39.46           C  
ATOM    260  CD1 TYR A  36     -11.431  52.625   0.567  1.00 39.46           C  
ATOM    261  CD2 TYR A  36     -13.323  54.072   1.098  1.00 39.46           C  
ATOM    262  CE1 TYR A  36     -10.741  53.110   1.693  1.00 39.46           C  
ATOM    263  CE2 TYR A  36     -12.634  54.559   2.227  1.00 39.46           C  
ATOM    264  OH  TYR A  36     -10.667  54.532   3.614  1.00 39.46           O  
ATOM    265  CZ  TYR A  36     -11.341  54.075   2.527  1.00 39.46           C  
ATOM    266  N   ILE A  37     -11.930  52.879  -4.158  1.00 41.98           N  
ATOM    267  CA  ILE A  37     -11.352  51.999  -5.171  1.00 41.98           C  
ATOM    268  C   ILE A  37     -10.670  50.859  -4.406  1.00 41.98           C  
ATOM    269  CB  ILE A  37     -10.388  52.787  -6.096  1.00 41.98           C  
ATOM    270  O   ILE A  37      -9.554  51.010  -3.912  1.00 41.98           O  
ATOM    271  CG1 ILE A  37     -11.161  53.896  -6.855  1.00 41.98           C  
ATOM    272  CG2 ILE A  37      -9.683  51.843  -7.090  1.00 41.98           C  
ATOM    273  CD1 ILE A  37     -10.282  54.807  -7.722  1.00 41.98           C  
ATOM    274  N   GLN A  38     -11.348  49.717  -4.271  1.00 44.17           N  
ATOM    275  CA  GLN A  38     -10.669  48.468  -3.938  1.00 44.17           C  
ATOM    276  C   GLN A  38      -9.847  48.053  -5.158  1.00 44.17           C  
ATOM    277  CB  GLN A  38     -11.659  47.374  -3.505  1.00 44.17           C  
ATOM    278  O   GLN A  38     -10.377  47.611  -6.174  1.00 44.17           O  
ATOM    279  CG  GLN A  38     -11.961  47.443  -1.999  1.00 44.17           C  
ATOM    280  CD  GLN A  38     -12.871  46.307  -1.535  1.00 44.17           C  
ATOM    281  NE2 GLN A  38     -12.723  45.826  -0.320  1.00 44.17           N  
ATOM    282  OE1 GLN A  38     -13.738  45.833  -2.243  1.00 44.17           O  
ATOM    283  N   ILE A  39      -8.533  48.240  -5.062  1.00 42.34           N  
ATOM    284  CA  ILE A  39      -7.573  47.676  -6.004  1.00 42.34           C  
ATOM    285  C   ILE A  39      -7.614  46.155  -5.816  1.00 42.34           C  
ATOM    286  CB  ILE A  39      -6.166  48.286  -5.776  1.00 42.34           C  
ATOM    287  O   ILE A  39      -6.983  45.612  -4.907  1.00 42.34           O  
ATOM    288  CG1 ILE A  39      -6.196  49.817  -6.016  1.00 42.34           C  
ATOM    289  CG2 ILE A  39      -5.119  47.617  -6.689  1.00 42.34           C  
ATOM    290  CD1 ILE A  39      -4.892  50.541  -5.657  1.00 42.34           C  
ATOM    291  N   GLU A  40      -8.363  45.457  -6.669  1.00 40.79           N  
ATOM    292  CA  GLU A  40      -8.224  44.013  -6.837  1.00 40.79           C  
ATOM    293  C   GLU A  40      -6.823  43.724  -7.388  1.00 40.79           C  
ATOM    294  CB  GLU A  40      -9.298  43.433  -7.772  1.00 40.79           C  
ATOM    295  O   GLU A  40      -6.549  43.815  -8.587  1.00 40.79           O  
ATOM    296  CG  GLU A  40     -10.637  43.157  -7.073  1.00 40.79           C  
ATOM    297  CD  GLU A  40     -11.598  42.370  -7.981  1.00 40.79           C  
ATOM    298  OE1 GLU A  40     -12.427  41.618  -7.425  1.00 40.79           O  
ATOM    299  OE2 GLU A  40     -11.466  42.487  -9.223  1.00 40.79           O  
ATOM    300  N   ARG A  41      -5.898  43.359  -6.497  1.00 42.97           N  
ATOM    301  CA  ARG A  41      -4.669  42.677  -6.898  1.00 42.97           C  
ATOM    302  C   ARG A  41      -5.071  41.338  -7.512  1.00 42.97           C  
ATOM    303  CB  ARG A  41      -3.721  42.492  -5.699  1.00 42.97           C  
ATOM    304  O   ARG A  41      -5.322  40.376  -6.789  1.00 42.97           O  
ATOM    305  CG  ARG A  41      -2.828  43.717  -5.461  1.00 42.97           C  
ATOM    306  CD  ARG A  41      -1.904  43.464  -4.261  1.00 42.97           C  
ATOM    307  NE  ARG A  41      -0.809  44.451  -4.187  1.00 42.97           N  
ATOM    308  NH1 ARG A  41      -0.163  44.046  -2.016  1.00 42.97           N  
ATOM    309  NH2 ARG A  41       0.973  45.517  -3.243  1.00 42.97           N  
ATOM    310  CZ  ARG A  41      -0.010  44.666  -3.153  1.00 42.97           C  
ATOM    311  N   LYS A  42      -5.101  41.267  -8.846  1.00 40.82           N  
ATOM    312  CA  LYS A  42      -5.092  40.000  -9.584  1.00 40.82           C  
ATOM    313  C   LYS A  42      -3.862  39.206  -9.145  1.00 40.82           C  
ATOM    314  CB  LYS A  42      -5.086  40.238 -11.106  1.00 40.82           C  
ATOM    315  O   LYS A  42      -2.753  39.446  -9.613  1.00 40.82           O  
ATOM    316  CG  LYS A  42      -6.469  40.624 -11.651  1.00 40.82           C  
ATOM    317  CD  LYS A  42      -6.449  40.708 -13.185  1.00 40.82           C  
ATOM    318  CE  LYS A  42      -7.856  41.019 -13.713  1.00 40.82           C  
ATOM    319  NZ  LYS A  42      -7.890  41.101 -15.196  1.00 40.82           N  
ATOM    320  N   ARG A  43      -4.061  38.280  -8.207  1.00 43.04           N  
ATOM    321  CA  ARG A  43      -3.087  37.250  -7.851  1.00 43.04           C  
ATOM    322  C   ARG A  43      -2.928  36.375  -9.092  1.00 43.04           C  
ATOM    323  CB  ARG A  43      -3.582  36.470  -6.610  1.00 43.04           C  
ATOM    324  O   ARG A  43      -3.830  35.614  -9.436  1.00 43.04           O  
ATOM    325  CG  ARG A  43      -2.575  36.479  -5.450  1.00 43.04           C  
ATOM    326  CD  ARG A  43      -3.178  35.767  -4.229  1.00 43.04           C  
ATOM    327  NE  ARG A  43      -2.183  35.544  -3.162  1.00 43.04           N  
ATOM    328  NH1 ARG A  43      -3.637  34.840  -1.521  1.00 43.04           N  
ATOM    329  NH2 ARG A  43      -1.447  34.846  -1.118  1.00 43.04           N  
ATOM    330  CZ  ARG A  43      -2.427  35.082  -1.944  1.00 43.04           C  
ATOM    331  N   THR A  44      -1.815  36.527  -9.799  1.00 38.95           N  
ATOM    332  CA  THR A  44      -1.383  35.566 -10.809  1.00 38.95           C  
ATOM    333  C   THR A  44      -1.264  34.212 -10.115  1.00 38.95           C  
ATOM    334  CB  THR A  44      -0.043  36.002 -11.438  1.00 38.95           C  
ATOM    335  O   THR A  44      -0.403  34.014  -9.261  1.00 38.95           O  
ATOM    336  CG2 THR A  44      -0.272  37.010 -12.564  1.00 38.95           C  
ATOM    337  OG1 THR A  44       0.776  36.655 -10.490  1.00 38.95           O  
ATOM    338  N   LYS A  45      -2.187  33.289 -10.412  1.00 44.10           N  
ATOM    339  CA  LYS A  45      -2.055  31.886 -10.011  1.00 44.10           C  
ATOM    340  C   LYS A  45      -0.827  31.337 -10.734  1.00 44.10           C  
ATOM    341  CB  LYS A  45      -3.313  31.071 -10.378  1.00 44.10           C  
ATOM    342  O   LYS A  45      -0.917  31.017 -11.918  1.00 44.10           O  
ATOM    343  CG  LYS A  45      -4.487  31.228  -9.399  1.00 44.10           C  
ATOM    344  CD  LYS A  45      -5.640  30.294  -9.810  1.00 44.10           C  
ATOM    345  CE  LYS A  45      -6.788  30.318  -8.791  1.00 44.10           C  
ATOM    346  NZ  LYS A  45      -7.865  29.360  -9.157  1.00 44.10           N  
ATOM    347  N   SER A  46       0.310  31.261 -10.048  1.00 37.86           N  
ATOM    348  CA  SER A  46       1.415  30.408 -10.475  1.00 37.86           C  
ATOM    349  C   SER A  46       0.847  28.999 -10.640  1.00 37.86           C  
ATOM    350  CB  SER A  46       2.545  30.433  -9.434  1.00 37.86           C  
ATOM    351  O   SER A  46       0.364  28.420  -9.668  1.00 37.86           O  
ATOM    352  OG  SER A  46       2.044  30.178  -8.135  1.00 37.86           O  
ATOM    353  N   HIS A  47       0.816  28.484 -11.869  1.00 46.63           N  
ATOM    354  CA  HIS A  47       0.557  27.067 -12.099  1.00 46.63           C  
ATOM    355  C   HIS A  47       1.770  26.317 -11.555  1.00 46.63           C  
ATOM    356  CB  HIS A  47       0.314  26.786 -13.594  1.00 46.63           C  
ATOM    357  O   HIS A  47       2.792  26.205 -12.227  1.00 46.63           O  
ATOM    358  CG  HIS A  47      -1.128  26.921 -14.014  1.00 46.63           C  
ATOM    359  CD2 HIS A  47      -1.865  25.984 -14.690  1.00 46.63           C  
ATOM    360  ND1 HIS A  47      -1.958  27.991 -13.767  1.00 46.63           N  
ATOM    361  CE1 HIS A  47      -3.164  27.704 -14.287  1.00 46.63           C  
ATOM    362  NE2 HIS A  47      -3.159  26.491 -14.854  1.00 46.63           N  
ATOM    363  N   GLU A  48       1.693  25.892 -10.297  1.00 53.84           N  
ATOM    364  CA  GLU A  48       2.624  24.911  -9.758  1.00 53.84           C  
ATOM    365  C   GLU A  48       2.445  23.642 -10.598  1.00 53.84           C  
ATOM    366  CB  GLU A  48       2.339  24.716  -8.260  1.00 53.84           C  
ATOM    367  O   GLU A  48       1.345  23.089 -10.666  1.00 53.84           O  
ATOM    368  CG  GLU A  48       3.443  23.928  -7.537  1.00 53.84           C  
ATOM    369  CD  GLU A  48       3.225  23.841  -6.012  1.00 53.84           C  
ATOM    370  OE1 GLU A  48       3.997  23.099  -5.360  1.00 53.84           O  
ATOM    371  OE2 GLU A  48       2.314  24.530  -5.496  1.00 53.84           O  
ATOM    372  N   MET A  49       3.486  23.257 -11.341  1.00 58.41           N  
ATOM    373  CA  MET A  49       3.444  22.040 -12.147  1.00 58.41           C  
ATOM    374  C   MET A  49       3.199  20.852 -11.220  1.00 58.41           C  
ATOM    375  CB  MET A  49       4.740  21.837 -12.942  1.00 58.41           C  
ATOM    376  O   MET A  49       3.814  20.760 -10.155  1.00 58.41           O  
ATOM    377  CG  MET A  49       4.951  22.919 -14.007  1.00 58.41           C  
ATOM    378  SD  MET A  49       6.283  22.575 -15.193  1.00 58.41           S  
ATOM    379  CE  MET A  49       7.701  22.335 -14.090  1.00 58.41           C  
ATOM    380  N   ALA A  50       2.304  19.951 -11.625  1.00 74.30           N  
ATOM    381  CA  ALA A  50       2.056  18.731 -10.875  1.00 74.30           C  
ATOM    382  C   ALA A  50       3.371  17.953 -10.704  1.00 74.30           C  
ATOM    383  CB  ALA A  50       0.974  17.911 -11.586  1.00 74.30           C  
ATOM    384  O   ALA A  50       4.168  17.841 -11.636  1.00 74.30           O  
ATOM    385  N   LEU A  51       3.614  17.434  -9.497  1.00 89.61           N  
ATOM    386  CA  LEU A  51       4.823  16.653  -9.203  1.00 89.61           C  
ATOM    387  C   LEU A  51       4.871  15.337  -9.989  1.00 89.61           C  
ATOM    388  CB  LEU A  51       4.889  16.363  -7.694  1.00 89.61           C  
ATOM    389  O   LEU A  51       5.962  14.835 -10.268  1.00 89.61           O  
ATOM    390  CG  LEU A  51       5.247  17.585  -6.831  1.00 89.61           C  
ATOM    391  CD1 LEU A  51       5.052  17.245  -5.352  1.00 89.61           C  
ATOM    392  CD2 LEU A  51       6.704  18.019  -7.032  1.00 89.61           C  
ATOM    393  N   TYR A  52       3.694  14.816 -10.332  1.00 96.59           N  
ATOM    394  CA  TYR A  52       3.492  13.579 -11.064  1.00 96.59           C  
ATOM    395  C   TYR A  52       2.401  13.783 -12.111  1.00 96.59           C  
ATOM    396  CB  TYR A  52       3.119  12.452 -10.093  1.00 96.59           C  
ATOM    397  O   TYR A  52       1.420  14.492 -11.870  1.00 96.59           O  
ATOM    398  CG  TYR A  52       4.092  12.303  -8.940  1.00 96.59           C  
ATOM    399  CD1 TYR A  52       5.357  11.733  -9.164  1.00 96.59           C  
ATOM    400  CD2 TYR A  52       3.749  12.772  -7.658  1.00 96.59           C  
ATOM    401  CE1 TYR A  52       6.272  11.607  -8.102  1.00 96.59           C  
ATOM    402  CE2 TYR A  52       4.648  12.625  -6.585  1.00 96.59           C  
ATOM    403  OH  TYR A  52       6.788  11.907  -5.781  1.00 96.59           O  
ATOM    404  CZ  TYR A  52       5.913  12.042  -6.810  1.00 96.59           C  
ATOM    405  N   GLU A  53       2.578  13.148 -13.258  1.00 96.59           N  
ATOM    406  CA  GLU A  53       1.592  13.071 -14.329  1.00 96.59           C  
ATOM    407  C   GLU A  53       1.337  11.606 -14.675  1.00 96.59           C  
ATOM    408  CB  GLU A  53       2.041  13.896 -15.549  1.00 96.59           C  
ATOM    409  O   GLU A  53       2.163  10.734 -14.388  1.00 96.59           O  
ATOM    410  CG  GLU A  53       3.292  13.315 -16.225  1.00 96.59           C  
ATOM    411  CD  GLU A  53       3.819  14.125 -17.418  1.00 96.59           C  
ATOM    412  OE1 GLU A  53       4.896  13.738 -17.934  1.00 96.59           O  
ATOM    413  OE2 GLU A  53       3.157  15.111 -17.814  1.00 96.59           O  
ATOM    414  N   THR A  54       0.198  11.336 -15.301  1.00 97.84           N  
ATOM    415  CA  THR A  54      -0.157   9.990 -15.736  1.00 97.84           C  
ATOM    416  C   THR A  54      -0.212   9.886 -17.251  1.00 97.84           C  
ATOM    417  CB  THR A  54      -1.451   9.499 -15.093  1.00 97.84           C  
ATOM    418  O   THR A  54      -0.582  10.833 -17.947  1.00 97.84           O  
ATOM    419  CG2 THR A  54      -1.316   9.372 -13.581  1.00 97.84           C  
ATOM    420  OG1 THR A  54      -2.538  10.363 -15.340  1.00 97.84           O  
ATOM    421  N   VAL A  55       0.161   8.715 -17.764  1.00 97.65           N  
ATOM    422  CA  VAL A  55       0.133   8.384 -19.190  1.00 97.65           C  
ATOM    423  C   VAL A  55      -0.769   7.174 -19.379  1.00 97.65           C  
ATOM    424  CB  VAL A  55       1.547   8.140 -19.750  1.00 97.65           C  
ATOM    425  O   VAL A  55      -0.475   6.080 -18.894  1.00 97.65           O  
ATOM    426  CG1 VAL A  55       1.490   7.936 -21.270  1.00 97.65           C  
ATOM    427  CG2 VAL A  55       2.485   9.322 -19.468  1.00 97.65           C  
ATOM    428  N   GLU A  56      -1.893   7.382 -20.061  1.00 97.62           N  
ATOM    429  CA  GLU A  56      -2.823   6.311 -20.415  1.00 97.62           C  
ATOM    430  C   GLU A  56      -2.274   5.488 -21.586  1.00 97.62           C  
ATOM    431  CB  GLU A  56      -4.214   6.876 -20.762  1.00 97.62           C  
ATOM    432  O   GLU A  56      -1.828   6.035 -22.597  1.00 97.62           O  
ATOM    433  CG  GLU A  56      -4.963   7.467 -19.553  1.00 97.62           C  
ATOM    434  CD  GLU A  56      -6.391   7.947 -19.877  1.00 97.62           C  
ATOM    435  OE1 GLU A  56      -7.091   8.506 -18.998  1.00 97.62           O  
ATOM    436  OE2 GLU A  56      -6.916   7.662 -20.970  1.00 97.62           O  
ATOM    437  N   LYS A  57      -2.356   4.167 -21.450  1.00 97.96           N  
ATOM    438  CA  LYS A  57      -2.082   3.174 -22.485  1.00 97.96           C  
ATOM    439  C   LYS A  57      -3.242   2.181 -22.555  1.00 97.96           C  
ATOM    440  CB  LYS A  57      -0.738   2.488 -22.184  1.00 97.96           C  
ATOM    441  O   LYS A  57      -3.967   1.971 -21.581  1.00 97.96           O  
ATOM    442  CG  LYS A  57       0.484   3.397 -22.399  1.00 97.96           C  
ATOM    443  CD  LYS A  57       0.640   3.840 -23.866  1.00 97.96           C  
ATOM    444  CE  LYS A  57       2.096   3.711 -24.311  1.00 97.96           C  
ATOM    445  NZ  LYS A  57       2.258   3.909 -25.769  1.00 97.96           N  
ATOM    446  N   GLY A  58      -3.422   1.572 -23.718  1.00 96.74           N  
ATOM    447  CA  GLY A  58      -4.514   0.658 -24.025  1.00 96.74           C  
ATOM    448  C   GLY A  58      -5.864   1.361 -24.169  1.00 96.74           C  
ATOM    449  O   GLY A  58      -5.991   2.577 -24.029  1.00 96.74           O  
ATOM    450  N   ALA A  59      -6.910   0.584 -24.449  1.00 94.82           N  
ATOM    451  CA  ALA A  59      -8.266   1.120 -24.544  1.00 94.82           C  
ATOM    452  C   ALA A  59      -8.951   1.091 -23.172  1.00 94.82           C  
ATOM    453  CB  ALA A  59      -9.047   0.333 -25.599  1.00 94.82           C  
ATOM    454  O   ALA A  59      -8.907   0.071 -22.489  1.00 94.82           O  
ATOM    455  N   LYS A  60      -9.630   2.173 -22.769  1.00 92.33           N  
ATOM    456  CA  LYS A  60     -10.453   2.177 -21.541  1.00 92.33           C  
ATOM    457  C   LYS A  60     -11.483   1.047 -21.569  1.00 92.33           C  
ATOM    458  CB  LYS A  60     -11.159   3.528 -21.346  1.00 92.33           C  
ATOM    459  O   LYS A  60     -12.005   0.723 -22.631  1.00 92.33           O  
ATOM    460  CG  LYS A  60     -10.137   4.596 -20.962  1.00 92.33           C  
ATOM    461  CD  LYS A  60     -10.750   5.968 -20.650  1.00 92.33           C  
ATOM    462  CE  LYS A  60      -9.517   6.784 -20.273  1.00 92.33           C  
ATOM    463  NZ  LYS A  60      -9.706   8.224 -20.011  1.00 92.33           N  
ATOM    464  N   ASN A  61     -11.788   0.490 -20.395  1.00 91.96           N  
ATOM    465  CA  ASN A  61     -12.640  -0.694 -20.242  1.00 91.96           C  
ATOM    466  C   ASN A  61     -12.142  -1.877 -21.089  1.00 91.96           C  
ATOM    467  CB  ASN A  61     -14.119  -0.350 -20.503  1.00 91.96           C  
ATOM    468  O   ASN A  61     -12.925  -2.552 -21.745  1.00 91.96           O  
ATOM    469  CG  ASN A  61     -14.639   0.817 -19.696  1.00 91.96           C  
ATOM    470  ND2 ASN A  61     -15.528   1.593 -20.268  1.00 91.96           N  
ATOM    471  OD1 ASN A  61     -14.257   1.069 -18.565  1.00 91.96           O  
ATOM    472  N   SER A  62     -10.833  -2.133 -21.092  1.00 94.34           N  
ATOM    473  CA  SER A  62     -10.265  -3.354 -21.666  1.00 94.34           C  
ATOM    474  C   SER A  62      -9.147  -3.910 -20.778  1.00 94.34           C  
ATOM    475  CB  SER A  62      -9.740  -3.110 -23.082  1.00 94.34           C  
ATOM    476  O   SER A  62      -8.513  -3.138 -20.051  1.00 94.34           O  
ATOM    477  OG  SER A  62      -8.505  -2.432 -23.062  1.00 94.34           O  
ATOM    478  N   PRO A  63      -8.830  -5.214 -20.878  1.00 94.39           N  
ATOM    479  CA  PRO A  63      -7.672  -5.818 -20.211  1.00 94.39           C  
ATOM    480  C   PRO A  63      -6.314  -5.166 -20.535  1.00 94.39           C  
ATOM    481  CB  PRO A  63      -7.689  -7.276 -20.683  1.00 94.39           C  
ATOM    482  O   PRO A  63      -5.345  -5.358 -19.793  1.00 94.39           O  
ATOM    483  CG  PRO A  63      -9.173  -7.562 -20.895  1.00 94.39           C  
ATOM    484  CD  PRO A  63      -9.660  -6.247 -21.491  1.00 94.39           C  
ATOM    485  N   SER A  64      -6.212  -4.420 -21.645  1.00 95.68           N  
ATOM    486  CA  SER A  64      -4.977  -3.727 -22.036  1.00 95.68           C  
ATOM    487  C   SER A  64      -4.823  -2.343 -21.404  1.00 95.68           C  
ATOM    488  CB  SER A  64      -4.849  -3.627 -23.558  1.00 95.68           C  
ATOM    489  O   SER A  64      -3.722  -1.790 -21.453  1.00 95.68           O  
ATOM    490  OG  SER A  64      -5.731  -2.669 -24.099  1.00 95.68           O  
ATOM    491  N   TYR A  65      -5.881  -1.786 -20.800  1.00 97.73           N  
ATOM    492  CA  TYR A  65      -5.806  -0.479 -20.155  1.00 97.73           C  
ATOM    493  C   TYR A  65      -4.756  -0.479 -19.041  1.00 97.73           C  
ATOM    494  CB  TYR A  65      -7.160  -0.043 -19.590  1.00 97.73           C  
ATOM    495  O   TYR A  65      -4.749  -1.347 -18.163  1.00 97.73           O  
ATOM    496  CG  TYR A  65      -7.146   1.366 -19.021  1.00 97.73           C  
ATOM    497  CD1 TYR A  65      -7.314   1.549 -17.637  1.00 97.73           C  
ATOM    498  CD2 TYR A  65      -6.904   2.482 -19.850  1.00 97.73           C  
ATOM    499  CE1 TYR A  65      -7.248   2.840 -17.080  1.00 97.73           C  
ATOM    500  CE2 TYR A  65      -6.832   3.777 -19.295  1.00 97.73           C  
ATOM    501  OH  TYR A  65      -6.964   5.196 -17.346  1.00 97.73           O  
ATOM    502  CZ  TYR A  65      -7.007   3.956 -17.905  1.00 97.73           C  
ATOM    503  N   SER A  66      -3.876   0.514 -19.077  1.00 98.16           N  
ATOM    504  CA  SER A  66      -2.840   0.735 -18.074  1.00 98.16           C  
ATOM    505  C   SER A  66      -2.573   2.227 -17.911  1.00 98.16           C  
ATOM    506  CB  SER A  66      -1.563  -0.040 -18.425  1.00 98.16           C  
ATOM    507  O   SER A  66      -2.601   2.992 -18.875  1.00 98.16           O  
ATOM    508  OG  SER A  66      -1.265   0.018 -19.804  1.00 98.16           O  
ATOM    509  N   LEU A  67      -2.344   2.653 -16.672  1.00 98.41           N  
ATOM    510  CA  LEU A  67      -2.044   4.037 -16.329  1.00 98.41           C  
ATOM    511  C   LEU A  67      -0.647   4.107 -15.712  1.00 98.41           C  
ATOM    512  CB  LEU A  67      -3.148   4.560 -15.400  1.00 98.41           C  
ATOM    513  O   LEU A  67      -0.449   3.737 -14.554  1.00 98.41           O  
ATOM    514  CG  LEU A  67      -3.085   6.075 -15.162  1.00 98.41           C  
ATOM    515  CD1 LEU A  67      -3.551   6.829 -16.407  1.00 98.41           C  
ATOM    516  CD2 LEU A  67      -4.037   6.455 -14.031  1.00 98.41           C  
ATOM    517  N   TYR A  68       0.314   4.553 -16.512  1.00 98.61           N  
ATOM    518  CA  TYR A  68       1.700   4.749 -16.094  1.00 98.61           C  
ATOM    519  C   TYR A  68       1.891   6.126 -15.463  1.00 98.61           C  
ATOM    520  CB  TYR A  68       2.627   4.567 -17.299  1.00 98.61           C  
ATOM    521  O   TYR A  68       1.074   7.025 -15.663  1.00 98.61           O  
ATOM    522  CG  TYR A  68       2.736   3.131 -17.766  1.00 98.61           C  
ATOM    523  CD1 TYR A  68       3.789   2.322 -17.294  1.00 98.61           C  
ATOM    524  CD2 TYR A  68       1.788   2.605 -18.666  1.00 98.61           C  
ATOM    525  CE1 TYR A  68       3.902   0.988 -17.727  1.00 98.61           C  
ATOM    526  CE2 TYR A  68       1.896   1.268 -19.092  1.00 98.61           C  
ATOM    527  OH  TYR A  68       3.050  -0.835 -19.026  1.00 98.61           O  
ATOM    528  CZ  TYR A  68       2.954   0.460 -18.628  1.00 98.61           C  
ATOM    529  N   PHE A  69       2.996   6.301 -14.740  1.00 98.59           N  
ATOM    530  CA  PHE A  69       3.344   7.547 -14.065  1.00 98.59           C  
ATOM    531  C   PHE A  69       4.632   8.126 -14.638  1.00 98.59           C  
ATOM    532  CB  PHE A  69       3.477   7.302 -12.559  1.00 98.59           C  
ATOM    533  O   PHE A  69       5.579   7.392 -14.925  1.00 98.59           O  
ATOM    534  CG  PHE A  69       2.157   7.050 -11.864  1.00 98.59           C  
ATOM    535  CD1 PHE A  69       1.594   8.042 -11.041  1.00 98.59           C  
ATOM    536  CD2 PHE A  69       1.493   5.821 -12.035  1.00 98.59           C  
ATOM    537  CE1 PHE A  69       0.382   7.795 -10.376  1.00 98.59           C  
ATOM    538  CE2 PHE A  69       0.268   5.586 -11.394  1.00 98.59           C  
ATOM    539  CZ  PHE A  69      -0.277   6.568 -10.552  1.00 98.59           C  
ATOM    540  N   LYS A  70       4.691   9.452 -14.750  1.00 98.26           N  
ATOM    541  CA  LYS A  70       5.934  10.198 -14.949  1.00 98.26           C  
ATOM    542  C   LYS A  70       6.131  11.189 -13.808  1.00 98.26           C  
ATOM    543  CB  LYS A  70       5.975  10.885 -16.324  1.00 98.26           C  
ATOM    544  O   LYS A  70       5.174  11.733 -13.257  1.00 98.26           O  
ATOM    545  CG  LYS A  70       6.057   9.922 -17.516  1.00 98.26           C  
ATOM    546  CD  LYS A  70       5.988  10.691 -18.846  1.00 98.26           C  
ATOM    547  CE  LYS A  70       6.215   9.744 -20.036  1.00 98.26           C  
ATOM    548  NZ  LYS A  70       7.508   9.977 -20.722  1.00 98.26           N  
ATOM    549  N   ASN A  71       7.385  11.420 -13.432  1.00 96.85           N  
ATOM    550  CA  ASN A  71       7.735  12.470 -12.473  1.00 96.85           C  
ATOM    551  C   ASN A  71       7.782  13.855 -13.139  1.00 96.85           C  
ATOM    552  CB  ASN A  71       9.040  12.089 -11.747  1.00 96.85           C  
ATOM    553  O   ASN A  71       7.783  13.970 -14.360  1.00 96.85           O  
ATOM    554  CG  ASN A  71      10.287  11.983 -12.616  1.00 96.85           C  
ATOM    555  ND2 ASN A  71      11.242  11.197 -12.181  1.00 96.85           N  
ATOM    556  OD1 ASN A  71      10.471  12.627 -13.640  1.00 96.85           O  
ATOM    557  N   LYS A  72       7.935  14.917 -12.340  1.00 94.94           N  
ATOM    558  CA  LYS A  72       8.091  16.310 -12.811  1.00 94.94           C  
ATOM    559  C   LYS A  72       9.203  16.551 -13.846  1.00 94.94           C  
ATOM    560  CB  LYS A  72       8.303  17.230 -11.597  1.00 94.94           C  
ATOM    561  O   LYS A  72       9.251  17.617 -14.448  1.00 94.94           O  
ATOM    562  CG  LYS A  72       9.677  17.032 -10.929  1.00 94.94           C  
ATOM    563  CD  LYS A  72       9.851  17.960  -9.725  1.00 94.94           C  
ATOM    564  CE  LYS A  72      11.248  17.763  -9.128  1.00 94.94           C  
ATOM    565  NZ  LYS A  72      11.453  18.629  -7.941  1.00 94.94           N  
ATOM    566  N   CYS A  73      10.136  15.610 -13.998  1.00 94.86           N  
ATOM    567  CA  CYS A  73      11.221  15.669 -14.976  1.00 94.86           C  
ATOM    568  C   CYS A  73      10.900  14.870 -16.258  1.00 94.86           C  
ATOM    569  CB  CYS A  73      12.526  15.195 -14.311  1.00 94.86           C  
ATOM    570  O   CYS A  73      11.800  14.675 -17.070  1.00 94.86           O  
ATOM    571  SG  CYS A  73      13.014  16.222 -12.895  1.00 94.86           S  
ATOM    572  N   GLY A  74       9.669  14.370 -16.415  1.00 95.84           N  
ATOM    573  CA  GLY A  74       9.179  13.644 -17.591  1.00 95.84           C  
ATOM    574  C   GLY A  74       9.604  12.176 -17.694  1.00 95.84           C  
ATOM    575  O   GLY A  74       9.346  11.559 -18.723  1.00 95.84           O  
ATOM    576  N   ASN A  75      10.249  11.610 -16.666  1.00 97.65           N  
ATOM    577  CA  ASN A  75      10.729  10.219 -16.696  1.00 97.65           C  
ATOM    578  C   ASN A  75       9.642   9.275 -16.184  1.00 97.65           C  
ATOM    579  CB  ASN A  75      12.006  10.026 -15.850  1.00 97.65           C  
ATOM    580  O   ASN A  75       9.048   9.577 -15.143  1.00 97.65           O  
ATOM    581  CG  ASN A  75      13.041  11.111 -16.029  1.00 97.65           C  
ATOM    582  ND2 ASN A  75      12.979  12.152 -15.241  1.00 97.65           N  
ATOM    583  OD1 ASN A  75      13.954  11.069 -16.828  1.00 97.65           O  
ATOM    584  N   VAL A  76       9.450   8.133 -16.850  1.00 98.31           N  
ATOM    585  CA  VAL A  76       8.587   7.041 -16.363  1.00 98.31           C  
ATOM    586  C   VAL A  76       9.087   6.526 -15.016  1.00 98.31           C  
ATOM    587  CB  VAL A  76       8.488   5.879 -17.370  1.00 98.31           C  
ATOM    588  O   VAL A  76      10.274   6.255 -14.853  1.00 98.31           O  
ATOM    589  CG1 VAL A  76       7.572   4.746 -16.886  1.00 98.31           C  
ATOM    590  CG2 VAL A  76       7.888   6.381 -18.678  1.00 98.31           C  
ATOM    591  N   ILE A  77       8.175   6.400 -14.058  1.00 98.37           N  
ATOM    592  CA  ILE A  77       8.448   5.946 -12.693  1.00 98.37           C  
ATOM    593  C   ILE A  77       7.461   4.857 -12.279  1.00 98.37           C  
ATOM    594  CB  ILE A  77       8.403   7.118 -11.692  1.00 98.37           C  
ATOM    595  O   ILE A  77       6.329   4.816 -12.763  1.00 98.37           O  
ATOM    596  CG1 ILE A  77       7.084   7.912 -11.736  1.00 98.37           C  
ATOM    597  CG2 ILE A  77       9.620   8.036 -11.857  1.00 98.37           C  
ATOM    598  CD1 ILE A  77       6.847   8.750 -10.477  1.00 98.37           C  
ATOM    599  N   SER A  78       7.886   3.994 -11.359  1.00 98.41           N  
ATOM    600  CA  SER A  78       7.004   3.037 -10.702  1.00 98.41           C  
ATOM    601  C   SER A  78       6.221   3.735  -9.583  1.00 98.41           C  
ATOM    602  CB  SER A  78       7.826   1.877 -10.141  1.00 98.41           C  
ATOM    603  O   SER A  78       6.847   4.264  -8.658  1.00 98.41           O  
ATOM    604  OG  SER A  78       7.011   1.111  -9.281  1.00 98.41           O  
ATOM    605  N   PRO A  79       4.874   3.719  -9.583  1.00 98.48           N  
ATOM    606  CA  PRO A  79       4.114   4.228  -8.447  1.00 98.48           C  
ATOM    607  C   PRO A  79       4.320   3.386  -7.183  1.00 98.48           C  
ATOM    608  CB  PRO A  79       2.653   4.240  -8.894  1.00 98.48           C  
ATOM    609  O   PRO A  79       4.132   3.906  -6.094  1.00 98.48           O  
ATOM    610  CG  PRO A  79       2.603   3.097  -9.899  1.00 98.48           C  
ATOM    611  CD  PRO A  79       3.971   3.160 -10.580  1.00 98.48           C  
ATOM    612  N   MET A  80       4.751   2.126  -7.309  1.00 97.83           N  
ATOM    613  CA  MET A  80       5.053   1.249  -6.174  1.00 97.83           C  
ATOM    614  C   MET A  80       6.411   1.562  -5.535  1.00 97.83           C  
ATOM    615  CB  MET A  80       5.012  -0.207  -6.666  1.00 97.83           C  
ATOM    616  O   MET A  80       6.553   1.534  -4.314  1.00 97.83           O  
ATOM    617  CG  MET A  80       5.340  -1.233  -5.581  1.00 97.83           C  
ATOM    618  SD  MET A  80       4.412  -1.056  -4.049  1.00 97.83           S  
ATOM    619  CE  MET A  80       4.676  -2.699  -3.330  1.00 97.83           C  
ATOM    620  N   HIS A  81       7.432   1.836  -6.351  1.00 97.82           N  
ATOM    621  CA  HIS A  81       8.821   1.863  -5.880  1.00 97.82           C  
ATOM    622  C   HIS A  81       9.467   3.253  -5.911  1.00 97.82           C  
ATOM    623  CB  HIS A  81       9.644   0.846  -6.687  1.00 97.82           C  
ATOM    624  O   HIS A  81      10.335   3.526  -5.084  1.00 97.82           O  
ATOM    625  CG  HIS A  81       9.096  -0.561  -6.649  1.00 97.82           C  
ATOM    626  CD2 HIS A  81       8.580  -1.264  -7.703  1.00 97.82           C  
ATOM    627  ND1 HIS A  81       9.018  -1.383  -5.544  1.00 97.82           N  
ATOM    628  CE1 HIS A  81       8.422  -2.528  -5.914  1.00 97.82           C  
ATOM    629  NE2 HIS A  81       8.129  -2.493  -7.218  1.00 97.82           N  
ATOM    630  N   ASP A  82       9.086   4.129  -6.845  1.00 98.21           N  
ATOM    631  CA  ASP A  82       9.790   5.396  -7.097  1.00 98.21           C  
ATOM    632  C   ASP A  82       9.114   6.629  -6.484  1.00 98.21           C  
ATOM    633  CB  ASP A  82       9.925   5.616  -8.607  1.00 98.21           C  
ATOM    634  O   ASP A  82       9.756   7.672  -6.339  1.00 98.21           O  
ATOM    635  CG  ASP A  82      10.899   4.676  -9.306  1.00 98.21           C  
ATOM    636  OD1 ASP A  82      12.053   4.560  -8.836  1.00 98.21           O  
ATOM    637  OD2 ASP A  82      10.546   4.145 -10.381  1.00 98.21           O  
ATOM    638  N   ILE A  83       7.825   6.549  -6.140  1.00 98.18           N  
ATOM    639  CA  ILE A  83       7.152   7.613  -5.387  1.00 98.18           C  
ATOM    640  C   ILE A  83       7.556   7.458  -3.915  1.00 98.18           C  
ATOM    641  CB  ILE A  83       5.621   7.584  -5.579  1.00 98.18           C  
ATOM    642  O   ILE A  83       7.279   6.412  -3.338  1.00 98.18           O  
ATOM    643  CG1 ILE A  83       5.277   7.772  -7.074  1.00 98.18           C  
ATOM    644  CG2 ILE A  83       4.955   8.697  -4.741  1.00 98.18           C  
ATOM    645  CD1 ILE A  83       3.778   7.709  -7.385  1.00 98.18           C  
ATOM    646  N   PRO A  84       8.184   8.461  -3.276  1.00 97.83           N  
ATOM    647  CA  PRO A  84       8.574   8.346  -1.873  1.00 97.83           C  
ATOM    648  C   PRO A  84       7.361   8.110  -0.972  1.00 97.83           C  
ATOM    649  CB  PRO A  84       9.271   9.667  -1.529  1.00 97.83           C  
ATOM    650  O   PRO A  84       6.346   8.787  -1.149  1.00 97.83           O  
ATOM    651  CG  PRO A  84       9.754  10.181  -2.883  1.00 97.83           C  
ATOM    652  CD  PRO A  84       8.655   9.717  -3.833  1.00 97.83           C  
ATOM    653  N   LEU A  85       7.480   7.239   0.035  1.00 98.66           N  
ATOM    654  CA  LEU A  85       6.432   7.057   1.050  1.00 98.66           C  
ATOM    655  C   LEU A  85       6.040   8.396   1.693  1.00 98.66           C  
ATOM    656  CB  LEU A  85       6.935   6.062   2.113  1.00 98.66           C  
ATOM    657  O   LEU A  85       4.867   8.763   1.748  1.00 98.66           O  
ATOM    658  CG  LEU A  85       5.997   5.897   3.322  1.00 98.66           C  
ATOM    659  CD1 LEU A  85       4.600   5.426   2.918  1.00 98.66           C  
ATOM    660  CD2 LEU A  85       6.574   4.872   4.285  1.00 98.66           C  
ATOM    661  N   TYR A  86       7.037   9.161   2.138  1.00 98.42           N  
ATOM    662  CA  TYR A  86       6.831  10.449   2.789  1.00 98.42           C  
ATOM    663  C   TYR A  86       6.817  11.600   1.779  1.00 98.42           C  
ATOM    664  CB  TYR A  86       7.885  10.661   3.880  1.00 98.42           C  
ATOM    665  O   TYR A  86       7.777  11.833   1.046  1.00 98.42           O  
ATOM    666  CG  TYR A  86       7.771   9.672   5.022  1.00 98.42           C  
ATOM    667  CD1 TYR A  86       6.791   9.863   6.016  1.00 98.42           C  
ATOM    668  CD2 TYR A  86       8.628   8.555   5.083  1.00 98.42           C  
ATOM    669  CE1 TYR A  86       6.679   8.946   7.077  1.00 98.42           C  
ATOM    670  CE2 TYR A  86       8.504   7.626   6.133  1.00 98.42           C  
ATOM    671  OH  TYR A  86       7.378   6.918   8.136  1.00 98.42           O  
ATOM    672  CZ  TYR A  86       7.526   7.820   7.132  1.00 98.42           C  
ATOM    673  N   ALA A  87       5.745  12.390   1.799  1.00 97.90           N  
ATOM    674  CA  ALA A  87       5.716  13.709   1.171  1.00 97.90           C  
ATOM    675  C   ALA A  87       6.384  14.772   2.062  1.00 97.90           C  
ATOM    676  CB  ALA A  87       4.258  14.080   0.895  1.00 97.90           C  
ATOM    677  O   ALA A  87       6.942  15.750   1.558  1.00 97.90           O  
ATOM    678  N   ASN A  88       6.293  14.598   3.384  1.00 97.67           N  
ATOM    679  CA  ASN A  88       7.015  15.359   4.398  1.00 97.67           C  
ATOM    680  C   ASN A  88       7.161  14.482   5.651  1.00 97.67           C  
ATOM    681  CB  ASN A  88       6.259  16.673   4.685  1.00 97.67           C  
ATOM    682  O   ASN A  88       6.199  14.310   6.396  1.00 97.67           O  
ATOM    683  CG  ASN A  88       6.987  17.553   5.684  1.00 97.67           C  
ATOM    684  ND2 ASN A  88       7.101  18.835   5.438  1.00 97.67           N  
ATOM    685  OD1 ASN A  88       7.482  17.125   6.702  1.00 97.67           O  
ATOM    686  N   GLU A  89       8.355  13.932   5.861  1.00 96.08           N  
ATOM    687  CA  GLU A  89       8.643  13.015   6.970  1.00 96.08           C  
ATOM    688  C   GLU A  89       8.556  13.711   8.338  1.00 96.08           C  
ATOM    689  CB  GLU A  89      10.022  12.397   6.712  1.00 96.08           C  
ATOM    690  O   GLU A  89       7.926  13.185   9.249  1.00 96.08           O  
ATOM    691  CG  GLU A  89      10.365  11.248   7.671  1.00 96.08           C  
ATOM    692  CD  GLU A  89      11.671  10.532   7.284  1.00 96.08           C  
ATOM    693  OE1 GLU A  89      11.962   9.490   7.912  1.00 96.08           O  
ATOM    694  OE2 GLU A  89      12.376  11.030   6.373  1.00 96.08           O  
ATOM    695  N   GLU A  90       9.065  14.944   8.456  1.00 96.65           N  
ATOM    696  CA  GLU A  90       9.032  15.738   9.699  1.00 96.65           C  
ATOM    697  C   GLU A  90       7.609  15.993  10.220  1.00 96.65           C  
ATOM    698  CB  GLU A  90       9.672  17.117   9.463  1.00 96.65           C  
ATOM    699  O   GLU A  90       7.404  16.193  11.416  1.00 96.65           O  
ATOM    700  CG  GLU A  90      11.146  17.093   9.031  1.00 96.65           C  
ATOM    701  CD  GLU A  90      11.702  18.505   8.759  1.00 96.65           C  
ATOM    702  OE1 GLU A  90      12.930  18.611   8.545  1.00 96.65           O  
ATOM    703  OE2 GLU A  90      10.907  19.480   8.720  1.00 96.65           O  
ATOM    704  N   LYS A  91       6.625  16.024   9.316  1.00 95.70           N  
ATOM    705  CA  LYS A  91       5.204  16.235   9.627  1.00 95.70           C  
ATOM    706  C   LYS A  91       4.361  14.970   9.482  1.00 95.70           C  
ATOM    707  CB  LYS A  91       4.650  17.379   8.769  1.00 95.70           C  
ATOM    708  O   LYS A  91       3.138  15.081   9.527  1.00 95.70           O  
ATOM    709  CG  LYS A  91       5.317  18.715   9.095  1.00 95.70           C  
ATOM    710  CD  LYS A  91       4.642  19.824   8.290  1.00 95.70           C  
ATOM    711  CE  LYS A  91       5.319  21.147   8.638  1.00 95.70           C  
ATOM    712  NZ  LYS A  91       4.691  22.270   7.909  1.00 95.70           N  
ATOM    713  N   THR A  92       4.988  13.816   9.249  1.00 97.32           N  
ATOM    714  CA  THR A  92       4.302  12.528   9.053  1.00 97.32           C  
ATOM    715  C   THR A  92       3.202  12.623   7.982  1.00 97.32           C  
ATOM    716  CB  THR A  92       3.814  11.966  10.403  1.00 97.32           C  
ATOM    717  O   THR A  92       2.073  12.172   8.158  1.00 97.32           O  
ATOM    718  CG2 THR A  92       3.514  10.471  10.368  1.00 97.32           C  
ATOM    719  OG1 THR A  92       4.815  12.134  11.385  1.00 97.32           O  
ATOM    720  N   ILE A  93       3.522  13.283   6.861  1.00 98.61           N  
ATOM    721  CA  ILE A  93       2.640  13.387   5.693  1.00 98.61           C  
ATOM    722  C   ILE A  93       3.115  12.406   4.633  1.00 98.61           C  
ATOM    723  CB  ILE A  93       2.573  14.822   5.135  1.00 98.61           C  
ATOM    724  O   ILE A  93       4.264  12.472   4.183  1.00 98.61           O  
ATOM    725  CG1 ILE A  93       2.155  15.868   6.191  1.00 98.61           C  
ATOM    726  CG2 ILE A  93       1.626  14.912   3.922  1.00 98.61           C  
ATOM    727  CD1 ILE A  93       0.842  15.573   6.932  1.00 98.61           C  
ATOM    728  N   TYR A  94       2.204  11.553   4.186  1.00 98.83           N  
ATOM    729  CA  TYR A  94       2.469  10.490   3.225  1.00 98.83           C  
ATOM    730  C   TYR A  94       2.035  10.889   1.814  1.00 98.83           C  
ATOM    731  CB  TYR A  94       1.777   9.213   3.702  1.00 98.83           C  
ATOM    732  O   TYR A  94       1.132  11.712   1.646  1.00 98.83           O  
ATOM    733  CG  TYR A  94       2.267   8.740   5.056  1.00 98.83           C  
ATOM    734  CD1 TYR A  94       3.423   7.950   5.125  1.00 98.83           C  
ATOM    735  CD2 TYR A  94       1.600   9.107   6.240  1.00 98.83           C  
ATOM    736  CE1 TYR A  94       3.905   7.494   6.364  1.00 98.83           C  
ATOM    737  CE2 TYR A  94       2.072   8.644   7.485  1.00 98.83           C  
ATOM    738  OH  TYR A  94       3.715   7.421   8.747  1.00 98.83           O  
ATOM    739  CZ  TYR A  94       3.228   7.838   7.550  1.00 98.83           C  
ATOM    740  N   ASN A  95       2.669  10.313   0.793  1.00 98.83           N  
ATOM    741  CA  ASN A  95       2.087  10.268  -0.546  1.00 98.83           C  
ATOM    742  C   ASN A  95       1.105   9.090  -0.609  1.00 98.83           C  
ATOM    743  CB  ASN A  95       3.183  10.146  -1.616  1.00 98.83           C  
ATOM    744  O   ASN A  95       1.435   7.999  -0.169  1.00 98.83           O  
ATOM    745  CG  ASN A  95       4.016  11.407  -1.770  1.00 98.83           C  
ATOM    746  ND2 ASN A  95       5.308  11.313  -1.574  1.00 98.83           N  
ATOM    747  OD1 ASN A  95       3.536  12.490  -2.081  1.00 98.83           O  
ATOM    748  N   MET A  96      -0.077   9.297  -1.179  1.00 98.83           N  
ATOM    749  CA  MET A  96      -1.048   8.246  -1.489  1.00 98.83           C  
ATOM    750  C   MET A  96      -1.245   8.204  -2.999  1.00 98.83           C  
ATOM    751  CB  MET A  96      -2.371   8.547  -0.776  1.00 98.83           C  
ATOM    752  O   MET A  96      -1.546   9.236  -3.603  1.00 98.83           O  
ATOM    753  CG  MET A  96      -3.499   7.578  -1.154  1.00 98.83           C  
ATOM    754  SD  MET A  96      -5.127   8.232  -0.731  1.00 98.83           S  
ATOM    755  CE  MET A  96      -6.187   6.923  -1.403  1.00 98.83           C  
ATOM    756  N   VAL A  97      -1.122   7.025  -3.602  1.00 98.86           N  
ATOM    757  CA  VAL A  97      -1.449   6.805  -5.013  1.00 98.86           C  
ATOM    758  C   VAL A  97      -2.923   6.435  -5.109  1.00 98.86           C  
ATOM    759  CB  VAL A  97      -0.556   5.709  -5.623  1.00 98.86           C  
ATOM    760  O   VAL A  97      -3.328   5.385  -4.627  1.00 98.86           O  
ATOM    761  CG1 VAL A  97      -0.899   5.513  -7.104  1.00 98.86           C  
ATOM    762  CG2 VAL A  97       0.927   6.088  -5.521  1.00 98.86           C  
ATOM    763  N   VAL A  98      -3.743   7.292  -5.719  1.00 98.88           N  
ATOM    764  CA  VAL A  98      -5.186   7.049  -5.862  1.00 98.88           C  
ATOM    765  C   VAL A  98      -5.446   6.075  -7.008  1.00 98.88           C  
ATOM    766  CB  VAL A  98      -5.954   8.364  -6.081  1.00 98.88           C  
ATOM    767  O   VAL A  98      -5.134   6.363  -8.161  1.00 98.88           O  
ATOM    768  CG1 VAL A  98      -7.462   8.121  -6.253  1.00 98.88           C  
ATOM    769  CG2 VAL A  98      -5.767   9.318  -4.895  1.00 98.88           C  
ATOM    770  N   GLU A  99      -6.114   4.963  -6.735  1.00 98.91           N  
ATOM    771  CA  GLU A  99      -6.441   3.936  -7.731  1.00 98.91           C  
ATOM    772  C   GLU A  99      -7.912   4.013  -8.153  1.00 98.91           C  
ATOM    773  CB  GLU A  99      -6.134   2.558  -7.147  1.00 98.91           C  
ATOM    774  O   GLU A  99      -8.252   3.987  -9.346  1.00 98.91           O  
ATOM    775  CG  GLU A  99      -4.653   2.394  -6.773  1.00 98.91           C  
ATOM    776  CD  GLU A  99      -4.417   1.067  -6.056  1.00 98.91           C  
ATOM    777  OE1 GLU A  99      -3.389   0.437  -6.376  1.00 98.91           O  
ATOM    778  OE2 GLU A  99      -5.297   0.692  -5.259  1.00 98.91           O  
ATOM    779  N   VAL A 100      -8.806   4.182  -7.178  1.00 98.80           N  
ATOM    780  CA  VAL A 100     -10.252   4.172  -7.394  1.00 98.80           C  
ATOM    781  C   VAL A 100     -10.878   5.453  -6.834  1.00 98.80           C  
ATOM    782  CB  VAL A 100     -10.912   2.897  -6.836  1.00 98.80           C  
ATOM    783  O   VAL A 100     -10.939   5.645  -5.620  1.00 98.80           O  
ATOM    784  CG1 VAL A 100     -12.349   2.808  -7.352  1.00 98.80           C  
ATOM    785  CG2 VAL A 100     -10.190   1.615  -7.273  1.00 98.80           C  
ATOM    786  N   PRO A 101     -11.366   6.356  -7.707  1.00 98.82           N  
ATOM    787  CA  PRO A 101     -12.140   7.516  -7.281  1.00 98.82           C  
ATOM    788  C   PRO A 101     -13.392   7.121  -6.497  1.00 98.82           C  
ATOM    789  CB  PRO A 101     -12.529   8.234  -8.575  1.00 98.82           C  
ATOM    790  O   PRO A 101     -14.073   6.151  -6.856  1.00 98.82           O  
ATOM    791  CG  PRO A 101     -11.396   7.865  -9.527  1.00 98.82           C  
ATOM    792  CD  PRO A 101     -11.115   6.417  -9.139  1.00 98.82           C  
ATOM    793  N   ARG A 102     -13.754   7.929  -5.494  1.00 98.77           N  
ATOM    794  CA  ARG A 102     -15.010   7.754  -4.759  1.00 98.77           C  
ATOM    795  C   ARG A 102     -16.215   7.681  -5.705  1.00 98.77           C  
ATOM    796  CB  ARG A 102     -15.157   8.864  -3.711  1.00 98.77           C  
ATOM    797  O   ARG A 102     -16.320   8.446  -6.662  1.00 98.77           O  
ATOM    798  CG  ARG A 102     -16.373   8.605  -2.813  1.00 98.77           C  
ATOM    799  CD  ARG A 102     -16.422   9.499  -1.575  1.00 98.77           C  
ATOM    800  NE  ARG A 102     -16.414  10.926  -1.931  1.00 98.77           N  
ATOM    801  NH1 ARG A 102     -14.324  11.453  -1.092  1.00 98.77           N  
ATOM    802  NH2 ARG A 102     -15.579  13.025  -1.983  1.00 98.77           N  
ATOM    803  CZ  ARG A 102     -15.443  11.780  -1.668  1.00 98.77           C  
ATOM    804  N   TRP A 103     -17.133   6.770  -5.394  1.00 98.59           N  
ATOM    805  CA  TRP A 103     -18.360   6.433  -6.126  1.00 98.59           C  
ATOM    806  C   TRP A 103     -18.154   5.805  -7.505  1.00 98.59           C  
ATOM    807  CB  TRP A 103     -19.338   7.612  -6.140  1.00 98.59           C  
ATOM    808  O   TRP A 103     -19.067   5.813  -8.333  1.00 98.59           O  
ATOM    809  CG  TRP A 103     -19.605   8.244  -4.813  1.00 98.59           C  
ATOM    810  CD1 TRP A 103     -19.815   7.582  -3.652  1.00 98.59           C  
ATOM    811  CD2 TRP A 103     -19.677   9.663  -4.490  1.00 98.59           C  
ATOM    812  CE2 TRP A 103     -19.966   9.790  -3.099  1.00 98.59           C  
ATOM    813  CE3 TRP A 103     -19.518  10.856  -5.229  1.00 98.59           C  
ATOM    814  NE1 TRP A 103     -20.024   8.492  -2.635  1.00 98.59           N  
ATOM    815  CH2 TRP A 103     -19.971  12.207  -3.244  1.00 98.59           C  
ATOM    816  CZ2 TRP A 103     -20.112  11.038  -2.476  1.00 98.59           C  
ATOM    817  CZ3 TRP A 103     -19.668  12.115  -4.615  1.00 98.59           C  
ATOM    818  N   THR A 104     -16.980   5.223  -7.750  1.00 97.88           N  
ATOM    819  CA  THR A 104     -16.731   4.392  -8.933  1.00 97.88           C  
ATOM    820  C   THR A 104     -16.663   2.911  -8.564  1.00 97.88           C  
ATOM    821  CB  THR A 104     -15.506   4.864  -9.729  1.00 97.88           C  
ATOM    822  O   THR A 104     -16.502   2.559  -7.396  1.00 97.88           O  
ATOM    823  CG2 THR A 104     -15.570   6.351 -10.076  1.00 97.88           C  
ATOM    824  OG1 THR A 104     -14.294   4.624  -9.069  1.00 97.88           O  
ATOM    825  N   ASN A 105     -16.853   2.035  -9.554  1.00 97.64           N  
ATOM    826  CA  ASN A 105     -16.990   0.590  -9.343  1.00 97.64           C  
ATOM    827  C   ASN A 105     -15.803  -0.224  -9.877  1.00 97.64           C  
ATOM    828  CB  ASN A 105     -18.299   0.134 -10.007  1.00 97.64           C  
ATOM    829  O   ASN A 105     -15.571  -1.327  -9.399  1.00 97.64           O  
ATOM    830  CG  ASN A 105     -19.527   0.717  -9.337  1.00 97.64           C  
ATOM    831  ND2 ASN A 105     -20.087   0.008  -8.391  1.00 97.64           N  
ATOM    832  OD1 ASN A 105     -19.975   1.811  -9.645  1.00 97.64           O  
ATOM    833  N   ALA A 106     -15.074   0.275 -10.879  1.00 97.19           N  
ATOM    834  CA  ALA A 106     -13.963  -0.460 -11.485  1.00 97.19           C  
ATOM    835  C   ALA A 106     -12.849  -0.683 -10.452  1.00 97.19           C  
ATOM    836  CB  ALA A 106     -13.462   0.326 -12.704  1.00 97.19           C  
ATOM    837  O   ALA A 106     -12.251   0.298 -10.003  1.00 97.19           O  
ATOM    838  N   LYS A 107     -12.578  -1.949 -10.093  1.00 97.50           N  
ATOM    839  CA  LYS A 107     -11.483  -2.290  -9.175  1.00 97.50           C  
ATOM    840  C   LYS A 107     -10.171  -2.106  -9.917  1.00 97.50           C  
ATOM    841  CB  LYS A 107     -11.609  -3.715  -8.608  1.00 97.50           C  
ATOM    842  O   LYS A 107      -9.839  -2.907 -10.786  1.00 97.50           O  
ATOM    843  CG  LYS A 107     -10.453  -3.989  -7.619  1.00 97.50           C  
ATOM    844  CD  LYS A 107     -10.606  -5.320  -6.881  1.00 97.50           C  
ATOM    845  CE  LYS A 107      -9.507  -5.573  -5.830  1.00 97.50           C  
ATOM    846  NZ  LYS A 107      -8.248  -6.146  -6.385  1.00 97.50           N  
ATOM    847  N   MET A 108      -9.475  -1.030  -9.595  1.00 98.43           N  
ATOM    848  CA  MET A 108      -8.144  -0.769 -10.112  1.00 98.43           C  
ATOM    849  C   MET A 108      -7.121  -0.948  -9.024  1.00 98.43           C  
ATOM    850  CB  MET A 108      -8.000   0.657 -10.585  1.00 98.43           C  
ATOM    851  O   MET A 108      -7.425  -0.661  -7.873  1.00 98.43           O  
ATOM    852  CG  MET A 108      -9.017   1.063 -11.613  1.00 98.43           C  
ATOM    853  SD  MET A 108      -9.103   0.212 -13.202  1.00 98.43           S  
ATOM    854  CE  MET A 108      -7.534   0.759 -13.919  1.00 98.43           C  
ATOM    855  N   GLU A 109      -5.927  -1.329  -9.437  1.00 98.43           N  
ATOM    856  CA  GLU A 109      -4.803  -1.571  -8.549  1.00 98.43           C  
ATOM    857  C   GLU A 109      -3.484  -1.308  -9.276  1.00 98.43           C  
ATOM    858  CB  GLU A 109      -4.883  -3.009  -8.019  1.00 98.43           C  
ATOM    859  O   GLU A 109      -3.391  -1.438 -10.505  1.00 98.43           O  
ATOM    860  CG  GLU A 109      -4.756  -4.073  -9.128  1.00 98.43           C  
ATOM    861  CD  GLU A 109      -5.350  -5.436  -8.755  1.00 98.43           C  
ATOM    862  OE1 GLU A 109      -5.109  -6.392  -9.526  1.00 98.43           O  
ATOM    863  OE2 GLU A 109      -6.204  -5.501  -7.839  1.00 98.43           O  
ATOM    864  N   ILE A 110      -2.455  -0.944  -8.523  1.00 98.64           N  
ATOM    865  CA  ILE A 110      -1.060  -0.984  -8.945  1.00 98.64           C  
ATOM    866  C   ILE A 110      -0.734  -2.424  -9.355  1.00 98.64           C  
ATOM    867  CB  ILE A 110      -0.170  -0.473  -7.791  1.00 98.64           C  
ATOM    868  O   ILE A 110      -0.722  -3.351  -8.551  1.00 98.64           O  
ATOM    869  CG1 ILE A 110      -0.343   1.054  -7.609  1.00 98.64           C  
ATOM    870  CG2 ILE A 110       1.316  -0.774  -8.035  1.00 98.64           C  
ATOM    871  CD1 ILE A 110       0.285   1.596  -6.317  1.00 98.64           C  
ATOM    872  N   SER A 111      -0.433  -2.635 -10.636  1.00 97.81           N  
ATOM    873  CA  SER A 111      -0.142  -3.972 -11.148  1.00 97.81           C  
ATOM    874  C   SER A 111       1.256  -4.425 -10.722  1.00 97.81           C  
ATOM    875  CB  SER A 111      -0.300  -3.993 -12.671  1.00 97.81           C  
ATOM    876  O   SER A 111       2.234  -4.166 -11.428  1.00 97.81           O  
ATOM    877  OG  SER A 111       0.267  -5.179 -13.200  1.00 97.81           O  
ATOM    878  N   LEU A 112       1.354  -5.223  -9.660  1.00 96.93           N  
ATOM    879  CA  LEU A 112       2.633  -5.734  -9.148  1.00 96.93           C  
ATOM    880  C   LEU A 112       3.435  -6.578 -10.147  1.00 96.93           C  
ATOM    881  CB  LEU A 112       2.376  -6.542  -7.871  1.00 96.93           C  
ATOM    882  O   LEU A 112       4.655  -6.610 -10.072  1.00 96.93           O  
ATOM    883  CG  LEU A 112       1.766  -5.738  -6.709  1.00 96.93           C  
ATOM    884  CD1 LEU A 112       1.790  -6.630  -5.482  1.00 96.93           C  
ATOM    885  CD2 LEU A 112       2.552  -4.463  -6.387  1.00 96.93           C  
ATOM    886  N   LYS A 113       2.785  -7.225 -11.119  1.00 95.45           N  
ATOM    887  CA  LYS A 113       3.451  -8.097 -12.110  1.00 95.45           C  
ATOM    888  C   LYS A 113       3.933  -7.378 -13.371  1.00 95.45           C  
ATOM    889  CB  LYS A 113       2.506  -9.243 -12.490  1.00 95.45           C  
ATOM    890  O   LYS A 113       4.678  -7.962 -14.151  1.00 95.45           O  
ATOM    891  CG  LYS A 113       2.225 -10.153 -11.291  1.00 95.45           C  
ATOM    892  CD  LYS A 113       1.216 -11.247 -11.646  1.00 95.45           C  
ATOM    893  CE  LYS A 113       0.948 -12.050 -10.372  1.00 95.45           C  
ATOM    894  NZ  LYS A 113      -0.153 -13.026 -10.545  1.00 95.45           N  
ATOM    895  N   THR A 114       3.472  -6.151 -13.613  1.00 95.91           N  
ATOM    896  CA  THR A 114       3.797  -5.415 -14.844  1.00 95.91           C  
ATOM    897  C   THR A 114       4.974  -4.484 -14.552  1.00 95.91           C  
ATOM    898  CB  THR A 114       2.595  -4.627 -15.393  1.00 95.91           C  
ATOM    899  O   THR A 114       4.884  -3.725 -13.586  1.00 95.91           O  
ATOM    900  CG2 THR A 114       2.908  -3.927 -16.715  1.00 95.91           C  
ATOM    901  OG1 THR A 114       1.495  -5.478 -15.654  1.00 95.91           O  
ATOM    902  N   PRO A 115       6.050  -4.491 -15.361  1.00 96.16           N  
ATOM    903  CA  PRO A 115       7.156  -3.552 -15.204  1.00 96.16           C  
ATOM    904  C   PRO A 115       6.692  -2.097 -15.139  1.00 96.16           C  
ATOM    905  CB  PRO A 115       8.107  -3.828 -16.367  1.00 96.16           C  
ATOM    906  O   PRO A 115       5.766  -1.693 -15.845  1.00 96.16           O  
ATOM    907  CG  PRO A 115       7.868  -5.308 -16.652  1.00 96.16           C  
ATOM    908  CD  PRO A 115       6.369  -5.460 -16.401  1.00 96.16           C  
ATOM    909  N   MET A 116       7.332  -1.323 -14.260  1.00 97.89           N  
ATOM    910  CA  MET A 116       6.941   0.044 -13.878  1.00 97.89           C  
ATOM    911  C   MET A 116       5.552   0.174 -13.218  1.00 97.89           C  
ATOM    912  CB  MET A 116       7.138   1.021 -15.054  1.00 97.89           C  
ATOM    913  O   MET A 116       5.038   1.281 -13.087  1.00 97.89           O  
ATOM    914  CG  MET A 116       8.545   0.956 -15.667  1.00 97.89           C  
ATOM    915  SD  MET A 116       9.920   1.147 -14.497  1.00 97.89           S  
ATOM    916  CE  MET A 116       9.648   2.848 -13.948  1.00 97.89           C  
ATOM    917  N   ASN A 117       4.956  -0.943 -12.791  1.00 98.42           N  
ATOM    918  CA  ASN A 117       3.763  -1.062 -11.944  1.00 98.42           C  
ATOM    919  C   ASN A 117       2.607  -0.095 -12.294  1.00 98.42           C  
ATOM    920  CB  ASN A 117       4.165  -1.028 -10.453  1.00 98.42           C  
ATOM    921  O   ASN A 117       2.103   0.593 -11.406  1.00 98.42           O  
ATOM    922  CG  ASN A 117       5.427  -1.804 -10.137  1.00 98.42           C  
ATOM    923  ND2 ASN A 117       5.346  -3.064  -9.796  1.00 98.42           N  
ATOM    924  OD1 ASN A 117       6.517  -1.263 -10.224  1.00 98.42           O  
ATOM    925  N   PRO A 118       2.161  -0.005 -13.563  1.00 98.57           N  
ATOM    926  CA  PRO A 118       1.028   0.845 -13.918  1.00 98.57           C  
ATOM    927  C   PRO A 118      -0.236   0.433 -13.159  1.00 98.57           C  
ATOM    928  CB  PRO A 118       0.833   0.652 -15.422  1.00 98.57           C  
ATOM    929  O   PRO A 118      -0.424  -0.742 -12.839  1.00 98.57           O  
ATOM    930  CG  PRO A 118       1.337  -0.775 -15.646  1.00 98.57           C  
ATOM    931  CD  PRO A 118       2.532  -0.840 -14.696  1.00 98.57           C  
ATOM    932  N   ILE A 119      -1.157   1.374 -12.958  1.00 98.79           N  
ATOM    933  CA  ILE A 119      -2.490   1.034 -12.452  1.00 98.79           C  
ATOM    934  C   ILE A 119      -3.273   0.323 -13.565  1.00 98.79           C  
ATOM    935  CB  ILE A 119      -3.219   2.266 -11.877  1.00 98.79           C  
ATOM    936  O   ILE A 119      -3.397   0.849 -14.676  1.00 98.79           O  
ATOM    937  CG1 ILE A 119      -2.520   2.767 -10.599  1.00 98.79           C  
ATOM    938  CG2 ILE A 119      -4.691   1.946 -11.580  1.00 98.79           C  
ATOM    939  CD1 ILE A 119      -2.986   4.168 -10.184  1.00 98.79           C  
ATOM    940  N   LYS A 120      -3.820  -0.858 -13.271  1.00 98.17           N  
ATOM    941  CA  LYS A 120      -4.635  -1.673 -14.185  1.00 98.17           C  
ATOM    942  C   LYS A 120      -5.930  -2.103 -13.507  1.00 98.17           C  
ATOM    943  CB  LYS A 120      -3.845  -2.899 -14.663  1.00 98.17           C  
ATOM    944  O   LYS A 120      -6.054  -2.022 -12.292  1.00 98.17           O  
ATOM    945  CG  LYS A 120      -2.602  -2.503 -15.477  1.00 98.17           C  
ATOM    946  CD  LYS A 120      -1.927  -3.708 -16.143  1.00 98.17           C  
ATOM    947  CE  LYS A 120      -2.816  -4.279 -17.254  1.00 98.17           C  
ATOM    948  NZ  LYS A 120      -2.180  -5.438 -17.918  1.00 98.17           N  
ATOM    949  N   GLN A 121      -6.918  -2.504 -14.302  1.00 97.72           N  
ATOM    950  CA  GLN A 121      -8.157  -3.053 -13.757  1.00 97.72           C  
ATOM    951  C   GLN A 121      -7.959  -4.531 -13.425  1.00 97.72           C  
ATOM    952  CB  GLN A 121      -9.320  -2.823 -14.732  1.00 97.72           C  
ATOM    953  O   GLN A 121      -7.442  -5.277 -14.259  1.00 97.72           O  
ATOM    954  CG  GLN A 121     -10.674  -3.055 -14.037  1.00 97.72           C  
ATOM    955  CD  GLN A 121     -11.885  -2.565 -14.820  1.00 97.72           C  
ATOM    956  NE2 GLN A 121     -13.075  -2.791 -14.302  1.00 97.72           N  
ATOM    957  OE1 GLN A 121     -11.804  -1.949 -15.871  1.00 97.72           O  
ATOM    958  N   ASP A 122      -8.403  -4.945 -12.241  1.00 95.88           N  
ATOM    959  CA  ASP A 122      -8.412  -6.349 -11.832  1.00 95.88           C  
ATOM    960  C   ASP A 122      -9.294  -7.169 -12.797  1.00 95.88           C  
ATOM    961  CB  ASP A 122      -8.861  -6.446 -10.361  1.00 95.88           C  
ATOM    962  O   ASP A 122     -10.356  -6.718 -13.251  1.00 95.88           O  
ATOM    963  CG  ASP A 122      -8.834  -7.865  -9.768  1.00 95.88           C  
ATOM    964  OD1 ASP A 122      -8.298  -8.786 -10.416  1.00 95.88           O  
ATOM    965  OD2 ASP A 122      -9.498  -8.059  -8.712  1.00 95.88           O  
ATOM    966  N   ILE A 123      -8.856  -8.386 -13.119  1.00 92.98           N  
ATOM    967  CA  ILE A 123      -9.546  -9.314 -14.017  1.00 92.98           C  
ATOM    968  C   ILE A 123      -9.964 -10.537 -13.213  1.00 92.98           C  
ATOM    969  CB  ILE A 123      -8.685  -9.694 -15.241  1.00 92.98           C  
ATOM    970  O   ILE A 123      -9.146 -11.356 -12.797  1.00 92.98           O  
ATOM    971  CG1 ILE A 123      -8.354  -8.437 -16.074  1.00 92.98           C  
ATOM    972  CG2 ILE A 123      -9.418 -10.738 -16.113  1.00 92.98           C  
ATOM    973  CD1 ILE A 123      -7.416  -8.700 -17.256  1.00 92.98           C  
ATOM    974  N   LYS A 124     -11.277 -10.736 -13.083  1.00 88.07           N  
ATOM    975  CA  LYS A 124     -11.858 -11.871 -12.365  1.00 88.07           C  
ATOM    976  C   LYS A 124     -12.615 -12.761 -13.339  1.00 88.07           C  
ATOM    977  CB  LYS A 124     -12.706 -11.332 -11.208  1.00 88.07           C  
ATOM    978  O   LYS A 124     -13.539 -12.318 -14.014  1.00 88.07           O  
ATOM    979  CG  LYS A 124     -13.245 -12.433 -10.282  1.00 88.07           C  
ATOM    980  CD  LYS A 124     -13.865 -11.790  -9.033  1.00 88.07           C  
ATOM    981  CE  LYS A 124     -14.485 -12.822  -8.087  1.00 88.07           C  
ATOM    982  NZ  LYS A 124     -14.956 -12.177  -6.834  1.00 88.07           N  
ATOM    983  N   LYS A 125     -12.235 -14.043 -13.407  1.00 88.42           N  
ATOM    984  CA  LYS A 125     -12.838 -15.042 -14.318  1.00 88.42           C  
ATOM    985  C   LYS A 125     -12.849 -14.579 -15.791  1.00 88.42           C  
ATOM    986  CB  LYS A 125     -14.241 -15.454 -13.822  1.00 88.42           C  
ATOM    987  O   LYS A 125     -13.826 -14.794 -16.503  1.00 88.42           O  
ATOM    988  CG  LYS A 125     -14.262 -16.037 -12.401  1.00 88.42           C  
ATOM    989  CD  LYS A 125     -15.704 -16.363 -11.981  1.00 88.42           C  
ATOM    990  CE  LYS A 125     -15.734 -16.959 -10.568  1.00 88.42           C  
ATOM    991  NZ  LYS A 125     -17.124 -17.211 -10.102  1.00 88.42           N  
ATOM    992  N   GLY A 126     -11.764 -13.930 -16.225  1.00 89.51           N  
ATOM    993  CA  GLY A 126     -11.579 -13.468 -17.605  1.00 89.51           C  
ATOM    994  C   GLY A 126     -12.388 -12.229 -17.999  1.00 89.51           C  
ATOM    995  O   GLY A 126     -12.460 -11.937 -19.184  1.00 89.51           O  
ATOM    996  N   LYS A 127     -13.001 -11.525 -17.039  1.00 91.71           N  
ATOM    997  CA  LYS A 127     -13.723 -10.266 -17.263  1.00 91.71           C  
ATOM    998  C   LYS A 127     -13.188  -9.170 -16.356  1.00 91.71           C  
ATOM    999  CB  LYS A 127     -15.223 -10.451 -17.008  1.00 91.71           C  
ATOM   1000  O   LYS A 127     -12.729  -9.457 -15.246  1.00 91.71           O  
ATOM   1001  CG  LYS A 127     -15.865 -11.431 -17.995  1.00 91.71           C  
ATOM   1002  CD  LYS A 127     -17.385 -11.416 -17.823  1.00 91.71           C  
ATOM   1003  CE  LYS A 127     -18.026 -12.336 -18.863  1.00 91.71           C  
ATOM   1004  NZ  LYS A 127     -19.501 -12.183 -18.868  1.00 91.71           N  
ATOM   1005  N   LEU A 128     -13.308  -7.925 -16.799  1.00 94.70           N  
ATOM   1006  CA  LEU A 128     -13.008  -6.762 -15.967  1.00 94.70           C  
ATOM   1007  C   LEU A 128     -13.853  -6.760 -14.688  1.00 94.70           C  
ATOM   1008  CB  LEU A 128     -13.259  -5.495 -16.788  1.00 94.70           C  
ATOM   1009  O   LEU A 128     -15.077  -6.911 -14.725  1.00 94.70           O  
ATOM   1010  CG  LEU A 128     -12.301  -5.326 -17.973  1.00 94.70           C  
ATOM   1011  CD1 LEU A 128     -12.694  -4.068 -18.731  1.00 94.70           C  
ATOM   1012  CD2 LEU A 128     -10.841  -5.182 -17.549  1.00 94.70           C  
ATOM   1013  N   ARG A 129     -13.196  -6.596 -13.538  1.00 95.56           N  
ATOM   1014  CA  ARG A 129     -13.857  -6.628 -12.235  1.00 95.56           C  
ATOM   1015  C   ARG A 129     -14.425  -5.260 -11.871  1.00 95.56           C  
ATOM   1016  CB  ARG A 129     -12.884  -7.164 -11.181  1.00 95.56           C  
ATOM   1017  O   ARG A 129     -13.735  -4.238 -11.905  1.00 95.56           O  
ATOM   1018  CG  ARG A 129     -13.577  -7.420  -9.833  1.00 95.56           C  
ATOM   1019  CD  ARG A 129     -12.536  -7.932  -8.843  1.00 95.56           C  
ATOM   1020  NE  ARG A 129     -13.055  -8.047  -7.466  1.00 95.56           N  
ATOM   1021  NH1 ARG A 129     -11.034  -8.573  -6.482  1.00 95.56           N  
ATOM   1022  NH2 ARG A 129     -12.857  -8.347  -5.218  1.00 95.56           N  
ATOM   1023  CZ  ARG A 129     -12.312  -8.318  -6.403  1.00 95.56           C  
ATOM   1024  N   PHE A 130     -15.680  -5.271 -11.438  1.00 95.99           N  
ATOM   1025  CA  PHE A 130     -16.369  -4.126 -10.858  1.00 95.99           C  
ATOM   1026  C   PHE A 130     -16.903  -4.525  -9.484  1.00 95.99           C  
ATOM   1027  CB  PHE A 130     -17.495  -3.666 -11.792  1.00 95.99           C  
ATOM   1028  O   PHE A 130     -17.534  -5.571  -9.351  1.00 95.99           O  
ATOM   1029  CG  PHE A 130     -17.021  -3.154 -13.141  1.00 95.99           C  
ATOM   1030  CD1 PHE A 130     -16.826  -1.776 -13.350  1.00 95.99           C  
ATOM   1031  CD2 PHE A 130     -16.776  -4.056 -14.194  1.00 95.99           C  
ATOM   1032  CE1 PHE A 130     -16.379  -1.306 -14.598  1.00 95.99           C  
ATOM   1033  CE2 PHE A 130     -16.322  -3.588 -15.438  1.00 95.99           C  
ATOM   1034  CZ  PHE A 130     -16.118  -2.213 -15.640  1.00 95.99           C  
ATOM   1035  N   VAL A 131     -16.646  -3.711  -8.462  1.00 96.45           N  
ATOM   1036  CA  VAL A 131     -17.236  -3.892  -7.134  1.00 96.45           C  
ATOM   1037  C   VAL A 131     -18.722  -3.547  -7.192  1.00 96.45           C  
ATOM   1038  CB  VAL A 131     -16.494  -3.077  -6.059  1.00 96.45           C  
ATOM   1039  O   VAL A 131     -19.124  -2.574  -7.834  1.00 96.45           O  
ATOM   1040  CG1 VAL A 131     -17.145  -3.249  -4.684  1.00 96.45           C  
ATOM   1041  CG2 VAL A 131     -15.040  -3.555  -5.951  1.00 96.45           C  
ATOM   1042  N   ALA A 132     -19.539  -4.361  -6.531  1.00 96.25           N  
ATOM   1043  CA  ALA A 132     -20.985  -4.212  -6.496  1.00 96.25           C  
ATOM   1044  C   ALA A 132     -21.434  -2.999  -5.663  1.00 96.25           C  
ATOM   1045  CB  ALA A 132     -21.558  -5.515  -5.937  1.00 96.25           C  
ATOM   1046  O   ALA A 132     -20.769  -2.599  -4.708  1.00 96.25           O  
ATOM   1047  N   ASN A 133     -22.612  -2.451  -5.974  1.00 98.04           N  
ATOM   1048  CA  ASN A 133     -23.268  -1.493  -5.082  1.00 98.04           C  
ATOM   1049  C   ASN A 133     -24.038  -2.273  -4.017  1.00 98.04           C  
ATOM   1050  CB  ASN A 133     -24.183  -0.534  -5.857  1.00 98.04           C  
ATOM   1051  O   ASN A 133     -25.092  -2.848  -4.299  1.00 98.04           O  
ATOM   1052  CG  ASN A 133     -23.526   0.002  -7.100  1.00 98.04           C  
ATOM   1053  ND2 ASN A 133     -24.118  -0.261  -8.239  1.00 98.04           N  
ATOM   1054  OD1 ASN A 133     -22.477   0.628  -7.057  1.00 98.04           O  
ATOM   1055  N   CYS A 134     -23.513  -2.308  -2.799  1.00 97.57           N  
ATOM   1056  CA  CYS A 134     -24.201  -2.900  -1.659  1.00 97.57           C  
ATOM   1057  C   CYS A 134     -24.996  -1.794  -0.973  1.00 97.57           C  
ATOM   1058  CB  CYS A 134     -23.176  -3.558  -0.732  1.00 97.57           C  
ATOM   1059  O   CYS A 134     -24.398  -0.863  -0.443  1.00 97.57           O  
ATOM   1060  SG  CYS A 134     -22.295  -4.863  -1.638  1.00 97.57           S  
ATOM   1061  N   PHE A 135     -26.328  -1.844  -1.041  1.00 97.18           N  
ATOM   1062  CA  PHE A 135     -27.184  -0.780  -0.515  1.00 97.18           C  
ATOM   1063  C   PHE A 135     -26.849  -0.504   0.961  1.00 97.18           C  
ATOM   1064  CB  PHE A 135     -28.660  -1.165  -0.688  1.00 97.18           C  
ATOM   1065  O   PHE A 135     -26.858  -1.459   1.734  1.00 97.18           O  
ATOM   1066  CG  PHE A 135     -29.616  -0.121  -0.144  1.00 97.18           C  
ATOM   1067  CD1 PHE A 135     -30.043  -0.185   1.196  1.00 97.18           C  
ATOM   1068  CD2 PHE A 135     -30.039   0.944  -0.961  1.00 97.18           C  
ATOM   1069  CE1 PHE A 135     -30.892   0.807   1.716  1.00 97.18           C  
ATOM   1070  CE2 PHE A 135     -30.887   1.939  -0.440  1.00 97.18           C  
ATOM   1071  CZ  PHE A 135     -31.314   1.870   0.899  1.00 97.18           C  
ATOM   1072  N   PRO A 136     -26.591   0.761   1.364  1.00 96.88           N  
ATOM   1073  CA  PRO A 136     -26.840   2.021   0.639  1.00 96.88           C  
ATOM   1074  C   PRO A 136     -25.631   2.617  -0.125  1.00 96.88           C  
ATOM   1075  CB  PRO A 136     -27.335   2.961   1.742  1.00 96.88           C  
ATOM   1076  O   PRO A 136     -25.676   3.771  -0.554  1.00 96.88           O  
ATOM   1077  CG  PRO A 136     -26.455   2.566   2.927  1.00 96.88           C  
ATOM   1078  CD  PRO A 136     -26.312   1.053   2.767  1.00 96.88           C  
ATOM   1079  N   HIS A 137     -24.541   1.873  -0.293  1.00 97.97           N  
ATOM   1080  CA  HIS A 137     -23.257   2.340  -0.825  1.00 97.97           C  
ATOM   1081  C   HIS A 137     -23.128   2.218  -2.358  1.00 97.97           C  
ATOM   1082  CB  HIS A 137     -22.147   1.534  -0.139  1.00 97.97           C  
ATOM   1083  O   HIS A 137     -23.241   1.127  -2.918  1.00 97.97           O  
ATOM   1084  CG  HIS A 137     -22.262   1.482   1.365  1.00 97.97           C  
ATOM   1085  CD2 HIS A 137     -22.353   0.344   2.122  1.00 97.97           C  
ATOM   1086  ND1 HIS A 137     -22.362   2.553   2.229  1.00 97.97           N  
ATOM   1087  CE1 HIS A 137     -22.500   2.067   3.474  1.00 97.97           C  
ATOM   1088  NE2 HIS A 137     -22.499   0.733   3.452  1.00 97.97           N  
ATOM   1089  N   LYS A 138     -22.827   3.327  -3.055  1.00 98.11           N  
ATOM   1090  CA  LYS A 138     -22.482   3.322  -4.493  1.00 98.11           C  
ATOM   1091  C   LYS A 138     -20.972   3.146  -4.660  1.00 98.11           C  
ATOM   1092  CB  LYS A 138     -22.976   4.615  -5.182  1.00 98.11           C  
ATOM   1093  O   LYS A 138     -20.226   4.044  -4.275  1.00 98.11           O  
ATOM   1094  CG  LYS A 138     -22.629   4.723  -6.689  1.00 98.11           C  
ATOM   1095  CD  LYS A 138     -23.445   3.779  -7.595  1.00 98.11           C  
ATOM   1096  CE  LYS A 138     -22.912   3.728  -9.046  1.00 98.11           C  
ATOM   1097  NZ  LYS A 138     -23.523   2.632  -9.859  1.00 98.11           N  
ATOM   1098  N   GLY A 139     -20.550   2.044  -5.282  1.00 98.11           N  
ATOM   1099  CA  GLY A 139     -19.138   1.738  -5.530  1.00 98.11           C  
ATOM   1100  C   GLY A 139     -18.276   1.840  -4.268  1.00 98.11           C  
ATOM   1101  O   GLY A 139     -18.730   1.510  -3.173  1.00 98.11           O  
ATOM   1102  N   TYR A 140     -17.048   2.334  -4.421  1.00 98.68           N  
ATOM   1103  CA  TYR A 140     -16.183   2.708  -3.297  1.00 98.68           C  
ATOM   1104  C   TYR A 140     -16.687   3.996  -2.636  1.00 98.68           C  
ATOM   1105  CB  TYR A 140     -14.741   2.882  -3.788  1.00 98.68           C  
ATOM   1106  O   TYR A 140     -16.956   4.980  -3.323  1.00 98.68           O  
ATOM   1107  CG  TYR A 140     -14.039   1.574  -4.093  1.00 98.68           C  
ATOM   1108  CD1 TYR A 140     -13.075   1.073  -3.198  1.00 98.68           C  
ATOM   1109  CD2 TYR A 140     -14.334   0.859  -5.270  1.00 98.68           C  
ATOM   1110  CE1 TYR A 140     -12.382  -0.115  -3.494  1.00 98.68           C  
ATOM   1111  CE2 TYR A 140     -13.650  -0.333  -5.568  1.00 98.68           C  
ATOM   1112  OH  TYR A 140     -11.986  -1.954  -4.980  1.00 98.68           O  
ATOM   1113  CZ  TYR A 140     -12.666  -0.817  -4.682  1.00 98.68           C  
ATOM   1114  N   ILE A 141     -16.797   4.031  -1.306  1.00 98.61           N  
ATOM   1115  CA  ILE A 141     -17.343   5.200  -0.586  1.00 98.61           C  
ATOM   1116  C   ILE A 141     -16.278   6.214  -0.128  1.00 98.61           C  
ATOM   1117  CB  ILE A 141     -18.339   4.780   0.515  1.00 98.61           C  
ATOM   1118  O   ILE A 141     -16.625   7.232   0.468  1.00 98.61           O  
ATOM   1119  CG1 ILE A 141     -17.663   3.951   1.613  1.00 98.61           C  
ATOM   1120  CG2 ILE A 141     -19.510   4.016  -0.120  1.00 98.61           C  
ATOM   1121  CD1 ILE A 141     -18.561   3.645   2.820  1.00 98.61           C  
ATOM   1122  N   TRP A 142     -15.016   5.999  -0.509  1.00 98.85           N  
ATOM   1123  CA  TRP A 142     -13.860   6.896  -0.330  1.00 98.85           C  
ATOM   1124  C   TRP A 142     -13.072   6.998  -1.632  1.00 98.85           C  
ATOM   1125  CB  TRP A 142     -12.927   6.366   0.762  1.00 98.85           C  
ATOM   1126  O   TRP A 142     -13.323   6.228  -2.559  1.00 98.85           O  
ATOM   1127  CG  TRP A 142     -13.637   5.831   1.944  1.00 98.85           C  
ATOM   1128  CD1 TRP A 142     -14.228   6.551   2.924  1.00 98.85           C  
ATOM   1129  CD2 TRP A 142     -13.937   4.436   2.195  1.00 98.85           C  
ATOM   1130  CE2 TRP A 142     -14.771   4.391   3.336  1.00 98.85           C  
ATOM   1131  CE3 TRP A 142     -13.652   3.220   1.537  1.00 98.85           C  
ATOM   1132  NE1 TRP A 142     -14.876   5.687   3.779  1.00 98.85           N  
ATOM   1133  CH2 TRP A 142     -15.082   2.006   3.082  1.00 98.85           C  
ATOM   1134  CZ2 TRP A 142     -15.387   3.217   3.728  1.00 98.85           C  
ATOM   1135  CZ3 TRP A 142     -14.196   2.007   1.996  1.00 98.85           C  
ATOM   1136  N   ASN A 143     -12.102   7.912  -1.700  1.00 98.91           N  
ATOM   1137  CA  ASN A 143     -11.022   7.713  -2.662  1.00 98.91           C  
ATOM   1138  C   ASN A 143     -10.150   6.578  -2.112  1.00 98.91           C  
ATOM   1139  CB  ASN A 143     -10.238   9.014  -2.871  1.00 98.91           C  
ATOM   1140  O   ASN A 143      -9.758   6.620  -0.949  1.00 98.91           O  
ATOM   1141  CG  ASN A 143     -11.104  10.164  -3.335  1.00 98.91           C  
ATOM   1142  ND2 ASN A 143     -11.051  11.276  -2.643  1.00 98.91           N  
ATOM   1143  OD1 ASN A 143     -11.828  10.084  -4.323  1.00 98.91           O  
ATOM   1144  N   TYR A 144      -9.906   5.556  -2.923  1.00 98.92           N  
ATOM   1145  CA  TYR A 144      -9.189   4.350  -2.521  1.00 98.92           C  
ATOM   1146  C   TYR A 144      -7.878   4.236  -3.289  1.00 98.92           C  
ATOM   1147  CB  TYR A 144     -10.085   3.138  -2.764  1.00 98.92           C  
ATOM   1148  O   TYR A 144      -7.804   4.629  -4.460  1.00 98.92           O  
ATOM   1149  CG  TYR A 144      -9.560   1.854  -2.172  1.00 98.92           C  
ATOM   1150  CD1 TYR A 144      -8.682   1.023  -2.898  1.00 98.92           C  
ATOM   1151  CD2 TYR A 144      -9.938   1.513  -0.864  1.00 98.92           C  
ATOM   1152  CE1 TYR A 144      -8.197  -0.165  -2.318  1.00 98.92           C  
ATOM   1153  CE2 TYR A 144      -9.466   0.321  -0.296  1.00 98.92           C  
ATOM   1154  OH  TYR A 144      -8.290  -1.714  -0.477  1.00 98.92           O  
ATOM   1155  CZ  TYR A 144      -8.618  -0.526  -1.025  1.00 98.92           C  
ATOM   1156  N   GLY A 145      -6.853   3.710  -2.640  1.00 98.86           N  
ATOM   1157  CA  GLY A 145      -5.557   3.464  -3.249  1.00 98.86           C  
ATOM   1158  C   GLY A 145      -4.577   2.913  -2.230  1.00 98.86           C  
ATOM   1159  O   GLY A 145      -5.008   2.358  -1.228  1.00 98.86           O  
ATOM   1160  N   ALA A 146      -3.285   3.155  -2.433  1.00 98.92           N  
ATOM   1161  CA  ALA A 146      -2.241   2.597  -1.581  1.00 98.92           C  
ATOM   1162  C   ALA A 146      -1.149   3.618  -1.230  1.00 98.92           C  
ATOM   1163  CB  ALA A 146      -1.677   1.357  -2.279  1.00 98.92           C  
ATOM   1164  O   ALA A 146      -0.974   4.637  -1.919  1.00 98.92           O  
ATOM   1165  N   LEU A 147      -0.389   3.348  -0.164  1.00 98.91           N  
ATOM   1166  CA  LEU A 147       0.862   4.065   0.091  1.00 98.91           C  
ATOM   1167  C   LEU A 147       1.995   3.434  -0.730  1.00 98.91           C  
ATOM   1168  CB  LEU A 147       1.235   4.109   1.581  1.00 98.91           C  
ATOM   1169  O   LEU A 147       2.231   2.227  -0.632  1.00 98.91           O  
ATOM   1170  CG  LEU A 147       0.199   4.765   2.503  1.00 98.91           C  
ATOM   1171  CD1 LEU A 147       0.714   4.801   3.938  1.00 98.91           C  
ATOM   1172  CD2 LEU A 147      -0.113   6.210   2.098  1.00 98.91           C  
ATOM   1173  N   PRO A 148       2.746   4.227  -1.510  1.00 98.72           N  
ATOM   1174  CA  PRO A 148       3.892   3.719  -2.237  1.00 98.72           C  
ATOM   1175  C   PRO A 148       4.989   3.317  -1.249  1.00 98.72           C  
ATOM   1176  CB  PRO A 148       4.307   4.878  -3.133  1.00 98.72           C  
ATOM   1177  O   PRO A 148       5.047   3.805  -0.120  1.00 98.72           O  
ATOM   1178  CG  PRO A 148       4.028   6.096  -2.262  1.00 98.72           C  
ATOM   1179  CD  PRO A 148       2.753   5.680  -1.531  1.00 98.72           C  
ATOM   1180  N   GLN A 149       5.897   2.453  -1.690  1.00 98.40           N  
ATOM   1181  CA  GLN A 149       6.993   1.948  -0.869  1.00 98.40           C  
ATOM   1182  C   GLN A 149       6.538   1.226   0.404  1.00 98.40           C  
ATOM   1183  CB  GLN A 149       8.037   3.041  -0.592  1.00 98.40           C  
ATOM   1184  O   GLN A 149       7.218   1.272   1.422  1.00 98.40           O  
ATOM   1185  CG  GLN A 149       8.560   3.720  -1.857  1.00 98.40           C  
ATOM   1186  CD  GLN A 149       9.669   4.720  -1.553  1.00 98.40           C  
ATOM   1187  NE2 GLN A 149      10.547   4.972  -2.499  1.00 98.40           N  
ATOM   1188  OE1 GLN A 149       9.768   5.308  -0.480  1.00 98.40           O  
ATOM   1189  N   THR A 150       5.402   0.545   0.366  1.00 98.74           N  
ATOM   1190  CA  THR A 150       4.943  -0.344   1.440  1.00 98.74           C  
ATOM   1191  C   THR A 150       4.663  -1.721   0.858  1.00 98.74           C  
ATOM   1192  CB  THR A 150       3.704   0.211   2.144  1.00 98.74           C  
ATOM   1193  O   THR A 150       4.514  -1.853  -0.355  1.00 98.74           O  
ATOM   1194  CG2 THR A 150       3.935   1.598   2.741  1.00 98.74           C  
ATOM   1195  OG1 THR A 150       2.638   0.263   1.234  1.00 98.74           O  
ATOM   1196  N   TRP A 151       4.683  -2.760   1.686  1.00 98.30           N  
ATOM   1197  CA  TRP A 151       4.368  -4.117   1.256  1.00 98.30           C  
ATOM   1198  C   TRP A 151       3.905  -4.965   2.442  1.00 98.30           C  
ATOM   1199  CB  TRP A 151       5.608  -4.727   0.593  1.00 98.30           C  
ATOM   1200  O   TRP A 151       4.635  -5.105   3.428  1.00 98.30           O  
ATOM   1201  CG  TRP A 151       5.431  -6.106   0.049  1.00 98.30           C  
ATOM   1202  CD1 TRP A 151       4.402  -6.531  -0.718  1.00 98.30           C  
ATOM   1203  CD2 TRP A 151       6.287  -7.269   0.248  1.00 98.30           C  
ATOM   1204  CE2 TRP A 151       5.738  -8.364  -0.480  1.00 98.30           C  
ATOM   1205  CE3 TRP A 151       7.479  -7.505   0.968  1.00 98.30           C  
ATOM   1206  NE1 TRP A 151       4.581  -7.862  -1.032  1.00 98.30           N  
ATOM   1207  CH2 TRP A 151       7.537  -9.828   0.223  1.00 98.30           C  
ATOM   1208  CZ2 TRP A 151       6.358  -9.620  -0.512  1.00 98.30           C  
ATOM   1209  CZ3 TRP A 151       8.095  -8.771   0.963  1.00 98.30           C  
ATOM   1210  N   GLU A 152       2.711  -5.537   2.344  1.00 98.08           N  
ATOM   1211  CA  GLU A 152       2.164  -6.508   3.286  1.00 98.08           C  
ATOM   1212  C   GLU A 152       2.768  -7.889   3.012  1.00 98.08           C  
ATOM   1213  CB  GLU A 152       0.634  -6.517   3.199  1.00 98.08           C  
ATOM   1214  O   GLU A 152       2.294  -8.676   2.198  1.00 98.08           O  
ATOM   1215  CG  GLU A 152       0.033  -5.172   3.652  1.00 98.08           C  
ATOM   1216  CD  GLU A 152      -1.245  -5.304   4.493  1.00 98.08           C  
ATOM   1217  OE1 GLU A 152      -2.042  -4.340   4.499  1.00 98.08           O  
ATOM   1218  OE2 GLU A 152      -1.291  -6.225   5.343  1.00 98.08           O  
ATOM   1219  N   ASN A 153       3.889  -8.176   3.672  1.00 96.56           N  
ATOM   1220  CA  ASN A 153       4.691  -9.367   3.405  1.00 96.56           C  
ATOM   1221  C   ASN A 153       3.911 -10.684   3.668  1.00 96.56           C  
ATOM   1222  CB  ASN A 153       5.957  -9.261   4.265  1.00 96.56           C  
ATOM   1223  O   ASN A 153       3.594 -10.972   4.828  1.00 96.56           O  
ATOM   1224  CG  ASN A 153       6.904 -10.434   4.117  1.00 96.56           C  
ATOM   1225  ND2 ASN A 153       7.965 -10.447   4.886  1.00 96.56           N  
ATOM   1226  OD1 ASN A 153       6.723 -11.361   3.351  1.00 96.56           O  
ATOM   1227  N   PRO A 154       3.709 -11.556   2.658  1.00 96.22           N  
ATOM   1228  CA  PRO A 154       2.962 -12.811   2.801  1.00 96.22           C  
ATOM   1229  C   PRO A 154       3.696 -13.896   3.606  1.00 96.22           C  
ATOM   1230  CB  PRO A 154       2.685 -13.264   1.367  1.00 96.22           C  
ATOM   1231  O   PRO A 154       3.133 -14.955   3.911  1.00 96.22           O  
ATOM   1232  CG  PRO A 154       3.907 -12.750   0.609  1.00 96.22           C  
ATOM   1233  CD  PRO A 154       4.168 -11.407   1.282  1.00 96.22           C  
ATOM   1234  N   ASP A 155       4.956 -13.668   3.977  1.00 95.20           N  
ATOM   1235  CA  ASP A 155       5.720 -14.546   4.869  1.00 95.20           C  
ATOM   1236  C   ASP A 155       5.683 -14.100   6.336  1.00 95.20           C  
ATOM   1237  CB  ASP A 155       7.154 -14.686   4.348  1.00 95.20           C  
ATOM   1238  O   ASP A 155       6.083 -14.861   7.220  1.00 95.20           O  
ATOM   1239  CG  ASP A 155       7.211 -15.457   3.027  1.00 95.20           C  
ATOM   1240  OD1 ASP A 155       6.421 -16.427   2.888  1.00 95.20           O  
ATOM   1241  OD2 ASP A 155       8.099 -15.126   2.212  1.00 95.20           O  
ATOM   1242  N   HIS A 156       5.179 -12.897   6.615  1.00 96.46           N  
ATOM   1243  CA  HIS A 156       5.024 -12.374   7.967  1.00 96.46           C  
ATOM   1244  C   HIS A 156       3.616 -12.657   8.498  1.00 96.46           C  
ATOM   1245  CB  HIS A 156       5.330 -10.874   7.959  1.00 96.46           C  
ATOM   1246  O   HIS A 156       2.643 -12.345   7.824  1.00 96.46           O  
ATOM   1247  CG  HIS A 156       5.156 -10.264   9.320  1.00 96.46           C  
ATOM   1248  CD2 HIS A 156       4.057  -9.579   9.766  1.00 96.46           C  
ATOM   1249  ND1 HIS A 156       6.040 -10.356  10.373  1.00 96.46           N  
ATOM   1250  CE1 HIS A 156       5.491  -9.725  11.425  1.00 96.46           C  
ATOM   1251  NE2 HIS A 156       4.282  -9.263  11.104  1.00 96.46           N  
ATOM   1252  N   ILE A 157       3.504 -13.223   9.705  1.00 97.85           N  
ATOM   1253  CA  ILE A 157       2.222 -13.367  10.411  1.00 97.85           C  
ATOM   1254  C   ILE A 157       2.038 -12.150  11.315  1.00 97.85           C  
ATOM   1255  CB  ILE A 157       2.146 -14.686  11.216  1.00 97.85           C  
ATOM   1256  O   ILE A 157       2.771 -12.014  12.296  1.00 97.85           O  
ATOM   1257  CG1 ILE A 157       2.282 -15.906  10.276  1.00 97.85           C  
ATOM   1258  CG2 ILE A 157       0.821 -14.760  12.002  1.00 97.85           C  
ATOM   1259  CD1 ILE A 157       2.344 -17.257  11.001  1.00 97.85           C  
ATOM   1260  N   GLU A 158       1.044 -11.322  11.008  1.00 97.72           N  
ATOM   1261  CA  GLU A 158       0.688 -10.145  11.800  1.00 97.72           C  
ATOM   1262  C   GLU A 158       0.101 -10.581  13.157  1.00 97.72           C  
ATOM   1263  CB  GLU A 158      -0.297  -9.274  11.007  1.00 97.72           C  
ATOM   1264  O   GLU A 158      -0.935 -11.256  13.192  1.00 97.72           O  
ATOM   1265  CG  GLU A 158      -0.995  -8.181  11.834  1.00 97.72           C  
ATOM   1266  CD  GLU A 158      -0.018  -7.319  12.638  1.00 97.72           C  
ATOM   1267  OE1 GLU A 158      -0.287  -7.126  13.853  1.00 97.72           O  
ATOM   1268  OE2 GLU A 158       0.982  -6.885  12.050  1.00 97.72           O  
ATOM   1269  N   PRO A 159       0.711 -10.201  14.296  1.00 96.96           N  
ATOM   1270  CA  PRO A 159       0.228 -10.595  15.619  1.00 96.96           C  
ATOM   1271  C   PRO A 159      -1.222 -10.187  15.916  1.00 96.96           C  
ATOM   1272  CB  PRO A 159       1.193  -9.933  16.608  1.00 96.96           C  
ATOM   1273  O   PRO A 159      -1.914 -10.891  16.651  1.00 96.96           O  
ATOM   1274  CG  PRO A 159       2.491  -9.825  15.812  1.00 96.96           C  
ATOM   1275  CD  PRO A 159       1.996  -9.518  14.406  1.00 96.96           C  
ATOM   1276  N   SER A 160      -1.683  -9.063  15.361  1.00 95.52           N  
ATOM   1277  CA  SER A 160      -3.026  -8.515  15.585  1.00 95.52           C  
ATOM   1278  C   SER A 160      -4.138  -9.347  14.945  1.00 95.52           C  
ATOM   1279  CB  SER A 160      -3.111  -7.099  15.012  1.00 95.52           C  
ATOM   1280  O   SER A 160      -5.240  -9.416  15.490  1.00 95.52           O  
ATOM   1281  OG  SER A 160      -2.117  -6.262  15.571  1.00 95.52           O  
ATOM   1282  N   THR A 161      -3.868  -9.963  13.794  1.00 96.59           N  
ATOM   1283  CA  THR A 161      -4.846 -10.731  13.003  1.00 96.59           C  
ATOM   1284  C   THR A 161      -4.609 -12.239  13.086  1.00 96.59           C  
ATOM   1285  CB  THR A 161      -4.787 -10.313  11.528  1.00 96.59           C  
ATOM   1286  O   THR A 161      -5.545 -13.015  12.910  1.00 96.59           O  
ATOM   1287  CG2 THR A 161      -5.082  -8.829  11.302  1.00 96.59           C  
ATOM   1288  OG1 THR A 161      -3.484 -10.584  11.090  1.00 96.59           O  
ATOM   1289  N   GLY A 162      -3.372 -12.670  13.360  1.00 97.50           N  
ATOM   1290  CA  GLY A 162      -2.944 -14.064  13.243  1.00 97.50           C  
ATOM   1291  C   GLY A 162      -2.806 -14.546  11.792  1.00 97.50           C  
ATOM   1292  O   GLY A 162      -2.665 -15.750  11.567  1.00 97.50           O  
ATOM   1293  N   CYS A 163      -2.841 -13.629  10.821  1.00 97.87           N  
ATOM   1294  CA  CYS A 163      -2.851 -13.897   9.384  1.00 97.87           C  
ATOM   1295  C   CYS A 163      -1.573 -13.390   8.699  1.00 97.87           C  
ATOM   1296  CB  CYS A 163      -4.109 -13.261   8.776  1.00 97.87           C  
ATOM   1297  O   CYS A 163      -0.871 -12.517   9.211  1.00 97.87           O  
ATOM   1298  SG  CYS A 163      -5.587 -14.169   9.305  1.00 97.87           S  
ATOM   1299  N   LYS A 164      -1.272 -13.948   7.523  1.00 97.80           N  
ATOM   1300  CA  LYS A 164      -0.185 -13.480   6.647  1.00 97.80           C  
ATOM   1301  C   LYS A 164      -0.607 -12.230   5.877  1.00 97.80           C  
ATOM   1302  CB  LYS A 164       0.207 -14.591   5.672  1.00 97.80           C  
ATOM   1303  O   LYS A 164      -1.794 -12.109   5.617  1.00 97.80           O  
ATOM   1304  CG  LYS A 164       1.054 -15.678   6.345  1.00 97.80           C  
ATOM   1305  CD  LYS A 164       1.087 -16.932   5.463  1.00 97.80           C  
ATOM   1306  CE  LYS A 164       2.319 -17.793   5.757  1.00 97.80           C  
ATOM   1307  NZ  LYS A 164       3.283 -17.671   4.638  1.00 97.80           N  
ATOM   1308  N   GLY A 165       0.323 -11.350   5.503  1.00 97.62           N  
ATOM   1309  CA  GLY A 165       0.018 -10.217   4.612  1.00 97.62           C  
ATOM   1310  C   GLY A 165      -0.511 -10.660   3.241  1.00 97.62           C  
ATOM   1311  O   GLY A 165      -0.184 -11.757   2.780  1.00 97.62           O  
ATOM   1312  N   ASP A 166      -1.312  -9.815   2.599  1.00 97.37           N  
ATOM   1313  CA  ASP A 166      -1.971 -10.075   1.306  1.00 97.37           C  
ATOM   1314  C   ASP A 166      -1.063  -9.910   0.068  1.00 97.37           C  
ATOM   1315  CB  ASP A 166      -3.225  -9.194   1.201  1.00 97.37           C  
ATOM   1316  O   ASP A 166      -1.493 -10.132  -1.065  1.00 97.37           O  
ATOM   1317  CG  ASP A 166      -2.921  -7.709   0.972  1.00 97.37           C  
ATOM   1318  OD1 ASP A 166      -1.723  -7.330   1.020  1.00 97.37           O  
ATOM   1319  OD2 ASP A 166      -3.901  -6.981   0.725  1.00 97.37           O  
ATOM   1320  N   ASN A 167       0.221  -9.595   0.281  1.00 97.26           N  
ATOM   1321  CA  ASN A 167       1.245  -9.389  -0.742  1.00 97.26           C  
ATOM   1322  C   ASN A 167       1.107  -8.091  -1.569  1.00 97.26           C  
ATOM   1323  CB  ASN A 167       1.410 -10.699  -1.546  1.00 97.26           C  
ATOM   1324  O   ASN A 167       1.871  -7.922  -2.527  1.00 97.26           O  
ATOM   1325  CG  ASN A 167       2.563 -10.692  -2.516  1.00 97.26           C  
ATOM   1326  ND2 ASN A 167       2.278 -10.704  -3.794  1.00 97.26           N  
ATOM   1327  OD1 ASN A 167       3.731 -10.665  -2.167  1.00 97.26           O  
ATOM   1328  N   ASP A 168       0.245  -7.156  -1.168  1.00 97.81           N  
ATOM   1329  CA  ASP A 168       0.025  -5.864  -1.825  1.00 97.81           C  
ATOM   1330  C   ASP A 168       0.669  -4.688  -1.044  1.00 97.81           C  
ATOM   1331  CB  ASP A 168      -1.486  -5.728  -2.138  1.00 97.81           C  
ATOM   1332  O   ASP A 168       1.241  -4.878   0.037  1.00 97.81           O  
ATOM   1333  CG  ASP A 168      -1.937  -6.554  -3.365  1.00 97.81           C  
ATOM   1334  OD1 ASP A 168      -1.076  -6.876  -4.227  1.00 97.81           O  
ATOM   1335  OD2 ASP A 168      -3.155  -6.787  -3.544  1.00 97.81           O  
ATOM   1336  N   PRO A 169       0.751  -3.464  -1.607  1.00 98.48           N  
ATOM   1337  CA  PRO A 169       1.091  -2.281  -0.822  1.00 98.48           C  
ATOM   1338  C   PRO A 169      -0.066  -1.935   0.125  1.00 98.48           C  
ATOM   1339  CB  PRO A 169       1.384  -1.163  -1.826  1.00 98.48           C  
ATOM   1340  O   PRO A 169      -1.221  -2.183  -0.195  1.00 98.48           O  
ATOM   1341  CG  PRO A 169       1.034  -1.735  -3.205  1.00 98.48           C  
ATOM   1342  CD  PRO A 169       0.351  -3.071  -2.945  1.00 98.48           C  
ATOM   1343  N   ILE A 170       0.234  -1.306   1.264  1.00 98.76           N  
ATOM   1344  CA  ILE A 170      -0.779  -1.031   2.287  1.00 98.76           C  
ATOM   1345  C   ILE A 170      -1.872  -0.094   1.755  1.00 98.76           C  
ATOM   1346  CB  ILE A 170      -0.134  -0.524   3.593  1.00 98.76           C  
ATOM   1347  O   ILE A 170      -1.590   0.974   1.188  1.00 98.76           O  
ATOM   1348  CG1 ILE A 170      -1.087  -0.772   4.772  1.00 98.76           C  
ATOM   1349  CG2 ILE A 170       0.272   0.958   3.533  1.00 98.76           C  
ATOM   1350  CD1 ILE A 170      -0.473  -0.413   6.128  1.00 98.76           C  
ATOM   1351  N   ASP A 171      -3.122  -0.485   1.977  1.00 98.89           N  
ATOM   1352  CA  ASP A 171      -4.292   0.195   1.443  1.00 98.89           C  
ATOM   1353  C   ASP A 171      -4.660   1.460   2.225  1.00 98.89           C  
ATOM   1354  CB  ASP A 171      -5.471  -0.775   1.422  1.00 98.89           C  
ATOM   1355  O   ASP A 171      -4.502   1.564   3.444  1.00 98.89           O  
ATOM   1356  CG  ASP A 171      -5.468  -1.703   0.215  1.00 98.89           C  
ATOM   1357  OD1 ASP A 171      -5.339  -1.177  -0.907  1.00 98.89           O  
ATOM   1358  OD2 ASP A 171      -6.035  -2.802   0.339  1.00 98.89           O  
ATOM   1359  N   VAL A 172      -5.223   2.440   1.519  1.00 98.90           N  
ATOM   1360  CA  VAL A 172      -5.629   3.739   2.062  1.00 98.90           C  
ATOM   1361  C   VAL A 172      -7.048   4.092   1.636  1.00 98.90           C  
ATOM   1362  CB  VAL A 172      -4.671   4.866   1.647  1.00 98.90           C  
ATOM   1363  O   VAL A 172      -7.390   4.098   0.451  1.00 98.90           O  
ATOM   1364  CG1 VAL A 172      -5.014   6.194   2.345  1.00 98.90           C  
ATOM   1365  CG2 VAL A 172      -3.215   4.561   1.975  1.00 98.90           C  
ATOM   1366  N   ILE A 173      -7.853   4.504   2.613  1.00 98.83           N  
ATOM   1367  CA  ILE A 173      -9.137   5.170   2.422  1.00 98.83           C  
ATOM   1368  C   ILE A 173      -8.991   6.667   2.718  1.00 98.83           C  
ATOM   1369  CB  ILE A 173     -10.268   4.473   3.213  1.00 98.83           C  
ATOM   1370  O   ILE A 173      -8.752   7.085   3.852  1.00 98.83           O  
ATOM   1371  CG1 ILE A 173     -10.162   4.547   4.751  1.00 98.83           C  
ATOM   1372  CG2 ILE A 173     -10.391   3.012   2.746  1.00 98.83           C  
ATOM   1373  CD1 ILE A 173     -11.340   3.868   5.452  1.00 98.83           C  
ATOM   1374  N   GLU A 174      -9.132   7.497   1.686  1.00 98.89           N  
ATOM   1375  CA  GLU A 174      -9.053   8.954   1.802  1.00 98.89           C  
ATOM   1376  C   GLU A 174     -10.457   9.567   1.858  1.00 98.89           C  
ATOM   1377  CB  GLU A 174      -8.126   9.519   0.724  1.00 98.89           C  
ATOM   1378  O   GLU A 174     -11.287   9.402   0.953  1.00 98.89           O  
ATOM   1379  CG  GLU A 174      -7.723  10.991   0.889  1.00 98.89           C  
ATOM   1380  CD  GLU A 174      -8.862  11.987   0.653  1.00 98.89           C  
ATOM   1381  OE1 GLU A 174      -9.014  12.880   1.517  1.00 98.89           O  
ATOM   1382  OE2 GLU A 174      -9.584  11.868  -0.366  1.00 98.89           O  
ATOM   1383  N   ILE A 175     -10.736  10.237   2.978  1.00 98.85           N  
ATOM   1384  CA  ILE A 175     -12.096  10.600   3.403  1.00 98.85           C  
ATOM   1385  C   ILE A 175     -12.511  12.035   3.051  1.00 98.85           C  
ATOM   1386  CB  ILE A 175     -12.296  10.293   4.904  1.00 98.85           C  
ATOM   1387  O   ILE A 175     -13.621  12.453   3.383  1.00 98.85           O  
ATOM   1388  CG1 ILE A 175     -11.510  11.268   5.811  1.00 98.85           C  
ATOM   1389  CG2 ILE A 175     -11.958   8.817   5.201  1.00 98.85           C  
ATOM   1390  CD1 ILE A 175     -11.731  11.034   7.309  1.00 98.85           C  
ATOM   1391  N   GLY A 176     -11.641  12.802   2.399  1.00 98.49           N  
ATOM   1392  CA  GLY A 176     -11.848  14.210   2.099  1.00 98.49           C  
ATOM   1393  C   GLY A 176     -12.994  14.484   1.124  1.00 98.49           C  
ATOM   1394  O   GLY A 176     -13.503  13.617   0.406  1.00 98.49           O  
ATOM   1395  N   TYR A 177     -13.420  15.745   1.061  1.00 96.99           N  
ATOM   1396  CA  TYR A 177     -14.592  16.164   0.285  1.00 96.99           C  
ATOM   1397  C   TYR A 177     -14.410  15.989  -1.230  1.00 96.99           C  
ATOM   1398  CB  TYR A 177     -14.933  17.631   0.596  1.00 96.99           C  
ATOM   1399  O   TYR A 177     -15.390  15.802  -1.957  1.00 96.99           O  
ATOM   1400  CG  TYR A 177     -14.168  18.633  -0.255  1.00 96.99           C  
ATOM   1401  CD1 TYR A 177     -12.873  19.028   0.118  1.00 96.99           C  
ATOM   1402  CD2 TYR A 177     -14.709  19.094  -1.472  1.00 96.99           C  
ATOM   1403  CE1 TYR A 177     -12.109  19.867  -0.708  1.00 96.99           C  
ATOM   1404  CE2 TYR A 177     -13.957  19.950  -2.301  1.00 96.99           C  
ATOM   1405  OH  TYR A 177     -11.920  21.156  -2.712  1.00 96.99           O  
ATOM   1406  CZ  TYR A 177     -12.656  20.338  -1.917  1.00 96.99           C  
ATOM   1407  N   ARG A 178     -13.173  16.066  -1.734  1.00 97.62           N  
ATOM   1408  CA  ARG A 178     -12.868  15.978  -3.167  1.00 97.62           C  
ATOM   1409  C   ARG A 178     -13.043  14.538  -3.647  1.00 97.62           C  
ATOM   1410  CB  ARG A 178     -11.446  16.517  -3.413  1.00 97.62           C  
ATOM   1411  O   ARG A 178     -12.619  13.605  -2.980  1.00 97.62           O  
ATOM   1412  CG  ARG A 178     -10.979  16.346  -4.868  1.00 97.62           C  
ATOM   1413  CD  ARG A 178      -9.555  16.865  -5.067  1.00 97.62           C  
ATOM   1414  NE  ARG A 178      -9.013  16.470  -6.386  1.00 97.62           N  
ATOM   1415  NH1 ARG A 178      -6.865  17.174  -5.998  1.00 97.62           N  
ATOM   1416  NH2 ARG A 178      -7.345  16.175  -7.924  1.00 97.62           N  
ATOM   1417  CZ  ARG A 178      -7.754  16.611  -6.767  1.00 97.62           C  
ATOM   1418  N   VAL A 179     -13.623  14.350  -4.831  1.00 98.65           N  
ATOM   1419  CA  VAL A 179     -13.474  13.091  -5.577  1.00 98.65           C  
ATOM   1420  C   VAL A 179     -12.164  13.192  -6.356  1.00 98.65           C  
ATOM   1421  CB  VAL A 179     -14.680  12.815  -6.493  1.00 98.65           C  
ATOM   1422  O   VAL A 179     -12.038  14.033  -7.253  1.00 98.65           O  
ATOM   1423  CG1 VAL A 179     -14.515  11.478  -7.224  1.00 98.65           C  
ATOM   1424  CG2 VAL A 179     -15.984  12.766  -5.683  1.00 98.65           C  
ATOM   1425  N   ALA A 180     -11.159  12.422  -5.951  1.00 98.37           N  
ATOM   1426  CA  ALA A 180      -9.852  12.415  -6.595  1.00 98.37           C  
ATOM   1427  C   ALA A 180      -9.925  11.727  -7.965  1.00 98.37           C  
ATOM   1428  CB  ALA A 180      -8.836  11.769  -5.654  1.00 98.37           C  
ATOM   1429  O   ALA A 180     -10.857  10.977  -8.258  1.00 98.37           O  
ATOM   1430  N   LYS A 181      -8.956  12.000  -8.835  1.00 98.31           N  
ATOM   1431  CA  LYS A 181      -8.816  11.285 -10.102  1.00 98.31           C  
ATOM   1432  C   LYS A 181      -7.955  10.053  -9.888  1.00 98.31           C  
ATOM   1433  CB  LYS A 181      -8.204  12.177 -11.182  1.00 98.31           C  
ATOM   1434  O   LYS A 181      -7.060  10.032  -9.051  1.00 98.31           O  
ATOM   1435  CG  LYS A 181      -9.080  13.394 -11.497  1.00 98.31           C  
ATOM   1436  CD  LYS A 181      -8.376  14.228 -12.566  1.00 98.31           C  
ATOM   1437  CE  LYS A 181      -9.185  15.481 -12.893  1.00 98.31           C  
ATOM   1438  NZ  LYS A 181      -8.459  16.297 -13.894  1.00 98.31           N  
ATOM   1439  N   ARG A 182      -8.199   9.040 -10.710  1.00 98.44           N  
ATOM   1440  CA  ARG A 182      -7.321   7.881 -10.804  1.00 98.44           C  
ATOM   1441  C   ARG A 182      -5.914   8.317 -11.202  1.00 98.44           C  
ATOM   1442  CB  ARG A 182      -7.914   6.928 -11.825  1.00 98.44           C  
ATOM   1443  O   ARG A 182      -5.754   9.040 -12.183  1.00 98.44           O  
ATOM   1444  CG  ARG A 182      -7.095   5.635 -11.929  1.00 98.44           C  
ATOM   1445  CD  ARG A 182      -7.869   4.606 -12.747  1.00 98.44           C  
ATOM   1446  NE  ARG A 182      -9.177   4.367 -12.111  1.00 98.44           N  
ATOM   1447  NH1 ARG A 182     -10.108   3.075 -13.726  1.00 98.44           N  
ATOM   1448  NH2 ARG A 182     -11.248   3.461 -11.858  1.00 98.44           N  
ATOM   1449  CZ  ARG A 182     -10.186   3.669 -12.578  1.00 98.44           C  
ATOM   1450  N   GLY A 183      -4.937   7.857 -10.440  1.00 98.46           N  
ATOM   1451  CA  GLY A 183      -3.532   8.208 -10.547  1.00 98.46           C  
ATOM   1452  C   GLY A 183      -3.165   9.589 -10.001  1.00 98.46           C  
ATOM   1453  O   GLY A 183      -2.026  10.010 -10.179  1.00 98.46           O  
ATOM   1454  N   ASP A 184      -4.077  10.296  -9.319  1.00 98.28           N  
ATOM   1455  CA  ASP A 184      -3.658  11.417  -8.472  1.00 98.28           C  
ATOM   1456  C   ASP A 184      -2.700  10.889  -7.388  1.00 98.28           C  
ATOM   1457  CB  ASP A 184      -4.855  12.137  -7.806  1.00 98.28           C  
ATOM   1458  O   ASP A 184      -2.938   9.837  -6.795  1.00 98.28           O  
ATOM   1459  CG  ASP A 184      -5.622  13.149  -8.677  1.00 98.28           C  
ATOM   1460  OD1 ASP A 184      -5.111  13.621  -9.715  1.00 98.28           O  
ATOM   1461  OD2 ASP A 184      -6.731  13.583  -8.261  1.00 98.28           O  
ATOM   1462  N   VAL A 185      -1.637  11.643  -7.099  1.00 98.49           N  
ATOM   1463  CA  VAL A 185      -0.769  11.397  -5.940  1.00 98.49           C  
ATOM   1464  C   VAL A 185      -1.076  12.460  -4.892  1.00 98.49           C  
ATOM   1465  CB  VAL A 185       0.719  11.353  -6.313  1.00 98.49           C  
ATOM   1466  O   VAL A 185      -0.672  13.620  -5.030  1.00 98.49           O  
ATOM   1467  CG1 VAL A 185       1.577  10.974  -5.098  1.00 98.49           C  
ATOM   1468  CG2 VAL A 185       0.995  10.337  -7.430  1.00 98.49           C  
ATOM   1469  N   LEU A 186      -1.858  12.087  -3.882  1.00 98.33           N  
ATOM   1470  CA  LEU A 186      -2.298  12.991  -2.822  1.00 98.33           C  
ATOM   1471  C   LEU A 186      -1.273  13.038  -1.695  1.00 98.33           C  
ATOM   1472  CB  LEU A 186      -3.685  12.588  -2.291  1.00 98.33           C  
ATOM   1473  O   LEU A 186      -0.598  12.055  -1.409  1.00 98.33           O  
ATOM   1474  CG  LEU A 186      -4.803  12.562  -3.346  1.00 98.33           C  
ATOM   1475  CD1 LEU A 186      -6.119  12.198  -2.662  1.00 98.33           C  
ATOM   1476  CD2 LEU A 186      -4.985  13.900  -4.070  1.00 98.33           C  
ATOM   1477  N   LYS A 187      -1.190  14.184  -1.020  1.00 98.54           N  
ATOM   1478  CA  LYS A 187      -0.459  14.307   0.242  1.00 98.54           C  
ATOM   1479  C   LYS A 187      -1.474  14.118   1.354  1.00 98.54           C  
ATOM   1480  CB  LYS A 187       0.242  15.663   0.333  1.00 98.54           C  
ATOM   1481  O   LYS A 187      -2.394  14.926   1.458  1.00 98.54           O  
ATOM   1482  CG  LYS A 187       1.292  15.836  -0.768  1.00 98.54           C  
ATOM   1483  CD  LYS A 187       1.931  17.223  -0.665  1.00 98.54           C  
ATOM   1484  CE  LYS A 187       2.848  17.437  -1.871  1.00 98.54           C  
ATOM   1485  NZ  LYS A 187       3.340  18.836  -1.941  1.00 98.54           N  
ATOM   1486  N   VAL A 188      -1.332  13.071   2.150  1.00 98.84           N  
ATOM   1487  CA  VAL A 188      -2.348  12.684   3.130  1.00 98.84           C  
ATOM   1488  C   VAL A 188      -1.781  12.641   4.539  1.00 98.84           C  
ATOM   1489  CB  VAL A 188      -3.057  11.371   2.752  1.00 98.84           C  
ATOM   1490  O   VAL A 188      -0.610  12.320   4.755  1.00 98.84           O  
ATOM   1491  CG1 VAL A 188      -3.741  11.471   1.384  1.00 98.84           C  
ATOM   1492  CG2 VAL A 188      -2.124  10.155   2.759  1.00 98.84           C  
ATOM   1493  N   LYS A 189      -2.633  12.978   5.504  1.00 98.64           N  
ATOM   1494  CA  LYS A 189      -2.375  12.779   6.927  1.00 98.64           C  
ATOM   1495  C   LYS A 189      -3.132  11.543   7.397  1.00 98.64           C  
ATOM   1496  CB  LYS A 189      -2.797  14.033   7.688  1.00 98.64           C  
ATOM   1497  O   LYS A 189      -4.331  11.436   7.140  1.00 98.64           O  
ATOM   1498  CG  LYS A 189      -2.452  13.908   9.179  1.00 98.64           C  
ATOM   1499  CD  LYS A 189      -2.843  15.168   9.944  1.00 98.64           C  
ATOM   1500  CE  LYS A 189      -4.361  15.279   9.978  1.00 98.64           C  
ATOM   1501  NZ  LYS A 189      -4.775  16.535  10.610  1.00 98.64           N  
ATOM   1502  N   VAL A 190      -2.435  10.647   8.087  1.00 98.84           N  
ATOM   1503  CA  VAL A 190      -3.009   9.430   8.672  1.00 98.84           C  
ATOM   1504  C   VAL A 190      -3.787   9.776   9.935  1.00 98.84           C  
ATOM   1505  CB  VAL A 190      -1.905   8.394   8.944  1.00 98.84           C  
ATOM   1506  O   VAL A 190      -3.340  10.578  10.751  1.00 98.84           O  
ATOM   1507  CG1 VAL A 190      -2.392   7.176   9.735  1.00 98.84           C  
ATOM   1508  CG2 VAL A 190      -1.361   7.896   7.602  1.00 98.84           C  
ATOM   1509  N   LEU A 191      -4.967   9.177  10.064  1.00 98.85           N  
ATOM   1510  CA  LEU A 191      -5.904   9.368  11.170  1.00 98.85           C  
ATOM   1511  C   LEU A 191      -6.100   8.079  11.971  1.00 98.85           C  
ATOM   1512  CB  LEU A 191      -7.253   9.837  10.597  1.00 98.85           C  
ATOM   1513  O   LEU A 191      -6.442   8.136  13.144  1.00 98.85           O  
ATOM   1514  CG  LEU A 191      -7.178  11.096   9.717  1.00 98.85           C  
ATOM   1515  CD1 LEU A 191      -8.561  11.387   9.145  1.00 98.85           C  
ATOM   1516  CD2 LEU A 191      -6.689  12.312  10.503  1.00 98.85           C  
ATOM   1517  N   GLY A 192      -5.901   6.919  11.345  1.00 98.77           N  
ATOM   1518  CA  GLY A 192      -6.089   5.622  11.978  1.00 98.77           C  
ATOM   1519  C   GLY A 192      -5.965   4.466  10.995  1.00 98.77           C  
ATOM   1520  O   GLY A 192      -5.544   4.656   9.856  1.00 98.77           O  
ATOM   1521  N   THR A 193      -6.329   3.263  11.431  1.00 98.78           N  
ATOM   1522  CA  THR A 193      -6.352   2.061  10.582  1.00 98.78           C  
ATOM   1523  C   THR A 193      -7.420   1.068  11.034  1.00 98.78           C  
ATOM   1524  CB  THR A 193      -4.970   1.388  10.516  1.00 98.78           C  
ATOM   1525  O   THR A 193      -7.768   1.031  12.215  1.00 98.78           O  
ATOM   1526  CG2 THR A 193      -4.475   0.813  11.842  1.00 98.78           C  
ATOM   1527  OG1 THR A 193      -5.019   0.330   9.596  1.00 98.78           O  
ATOM   1528  N   ILE A 194      -7.932   0.256  10.111  1.00 98.51           N  
ATOM   1529  CA  ILE A 194      -8.802  -0.894  10.385  1.00 98.51           C  
ATOM   1530  C   ILE A 194      -8.075  -2.172   9.953  1.00 98.51           C  
ATOM   1531  CB  ILE A 194     -10.169  -0.725   9.684  1.00 98.51           C  
ATOM   1532  O   ILE A 194      -7.505  -2.228   8.867  1.00 98.51           O  
ATOM   1533  CG1 ILE A 194     -10.952   0.460  10.291  1.00 98.51           C  
ATOM   1534  CG2 ILE A 194     -11.013  -2.009   9.783  1.00 98.51           C  
ATOM   1535  CD1 ILE A 194     -12.133   0.914   9.425  1.00 98.51           C  
ATOM   1536  N   ALA A 195      -8.128  -3.202  10.797  1.00 98.31           N  
ATOM   1537  CA  ALA A 195      -7.532  -4.511  10.541  1.00 98.31           C  
ATOM   1538  C   ALA A 195      -8.536  -5.444   9.843  1.00 98.31           C  
ATOM   1539  CB  ALA A 195      -7.100  -5.081  11.896  1.00 98.31           C  
ATOM   1540  O   ALA A 195      -9.280  -6.156  10.527  1.00 98.31           O  
ATOM   1541  N   LEU A 196      -8.603  -5.422   8.509  1.00 98.43           N  
ATOM   1542  CA  LEU A 196      -9.415  -6.382   7.758  1.00 98.43           C  
ATOM   1543  C   LEU A 196      -8.695  -7.737   7.720  1.00 98.43           C  
ATOM   1544  CB  LEU A 196      -9.711  -5.832   6.348  1.00 98.43           C  
ATOM   1545  O   LEU A 196      -7.471  -7.810   7.629  1.00 98.43           O  
ATOM   1546  CG  LEU A 196     -10.676  -6.644   5.472  1.00 98.43           C  
ATOM   1547  CD1 LEU A 196     -12.093  -6.626   6.031  1.00 98.43           C  
ATOM   1548  CD2 LEU A 196     -10.761  -6.011   4.086  1.00 98.43           C  
ATOM   1549  N   ILE A 197      -9.475  -8.811   7.807  1.00 98.02           N  
ATOM   1550  CA  ILE A 197      -9.041 -10.166   7.479  1.00 98.02           C  
ATOM   1551  C   ILE A 197      -9.773 -10.547   6.193  1.00 98.02           C  
ATOM   1552  CB  ILE A 197      -9.286 -11.148   8.644  1.00 98.02           C  
ATOM   1553  O   ILE A 197     -10.957 -10.913   6.229  1.00 98.02           O  
ATOM   1554  CG1 ILE A 197      -8.538 -10.692   9.918  1.00 98.02           C  
ATOM   1555  CG2 ILE A 197      -8.845 -12.564   8.220  1.00 98.02           C  
ATOM   1556  CD1 ILE A 197      -8.873 -11.513  11.170  1.00 98.02           C  
ATOM   1557  N   ASP A 198      -9.086 -10.411   5.061  1.00 94.91           N  
ATOM   1558  CA  ASP A 198      -9.640 -10.665   3.734  1.00 94.91           C  
ATOM   1559  C   ASP A 198      -9.271 -12.074   3.266  1.00 94.91           C  
ATOM   1560  CB  ASP A 198      -9.213  -9.583   2.721  1.00 94.91           C  
ATOM   1561  O   ASP A 198      -8.113 -12.387   3.039  1.00 94.91           O  
ATOM   1562  CG  ASP A 198     -10.048  -9.699   1.442  1.00 94.91           C  
ATOM   1563  OD1 ASP A 198     -11.183 -10.239   1.520  1.00 94.91           O  
ATOM   1564  OD2 ASP A 198      -9.671  -9.279   0.324  1.00 94.91           O  
ATOM   1565  N   GLU A 199     -10.253 -12.975   3.183  1.00 93.51           N  
ATOM   1566  CA  GLU A 199     -10.042 -14.376   2.765  1.00 93.51           C  
ATOM   1567  C   GLU A 199      -8.903 -15.126   3.509  1.00 93.51           C  
ATOM   1568  CB  GLU A 199      -9.976 -14.491   1.221  1.00 93.51           C  
ATOM   1569  O   GLU A 199      -8.377 -16.119   3.008  1.00 93.51           O  
ATOM   1570  CG  GLU A 199     -11.272 -13.986   0.558  1.00 93.51           C  
ATOM   1571  CD  GLU A 199     -11.382 -14.289  -0.948  1.00 93.51           C  
ATOM   1572  OE1 GLU A 199     -11.594 -13.347  -1.756  1.00 93.51           O  
ATOM   1573  OE2 GLU A 199     -11.517 -15.479  -1.333  1.00 93.51           O  
ATOM   1574  N   GLY A 200      -8.597 -14.721   4.749  1.00 95.41           N  
ATOM   1575  CA  GLY A 200      -7.558 -15.322   5.597  1.00 95.41           C  
ATOM   1576  C   GLY A 200      -6.215 -14.585   5.588  1.00 95.41           C  
ATOM   1577  O   GLY A 200      -5.276 -15.050   6.238  1.00 95.41           O  
ATOM   1578  N   GLU A 201      -6.137 -13.450   4.900  1.00 97.79           N  
ATOM   1579  CA  GLU A 201      -4.965 -12.582   4.795  1.00 97.79           C  
ATOM   1580  C   GLU A 201      -5.186 -11.297   5.609  1.00 97.79           C  
ATOM   1581  CB  GLU A 201      -4.647 -12.318   3.308  1.00 97.79           C  
ATOM   1582  O   GLU A 201      -6.315 -10.837   5.787  1.00 97.79           O  
ATOM   1583  CG  GLU A 201      -4.307 -13.640   2.586  1.00 97.79           C  
ATOM   1584  CD  GLU A 201      -4.161 -13.557   1.056  1.00 97.79           C  
ATOM   1585  OE1 GLU A 201      -3.365 -14.374   0.527  1.00 97.79           O  
ATOM   1586  OE2 GLU A 201      -4.938 -12.830   0.402  1.00 97.79           O  
ATOM   1587  N   THR A 202      -4.108 -10.760   6.172  1.00 98.48           N  
ATOM   1588  CA  THR A 202      -4.066  -9.432   6.784  1.00 98.48           C  
ATOM   1589  C   THR A 202      -4.112  -8.407   5.672  1.00 98.48           C  
ATOM   1590  CB  THR A 202      -2.771  -9.225   7.574  1.00 98.48           C  
ATOM   1591  O   THR A 202      -3.329  -8.505   4.732  1.00 98.48           O  
ATOM   1592  CG2 THR A 202      -2.679  -7.860   8.252  1.00 98.48           C  
ATOM   1593  OG1 THR A 202      -2.690 -10.197   8.591  1.00 98.48           O  
ATOM   1594  N   ASP A 203      -5.037  -7.465   5.809  1.00 98.51           N  
ATOM   1595  CA  ASP A 203      -5.286  -6.432   4.816  1.00 98.51           C  
ATOM   1596  C   ASP A 203      -5.590  -5.106   5.548  1.00 98.51           C  
ATOM   1597  CB  ASP A 203      -6.414  -6.964   3.912  1.00 98.51           C  
ATOM   1598  O   ASP A 203      -6.716  -4.819   5.981  1.00 98.51           O  
ATOM   1599  CG  ASP A 203      -6.791  -5.988   2.813  1.00 98.51           C  
ATOM   1600  OD1 ASP A 203      -6.164  -4.913   2.750  1.00 98.51           O  
ATOM   1601  OD2 ASP A 203      -7.877  -6.157   2.195  1.00 98.51           O  
ATOM   1602  N   TRP A 204      -4.556  -4.314   5.825  1.00 98.76           N  
ATOM   1603  CA  TRP A 204      -4.694  -3.098   6.623  1.00 98.76           C  
ATOM   1604  C   TRP A 204      -5.311  -1.956   5.817  1.00 98.76           C  
ATOM   1605  CB  TRP A 204      -3.344  -2.671   7.188  1.00 98.76           C  
ATOM   1606  O   TRP A 204      -4.803  -1.543   4.781  1.00 98.76           O  
ATOM   1607  CG  TRP A 204      -2.796  -3.526   8.281  1.00 98.76           C  
ATOM   1608  CD1 TRP A 204      -1.762  -4.387   8.161  1.00 98.76           C  
ATOM   1609  CD2 TRP A 204      -3.219  -3.598   9.671  1.00 98.76           C  
ATOM   1610  CE2 TRP A 204      -2.358  -4.505  10.356  1.00 98.76           C  
ATOM   1611  CE3 TRP A 204      -4.226  -2.960  10.427  1.00 98.76           C  
ATOM   1612  NE1 TRP A 204      -1.478  -4.946   9.393  1.00 98.76           N  
ATOM   1613  CH2 TRP A 204      -3.494  -4.110  12.453  1.00 98.76           C  
ATOM   1614  CZ2 TRP A 204      -2.492  -4.765  11.725  1.00 98.76           C  
ATOM   1615  CZ3 TRP A 204      -4.343  -3.190  11.810  1.00 98.76           C  
ATOM   1616  N   LYS A 205      -6.366  -1.334   6.360  1.00 98.78           N  
ATOM   1617  CA  LYS A 205      -7.032  -0.175   5.745  1.00 98.78           C  
ATOM   1618  C   LYS A 205      -6.682   1.109   6.485  1.00 98.78           C  
ATOM   1619  CB  LYS A 205      -8.549  -0.414   5.648  1.00 98.78           C  
ATOM   1620  O   LYS A 205      -7.345   1.471   7.461  1.00 98.78           O  
ATOM   1621  CG  LYS A 205      -8.947  -1.739   4.978  1.00 98.78           C  
ATOM   1622  CD  LYS A 205      -8.337  -1.916   3.582  1.00 98.78           C  
ATOM   1623  CE  LYS A 205      -8.819  -3.232   2.988  1.00 98.78           C  
ATOM   1624  NZ  LYS A 205      -8.100  -3.554   1.744  1.00 98.78           N  
ATOM   1625  N   ILE A 206      -5.665   1.824   6.009  1.00 98.90           N  
ATOM   1626  CA  ILE A 206      -5.250   3.118   6.560  1.00 98.90           C  
ATOM   1627  C   ILE A 206      -6.318   4.174   6.285  1.00 98.90           C  
ATOM   1628  CB  ILE A 206      -3.884   3.555   5.989  1.00 98.90           C  
ATOM   1629  O   ILE A 206      -6.721   4.403   5.150  1.00 98.90           O  
ATOM   1630  CG1 ILE A 206      -2.759   2.529   6.248  1.00 98.90           C  
ATOM   1631  CG2 ILE A 206      -3.472   4.936   6.529  1.00 98.90           C  
ATOM   1632  CD1 ILE A 206      -2.560   2.148   7.720  1.00 98.90           C  
ATOM   1633  N   ILE A 207      -6.747   4.879   7.326  1.00 98.91           N  
ATOM   1634  CA  ILE A 207      -7.698   5.985   7.234  1.00 98.91           C  
ATOM   1635  C   ILE A 207      -6.909   7.281   7.156  1.00 98.91           C  
ATOM   1636  CB  ILE A 207      -8.684   5.979   8.421  1.00 98.91           C  
ATOM   1637  O   ILE A 207      -6.146   7.600   8.070  1.00 98.91           O  
ATOM   1638  CG1 ILE A 207      -9.317   4.576   8.560  1.00 98.91           C  
ATOM   1639  CG2 ILE A 207      -9.738   7.088   8.207  1.00 98.91           C  
ATOM   1640  CD1 ILE A 207     -10.314   4.422   9.703  1.00 98.91           C  
ATOM   1641  N   ALA A 208      -7.101   8.043   6.083  1.00 98.92           N  
ATOM   1642  CA  ALA A 208      -6.355   9.268   5.846  1.00 98.92           C  
ATOM   1643  C   ALA A 208      -7.235  10.392   5.284  1.00 98.92           C  
ATOM   1644  CB  ALA A 208      -5.168   8.932   4.937  1.00 98.92           C  
ATOM   1645  O   ALA A 208      -8.356  10.173   4.826  1.00 98.92           O  
ATOM   1646  N   ILE A 209      -6.719  11.618   5.316  1.00 98.85           N  
ATOM   1647  CA  ILE A 209      -7.358  12.791   4.710  1.00 98.85           C  
ATOM   1648  C   ILE A 209      -6.327  13.608   3.928  1.00 98.85           C  
ATOM   1649  CB  ILE A 209      -8.112  13.600   5.792  1.00 98.85           C  
ATOM   1650  O   ILE A 209      -5.199  13.792   4.399  1.00 98.85           O  
ATOM   1651  CG1 ILE A 209      -9.057  14.635   5.146  1.00 98.85           C  
ATOM   1652  CG2 ILE A 209      -7.163  14.254   6.820  1.00 98.85           C  
ATOM   1653  CD1 ILE A 209     -10.044  15.271   6.135  1.00 98.85           C  
ATOM   1654  N   ASP A 210      -6.693  14.096   2.738  1.00 98.76           N  
ATOM   1655  CA  ASP A 210      -5.865  15.034   1.965  1.00 98.76           C  
ATOM   1656  C   ASP A 210      -5.539  16.261   2.829  1.00 98.76           C  
ATOM   1657  CB  ASP A 210      -6.578  15.423   0.649  1.00 98.76           C  
ATOM   1658  O   ASP A 210      -6.429  16.902   3.389  1.00 98.76           O  
ATOM   1659  CG  ASP A 210      -5.774  16.323  -0.318  1.00 98.76           C  
ATOM   1660  OD1 ASP A 210      -4.786  16.981   0.093  1.00 98.76           O  
ATOM   1661  OD2 ASP A 210      -6.164  16.431  -1.503  1.00 98.76           O  
ATOM   1662  N   VAL A 211      -4.259  16.628   2.929  1.00 98.44           N  
ATOM   1663  CA  VAL A 211      -3.810  17.800   3.703  1.00 98.44           C  
ATOM   1664  C   VAL A 211      -4.400  19.121   3.197  1.00 98.44           C  
ATOM   1665  CB  VAL A 211      -2.277  17.910   3.732  1.00 98.44           C  
ATOM   1666  O   VAL A 211      -4.367  20.121   3.914  1.00 98.44           O  
ATOM   1667  CG1 VAL A 211      -1.642  16.680   4.383  1.00 98.44           C  
ATOM   1668  CG2 VAL A 211      -1.664  18.150   2.344  1.00 98.44           C  
ATOM   1669  N   ASN A 212      -4.921  19.138   1.968  1.00 97.83           N  
ATOM   1670  CA  ASN A 212      -5.597  20.282   1.363  1.00 97.83           C  
ATOM   1671  C   ASN A 212      -7.114  20.300   1.625  1.00 97.83           C  
ATOM   1672  CB  ASN A 212      -5.299  20.307  -0.141  1.00 97.83           C  
ATOM   1673  O   ASN A 212      -7.792  21.234   1.186  1.00 97.83           O  
ATOM   1674  CG  ASN A 212      -3.817  20.293  -0.442  1.00 97.83           C  
ATOM   1675  ND2 ASN A 212      -3.321  19.191  -0.948  1.00 97.83           N  
ATOM   1676  OD1 ASN A 212      -3.095  21.255  -0.224  1.00 97.83           O  
ATOM   1677  N   ASP A 213      -7.666  19.294   2.309  1.00 98.46           N  
ATOM   1678  CA  ASP A 213      -9.068  19.294   2.715  1.00 98.46           C  
ATOM   1679  C   ASP A 213      -9.335  20.426   3.735  1.00 98.46           C  
ATOM   1680  CB  ASP A 213      -9.474  17.921   3.271  1.00 98.46           C  
ATOM   1681  O   ASP A 213      -8.551  20.616   4.671  1.00 98.46           O  
ATOM   1682  CG  ASP A 213     -10.987  17.832   3.445  1.00 98.46           C  
ATOM   1683  OD1 ASP A 213     -11.514  18.494   4.365  1.00 98.46           O  
ATOM   1684  OD2 ASP A 213     -11.647  17.208   2.591  1.00 98.46           O  
ATOM   1685  N   PRO A 214     -10.442  21.188   3.618  1.00 98.23           N  
ATOM   1686  CA  PRO A 214     -10.801  22.226   4.588  1.00 98.23           C  
ATOM   1687  C   PRO A 214     -10.908  21.746   6.047  1.00 98.23           C  
ATOM   1688  CB  PRO A 214     -12.148  22.769   4.100  1.00 98.23           C  
ATOM   1689  O   PRO A 214     -10.743  22.551   6.968  1.00 98.23           O  
ATOM   1690  CG  PRO A 214     -12.116  22.517   2.595  1.00 98.23           C  
ATOM   1691  CD  PRO A 214     -11.368  21.194   2.498  1.00 98.23           C  
ATOM   1692  N   LEU A 215     -11.189  20.460   6.275  1.00 97.95           N  
ATOM   1693  CA  LEU A 215     -11.249  19.826   7.592  1.00 97.95           C  
ATOM   1694  C   LEU A 215      -9.918  19.202   8.030  1.00 97.95           C  
ATOM   1695  CB  LEU A 215     -12.377  18.778   7.617  1.00 97.95           C  
ATOM   1696  O   LEU A 215      -9.796  18.854   9.202  1.00 97.95           O  
ATOM   1697  CG  LEU A 215     -13.797  19.344   7.446  1.00 97.95           C  
ATOM   1698  CD1 LEU A 215     -14.810  18.202   7.449  1.00 97.95           C  
ATOM   1699  CD2 LEU A 215     -14.171  20.313   8.576  1.00 97.95           C  
ATOM   1700  N   ALA A 216      -8.895  19.129   7.172  1.00 98.29           N  
ATOM   1701  CA  ALA A 216      -7.619  18.486   7.500  1.00 98.29           C  
ATOM   1702  C   ALA A 216      -6.931  19.087   8.735  1.00 98.29           C  
ATOM   1703  CB  ALA A 216      -6.684  18.581   6.293  1.00 98.29           C  
ATOM   1704  O   ALA A 216      -6.221  18.387   9.442  1.00 98.29           O  
ATOM   1705  N   SER A 217      -7.143  20.369   9.043  1.00 97.67           N  
ATOM   1706  CA  SER A 217      -6.602  20.989  10.268  1.00 97.67           C  
ATOM   1707  C   SER A 217      -7.366  20.615  11.548  1.00 97.67           C  
ATOM   1708  CB  SER A 217      -6.546  22.511  10.118  1.00 97.67           C  
ATOM   1709  O   SER A 217      -6.828  20.753  12.645  1.00 97.67           O  
ATOM   1710  OG  SER A 217      -7.819  23.051   9.798  1.00 97.67           O  
ATOM   1711  N   LYS A 218      -8.611  20.144  11.417  1.00 98.31           N  
ATOM   1712  CA  LYS A 218      -9.515  19.816  12.529  1.00 98.31           C  
ATOM   1713  C   LYS A 218      -9.578  18.327  12.852  1.00 98.31           C  
ATOM   1714  CB  LYS A 218     -10.928  20.308  12.204  1.00 98.31           C  
ATOM   1715  O   LYS A 218      -9.973  17.991  13.957  1.00 98.31           O  
ATOM   1716  CG  LYS A 218     -11.009  21.830  12.059  1.00 98.31           C  
ATOM   1717  CD  LYS A 218     -12.467  22.226  11.827  1.00 98.31           C  
ATOM   1718  CE  LYS A 218     -12.572  23.738  11.648  1.00 98.31           C  
ATOM   1719  NZ  LYS A 218     -13.978  24.123  11.391  1.00 98.31           N  
ATOM   1720  N   VAL A 219      -9.220  17.472  11.898  1.00 98.34           N  
ATOM   1721  CA  VAL A 219      -9.301  16.012  12.014  1.00 98.34           C  
ATOM   1722  C   VAL A 219      -7.881  15.474  12.085  1.00 98.34           C  
ATOM   1723  CB  VAL A 219     -10.089  15.425  10.824  1.00 98.34           C  
ATOM   1724  O   VAL A 219      -7.195  15.475  11.067  1.00 98.34           O  
ATOM   1725  CG1 VAL A 219     -10.325  13.922  10.982  1.00 98.34           C  
ATOM   1726  CG2 VAL A 219     -11.465  16.090  10.674  1.00 98.34           C  
ATOM   1727  N   ASN A 220      -7.394  15.131  13.275  1.00 98.15           N  
ATOM   1728  CA  ASN A 220      -5.998  14.772  13.552  1.00 98.15           C  
ATOM   1729  C   ASN A 220      -5.821  13.340  14.062  1.00 98.15           C  
ATOM   1730  CB  ASN A 220      -5.406  15.780  14.551  1.00 98.15           C  
ATOM   1731  O   ASN A 220      -4.723  12.811  13.934  1.00 98.15           O  
ATOM   1732  CG  ASN A 220      -5.355  17.189  13.999  1.00 98.15           C  
ATOM   1733  ND2 ASN A 220      -6.218  18.068  14.449  1.00 98.15           N  
ATOM   1734  OD1 ASN A 220      -4.578  17.505  13.108  1.00 98.15           O  
ATOM   1735  N   ASP A 221      -6.873  12.726  14.593  1.00 98.61           N  
ATOM   1736  CA  ASP A 221      -6.874  11.329  15.027  1.00 98.61           C  
ATOM   1737  C   ASP A 221      -8.236  10.678  14.725  1.00 98.61           C  
ATOM   1738  CB  ASP A 221      -6.507  11.278  16.526  1.00 98.61           C  
ATOM   1739  O   ASP A 221      -9.188  11.341  14.299  1.00 98.61           O  
ATOM   1740  CG  ASP A 221      -5.929   9.934  16.991  1.00 98.61           C  
ATOM   1741  OD1 ASP A 221      -5.942   8.961  16.202  1.00 98.61           O  
ATOM   1742  OD2 ASP A 221      -5.506   9.854  18.163  1.00 98.61           O  
ATOM   1743  N   ILE A 222      -8.351   9.374  14.953  1.00 98.23           N  
ATOM   1744  CA  ILE A 222      -9.525   8.578  14.598  1.00 98.23           C  
ATOM   1745  C   ILE A 222     -10.804   9.057  15.297  1.00 98.23           C  
ATOM   1746  CB  ILE A 222      -9.226   7.088  14.868  1.00 98.23           C  
ATOM   1747  O   ILE A 222     -11.883   9.027  14.709  1.00 98.23           O  
ATOM   1748  CG1 ILE A 222     -10.246   6.148  14.210  1.00 98.23           C  
ATOM   1749  CG2 ILE A 222      -9.137   6.751  16.368  1.00 98.23           C  
ATOM   1750  CD1 ILE A 222     -10.353   6.323  12.692  1.00 98.23           C  
ATOM   1751  N   ALA A 223     -10.685   9.581  16.520  1.00 97.93           N  
ATOM   1752  CA  ALA A 223     -11.811  10.124  17.279  1.00 97.93           C  
ATOM   1753  C   ALA A 223     -12.439  11.358  16.605  1.00 97.93           C  
ATOM   1754  CB  ALA A 223     -11.315  10.456  18.691  1.00 97.93           C  
ATOM   1755  O   ALA A 223     -13.655  11.552  16.669  1.00 97.93           O  
ATOM   1756  N   ASP A 224     -11.635  12.167  15.909  1.00 98.52           N  
ATOM   1757  CA  ASP A 224     -12.145  13.320  15.169  1.00 98.52           C  
ATOM   1758  C   ASP A 224     -12.960  12.870  13.945  1.00 98.52           C  
ATOM   1759  CB  ASP A 224     -10.997  14.224  14.708  1.00 98.52           C  
ATOM   1760  O   ASP A 224     -13.875  13.575  13.513  1.00 98.52           O  
ATOM   1761  CG  ASP A 224     -10.117  14.798  15.820  1.00 98.52           C  
ATOM   1762  OD1 ASP A 224     -10.664  15.222  16.859  1.00 98.52           O  
ATOM   1763  OD2 ASP A 224      -8.891  14.882  15.571  1.00 98.52           O  
ATOM   1764  N   VAL A 225     -12.676  11.687  13.385  1.00 98.45           N  
ATOM   1765  CA  VAL A 225     -13.438  11.159  12.244  1.00 98.45           C  
ATOM   1766  C   VAL A 225     -14.897  10.948  12.631  1.00 98.45           C  
ATOM   1767  CB  VAL A 225     -12.835   9.867  11.658  1.00 98.45           C  
ATOM   1768  O   VAL A 225     -15.780  11.418  11.918  1.00 98.45           O  
ATOM   1769  CG1 VAL A 225     -13.637   9.381  10.442  1.00 98.45           C  
ATOM   1770  CG2 VAL A 225     -11.397  10.110  11.190  1.00 98.45           C  
ATOM   1771  N   ASP A 226     -15.170  10.335  13.782  1.00 95.66           N  
ATOM   1772  CA  ASP A 226     -16.545  10.155  14.266  1.00 95.66           C  
ATOM   1773  C   ASP A 226     -17.233  11.484  14.610  1.00 95.66           C  
ATOM   1774  CB  ASP A 226     -16.553   9.223  15.487  1.00 95.66           C  
ATOM   1775  O   ASP A 226     -18.448  11.617  14.440  1.00 95.66           O  
ATOM   1776  CG  ASP A 226     -16.573   7.736  15.122  1.00 95.66           C  
ATOM   1777  OD1 ASP A 226     -17.040   7.396  14.005  1.00 95.66           O  
ATOM   1778  OD2 ASP A 226     -16.203   6.939  16.008  1.00 95.66           O  
ATOM   1779  N   GLN A 227     -16.470  12.491  15.047  1.00 97.75           N  
ATOM   1780  CA  GLN A 227     -17.003  13.821  15.341  1.00 97.75           C  
ATOM   1781  C   GLN A 227     -17.413  14.586  14.072  1.00 97.75           C  
ATOM   1782  CB  GLN A 227     -15.966  14.610  16.157  1.00 97.75           C  
ATOM   1783  O   GLN A 227     -18.481  15.203  14.042  1.00 97.75           O  
ATOM   1784  CG  GLN A 227     -16.501  15.997  16.551  1.00 97.75           C  
ATOM   1785  CD  GLN A 227     -15.519  16.825  17.369  1.00 97.75           C  
ATOM   1786  NE2 GLN A 227     -15.895  18.021  17.763  1.00 97.75           N  
ATOM   1787  OE1 GLN A 227     -14.409  16.454  17.682  1.00 97.75           O  
ATOM   1788  N   TYR A 228     -16.560  14.597  13.044  1.00 98.30           N  
ATOM   1789  CA  TYR A 228     -16.755  15.410  11.837  1.00 98.30           C  
ATOM   1790  C   TYR A 228     -17.451  14.657  10.694  1.00 98.30           C  
ATOM   1791  CB  TYR A 228     -15.411  16.008  11.397  1.00 98.30           C  
ATOM   1792  O   TYR A 228     -18.081  15.290   9.845  1.00 98.30           O  
ATOM   1793  CG  TYR A 228     -14.912  17.125  12.302  1.00 98.30           C  
ATOM   1794  CD1 TYR A 228     -15.380  18.442  12.123  1.00 98.30           C  
ATOM   1795  CD2 TYR A 228     -13.993  16.855  13.332  1.00 98.30           C  
ATOM   1796  CE1 TYR A 228     -14.930  19.472  12.974  1.00 98.30           C  
ATOM   1797  CE2 TYR A 228     -13.540  17.871  14.186  1.00 98.30           C  
ATOM   1798  OH  TYR A 228     -13.563  20.175  14.822  1.00 98.30           O  
ATOM   1799  CZ  TYR A 228     -14.011  19.185  14.008  1.00 98.30           C  
ATOM   1800  N   PHE A 229     -17.392  13.324  10.693  1.00 98.06           N  
ATOM   1801  CA  PHE A 229     -18.001  12.437   9.699  1.00 98.06           C  
ATOM   1802  C   PHE A 229     -18.839  11.340  10.386  1.00 98.06           C  
ATOM   1803  CB  PHE A 229     -16.912  11.851   8.787  1.00 98.06           C  
ATOM   1804  O   PHE A 229     -18.557  10.147  10.235  1.00 98.06           O  
ATOM   1805  CG  PHE A 229     -15.944  12.862   8.211  1.00 98.06           C  
ATOM   1806  CD1 PHE A 229     -16.266  13.581   7.046  1.00 98.06           C  
ATOM   1807  CD2 PHE A 229     -14.699  13.057   8.829  1.00 98.06           C  
ATOM   1808  CE1 PHE A 229     -15.334  14.480   6.496  1.00 98.06           C  
ATOM   1809  CE2 PHE A 229     -13.763  13.940   8.272  1.00 98.06           C  
ATOM   1810  CZ  PHE A 229     -14.079  14.654   7.105  1.00 98.06           C  
ATOM   1811  N   PRO A 230     -19.884  11.710  11.151  1.00 97.93           N  
ATOM   1812  CA  PRO A 230     -20.623  10.765  11.981  1.00 97.93           C  
ATOM   1813  C   PRO A 230     -21.202   9.609  11.157  1.00 97.93           C  
ATOM   1814  CB  PRO A 230     -21.710  11.588  12.679  1.00 97.93           C  
ATOM   1815  O   PRO A 230     -21.961   9.808  10.207  1.00 97.93           O  
ATOM   1816  CG  PRO A 230     -21.896  12.794  11.758  1.00 97.93           C  
ATOM   1817  CD  PRO A 230     -20.479  13.034  11.245  1.00 97.93           C  
ATOM   1818  N   GLY A 231     -20.853   8.383  11.554  1.00 97.74           N  
ATOM   1819  CA  GLY A 231     -21.285   7.147  10.902  1.00 97.74           C  
ATOM   1820  C   GLY A 231     -20.383   6.661   9.764  1.00 97.74           C  
ATOM   1821  O   GLY A 231     -20.628   5.560   9.269  1.00 97.74           O  
ATOM   1822  N   LEU A 232     -19.346   7.416   9.377  1.00 98.31           N  
ATOM   1823  CA  LEU A 232     -18.414   7.011   8.323  1.00 98.31           C  
ATOM   1824  C   LEU A 232     -17.646   5.742   8.701  1.00 98.31           C  
ATOM   1825  CB  LEU A 232     -17.459   8.169   7.987  1.00 98.31           C  
ATOM   1826  O   LEU A 232     -17.648   4.810   7.909  1.00 98.31           O  
ATOM   1827  CG  LEU A 232     -16.475   7.861   6.841  1.00 98.31           C  
ATOM   1828  CD1 LEU A 232     -17.206   7.555   5.529  1.00 98.31           C  
ATOM   1829  CD2 LEU A 232     -15.560   9.061   6.610  1.00 98.31           C  
ATOM   1830  N   LEU A 233     -17.071   5.660   9.908  1.00 98.24           N  
ATOM   1831  CA  LEU A 233     -16.324   4.471  10.348  1.00 98.24           C  
ATOM   1832  C   LEU A 233     -17.200   3.214  10.353  1.00 98.24           C  
ATOM   1833  CB  LEU A 233     -15.725   4.706  11.749  1.00 98.24           C  
ATOM   1834  O   LEU A 233     -16.797   2.167   9.850  1.00 98.24           O  
ATOM   1835  CG  LEU A 233     -14.680   5.831  11.843  1.00 98.24           C  
ATOM   1836  CD1 LEU A 233     -14.065   5.859  13.239  1.00 98.24           C  
ATOM   1837  CD2 LEU A 233     -13.541   5.635  10.842  1.00 98.24           C  
ATOM   1838  N   ARG A 234     -18.444   3.332  10.832  1.00 97.35           N  
ATOM   1839  CA  ARG A 234     -19.414   2.231  10.780  1.00 97.35           C  
ATOM   1840  C   ARG A 234     -19.717   1.809   9.340  1.00 97.35           C  
ATOM   1841  CB  ARG A 234     -20.683   2.622  11.544  1.00 97.35           C  
ATOM   1842  O   ARG A 234     -19.733   0.616   9.061  1.00 97.35           O  
ATOM   1843  CG  ARG A 234     -21.665   1.442  11.626  1.00 97.35           C  
ATOM   1844  CD  ARG A 234     -22.919   1.808  12.423  1.00 97.35           C  
ATOM   1845  NE  ARG A 234     -23.702   2.854  11.740  1.00 97.35           N  
ATOM   1846  NH1 ARG A 234     -25.213   3.232  13.418  1.00 97.35           N  
ATOM   1847  NH2 ARG A 234     -25.320   4.436  11.535  1.00 97.35           N  
ATOM   1848  CZ  ARG A 234     -24.739   3.501  12.233  1.00 97.35           C  
ATOM   1849  N   ALA A 235     -19.929   2.771   8.439  1.00 98.16           N  
ATOM   1850  CA  ALA A 235     -20.131   2.493   7.018  1.00 98.16           C  
ATOM   1851  C   ALA A 235     -18.888   1.856   6.371  1.00 98.16           C  
ATOM   1852  CB  ALA A 235     -20.531   3.795   6.313  1.00 98.16           C  
ATOM   1853  O   ALA A 235     -19.032   1.017   5.491  1.00 98.16           O  
ATOM   1854  N   THR A 236     -17.679   2.205   6.823  1.00 98.52           N  
ATOM   1855  CA  THR A 236     -16.422   1.584   6.385  1.00 98.52           C  
ATOM   1856  C   THR A 236     -16.347   0.117   6.733  1.00 98.52           C  
ATOM   1857  CB  THR A 236     -15.193   2.322   6.960  1.00 98.52           C  
ATOM   1858  O   THR A 236     -16.129  -0.710   5.846  1.00 98.52           O  
ATOM   1859  CG2 THR A 236     -13.862   1.773   6.463  1.00 98.52           C  
ATOM   1860  OG1 THR A 236     -15.190   3.702   6.664  1.00 98.52           O  
ATOM   1861  N   VAL A 237     -16.570  -0.211   8.003  1.00 97.77           N  
ATOM   1862  CA  VAL A 237     -16.577  -1.602   8.459  1.00 97.77           C  
ATOM   1863  C   VAL A 237     -17.671  -2.385   7.735  1.00 97.77           C  
ATOM   1864  CB  VAL A 237     -16.744  -1.659   9.986  1.00 97.77           C  
ATOM   1865  O   VAL A 237     -17.406  -3.469   7.226  1.00 97.77           O  
ATOM   1866  CG1 VAL A 237     -16.849  -3.099  10.500  1.00 97.77           C  
ATOM   1867  CG2 VAL A 237     -15.549  -1.001  10.686  1.00 97.77           C  
ATOM   1868  N   GLU A 238     -18.878  -1.823   7.609  1.00 97.21           N  
ATOM   1869  CA  GLU A 238     -19.980  -2.444   6.864  1.00 97.21           C  
ATOM   1870  C   GLU A 238     -19.603  -2.725   5.404  1.00 97.21           C  
ATOM   1871  CB  GLU A 238     -21.231  -1.554   6.969  1.00 97.21           C  
ATOM   1872  O   GLU A 238     -19.776  -3.850   4.939  1.00 97.21           O  
ATOM   1873  CG  GLU A 238     -22.455  -2.145   6.249  1.00 97.21           C  
ATOM   1874  CD  GLU A 238     -23.741  -1.316   6.432  1.00 97.21           C  
ATOM   1875  OE1 GLU A 238     -23.772  -0.410   7.304  1.00 97.21           O  
ATOM   1876  OE2 GLU A 238     -24.728  -1.626   5.728  1.00 97.21           O  
ATOM   1877  N   TRP A 239     -19.028  -1.749   4.698  1.00 98.26           N  
ATOM   1878  CA  TRP A 239     -18.638  -1.895   3.298  1.00 98.26           C  
ATOM   1879  C   TRP A 239     -17.635  -3.039   3.102  1.00 98.26           C  
ATOM   1880  CB  TRP A 239     -18.086  -0.560   2.790  1.00 98.26           C  
ATOM   1881  O   TRP A 239     -17.893  -3.944   2.305  1.00 98.26           O  
ATOM   1882  CG  TRP A 239     -17.872  -0.475   1.312  1.00 98.26           C  
ATOM   1883  CD1 TRP A 239     -18.702   0.154   0.453  1.00 98.26           C  
ATOM   1884  CD2 TRP A 239     -16.787  -1.020   0.496  1.00 98.26           C  
ATOM   1885  CE2 TRP A 239     -17.046  -0.685  -0.866  1.00 98.26           C  
ATOM   1886  CE3 TRP A 239     -15.605  -1.745   0.757  1.00 98.26           C  
ATOM   1887  NE1 TRP A 239     -18.215   0.040  -0.833  1.00 98.26           N  
ATOM   1888  CH2 TRP A 239     -15.041  -1.807  -1.618  1.00 98.26           C  
ATOM   1889  CZ2 TRP A 239     -16.188  -1.051  -1.911  1.00 98.26           C  
ATOM   1890  CZ3 TRP A 239     -14.755  -2.154  -0.287  1.00 98.26           C  
ATOM   1891  N   PHE A 240     -16.533  -3.057   3.864  1.00 98.07           N  
ATOM   1892  CA  PHE A 240     -15.520  -4.117   3.754  1.00 98.07           C  
ATOM   1893  C   PHE A 240     -16.034  -5.476   4.225  1.00 98.07           C  
ATOM   1894  CB  PHE A 240     -14.259  -3.749   4.538  1.00 98.07           C  
ATOM   1895  O   PHE A 240     -15.604  -6.503   3.707  1.00 98.07           O  
ATOM   1896  CG  PHE A 240     -13.379  -2.733   3.857  1.00 98.07           C  
ATOM   1897  CD1 PHE A 240     -12.724  -3.058   2.652  1.00 98.07           C  
ATOM   1898  CD2 PHE A 240     -13.196  -1.470   4.442  1.00 98.07           C  
ATOM   1899  CE1 PHE A 240     -11.916  -2.100   2.017  1.00 98.07           C  
ATOM   1900  CE2 PHE A 240     -12.382  -0.518   3.813  1.00 98.07           C  
ATOM   1901  CZ  PHE A 240     -11.755  -0.831   2.600  1.00 98.07           C  
ATOM   1902  N   LYS A 241     -16.997  -5.498   5.148  1.00 97.01           N  
ATOM   1903  CA  LYS A 241     -17.651  -6.731   5.579  1.00 97.01           C  
ATOM   1904  C   LYS A 241     -18.446  -7.386   4.446  1.00 97.01           C  
ATOM   1905  CB  LYS A 241     -18.529  -6.410   6.795  1.00 97.01           C  
ATOM   1906  O   LYS A 241     -18.459  -8.612   4.352  1.00 97.01           O  
ATOM   1907  CG  LYS A 241     -19.070  -7.685   7.427  1.00 97.01           C  
ATOM   1908  CD  LYS A 241     -19.759  -7.405   8.765  1.00 97.01           C  
ATOM   1909  CE  LYS A 241     -20.256  -8.780   9.187  1.00 97.01           C  
ATOM   1910  NZ  LYS A 241     -21.019  -8.823  10.448  1.00 97.01           N  
ATOM   1911  N   ILE A 242     -19.113  -6.592   3.598  1.00 96.82           N  
ATOM   1912  CA  ILE A 242     -20.145  -7.097   2.673  1.00 96.82           C  
ATOM   1913  C   ILE A 242     -19.793  -7.048   1.183  1.00 96.82           C  
ATOM   1914  CB  ILE A 242     -21.508  -6.421   2.939  1.00 96.82           C  
ATOM   1915  O   ILE A 242     -20.460  -7.725   0.400  1.00 96.82           O  
ATOM   1916  CG1 ILE A 242     -21.564  -4.966   2.421  1.00 96.82           C  
ATOM   1917  CG2 ILE A 242     -21.899  -6.584   4.415  1.00 96.82           C  
ATOM   1918  CD1 ILE A 242     -22.839  -4.206   2.802  1.00 96.82           C  
ATOM   1919  N   TYR A 243     -18.780  -6.287   0.756  1.00 96.32           N  
ATOM   1920  CA  TYR A 243     -18.553  -5.995  -0.672  1.00 96.32           C  
ATOM   1921  C   TYR A 243     -18.325  -7.225  -1.567  1.00 96.32           C  
ATOM   1922  CB  TYR A 243     -17.386  -5.015  -0.860  1.00 96.32           C  
ATOM   1923  O   TYR A 243     -18.608  -7.163  -2.765  1.00 96.32           O  
ATOM   1924  CG  TYR A 243     -16.004  -5.636  -0.772  1.00 96.32           C  
ATOM   1925  CD1 TYR A 243     -15.547  -6.136   0.457  1.00 96.32           C  
ATOM   1926  CD2 TYR A 243     -15.161  -5.678  -1.903  1.00 96.32           C  
ATOM   1927  CE1 TYR A 243     -14.242  -6.629   0.571  1.00 96.32           C  
ATOM   1928  CE2 TYR A 243     -13.839  -6.159  -1.787  1.00 96.32           C  
ATOM   1929  OH  TYR A 243     -12.093  -7.010  -0.334  1.00 96.32           O  
ATOM   1930  CZ  TYR A 243     -13.373  -6.614  -0.533  1.00 96.32           C  
ATOM   1931  N   LYS A 244     -17.841  -8.347  -1.012  1.00 95.10           N  
ATOM   1932  CA  LYS A 244     -17.643  -9.610  -1.746  1.00 95.10           C  
ATOM   1933  C   LYS A 244     -18.848 -10.561  -1.693  1.00 95.10           C  
ATOM   1934  CB  LYS A 244     -16.372 -10.326  -1.262  1.00 95.10           C  
ATOM   1935  O   LYS A 244     -18.869 -11.542  -2.437  1.00 95.10           O  
ATOM   1936  CG  LYS A 244     -15.054  -9.597  -1.539  1.00 95.10           C  
ATOM   1937  CD  LYS A 244     -13.874 -10.477  -1.082  1.00 95.10           C  
ATOM   1938  CE  LYS A 244     -12.528  -9.888  -1.501  1.00 95.10           C  
ATOM   1939  NZ  LYS A 244     -11.391 -10.710  -1.047  1.00 95.10           N  
ATOM   1940  N   ILE A 245     -19.873 -10.292  -0.882  1.00 95.64           N  
ATOM   1941  CA  ILE A 245     -21.061 -11.160  -0.777  1.00 95.64           C  
ATOM   1942  C   ILE A 245     -21.805 -11.290  -2.117  1.00 95.64           C  
ATOM   1943  CB  ILE A 245     -21.994 -10.709   0.366  1.00 95.64           C  
ATOM   1944  O   ILE A 245     -22.165 -12.414  -2.475  1.00 95.64           O  
ATOM   1945  CG1 ILE A 245     -21.274 -10.860   1.721  1.00 95.64           C  
ATOM   1946  CG2 ILE A 245     -23.327 -11.483   0.361  1.00 95.64           C  
ATOM   1947  CD1 ILE A 245     -22.068 -10.262   2.881  1.00 95.64           C  
ATOM   1948  N   PRO A 246     -21.988 -10.219  -2.920  1.00 93.73           N  
ATOM   1949  CA  PRO A 246     -22.559 -10.341  -4.264  1.00 93.73           C  
ATOM   1950  C   PRO A 246     -21.776 -11.274  -5.199  1.00 93.73           C  
ATOM   1951  CB  PRO A 246     -22.590  -8.912  -4.811  1.00 93.73           C  
ATOM   1952  O   PRO A 246     -22.360 -11.854  -6.112  1.00 93.73           O  
ATOM   1953  CG  PRO A 246     -22.759  -8.076  -3.547  1.00 93.73           C  
ATOM   1954  CD  PRO A 246     -21.828  -8.807  -2.589  1.00 93.73           C  
ATOM   1955  N   ASP A 247     -20.482 -11.479  -4.936  1.00 91.28           N  
ATOM   1956  CA  ASP A 247     -19.624 -12.411  -5.673  1.00 91.28           C  
ATOM   1957  C   ASP A 247     -19.718 -13.864  -5.156  1.00 91.28           C  
ATOM   1958  CB  ASP A 247     -18.164 -11.927  -5.646  1.00 91.28           C  
ATOM   1959  O   ASP A 247     -18.971 -14.734  -5.620  1.00 91.28           O  
ATOM   1960  CG  ASP A 247     -17.872 -10.640  -6.416  1.00 91.28           C  
ATOM   1961  OD1 ASP A 247     -18.674 -10.249  -7.284  1.00 91.28           O  
ATOM   1962  OD2 ASP A 247     -16.697 -10.210  -6.298  1.00 91.28           O  
ATOM   1963  N   GLY A 248     -20.606 -14.139  -4.194  1.00 92.82           N  
ATOM   1964  CA  GLY A 248     -20.788 -15.450  -3.567  1.00 92.82           C  
ATOM   1965  C   GLY A 248     -19.729 -15.800  -2.517  1.00 92.82           C  
ATOM   1966  O   GLY A 248     -19.551 -16.978  -2.208  1.00 92.82           O  
ATOM   1967  N   LYS A 249     -18.998 -14.807  -1.998  1.00 94.22           N  
ATOM   1968  CA  LYS A 249     -18.018 -14.978  -0.913  1.00 94.22           C  
ATOM   1969  C   LYS A 249     -18.676 -14.754   0.459  1.00 94.22           C  
ATOM   1970  CB  LYS A 249     -16.852 -14.005  -1.131  1.00 94.22           C  
ATOM   1971  O   LYS A 249     -19.721 -14.104   0.524  1.00 94.22           O  
ATOM   1972  CG  LYS A 249     -16.030 -14.267  -2.406  1.00 94.22           C  
ATOM   1973  CD  LYS A 249     -15.141 -15.509  -2.251  1.00 94.22           C  
ATOM   1974  CE  LYS A 249     -14.221 -15.688  -3.461  1.00 94.22           C  
ATOM   1975  NZ  LYS A 249     -13.107 -16.610  -3.136  1.00 94.22           N  
ATOM   1976  N   PRO A 250     -18.109 -15.308   1.546  1.00 94.34           N  
ATOM   1977  CA  PRO A 250     -18.574 -15.011   2.899  1.00 94.34           C  
ATOM   1978  C   PRO A 250     -18.330 -13.542   3.279  1.00 94.34           C  
ATOM   1979  CB  PRO A 250     -17.802 -15.977   3.806  1.00 94.34           C  
ATOM   1980  O   PRO A 250     -17.646 -12.807   2.569  1.00 94.34           O  
ATOM   1981  CG  PRO A 250     -16.487 -16.177   3.056  1.00 94.34           C  
ATOM   1982  CD  PRO A 250     -16.927 -16.163   1.594  1.00 94.34           C  
ATOM   1983  N   GLU A 251     -18.895 -13.138   4.416  1.00 95.26           N  
ATOM   1984  CA  GLU A 251     -18.529 -11.889   5.087  1.00 95.26           C  
ATOM   1985  C   GLU A 251     -17.039 -11.899   5.436  1.00 95.26           C  
ATOM   1986  CB  GLU A 251     -19.347 -11.728   6.383  1.00 95.26           C  
ATOM   1987  O   GLU A 251     -16.535 -12.896   5.964  1.00 95.26           O  
ATOM   1988  CG  GLU A 251     -20.820 -11.396   6.118  1.00 95.26           C  
ATOM   1989  CD  GLU A 251     -21.727 -11.543   7.348  1.00 95.26           C  
ATOM   1990  OE1 GLU A 251     -22.927 -11.840   7.144  1.00 95.26           O  
ATOM   1991  OE2 GLU A 251     -21.265 -11.277   8.484  1.00 95.26           O  
ATOM   1992  N   ASN A 252     -16.357 -10.781   5.190  1.00 96.48           N  
ATOM   1993  CA  ASN A 252     -15.003 -10.607   5.700  1.00 96.48           C  
ATOM   1994  C   ASN A 252     -15.017 -10.398   7.217  1.00 96.48           C  
ATOM   1995  CB  ASN A 252     -14.281  -9.476   4.962  1.00 96.48           C  
ATOM   1996  O   ASN A 252     -16.012  -9.958   7.807  1.00 96.48           O  
ATOM   1997  CG  ASN A 252     -13.802  -9.876   3.579  1.00 96.48           C  
ATOM   1998  ND2 ASN A 252     -13.261  -8.948   2.841  1.00 96.48           N  
ATOM   1999  OD1 ASN A 252     -13.863 -11.019   3.158  1.00 96.48           O  
ATOM   2000  N   GLN A 253     -13.894 -10.729   7.846  1.00 97.00           N  
ATOM   2001  CA  GLN A 253     -13.699 -10.607   9.286  1.00 97.00           C  
ATOM   2002  C   GLN A 253     -12.763  -9.442   9.594  1.00 97.00           C  
ATOM   2003  CB  GLN A 253     -13.185 -11.936   9.853  1.00 97.00           C  
ATOM   2004  O   GLN A 253     -12.125  -8.893   8.704  1.00 97.00           O  
ATOM   2005  CG  GLN A 253     -14.219 -13.056   9.680  1.00 97.00           C  
ATOM   2006  CD  GLN A 253     -13.773 -14.376  10.295  1.00 97.00           C  
ATOM   2007  NE2 GLN A 253     -14.639 -15.363  10.331  1.00 97.00           N  
ATOM   2008  OE1 GLN A 253     -12.667 -14.566  10.764  1.00 97.00           O  
ATOM   2009  N   PHE A 254     -12.691  -9.055  10.862  1.00 98.13           N  
ATOM   2010  CA  PHE A 254     -11.822  -7.977  11.318  1.00 98.13           C  
ATOM   2011  C   PHE A 254     -11.148  -8.394  12.617  1.00 98.13           C  
ATOM   2012  CB  PHE A 254     -12.631  -6.692  11.540  1.00 98.13           C  
ATOM   2013  O   PHE A 254     -11.790  -9.019  13.469  1.00 98.13           O  
ATOM   2014  CG  PHE A 254     -13.312  -6.133  10.308  1.00 98.13           C  
ATOM   2015  CD1 PHE A 254     -12.715  -5.085   9.587  1.00 98.13           C  
ATOM   2016  CD2 PHE A 254     -14.540  -6.666   9.878  1.00 98.13           C  
ATOM   2017  CE1 PHE A 254     -13.358  -4.551   8.456  1.00 98.13           C  
ATOM   2018  CE2 PHE A 254     -15.157  -6.169   8.722  1.00 98.13           C  
ATOM   2019  CZ  PHE A 254     -14.578  -5.100   8.022  1.00 98.13           C  
ATOM   2020  N   ALA A 255      -9.895  -7.988  12.813  1.00 97.55           N  
ATOM   2021  CA  ALA A 255      -9.344  -7.961  14.163  1.00 97.55           C  
ATOM   2022  C   ALA A 255      -9.971  -6.808  14.967  1.00 97.55           C  
ATOM   2023  CB  ALA A 255      -7.816  -7.928  14.126  1.00 97.55           C  
ATOM   2024  O   ALA A 255     -10.670  -5.947  14.429  1.00 97.55           O  
ATOM   2025  N   PHE A 256      -9.763  -6.817  16.286  1.00 97.30           N  
ATOM   2026  CA  PHE A 256     -10.288  -5.794  17.204  1.00 97.30           C  
ATOM   2027  C   PHE A 256     -11.804  -5.541  17.077  1.00 97.30           C  
ATOM   2028  CB  PHE A 256      -9.478  -4.492  17.062  1.00 97.30           C  
ATOM   2029  O   PHE A 256     -12.261  -4.432  17.314  1.00 97.30           O  
ATOM   2030  CG  PHE A 256      -7.976  -4.676  17.004  1.00 97.30           C  
ATOM   2031  CD1 PHE A 256      -7.272  -5.111  18.143  1.00 97.30           C  
ATOM   2032  CD2 PHE A 256      -7.285  -4.423  15.805  1.00 97.30           C  
ATOM   2033  CE1 PHE A 256      -5.877  -5.274  18.088  1.00 97.30           C  
ATOM   2034  CE2 PHE A 256      -5.891  -4.582  15.754  1.00 97.30           C  
ATOM   2035  CZ  PHE A 256      -5.187  -4.994  16.897  1.00 97.30           C  
ATOM   2036  N   ASN A 257     -12.594  -6.544  16.676  1.00 94.94           N  
ATOM   2037  CA  ASN A 257     -14.037  -6.413  16.418  1.00 94.94           C  
ATOM   2038  C   ASN A 257     -14.417  -5.327  15.385  1.00 94.94           C  
ATOM   2039  CB  ASN A 257     -14.802  -6.256  17.746  1.00 94.94           C  
ATOM   2040  O   ASN A 257     -15.555  -4.859  15.383  1.00 94.94           O  
ATOM   2041  CG  ASN A 257     -14.541  -7.377  18.727  1.00 94.94           C  
ATOM   2042  ND2 ASN A 257     -14.317  -7.051  19.978  1.00 94.94           N  
ATOM   2043  OD1 ASN A 257     -14.539  -8.551  18.397  1.00 94.94           O  
ATOM   2044  N   GLY A 258     -13.493  -4.942  14.498  1.00 95.63           N  
ATOM   2045  CA  GLY A 258     -13.700  -3.864  13.526  1.00 95.63           C  
ATOM   2046  C   GLY A 258     -13.452  -2.458  14.077  1.00 95.63           C  
ATOM   2047  O   GLY A 258     -13.669  -1.488  13.352  1.00 95.63           O  
ATOM   2048  N   ASP A 259     -12.981  -2.326  15.321  1.00 97.28           N  
ATOM   2049  CA  ASP A 259     -12.633  -1.031  15.902  1.00 97.28           C  
ATOM   2050  C   ASP A 259     -11.412  -0.430  15.193  1.00 97.28           C  
ATOM   2051  CB  ASP A 259     -12.367  -1.138  17.414  1.00 97.28           C  
ATOM   2052  O   ASP A 259     -10.348  -1.050  15.095  1.00 97.28           O  
ATOM   2053  CG  ASP A 259     -13.607  -1.452  18.264  1.00 97.28           C  
ATOM   2054  OD1 ASP A 259     -14.736  -1.164  17.807  1.00 97.28           O  
ATOM   2055  OD2 ASP A 259     -13.409  -1.909  19.416  1.00 97.28           O  
ATOM   2056  N   ALA A 260     -11.549   0.814  14.734  1.00 98.27           N  
ATOM   2057  CA  ALA A 260     -10.442   1.546  14.141  1.00 98.27           C  
ATOM   2058  C   ALA A 260      -9.399   1.917  15.211  1.00 98.27           C  
ATOM   2059  CB  ALA A 260     -10.987   2.757  13.382  1.00 98.27           C  
ATOM   2060  O   ALA A 260      -9.718   2.458  16.273  1.00 98.27           O  
ATOM   2061  N   LYS A 261      -8.127   1.635  14.927  1.00 98.56           N  
ATOM   2062  CA  LYS A 261      -6.985   2.042  15.751  1.00 98.56           C  
ATOM   2063  C   LYS A 261      -6.574   3.472  15.401  1.00 98.56           C  
ATOM   2064  CB  LYS A 261      -5.830   1.040  15.587  1.00 98.56           C  
ATOM   2065  O   LYS A 261      -6.817   3.934  14.290  1.00 98.56           O  
ATOM   2066  CG  LYS A 261      -6.207  -0.430  15.855  1.00 98.56           C  
ATOM   2067  CD  LYS A 261      -6.782  -0.701  17.250  1.00 98.56           C  
ATOM   2068  CE  LYS A 261      -5.755  -0.373  18.338  1.00 98.56           C  
ATOM   2069  NZ  LYS A 261      -6.314  -0.655  19.679  1.00 98.56           N  
ATOM   2070  N   ASN A 262      -5.973   4.165  16.362  1.00 98.57           N  
ATOM   2071  CA  ASN A 262      -5.586   5.572  16.247  1.00 98.57           C  
ATOM   2072  C   ASN A 262      -4.409   5.798  15.277  1.00 98.57           C  
ATOM   2073  CB  ASN A 262      -5.317   6.110  17.666  1.00 98.57           C  
ATOM   2074  O   ASN A 262      -3.789   4.845  14.793  1.00 98.57           O  
ATOM   2075  CG  ASN A 262      -4.050   5.600  18.323  1.00 98.57           C  
ATOM   2076  ND2 ASN A 262      -3.660   6.217  19.409  1.00 98.57           N  
ATOM   2077  OD1 ASN A 262      -3.412   4.648  17.904  1.00 98.57           O  
ATOM   2078  N   ALA A 263      -4.102   7.068  15.005  1.00 98.54           N  
ATOM   2079  CA  ALA A 263      -3.044   7.464  14.077  1.00 98.54           C  
ATOM   2080  C   ALA A 263      -1.666   6.897  14.464  1.00 98.54           C  
ATOM   2081  CB  ALA A 263      -3.015   8.995  14.007  1.00 98.54           C  
ATOM   2082  O   ALA A 263      -0.941   6.414  13.598  1.00 98.54           O  
ATOM   2083  N   ASP A 264      -1.323   6.889  15.756  1.00 98.45           N  
ATOM   2084  CA  ASP A 264      -0.047   6.347  16.241  1.00 98.45           C  
ATOM   2085  C   ASP A 264       0.109   4.865  15.894  1.00 98.45           C  
ATOM   2086  CB  ASP A 264       0.075   6.531  17.761  1.00 98.45           C  
ATOM   2087  O   ASP A 264       1.128   4.465  15.332  1.00 98.45           O  
ATOM   2088  CG  ASP A 264       0.352   7.971  18.199  1.00 98.45           C  
ATOM   2089  OD1 ASP A 264       0.721   8.798  17.336  1.00 98.45           O  
ATOM   2090  OD2 ASP A 264       0.204   8.215  19.417  1.00 98.45           O  
ATOM   2091  N   PHE A 265      -0.918   4.052  16.163  1.00 98.53           N  
ATOM   2092  CA  PHE A 265      -0.911   2.637  15.801  1.00 98.53           C  
ATOM   2093  C   PHE A 265      -0.779   2.463  14.284  1.00 98.53           C  
ATOM   2094  CB  PHE A 265      -2.187   1.977  16.335  1.00 98.53           C  
ATOM   2095  O   PHE A 265       0.068   1.703  13.820  1.00 98.53           O  
ATOM   2096  CG  PHE A 265      -2.198   0.465  16.209  1.00 98.53           C  
ATOM   2097  CD1 PHE A 265      -2.509  -0.145  14.980  1.00 98.53           C  
ATOM   2098  CD2 PHE A 265      -1.861  -0.335  17.318  1.00 98.53           C  
ATOM   2099  CE1 PHE A 265      -2.468  -1.543  14.856  1.00 98.53           C  
ATOM   2100  CE2 PHE A 265      -1.832  -1.737  17.195  1.00 98.53           C  
ATOM   2101  CZ  PHE A 265      -2.130  -2.341  15.962  1.00 98.53           C  
ATOM   2102  N   ALA A 266      -1.555   3.211  13.498  1.00 98.75           N  
ATOM   2103  CA  ALA A 266      -1.483   3.164  12.040  1.00 98.75           C  
ATOM   2104  C   ALA A 266      -0.075   3.491  11.510  1.00 98.75           C  
ATOM   2105  CB  ALA A 266      -2.541   4.121  11.493  1.00 98.75           C  
ATOM   2106  O   ALA A 266       0.440   2.776  10.653  1.00 98.75           O  
ATOM   2107  N   ASN A 267       0.593   4.503  12.071  1.00 98.64           N  
ATOM   2108  CA  ASN A 267       1.963   4.860  11.699  1.00 98.64           C  
ATOM   2109  C   ASN A 267       2.971   3.739  12.011  1.00 98.64           C  
ATOM   2110  CB  ASN A 267       2.347   6.174  12.399  1.00 98.64           C  
ATOM   2111  O   ASN A 267       3.925   3.563  11.252  1.00 98.64           O  
ATOM   2112  CG  ASN A 267       1.609   7.385  11.851  1.00 98.64           C  
ATOM   2113  ND2 ASN A 267       1.281   8.340  12.689  1.00 98.64           N  
ATOM   2114  OD1 ASN A 267       1.330   7.512  10.672  1.00 98.64           O  
ATOM   2115  N   THR A 268       2.764   2.950  13.076  1.00 98.51           N  
ATOM   2116  CA  THR A 268       3.620   1.778  13.355  1.00 98.51           C  
ATOM   2117  C   THR A 268       3.478   0.688  12.292  1.00 98.51           C  
ATOM   2118  CB  THR A 268       3.429   1.182  14.762  1.00 98.51           C  
ATOM   2119  O   THR A 268       4.494   0.178  11.822  1.00 98.51           O  
ATOM   2120  CG2 THR A 268       3.708   2.191  15.874  1.00 98.51           C  
ATOM   2121  OG1 THR A 268       2.157   0.633  15.008  1.00 98.51           O  
ATOM   2122  N   ILE A 269       2.250   0.411  11.836  1.00 98.63           N  
ATOM   2123  CA  ILE A 269       1.976  -0.557  10.762  1.00 98.63           C  
ATOM   2124  C   ILE A 269       2.567  -0.076   9.427  1.00 98.63           C  
ATOM   2125  CB  ILE A 269       0.452  -0.798  10.649  1.00 98.63           C  
ATOM   2126  O   ILE A 269       3.213  -0.837   8.705  1.00 98.63           O  
ATOM   2127  CG1 ILE A 269      -0.200  -1.328  11.949  1.00 98.63           C  
ATOM   2128  CG2 ILE A 269       0.133  -1.753   9.494  1.00 98.63           C  
ATOM   2129  CD1 ILE A 269       0.393  -2.628  12.511  1.00 98.63           C  
ATOM   2130  N   ILE A 270       2.420   1.213   9.107  1.00 98.82           N  
ATOM   2131  CA  ILE A 270       3.012   1.804   7.896  1.00 98.82           C  
ATOM   2132  C   ILE A 270       4.544   1.703   7.931  1.00 98.82           C  
ATOM   2133  CB  ILE A 270       2.546   3.265   7.721  1.00 98.82           C  
ATOM   2134  O   ILE A 270       5.169   1.356   6.931  1.00 98.82           O  
ATOM   2135  CG1 ILE A 270       1.027   3.318   7.447  1.00 98.82           C  
ATOM   2136  CG2 ILE A 270       3.308   3.945   6.567  1.00 98.82           C  
ATOM   2137  CD1 ILE A 270       0.433   4.716   7.649  1.00 98.82           C  
ATOM   2138  N   ALA A 271       5.173   1.979   9.077  1.00 98.57           N  
ATOM   2139  CA  ALA A 271       6.624   1.865   9.214  1.00 98.57           C  
ATOM   2140  C   ALA A 271       7.117   0.417   9.033  1.00 98.57           C  
ATOM   2141  CB  ALA A 271       7.033   2.435  10.576  1.00 98.57           C  
ATOM   2142  O   ALA A 271       8.171   0.190   8.434  1.00 98.57           O  
ATOM   2143  N   GLU A 272       6.358  -0.565   9.519  1.00 98.47           N  
ATOM   2144  CA  GLU A 272       6.678  -1.981   9.355  1.00 98.47           C  
ATOM   2145  C   GLU A 272       6.533  -2.449   7.900  1.00 98.47           C  
ATOM   2146  CB  GLU A 272       5.817  -2.799  10.319  1.00 98.47           C  
ATOM   2147  O   GLU A 272       7.479  -3.007   7.338  1.00 98.47           O  
ATOM   2148  CG  GLU A 272       6.145  -4.288  10.195  1.00 98.47           C  
ATOM   2149  CD  GLU A 272       5.533  -5.087  11.341  1.00 98.47           C  
ATOM   2150  OE1 GLU A 272       6.322  -5.795  12.017  1.00 98.47           O  
ATOM   2151  OE2 GLU A 272       4.321  -4.914  11.560  1.00 98.47           O  
ATOM   2152  N   THR A 273       5.410  -2.142   7.248  1.00 98.65           N  
ATOM   2153  CA  THR A 273       5.199  -2.462   5.824  1.00 98.65           C  
ATOM   2154  C   THR A 273       6.198  -1.737   4.916  1.00 98.65           C  
ATOM   2155  CB  THR A 273       3.766  -2.153   5.372  1.00 98.65           C  
ATOM   2156  O   THR A 273       6.649  -2.301   3.917  1.00 98.65           O  
ATOM   2157  CG2 THR A 273       2.734  -3.037   6.064  1.00 98.65           C  
ATOM   2158  OG1 THR A 273       3.450  -0.815   5.658  1.00 98.65           O  
ATOM   2159  N   HIS A 274       6.643  -0.529   5.281  1.00 98.48           N  
ATOM   2160  CA  HIS A 274       7.754   0.143   4.602  1.00 98.48           C  
ATOM   2161  C   HIS A 274       9.070  -0.625   4.752  1.00 98.48           C  
ATOM   2162  CB  HIS A 274       7.915   1.576   5.122  1.00 98.48           C  
ATOM   2163  O   HIS A 274       9.801  -0.809   3.779  1.00 98.48           O  
ATOM   2164  CG  HIS A 274       8.950   2.366   4.351  1.00 98.48           C  
ATOM   2165  CD2 HIS A 274      10.109   2.917   4.823  1.00 98.48           C  
ATOM   2166  ND1 HIS A 274       8.909   2.644   3.010  1.00 98.48           N  
ATOM   2167  CE1 HIS A 274       9.998   3.342   2.670  1.00 98.48           C  
ATOM   2168  NE2 HIS A 274      10.778   3.527   3.748  1.00 98.48           N  
ATOM   2169  N   LYS A 275       9.375  -1.132   5.952  1.00 97.84           N  
ATOM   2170  CA  LYS A 275      10.561  -1.969   6.188  1.00 97.84           C  
ATOM   2171  C   LYS A 275      10.498  -3.279   5.397  1.00 97.84           C  
ATOM   2172  CB  LYS A 275      10.692  -2.212   7.694  1.00 97.84           C  
ATOM   2173  O   LYS A 275      11.518  -3.729   4.875  1.00 97.84           O  
ATOM   2174  CG  LYS A 275      11.969  -2.978   8.050  1.00 97.84           C  
ATOM   2175  CD  LYS A 275      12.007  -3.197   9.561  1.00 97.84           C  
ATOM   2176  CE  LYS A 275      13.256  -3.984   9.950  1.00 97.84           C  
ATOM   2177  NZ  LYS A 275      13.247  -4.263  11.404  1.00 97.84           N  
ATOM   2178  N   PHE A 276       9.321  -3.889   5.271  1.00 97.36           N  
ATOM   2179  CA  PHE A 276       9.131  -5.057   4.411  1.00 97.36           C  
ATOM   2180  C   PHE A 276       9.383  -4.728   2.939  1.00 97.36           C  
ATOM   2181  CB  PHE A 276       7.731  -5.638   4.617  1.00 97.36           C  
ATOM   2182  O   PHE A 276      10.130  -5.455   2.283  1.00 97.36           O  
ATOM   2183  CG  PHE A 276       7.419  -6.197   5.996  1.00 97.36           C  
ATOM   2184  CD1 PHE A 276       8.431  -6.684   6.853  1.00 97.36           C  
ATOM   2185  CD2 PHE A 276       6.078  -6.248   6.418  1.00 97.36           C  
ATOM   2186  CE1 PHE A 276       8.103  -7.184   8.125  1.00 97.36           C  
ATOM   2187  CE2 PHE A 276       5.751  -6.761   7.683  1.00 97.36           C  
ATOM   2188  CZ  PHE A 276       6.763  -7.214   8.543  1.00 97.36           C  
ATOM   2189  N   TRP A 277       8.865  -3.604   2.440  1.00 97.47           N  
ATOM   2190  CA  TRP A 277       9.166  -3.130   1.088  1.00 97.47           C  
ATOM   2191  C   TRP A 277      10.662  -2.851   0.878  1.00 97.47           C  
ATOM   2192  CB  TRP A 277       8.339  -1.882   0.787  1.00 97.47           C  
ATOM   2193  O   TRP A 277      11.217  -3.238  -0.149  1.00 97.47           O  
ATOM   2194  CG  TRP A 277       8.759  -1.171  -0.458  1.00 97.47           C  
ATOM   2195  CD1 TRP A 277       8.256  -1.373  -1.694  1.00 97.47           C  
ATOM   2196  CD2 TRP A 277       9.770  -0.132  -0.598  1.00 97.47           C  
ATOM   2197  CE2 TRP A 277       9.880   0.206  -1.978  1.00 97.47           C  
ATOM   2198  CE3 TRP A 277      10.571   0.585   0.315  1.00 97.47           C  
ATOM   2199  NE1 TRP A 277       8.877  -0.522  -2.590  1.00 97.47           N  
ATOM   2200  CH2 TRP A 277      11.594   1.849  -1.501  1.00 97.47           C  
ATOM   2201  CZ2 TRP A 277      10.793   1.168  -2.435  1.00 97.47           C  
ATOM   2202  CZ3 TRP A 277      11.475   1.567  -0.129  1.00 97.47           C  
ATOM   2203  N   GLN A 278      11.345  -2.243   1.855  1.00 95.87           N  
ATOM   2204  CA  GLN A 278      12.794  -2.022   1.792  1.00 95.87           C  
ATOM   2205  C   GLN A 278      13.551  -3.346   1.638  1.00 95.87           C  
ATOM   2206  CB  GLN A 278      13.294  -1.313   3.057  1.00 95.87           C  
ATOM   2207  O   GLN A 278      14.530  -3.408   0.900  1.00 95.87           O  
ATOM   2208  CG  GLN A 278      12.927   0.175   3.128  1.00 95.87           C  
ATOM   2209  CD  GLN A 278      13.351   0.817   4.445  1.00 95.87           C  
ATOM   2210  NE2 GLN A 278      13.360   2.126   4.525  1.00 95.87           N  
ATOM   2211  OE1 GLN A 278      13.684   0.173   5.428  1.00 95.87           O  
ATOM   2212  N   ASN A 279      13.103  -4.415   2.302  1.00 94.37           N  
ATOM   2213  CA  ASN A 279      13.684  -5.740   2.105  1.00 94.37           C  
ATOM   2214  C   ASN A 279      13.367  -6.275   0.701  1.00 94.37           C  
ATOM   2215  CB  ASN A 279      13.206  -6.693   3.208  1.00 94.37           C  
ATOM   2216  O   ASN A 279      14.283  -6.718   0.019  1.00 94.37           O  
ATOM   2217  CG  ASN A 279      13.699  -6.308   4.590  1.00 94.37           C  
ATOM   2218  ND2 ASN A 279      12.949  -6.644   5.612  1.00 94.37           N  
ATOM   2219  OD1 ASN A 279      14.767  -5.753   4.792  1.00 94.37           O  
ATOM   2220  N   LEU A 280      12.113  -6.185   0.244  1.00 94.47           N  
ATOM   2221  CA  LEU A 280      11.681  -6.636  -1.086  1.00 94.47           C  
ATOM   2222  C   LEU A 280      12.498  -5.993  -2.217  1.00 94.47           C  
ATOM   2223  CB  LEU A 280      10.183  -6.314  -1.245  1.00 94.47           C  
ATOM   2224  O   LEU A 280      13.005  -6.689  -3.092  1.00 94.47           O  
ATOM   2225  CG  LEU A 280       9.594  -6.615  -2.636  1.00 94.47           C  
ATOM   2226  CD1 LEU A 280       9.536  -8.114  -2.923  1.00 94.47           C  
ATOM   2227  CD2 LEU A 280       8.187  -6.031  -2.748  1.00 94.47           C  
ATOM   2228  N   VAL A 281      12.652  -4.666  -2.202  1.00 93.75           N  
ATOM   2229  CA  VAL A 281      13.335  -3.930  -3.280  1.00 93.75           C  
ATOM   2230  C   VAL A 281      14.853  -4.166  -3.293  1.00 93.75           C  
ATOM   2231  CB  VAL A 281      12.958  -2.435  -3.225  1.00 93.75           C  
ATOM   2232  O   VAL A 281      15.493  -3.952  -4.322  1.00 93.75           O  
ATOM   2233  CG1 VAL A 281      13.648  -1.687  -2.081  1.00 93.75           C  
ATOM   2234  CG2 VAL A 281      13.250  -1.708  -4.542  1.00 93.75           C  
ATOM   2235  N   HIS A 282      15.438  -4.637  -2.187  1.00 90.47           N  
ATOM   2236  CA  HIS A 282      16.860  -4.990  -2.087  1.00 90.47           C  
ATOM   2237  C   HIS A 282      17.131  -6.503  -2.156  1.00 90.47           C  
ATOM   2238  CB  HIS A 282      17.455  -4.382  -0.809  1.00 90.47           C  
ATOM   2239  O   HIS A 282      18.292  -6.910  -2.125  1.00 90.47           O  
ATOM   2240  CG  HIS A 282      17.401  -2.875  -0.733  1.00 90.47           C  
ATOM   2241  CD2 HIS A 282      17.804  -1.973  -1.679  1.00 90.47           C  
ATOM   2242  ND1 HIS A 282      16.935  -2.154   0.334  1.00 90.47           N  
ATOM   2243  CE1 HIS A 282      17.036  -0.851   0.039  1.00 90.47           C  
ATOM   2244  NE2 HIS A 282      17.572  -0.683  -1.179  1.00 90.47           N  
ATOM   2245  N   GLN A 283      16.100  -7.351  -2.247  1.00 86.27           N  
ATOM   2246  CA  GLN A 283      16.280  -8.795  -2.406  1.00 86.27           C  
ATOM   2247  C   GLN A 283      16.924  -9.121  -3.758  1.00 86.27           C  
ATOM   2248  CB  GLN A 283      14.940  -9.533  -2.260  1.00 86.27           C  
ATOM   2249  O   GLN A 283      16.501  -8.618  -4.801  1.00 86.27           O  
ATOM   2250  CG  GLN A 283      14.600  -9.865  -0.800  1.00 86.27           C  
ATOM   2251  CD  GLN A 283      13.146 -10.289  -0.612  1.00 86.27           C  
ATOM   2252  NE2 GLN A 283      12.641 -10.293   0.602  1.00 86.27           N  
ATOM   2253  OE1 GLN A 283      12.437 -10.650  -1.535  1.00 86.27           O  
ATOM   2254  N   SER A 284      17.924 -10.004  -3.725  1.00 81.73           N  
ATOM   2255  CA  SER A 284      18.557 -10.596  -4.903  1.00 81.73           C  
ATOM   2256  C   SER A 284      18.670 -12.116  -4.701  1.00 81.73           C  
ATOM   2257  CB  SER A 284      19.921  -9.957  -5.162  1.00 81.73           C  
ATOM   2258  O   SER A 284      19.259 -12.543  -3.701  1.00 81.73           O  
ATOM   2259  OG  SER A 284      20.394 -10.372  -6.426  1.00 81.73           O  
ATOM   2260  N   PRO A 285      18.090 -12.953  -5.587  1.00 79.74           N  
ATOM   2261  CA  PRO A 285      17.337 -12.575  -6.788  1.00 79.74           C  
ATOM   2262  C   PRO A 285      15.996 -11.893  -6.458  1.00 79.74           C  
ATOM   2263  CB  PRO A 285      17.130 -13.889  -7.547  1.00 79.74           C  
ATOM   2264  O   PRO A 285      15.501 -11.991  -5.337  1.00 79.74           O  
ATOM   2265  CG  PRO A 285      17.044 -14.923  -6.424  1.00 79.74           C  
ATOM   2266  CD  PRO A 285      18.048 -14.396  -5.400  1.00 79.74           C  
ATOM   2267  N   ALA A 286      15.410 -11.203  -7.443  1.00 72.97           N  
ATOM   2268  CA  ALA A 286      14.093 -10.582  -7.301  1.00 72.97           C  
ATOM   2269  C   ALA A 286      13.026 -11.612  -6.891  1.00 72.97           C  
ATOM   2270  CB  ALA A 286      13.691  -9.917  -8.627  1.00 72.97           C  
ATOM   2271  O   ALA A 286      13.063 -12.766  -7.333  1.00 72.97           O  
ATOM   2272  N   SER A 287      12.037 -11.176  -6.106  1.00 71.27           N  
ATOM   2273  CA  SER A 287      10.831 -11.971  -5.872  1.00 71.27           C  
ATOM   2274  C   SER A 287      10.153 -12.261  -7.212  1.00 71.27           C  
ATOM   2275  CB  SER A 287       9.866 -11.241  -4.936  1.00 71.27           C  
ATOM   2276  O   SER A 287       9.790 -11.346  -7.947  1.00 71.27           O  
ATOM   2277  OG  SER A 287       8.706 -12.035  -4.788  1.00 71.27           O  
ATOM   2278  N   GLY A 288       9.970 -13.539  -7.553  1.00 75.63           N  
ATOM   2279  CA  GLY A 288       9.378 -13.934  -8.836  1.00 75.63           C  
ATOM   2280  C   GLY A 288       7.918 -13.491  -9.026  1.00 75.63           C  
ATOM   2281  O   GLY A 288       7.391 -13.622 -10.130  1.00 75.63           O  
ATOM   2282  N   SER A 289       7.250 -12.991  -7.978  1.00 86.35           N  
ATOM   2283  CA  SER A 289       5.848 -12.556  -8.019  1.00 86.35           C  
ATOM   2284  C   SER A 289       5.652 -11.050  -8.227  1.00 86.35           C  
ATOM   2285  CB  SER A 289       5.124 -12.998  -6.741  1.00 86.35           C  
ATOM   2286  O   SER A 289       4.576 -10.664  -8.691  1.00 86.35           O  
ATOM   2287  OG  SER A 289       5.759 -12.460  -5.600  1.00 86.35           O  
ATOM   2288  N   ILE A 290       6.651 -10.212  -7.917  1.00 94.62           N  
ATOM   2289  CA  ILE A 290       6.544  -8.744  -7.944  1.00 94.62           C  
ATOM   2290  C   ILE A 290       7.666  -8.158  -8.802  1.00 94.62           C  
ATOM   2291  CB  ILE A 290       6.552  -8.133  -6.519  1.00 94.62           C  
ATOM   2292  O   ILE A 290       8.848  -8.377  -8.553  1.00 94.62           O  
ATOM   2293  CG1 ILE A 290       5.392  -8.703  -5.669  1.00 94.62           C  
ATOM   2294  CG2 ILE A 290       6.463  -6.593  -6.611  1.00 94.62           C  
ATOM   2295  CD1 ILE A 290       5.373  -8.231  -4.212  1.00 94.62           C  
ATOM   2296  N   SER A 291       7.294  -7.358  -9.797  1.00 95.62           N  
ATOM   2297  CA  SER A 291       8.222  -6.578 -10.605  1.00 95.62           C  
ATOM   2298  C   SER A 291       8.775  -5.412  -9.792  1.00 95.62           C  
ATOM   2299  CB  SER A 291       7.516  -6.061 -11.858  1.00 95.62           C  
ATOM   2300  O   SER A 291       8.089  -4.409  -9.611  1.00 95.62           O  
ATOM   2301  OG  SER A 291       8.443  -5.343 -12.645  1.00 95.62           O  
ATOM   2302  N   THR A 292      10.033  -5.528  -9.369  1.00 95.65           N  
ATOM   2303  CA  THR A 292      10.780  -4.533  -8.579  1.00 95.65           C  
ATOM   2304  C   THR A 292      11.520  -3.485  -9.425  1.00 95.65           C  
ATOM   2305  CB  THR A 292      11.756  -5.250  -7.633  1.00 95.65           C  
ATOM   2306  O   THR A 292      12.299  -2.691  -8.893  1.00 95.65           O  
ATOM   2307  CG2 THR A 292      11.025  -5.998  -6.518  1.00 95.65           C  
ATOM   2308  OG1 THR A 292      12.491  -6.200  -8.372  1.00 95.65           O  
ATOM   2309  N   THR A 293      11.281  -3.457 -10.742  1.00 94.90           N  
ATOM   2310  CA  THR A 293      11.845  -2.470 -11.680  1.00 94.90           C  
ATOM   2311  C   THR A 293      11.532  -1.042 -11.239  1.00 94.90           C  
ATOM   2312  CB  THR A 293      11.271  -2.643 -13.094  1.00 94.90           C  
ATOM   2313  O   THR A 293      10.363  -0.696 -11.045  1.00 94.90           O  
ATOM   2314  CG2 THR A 293      11.705  -3.957 -13.739  1.00 94.90           C  
ATOM   2315  OG1 THR A 293       9.856  -2.597 -13.023  1.00 94.90           O  
ATOM   2316  N   ASN A 294      12.559  -0.208 -11.108  1.00 96.59           N  
ATOM   2317  CA  ASN A 294      12.431   1.174 -10.646  1.00 96.59           C  
ATOM   2318  C   ASN A 294      13.571   2.045 -11.209  1.00 96.59           C  
ATOM   2319  CB  ASN A 294      12.376   1.135  -9.109  1.00 96.59           C  
ATOM   2320  O   ASN A 294      14.502   1.513 -11.811  1.00 96.59           O  
ATOM   2321  CG  ASN A 294      13.707   0.812  -8.470  1.00 96.59           C  
ATOM   2322  ND2 ASN A 294      13.990  -0.440  -8.193  1.00 96.59           N  
ATOM   2323  OD1 ASN A 294      14.473   1.711  -8.165  1.00 96.59           O  
ATOM   2324  N   ILE A 295      13.520   3.370 -11.038  1.00 96.75           N  
ATOM   2325  CA  ILE A 295      14.570   4.279 -11.552  1.00 96.75           C  
ATOM   2326  C   ILE A 295      15.253   5.137 -10.474  1.00 96.75           C  
ATOM   2327  CB  ILE A 295      14.063   5.143 -12.730  1.00 96.75           C  
ATOM   2328  O   ILE A 295      16.190   5.880 -10.779  1.00 96.75           O  
ATOM   2329  CG1 ILE A 295      13.040   6.215 -12.299  1.00 96.75           C  
ATOM   2330  CG2 ILE A 295      13.496   4.274 -13.865  1.00 96.75           C  
ATOM   2331  CD1 ILE A 295      12.983   7.393 -13.281  1.00 96.75           C  
ATOM   2332  N   THR A 296      14.781   5.097  -9.225  1.00 94.29           N  
ATOM   2333  CA  THR A 296      15.242   6.003  -8.156  1.00 94.29           C  
ATOM   2334  C   THR A 296      15.940   5.309  -6.985  1.00 94.29           C  
ATOM   2335  CB  THR A 296      14.103   6.881  -7.619  1.00 94.29           C  
ATOM   2336  O   THR A 296      16.780   5.948  -6.341  1.00 94.29           O  
ATOM   2337  CG2 THR A 296      13.412   7.734  -8.683  1.00 94.29           C  
ATOM   2338  OG1 THR A 296      13.124   6.099  -6.998  1.00 94.29           O  
ATOM   2339  N   ASN A 297      15.681   4.022  -6.720  1.00 90.74           N  
ATOM   2340  CA  ASN A 297      16.208   3.321  -5.542  1.00 90.74           C  
ATOM   2341  C   ASN A 297      17.636   2.823  -5.778  1.00 90.74           C  
ATOM   2342  CB  ASN A 297      15.270   2.183  -5.099  1.00 90.74           C  
ATOM   2343  O   ASN A 297      17.863   1.635  -5.944  1.00 90.74           O  
ATOM   2344  CG  ASN A 297      13.894   2.694  -4.754  1.00 90.74           C  
ATOM   2345  ND2 ASN A 297      12.909   2.402  -5.563  1.00 90.74           N  
ATOM   2346  OD1 ASN A 297      13.717   3.404  -3.780  1.00 90.74           O  
ATOM   2347  N   ARG A 298      18.621   3.730  -5.771  1.00 84.85           N  
ATOM   2348  CA  ARG A 298      20.025   3.477  -6.180  1.00 84.85           C  
ATOM   2349  C   ARG A 298      20.735   2.275  -5.539  1.00 84.85           C  
ATOM   2350  CB  ARG A 298      20.874   4.721  -5.895  1.00 84.85           C  
ATOM   2351  O   ARG A 298      21.746   1.842  -6.077  1.00 84.85           O  
ATOM   2352  CG  ARG A 298      20.417   5.947  -6.689  1.00 84.85           C  
ATOM   2353  CD  ARG A 298      21.408   7.086  -6.457  1.00 84.85           C  
ATOM   2354  NE  ARG A 298      21.000   8.292  -7.196  1.00 84.85           N  
ATOM   2355  NH1 ARG A 298      23.078   9.249  -7.358  1.00 84.85           N  
ATOM   2356  NH2 ARG A 298      21.313  10.275  -8.262  1.00 84.85           N  
ATOM   2357  CZ  ARG A 298      21.796   9.262  -7.600  1.00 84.85           C  
ATOM   2358  N   ASN A 299      20.251   1.780  -4.402  1.00 84.71           N  
ATOM   2359  CA  ASN A 299      20.817   0.619  -3.709  1.00 84.71           C  
ATOM   2360  C   ASN A 299      20.189  -0.716  -4.153  1.00 84.71           C  
ATOM   2361  CB  ASN A 299      20.656   0.834  -2.197  1.00 84.71           C  
ATOM   2362  O   ASN A 299      20.627  -1.772  -3.710  1.00 84.71           O  
ATOM   2363  CG  ASN A 299      21.395   2.044  -1.658  1.00 84.71           C  
ATOM   2364  ND2 ASN A 299      20.966   2.545  -0.524  1.00 84.71           N  
ATOM   2365  OD1 ASN A 299      22.340   2.571  -2.223  1.00 84.71           O  
ATOM   2366  N   SER A 300      19.155  -0.677  -4.992  1.00 89.24           N  
ATOM   2367  CA  SER A 300      18.494  -1.845  -5.565  1.00 89.24           C  
ATOM   2368  C   SER A 300      19.205  -2.290  -6.842  1.00 89.24           C  
ATOM   2369  CB  SER A 300      17.032  -1.488  -5.847  1.00 89.24           C  
ATOM   2370  O   SER A 300      19.483  -1.474  -7.719  1.00 89.24           O  
ATOM   2371  OG  SER A 300      16.341  -2.575  -6.418  1.00 89.24           O  
ATOM   2372  N   GLU A 301      19.443  -3.596  -6.987  1.00 90.13           N  
ATOM   2373  CA  GLU A 301      19.943  -4.192  -8.239  1.00 90.13           C  
ATOM   2374  C   GLU A 301      18.910  -4.125  -9.380  1.00 90.13           C  
ATOM   2375  CB  GLU A 301      20.382  -5.648  -7.998  1.00 90.13           C  
ATOM   2376  O   GLU A 301      19.246  -4.371 -10.535  1.00 90.13           O  
ATOM   2377  CG  GLU A 301      21.569  -5.756  -7.025  1.00 90.13           C  
ATOM   2378  CD  GLU A 301      22.143  -7.180  -6.905  1.00 90.13           C  
ATOM   2379  OE1 GLU A 301      23.281  -7.298  -6.399  1.00 90.13           O  
ATOM   2380  OE2 GLU A 301      21.453  -8.155  -7.289  1.00 90.13           O  
ATOM   2381  N   HIS A 302      17.664  -3.748  -9.070  1.00 92.09           N  
ATOM   2382  CA  HIS A 302      16.537  -3.679 -10.009  1.00 92.09           C  
ATOM   2383  C   HIS A 302      16.346  -2.282 -10.622  1.00 92.09           C  
ATOM   2384  CB  HIS A 302      15.266  -4.182  -9.305  1.00 92.09           C  
ATOM   2385  O   HIS A 302      15.330  -2.019 -11.271  1.00 92.09           O  
ATOM   2386  CG  HIS A 302      15.477  -5.470  -8.546  1.00 92.09           C  
ATOM   2387  CD2 HIS A 302      15.306  -5.645  -7.203  1.00 92.09           C  
ATOM   2388  ND1 HIS A 302      15.990  -6.647  -9.087  1.00 92.09           N  
ATOM   2389  CE1 HIS A 302      16.163  -7.482  -8.055  1.00 92.09           C  
ATOM   2390  NE2 HIS A 302      15.734  -6.921  -6.916  1.00 92.09           N  
ATOM   2391  N   VAL A 303      17.295  -1.365 -10.391  1.00 95.51           N  
ATOM   2392  CA  VAL A 303      17.292  -0.034 -11.009  1.00 95.51           C  
ATOM   2393  C   VAL A 303      17.631  -0.148 -12.489  1.00 95.51           C  
ATOM   2394  CB  VAL A 303      18.262   0.946 -10.328  1.00 95.51           C  
ATOM   2395  O   VAL A 303      18.711  -0.614 -12.847  1.00 95.51           O  
ATOM   2396  CG1 VAL A 303      18.303   2.316 -11.027  1.00 95.51           C  
ATOM   2397  CG2 VAL A 303      17.834   1.224  -8.893  1.00 95.51           C  
ATOM   2398  N   ILE A 304      16.745   0.358 -13.343  1.00 96.37           N  
ATOM   2399  CA  ILE A 304      16.955   0.418 -14.793  1.00 96.37           C  
ATOM   2400  C   ILE A 304      17.260   1.852 -15.258  1.00 96.37           C  
ATOM   2401  CB  ILE A 304      15.779  -0.221 -15.562  1.00 96.37           C  
ATOM   2402  O   ILE A 304      16.841   2.823 -14.612  1.00 96.37           O  
ATOM   2403  CG1 ILE A 304      14.455   0.542 -15.342  1.00 96.37           C  
ATOM   2404  CG2 ILE A 304      15.661  -1.710 -15.187  1.00 96.37           C  
ATOM   2405  CD1 ILE A 304      13.297   0.021 -16.198  1.00 96.37           C  
ATOM   2406  N   PRO A 305      17.974   2.035 -16.385  1.00 96.76           N  
ATOM   2407  CA  PRO A 305      18.112   3.338 -17.024  1.00 96.76           C  
ATOM   2408  C   PRO A 305      16.752   3.932 -17.412  1.00 96.76           C  
ATOM   2409  CB  PRO A 305      19.002   3.118 -18.252  1.00 96.76           C  
ATOM   2410  O   PRO A 305      15.794   3.225 -17.729  1.00 96.76           O  
ATOM   2411  CG  PRO A 305      19.758   1.832 -17.920  1.00 96.76           C  
ATOM   2412  CD  PRO A 305      18.731   1.036 -17.122  1.00 96.76           C  
ATOM   2413  N   LYS A 306      16.672   5.262 -17.453  1.00 97.14           N  
ATOM   2414  CA  LYS A 306      15.434   5.986 -17.791  1.00 97.14           C  
ATOM   2415  C   LYS A 306      14.942   5.658 -19.197  1.00 97.14           C  
ATOM   2416  CB  LYS A 306      15.707   7.484 -17.703  1.00 97.14           C  
ATOM   2417  O   LYS A 306      13.743   5.589 -19.433  1.00 97.14           O  
ATOM   2418  CG  LYS A 306      15.955   7.939 -16.262  1.00 97.14           C  
ATOM   2419  CD  LYS A 306      16.615   9.310 -16.325  1.00 97.14           C  
ATOM   2420  CE  LYS A 306      16.574   9.982 -14.960  1.00 97.14           C  
ATOM   2421  NZ  LYS A 306      16.811  11.425 -15.147  1.00 97.14           N  
ATOM   2422  N   GLU A 307      15.871   5.439 -20.118  1.00 97.27           N  
ATOM   2423  CA  GLU A 307      15.611   5.067 -21.504  1.00 97.27           C  
ATOM   2424  C   GLU A 307      14.927   3.697 -21.594  1.00 97.27           C  
ATOM   2425  CB  GLU A 307      16.942   5.035 -22.281  1.00 97.27           C  
ATOM   2426  O   GLU A 307      14.065   3.488 -22.446  1.00 97.27           O  
ATOM   2427  CG  GLU A 307      17.709   6.374 -22.335  1.00 97.27           C  
ATOM   2428  CD  GLU A 307      18.375   6.815 -21.013  1.00 97.27           C  
ATOM   2429  OE1 GLU A 307      18.639   8.030 -20.874  1.00 97.27           O  
ATOM   2430  OE2 GLU A 307      18.579   5.965 -20.113  1.00 97.27           O  
ATOM   2431  N   GLU A 308      15.270   2.778 -20.689  1.00 97.63           N  
ATOM   2432  CA  GLU A 308      14.628   1.469 -20.591  1.00 97.63           C  
ATOM   2433  C   GLU A 308      13.214   1.584 -20.009  1.00 97.63           C  
ATOM   2434  CB  GLU A 308      15.531   0.529 -19.783  1.00 97.63           C  
ATOM   2435  O   GLU A 308      12.284   0.979 -20.539  1.00 97.63           O  
ATOM   2436  CG  GLU A 308      15.041  -0.923 -19.849  1.00 97.63           C  
ATOM   2437  CD  GLU A 308      16.037  -1.928 -19.251  1.00 97.63           C  
ATOM   2438  OE1 GLU A 308      15.680  -3.126 -19.236  1.00 97.63           O  
ATOM   2439  OE2 GLU A 308      17.160  -1.514 -18.882  1.00 97.63           O  
ATOM   2440  N   ALA A 309      13.009   2.440 -19.002  1.00 98.04           N  
ATOM   2441  CA  ALA A 309      11.674   2.738 -18.479  1.00 98.04           C  
ATOM   2442  C   ALA A 309      10.754   3.388 -19.536  1.00 98.04           C  
ATOM   2443  CB  ALA A 309      11.825   3.614 -17.231  1.00 98.04           C  
ATOM   2444  O   ALA A 309       9.580   3.030 -19.648  1.00 98.04           O  
ATOM   2445  N   GLU A 310      11.277   4.305 -20.359  1.00 98.00           N  
ATOM   2446  CA  GLU A 310      10.541   4.869 -21.502  1.00 98.00           C  
ATOM   2447  C   GLU A 310      10.247   3.809 -22.574  1.00 98.00           C  
ATOM   2448  CB  GLU A 310      11.318   6.032 -22.140  1.00 98.00           C  
ATOM   2449  O   GLU A 310       9.164   3.818 -23.158  1.00 98.00           O  
ATOM   2450  CG  GLU A 310      11.372   7.314 -21.293  1.00 98.00           C  
ATOM   2451  CD  GLU A 310      10.031   8.050 -21.109  1.00 98.00           C  
ATOM   2452  OE1 GLU A 310       9.902   8.796 -20.110  1.00 98.00           O  
ATOM   2453  OE2 GLU A 310       9.095   7.947 -21.938  1.00 98.00           O  
ATOM   2454  N   LYS A 311      11.167   2.864 -22.813  1.00 98.01           N  
ATOM   2455  CA  LYS A 311      10.934   1.738 -23.727  1.00 98.01           C  
ATOM   2456  C   LYS A 311       9.796   0.837 -23.235  1.00 98.01           C  
ATOM   2457  CB  LYS A 311      12.246   0.973 -23.942  1.00 98.01           C  
ATOM   2458  O   LYS A 311       8.924   0.509 -24.034  1.00 98.01           O  
ATOM   2459  CG  LYS A 311      12.069  -0.174 -24.941  1.00 98.01           C  
ATOM   2460  CD  LYS A 311      13.376  -0.950 -25.116  1.00 98.01           C  
ATOM   2461  CE  LYS A 311      13.029  -2.224 -25.878  1.00 98.01           C  
ATOM   2462  NZ  LYS A 311      14.160  -3.166 -25.968  1.00 98.01           N  
ATOM   2463  N   ILE A 312       9.749   0.511 -21.939  1.00 97.65           N  
ATOM   2464  CA  ILE A 312       8.641  -0.249 -21.326  1.00 97.65           C  
ATOM   2465  C   ILE A 312       7.301   0.457 -21.570  1.00 97.65           C  
ATOM   2466  CB  ILE A 312       8.896  -0.450 -19.810  1.00 97.65           C  
ATOM   2467  O   ILE A 312       6.326  -0.177 -21.972  1.00 97.65           O  
ATOM   2468  CG1 ILE A 312      10.056  -1.446 -19.589  1.00 97.65           C  
ATOM   2469  CG2 ILE A 312       7.629  -0.937 -19.075  1.00 97.65           C  
ATOM   2470  CD1 ILE A 312      10.612  -1.438 -18.159  1.00 97.65           C  
ATOM   2471  N   LEU A 313       7.249   1.778 -21.366  1.00 97.94           N  
ATOM   2472  CA  LEU A 313       6.050   2.562 -21.660  1.00 97.94           C  
ATOM   2473  C   LEU A 313       5.709   2.540 -23.158  1.00 97.94           C  
ATOM   2474  CB  LEU A 313       6.243   3.997 -21.141  1.00 97.94           C  
ATOM   2475  O   LEU A 313       4.539   2.425 -23.509  1.00 97.94           O  
ATOM   2476  CG  LEU A 313       5.104   4.963 -21.524  1.00 97.94           C  
ATOM   2477  CD1 LEU A 313       3.777   4.556 -20.887  1.00 97.94           C  
ATOM   2478  CD2 LEU A 313       5.416   6.388 -21.070  1.00 97.94           C  
ATOM   2479  N   ALA A 314       6.695   2.665 -24.046  1.00 97.49           N  
ATOM   2480  CA  ALA A 314       6.475   2.662 -25.491  1.00 97.49           C  
ATOM   2481  C   ALA A 314       5.948   1.313 -26.013  1.00 97.49           C  
ATOM   2482  CB  ALA A 314       7.780   3.064 -26.187  1.00 97.49           C  
ATOM   2483  O   ALA A 314       5.155   1.304 -26.950  1.00 97.49           O  
ATOM   2484  N   GLU A 315       6.354   0.201 -25.395  1.00 97.08           N  
ATOM   2485  CA  GLU A 315       5.912  -1.160 -25.732  1.00 97.08           C  
ATOM   2486  C   GLU A 315       4.528  -1.514 -25.163  1.00 97.08           C  
ATOM   2487  CB  GLU A 315       6.968  -2.168 -25.241  1.00 97.08           C  
ATOM   2488  O   GLU A 315       3.902  -2.476 -25.619  1.00 97.08           O  
ATOM   2489  CG  GLU A 315       8.253  -2.110 -26.085  1.00 97.08           C  
ATOM   2490  CD  GLU A 315       9.375  -3.039 -25.589  1.00 97.08           C  
ATOM   2491  OE1 GLU A 315      10.388  -3.151 -26.325  1.00 97.08           O  
ATOM   2492  OE2 GLU A 315       9.261  -3.630 -24.494  1.00 97.08           O  
ATOM   2493  N   ALA A 316       4.019  -0.747 -24.192  1.00 96.68           N  
ATOM   2494  CA  ALA A 316       2.666  -0.935 -23.682  1.00 96.68           C  
ATOM   2495  C   ALA A 316       1.622  -0.707 -24.800  1.00 96.68           C  
ATOM   2496  CB  ALA A 316       2.432  -0.021 -22.478  1.00 96.68           C  
ATOM   2497  O   ALA A 316       1.779   0.225 -25.595  1.00 96.68           O  
ATOM   2498  N   PRO A 317       0.539  -1.511 -24.869  1.00 95.17           N  
ATOM   2499  CA  PRO A 317      -0.441  -1.423 -25.952  1.00 95.17           C  
ATOM   2500  C   PRO A 317      -1.025  -0.014 -26.107  1.00 95.17           C  
ATOM   2501  CB  PRO A 317      -1.543  -2.428 -25.588  1.00 95.17           C  
ATOM   2502  O   PRO A 317      -1.341   0.626 -25.114  1.00 95.17           O  
ATOM   2503  CG  PRO A 317      -0.826  -3.446 -24.705  1.00 95.17           C  
ATOM   2504  CD  PRO A 317       0.202  -2.600 -23.962  1.00 95.17           C  
ATOM   2505  N   ASP A 318      -1.259   0.450 -27.335  1.00 91.11           N  
ATOM   2506  CA  ASP A 318      -1.951   1.732 -27.581  1.00 91.11           C  
ATOM   2507  C   ASP A 318      -3.482   1.586 -27.673  1.00 91.11           C  
ATOM   2508  CB  ASP A 318      -1.391   2.388 -28.850  1.00 91.11           C  
ATOM   2509  O   ASP A 318      -4.219   2.566 -27.619  1.00 91.11           O  
ATOM   2510  CG  ASP A 318       0.023   2.944 -28.662  1.00 91.11           C  
ATOM   2511  OD1 ASP A 318       0.325   3.463 -27.559  1.00 91.11           O  
ATOM   2512  OD2 ASP A 318       0.794   2.882 -29.640  1.00 91.11           O  
ATOM   2513  N   GLY A 319      -3.981   0.355 -27.791  1.00 91.22           N  
ATOM   2514  CA  GLY A 319      -5.404   0.048 -27.903  1.00 91.22           C  
ATOM   2515  C   GLY A 319      -5.759  -1.281 -27.247  1.00 91.22           C  
ATOM   2516  O   GLY A 319      -4.965  -1.872 -26.513  1.00 91.22           O  
ATOM   2517  N   GLY A 320      -6.973  -1.757 -27.489  1.00 90.67           N  
ATOM   2518  CA  GLY A 320      -7.481  -3.001 -26.919  1.00 90.67           C  
ATOM   2519  C   GLY A 320      -8.933  -3.232 -27.299  1.00 90.67           C  
ATOM   2520  O   GLY A 320      -9.634  -2.301 -27.696  1.00 90.67           O  
ATOM   2521  N   GLN A 321      -9.382  -4.478 -27.179  1.00 91.22           N  
ATOM   2522  CA  GLN A 321     -10.792  -4.807 -27.339  1.00 91.22           C  
ATOM   2523  C   GLN A 321     -11.557  -4.291 -26.119  1.00 91.22           C  
ATOM   2524  CB  GLN A 321     -10.945  -6.319 -27.533  1.00 91.22           C  
ATOM   2525  O   GLN A 321     -11.395  -4.810 -25.019  1.00 91.22           O  
ATOM   2526  CG  GLN A 321     -12.410  -6.705 -27.780  1.00 91.22           C  
ATOM   2527  CD  GLN A 321     -12.587  -8.188 -28.086  1.00 91.22           C  
ATOM   2528  NE2 GLN A 321     -13.790  -8.612 -28.402  1.00 91.22           N  
ATOM   2529  OE1 GLN A 321     -11.668  -8.989 -28.072  1.00 91.22           O  
ATOM   2530  N   VAL A 322     -12.365  -3.253 -26.323  1.00 91.98           N  
ATOM   2531  CA  VAL A 322     -13.229  -2.691 -25.281  1.00 91.98           C  
ATOM   2532  C   VAL A 322     -14.286  -3.726 -24.900  1.00 91.98           C  
ATOM   2533  CB  VAL A 322     -13.871  -1.372 -25.751  1.00 91.98           C  
ATOM   2534  O   VAL A 322     -15.003  -4.235 -25.761  1.00 91.98           O  
ATOM   2535  CG1 VAL A 322     -14.768  -0.755 -24.673  1.00 91.98           C  
ATOM   2536  CG2 VAL A 322     -12.793  -0.334 -26.099  1.00 91.98           C  
ATOM   2537  N   GLU A 323     -14.375  -4.032 -23.612  1.00 90.06           N  
ATOM   2538  CA  GLU A 323     -15.466  -4.796 -23.025  1.00 90.06           C  
ATOM   2539  C   GLU A 323     -16.613  -3.836 -22.692  1.00 90.06           C  
ATOM   2540  CB  GLU A 323     -14.995  -5.561 -21.773  1.00 90.06           C  
ATOM   2541  O   GLU A 323     -16.413  -2.781 -22.081  1.00 90.06           O  
ATOM   2542  CG  GLU A 323     -13.981  -6.672 -22.097  1.00 90.06           C  
ATOM   2543  CD  GLU A 323     -13.513  -7.476 -20.865  1.00 90.06           C  
ATOM   2544  OE1 GLU A 323     -12.409  -8.056 -20.954  1.00 90.06           O  
ATOM   2545  OE2 GLU A 323     -14.234  -7.540 -19.836  1.00 90.06           O  
ATOM   2546  N   GLU A 324     -17.833  -4.192 -23.092  1.00 87.26           N  
ATOM   2547  CA  GLU A 324     -19.014  -3.452 -22.659  1.00 87.26           C  
ATOM   2548  C   GLU A 324     -19.173  -3.580 -21.141  1.00 87.26           C  
ATOM   2549  CB  GLU A 324     -20.278  -3.924 -23.389  1.00 87.26           C  
ATOM   2550  O   GLU A 324     -19.143  -4.677 -20.574  1.00 87.26           O  
ATOM   2551  CG  GLU A 324     -20.267  -3.516 -24.871  1.00 87.26           C  
ATOM   2552  CD  GLU A 324     -21.573  -3.861 -25.606  1.00 87.26           C  
ATOM   2553  OE1 GLU A 324     -21.736  -3.355 -26.740  1.00 87.26           O  
ATOM   2554  OE2 GLU A 324     -22.385  -4.640 -25.057  1.00 87.26           O  
ATOM   2555  N   VAL A 325     -19.348  -2.440 -20.471  1.00 84.97           N  
ATOM   2556  CA  VAL A 325     -19.642  -2.421 -19.040  1.00 84.97           C  
ATOM   2557  C   VAL A 325     -21.056  -2.958 -18.859  1.00 84.97           C  
ATOM   2558  CB  VAL A 325     -19.489  -1.014 -18.435  1.00 84.97           C  
ATOM   2559  O   VAL A 325     -22.019  -2.329 -19.281  1.00 84.97           O  
ATOM   2560  CG1 VAL A 325     -19.725  -1.047 -16.920  1.00 84.97           C  
ATOM   2561  CG2 VAL A 325     -18.076  -0.461 -18.675  1.00 84.97           C  
ATOM   2562  N   SER A 326     -21.169  -4.134 -18.248  1.00 83.25           N  
ATOM   2563  CA  SER A 326     -22.457  -4.776 -17.982  1.00 83.25           C  
ATOM   2564  C   SER A 326     -23.366  -3.876 -17.137  1.00 83.25           C  
ATOM   2565  CB  SER A 326     -22.194  -6.099 -17.258  1.00 83.25           C  
ATOM   2566  O   SER A 326     -22.928  -3.366 -16.103  1.00 83.25           O  
ATOM   2567  OG  SER A 326     -23.388  -6.749 -16.875  1.00 83.25           O  
ATOM   2568  N   ASP A 327     -24.654  -3.790 -17.488  1.00 82.83           N  
ATOM   2569  CA  ASP A 327     -25.694  -3.086 -16.710  1.00 82.83           C  
ATOM   2570  C   ASP A 327     -25.779  -3.575 -15.249  1.00 82.83           C  
ATOM   2571  CB  ASP A 327     -27.068  -3.298 -17.371  1.00 82.83           C  
ATOM   2572  O   ASP A 327     -26.277  -2.885 -14.357  1.00 82.83           O  
ATOM   2573  CG  ASP A 327     -27.242  -2.634 -18.742  1.00 82.83           C  
ATOM   2574  OD1 ASP A 327     -26.472  -1.704 -19.055  1.00 82.83           O  
ATOM   2575  OD2 ASP A 327     -28.173  -3.071 -19.455  1.00 82.83           O  
ATOM   2576  N   THR A 328     -25.240  -4.766 -14.961  1.00 84.78           N  
ATOM   2577  CA  THR A 328     -25.112  -5.289 -13.595  1.00 84.78           C  
ATOM   2578  C   THR A 328     -24.271  -4.393 -12.682  1.00 84.78           C  
ATOM   2579  CB  THR A 328     -24.537  -6.711 -13.573  1.00 84.78           C  
ATOM   2580  O   THR A 328     -24.453  -4.444 -11.470  1.00 84.78           O  
ATOM   2581  CG2 THR A 328     -25.437  -7.704 -14.308  1.00 84.78           C  
ATOM   2582  OG1 THR A 328     -23.260  -6.757 -14.177  1.00 84.78           O  
ATOM   2583  N   VAL A 329     -23.385  -3.544 -13.222  1.00 90.53           N  
ATOM   2584  CA  VAL A 329     -22.598  -2.570 -12.438  1.00 90.53           C  
ATOM   2585  C   VAL A 329     -23.491  -1.537 -11.739  1.00 90.53           C  
ATOM   2586  CB  VAL A 329     -21.542  -1.882 -13.331  1.00 90.53           C  
ATOM   2587  O   VAL A 329     -23.120  -1.018 -10.685  1.00 90.53           O  
ATOM   2588  CG1 VAL A 329     -20.761  -0.778 -12.602  1.00 90.53           C  
ATOM   2589  CG2 VAL A 329     -20.514  -2.922 -13.797  1.00 90.53           C  
ATOM   2590  N   ASP A 330     -24.693  -1.284 -12.260  1.00 93.00           N  
ATOM   2591  CA  ASP A 330     -25.682  -0.389 -11.649  1.00 93.00           C  
ATOM   2592  C   ASP A 330     -26.706  -1.113 -10.766  1.00 93.00           C  
ATOM   2593  CB  ASP A 330     -26.331   0.472 -12.739  1.00 93.00           C  
ATOM   2594  O   ASP A 330     -27.575  -0.477 -10.164  1.00 93.00           O  
ATOM   2595  CG  ASP A 330     -25.359   1.527 -13.275  1.00 93.00           C  
ATOM   2596  OD1 ASP A 330     -24.559   2.058 -12.452  1.00 93.00           O  
ATOM   2597  OD2 ASP A 330     -25.472   1.854 -14.472  1.00 93.00           O  
ATOM   2598  N   THR A 331     -26.582  -2.435 -10.616  1.00 95.84           N  
ATOM   2599  CA  THR A 331     -27.440  -3.214  -9.718  1.00 95.84           C  
ATOM   2600  C   THR A 331     -27.166  -2.857  -8.258  1.00 95.84           C  
ATOM   2601  CB  THR A 331     -27.291  -4.721  -9.970  1.00 95.84           C  
ATOM   2602  O   THR A 331     -26.019  -2.686  -7.839  1.00 95.84           O  
ATOM   2603  CG2 THR A 331     -28.175  -5.590  -9.076  1.00 95.84           C  
ATOM   2604  OG1 THR A 331     -27.707  -4.971 -11.293  1.00 95.84           O  
ATOM   2605  N   TRP A 332     -28.245  -2.751  -7.480  1.00 97.18           N  
ATOM   2606  CA  TRP A 332     -28.210  -2.600  -6.029  1.00 97.18           C  
ATOM   2607  C   TRP A 332     -28.441  -3.948  -5.357  1.00 97.18           C  
ATOM   2608  CB  TRP A 332     -29.259  -1.580  -5.582  1.00 97.18           C  
ATOM   2609  O   TRP A 332     -29.478  -4.581  -5.558  1.00 97.18           O  
ATOM   2610  CG  TRP A 332     -28.868  -0.162  -5.834  1.00 97.18           C  
ATOM   2611  CD1 TRP A 332     -29.299   0.632  -6.839  1.00 97.18           C  
ATOM   2612  CD2 TRP A 332     -27.905   0.630  -5.086  1.00 97.18           C  
ATOM   2613  CE2 TRP A 332     -27.820   1.925  -5.677  1.00 97.18           C  
ATOM   2614  CE3 TRP A 332     -27.087   0.367  -3.972  1.00 97.18           C  
ATOM   2615  NE1 TRP A 332     -28.687   1.868  -6.747  1.00 97.18           N  
ATOM   2616  CH2 TRP A 332     -26.204   2.646  -4.032  1.00 97.18           C  
ATOM   2617  CZ2 TRP A 332     -26.980   2.927  -5.169  1.00 97.18           C  
ATOM   2618  CZ3 TRP A 332     -26.258   1.369  -3.446  1.00 97.18           C  
ATOM   2619  N   HIS A 333     -27.493  -4.360  -4.527  1.00 96.53           N  
ATOM   2620  CA  HIS A 333     -27.588  -5.568  -3.721  1.00 96.53           C  
ATOM   2621  C   HIS A 333     -28.059  -5.202  -2.314  1.00 96.53           C  
ATOM   2622  CB  HIS A 333     -26.239  -6.295  -3.730  1.00 96.53           C  
ATOM   2623  O   HIS A 333     -27.398  -4.439  -1.612  1.00 96.53           O  
ATOM   2624  CG  HIS A 333     -25.853  -6.763  -5.110  1.00 96.53           C  
ATOM   2625  CD2 HIS A 333     -25.254  -6.014  -6.088  1.00 96.53           C  
ATOM   2626  ND1 HIS A 333     -26.087  -8.010  -5.643  1.00 96.53           N  
ATOM   2627  CE1 HIS A 333     -25.626  -8.016  -6.906  1.00 96.53           C  
ATOM   2628  NE2 HIS A 333     -25.109  -6.821  -7.219  1.00 96.53           N  
ATOM   2629  N   PHE A 334     -29.205  -5.744  -1.904  1.00 95.76           N  
ATOM   2630  CA  PHE A 334     -29.734  -5.606  -0.547  1.00 95.76           C  
ATOM   2631  C   PHE A 334     -29.277  -6.812   0.268  1.00 95.76           C  
ATOM   2632  CB  PHE A 334     -31.261  -5.470  -0.588  1.00 95.76           C  
ATOM   2633  O   PHE A 334     -29.790  -7.917   0.095  1.00 95.76           O  
ATOM   2634  CG  PHE A 334     -31.734  -4.176  -1.222  1.00 95.76           C  
ATOM   2635  CD1 PHE A 334     -32.031  -3.063  -0.414  1.00 95.76           C  
ATOM   2636  CD2 PHE A 334     -31.845  -4.071  -2.622  1.00 95.76           C  
ATOM   2637  CE1 PHE A 334     -32.442  -1.854  -1.002  1.00 95.76           C  
ATOM   2638  CE2 PHE A 334     -32.248  -2.860  -3.210  1.00 95.76           C  
ATOM   2639  CZ  PHE A 334     -32.548  -1.752  -2.400  1.00 95.76           C  
ATOM   2640  N   ILE A 335     -28.258  -6.607   1.098  1.00 92.07           N  
ATOM   2641  CA  ILE A 335     -27.615  -7.671   1.867  1.00 92.07           C  
ATOM   2642  C   ILE A 335     -28.221  -7.702   3.268  1.00 92.07           C  
ATOM   2643  CB  ILE A 335     -26.083  -7.487   1.866  1.00 92.07           C  
ATOM   2644  O   ILE A 335     -28.296  -6.682   3.949  1.00 92.07           O  
ATOM   2645  CG1 ILE A 335     -25.561  -7.587   0.411  1.00 92.07           C  
ATOM   2646  CG2 ILE A 335     -25.402  -8.532   2.769  1.00 92.07           C  
ATOM   2647  CD1 ILE A 335     -24.080  -7.258   0.254  1.00 92.07           C  
ATOM   2648  N   HIS A 336     -28.641  -8.888   3.697  1.00 83.44           N  
ATOM   2649  CA  HIS A 336     -29.066  -9.146   5.066  1.00 83.44           C  
ATOM   2650  C   HIS A 336     -27.973  -9.957   5.760  1.00 83.44           C  
ATOM   2651  CB  HIS A 336     -30.426  -9.857   5.061  1.00 83.44           C  
ATOM   2652  O   HIS A 336     -27.769 -11.123   5.420  1.00 83.44           O  
ATOM   2653  CG  HIS A 336     -31.529  -9.017   4.466  1.00 83.44           C  
ATOM   2654  CD2 HIS A 336     -32.232  -9.268   3.317  1.00 83.44           C  
ATOM   2655  ND1 HIS A 336     -31.994  -7.825   4.969  1.00 83.44           N  
ATOM   2656  CE1 HIS A 336     -32.955  -7.373   4.148  1.00 83.44           C  
ATOM   2657  NE2 HIS A 336     -33.146  -8.225   3.130  1.00 83.44           N  
ATOM   2658  N   LEU A 337     -27.266  -9.322   6.696  1.00 76.04           N  
ATOM   2659  CA  LEU A 337     -26.340 -10.012   7.594  1.00 76.04           C  
ATOM   2660  C   LEU A 337     -27.144 -10.991   8.460  1.00 76.04           C  
ATOM   2661  CB  LEU A 337     -25.575  -8.986   8.449  1.00 76.04           C  
ATOM   2662  O   LEU A 337     -28.245 -10.649   8.905  1.00 76.04           O  
ATOM   2663  CG  LEU A 337     -24.709  -7.999   7.642  1.00 76.04           C  
ATOM   2664  CD1 LEU A 337     -24.094  -6.956   8.576  1.00 76.04           C  
ATOM   2665  CD2 LEU A 337     -23.560  -8.699   6.934  1.00 76.04           C  
ATOM   2666  N   LYS A 338     -26.632 -12.212   8.619  1.00 63.54           N  
ATOM   2667  CA  LYS A 338     -27.298 -13.259   9.405  1.00 63.54           C  
ATOM   2668  C   LYS A 338     -27.184 -13.039  10.906  1.00 63.54           C  
ATOM   2669  CB  LYS A 338     -26.771 -14.647   9.036  1.00 63.54           C  
ATOM   2670  O   LYS A 338     -26.172 -12.450  11.344  1.00 63.54           O  
ATOM   2671  CG  LYS A 338     -27.380 -15.144   7.724  1.00 63.54           C  
ATOM   2672  CD  LYS A 338     -26.924 -16.583   7.491  1.00 63.54           C  
ATOM   2673  CE  LYS A 338     -27.544 -17.123   6.205  1.00 63.54           C  
ATOM   2674  NZ  LYS A 338     -27.062 -18.498   5.938  1.00 63.54           N  
ATOM   2675  OXT LYS A 338     -28.116 -13.559  11.559  1.00 63.54           O  
TER    2676      LYS A 338                                                      
ENDMDL                                                                          
END                                                                             
