# Supplementary material for: The inorganic pyrophosphatases of microorganisms: a structural and functional review
Source: PeerJ. 2024 Jun 24;12:e17496. doi: 10.7717/peerj.17496 (PMC11210485; doi:10.7717/peerj.17496)
Supplement: Supplemental Information 1 [file peerj-12-17496-s001.zip › Supplementary Files/Familiy I models/AF-P37980-F1-model_v4_B_taurus.pdb]

HEADER                                            01-JUN-22                     
TITLE     ALPHAFOLD MONOMER V2.0 PREDICTION FOR INORGANIC PYROPHOSPHATASE       
TITLE    2 (P37980)                                                             
COMPND    MOL_ID: 1;                                                            
COMPND   2 MOLECULE: INORGANIC PYROPHOSPHATASE;                                 
COMPND   3 CHAIN: A                                                             
SOURCE    MOL_ID: 1;                                                            
SOURCE   2 ORGANISM_SCIENTIFIC: BOS TAURUS;                                     
SOURCE   3 ORGANISM_TAXID: 9913                                                 
REMARK   1                                                                      
REMARK   1 REFERENCE 1                                                          
REMARK   1  AUTH   JOHN JUMPER, RICHARD EVANS, ALEXANDER PRITZEL, TIM GREEN,    
REMARK   1  AUTH 2 MICHAEL FIGURNOV, OLAF RONNEBERGER, KATHRYN TUNYASUVUNAKOOL, 
REMARK   1  AUTH 3 RUSS BATES, AUGUSTIN ZIDEK, ANNA POTAPENKO, ALEX BRIDGLAND,  
REMARK   1  AUTH 4 CLEMENS MEYER, SIMON A A KOHL, ANDREW J BALLARD,             
REMARK   1  AUTH 5 ANDREW COWIE, BERNARDINO ROMERA-PAREDES, STANISLAV NIKOLOV,  
REMARK   1  AUTH 6 RISHUB JAIN, JONAS ADLER, TREVOR BACK, STIG PETERSEN,        
REMARK   1  AUTH 7 DAVID REIMAN, ELLEN CLANCY, MICHAL ZIELINSKI,                
REMARK   1  AUTH 8 MARTIN STEINEGGER, MICHALINA PACHOLSKA, TAMAS BERGHAMMER,    
REMARK   1  AUTH 9 DAVID SILVER, ORIOL VINYALS, ANDREW W SENIOR,                
REMARK   1  AUTH10 KORAY KAVUKCUOGLU, PUSHMEET KOHLI, DEMIS HASSABIS            
REMARK   1  TITL   HIGHLY ACCURATE PROTEIN STRUCTURE PREDICTION WITH ALPHAFOLD  
REMARK   1  REF    NATURE                        V. 596   583 2021              
REMARK   1  REFN                   ISSN 0028-0836                               
REMARK   1  PMID   34265844                                                     
REMARK   1  DOI    10.1038/s41586-021-03819-2                                   
REMARK   1                                                                      
REMARK   1 DISCLAIMERS                                                          
REMARK   1 ALPHAFOLD DATA, COPYRIGHT (2021) DEEPMIND TECHNOLOGIES LIMITED. THE  
REMARK   1 INFORMATION PROVIDED IS THEORETICAL MODELLING ONLY AND CAUTION SHOULD
REMARK   1 BE EXERCISED IN ITS USE. IT IS PROVIDED "AS-IS" WITHOUT ANY WARRANTY 
REMARK   1 OF ANY KIND, WHETHER EXPRESSED OR IMPLIED. NO WARRANTY IS GIVEN THAT 
REMARK   1 USE OF THE INFORMATION SHALL NOT INFRINGE THE RIGHTS OF ANY THIRD    
REMARK   1 PARTY. THE INFORMATION IS NOT INTENDED TO BE A SUBSTITUTE FOR        
REMARK   1 PROFESSIONAL MEDICAL ADVICE, DIAGNOSIS, OR TREATMENT, AND DOES NOT   
REMARK   1 CONSTITUTE MEDICAL OR OTHER PROFESSIONAL ADVICE. IT IS AVAILABLE FOR 
REMARK   1 ACADEMIC AND COMMERCIAL PURPOSES, UNDER CC-BY 4.0 LICENCE.           
DBREF  XXXX A    1   289  UNP    P37980   IPYR_BOVIN       1    289             
SEQRES   1 A  289  MET SER GLY PHE SER SER GLU GLU ARG ALA ALA PRO PHE          
SEQRES   2 A  289  THR LEU GLU TYR ARG VAL PHE LEU LYS ASN GLU LYS GLY          
SEQRES   3 A  289  GLN TYR ILE SER PRO PHE HIS ASP ILE PRO ILE TYR ALA          
SEQRES   4 A  289  ASP LYS GLU VAL PHE HIS MET VAL VAL GLU VAL PRO ARG          
SEQRES   5 A  289  TRP SER ASN ALA LYS MET GLU ILE ALA THR LYS ASP PRO          
SEQRES   6 A  289  LEU ASN PRO ILE LYS GLN ASP VAL LYS LYS GLY LYS LEU          
SEQRES   7 A  289  ARG TYR VAL ALA ASN LEU PHE PRO TYR LYS GLY TYR ILE          
SEQRES   8 A  289  TRP ASN TYR GLY ALA ILE PRO GLN THR TRP GLU ASP PRO          
SEQRES   9 A  289  GLY HIS ASN ASP LYS HIS THR GLY CYS CYS GLY ASP ASN          
SEQRES  10 A  289  ASP PRO ILE ASP VAL CYS GLU ILE GLY SER LYS VAL CYS          
SEQRES  11 A  289  ALA ARG GLY GLU ILE ILE ARG VAL LYS VAL LEU GLY ILE          
SEQRES  12 A  289  LEU ALA MET ILE ASP GLU GLY GLU THR ASP TRP LYS VAL          
SEQRES  13 A  289  ILE ALA ILE ASN VAL GLU ASP PRO ASP ALA ALA ASN TYR          
SEQRES  14 A  289  ASN ASP ILE ASN ASP VAL LYS ARG LEU LYS PRO GLY TYR          
SEQRES  15 A  289  LEU GLU ALA THR VAL ASP TRP PHE ARG ARG TYR LYS VAL          
SEQRES  16 A  289  PRO ASP GLY LYS PRO GLU ASN GLU PHE ALA PHE ASN ALA          
SEQRES  17 A  289  GLU PHE LYS ASP LYS ASN PHE ALA ILE ASP ILE ILE GLU          
SEQRES  18 A  289  SER THR HIS ASP TYR TRP ARG ALA LEU VAL THR LYS LYS          
SEQRES  19 A  289  THR ASP GLY LYS GLY ILE SER CYS MET ASN THR THR VAL          
SEQRES  20 A  289  SER GLU SER PRO PHE GLN CYS ASP PRO ASP ALA ALA LYS          
SEQRES  21 A  289  ALA ILE VAL ASP ALA LEU PRO PRO PRO CYS GLU SER ALA          
SEQRES  22 A  289  CYS THR ILE PRO THR ASP VAL ASP LYS TRP PHE HIS HIS          
SEQRES  23 A  289  GLN LYS ASN                                                  
CRYST1    1.000    1.000    1.000  90.00  90.00  90.00 P 1           1          
ORIGX1      1.000000  0.000000  0.000000        0.00000                         
ORIGX2      0.000000  1.000000  0.000000        0.00000                         
ORIGX3      0.000000  0.000000  1.000000        0.00000                         
SCALE1      1.000000  0.000000  0.000000        0.00000                         
SCALE2      0.000000  1.000000  0.000000        0.00000                         
SCALE3      0.000000  0.000000  1.000000        0.00000                         
MODEL        1                                                                  
ATOM      1  N   MET A   1       3.512 -11.919  14.946  1.00 43.97           N  
ATOM      2  CA  MET A   1       2.211 -11.897  14.245  1.00 43.97           C  
ATOM      3  C   MET A   1       1.583 -10.555  14.523  1.00 43.97           C  
ATOM      4  CB  MET A   1       1.260 -13.022  14.690  1.00 43.97           C  
ATOM      5  O   MET A   1       1.460 -10.205  15.692  1.00 43.97           O  
ATOM      6  CG  MET A   1       1.624 -14.367  14.055  1.00 43.97           C  
ATOM      7  SD  MET A   1       0.396 -15.662  14.371  1.00 43.97           S  
ATOM      8  CE  MET A   1       1.425 -16.943  15.132  1.00 43.97           C  
ATOM      9  N   SER A   2       1.277  -9.793  13.477  1.00 63.84           N  
ATOM     10  CA  SER A   2       0.518  -8.551  13.598  1.00 63.84           C  
ATOM     11  C   SER A   2      -0.796  -8.835  14.323  1.00 63.84           C  
ATOM     12  CB  SER A   2       0.257  -7.997  12.192  1.00 63.84           C  
ATOM     13  O   SER A   2      -1.460  -9.821  14.013  1.00 63.84           O  
ATOM     14  OG  SER A   2      -0.306  -8.994  11.354  1.00 63.84           O  
ATOM     15  N   GLY A   3      -1.185  -7.987  15.276  1.00 90.04           N  
ATOM     16  CA  GLY A   3      -2.477  -8.095  15.971  1.00 90.04           C  
ATOM     17  C   GLY A   3      -3.688  -7.817  15.072  1.00 90.04           C  
ATOM     18  O   GLY A   3      -4.800  -7.713  15.565  1.00 90.04           O  
ATOM     19  N   PHE A   4      -3.478  -7.688  13.762  1.00 97.20           N  
ATOM     20  CA  PHE A   4      -4.474  -7.298  12.779  1.00 97.20           C  
ATOM     21  C   PHE A   4      -4.789  -8.453  11.831  1.00 97.20           C  
ATOM     22  CB  PHE A   4      -3.982  -6.066  12.012  1.00 97.20           C  
ATOM     23  O   PHE A   4      -3.917  -9.262  11.505  1.00 97.20           O  
ATOM     24  CG  PHE A   4      -3.592  -4.910  12.912  1.00 97.20           C  
ATOM     25  CD1 PHE A   4      -4.591  -4.121  13.507  1.00 97.20           C  
ATOM     26  CD2 PHE A   4      -2.237  -4.640  13.183  1.00 97.20           C  
ATOM     27  CE1 PHE A   4      -4.239  -3.055  14.353  1.00 97.20           C  
ATOM     28  CE2 PHE A   4      -1.883  -3.576  14.030  1.00 97.20           C  
ATOM     29  CZ  PHE A   4      -2.885  -2.782  14.614  1.00 97.20           C  
ATOM     30  N   SER A   5      -6.030  -8.491  11.359  1.00 97.33           N  
ATOM     31  CA  SER A   5      -6.488  -9.402  10.306  1.00 97.33           C  
ATOM     32  C   SER A   5      -7.286  -8.639   9.255  1.00 97.33           C  
ATOM     33  CB  SER A   5      -7.298 -10.560  10.901  1.00 97.33           C  
ATOM     34  O   SER A   5      -7.737  -7.521   9.505  1.00 97.33           O  
ATOM     35  OG  SER A   5      -8.424 -10.095  11.619  1.00 97.33           O  
ATOM     36  N   SER A   6      -7.459  -9.235   8.079  1.00 96.63           N  
ATOM     37  CA  SER A   6      -8.272  -8.681   7.000  1.00 96.63           C  
ATOM     38  C   SER A   6      -9.579  -9.459   6.823  1.00 96.63           C  
ATOM     39  CB  SER A   6      -7.464  -8.618   5.700  1.00 96.63           C  
ATOM     40  O   SER A   6      -9.660 -10.655   7.102  1.00 96.63           O  
ATOM     41  OG  SER A   6      -6.928  -9.886   5.371  1.00 96.63           O  
ATOM     42  N   GLU A   7     -10.617  -8.772   6.351  1.00 97.24           N  
ATOM     43  CA  GLU A   7     -11.851  -9.378   5.858  1.00 97.24           C  
ATOM     44  C   GLU A   7     -12.148  -8.883   4.445  1.00 97.24           C  
ATOM     45  CB  GLU A   7     -13.027  -9.105   6.804  1.00 97.24           C  
ATOM     46  O   GLU A   7     -12.312  -7.687   4.202  1.00 97.24           O  
ATOM     47  CG  GLU A   7     -14.301  -9.788   6.275  1.00 97.24           C  
ATOM     48  CD  GLU A   7     -15.445  -9.712   7.276  1.00 97.24           C  
ATOM     49  OE1 GLU A   7     -16.536  -9.204   6.940  1.00 97.24           O  
ATOM     50  OE2 GLU A   7     -15.253 -10.106   8.442  1.00 97.24           O  
ATOM     51  N   GLU A   8     -12.245  -9.827   3.517  1.00 98.02           N  
ATOM     52  CA  GLU A   8     -12.546  -9.561   2.116  1.00 98.02           C  
ATOM     53  C   GLU A   8     -14.056  -9.623   1.864  1.00 98.02           C  
ATOM     54  CB  GLU A   8     -11.780 -10.546   1.221  1.00 98.02           C  
ATOM     55  O   GLU A   8     -14.746 -10.526   2.335  1.00 98.02           O  
ATOM     56  CG  GLU A   8     -10.259 -10.422   1.413  1.00 98.02           C  
ATOM     57  CD  GLU A   8      -9.458 -11.316   0.458  1.00 98.02           C  
ATOM     58  OE1 GLU A   8      -8.513 -11.984   0.920  1.00 98.02           O  
ATOM     59  OE2 GLU A   8      -9.714 -11.249  -0.767  1.00 98.02           O  
ATOM     60  N   ARG A   9     -14.576  -8.673   1.087  1.00 98.27           N  
ATOM     61  CA  ARG A   9     -15.957  -8.652   0.592  1.00 98.27           C  
ATOM     62  C   ARG A   9     -15.949  -8.677  -0.932  1.00 98.27           C  
ATOM     63  CB  ARG A   9     -16.709  -7.436   1.168  1.00 98.27           C  
ATOM     64  O   ARG A   9     -15.115  -8.016  -1.549  1.00 98.27           O  
ATOM     65  CG  ARG A   9     -16.949  -7.518   2.689  1.00 98.27           C  
ATOM     66  CD  ARG A   9     -17.950  -8.625   3.053  1.00 98.27           C  
ATOM     67  NE  ARG A   9     -18.126  -8.782   4.511  1.00 98.27           N  
ATOM     68  NH1 ARG A   9     -20.373  -9.260   4.543  1.00 98.27           N  
ATOM     69  NH2 ARG A   9     -19.237  -9.114   6.458  1.00 98.27           N  
ATOM     70  CZ  ARG A   9     -19.246  -9.051   5.158  1.00 98.27           C  
ATOM     71  N   ALA A  10     -16.891  -9.423  -1.513  1.00 97.81           N  
ATOM     72  CA  ALA A  10     -16.934  -9.792  -2.931  1.00 97.81           C  
ATOM     73  C   ALA A  10     -15.702 -10.593  -3.414  1.00 97.81           C  
ATOM     74  CB  ALA A  10     -17.236  -8.543  -3.777  1.00 97.81           C  
ATOM     75  O   ALA A  10     -14.860 -11.019  -2.625  1.00 97.81           O  
ATOM     76  N   ALA A  11     -15.640 -10.864  -4.720  1.00 97.32           N  
ATOM     77  CA  ALA A  11     -14.550 -11.612  -5.344  1.00 97.32           C  
ATOM     78  C   ALA A  11     -13.368 -10.689  -5.685  1.00 97.32           C  
ATOM     79  CB  ALA A  11     -15.083 -12.296  -6.607  1.00 97.32           C  
ATOM     80  O   ALA A  11     -13.607  -9.600  -6.215  1.00 97.32           O  
ATOM     81  N   PRO A  12     -12.104 -11.103  -5.482  1.00 97.22           N  
ATOM     82  CA  PRO A  12     -10.948 -10.331  -5.929  1.00 97.22           C  
ATOM     83  C   PRO A  12     -11.016  -9.952  -7.414  1.00 97.22           C  
ATOM     84  CB  PRO A  12      -9.725 -11.194  -5.615  1.00 97.22           C  
ATOM     85  O   PRO A  12     -11.474 -10.739  -8.247  1.00 97.22           O  
ATOM     86  CG  PRO A  12     -10.190 -12.065  -4.447  1.00 97.22           C  
ATOM     87  CD  PRO A  12     -11.683 -12.261  -4.706  1.00 97.22           C  
ATOM     88  N   PHE A  13     -10.511  -8.757  -7.739  1.00 95.59           N  
ATOM     89  CA  PHE A  13     -10.485  -8.185  -9.096  1.00 95.59           C  
ATOM     90  C   PHE A  13     -11.879  -7.924  -9.698  1.00 95.59           C  
ATOM     91  CB  PHE A  13      -9.560  -8.999 -10.017  1.00 95.59           C  
ATOM     92  O   PHE A  13     -12.084  -8.051 -10.905  1.00 95.59           O  
ATOM     93  CG  PHE A  13      -8.265  -9.458  -9.373  1.00 95.59           C  
ATOM     94  CD1 PHE A  13      -7.363  -8.522  -8.833  1.00 95.59           C  
ATOM     95  CD2 PHE A  13      -7.988 -10.833  -9.270  1.00 95.59           C  
ATOM     96  CE1 PHE A  13      -6.190  -8.964  -8.193  1.00 95.59           C  
ATOM     97  CE2 PHE A  13      -6.814 -11.276  -8.639  1.00 95.59           C  
ATOM     98  CZ  PHE A  13      -5.914 -10.341  -8.100  1.00 95.59           C  
ATOM     99  N   THR A  14     -12.831  -7.537  -8.846  1.00 96.94           N  
ATOM    100  CA  THR A  14     -14.150  -6.999  -9.221  1.00 96.94           C  
ATOM    101  C   THR A  14     -14.296  -5.551  -8.746  1.00 96.94           C  
ATOM    102  CB  THR A  14     -15.298  -7.851  -8.664  1.00 96.94           C  
ATOM    103  O   THR A  14     -13.489  -5.073  -7.947  1.00 96.94           O  
ATOM    104  CG2 THR A  14     -15.237  -9.291  -9.158  1.00 96.94           C  
ATOM    105  OG1 THR A  14     -15.293  -7.847  -7.257  1.00 96.94           O  
ATOM    106  N   LEU A  15     -15.314  -4.830  -9.229  1.00 96.49           N  
ATOM    107  CA  LEU A  15     -15.574  -3.444  -8.808  1.00 96.49           C  
ATOM    108  C   LEU A  15     -16.062  -3.366  -7.350  1.00 96.49           C  
ATOM    109  CB  LEU A  15     -16.620  -2.820  -9.751  1.00 96.49           C  
ATOM    110  O   LEU A  15     -15.852  -2.361  -6.664  1.00 96.49           O  
ATOM    111  CG  LEU A  15     -16.134  -2.564 -11.189  1.00 96.49           C  
ATOM    112  CD1 LEU A  15     -17.316  -2.126 -12.055  1.00 96.49           C  
ATOM    113  CD2 LEU A  15     -15.074  -1.460 -11.264  1.00 96.49           C  
ATOM    114  N   GLU A  16     -16.695  -4.433  -6.873  1.00 97.44           N  
ATOM    115  CA  GLU A  16     -17.278  -4.567  -5.541  1.00 97.44           C  
ATOM    116  C   GLU A  16     -16.250  -4.999  -4.488  1.00 97.44           C  
ATOM    117  CB  GLU A  16     -18.430  -5.588  -5.585  1.00 97.44           C  
ATOM    118  O   GLU A  16     -16.526  -4.893  -3.295  1.00 97.44           O  
ATOM    119  CG  GLU A  16     -19.577  -5.237  -6.552  1.00 97.44           C  
ATOM    120  CD  GLU A  16     -19.244  -5.400  -8.049  1.00 97.44           C  
ATOM    121  OE1 GLU A  16     -19.935  -4.754  -8.865  1.00 97.44           O  
ATOM    122  OE2 GLU A  16     -18.274  -6.119  -8.390  1.00 97.44           O  
ATOM    123  N   TYR A  17     -15.071  -5.466  -4.912  1.00 98.48           N  
ATOM    124  CA  TYR A  17     -14.051  -6.008  -4.021  1.00 98.48           C  
ATOM    125  C   TYR A  17     -13.556  -4.979  -3.006  1.00 98.48           C  
ATOM    126  CB  TYR A  17     -12.883  -6.556  -4.833  1.00 98.48           C  
ATOM    127  O   TYR A  17     -13.119  -3.885  -3.380  1.00 98.48           O  
ATOM    128  CG  TYR A  17     -11.827  -7.236  -3.986  1.00 98.48           C  
ATOM    129  CD1 TYR A  17     -10.524  -6.710  -3.958  1.00 98.48           C  
ATOM    130  CD2 TYR A  17     -12.141  -8.378  -3.223  1.00 98.48           C  
ATOM    131  CE1 TYR A  17      -9.522  -7.349  -3.210  1.00 98.48           C  
ATOM    132  CE2 TYR A  17     -11.137  -9.023  -2.476  1.00 98.48           C  
ATOM    133  OH  TYR A  17      -8.802  -9.155  -1.842  1.00 98.48           O  
ATOM    134  CZ  TYR A  17      -9.818  -8.517  -2.480  1.00 98.48           C  
ATOM    135  N   ARG A  18     -13.608  -5.332  -1.722  1.00 98.65           N  
ATOM    136  CA  ARG A  18     -13.134  -4.505  -0.606  1.00 98.65           C  
ATOM    137  C   ARG A  18     -12.390  -5.371   0.399  1.00 98.65           C  
ATOM    138  CB  ARG A  18     -14.325  -3.808   0.083  1.00 98.65           C  
ATOM    139  O   ARG A  18     -12.837  -6.474   0.698  1.00 98.65           O  
ATOM    140  CG  ARG A  18     -15.100  -2.796  -0.776  1.00 98.65           C  
ATOM    141  CD  ARG A  18     -14.222  -1.635  -1.254  1.00 98.65           C  
ATOM    142  NE  ARG A  18     -14.972  -0.673  -2.082  1.00 98.65           N  
ATOM    143  NH1 ARG A  18     -14.810  -1.798  -4.093  1.00 98.65           N  
ATOM    144  NH2 ARG A  18     -15.984   0.072  -3.976  1.00 98.65           N  
ATOM    145  CZ  ARG A  18     -15.247  -0.810  -3.368  1.00 98.65           C  
ATOM    146  N   VAL A  19     -11.298  -4.851   0.951  1.00 98.75           N  
ATOM    147  CA  VAL A  19     -10.559  -5.483   2.049  1.00 98.75           C  
ATOM    148  C   VAL A  19     -10.637  -4.575   3.272  1.00 98.75           C  
ATOM    149  CB  VAL A  19      -9.100  -5.781   1.661  1.00 98.75           C  
ATOM    150  O   VAL A  19     -10.011  -3.518   3.308  1.00 98.75           O  
ATOM    151  CG1 VAL A  19      -8.422  -6.653   2.720  1.00 98.75           C  
ATOM    152  CG2 VAL A  19      -8.977  -6.475   0.298  1.00 98.75           C  
ATOM    153  N   PHE A  20     -11.428  -4.977   4.260  1.00 98.74           N  
ATOM    154  CA  PHE A  20     -11.525  -4.304   5.555  1.00 98.74           C  
ATOM    155  C   PHE A  20     -10.487  -4.865   6.517  1.00 98.74           C  
ATOM    156  CB  PHE A  20     -12.935  -4.468   6.130  1.00 98.74           C  
ATOM    157  O   PHE A  20     -10.080  -6.019   6.379  1.00 98.74           O  
ATOM    158  CG  PHE A  20     -13.982  -3.752   5.313  1.00 98.74           C  
ATOM    159  CD1 PHE A  20     -14.297  -2.409   5.595  1.00 98.74           C  
ATOM    160  CD2 PHE A  20     -14.596  -4.410   4.232  1.00 98.74           C  
ATOM    161  CE1 PHE A  20     -15.230  -1.726   4.797  1.00 98.74           C  
ATOM    162  CE2 PHE A  20     -15.519  -3.723   3.431  1.00 98.74           C  
ATOM    163  CZ  PHE A  20     -15.837  -2.382   3.715  1.00 98.74           C  
ATOM    164  N   LEU A  21     -10.095  -4.080   7.518  1.00 98.61           N  
ATOM    165  CA  LEU A  21      -9.207  -4.547   8.577  1.00 98.61           C  
ATOM    166  C   LEU A  21      -9.937  -4.723   9.895  1.00 98.61           C  
ATOM    167  CB  LEU A  21      -7.998  -3.622   8.718  1.00 98.61           C  
ATOM    168  O   LEU A  21     -10.957  -4.087  10.162  1.00 98.61           O  
ATOM    169  CG  LEU A  21      -7.071  -3.637   7.495  1.00 98.61           C  
ATOM    170  CD1 LEU A  21      -5.814  -2.889   7.879  1.00 98.61           C  
ATOM    171  CD2 LEU A  21      -6.633  -5.034   7.048  1.00 98.61           C  
ATOM    172  N   LYS A  22      -9.381  -5.605  10.719  1.00 98.51           N  
ATOM    173  CA  LYS A  22      -9.819  -5.871  12.080  1.00 98.51           C  
ATOM    174  C   LYS A  22      -8.646  -5.850  13.043  1.00 98.51           C  
ATOM    175  CB  LYS A  22     -10.528  -7.221  12.164  1.00 98.51           C  
ATOM    176  O   LYS A  22      -7.561  -6.318  12.698  1.00 98.51           O  
ATOM    177  CG  LYS A  22     -11.822  -7.281  11.353  1.00 98.51           C  
ATOM    178  CD  LYS A  22     -12.390  -8.691  11.478  1.00 98.51           C  
ATOM    179  CE  LYS A  22     -13.691  -8.766  10.701  1.00 98.51           C  
ATOM    180  NZ  LYS A  22     -14.309 -10.095  10.845  1.00 98.51           N  
ATOM    181  N   ASN A  23      -8.893  -5.371  14.256  1.00 97.41           N  
ATOM    182  CA  ASN A  23      -7.953  -5.480  15.372  1.00 97.41           C  
ATOM    183  C   ASN A  23      -7.960  -6.889  16.001  1.00 97.41           C  
ATOM    184  CB  ASN A  23      -8.251  -4.348  16.376  1.00 97.41           C  
ATOM    185  O   ASN A  23      -8.685  -7.789  15.565  1.00 97.41           O  
ATOM    186  CG  ASN A  23      -9.551  -4.490  17.156  1.00 97.41           C  
ATOM    187  ND2 ASN A  23      -9.945  -3.444  17.844  1.00 97.41           N  
ATOM    188  OD1 ASN A  23     -10.218  -5.518  17.172  1.00 97.41           O  
ATOM    189  N   GLU A  24      -7.196  -7.070  17.076  1.00 96.07           N  
ATOM    190  CA  GLU A  24      -7.021  -8.347  17.775  1.00 96.07           C  
ATOM    191  C   GLU A  24      -8.300  -8.852  18.462  1.00 96.07           C  
ATOM    192  CB  GLU A  24      -5.849  -8.243  18.772  1.00 96.07           C  
ATOM    193  O   GLU A  24      -8.405 -10.028  18.810  1.00 96.07           O  
ATOM    194  CG  GLU A  24      -6.061  -7.353  20.016  1.00 96.07           C  
ATOM    195  CD  GLU A  24      -6.084  -5.834  19.771  1.00 96.07           C  
ATOM    196  OE1 GLU A  24      -6.517  -5.127  20.713  1.00 96.07           O  
ATOM    197  OE2 GLU A  24      -5.714  -5.391  18.661  1.00 96.07           O  
ATOM    198  N   LYS A  25      -9.291  -7.970  18.636  1.00 95.98           N  
ATOM    199  CA  LYS A  25     -10.619  -8.278  19.186  1.00 95.98           C  
ATOM    200  C   LYS A  25     -11.646  -8.587  18.093  1.00 95.98           C  
ATOM    201  CB  LYS A  25     -11.092  -7.124  20.082  1.00 95.98           C  
ATOM    202  O   LYS A  25     -12.814  -8.804  18.403  1.00 95.98           O  
ATOM    203  CG  LYS A  25     -10.109  -6.828  21.221  1.00 95.98           C  
ATOM    204  CD  LYS A  25     -10.578  -5.616  22.024  1.00 95.98           C  
ATOM    205  CE  LYS A  25      -9.468  -5.228  23.000  1.00 95.98           C  
ATOM    206  NZ  LYS A  25      -9.746  -3.910  23.613  1.00 95.98           N  
ATOM    207  N   GLY A  26     -11.237  -8.586  16.823  1.00 96.53           N  
ATOM    208  CA  GLY A  26     -12.117  -8.813  15.678  1.00 96.53           C  
ATOM    209  C   GLY A  26     -13.031  -7.631  15.336  1.00 96.53           C  
ATOM    210  O   GLY A  26     -13.962  -7.809  14.550  1.00 96.53           O  
ATOM    211  N   GLN A  27     -12.792  -6.444  15.905  1.00 97.51           N  
ATOM    212  CA  GLN A  27     -13.552  -5.229  15.592  1.00 97.51           C  
ATOM    213  C   GLN A  27     -13.041  -4.635  14.284  1.00 97.51           C  
ATOM    214  CB  GLN A  27     -13.413  -4.193  16.716  1.00 97.51           C  
ATOM    215  O   GLN A  27     -11.828  -4.567  14.097  1.00 97.51           O  
ATOM    216  CG  GLN A  27     -13.920  -4.708  18.070  1.00 97.51           C  
ATOM    217  CD  GLN A  27     -13.613  -3.735  19.201  1.00 97.51           C  
ATOM    218  NE2 GLN A  27     -14.581  -3.404  20.027  1.00 97.51           N  
ATOM    219  OE1 GLN A  27     -12.492  -3.288  19.395  1.00 97.51           O  
ATOM    220  N   TYR A  28     -13.946  -4.202  13.402  1.00 98.64           N  
ATOM    221  CA  TYR A  28     -13.556  -3.509  12.175  1.00 98.64           C  
ATOM    222  C   TYR A  28     -12.912  -2.169  12.501  1.00 98.64           C  
ATOM    223  CB  TYR A  28     -14.745  -3.292  11.239  1.00 98.64           C  
ATOM    224  O   TYR A  28     -13.415  -1.439  13.348  1.00 98.64           O  
ATOM    225  CG  TYR A  28     -15.340  -4.575  10.712  1.00 98.64           C  
ATOM    226  CD1 TYR A  28     -14.668  -5.315   9.718  1.00 98.64           C  
ATOM    227  CD2 TYR A  28     -16.571  -5.021  11.220  1.00 98.64           C  
ATOM    228  CE1 TYR A  28     -15.250  -6.493   9.206  1.00 98.64           C  
ATOM    229  CE2 TYR A  28     -17.136  -6.209  10.730  1.00 98.64           C  
ATOM    230  OH  TYR A  28     -17.087  -8.084   9.297  1.00 98.64           O  
ATOM    231  CZ  TYR A  28     -16.489  -6.940   9.719  1.00 98.64           C  
ATOM    232  N   ILE A  29     -11.825  -1.865  11.804  1.00 98.62           N  
ATOM    233  CA  ILE A  29     -11.020  -0.665  11.994  1.00 98.62           C  
ATOM    234  C   ILE A  29     -10.679  -0.044  10.637  1.00 98.62           C  
ATOM    235  CB  ILE A  29      -9.750  -0.985  12.814  1.00 98.62           C  
ATOM    236  O   ILE A  29     -10.604  -0.745   9.624  1.00 98.62           O  
ATOM    237  CG1 ILE A  29      -8.823  -2.006  12.123  1.00 98.62           C  
ATOM    238  CG2 ILE A  29     -10.079  -1.422  14.252  1.00 98.62           C  
ATOM    239  CD1 ILE A  29      -7.437  -2.107  12.764  1.00 98.62           C  
ATOM    240  N   SER A  30     -10.441   1.265  10.622  1.00 98.81           N  
ATOM    241  CA  SER A  30      -9.908   1.959   9.451  1.00 98.81           C  
ATOM    242  C   SER A  30      -8.392   1.733   9.326  1.00 98.81           C  
ATOM    243  CB  SER A  30     -10.225   3.452   9.545  1.00 98.81           C  
ATOM    244  O   SER A  30      -7.661   2.085  10.257  1.00 98.81           O  
ATOM    245  OG  SER A  30      -9.472   4.153   8.578  1.00 98.81           O  
ATOM    246  N   PRO A  31      -7.870   1.232   8.183  1.00 98.78           N  
ATOM    247  CA  PRO A  31      -6.427   1.197   7.937  1.00 98.78           C  
ATOM    248  C   PRO A  31      -5.803   2.595   7.897  1.00 98.78           C  
ATOM    249  CB  PRO A  31      -6.244   0.522   6.574  1.00 98.78           C  
ATOM    250  O   PRO A  31      -4.608   2.731   8.121  1.00 98.78           O  
ATOM    251  CG  PRO A  31      -7.561   0.782   5.865  1.00 98.78           C  
ATOM    252  CD  PRO A  31      -8.590   0.805   6.991  1.00 98.78           C  
ATOM    253  N   PHE A  32      -6.596   3.630   7.621  1.00 98.85           N  
ATOM    254  CA  PHE A  32      -6.123   5.007   7.549  1.00 98.85           C  
ATOM    255  C   PHE A  32      -6.008   5.630   8.953  1.00 98.85           C  
ATOM    256  CB  PHE A  32      -7.093   5.773   6.633  1.00 98.85           C  
ATOM    257  O   PHE A  32      -5.046   6.336   9.255  1.00 98.85           O  
ATOM    258  CG  PHE A  32      -6.661   7.129   6.110  1.00 98.85           C  
ATOM    259  CD1 PHE A  32      -7.498   7.793   5.195  1.00 98.85           C  
ATOM    260  CD2 PHE A  32      -5.468   7.756   6.517  1.00 98.85           C  
ATOM    261  CE1 PHE A  32      -7.148   9.056   4.688  1.00 98.85           C  
ATOM    262  CE2 PHE A  32      -5.177   9.052   6.079  1.00 98.85           C  
ATOM    263  CZ  PHE A  32      -5.986   9.695   5.139  1.00 98.85           C  
ATOM    264  N   HIS A  33      -6.971   5.371   9.840  1.00 98.78           N  
ATOM    265  CA  HIS A  33      -7.095   6.129  11.093  1.00 98.78           C  
ATOM    266  C   HIS A  33      -6.788   5.324  12.360  1.00 98.78           C  
ATOM    267  CB  HIS A  33      -8.498   6.751  11.159  1.00 98.78           C  
ATOM    268  O   HIS A  33      -6.249   5.879  13.315  1.00 98.78           O  
ATOM    269  CG  HIS A  33      -8.890   7.508   9.912  1.00 98.78           C  
ATOM    270  CD2 HIS A  33      -9.970   7.246   9.111  1.00 98.78           C  
ATOM    271  ND1 HIS A  33      -8.191   8.537   9.314  1.00 98.78           N  
ATOM    272  CE1 HIS A  33      -8.804   8.853   8.164  1.00 98.78           C  
ATOM    273  NE2 HIS A  33      -9.900   8.103   8.012  1.00 98.78           N  
ATOM    274  N   ASP A  34      -7.135   4.038  12.396  1.00 98.72           N  
ATOM    275  CA  ASP A  34      -7.177   3.262  13.643  1.00 98.72           C  
ATOM    276  C   ASP A  34      -5.899   2.451  13.911  1.00 98.72           C  
ATOM    277  CB  ASP A  34      -8.392   2.331  13.593  1.00 98.72           C  
ATOM    278  O   ASP A  34      -5.679   1.994  15.032  1.00 98.72           O  
ATOM    279  CG  ASP A  34      -9.746   3.020  13.773  1.00 98.72           C  
ATOM    280  OD1 ASP A  34      -9.883   3.856  14.691  1.00 98.72           O  
ATOM    281  OD2 ASP A  34     -10.720   2.656  13.073  1.00 98.72           O  
ATOM    282  N   ILE A  35      -5.042   2.254  12.905  1.00 98.49           N  
ATOM    283  CA  ILE A  35      -3.747   1.594  13.103  1.00 98.49           C  
ATOM    284  C   ILE A  35      -2.743   2.641  13.588  1.00 98.49           C  
ATOM    285  CB  ILE A  35      -3.252   0.879  11.834  1.00 98.49           C  
ATOM    286  O   ILE A  35      -2.520   3.611  12.872  1.00 98.49           O  
ATOM    287  CG1 ILE A  35      -4.298  -0.173  11.421  1.00 98.49           C  
ATOM    288  CG2 ILE A  35      -1.883   0.214  12.104  1.00 98.49           C  
ATOM    289  CD1 ILE A  35      -3.941  -0.908  10.137  1.00 98.49           C  
ATOM    290  N   PRO A  36      -2.099   2.463  14.754  1.00 98.04           N  
ATOM    291  CA  PRO A  36      -1.109   3.422  15.232  1.00 98.04           C  
ATOM    292  C   PRO A  36       0.037   3.591  14.232  1.00 98.04           C  
ATOM    293  CB  PRO A  36      -0.606   2.860  16.566  1.00 98.04           C  
ATOM    294  O   PRO A  36       0.565   2.589  13.751  1.00 98.04           O  
ATOM    295  CG  PRO A  36      -1.746   1.958  17.034  1.00 98.04           C  
ATOM    296  CD  PRO A  36      -2.302   1.403  15.728  1.00 98.04           C  
ATOM    297  N   ILE A  37       0.476   4.824  13.978  1.00 98.60           N  
ATOM    298  CA  ILE A  37       1.652   5.097  13.130  1.00 98.60           C  
ATOM    299  C   ILE A  37       2.898   4.318  13.589  1.00 98.60           C  
ATOM    300  CB  ILE A  37       1.917   6.619  13.057  1.00 98.60           C  
ATOM    301  O   ILE A  37       3.617   3.737  12.776  1.00 98.60           O  
ATOM    302  CG1 ILE A  37       3.166   6.907  12.206  1.00 98.60           C  
ATOM    303  CG2 ILE A  37       2.029   7.288  14.440  1.00 98.60           C  
ATOM    304  CD1 ILE A  37       3.280   8.368  11.769  1.00 98.60           C  
ATOM    305  N   TYR A  38       3.116   4.240  14.903  1.00 98.34           N  
ATOM    306  CA  TYR A  38       4.233   3.532  15.519  1.00 98.34           C  
ATOM    307  C   TYR A  38       3.834   2.126  15.973  1.00 98.34           C  
ATOM    308  CB  TYR A  38       4.789   4.366  16.681  1.00 98.34           C  
ATOM    309  O   TYR A  38       2.858   1.945  16.701  1.00 98.34           O  
ATOM    310  CG  TYR A  38       5.596   5.558  16.214  1.00 98.34           C  
ATOM    311  CD1 TYR A  38       6.847   5.315  15.622  1.00 98.34           C  
ATOM    312  CD2 TYR A  38       5.114   6.880  16.338  1.00 98.34           C  
ATOM    313  CE1 TYR A  38       7.615   6.386  15.147  1.00 98.34           C  
ATOM    314  CE2 TYR A  38       5.873   7.958  15.830  1.00 98.34           C  
ATOM    315  OH  TYR A  38       7.948   8.668  14.776  1.00 98.34           O  
ATOM    316  CZ  TYR A  38       7.131   7.699  15.242  1.00 98.34           C  
ATOM    317  N   ALA A  39       4.633   1.130  15.593  1.00 97.53           N  
ATOM    318  CA  ALA A  39       4.539  -0.235  16.108  1.00 97.53           C  
ATOM    319  C   ALA A  39       5.447  -0.470  17.325  1.00 97.53           C  
ATOM    320  CB  ALA A  39       4.910  -1.194  14.979  1.00 97.53           C  
ATOM    321  O   ALA A  39       5.160  -1.325  18.160  1.00 97.53           O  
ATOM    322  N   ASP A  40       6.558   0.263  17.390  1.00 96.73           N  
ATOM    323  CA  ASP A  40       7.513   0.317  18.498  1.00 96.73           C  
ATOM    324  C   ASP A  40       8.354   1.604  18.344  1.00 96.73           C  
ATOM    325  CB  ASP A  40       8.405  -0.947  18.491  1.00 96.73           C  
ATOM    326  O   ASP A  40       8.166   2.376  17.398  1.00 96.73           O  
ATOM    327  CG  ASP A  40       8.955  -1.331  19.874  1.00 96.73           C  
ATOM    328  OD1 ASP A  40       9.126  -0.429  20.729  1.00 96.73           O  
ATOM    329  OD2 ASP A  40       9.228  -2.538  20.062  1.00 96.73           O  
ATOM    330  N   LYS A  41       9.312   1.844  19.239  1.00 93.66           N  
ATOM    331  CA  LYS A  41      10.276   2.939  19.112  1.00 93.66           C  
ATOM    332  C   LYS A  41      11.042   2.830  17.785  1.00 93.66           C  
ATOM    333  CB  LYS A  41      11.219   2.902  20.322  1.00 93.66           C  
ATOM    334  O   LYS A  41      11.711   1.831  17.545  1.00 93.66           O  
ATOM    335  CG  LYS A  41      12.180   4.092  20.283  1.00 93.66           C  
ATOM    336  CD  LYS A  41      13.164   4.073  21.449  1.00 93.66           C  
ATOM    337  CE  LYS A  41      14.094   5.272  21.258  1.00 93.66           C  
ATOM    338  NZ  LYS A  41      15.214   5.249  22.221  1.00 93.66           N  
ATOM    339  N   GLU A  42      10.978   3.882  16.962  1.00 91.65           N  
ATOM    340  CA  GLU A  42      11.621   3.964  15.632  1.00 91.65           C  
ATOM    341  C   GLU A  42      11.156   2.887  14.627  1.00 91.65           C  
ATOM    342  CB  GLU A  42      13.161   4.025  15.753  1.00 91.65           C  
ATOM    343  O   GLU A  42      11.808   2.658  13.606  1.00 91.65           O  
ATOM    344  CG  GLU A  42      13.673   5.227  16.558  1.00 91.65           C  
ATOM    345  CD  GLU A  42      15.197   5.170  16.745  1.00 91.65           C  
ATOM    346  OE1 GLU A  42      15.897   6.057  16.212  1.00 91.65           O  
ATOM    347  OE2 GLU A  42      15.666   4.272  17.484  1.00 91.65           O  
ATOM    348  N   VAL A  43      10.022   2.229  14.895  1.00 98.39           N  
ATOM    349  CA  VAL A  43       9.425   1.222  14.013  1.00 98.39           C  
ATOM    350  C   VAL A  43       8.010   1.650  13.659  1.00 98.39           C  
ATOM    351  CB  VAL A  43       9.432  -0.173  14.659  1.00 98.39           C  
ATOM    352  O   VAL A  43       7.161   1.806  14.535  1.00 98.39           O  
ATOM    353  CG1 VAL A  43       8.839  -1.217  13.708  1.00 98.39           C  
ATOM    354  CG2 VAL A  43      10.852  -0.639  15.004  1.00 98.39           C  
ATOM    355  N   PHE A  44       7.745   1.792  12.367  1.00 98.79           N  
ATOM    356  CA  PHE A  44       6.456   2.237  11.847  1.00 98.79           C  
ATOM    357  C   PHE A  44       5.584   1.037  11.484  1.00 98.79           C  
ATOM    358  CB  PHE A  44       6.682   3.176  10.655  1.00 98.79           C  
ATOM    359  O   PHE A  44       6.098  -0.008  11.069  1.00 98.79           O  
ATOM    360  CG  PHE A  44       7.408   4.454  11.031  1.00 98.79           C  
ATOM    361  CD1 PHE A  44       6.673   5.618  11.318  1.00 98.79           C  
ATOM    362  CD2 PHE A  44       8.814   4.476  11.136  1.00 98.79           C  
ATOM    363  CE1 PHE A  44       7.336   6.795  11.704  1.00 98.79           C  
ATOM    364  CE2 PHE A  44       9.479   5.656  11.515  1.00 98.79           C  
ATOM    365  CZ  PHE A  44       8.738   6.817  11.797  1.00 98.79           C  
ATOM    366  N   HIS A  45       4.267   1.174  11.616  1.00 98.77           N  
ATOM    367  CA  HIS A  45       3.356   0.285  10.904  1.00 98.77           C  
ATOM    368  C   HIS A  45       3.330   0.657   9.420  1.00 98.77           C  
ATOM    369  CB  HIS A  45       1.947   0.311  11.506  1.00 98.77           C  
ATOM    370  O   HIS A  45       3.419   1.824   9.051  1.00 98.77           O  
ATOM    371  CG  HIS A  45       1.816  -0.498  12.770  1.00 98.77           C  
ATOM    372  CD2 HIS A  45       2.002  -1.846  12.912  1.00 98.77           C  
ATOM    373  ND1 HIS A  45       1.434  -0.016  13.994  1.00 98.77           N  
ATOM    374  CE1 HIS A  45       1.386  -1.040  14.857  1.00 98.77           C  
ATOM    375  NE2 HIS A  45       1.733  -2.189  14.245  1.00 98.77           N  
ATOM    376  N   MET A  46       3.173  -0.351   8.572  1.00 98.85           N  
ATOM    377  CA  MET A  46       2.861  -0.186   7.159  1.00 98.85           C  
ATOM    378  C   MET A  46       1.640  -1.039   6.836  1.00 98.85           C  
ATOM    379  CB  MET A  46       4.077  -0.572   6.312  1.00 98.85           C  
ATOM    380  O   MET A  46       1.601  -2.228   7.169  1.00 98.85           O  
ATOM    381  CG  MET A  46       3.792  -0.558   4.807  1.00 98.85           C  
ATOM    382  SD  MET A  46       5.133  -1.285   3.841  1.00 98.85           S  
ATOM    383  CE  MET A  46       4.388  -1.239   2.191  1.00 98.85           C  
ATOM    384  N   VAL A  47       0.667  -0.432   6.162  1.00 98.89           N  
ATOM    385  CA  VAL A  47      -0.461  -1.126   5.545  1.00 98.89           C  
ATOM    386  C   VAL A  47      -0.026  -1.556   4.151  1.00 98.89           C  
ATOM    387  CB  VAL A  47      -1.705  -0.217   5.468  1.00 98.89           C  
ATOM    388  O   VAL A  47       0.183  -0.712   3.287  1.00 98.89           O  
ATOM    389  CG1 VAL A  47      -2.904  -1.010   4.930  1.00 98.89           C  
ATOM    390  CG2 VAL A  47      -2.085   0.378   6.831  1.00 98.89           C  
ATOM    391  N   VAL A  48       0.141  -2.858   3.916  1.00 98.90           N  
ATOM    392  CA  VAL A  48       0.510  -3.364   2.587  1.00 98.90           C  
ATOM    393  C   VAL A  48      -0.722  -3.373   1.689  1.00 98.90           C  
ATOM    394  CB  VAL A  48       1.150  -4.761   2.661  1.00 98.90           C  
ATOM    395  O   VAL A  48      -1.667  -4.126   1.915  1.00 98.90           O  
ATOM    396  CG1 VAL A  48       1.543  -5.259   1.260  1.00 98.90           C  
ATOM    397  CG2 VAL A  48       2.415  -4.752   3.532  1.00 98.90           C  
ATOM    398  N   GLU A  49      -0.706  -2.586   0.622  1.00 98.91           N  
ATOM    399  CA  GLU A  49      -1.806  -2.505  -0.343  1.00 98.91           C  
ATOM    400  C   GLU A  49      -1.558  -3.422  -1.543  1.00 98.91           C  
ATOM    401  CB  GLU A  49      -1.952  -1.060  -0.815  1.00 98.91           C  
ATOM    402  O   GLU A  49      -2.461  -4.123  -2.016  1.00 98.91           O  
ATOM    403  CG  GLU A  49      -2.274  -0.087   0.329  1.00 98.91           C  
ATOM    404  CD  GLU A  49      -2.307   1.353  -0.181  1.00 98.91           C  
ATOM    405  OE1 GLU A  49      -3.211   2.084   0.269  1.00 98.91           O  
ATOM    406  OE2 GLU A  49      -1.484   1.664  -1.063  1.00 98.91           O  
ATOM    407  N   VAL A  50      -0.307  -3.463  -2.011  1.00 98.86           N  
ATOM    408  CA  VAL A  50       0.079  -4.115  -3.262  1.00 98.86           C  
ATOM    409  C   VAL A  50       1.290  -5.028  -3.038  1.00 98.86           C  
ATOM    410  CB  VAL A  50       0.331  -3.096  -4.401  1.00 98.86           C  
ATOM    411  O   VAL A  50       2.393  -4.549  -2.770  1.00 98.86           O  
ATOM    412  CG1 VAL A  50      -0.194  -3.689  -5.708  1.00 98.86           C  
ATOM    413  CG2 VAL A  50      -0.350  -1.735  -4.222  1.00 98.86           C  
ATOM    414  N   PRO A  51       1.125  -6.360  -3.153  1.00 98.86           N  
ATOM    415  CA  PRO A  51       2.241  -7.299  -3.089  1.00 98.86           C  
ATOM    416  C   PRO A  51       3.265  -7.051  -4.195  1.00 98.86           C  
ATOM    417  CB  PRO A  51       1.616  -8.688  -3.249  1.00 98.86           C  
ATOM    418  O   PRO A  51       2.890  -6.780  -5.346  1.00 98.86           O  
ATOM    419  CG  PRO A  51       0.202  -8.493  -2.709  1.00 98.86           C  
ATOM    420  CD  PRO A  51      -0.136  -7.083  -3.184  1.00 98.86           C  
ATOM    421  N   ARG A  52       4.551  -7.253  -3.889  1.00 98.86           N  
ATOM    422  CA  ARG A  52       5.606  -7.219  -4.908  1.00 98.86           C  
ATOM    423  C   ARG A  52       5.299  -8.173  -6.067  1.00 98.86           C  
ATOM    424  CB  ARG A  52       6.969  -7.502  -4.264  1.00 98.86           C  
ATOM    425  O   ARG A  52       4.829  -9.290  -5.869  1.00 98.86           O  
ATOM    426  CG  ARG A  52       8.101  -7.204  -5.255  1.00 98.86           C  
ATOM    427  CD  ARG A  52       9.485  -7.210  -4.610  1.00 98.86           C  
ATOM    428  NE  ARG A  52       9.791  -8.525  -4.028  1.00 98.86           N  
ATOM    429  NH1 ARG A  52       9.719  -7.929  -1.804  1.00 98.86           N  
ATOM    430  NH2 ARG A  52      10.257 -10.008  -2.414  1.00 98.86           N  
ATOM    431  CZ  ARG A  52       9.919  -8.802  -2.746  1.00 98.86           C  
ATOM    432  N   TRP A  53       5.588  -7.715  -7.283  1.00 98.81           N  
ATOM    433  CA  TRP A  53       5.367  -8.373  -8.577  1.00 98.81           C  
ATOM    434  C   TRP A  53       3.907  -8.552  -9.013  1.00 98.81           C  
ATOM    435  CB  TRP A  53       6.188  -9.663  -8.679  1.00 98.81           C  
ATOM    436  O   TRP A  53       3.638  -9.172 -10.052  1.00 98.81           O  
ATOM    437  CG  TRP A  53       7.639  -9.536  -8.336  1.00 98.81           C  
ATOM    438  CD1 TRP A  53       8.463  -8.547  -8.753  1.00 98.81           C  
ATOM    439  CD2 TRP A  53       8.452 -10.413  -7.500  1.00 98.81           C  
ATOM    440  CE2 TRP A  53       9.787  -9.908  -7.488  1.00 98.81           C  
ATOM    441  CE3 TRP A  53       8.199 -11.581  -6.749  1.00 98.81           C  
ATOM    442  NE1 TRP A  53       9.733  -8.762  -8.254  1.00 98.81           N  
ATOM    443  CH2 TRP A  53      10.545 -11.723  -6.076  1.00 98.81           C  
ATOM    444  CZ2 TRP A  53      10.823 -10.544  -6.789  1.00 98.81           C  
ATOM    445  CZ3 TRP A  53       9.234 -12.232  -6.049  1.00 98.81           C  
ATOM    446  N   SER A  54       2.960  -7.971  -8.276  1.00 98.59           N  
ATOM    447  CA  SER A  54       1.565  -7.860  -8.706  1.00 98.59           C  
ATOM    448  C   SER A  54       1.325  -6.586  -9.533  1.00 98.59           C  
ATOM    449  CB  SER A  54       0.634  -7.994  -7.501  1.00 98.59           C  
ATOM    450  O   SER A  54       2.198  -5.725  -9.625  1.00 98.59           O  
ATOM    451  OG  SER A  54       0.612  -6.824  -6.730  1.00 98.59           O  
ATOM    452  N   ASN A  55       0.166  -6.490 -10.196  1.00 98.54           N  
ATOM    453  CA  ASN A  55      -0.161  -5.376 -11.099  1.00 98.54           C  
ATOM    454  C   ASN A  55      -1.417  -4.597 -10.697  1.00 98.54           C  
ATOM    455  CB  ASN A  55      -0.341  -5.905 -12.531  1.00 98.54           C  
ATOM    456  O   ASN A  55      -1.585  -3.473 -11.153  1.00 98.54           O  
ATOM    457  CG  ASN A  55       0.935  -6.453 -13.124  1.00 98.54           C  
ATOM    458  ND2 ASN A  55       1.642  -5.677 -13.906  1.00 98.54           N  
ATOM    459  OD1 ASN A  55       1.306  -7.587 -12.872  1.00 98.54           O  
ATOM    460  N   ALA A  56      -2.332  -5.181  -9.921  1.00 98.53           N  
ATOM    461  CA  ALA A  56      -3.582  -4.511  -9.570  1.00 98.53           C  
ATOM    462  C   ALA A  56      -3.277  -3.276  -8.714  1.00 98.53           C  
ATOM    463  CB  ALA A  56      -4.492  -5.509  -8.843  1.00 98.53           C  
ATOM    464  O   ALA A  56      -2.712  -3.428  -7.635  1.00 98.53           O  
ATOM    465  N   LYS A  57      -3.637  -2.076  -9.186  1.00 98.43           N  
ATOM    466  CA  LYS A  57      -3.457  -0.842  -8.408  1.00 98.43           C  
ATOM    467  C   LYS A  57      -4.504  -0.825  -7.299  1.00 98.43           C  
ATOM    468  CB  LYS A  57      -3.517   0.400  -9.314  1.00 98.43           C  
ATOM    469  O   LYS A  57      -5.661  -0.512  -7.560  1.00 98.43           O  
ATOM    470  CG  LYS A  57      -3.290   1.686  -8.492  1.00 98.43           C  
ATOM    471  CD  LYS A  57      -3.130   2.935  -9.368  1.00 98.43           C  
ATOM    472  CE  LYS A  57      -2.813   4.191  -8.526  1.00 98.43           C  
ATOM    473  NZ  LYS A  57      -3.969   4.736  -7.759  1.00 98.43           N  
ATOM    474  N   MET A  58      -4.106  -1.266  -6.116  1.00 98.72           N  
ATOM    475  CA  MET A  58      -4.929  -1.323  -4.912  1.00 98.72           C  
ATOM    476  C   MET A  58      -4.487  -0.207  -3.975  1.00 98.72           C  
ATOM    477  CB  MET A  58      -4.763  -2.690  -4.236  1.00 98.72           C  
ATOM    478  O   MET A  58      -3.291   0.042  -3.889  1.00 98.72           O  
ATOM    479  CG  MET A  58      -5.334  -3.849  -5.063  1.00 98.72           C  
ATOM    480  SD  MET A  58      -7.121  -4.103  -4.889  1.00 98.72           S  
ATOM    481  CE  MET A  58      -7.342  -5.564  -5.935  1.00 98.72           C  
ATOM    482  N   GLU A  59      -5.436   0.428  -3.300  1.00 98.69           N  
ATOM    483  CA  GLU A  59      -5.186   1.558  -2.402  1.00 98.69           C  
ATOM    484  C   GLU A  59      -6.247   1.622  -1.296  1.00 98.69           C  
ATOM    485  CB  GLU A  59      -5.129   2.865  -3.213  1.00 98.69           C  
ATOM    486  O   GLU A  59      -7.373   1.134  -1.467  1.00 98.69           O  
ATOM    487  CG  GLU A  59      -6.467   3.259  -3.874  1.00 98.69           C  
ATOM    488  CD  GLU A  59      -6.313   4.190  -5.087  1.00 98.69           C  
ATOM    489  OE1 GLU A  59      -7.325   4.372  -5.805  1.00 98.69           O  
ATOM    490  OE2 GLU A  59      -5.177   4.561  -5.458  1.00 98.69           O  
ATOM    491  N   ILE A  60      -5.897   2.215  -0.158  1.00 98.88           N  
ATOM    492  CA  ILE A  60      -6.825   2.607   0.900  1.00 98.88           C  
ATOM    493  C   ILE A  60      -7.873   3.551   0.299  1.00 98.88           C  
ATOM    494  CB  ILE A  60      -6.038   3.261   2.062  1.00 98.88           C  
ATOM    495  O   ILE A  60      -7.563   4.607  -0.245  1.00 98.88           O  
ATOM    496  CG1 ILE A  60      -5.247   2.186   2.846  1.00 98.88           C  
ATOM    497  CG2 ILE A  60      -6.962   4.009   3.039  1.00 98.88           C  
ATOM    498  CD1 ILE A  60      -4.202   2.770   3.808  1.00 98.88           C  
ATOM    499  N   ALA A  61      -9.153   3.197   0.418  1.00 98.77           N  
ATOM    500  CA  ALA A  61     -10.241   4.032  -0.072  1.00 98.77           C  
ATOM    501  C   ALA A  61     -10.453   5.254   0.839  1.00 98.77           C  
ATOM    502  CB  ALA A  61     -11.499   3.170  -0.200  1.00 98.77           C  
ATOM    503  O   ALA A  61     -11.331   5.256   1.703  1.00 98.77           O  
ATOM    504  N   THR A  62      -9.682   6.320   0.635  1.00 98.80           N  
ATOM    505  CA  THR A  62      -9.655   7.502   1.518  1.00 98.80           C  
ATOM    506  C   THR A  62     -11.014   8.185   1.713  1.00 98.80           C  
ATOM    507  CB  THR A  62      -8.625   8.520   1.009  1.00 98.80           C  
ATOM    508  O   THR A  62     -11.266   8.804   2.745  1.00 98.80           O  
ATOM    509  CG2 THR A  62      -7.217   7.947   1.066  1.00 98.80           C  
ATOM    510  OG1 THR A  62      -8.876   8.918  -0.321  1.00 98.80           O  
ATOM    511  N   LYS A  63     -11.943   8.015   0.768  1.00 98.59           N  
ATOM    512  CA  LYS A  63     -13.281   8.635   0.778  1.00 98.59           C  
ATOM    513  C   LYS A  63     -14.420   7.676   1.143  1.00 98.59           C  
ATOM    514  CB  LYS A  63     -13.519   9.342  -0.567  1.00 98.59           C  
ATOM    515  O   LYS A  63     -15.559   8.121   1.269  1.00 98.59           O  
ATOM    516  CG  LYS A  63     -12.397  10.351  -0.863  1.00 98.59           C  
ATOM    517  CD  LYS A  63     -12.591  11.126  -2.168  1.00 98.59           C  
ATOM    518  CE  LYS A  63     -11.359  12.031  -2.303  1.00 98.59           C  
ATOM    519  NZ  LYS A  63     -11.242  12.687  -3.626  1.00 98.59           N  
ATOM    520  N   ASP A  64     -14.138   6.385   1.327  1.00 98.57           N  
ATOM    521  CA  ASP A  64     -15.152   5.391   1.694  1.00 98.57           C  
ATOM    522  C   ASP A  64     -15.154   5.176   3.225  1.00 98.57           C  
ATOM    523  CB  ASP A  64     -14.944   4.049   0.958  1.00 98.57           C  
ATOM    524  O   ASP A  64     -14.087   5.190   3.848  1.00 98.57           O  
ATOM    525  CG  ASP A  64     -15.093   4.056  -0.578  1.00 98.57           C  
ATOM    526  OD1 ASP A  64     -15.107   5.120  -1.233  1.00 98.57           O  
ATOM    527  OD2 ASP A  64     -15.086   2.959  -1.196  1.00 98.57           O  
ATOM    528  N   PRO A  65     -16.318   4.924   3.855  1.00 98.52           N  
ATOM    529  CA  PRO A  65     -16.388   4.570   5.273  1.00 98.52           C  
ATOM    530  C   PRO A  65     -15.511   3.362   5.625  1.00 98.52           C  
ATOM    531  CB  PRO A  65     -17.863   4.291   5.549  1.00 98.52           C  
ATOM    532  O   PRO A  65     -15.516   2.365   4.903  1.00 98.52           O  
ATOM    533  CG  PRO A  65     -18.588   5.127   4.500  1.00 98.52           C  
ATOM    534  CD  PRO A  65     -17.657   5.026   3.295  1.00 98.52           C  
ATOM    535  N   LEU A  66     -14.784   3.454   6.746  1.00 98.60           N  
ATOM    536  CA  LEU A  66     -13.778   2.480   7.210  1.00 98.60           C  
ATOM    537  C   LEU A  66     -12.573   2.284   6.275  1.00 98.60           C  
ATOM    538  CB  LEU A  66     -14.428   1.126   7.555  1.00 98.60           C  
ATOM    539  O   LEU A  66     -11.757   1.404   6.525  1.00 98.60           O  
ATOM    540  CG  LEU A  66     -15.603   1.177   8.537  1.00 98.60           C  
ATOM    541  CD1 LEU A  66     -16.228  -0.215   8.619  1.00 98.60           C  
ATOM    542  CD2 LEU A  66     -15.144   1.611   9.930  1.00 98.60           C  
ATOM    543  N   ASN A  67     -12.460   3.079   5.211  1.00 98.86           N  
ATOM    544  CA  ASN A  67     -11.330   3.127   4.285  1.00 98.86           C  
ATOM    545  C   ASN A  67     -10.811   1.746   3.822  1.00 98.86           C  
ATOM    546  CB  ASN A  67     -10.225   4.037   4.859  1.00 98.86           C  
ATOM    547  O   ASN A  67      -9.605   1.509   3.873  1.00 98.86           O  
ATOM    548  CG  ASN A  67     -10.750   5.268   5.563  1.00 98.86           C  
ATOM    549  ND2 ASN A  67     -11.003   6.346   4.867  1.00 98.86           N  
ATOM    550  OD1 ASN A  67     -10.970   5.251   6.762  1.00 98.86           O  
ATOM    551  N   PRO A  68     -11.675   0.811   3.376  1.00 98.85           N  
ATOM    552  CA  PRO A  68     -11.215  -0.492   2.903  1.00 98.85           C  
ATOM    553  C   PRO A  68     -10.203  -0.340   1.767  1.00 98.85           C  
ATOM    554  CB  PRO A  68     -12.466  -1.216   2.404  1.00 98.85           C  
ATOM    555  O   PRO A  68     -10.326   0.562   0.938  1.00 98.85           O  
ATOM    556  CG  PRO A  68     -13.399  -0.065   2.020  1.00 98.85           C  
ATOM    557  CD  PRO A  68     -13.090   0.980   3.085  1.00 98.85           C  
ATOM    558  N   ILE A  69      -9.257  -1.271   1.658  1.00 98.92           N  
ATOM    559  CA  ILE A  69      -8.406  -1.337   0.469  1.00 98.92           C  
ATOM    560  C   ILE A  69      -9.285  -1.778  -0.707  1.00 98.92           C  
ATOM    561  CB  ILE A  69      -7.170  -2.237   0.673  1.00 98.92           C  
ATOM    562  O   ILE A  69     -10.023  -2.768  -0.609  1.00 98.92           O  
ATOM    563  CG1 ILE A  69      -6.317  -1.757   1.869  1.00 98.92           C  
ATOM    564  CG2 ILE A  69      -6.321  -2.308  -0.610  1.00 98.92           C  
ATOM    565  CD1 ILE A  69      -5.302  -2.805   2.338  1.00 98.92           C  
ATOM    566  N   LYS A  70      -9.224  -1.045  -1.819  1.00 98.61           N  
ATOM    567  CA  LYS A  70      -9.963  -1.340  -3.052  1.00 98.61           C  
ATOM    568  C   LYS A  70      -9.093  -1.104  -4.278  1.00 98.61           C  
ATOM    569  CB  LYS A  70     -11.270  -0.532  -3.095  1.00 98.61           C  
ATOM    570  O   LYS A  70      -8.063  -0.448  -4.204  1.00 98.61           O  
ATOM    571  CG  LYS A  70     -11.096   0.957  -3.435  1.00 98.61           C  
ATOM    572  CD  LYS A  70     -12.456   1.669  -3.392  1.00 98.61           C  
ATOM    573  CE  LYS A  70     -12.284   3.182  -3.558  1.00 98.61           C  
ATOM    574  NZ  LYS A  70     -13.565   3.900  -3.329  1.00 98.61           N  
ATOM    575  N   GLN A  71      -9.515  -1.644  -5.416  1.00 98.65           N  
ATOM    576  CA  GLN A  71      -8.805  -1.424  -6.670  1.00 98.65           C  
ATOM    577  C   GLN A  71      -9.204  -0.078  -7.284  1.00 98.65           C  
ATOM    578  CB  GLN A  71      -9.056  -2.608  -7.608  1.00 98.65           C  
ATOM    579  O   GLN A  71     -10.395   0.224  -7.388  1.00 98.65           O  
ATOM    580  CG  GLN A  71      -8.062  -2.623  -8.781  1.00 98.65           C  
ATOM    581  CD  GLN A  71      -8.063  -3.918  -9.586  1.00 98.65           C  
ATOM    582  NE2 GLN A  71      -7.279  -3.986 -10.638  1.00 98.65           N  
ATOM    583  OE1 GLN A  71      -8.725  -4.904  -9.297  1.00 98.65           O  
ATOM    584  N   ASP A  72      -8.215   0.693  -7.728  1.00 97.57           N  
ATOM    585  CA  ASP A  72      -8.413   1.956  -8.436  1.00 97.57           C  
ATOM    586  C   ASP A  72      -9.180   1.713  -9.753  1.00 97.57           C  
ATOM    587  CB  ASP A  72      -7.050   2.644  -8.650  1.00 97.57           C  
ATOM    588  O   ASP A  72      -8.976   0.716 -10.464  1.00 97.57           O  
ATOM    589  CG  ASP A  72      -7.119   4.070  -9.226  1.00 97.57           C  
ATOM    590  OD1 ASP A  72      -8.226   4.566  -9.516  1.00 97.57           O  
ATOM    591  OD2 ASP A  72      -6.039   4.584  -9.628  1.00 97.57           O  
ATOM    592  N   VAL A  73     -10.072   2.643 -10.094  1.00 96.48           N  
ATOM    593  CA  VAL A  73     -10.948   2.589 -11.264  1.00 96.48           C  
ATOM    594  C   VAL A  73     -10.775   3.854 -12.092  1.00 96.48           C  
ATOM    595  CB  VAL A  73     -12.425   2.392 -10.871  1.00 96.48           C  
ATOM    596  O   VAL A  73     -11.081   4.961 -11.659  1.00 96.48           O  
ATOM    597  CG1 VAL A  73     -13.330   2.324 -12.113  1.00 96.48           C  
ATOM    598  CG2 VAL A  73     -12.636   1.088 -10.096  1.00 96.48           C  
ATOM    599  N   LYS A  74     -10.401   3.689 -13.363  1.00 91.78           N  
ATOM    600  CA  LYS A  74     -10.290   4.794 -14.324  1.00 91.78           C  
ATOM    601  C   LYS A  74     -11.165   4.514 -15.531  1.00 91.78           C  
ATOM    602  CB  LYS A  74      -8.811   5.008 -14.653  1.00 91.78           C  
ATOM    603  O   LYS A  74     -11.065   3.461 -16.155  1.00 91.78           O  
ATOM    604  CG  LYS A  74      -8.488   6.235 -15.518  1.00 91.78           C  
ATOM    605  CD  LYS A  74      -6.957   6.361 -15.584  1.00 91.78           C  
ATOM    606  CE  LYS A  74      -6.450   7.521 -16.445  1.00 91.78           C  
ATOM    607  NZ  LYS A  74      -4.968   7.440 -16.585  1.00 91.78           N  
ATOM    608  N   LYS A  75     -12.040   5.469 -15.868  1.00 91.95           N  
ATOM    609  CA  LYS A  75     -13.013   5.344 -16.973  1.00 91.95           C  
ATOM    610  C   LYS A  75     -13.854   4.053 -16.872  1.00 91.95           C  
ATOM    611  CB  LYS A  75     -12.299   5.485 -18.336  1.00 91.95           C  
ATOM    612  O   LYS A  75     -14.068   3.369 -17.869  1.00 91.95           O  
ATOM    613  CG  LYS A  75     -11.548   6.815 -18.513  1.00 91.95           C  
ATOM    614  CD  LYS A  75     -10.817   6.849 -19.864  1.00 91.95           C  
ATOM    615  CE  LYS A  75     -10.103   8.195 -20.051  1.00 91.95           C  
ATOM    616  NZ  LYS A  75      -9.366   8.265 -21.341  1.00 91.95           N  
ATOM    617  N   GLY A  76     -14.279   3.706 -15.652  1.00 92.42           N  
ATOM    618  CA  GLY A  76     -15.105   2.526 -15.366  1.00 92.42           C  
ATOM    619  C   GLY A  76     -14.383   1.176 -15.451  1.00 92.42           C  
ATOM    620  O   GLY A  76     -15.041   0.144 -15.372  1.00 92.42           O  
ATOM    621  N   LYS A  77     -13.053   1.156 -15.620  1.00 94.40           N  
ATOM    622  CA  LYS A  77     -12.249  -0.072 -15.670  1.00 94.40           C  
ATOM    623  C   LYS A  77     -11.287  -0.144 -14.491  1.00 94.40           C  
ATOM    624  CB  LYS A  77     -11.481  -0.158 -16.995  1.00 94.40           C  
ATOM    625  O   LYS A  77     -10.653   0.856 -14.152  1.00 94.40           O  
ATOM    626  CG  LYS A  77     -12.421  -0.282 -18.203  1.00 94.40           C  
ATOM    627  CD  LYS A  77     -11.610  -0.495 -19.484  1.00 94.40           C  
ATOM    628  CE  LYS A  77     -12.553  -0.653 -20.680  1.00 94.40           C  
ATOM    629  NZ  LYS A  77     -11.800  -0.976 -21.917  1.00 94.40           N  
ATOM    630  N   LEU A  78     -11.160  -1.341 -13.925  1.00 97.44           N  
ATOM    631  CA  LEU A  78     -10.145  -1.674 -12.929  1.00 97.44           C  
ATOM    632  C   LEU A  78      -8.747  -1.408 -13.497  1.00 97.44           C  
ATOM    633  CB  LEU A  78     -10.287  -3.157 -12.552  1.00 97.44           C  
ATOM    634  O   LEU A  78      -8.439  -1.817 -14.621  1.00 97.44           O  
ATOM    635  CG  LEU A  78     -11.569  -3.510 -11.781  1.00 97.44           C  
ATOM    636  CD1 LEU A  78     -11.686  -5.026 -11.678  1.00 97.44           C  
ATOM    637  CD2 LEU A  78     -11.570  -2.954 -10.362  1.00 97.44           C  
ATOM    638  N   ARG A  79      -7.906  -0.711 -12.732  1.00 97.65           N  
ATOM    639  CA  ARG A  79      -6.552  -0.360 -13.160  1.00 97.65           C  
ATOM    640  C   ARG A  79      -5.540  -1.435 -12.800  1.00 97.65           C  
ATOM    641  CB  ARG A  79      -6.120   0.972 -12.556  1.00 97.65           C  
ATOM    642  O   ARG A  79      -5.553  -2.000 -11.705  1.00 97.65           O  
ATOM    643  CG  ARG A  79      -6.938   2.167 -13.061  1.00 97.65           C  
ATOM    644  CD  ARG A  79      -6.295   3.423 -12.477  1.00 97.65           C  
ATOM    645  NE  ARG A  79      -5.094   3.864 -13.220  1.00 97.65           N  
ATOM    646  NH1 ARG A  79      -4.465   5.460 -11.689  1.00 97.65           N  
ATOM    647  NH2 ARG A  79      -3.182   5.068 -13.486  1.00 97.65           N  
ATOM    648  CZ  ARG A  79      -4.253   4.788 -12.789  1.00 97.65           C  
ATOM    649  N   TYR A  80      -4.605  -1.635 -13.718  1.00 98.01           N  
ATOM    650  CA  TYR A  80      -3.419  -2.452 -13.526  1.00 98.01           C  
ATOM    651  C   TYR A  80      -2.205  -1.653 -13.994  1.00 98.01           C  
ATOM    652  CB  TYR A  80      -3.555  -3.769 -14.300  1.00 98.01           C  
ATOM    653  O   TYR A  80      -2.256  -1.049 -15.066  1.00 98.01           O  
ATOM    654  CG  TYR A  80      -4.713  -4.640 -13.852  1.00 98.01           C  
ATOM    655  CD1 TYR A  80      -4.507  -5.661 -12.903  1.00 98.01           C  
ATOM    656  CD2 TYR A  80      -6.000  -4.428 -14.385  1.00 98.01           C  
ATOM    657  CE1 TYR A  80      -5.582  -6.468 -12.484  1.00 98.01           C  
ATOM    658  CE2 TYR A  80      -7.076  -5.231 -13.969  1.00 98.01           C  
ATOM    659  OH  TYR A  80      -7.917  -7.018 -12.637  1.00 98.01           O  
ATOM    660  CZ  TYR A  80      -6.867  -6.257 -13.027  1.00 98.01           C  
ATOM    661  N   VAL A  81      -1.130  -1.632 -13.208  1.00 97.97           N  
ATOM    662  CA  VAL A  81       0.136  -1.030 -13.635  1.00 97.97           C  
ATOM    663  C   VAL A  81       0.791  -1.893 -14.709  1.00 97.97           C  
ATOM    664  CB  VAL A  81       1.107  -0.744 -12.473  1.00 97.97           C  
ATOM    665  O   VAL A  81       0.682  -3.123 -14.703  1.00 97.97           O  
ATOM    666  CG1 VAL A  81       0.473   0.222 -11.467  1.00 97.97           C  
ATOM    667  CG2 VAL A  81       1.576  -2.004 -11.740  1.00 97.97           C  
ATOM    668  N   ALA A  82       1.477  -1.240 -15.640  1.00 97.86           N  
ATOM    669  CA  ALA A  82       2.189  -1.897 -16.724  1.00 97.86           C  
ATOM    670  C   ALA A  82       3.416  -2.682 -16.228  1.00 97.86           C  
ATOM    671  CB  ALA A  82       2.597  -0.806 -17.715  1.00 97.86           C  
ATOM    672  O   ALA A  82       4.051  -2.312 -15.241  1.00 97.86           O  
ATOM    673  N   ASN A  83       3.813  -3.720 -16.970  1.00 98.53           N  
ATOM    674  CA  ASN A  83       5.147  -4.307 -16.830  1.00 98.53           C  
ATOM    675  C   ASN A  83       6.132  -3.484 -17.664  1.00 98.53           C  
ATOM    676  CB  ASN A  83       5.145  -5.789 -17.229  1.00 98.53           C  
ATOM    677  O   ASN A  83       6.254  -3.668 -18.879  1.00 98.53           O  
ATOM    678  CG  ASN A  83       4.075  -6.572 -16.511  1.00 98.53           C  
ATOM    679  ND2 ASN A  83       3.246  -7.254 -17.260  1.00 98.53           N  
ATOM    680  OD1 ASN A  83       3.965  -6.542 -15.292  1.00 98.53           O  
ATOM    681  N   LEU A  84       6.797  -2.531 -17.020  1.00 98.12           N  
ATOM    682  CA  LEU A  84       7.824  -1.704 -17.645  1.00 98.12           C  
ATOM    683  C   LEU A  84       9.104  -2.521 -17.765  1.00 98.12           C  
ATOM    684  CB  LEU A  84       8.105  -0.489 -16.755  1.00 98.12           C  
ATOM    685  O   LEU A  84       9.763  -2.738 -16.757  1.00 98.12           O  
ATOM    686  CG  LEU A  84       6.929   0.431 -16.427  1.00 98.12           C  
ATOM    687  CD1 LEU A  84       7.502   1.465 -15.461  1.00 98.12           C  
ATOM    688  CD2 LEU A  84       6.357   1.095 -17.680  1.00 98.12           C  
ATOM    689  N   PHE A  85       9.497  -2.965 -18.958  1.00 97.62           N  
ATOM    690  CA  PHE A  85      10.696  -3.795 -19.100  1.00 97.62           C  
ATOM    691  C   PHE A  85      11.922  -3.108 -18.451  1.00 97.62           C  
ATOM    692  CB  PHE A  85      10.930  -4.131 -20.576  1.00 97.62           C  
ATOM    693  O   PHE A  85      12.197  -1.943 -18.777  1.00 97.62           O  
ATOM    694  CG  PHE A  85      12.075  -5.101 -20.788  1.00 97.62           C  
ATOM    695  CD1 PHE A  85      13.373  -4.618 -21.042  1.00 97.62           C  
ATOM    696  CD2 PHE A  85      11.851  -6.487 -20.693  1.00 97.62           C  
ATOM    697  CE1 PHE A  85      14.441  -5.518 -21.208  1.00 97.62           C  
ATOM    698  CE2 PHE A  85      12.920  -7.386 -20.855  1.00 97.62           C  
ATOM    699  CZ  PHE A  85      14.214  -6.902 -21.114  1.00 97.62           C  
ATOM    700  N   PRO A  86      12.657  -3.785 -17.536  1.00 97.52           N  
ATOM    701  CA  PRO A  86      12.628  -5.225 -17.207  1.00 97.52           C  
ATOM    702  C   PRO A  86      11.797  -5.632 -15.959  1.00 97.52           C  
ATOM    703  CB  PRO A  86      14.112  -5.559 -17.027  1.00 97.52           C  
ATOM    704  O   PRO A  86      11.956  -6.735 -15.442  1.00 97.52           O  
ATOM    705  CG  PRO A  86      14.631  -4.323 -16.293  1.00 97.52           C  
ATOM    706  CD  PRO A  86      13.834  -3.180 -16.921  1.00 97.52           C  
ATOM    707  N   TYR A  87      10.939  -4.758 -15.440  1.00 98.37           N  
ATOM    708  CA  TYR A  87      10.190  -4.906 -14.189  1.00 98.37           C  
ATOM    709  C   TYR A  87       8.826  -5.595 -14.345  1.00 98.37           C  
ATOM    710  CB  TYR A  87       9.960  -3.514 -13.589  1.00 98.37           C  
ATOM    711  O   TYR A  87       7.977  -5.169 -15.130  1.00 98.37           O  
ATOM    712  CG  TYR A  87      11.168  -2.597 -13.564  1.00 98.37           C  
ATOM    713  CD1 TYR A  87      12.439  -3.065 -13.171  1.00 98.37           C  
ATOM    714  CD2 TYR A  87      11.012  -1.264 -13.981  1.00 98.37           C  
ATOM    715  CE1 TYR A  87      13.557  -2.210 -13.250  1.00 98.37           C  
ATOM    716  CE2 TYR A  87      12.119  -0.406 -14.044  1.00 98.37           C  
ATOM    717  OH  TYR A  87      14.490  -0.093 -13.869  1.00 98.37           O  
ATOM    718  CZ  TYR A  87      13.401  -0.885 -13.706  1.00 98.37           C  
ATOM    719  N   LYS A  88       8.563  -6.614 -13.521  1.00 98.47           N  
ATOM    720  CA  LYS A  88       7.229  -7.213 -13.379  1.00 98.47           C  
ATOM    721  C   LYS A  88       6.423  -6.433 -12.338  1.00 98.47           C  
ATOM    722  CB  LYS A  88       7.381  -8.700 -13.002  1.00 98.47           C  
ATOM    723  O   LYS A  88       6.740  -6.526 -11.156  1.00 98.47           O  
ATOM    724  CG  LYS A  88       6.052  -9.438 -12.757  1.00 98.47           C  
ATOM    725  CD  LYS A  88       5.172  -9.515 -14.013  1.00 98.47           C  
ATOM    726  CE  LYS A  88       3.886 -10.322 -13.802  1.00 98.47           C  
ATOM    727  NZ  LYS A  88       2.961  -9.676 -12.843  1.00 98.47           N  
ATOM    728  N   GLY A  89       5.373  -5.730 -12.769  1.00 98.55           N  
ATOM    729  CA  GLY A  89       4.460  -4.998 -11.885  1.00 98.55           C  
ATOM    730  C   GLY A  89       5.165  -4.049 -10.906  1.00 98.55           C  
ATOM    731  O   GLY A  89       6.145  -3.395 -11.267  1.00 98.55           O  
ATOM    732  N   TYR A  90       4.674  -3.993  -9.666  1.00 98.84           N  
ATOM    733  CA  TYR A  90       5.343  -3.298  -8.559  1.00 98.84           C  
ATOM    734  C   TYR A  90       6.626  -4.035  -8.153  1.00 98.84           C  
ATOM    735  CB  TYR A  90       4.391  -3.189  -7.357  1.00 98.84           C  
ATOM    736  O   TYR A  90       6.603  -5.246  -7.936  1.00 98.84           O  
ATOM    737  CG  TYR A  90       3.247  -2.216  -7.563  1.00 98.84           C  
ATOM    738  CD1 TYR A  90       3.352  -0.896  -7.084  1.00 98.84           C  
ATOM    739  CD2 TYR A  90       2.070  -2.626  -8.217  1.00 98.84           C  
ATOM    740  CE1 TYR A  90       2.282   0.003  -7.245  1.00 98.84           C  
ATOM    741  CE2 TYR A  90       1.011  -1.721  -8.415  1.00 98.84           C  
ATOM    742  OH  TYR A  90       0.067   0.447  -8.055  1.00 98.84           O  
ATOM    743  CZ  TYR A  90       1.111  -0.408  -7.914  1.00 98.84           C  
ATOM    744  N   ILE A  91       7.751  -3.328  -8.006  1.00 98.83           N  
ATOM    745  CA  ILE A  91       9.043  -3.957  -7.656  1.00 98.83           C  
ATOM    746  C   ILE A  91       9.352  -3.955  -6.149  1.00 98.83           C  
ATOM    747  CB  ILE A  91      10.198  -3.453  -8.546  1.00 98.83           C  
ATOM    748  O   ILE A  91      10.415  -4.416  -5.741  1.00 98.83           O  
ATOM    749  CG1 ILE A  91      10.576  -1.994  -8.261  1.00 98.83           C  
ATOM    750  CG2 ILE A  91       9.845  -3.670 -10.022  1.00 98.83           C  
ATOM    751  CD1 ILE A  91      11.685  -1.444  -9.172  1.00 98.83           C  
ATOM    752  N   TRP A  92       8.391  -3.537  -5.322  1.00 98.92           N  
ATOM    753  CA  TRP A  92       8.391  -3.581  -3.850  1.00 98.92           C  
ATOM    754  C   TRP A  92       7.069  -4.147  -3.354  1.00 98.92           C  
ATOM    755  CB  TRP A  92       8.549  -2.170  -3.275  1.00 98.92           C  
ATOM    756  O   TRP A  92       6.112  -4.214  -4.127  1.00 98.92           O  
ATOM    757  CG  TRP A  92       9.614  -1.396  -3.944  1.00 98.92           C  
ATOM    758  CD1 TRP A  92      10.938  -1.546  -3.755  1.00 98.92           C  
ATOM    759  CD2 TRP A  92       9.441  -0.434  -5.011  1.00 98.92           C  
ATOM    760  CE2 TRP A  92      10.729  -0.119  -5.503  1.00 98.92           C  
ATOM    761  CE3 TRP A  92       8.330   0.159  -5.646  1.00 98.92           C  
ATOM    762  NE1 TRP A  92      11.611  -0.802  -4.704  1.00 98.92           N  
ATOM    763  CH2 TRP A  92       9.789   1.274  -7.240  1.00 98.92           C  
ATOM    764  CZ2 TRP A  92      10.898   0.655  -6.639  1.00 98.92           C  
ATOM    765  CZ3 TRP A  92       8.505   1.036  -6.730  1.00 98.92           C  
ATOM    766  N   ASN A  93       6.988  -4.492  -2.068  1.00 98.95           N  
ATOM    767  CA  ASN A  93       5.677  -4.426  -1.429  1.00 98.95           C  
ATOM    768  C   ASN A  93       5.347  -2.935  -1.286  1.00 98.95           C  
ATOM    769  CB  ASN A  93       5.683  -5.174  -0.091  1.00 98.95           C  
ATOM    770  O   ASN A  93       6.192  -2.164  -0.829  1.00 98.95           O  
ATOM    771  CG  ASN A  93       6.110  -6.620  -0.230  1.00 98.95           C  
ATOM    772  ND2 ASN A  93       7.154  -7.011   0.460  1.00 98.95           N  
ATOM    773  OD1 ASN A  93       5.527  -7.407  -0.968  1.00 98.95           O  
ATOM    774  N   TYR A  94       4.170  -2.531  -1.746  1.00 98.95           N  
ATOM    775  CA  TYR A  94       3.760  -1.133  -1.807  1.00 98.95           C  
ATOM    776  C   TYR A  94       2.548  -0.897  -0.915  1.00 98.95           C  
ATOM    777  CB  TYR A  94       3.487  -0.742  -3.259  1.00 98.95           C  
ATOM    778  O   TYR A  94       1.704  -1.787  -0.764  1.00 98.95           O  
ATOM    779  CG  TYR A  94       3.321   0.747  -3.448  1.00 98.95           C  
ATOM    780  CD1 TYR A  94       2.039   1.336  -3.458  1.00 98.95           C  
ATOM    781  CD2 TYR A  94       4.470   1.553  -3.542  1.00 98.95           C  
ATOM    782  CE1 TYR A  94       1.903   2.727  -3.622  1.00 98.95           C  
ATOM    783  CE2 TYR A  94       4.330   2.939  -3.718  1.00 98.95           C  
ATOM    784  OH  TYR A  94       2.963   4.832  -4.087  1.00 98.95           O  
ATOM    785  CZ  TYR A  94       3.052   3.519  -3.794  1.00 98.95           C  
ATOM    786  N   GLY A  95       2.476   0.278  -0.311  1.00 98.89           N  
ATOM    787  CA  GLY A  95       1.367   0.663   0.543  1.00 98.89           C  
ATOM    788  C   GLY A  95       1.645   1.972   1.257  1.00 98.89           C  
ATOM    789  O   GLY A  95       2.425   2.772   0.758  1.00 98.89           O  
ATOM    790  N   ALA A  96       1.089   2.139   2.453  1.00 98.95           N  
ATOM    791  CA  ALA A  96       1.112   3.411   3.167  1.00 98.95           C  
ATOM    792  C   ALA A  96       1.472   3.279   4.653  1.00 98.95           C  
ATOM    793  CB  ALA A  96      -0.264   4.050   3.006  1.00 98.95           C  
ATOM    794  O   ALA A  96       1.297   2.214   5.261  1.00 98.95           O  
ATOM    795  N   ILE A  97       1.920   4.382   5.263  1.00 98.92           N  
ATOM    796  CA  ILE A  97       1.983   4.514   6.728  1.00 98.92           C  
ATOM    797  C   ILE A  97       0.610   4.988   7.234  1.00 98.92           C  
ATOM    798  CB  ILE A  97       3.116   5.457   7.193  1.00 98.92           C  
ATOM    799  O   ILE A  97       0.125   6.033   6.796  1.00 98.92           O  
ATOM    800  CG1 ILE A  97       4.465   5.017   6.592  1.00 98.92           C  
ATOM    801  CG2 ILE A  97       3.202   5.505   8.726  1.00 98.92           C  
ATOM    802  CD1 ILE A  97       5.703   5.759   7.103  1.00 98.92           C  
ATOM    803  N   PRO A  98      -0.042   4.270   8.165  1.00 98.85           N  
ATOM    804  CA  PRO A  98      -1.316   4.709   8.716  1.00 98.85           C  
ATOM    805  C   PRO A  98      -1.134   5.982   9.550  1.00 98.85           C  
ATOM    806  CB  PRO A  98      -1.801   3.531   9.553  1.00 98.85           C  
ATOM    807  O   PRO A  98      -0.043   6.286  10.028  1.00 98.85           O  
ATOM    808  CG  PRO A  98      -0.499   2.938  10.083  1.00 98.85           C  
ATOM    809  CD  PRO A  98       0.457   3.122   8.908  1.00 98.85           C  
ATOM    810  N   GLN A  99      -2.222   6.720   9.756  1.00 98.83           N  
ATOM    811  CA  GLN A  99      -2.214   7.989  10.484  1.00 98.83           C  
ATOM    812  C   GLN A  99      -1.294   9.062   9.890  1.00 98.83           C  
ATOM    813  CB  GLN A  99      -1.986   7.785  11.990  1.00 98.83           C  
ATOM    814  O   GLN A  99      -0.810   9.925  10.613  1.00 98.83           O  
ATOM    815  CG  GLN A  99      -2.973   6.808  12.618  1.00 98.83           C  
ATOM    816  CD  GLN A  99      -2.774   6.668  14.123  1.00 98.83           C  
ATOM    817  NE2 GLN A  99      -3.803   6.276  14.841  1.00 98.83           N  
ATOM    818  OE1 GLN A  99      -1.708   6.888  14.686  1.00 98.83           O  
ATOM    819  N   THR A 100      -1.074   9.046   8.581  1.00 98.93           N  
ATOM    820  CA  THR A 100      -0.368  10.104   7.847  1.00 98.93           C  
ATOM    821  C   THR A 100      -1.280  10.653   6.766  1.00 98.93           C  
ATOM    822  CB  THR A 100       0.917   9.584   7.205  1.00 98.93           C  
ATOM    823  O   THR A 100      -2.123   9.919   6.268  1.00 98.93           O  
ATOM    824  CG2 THR A 100       1.902   9.035   8.233  1.00 98.93           C  
ATOM    825  OG1 THR A 100       0.622   8.601   6.248  1.00 98.93           O  
ATOM    826  N   TRP A 101      -1.168  11.932   6.425  1.00 98.86           N  
ATOM    827  CA  TRP A 101      -1.951  12.534   5.350  1.00 98.86           C  
ATOM    828  C   TRP A 101      -1.159  13.655   4.684  1.00 98.86           C  
ATOM    829  CB  TRP A 101      -3.275  13.046   5.930  1.00 98.86           C  
ATOM    830  O   TRP A 101      -0.697  14.577   5.361  1.00 98.86           O  
ATOM    831  CG  TRP A 101      -4.202  13.722   4.970  1.00 98.86           C  
ATOM    832  CD1 TRP A 101      -4.582  13.256   3.758  1.00 98.86           C  
ATOM    833  CD2 TRP A 101      -4.848  15.022   5.112  1.00 98.86           C  
ATOM    834  CE2 TRP A 101      -5.668  15.251   3.968  1.00 98.86           C  
ATOM    835  CE3 TRP A 101      -4.805  16.039   6.087  1.00 98.86           C  
ATOM    836  NE1 TRP A 101      -5.464  14.144   3.174  1.00 98.86           N  
ATOM    837  CH2 TRP A 101      -6.361  17.416   4.801  1.00 98.86           C  
ATOM    838  CZ2 TRP A 101      -6.439  16.412   3.822  1.00 98.86           C  
ATOM    839  CZ3 TRP A 101      -5.534  17.230   5.922  1.00 98.86           C  
ATOM    840  N   GLU A 102      -1.007  13.578   3.368  1.00 98.71           N  
ATOM    841  CA  GLU A 102      -0.426  14.634   2.545  1.00 98.71           C  
ATOM    842  C   GLU A 102      -1.485  15.721   2.283  1.00 98.71           C  
ATOM    843  CB  GLU A 102       0.156  14.033   1.255  1.00 98.71           C  
ATOM    844  O   GLU A 102      -2.230  15.681   1.306  1.00 98.71           O  
ATOM    845  CG  GLU A 102       1.269  12.998   1.533  1.00 98.71           C  
ATOM    846  CD  GLU A 102       2.394  12.987   0.482  1.00 98.71           C  
ATOM    847  OE1 GLU A 102       3.040  11.926   0.317  1.00 98.71           O  
ATOM    848  OE2 GLU A 102       2.808  14.094   0.062  1.00 98.71           O  
ATOM    849  N   ASP A 103      -1.601  16.689   3.202  1.00 98.54           N  
ATOM    850  CA  ASP A 103      -2.641  17.730   3.162  1.00 98.54           C  
ATOM    851  C   ASP A 103      -2.547  18.595   1.883  1.00 98.54           C  
ATOM    852  CB  ASP A 103      -2.558  18.597   4.436  1.00 98.54           C  
ATOM    853  O   ASP A 103      -1.579  19.347   1.722  1.00 98.54           O  
ATOM    854  CG  ASP A 103      -3.685  19.635   4.625  1.00 98.54           C  
ATOM    855  OD1 ASP A 103      -4.437  19.924   3.665  1.00 98.54           O  
ATOM    856  OD2 ASP A 103      -3.812  20.180   5.750  1.00 98.54           O  
ATOM    857  N   PRO A 104      -3.566  18.596   0.999  1.00 98.07           N  
ATOM    858  CA  PRO A 104      -3.569  19.412  -0.219  1.00 98.07           C  
ATOM    859  C   PRO A 104      -3.717  20.917   0.072  1.00 98.07           C  
ATOM    860  CB  PRO A 104      -4.749  18.880  -1.036  1.00 98.07           C  
ATOM    861  O   PRO A 104      -3.573  21.754  -0.817  1.00 98.07           O  
ATOM    862  CG  PRO A 104      -5.734  18.463   0.051  1.00 98.07           C  
ATOM    863  CD  PRO A 104      -4.818  17.862   1.111  1.00 98.07           C  
ATOM    864  N   GLY A 105      -4.048  21.299   1.309  1.00 97.49           N  
ATOM    865  CA  GLY A 105      -4.008  22.676   1.796  1.00 97.49           C  
ATOM    866  C   GLY A 105      -2.607  23.151   2.197  1.00 97.49           C  
ATOM    867  O   GLY A 105      -2.428  24.345   2.456  1.00 97.49           O  
ATOM    868  N   HIS A 106      -1.622  22.251   2.249  1.00 97.07           N  
ATOM    869  CA  HIS A 106      -0.239  22.547   2.593  1.00 97.07           C  
ATOM    870  C   HIS A 106       0.667  22.453   1.360  1.00 97.07           C  
ATOM    871  CB  HIS A 106       0.227  21.584   3.693  1.00 97.07           C  
ATOM    872  O   HIS A 106       0.721  21.418   0.708  1.00 97.07           O  
ATOM    873  CG  HIS A 106       1.644  21.865   4.116  1.00 97.07           C  
ATOM    874  CD2 HIS A 106       2.775  21.216   3.694  1.00 97.07           C  
ATOM    875  ND1 HIS A 106       2.044  22.907   4.916  1.00 97.07           N  
ATOM    876  CE1 HIS A 106       3.385  22.892   4.972  1.00 97.07           C  
ATOM    877  NE2 HIS A 106       3.879  21.886   4.243  1.00 97.07           N  
ATOM    878  N   ASN A 107       1.429  23.516   1.079  1.00 97.60           N  
ATOM    879  CA  ASN A 107       2.498  23.470   0.080  1.00 97.60           C  
ATOM    880  C   ASN A 107       3.807  23.052   0.751  1.00 97.60           C  
ATOM    881  CB  ASN A 107       2.654  24.831  -0.615  1.00 97.60           C  
ATOM    882  O   ASN A 107       4.319  23.790   1.601  1.00 97.60           O  
ATOM    883  CG  ASN A 107       1.482  25.200  -1.500  1.00 97.60           C  
ATOM    884  ND2 ASN A 107       1.256  26.474  -1.714  1.00 97.60           N  
ATOM    885  OD1 ASN A 107       0.754  24.388  -2.030  1.00 97.60           O  
ATOM    886  N   ASP A 108       4.374  21.922   0.338  1.00 98.11           N  
ATOM    887  CA  ASP A 108       5.656  21.470   0.858  1.00 98.11           C  
ATOM    888  C   ASP A 108       6.786  22.403   0.388  1.00 98.11           C  
ATOM    889  CB  ASP A 108       5.908  19.993   0.533  1.00 98.11           C  
ATOM    890  O   ASP A 108       6.928  22.758  -0.785  1.00 98.11           O  
ATOM    891  CG  ASP A 108       7.381  19.651   0.757  1.00 98.11           C  
ATOM    892  OD1 ASP A 108       8.147  19.737  -0.227  1.00 98.11           O  
ATOM    893  OD2 ASP A 108       7.830  19.484   1.912  1.00 98.11           O  
ATOM    894  N   LYS A 109       7.633  22.806   1.336  1.00 97.01           N  
ATOM    895  CA  LYS A 109       8.703  23.789   1.108  1.00 97.01           C  
ATOM    896  C   LYS A 109       9.823  23.290   0.189  1.00 97.01           C  
ATOM    897  CB  LYS A 109       9.258  24.255   2.464  1.00 97.01           C  
ATOM    898  O   LYS A 109      10.620  24.103  -0.275  1.00 97.01           O  
ATOM    899  CG  LYS A 109      10.009  23.132   3.199  1.00 97.01           C  
ATOM    900  CD  LYS A 109      10.444  23.548   4.608  1.00 97.01           C  
ATOM    901  CE  LYS A 109      11.164  22.348   5.227  1.00 97.01           C  
ATOM    902  NZ  LYS A 109      11.487  22.521   6.661  1.00 97.01           N  
ATOM    903  N   HIS A 110       9.943  21.979  -0.009  1.00 96.27           N  
ATOM    904  CA  HIS A 110      11.036  21.367  -0.759  1.00 96.27           C  
ATOM    905  C   HIS A 110      10.682  21.125  -2.226  1.00 96.27           C  
ATOM    906  CB  HIS A 110      11.388  20.031  -0.116  1.00 96.27           C  
ATOM    907  O   HIS A 110      11.536  21.247  -3.102  1.00 96.27           O  
ATOM    908  CG  HIS A 110      11.639  20.080   1.366  1.00 96.27           C  
ATOM    909  CD2 HIS A 110      12.772  20.512   2.000  1.00 96.27           C  
ATOM    910  ND1 HIS A 110      10.769  19.628   2.329  1.00 96.27           N  
ATOM    911  CE1 HIS A 110      11.393  19.716   3.512  1.00 96.27           C  
ATOM    912  NE2 HIS A 110      12.607  20.292   3.374  1.00 96.27           N  
ATOM    913  N   THR A 111       9.427  20.772  -2.469  1.00 97.00           N  
ATOM    914  CA  THR A 111       8.846  20.471  -3.778  1.00 97.00           C  
ATOM    915  C   THR A 111       8.125  21.677  -4.379  1.00 97.00           C  
ATOM    916  CB  THR A 111       7.858  19.308  -3.642  1.00 97.00           C  
ATOM    917  O   THR A 111       8.022  21.785  -5.598  1.00 97.00           O  
ATOM    918  CG2 THR A 111       8.509  18.007  -3.171  1.00 97.00           C  
ATOM    919  OG1 THR A 111       6.892  19.643  -2.686  1.00 97.00           O  
ATOM    920  N   GLY A 112       7.640  22.601  -3.541  1.00 97.01           N  
ATOM    921  CA  GLY A 112       6.832  23.749  -3.953  1.00 97.01           C  
ATOM    922  C   GLY A 112       5.408  23.391  -4.395  1.00 97.01           C  
ATOM    923  O   GLY A 112       4.687  24.284  -4.838  1.00 97.01           O  
ATOM    924  N   CYS A 113       5.016  22.120  -4.279  1.00 97.69           N  
ATOM    925  CA  CYS A 113       3.710  21.585  -4.662  1.00 97.69           C  
ATOM    926  C   CYS A 113       2.859  21.297  -3.409  1.00 97.69           C  
ATOM    927  CB  CYS A 113       3.928  20.348  -5.550  1.00 97.69           C  
ATOM    928  O   CYS A 113       3.375  21.323  -2.288  1.00 97.69           O  
ATOM    929  SG  CYS A 113       4.881  20.789  -7.039  1.00 97.69           S  
ATOM    930  N   CYS A 114       1.552  21.093  -3.586  1.00 97.47           N  
ATOM    931  CA  CYS A 114       0.646  20.700  -2.502  1.00 97.47           C  
ATOM    932  C   CYS A 114       0.570  19.177  -2.360  1.00 97.47           C  
ATOM    933  CB  CYS A 114      -0.739  21.319  -2.723  1.00 97.47           C  
ATOM    934  O   CYS A 114       0.827  18.485  -3.338  1.00 97.47           O  
ATOM    935  SG  CYS A 114      -1.478  20.759  -4.289  1.00 97.47           S  
ATOM    936  N   GLY A 115       0.185  18.661  -1.189  1.00 97.60           N  
ATOM    937  CA  GLY A 115      -0.012  17.216  -0.997  1.00 97.60           C  
ATOM    938  C   GLY A 115      -1.088  16.610  -1.911  1.00 97.60           C  
ATOM    939  O   GLY A 115      -2.023  17.305  -2.317  1.00 97.60           O  
ATOM    940  N   ASP A 116      -0.959  15.319  -2.214  1.00 97.96           N  
ATOM    941  CA  ASP A 116      -1.848  14.542  -3.098  1.00 97.96           C  
ATOM    942  C   ASP A 116      -3.164  14.076  -2.441  1.00 97.96           C  
ATOM    943  CB  ASP A 116      -1.063  13.357  -3.679  1.00 97.96           C  
ATOM    944  O   ASP A 116      -4.014  13.452  -3.082  1.00 97.96           O  
ATOM    945  CG  ASP A 116      -0.727  12.264  -2.656  1.00 97.96           C  
ATOM    946  OD1 ASP A 116      -1.089  12.427  -1.462  1.00 97.96           O  
ATOM    947  OD2 ASP A 116      -0.128  11.265  -3.101  1.00 97.96           O  
ATOM    948  N   ASN A 117      -3.380  14.448  -1.173  1.00 98.31           N  
ATOM    949  CA  ASN A 117      -4.566  14.145  -0.378  1.00 98.31           C  
ATOM    950  C   ASN A 117      -4.718  12.667   0.044  1.00 98.31           C  
ATOM    951  CB  ASN A 117      -5.785  14.795  -1.070  1.00 98.31           C  
ATOM    952  O   ASN A 117      -5.796  12.298   0.526  1.00 98.31           O  
ATOM    953  CG  ASN A 117      -7.065  14.750  -0.280  1.00 98.31           C  
ATOM    954  ND2 ASN A 117      -8.036  14.010  -0.754  1.00 98.31           N  
ATOM    955  OD1 ASN A 117      -7.238  15.356   0.763  1.00 98.31           O  
ATOM    956  N   ASP A 118      -3.658  11.862  -0.035  1.00 98.39           N  
ATOM    957  CA  ASP A 118      -3.621  10.465   0.408  1.00 98.39           C  
ATOM    958  C   ASP A 118      -2.656  10.266   1.611  1.00 98.39           C  
ATOM    959  CB  ASP A 118      -3.336   9.577  -0.826  1.00 98.39           C  
ATOM    960  O   ASP A 118      -2.053  11.226   2.110  1.00 98.39           O  
ATOM    961  CG  ASP A 118      -4.546   9.458  -1.781  1.00 98.39           C  
ATOM    962  OD1 ASP A 118      -5.714   9.435  -1.293  1.00 98.39           O  
ATOM    963  OD2 ASP A 118      -4.353   9.294  -3.006  1.00 98.39           O  
ATOM    964  N   PRO A 119      -2.596   9.068   2.227  1.00 98.83           N  
ATOM    965  CA  PRO A 119      -1.552   8.738   3.197  1.00 98.83           C  
ATOM    966  C   PRO A 119      -0.166   8.669   2.549  1.00 98.83           C  
ATOM    967  CB  PRO A 119      -1.938   7.373   3.768  1.00 98.83           C  
ATOM    968  O   PRO A 119      -0.054   8.342   1.375  1.00 98.83           O  
ATOM    969  CG  PRO A 119      -3.419   7.222   3.442  1.00 98.83           C  
ATOM    970  CD  PRO A 119      -3.541   7.969   2.120  1.00 98.83           C  
ATOM    971  N   ILE A 120       0.898   8.869   3.334  1.00 98.87           N  
ATOM    972  CA  ILE A 120       2.262   8.822   2.797  1.00 98.87           C  
ATOM    973  C   ILE A 120       2.626   7.407   2.321  1.00 98.87           C  
ATOM    974  CB  ILE A 120       3.286   9.408   3.794  1.00 98.87           C  
ATOM    975  O   ILE A 120       2.453   6.415   3.047  1.00 98.87           O  
ATOM    976  CG1 ILE A 120       4.521   9.915   3.030  1.00 98.87           C  
ATOM    977  CG2 ILE A 120       3.698   8.417   4.896  1.00 98.87           C  
ATOM    978  CD1 ILE A 120       5.574  10.580   3.921  1.00 98.87           C  
ATOM    979  N   ASP A 121       3.176   7.327   1.114  1.00 98.88           N  
ATOM    980  CA  ASP A 121       3.471   6.073   0.432  1.00 98.88           C  
ATOM    981  C   ASP A 121       4.778   5.416   0.897  1.00 98.88           C  
ATOM    982  CB  ASP A 121       3.520   6.318  -1.076  1.00 98.88           C  
ATOM    983  O   ASP A 121       5.763   6.067   1.252  1.00 98.88           O  
ATOM    984  CG  ASP A 121       2.151   6.353  -1.742  1.00 98.88           C  
ATOM    985  OD1 ASP A 121       1.358   5.442  -1.446  1.00 98.88           O  
ATOM    986  OD2 ASP A 121       2.067   6.946  -2.834  1.00 98.88           O  
ATOM    987  N   VAL A 122       4.826   4.083   0.827  1.00 98.94           N  
ATOM    988  CA  VAL A 122       5.956   3.252   1.259  1.00 98.94           C  
ATOM    989  C   VAL A 122       6.305   2.195   0.215  1.00 98.94           C  
ATOM    990  CB  VAL A 122       5.690   2.567   2.613  1.00 98.94           C  
ATOM    991  O   VAL A 122       5.483   1.379  -0.198  1.00 98.94           O  
ATOM    992  CG1 VAL A 122       6.960   1.878   3.143  1.00 98.94           C  
ATOM    993  CG2 VAL A 122       5.227   3.537   3.697  1.00 98.94           C  
ATOM    994  N   CYS A 123       7.587   2.142  -0.136  1.00 98.96           N  
ATOM    995  CA  CYS A 123       8.222   1.061  -0.878  1.00 98.96           C  
ATOM    996  C   CYS A 123       9.024   0.177   0.087  1.00 98.96           C  
ATOM    997  CB  CYS A 123       9.129   1.675  -1.948  1.00 98.96           C  
ATOM    998  O   CYS A 123      10.126   0.540   0.512  1.00 98.96           O  
ATOM    999  SG  CYS A 123       8.155   2.622  -3.145  1.00 98.96           S  
ATOM   1000  N   GLU A 124       8.496  -1.002   0.415  1.00 98.92           N  
ATOM   1001  CA  GLU A 124       9.145  -1.959   1.312  1.00 98.92           C  
ATOM   1002  C   GLU A 124      10.018  -2.963   0.536  1.00 98.92           C  
ATOM   1003  CB  GLU A 124       8.097  -2.580   2.239  1.00 98.92           C  
ATOM   1004  O   GLU A 124       9.570  -3.647  -0.393  1.00 98.92           O  
ATOM   1005  CG  GLU A 124       8.672  -3.381   3.412  1.00 98.92           C  
ATOM   1006  CD  GLU A 124       9.244  -4.742   3.014  1.00 98.92           C  
ATOM   1007  OE1 GLU A 124      10.366  -5.036   3.482  1.00 98.92           O  
ATOM   1008  OE2 GLU A 124       8.594  -5.490   2.250  1.00 98.92           O  
ATOM   1009  N   ILE A 125      11.308  -3.008   0.888  1.00 98.92           N  
ATOM   1010  CA  ILE A 125      12.377  -3.598   0.057  1.00 98.92           C  
ATOM   1011  C   ILE A 125      12.831  -5.003   0.482  1.00 98.92           C  
ATOM   1012  CB  ILE A 125      13.577  -2.628  -0.050  1.00 98.92           C  
ATOM   1013  O   ILE A 125      13.807  -5.534  -0.074  1.00 98.92           O  
ATOM   1014  CG1 ILE A 125      14.395  -2.585   1.262  1.00 98.92           C  
ATOM   1015  CG2 ILE A 125      13.119  -1.221  -0.479  1.00 98.92           C  
ATOM   1016  CD1 ILE A 125      15.633  -1.688   1.203  1.00 98.92           C  
ATOM   1017  N   GLY A 126      12.185  -5.580   1.491  1.00 98.70           N  
ATOM   1018  CA  GLY A 126      12.503  -6.878   2.064  1.00 98.70           C  
ATOM   1019  C   GLY A 126      12.318  -8.029   1.082  1.00 98.70           C  
ATOM   1020  O   GLY A 126      11.737  -7.917   0.004  1.00 98.70           O  
ATOM   1021  N   SER A 127      12.853  -9.180   1.449  1.00 98.42           N  
ATOM   1022  CA  SER A 127      12.835 -10.411   0.664  1.00 98.42           C  
ATOM   1023  C   SER A 127      11.457 -11.079   0.628  1.00 98.42           C  
ATOM   1024  CB  SER A 127      13.875 -11.368   1.248  1.00 98.42           C  
ATOM   1025  O   SER A 127      11.082 -11.646  -0.400  1.00 98.42           O  
ATOM   1026  OG  SER A 127      13.573 -11.653   2.599  1.00 98.42           O  
ATOM   1027  N   LYS A 128      10.658 -10.971   1.695  1.00 98.67           N  
ATOM   1028  CA  LYS A 128       9.294 -11.518   1.753  1.00 98.67           C  
ATOM   1029  C   LYS A 128       8.372 -10.779   0.774  1.00 98.67           C  
ATOM   1030  CB  LYS A 128       8.785 -11.451   3.206  1.00 98.67           C  
ATOM   1031  O   LYS A 128       8.411  -9.556   0.680  1.00 98.67           O  
ATOM   1032  CG  LYS A 128       7.400 -12.096   3.392  1.00 98.67           C  
ATOM   1033  CD  LYS A 128       6.879 -11.931   4.828  1.00 98.67           C  
ATOM   1034  CE  LYS A 128       5.430 -12.433   4.919  1.00 98.67           C  
ATOM   1035  NZ  LYS A 128       4.756 -11.995   6.167  1.00 98.67           N  
ATOM   1036  N   VAL A 129       7.534 -11.514   0.044  1.00 98.82           N  
ATOM   1037  CA  VAL A 129       6.377 -10.934  -0.660  1.00 98.82           C  
ATOM   1038  C   VAL A 129       5.216 -10.924   0.331  1.00 98.82           C  
ATOM   1039  CB  VAL A 129       6.025 -11.714  -1.942  1.00 98.82           C  
ATOM   1040  O   VAL A 129       4.789 -11.989   0.780  1.00 98.82           O  
ATOM   1041  CG1 VAL A 129       4.832 -11.077  -2.664  1.00 98.82           C  
ATOM   1042  CG2 VAL A 129       7.210 -11.739  -2.919  1.00 98.82           C  
ATOM   1043  N   CYS A 130       4.763  -9.737   0.721  1.00 98.61           N  
ATOM   1044  CA  CYS A 130       3.685  -9.564   1.694  1.00 98.61           C  
ATOM   1045  C   CYS A 130       2.312  -9.710   1.026  1.00 98.61           C  
ATOM   1046  CB  CYS A 130       3.852  -8.215   2.400  1.00 98.61           C  
ATOM   1047  O   CYS A 130       2.182  -9.573  -0.193  1.00 98.61           O  
ATOM   1048  SG  CYS A 130       5.402  -8.201   3.351  1.00 98.61           S  
ATOM   1049  N   ALA A 131       1.282  -9.996   1.818  1.00 98.27           N  
ATOM   1050  CA  ALA A 131      -0.092 -10.065   1.330  1.00 98.27           C  
ATOM   1051  C   ALA A 131      -0.764  -8.682   1.341  1.00 98.27           C  
ATOM   1052  CB  ALA A 131      -0.864 -11.105   2.147  1.00 98.27           C  
ATOM   1053  O   ALA A 131      -0.415  -7.803   2.124  1.00 98.27           O  
ATOM   1054  N   ARG A 132      -1.774  -8.494   0.486  1.00 98.49           N  
ATOM   1055  CA  ARG A 132      -2.628  -7.298   0.527  1.00 98.49           C  
ATOM   1056  C   ARG A 132      -3.432  -7.274   1.830  1.00 98.49           C  
ATOM   1057  CB  ARG A 132      -3.534  -7.278  -0.705  1.00 98.49           C  
ATOM   1058  O   ARG A 132      -4.013  -8.287   2.208  1.00 98.49           O  
ATOM   1059  CG  ARG A 132      -4.587  -6.155  -0.672  1.00 98.49           C  
ATOM   1060  CD  ARG A 132      -5.302  -6.013  -2.020  1.00 98.49           C  
ATOM   1061  NE  ARG A 132      -5.999  -7.262  -2.400  1.00 98.49           N  
ATOM   1062  NH1 ARG A 132      -4.407  -8.133  -3.808  1.00 98.49           N  
ATOM   1063  NH2 ARG A 132      -6.260  -9.306  -3.333  1.00 98.49           N  
ATOM   1064  CZ  ARG A 132      -5.552  -8.224  -3.184  1.00 98.49           C  
ATOM   1065  N   GLY A 133      -3.486  -6.115   2.477  1.00 98.48           N  
ATOM   1066  CA  GLY A 133      -4.082  -5.925   3.798  1.00 98.48           C  
ATOM   1067  C   GLY A 133      -3.214  -6.429   4.952  1.00 98.48           C  
ATOM   1068  O   GLY A 133      -3.643  -6.348   6.100  1.00 98.48           O  
ATOM   1069  N   GLU A 134      -2.010  -6.949   4.688  1.00 98.45           N  
ATOM   1070  CA  GLU A 134      -1.081  -7.312   5.757  1.00 98.45           C  
ATOM   1071  C   GLU A 134      -0.565  -6.043   6.443  1.00 98.45           C  
ATOM   1072  CB  GLU A 134       0.065  -8.188   5.216  1.00 98.45           C  
ATOM   1073  O   GLU A 134      -0.149  -5.091   5.780  1.00 98.45           O  
ATOM   1074  CG  GLU A 134       0.890  -8.855   6.332  1.00 98.45           C  
ATOM   1075  CD  GLU A 134       2.012  -9.783   5.815  1.00 98.45           C  
ATOM   1076  OE1 GLU A 134       2.840 -10.247   6.639  1.00 98.45           O  
ATOM   1077  OE2 GLU A 134       2.072 -10.105   4.605  1.00 98.45           O  
ATOM   1078  N   ILE A 135      -0.575  -6.041   7.777  1.00 98.66           N  
ATOM   1079  CA  ILE A 135       0.023  -4.970   8.574  1.00 98.66           C  
ATOM   1080  C   ILE A 135       1.394  -5.427   9.028  1.00 98.66           C  
ATOM   1081  CB  ILE A 135      -0.879  -4.554   9.751  1.00 98.66           C  
ATOM   1082  O   ILE A 135       1.516  -6.369   9.812  1.00 98.66           O  
ATOM   1083  CG1 ILE A 135      -2.291  -4.155   9.279  1.00 98.66           C  
ATOM   1084  CG2 ILE A 135      -0.219  -3.401  10.533  1.00 98.66           C  
ATOM   1085  CD1 ILE A 135      -2.268  -3.146   8.124  1.00 98.66           C  
ATOM   1086  N   ILE A 136       2.429  -4.758   8.537  1.00 98.59           N  
ATOM   1087  CA  ILE A 136       3.814  -5.095   8.856  1.00 98.59           C  
ATOM   1088  C   ILE A 136       4.474  -3.972   9.644  1.00 98.59           C  
ATOM   1089  CB  ILE A 136       4.603  -5.530   7.604  1.00 98.59           C  
ATOM   1090  O   ILE A 136       3.961  -2.861   9.757  1.00 98.59           O  
ATOM   1091  CG1 ILE A 136       4.768  -4.375   6.604  1.00 98.59           C  
ATOM   1092  CG2 ILE A 136       3.936  -6.757   6.960  1.00 98.59           C  
ATOM   1093  CD1 ILE A 136       5.629  -4.739   5.394  1.00 98.59           C  
ATOM   1094  N   ARG A 137       5.625  -4.298  10.223  1.00 98.61           N  
ATOM   1095  CA  ARG A 137       6.453  -3.377  10.993  1.00 98.61           C  
ATOM   1096  C   ARG A 137       7.695  -3.074  10.177  1.00 98.61           C  
ATOM   1097  CB  ARG A 137       6.793  -4.025  12.335  1.00 98.61           C  
ATOM   1098  O   ARG A 137       8.362  -4.010   9.737  1.00 98.61           O  
ATOM   1099  CG  ARG A 137       5.552  -4.269  13.201  1.00 98.61           C  
ATOM   1100  CD  ARG A 137       5.956  -4.818  14.574  1.00 98.61           C  
ATOM   1101  NE  ARG A 137       6.567  -6.162  14.462  1.00 98.61           N  
ATOM   1102  NH1 ARG A 137       7.698  -6.162  16.456  1.00 98.61           N  
ATOM   1103  NH2 ARG A 137       7.842  -7.930  15.081  1.00 98.61           N  
ATOM   1104  CZ  ARG A 137       7.367  -6.742  15.333  1.00 98.61           C  
ATOM   1105  N   VAL A 138       8.012  -1.802   9.971  1.00 98.86           N  
ATOM   1106  CA  VAL A 138       9.099  -1.394   9.077  1.00 98.86           C  
ATOM   1107  C   VAL A 138      10.060  -0.411   9.736  1.00 98.86           C  
ATOM   1108  CB  VAL A 138       8.579  -0.858   7.729  1.00 98.86           C  
ATOM   1109  O   VAL A 138       9.671   0.435  10.541  1.00 98.86           O  
ATOM   1110  CG1 VAL A 138       7.723  -1.889   6.990  1.00 98.86           C  
ATOM   1111  CG2 VAL A 138       7.767   0.436   7.855  1.00 98.86           C  
ATOM   1112  N   LYS A 139      11.334  -0.519   9.357  1.00 98.48           N  
ATOM   1113  CA  LYS A 139      12.351   0.511   9.577  1.00 98.48           C  
ATOM   1114  C   LYS A 139      12.399   1.415   8.354  1.00 98.48           C  
ATOM   1115  CB  LYS A 139      13.723  -0.138   9.794  1.00 98.48           C  
ATOM   1116  O   LYS A 139      12.607   0.924   7.244  1.00 98.48           O  
ATOM   1117  CG  LYS A 139      13.926  -0.649  11.226  1.00 98.48           C  
ATOM   1118  CD  LYS A 139      15.148  -1.575  11.319  1.00 98.48           C  
ATOM   1119  CE  LYS A 139      16.437  -0.778  11.071  1.00 98.48           C  
ATOM   1120  NZ  LYS A 139      17.634  -1.648  10.983  1.00 98.48           N  
ATOM   1121  N   VAL A 140      12.258   2.719   8.567  1.00 98.91           N  
ATOM   1122  CA  VAL A 140      12.464   3.739   7.528  1.00 98.91           C  
ATOM   1123  C   VAL A 140      13.960   3.888   7.252  1.00 98.91           C  
ATOM   1124  CB  VAL A 140      11.813   5.073   7.937  1.00 98.91           C  
ATOM   1125  O   VAL A 140      14.776   3.869   8.174  1.00 98.91           O  
ATOM   1126  CG1 VAL A 140      12.128   6.210   6.958  1.00 98.91           C  
ATOM   1127  CG2 VAL A 140      10.291   4.902   7.994  1.00 98.91           C  
ATOM   1128  N   LEU A 141      14.318   4.010   5.976  1.00 98.91           N  
ATOM   1129  CA  LEU A 141      15.700   4.105   5.499  1.00 98.91           C  
ATOM   1130  C   LEU A 141      15.969   5.418   4.760  1.00 98.91           C  
ATOM   1131  CB  LEU A 141      16.001   2.906   4.581  1.00 98.91           C  
ATOM   1132  O   LEU A 141      17.089   5.911   4.799  1.00 98.91           O  
ATOM   1133  CG  LEU A 141      15.780   1.523   5.222  1.00 98.91           C  
ATOM   1134  CD1 LEU A 141      16.032   0.437   4.179  1.00 98.91           C  
ATOM   1135  CD2 LEU A 141      16.718   1.278   6.406  1.00 98.91           C  
ATOM   1136  N   GLY A 142      14.962   5.978   4.092  1.00 98.88           N  
ATOM   1137  CA  GLY A 142      15.058   7.231   3.347  1.00 98.88           C  
ATOM   1138  C   GLY A 142      13.752   7.551   2.632  1.00 98.88           C  
ATOM   1139  O   GLY A 142      12.741   6.891   2.871  1.00 98.88           O  
ATOM   1140  N   ILE A 143      13.763   8.551   1.755  1.00 98.90           N  
ATOM   1141  CA  ILE A 143      12.562   8.995   1.032  1.00 98.90           C  
ATOM   1142  C   ILE A 143      12.921   9.581  -0.336  1.00 98.90           C  
ATOM   1143  CB  ILE A 143      11.759   9.970   1.926  1.00 98.90           C  
ATOM   1144  O   ILE A 143      14.004  10.147  -0.512  1.00 98.90           O  
ATOM   1145  CG1 ILE A 143      10.296  10.136   1.488  1.00 98.90           C  
ATOM   1146  CG2 ILE A 143      12.463  11.323   2.105  1.00 98.90           C  
ATOM   1147  CD1 ILE A 143       9.459  10.846   2.562  1.00 98.90           C  
ATOM   1148  N   LEU A 144      12.022   9.432  -1.306  1.00 98.86           N  
ATOM   1149  CA  LEU A 144      12.101  10.029  -2.640  1.00 98.86           C  
ATOM   1150  C   LEU A 144      10.959  11.036  -2.820  1.00 98.86           C  
ATOM   1151  CB  LEU A 144      12.056   8.897  -3.678  1.00 98.86           C  
ATOM   1152  O   LEU A 144       9.827  10.754  -2.442  1.00 98.86           O  
ATOM   1153  CG  LEU A 144      12.088   9.323  -5.155  1.00 98.86           C  
ATOM   1154  CD1 LEU A 144      13.427   9.966  -5.525  1.00 98.86           C  
ATOM   1155  CD2 LEU A 144      11.881   8.087  -6.033  1.00 98.86           C  
ATOM   1156  N   ALA A 145      11.267  12.193  -3.402  1.00 98.59           N  
ATOM   1157  CA  ALA A 145      10.319  13.282  -3.626  1.00 98.59           C  
ATOM   1158  C   ALA A 145       9.798  13.251  -5.070  1.00 98.59           C  
ATOM   1159  CB  ALA A 145      11.057  14.593  -3.326  1.00 98.59           C  
ATOM   1160  O   ALA A 145      10.433  13.839  -5.951  1.00 98.59           O  
ATOM   1161  N   MET A 146       8.703  12.540  -5.340  1.00 98.48           N  
ATOM   1162  CA  MET A 146       8.079  12.553  -6.666  1.00 98.48           C  
ATOM   1163  C   MET A 146       7.121  13.744  -6.779  1.00 98.48           C  
ATOM   1164  CB  MET A 146       7.390  11.208  -6.942  1.00 98.48           C  
ATOM   1165  O   MET A 146       6.528  14.169  -5.792  1.00 98.48           O  
ATOM   1166  CG  MET A 146       6.963  11.067  -8.410  1.00 98.48           C  
ATOM   1167  SD  MET A 146       6.334   9.427  -8.861  1.00 98.48           S  
ATOM   1168  CE  MET A 146       4.727   9.496  -8.044  1.00 98.48           C  
ATOM   1169  N   ILE A 147       7.005  14.298  -7.985  1.00 97.49           N  
ATOM   1170  CA  ILE A 147       5.976  15.277  -8.333  1.00 97.49           C  
ATOM   1171  C   ILE A 147       4.988  14.584  -9.268  1.00 97.49           C  
ATOM   1172  CB  ILE A 147       6.589  16.543  -8.966  1.00 97.49           C  
ATOM   1173  O   ILE A 147       5.326  14.296 -10.423  1.00 97.49           O  
ATOM   1174  CG1 ILE A 147       7.740  17.152  -8.135  1.00 97.49           C  
ATOM   1175  CG2 ILE A 147       5.484  17.585  -9.219  1.00 97.49           C  
ATOM   1176  CD1 ILE A 147       7.366  17.565  -6.709  1.00 97.49           C  
ATOM   1177  N   ASP A 148       3.789  14.291  -8.768  1.00 93.29           N  
ATOM   1178  CA  ASP A 148       2.751  13.588  -9.513  1.00 93.29           C  
ATOM   1179  C   ASP A 148       1.699  14.566 -10.034  1.00 93.29           C  
ATOM   1180  CB  ASP A 148       2.124  12.446  -8.684  1.00 93.29           C  
ATOM   1181  O   ASP A 148       0.863  15.061  -9.297  1.00 93.29           O  
ATOM   1182  CG  ASP A 148       1.467  11.425  -9.617  1.00 93.29           C  
ATOM   1183  OD1 ASP A 148       1.982  11.249 -10.752  1.00 93.29           O  
ATOM   1184  OD2 ASP A 148       0.428  10.783  -9.337  1.00 93.29           O  
ATOM   1185  N   GLU A 149       1.753  14.898 -11.326  1.00 92.32           N  
ATOM   1186  CA  GLU A 149       0.775  15.802 -11.965  1.00 92.32           C  
ATOM   1187  C   GLU A 149       0.596  17.169 -11.261  1.00 92.32           C  
ATOM   1188  CB  GLU A 149      -0.551  15.055 -12.242  1.00 92.32           C  
ATOM   1189  O   GLU A 149      -0.447  17.809 -11.388  1.00 92.32           O  
ATOM   1190  CG  GLU A 149      -0.339  13.972 -13.307  1.00 92.32           C  
ATOM   1191  CD  GLU A 149      -1.558  13.077 -13.542  1.00 92.32           C  
ATOM   1192  OE1 GLU A 149      -1.380  11.833 -13.610  1.00 92.32           O  
ATOM   1193  OE2 GLU A 149      -2.665  13.517 -13.932  1.00 92.32           O  
ATOM   1194  N   GLY A 150       1.654  17.659 -10.604  1.00 94.68           N  
ATOM   1195  CA  GLY A 150       1.671  18.936  -9.881  1.00 94.68           C  
ATOM   1196  C   GLY A 150       1.414  18.816  -8.377  1.00 94.68           C  
ATOM   1197  O   GLY A 150       1.386  19.840  -7.698  1.00 94.68           O  
ATOM   1198  N   GLU A 151       1.258  17.597  -7.869  1.00 97.58           N  
ATOM   1199  CA  GLU A 151       1.113  17.282  -6.449  1.00 97.58           C  
ATOM   1200  C   GLU A 151       2.426  16.695  -5.907  1.00 97.58           C  
ATOM   1201  CB  GLU A 151      -0.111  16.363  -6.238  1.00 97.58           C  
ATOM   1202  O   GLU A 151       3.192  16.040  -6.622  1.00 97.58           O  
ATOM   1203  CG  GLU A 151      -1.413  17.087  -6.652  1.00 97.58           C  
ATOM   1204  CD  GLU A 151      -2.686  16.220  -6.704  1.00 97.58           C  
ATOM   1205  OE1 GLU A 151      -3.784  16.810  -6.527  1.00 97.58           O  
ATOM   1206  OE2 GLU A 151      -2.609  15.028  -7.073  1.00 97.58           O  
ATOM   1207  N   THR A 152       2.728  16.996  -4.650  1.00 98.47           N  
ATOM   1208  CA  THR A 152       3.786  16.350  -3.880  1.00 98.47           C  
ATOM   1209  C   THR A 152       3.337  14.941  -3.552  1.00 98.47           C  
ATOM   1210  CB  THR A 152       4.052  17.106  -2.575  1.00 98.47           C  
ATOM   1211  O   THR A 152       2.249  14.762  -3.018  1.00 98.47           O  
ATOM   1212  CG2 THR A 152       5.162  16.477  -1.738  1.00 98.47           C  
ATOM   1213  OG1 THR A 152       4.440  18.427  -2.877  1.00 98.47           O  
ATOM   1214  N   ASP A 153       4.189  13.977  -3.883  1.00 98.44           N  
ATOM   1215  CA  ASP A 153       3.927  12.565  -3.656  1.00 98.44           C  
ATOM   1216  C   ASP A 153       5.208  11.903  -3.111  1.00 98.44           C  
ATOM   1217  CB  ASP A 153       3.408  11.980  -4.981  1.00 98.44           C  
ATOM   1218  O   ASP A 153       6.184  11.632  -3.837  1.00 98.44           O  
ATOM   1219  CG  ASP A 153       3.065  10.504  -4.869  1.00 98.44           C  
ATOM   1220  OD1 ASP A 153       3.355   9.918  -3.807  1.00 98.44           O  
ATOM   1221  OD2 ASP A 153       2.795   9.857  -5.917  1.00 98.44           O  
ATOM   1222  N   TRP A 154       5.264  11.721  -1.790  1.00 98.78           N  
ATOM   1223  CA  TRP A 154       6.452  11.213  -1.115  1.00 98.78           C  
ATOM   1224  C   TRP A 154       6.508   9.687  -1.115  1.00 98.78           C  
ATOM   1225  CB  TRP A 154       6.507  11.718   0.319  1.00 98.78           C  
ATOM   1226  O   TRP A 154       5.626   9.007  -0.607  1.00 98.78           O  
ATOM   1227  CG  TRP A 154       6.773  13.172   0.505  1.00 98.78           C  
ATOM   1228  CD1 TRP A 154       5.870  14.068   0.946  1.00 98.78           C  
ATOM   1229  CD2 TRP A 154       8.002  13.921   0.290  1.00 98.78           C  
ATOM   1230  CE2 TRP A 154       7.754  15.290   0.601  1.00 98.78           C  
ATOM   1231  CE3 TRP A 154       9.310  13.575  -0.104  1.00 98.78           C  
ATOM   1232  NE1 TRP A 154       6.438  15.322   1.002  1.00 98.78           N  
ATOM   1233  CH2 TRP A 154      10.046  15.893   0.119  1.00 98.78           C  
ATOM   1234  CZ2 TRP A 154       8.748  16.270   0.488  1.00 98.78           C  
ATOM   1235  CZ3 TRP A 154      10.333  14.540  -0.137  1.00 98.78           C  
ATOM   1236  N   LYS A 155       7.634   9.120  -1.564  1.00 98.86           N  
ATOM   1237  CA  LYS A 155       7.864   7.666  -1.554  1.00 98.86           C  
ATOM   1238  C   LYS A 155       8.882   7.281  -0.486  1.00 98.86           C  
ATOM   1239  CB  LYS A 155       8.246   7.164  -2.957  1.00 98.86           C  
ATOM   1240  O   LYS A 155      10.095   7.357  -0.711  1.00 98.86           O  
ATOM   1241  CG  LYS A 155       7.341   7.655  -4.098  1.00 98.86           C  
ATOM   1242  CD  LYS A 155       5.868   7.298  -3.876  1.00 98.86           C  
ATOM   1243  CE  LYS A 155       5.054   7.706  -5.096  1.00 98.86           C  
ATOM   1244  NZ  LYS A 155       3.611   7.580  -4.828  1.00 98.86           N  
ATOM   1245  N   VAL A 156       8.408   6.856   0.682  1.00 98.94           N  
ATOM   1246  CA  VAL A 156       9.254   6.356   1.775  1.00 98.94           C  
ATOM   1247  C   VAL A 156       9.905   5.038   1.364  1.00 98.94           C  
ATOM   1248  CB  VAL A 156       8.452   6.197   3.081  1.00 98.94           C  
ATOM   1249  O   VAL A 156       9.254   4.133   0.851  1.00 98.94           O  
ATOM   1250  CG1 VAL A 156       9.328   5.665   4.223  1.00 98.94           C  
ATOM   1251  CG2 VAL A 156       7.858   7.532   3.543  1.00 98.94           C  
ATOM   1252  N   ILE A 157      11.204   4.896   1.620  1.00 98.95           N  
ATOM   1253  CA  ILE A 157      11.938   3.642   1.443  1.00 98.95           C  
ATOM   1254  C   ILE A 157      12.097   2.988   2.807  1.00 98.95           C  
ATOM   1255  CB  ILE A 157      13.291   3.873   0.739  1.00 98.95           C  
ATOM   1256  O   ILE A 157      12.700   3.568   3.714  1.00 98.95           O  
ATOM   1257  CG1 ILE A 157      13.140   4.643  -0.593  1.00 98.95           C  
ATOM   1258  CG2 ILE A 157      14.008   2.530   0.500  1.00 98.95           C  
ATOM   1259  CD1 ILE A 157      12.114   4.050  -1.573  1.00 98.95           C  
ATOM   1260  N   ALA A 158      11.576   1.773   2.947  1.00 98.95           N  
ATOM   1261  CA  ALA A 158      11.566   1.057   4.214  1.00 98.95           C  
ATOM   1262  C   ALA A 158      11.893  -0.430   4.033  1.00 98.95           C  
ATOM   1263  CB  ALA A 158      10.203   1.285   4.879  1.00 98.95           C  
ATOM   1264  O   ALA A 158      11.877  -0.960   2.923  1.00 98.95           O  
ATOM   1265  N   ILE A 159      12.193  -1.119   5.130  1.00 98.88           N  
ATOM   1266  CA  ILE A 159      12.369  -2.575   5.153  1.00 98.88           C  
ATOM   1267  C   ILE A 159      11.617  -3.179   6.334  1.00 98.88           C  
ATOM   1268  CB  ILE A 159      13.867  -2.951   5.140  1.00 98.88           C  
ATOM   1269  O   ILE A 159      11.619  -2.611   7.429  1.00 98.88           O  
ATOM   1270  CG1 ILE A 159      14.036  -4.457   4.843  1.00 98.88           C  
ATOM   1271  CG2 ILE A 159      14.589  -2.536   6.437  1.00 98.88           C  
ATOM   1272  CD1 ILE A 159      15.474  -4.864   4.509  1.00 98.88           C  
ATOM   1273  N   ASN A 160      10.985  -4.331   6.123  1.00 98.79           N  
ATOM   1274  CA  ASN A 160      10.338  -5.094   7.180  1.00 98.79           C  
ATOM   1275  C   ASN A 160      11.351  -5.435   8.284  1.00 98.79           C  
ATOM   1276  CB  ASN A 160       9.689  -6.337   6.550  1.00 98.79           C  
ATOM   1277  O   ASN A 160      12.418  -5.979   8.010  1.00 98.79           O  
ATOM   1278  CG  ASN A 160       8.799  -7.108   7.507  1.00 98.79           C  
ATOM   1279  ND2 ASN A 160       7.865  -7.869   6.988  1.00 98.79           N  
ATOM   1280  OD1 ASN A 160       8.910  -7.046   8.719  1.00 98.79           O  
ATOM   1281  N   VAL A 161      11.018  -5.137   9.541  1.00 98.49           N  
ATOM   1282  CA  VAL A 161      11.891  -5.423  10.695  1.00 98.49           C  
ATOM   1283  C   VAL A 161      12.082  -6.917  10.946  1.00 98.49           C  
ATOM   1284  CB  VAL A 161      11.385  -4.749  11.981  1.00 98.49           C  
ATOM   1285  O   VAL A 161      13.009  -7.303  11.652  1.00 98.49           O  
ATOM   1286  CG1 VAL A 161      11.201  -3.251  11.756  1.00 98.49           C  
ATOM   1287  CG2 VAL A 161      10.075  -5.352  12.502  1.00 98.49           C  
ATOM   1288  N   GLU A 162      11.202  -7.746  10.386  1.00 97.86           N  
ATOM   1289  CA  GLU A 162      11.278  -9.206  10.423  1.00 97.86           C  
ATOM   1290  C   GLU A 162      12.063  -9.785   9.232  1.00 97.86           C  
ATOM   1291  CB  GLU A 162       9.859  -9.807  10.512  1.00 97.86           C  
ATOM   1292  O   GLU A 162      12.230 -11.002   9.156  1.00 97.86           O  
ATOM   1293  CG  GLU A 162       9.077  -9.295  11.737  1.00 97.86           C  
ATOM   1294  CD  GLU A 162       7.676  -9.904  11.923  1.00 97.86           C  
ATOM   1295  OE1 GLU A 162       7.049  -9.540  12.957  1.00 97.86           O  
ATOM   1296  OE2 GLU A 162       7.222 -10.723  11.093  1.00 97.86           O  
ATOM   1297  N   ASP A 163      12.549  -8.951   8.301  1.00 98.65           N  
ATOM   1298  CA  ASP A 163      13.434  -9.427   7.239  1.00 98.65           C  
ATOM   1299  C   ASP A 163      14.753  -9.954   7.845  1.00 98.65           C  
ATOM   1300  CB  ASP A 163      13.684  -8.345   6.178  1.00 98.65           C  
ATOM   1301  O   ASP A 163      15.339  -9.276   8.698  1.00 98.65           O  
ATOM   1302  CG  ASP A 163      14.421  -8.939   4.981  1.00 98.65           C  
ATOM   1303  OD1 ASP A 163      15.658  -9.064   5.047  1.00 98.65           O  
ATOM   1304  OD2 ASP A 163      13.742  -9.339   4.006  1.00 98.65           O  
ATOM   1305  N   PRO A 164      15.252 -11.135   7.424  1.00 98.52           N  
ATOM   1306  CA  PRO A 164      16.489 -11.704   7.961  1.00 98.52           C  
ATOM   1307  C   PRO A 164      17.699 -10.765   7.876  1.00 98.52           C  
ATOM   1308  CB  PRO A 164      16.736 -12.975   7.143  1.00 98.52           C  
ATOM   1309  O   PRO A 164      18.576 -10.823   8.737  1.00 98.52           O  
ATOM   1310  CG  PRO A 164      15.335 -13.399   6.714  1.00 98.52           C  
ATOM   1311  CD  PRO A 164      14.633 -12.065   6.487  1.00 98.52           C  
ATOM   1312  N   ASP A 165      17.729  -9.879   6.877  1.00 97.88           N  
ATOM   1313  CA  ASP A 165      18.817  -8.935   6.653  1.00 97.88           C  
ATOM   1314  C   ASP A 165      18.512  -7.524   7.189  1.00 97.88           C  
ATOM   1315  CB  ASP A 165      19.195  -8.927   5.161  1.00 97.88           C  
ATOM   1316  O   ASP A 165      19.348  -6.631   7.047  1.00 97.88           O  
ATOM   1317  CG  ASP A 165      19.785 -10.254   4.673  1.00 97.88           C  
ATOM   1318  OD1 ASP A 165      20.605 -10.830   5.425  1.00 97.88           O  
ATOM   1319  OD2 ASP A 165      19.506 -10.627   3.511  1.00 97.88           O  
ATOM   1320  N   ALA A 166      17.370  -7.291   7.855  1.00 98.50           N  
ATOM   1321  CA  ALA A 166      16.928  -5.964   8.317  1.00 98.50           C  
ATOM   1322  C   ALA A 166      17.952  -5.226   9.200  1.00 98.50           C  
ATOM   1323  CB  ALA A 166      15.618  -6.123   9.096  1.00 98.50           C  
ATOM   1324  O   ALA A 166      18.016  -3.991   9.203  1.00 98.50           O  
ATOM   1325  N   ALA A 167      18.776  -5.963   9.951  1.00 98.36           N  
ATOM   1326  CA  ALA A 167      19.843  -5.399  10.778  1.00 98.36           C  
ATOM   1327  C   ALA A 167      20.940  -4.694   9.951  1.00 98.36           C  
ATOM   1328  CB  ALA A 167      20.428  -6.528  11.633  1.00 98.36           C  
ATOM   1329  O   ALA A 167      21.581  -3.764  10.444  1.00 98.36           O  
ATOM   1330  N   ASN A 168      21.124  -5.093   8.688  1.00 98.72           N  
ATOM   1331  CA  ASN A 168      22.145  -4.560   7.784  1.00 98.72           C  
ATOM   1332  C   ASN A 168      21.725  -3.255   7.083  1.00 98.72           C  
ATOM   1333  CB  ASN A 168      22.512  -5.652   6.762  1.00 98.72           C  
ATOM   1334  O   ASN A 168      22.564  -2.625   6.438  1.00 98.72           O  
ATOM   1335  CG  ASN A 168      23.060  -6.915   7.401  1.00 98.72           C  
ATOM   1336  ND2 ASN A 168      22.695  -8.072   6.899  1.00 98.72           N  
ATOM   1337  OD1 ASN A 168      23.838  -6.872   8.340  1.00 98.72           O  
ATOM   1338  N   TYR A 169      20.456  -2.849   7.213  1.00 98.77           N  
ATOM   1339  CA  TYR A 169      19.885  -1.642   6.611  1.00 98.77           C  
ATOM   1340  C   TYR A 169      19.471  -0.653   7.703  1.00 98.77           C  
ATOM   1341  CB  TYR A 169      18.681  -2.022   5.737  1.00 98.77           C  
ATOM   1342  O   TYR A 169      18.502  -0.888   8.428  1.00 98.77           O  
ATOM   1343  CG  TYR A 169      18.991  -2.968   4.595  1.00 98.77           C  
ATOM   1344  CD1 TYR A 169      19.386  -2.465   3.342  1.00 98.77           C  
ATOM   1345  CD2 TYR A 169      18.874  -4.356   4.789  1.00 98.77           C  
ATOM   1346  CE1 TYR A 169      19.684  -3.353   2.290  1.00 98.77           C  
ATOM   1347  CE2 TYR A 169      19.166  -5.247   3.742  1.00 98.77           C  
ATOM   1348  OH  TYR A 169      19.916  -5.609   1.498  1.00 98.77           O  
ATOM   1349  CZ  TYR A 169      19.590  -4.748   2.497  1.00 98.77           C  
ATOM   1350  N   ASN A 170      20.206   0.449   7.847  1.00 98.58           N  
ATOM   1351  CA  ASN A 170      19.965   1.463   8.880  1.00 98.58           C  
ATOM   1352  C   ASN A 170      19.835   2.887   8.327  1.00 98.58           C  
ATOM   1353  CB  ASN A 170      21.082   1.360   9.930  1.00 98.58           C  
ATOM   1354  O   ASN A 170      19.364   3.765   9.056  1.00 98.58           O  
ATOM   1355  CG  ASN A 170      21.067   0.001  10.602  1.00 98.58           C  
ATOM   1356  ND2 ASN A 170      22.052  -0.826  10.340  1.00 98.58           N  
ATOM   1357  OD1 ASN A 170      20.129  -0.349  11.307  1.00 98.58           O  
ATOM   1358  N   ASP A 171      20.233   3.093   7.070  1.00 98.80           N  
ATOM   1359  CA  ASP A 171      20.068   4.329   6.305  1.00 98.80           C  
ATOM   1360  C   ASP A 171      20.016   4.027   4.791  1.00 98.80           C  
ATOM   1361  CB  ASP A 171      21.228   5.282   6.643  1.00 98.80           C  
ATOM   1362  O   ASP A 171      20.299   2.909   4.345  1.00 98.80           O  
ATOM   1363  CG  ASP A 171      20.781   6.743   6.590  1.00 98.80           C  
ATOM   1364  OD1 ASP A 171      20.393   7.187   5.487  1.00 98.80           O  
ATOM   1365  OD2 ASP A 171      20.814   7.393   7.654  1.00 98.80           O  
ATOM   1366  N   ILE A 172      19.705   5.027   3.970  1.00 98.83           N  
ATOM   1367  CA  ILE A 172      19.527   4.895   2.521  1.00 98.83           C  
ATOM   1368  C   ILE A 172      20.811   4.453   1.806  1.00 98.83           C  
ATOM   1369  CB  ILE A 172      18.981   6.227   1.960  1.00 98.83           C  
ATOM   1370  O   ILE A 172      20.774   3.765   0.783  1.00 98.83           O  
ATOM   1371  CG1 ILE A 172      18.369   6.066   0.560  1.00 98.83           C  
ATOM   1372  CG2 ILE A 172      20.038   7.347   1.918  1.00 98.83           C  
ATOM   1373  CD1 ILE A 172      17.170   5.110   0.494  1.00 98.83           C  
ATOM   1374  N   ASN A 173      21.973   4.797   2.366  1.00 98.75           N  
ATOM   1375  CA  ASN A 173      23.271   4.393   1.825  1.00 98.75           C  
ATOM   1376  C   ASN A 173      23.517   2.882   1.947  1.00 98.75           C  
ATOM   1377  CB  ASN A 173      24.373   5.209   2.515  1.00 98.75           C  
ATOM   1378  O   ASN A 173      24.222   2.311   1.112  1.00 98.75           O  
ATOM   1379  CG  ASN A 173      24.380   6.663   2.077  1.00 98.75           C  
ATOM   1380  ND2 ASN A 173      24.785   7.557   2.947  1.00 98.75           N  
ATOM   1381  OD1 ASN A 173      24.049   7.008   0.949  1.00 98.75           O  
ATOM   1382  N   ASP A 174      22.905   2.210   2.926  1.00 98.86           N  
ATOM   1383  CA  ASP A 174      22.984   0.752   3.031  1.00 98.86           C  
ATOM   1384  C   ASP A 174      22.225   0.079   1.888  1.00 98.86           C  
ATOM   1385  CB  ASP A 174      22.444   0.273   4.381  1.00 98.86           C  
ATOM   1386  O   ASP A 174      22.684  -0.935   1.361  1.00 98.86           O  
ATOM   1387  CG  ASP A 174      23.264   0.792   5.561  1.00 98.86           C  
ATOM   1388  OD1 ASP A 174      24.510   0.869   5.414  1.00 98.86           O  
ATOM   1389  OD2 ASP A 174      22.642   1.064   6.612  1.00 98.86           O  
ATOM   1390  N   VAL A 175      21.121   0.682   1.430  1.00 98.83           N  
ATOM   1391  CA  VAL A 175      20.379   0.203   0.256  1.00 98.83           C  
ATOM   1392  C   VAL A 175      21.252   0.286  -0.993  1.00 98.83           C  
ATOM   1393  CB  VAL A 175      19.051   0.955   0.044  1.00 98.83           C  
ATOM   1394  O   VAL A 175      21.391  -0.716  -1.689  1.00 98.83           O  
ATOM   1395  CG1 VAL A 175      18.224   0.261  -1.047  1.00 98.83           C  
ATOM   1396  CG2 VAL A 175      18.211   0.988   1.325  1.00 98.83           C  
ATOM   1397  N   LYS A 176      21.924   1.423  -1.231  1.00 98.44           N  
ATOM   1398  CA  LYS A 176      22.872   1.581  -2.356  1.00 98.44           C  
ATOM   1399  C   LYS A 176      23.974   0.521  -2.331  1.00 98.44           C  
ATOM   1400  CB  LYS A 176      23.523   2.976  -2.330  1.00 98.44           C  
ATOM   1401  O   LYS A 176      24.328  -0.038  -3.365  1.00 98.44           O  
ATOM   1402  CG  LYS A 176      22.522   4.096  -2.619  1.00 98.44           C  
ATOM   1403  CD  LYS A 176      23.175   5.483  -2.570  1.00 98.44           C  
ATOM   1404  CE  LYS A 176      22.117   6.566  -2.821  1.00 98.44           C  
ATOM   1405  NZ  LYS A 176      22.653   7.931  -2.585  1.00 98.44           N  
ATOM   1406  N   ARG A 177      24.516   0.246  -1.143  1.00 98.73           N  
ATOM   1407  CA  ARG A 177      25.639  -0.677  -0.941  1.00 98.73           C  
ATOM   1408  C   ARG A 177      25.244  -2.147  -1.084  1.00 98.73           C  
ATOM   1409  CB  ARG A 177      26.244  -0.363   0.433  1.00 98.73           C  
ATOM   1410  O   ARG A 177      25.997  -2.916  -1.670  1.00 98.73           O  
ATOM   1411  CG  ARG A 177      27.447  -1.246   0.794  1.00 98.73           C  
ATOM   1412  CD  ARG A 177      28.152  -0.723   2.056  1.00 98.73           C  
ATOM   1413  NE  ARG A 177      27.241  -0.606   3.217  1.00 98.73           N  
ATOM   1414  NH1 ARG A 177      27.208  -2.809   3.861  1.00 98.73           N  
ATOM   1415  NH2 ARG A 177      25.991  -1.330   4.979  1.00 98.73           N  
ATOM   1416  CZ  ARG A 177      26.820  -1.574   4.011  1.00 98.73           C  
ATOM   1417  N   LEU A 178      24.105  -2.544  -0.520  1.00 98.67           N  
ATOM   1418  CA  LEU A 178      23.689  -3.948  -0.417  1.00 98.67           C  
ATOM   1419  C   LEU A 178      22.718  -4.379  -1.525  1.00 98.67           C  
ATOM   1420  CB  LEU A 178      23.074  -4.183   0.973  1.00 98.67           C  
ATOM   1421  O   LEU A 178      22.596  -5.570  -1.795  1.00 98.67           O  
ATOM   1422  CG  LEU A 178      24.031  -3.972   2.159  1.00 98.67           C  
ATOM   1423  CD1 LEU A 178      23.253  -4.079   3.466  1.00 98.67           C  
ATOM   1424  CD2 LEU A 178      25.150  -5.019   2.172  1.00 98.67           C  
ATOM   1425  N   LYS A 179      22.030  -3.432  -2.173  1.00 98.66           N  
ATOM   1426  CA  LYS A 179      21.139  -3.659  -3.320  1.00 98.66           C  
ATOM   1427  C   LYS A 179      21.525  -2.706  -4.472  1.00 98.66           C  
ATOM   1428  CB  LYS A 179      19.664  -3.509  -2.891  1.00 98.66           C  
ATOM   1429  O   LYS A 179      20.762  -1.794  -4.795  1.00 98.66           O  
ATOM   1430  CG  LYS A 179      19.185  -4.523  -1.839  1.00 98.66           C  
ATOM   1431  CD  LYS A 179      17.707  -4.271  -1.487  1.00 98.66           C  
ATOM   1432  CE  LYS A 179      17.198  -5.208  -0.378  1.00 98.66           C  
ATOM   1433  NZ  LYS A 179      16.425  -6.368  -0.882  1.00 98.66           N  
ATOM   1434  N   PRO A 180      22.712  -2.872  -5.088  1.00 98.63           N  
ATOM   1435  CA  PRO A 180      23.169  -1.979  -6.154  1.00 98.63           C  
ATOM   1436  C   PRO A 180      22.188  -1.970  -7.336  1.00 98.63           C  
ATOM   1437  CB  PRO A 180      24.555  -2.497  -6.554  1.00 98.63           C  
ATOM   1438  O   PRO A 180      21.728  -3.025  -7.772  1.00 98.63           O  
ATOM   1439  CG  PRO A 180      24.514  -3.976  -6.166  1.00 98.63           C  
ATOM   1440  CD  PRO A 180      23.654  -3.969  -4.904  1.00 98.63           C  
ATOM   1441  N   GLY A 181      21.864  -0.780  -7.852  1.00 98.48           N  
ATOM   1442  CA  GLY A 181      20.895  -0.591  -8.938  1.00 98.48           C  
ATOM   1443  C   GLY A 181      19.431  -0.519  -8.488  1.00 98.48           C  
ATOM   1444  O   GLY A 181      18.560  -0.230  -9.307  1.00 98.48           O  
ATOM   1445  N   TYR A 182      19.128  -0.799  -7.215  1.00 98.79           N  
ATOM   1446  CA  TYR A 182      17.748  -0.891  -6.731  1.00 98.79           C  
ATOM   1447  C   TYR A 182      17.084   0.481  -6.596  1.00 98.79           C  
ATOM   1448  CB  TYR A 182      17.744  -1.657  -5.407  1.00 98.79           C  
ATOM   1449  O   TYR A 182      15.944   0.646  -7.017  1.00 98.79           O  
ATOM   1450  CG  TYR A 182      16.419  -2.274  -5.023  1.00 98.79           C  
ATOM   1451  CD1 TYR A 182      15.457  -1.535  -4.311  1.00 98.79           C  
ATOM   1452  CD2 TYR A 182      16.173  -3.620  -5.355  1.00 98.79           C  
ATOM   1453  CE1 TYR A 182      14.249  -2.148  -3.934  1.00 98.79           C  
ATOM   1454  CE2 TYR A 182      14.956  -4.224  -4.999  1.00 98.79           C  
ATOM   1455  OH  TYR A 182      12.801  -4.093  -4.023  1.00 98.79           O  
ATOM   1456  CZ  TYR A 182      13.979  -3.484  -4.310  1.00 98.79           C  
ATOM   1457  N   LEU A 183      17.805   1.475  -6.068  1.00 98.83           N  
ATOM   1458  CA  LEU A 183      17.309   2.850  -5.957  1.00 98.83           C  
ATOM   1459  C   LEU A 183      17.171   3.511  -7.335  1.00 98.83           C  
ATOM   1460  CB  LEU A 183      18.267   3.660  -5.069  1.00 98.83           C  
ATOM   1461  O   LEU A 183      16.208   4.230  -7.596  1.00 98.83           O  
ATOM   1462  CG  LEU A 183      18.308   3.270  -3.581  1.00 98.83           C  
ATOM   1463  CD1 LEU A 183      19.072   4.348  -2.816  1.00 98.83           C  
ATOM   1464  CD2 LEU A 183      16.932   3.142  -2.927  1.00 98.83           C  
ATOM   1465  N   GLU A 184      18.100   3.221  -8.244  1.00 98.65           N  
ATOM   1466  CA  GLU A 184      18.042   3.665  -9.634  1.00 98.65           C  
ATOM   1467  C   GLU A 184      16.821   3.069 -10.345  1.00 98.65           C  
ATOM   1468  CB  GLU A 184      19.336   3.273 -10.370  1.00 98.65           C  
ATOM   1469  O   GLU A 184      16.104   3.787 -11.044  1.00 98.65           O  
ATOM   1470  CG  GLU A 184      20.618   3.937  -9.829  1.00 98.65           C  
ATOM   1471  CD  GLU A 184      21.184   3.345  -8.520  1.00 98.65           C  
ATOM   1472  OE1 GLU A 184      22.134   3.949  -7.979  1.00 98.65           O  
ATOM   1473  OE2 GLU A 184      20.691   2.292  -8.046  1.00 98.65           O  
ATOM   1474  N   ALA A 185      16.537   1.781 -10.118  1.00 98.65           N  
ATOM   1475  CA  ALA A 185      15.330   1.129 -10.615  1.00 98.65           C  
ATOM   1476  C   ALA A 185      14.050   1.723 -10.003  1.00 98.65           C  
ATOM   1477  CB  ALA A 185      15.430  -0.379 -10.361  1.00 98.65           C  
ATOM   1478  O   ALA A 185      13.056   1.852 -10.713  1.00 98.65           O  
ATOM   1479  N   THR A 186      14.067   2.133  -8.727  1.00 98.86           N  
ATOM   1480  CA  THR A 186      12.941   2.836  -8.088  1.00 98.86           C  
ATOM   1481  C   THR A 186      12.601   4.136  -8.786  1.00 98.86           C  
ATOM   1482  CB  THR A 186      13.209   3.110  -6.591  1.00 98.86           C  
ATOM   1483  O   THR A 186      11.454   4.340  -9.185  1.00 98.86           O  
ATOM   1484  CG2 THR A 186      12.067   3.833  -5.877  1.00 98.86           C  
ATOM   1485  OG1 THR A 186      13.443   1.945  -5.837  1.00 98.86           O  
ATOM   1486  N   VAL A 187      13.602   4.986  -8.983  1.00 98.65           N  
ATOM   1487  CA  VAL A 187      13.432   6.258  -9.685  1.00 98.65           C  
ATOM   1488  C   VAL A 187      12.948   6.019 -11.117  1.00 98.65           C  
ATOM   1489  CB  VAL A 187      14.765   7.021  -9.639  1.00 98.65           C  
ATOM   1490  O   VAL A 187      12.035   6.688 -11.589  1.00 98.65           O  
ATOM   1491  CG1 VAL A 187      14.782   8.225 -10.565  1.00 98.65           C  
ATOM   1492  CG2 VAL A 187      15.048   7.533  -8.230  1.00 98.65           C  
ATOM   1493  N   ASP A 188      13.527   5.042 -11.812  1.00 98.13           N  
ATOM   1494  CA  ASP A 188      13.151   4.694 -13.181  1.00 98.13           C  
ATOM   1495  C   ASP A 188      11.718   4.144 -13.306  1.00 98.13           C  
ATOM   1496  CB  ASP A 188      14.194   3.697 -13.685  1.00 98.13           C  
ATOM   1497  O   ASP A 188      11.012   4.473 -14.261  1.00 98.13           O  
ATOM   1498  CG  ASP A 188      13.892   3.214 -15.090  1.00 98.13           C  
ATOM   1499  OD1 ASP A 188      13.808   4.039 -16.019  1.00 98.13           O  
ATOM   1500  OD2 ASP A 188      13.731   1.987 -15.261  1.00 98.13           O  
ATOM   1501  N   TRP A 189      11.262   3.344 -12.340  1.00 98.60           N  
ATOM   1502  CA  TRP A 189       9.891   2.836 -12.301  1.00 98.60           C  
ATOM   1503  C   TRP A 189       8.892   3.986 -12.123  1.00 98.60           C  
ATOM   1504  CB  TRP A 189       9.772   1.781 -11.194  1.00 98.60           C  
ATOM   1505  O   TRP A 189       7.990   4.142 -12.948  1.00 98.60           O  
ATOM   1506  CG  TRP A 189       8.503   0.985 -11.193  1.00 98.60           C  
ATOM   1507  CD1 TRP A 189       8.389  -0.297 -11.606  1.00 98.60           C  
ATOM   1508  CD2 TRP A 189       7.166   1.378 -10.746  1.00 98.60           C  
ATOM   1509  CE2 TRP A 189       6.278   0.284 -10.976  1.00 98.60           C  
ATOM   1510  CE3 TRP A 189       6.610   2.531 -10.148  1.00 98.60           C  
ATOM   1511  NE1 TRP A 189       7.081  -0.716 -11.478  1.00 98.60           N  
ATOM   1512  CH2 TRP A 189       4.388   1.516 -10.104  1.00 98.60           C  
ATOM   1513  CZ2 TRP A 189       4.913   0.340 -10.665  1.00 98.60           C  
ATOM   1514  CZ3 TRP A 189       5.238   2.605  -9.845  1.00 98.60           C  
ATOM   1515  N   PHE A 190       9.094   4.839 -11.111  1.00 98.51           N  
ATOM   1516  CA  PHE A 190       8.213   5.981 -10.832  1.00 98.51           C  
ATOM   1517  C   PHE A 190       8.246   7.048 -11.925  1.00 98.51           C  
ATOM   1518  CB  PHE A 190       8.577   6.596  -9.478  1.00 98.51           C  
ATOM   1519  O   PHE A 190       7.220   7.648 -12.224  1.00 98.51           O  
ATOM   1520  CG  PHE A 190       7.983   5.861  -8.298  1.00 98.51           C  
ATOM   1521  CD1 PHE A 190       6.587   5.693  -8.191  1.00 98.51           C  
ATOM   1522  CD2 PHE A 190       8.830   5.349  -7.301  1.00 98.51           C  
ATOM   1523  CE1 PHE A 190       6.048   4.967  -7.116  1.00 98.51           C  
ATOM   1524  CE2 PHE A 190       8.290   4.636  -6.220  1.00 98.51           C  
ATOM   1525  CZ  PHE A 190       6.905   4.432  -6.141  1.00 98.51           C  
ATOM   1526  N   ARG A 191       9.382   7.232 -12.602  1.00 97.84           N  
ATOM   1527  CA  ARG A 191       9.463   8.128 -13.760  1.00 97.84           C  
ATOM   1528  C   ARG A 191       8.540   7.671 -14.889  1.00 97.84           C  
ATOM   1529  CB  ARG A 191      10.923   8.213 -14.222  1.00 97.84           C  
ATOM   1530  O   ARG A 191       7.895   8.496 -15.525  1.00 97.84           O  
ATOM   1531  CG  ARG A 191      11.093   9.242 -15.349  1.00 97.84           C  
ATOM   1532  CD  ARG A 191      12.554   9.448 -15.750  1.00 97.84           C  
ATOM   1533  NE  ARG A 191      13.333  10.036 -14.647  1.00 97.84           N  
ATOM   1534  NH1 ARG A 191      14.558   8.184 -14.081  1.00 97.84           N  
ATOM   1535  NH2 ARG A 191      14.807  10.103 -12.935  1.00 97.84           N  
ATOM   1536  CZ  ARG A 191      14.228   9.434 -13.892  1.00 97.84           C  
ATOM   1537  N   ARG A 192       8.478   6.359 -15.155  1.00 97.04           N  
ATOM   1538  CA  ARG A 192       7.900   5.815 -16.396  1.00 97.04           C  
ATOM   1539  C   ARG A 192       6.529   5.151 -16.248  1.00 97.04           C  
ATOM   1540  CB  ARG A 192       8.916   4.869 -17.058  1.00 97.04           C  
ATOM   1541  O   ARG A 192       5.898   4.886 -17.270  1.00 97.04           O  
ATOM   1542  CG  ARG A 192      10.210   5.585 -17.481  1.00 97.04           C  
ATOM   1543  CD  ARG A 192      11.123   4.683 -18.323  1.00 97.04           C  
ATOM   1544  NE  ARG A 192      11.604   3.499 -17.575  1.00 97.04           N  
ATOM   1545  NH1 ARG A 192      11.508   1.949 -19.251  1.00 97.04           N  
ATOM   1546  NH2 ARG A 192      12.111   1.282 -17.247  1.00 97.04           N  
ATOM   1547  CZ  ARG A 192      11.737   2.262 -18.012  1.00 97.04           C  
ATOM   1548  N   TYR A 193       6.034   4.860 -15.041  1.00 97.15           N  
ATOM   1549  CA  TYR A 193       4.839   4.005 -14.870  1.00 97.15           C  
ATOM   1550  C   TYR A 193       3.549   4.533 -15.497  1.00 97.15           C  
ATOM   1551  CB  TYR A 193       4.605   3.640 -13.398  1.00 97.15           C  
ATOM   1552  O   TYR A 193       2.689   3.727 -15.860  1.00 97.15           O  
ATOM   1553  CG  TYR A 193       3.862   4.693 -12.603  1.00 97.15           C  
ATOM   1554  CD1 TYR A 193       4.525   5.876 -12.258  1.00 97.15           C  
ATOM   1555  CD2 TYR A 193       2.526   4.493 -12.198  1.00 97.15           C  
ATOM   1556  CE1 TYR A 193       3.882   6.841 -11.473  1.00 97.15           C  
ATOM   1557  CE2 TYR A 193       1.877   5.459 -11.397  1.00 97.15           C  
ATOM   1558  OH  TYR A 193       2.014   7.573 -10.215  1.00 97.15           O  
ATOM   1559  CZ  TYR A 193       2.568   6.633 -11.020  1.00 97.15           C  
ATOM   1560  N   LYS A 194       3.418   5.849 -15.688  1.00 95.53           N  
ATOM   1561  CA  LYS A 194       2.263   6.455 -16.365  1.00 95.53           C  
ATOM   1562  C   LYS A 194       2.453   6.631 -17.878  1.00 95.53           C  
ATOM   1563  CB  LYS A 194       1.901   7.776 -15.674  1.00 95.53           C  
ATOM   1564  O   LYS A 194       1.472   6.878 -18.580  1.00 95.53           O  
ATOM   1565  CG  LYS A 194       1.394   7.607 -14.239  1.00 95.53           C  
ATOM   1566  CD  LYS A 194       1.074   8.980 -13.626  1.00 95.53           C  
ATOM   1567  CE  LYS A 194       0.150   8.857 -12.413  1.00 95.53           C  
ATOM   1568  NZ  LYS A 194      -0.128  10.179 -11.827  1.00 95.53           N  
ATOM   1569  N   VAL A 195       3.660   6.434 -18.414  1.00 96.01           N  
ATOM   1570  CA  VAL A 195       3.941   6.568 -19.857  1.00 96.01           C  
ATOM   1571  C   VAL A 195       3.101   5.606 -20.712  1.00 96.01           C  
ATOM   1572  CB  VAL A 195       5.452   6.464 -20.158  1.00 96.01           C  
ATOM   1573  O   VAL A 195       2.522   6.055 -21.703  1.00 96.01           O  
ATOM   1574  CG1 VAL A 195       5.749   6.521 -21.661  1.00 96.01           C  
ATOM   1575  CG2 VAL A 195       6.218   7.604 -19.481  1.00 96.01           C  
ATOM   1576  N   PRO A 196       2.916   4.322 -20.336  1.00 94.08           N  
ATOM   1577  CA  PRO A 196       2.001   3.417 -21.042  1.00 94.08           C  
ATOM   1578  C   PRO A 196       0.540   3.890 -21.105  1.00 94.08           C  
ATOM   1579  CB  PRO A 196       2.100   2.092 -20.283  1.00 94.08           C  
ATOM   1580  O   PRO A 196      -0.176   3.527 -22.037  1.00 94.08           O  
ATOM   1581  CG  PRO A 196       3.526   2.112 -19.750  1.00 94.08           C  
ATOM   1582  CD  PRO A 196       3.673   3.570 -19.342  1.00 94.08           C  
ATOM   1583  N   ASP A 197       0.104   4.722 -20.152  1.00 90.80           N  
ATOM   1584  CA  ASP A 197      -1.232   5.334 -20.121  1.00 90.80           C  
ATOM   1585  C   ASP A 197      -1.327   6.596 -21.013  1.00 90.80           C  
ATOM   1586  CB  ASP A 197      -1.642   5.660 -18.663  1.00 90.80           C  
ATOM   1587  O   ASP A 197      -2.368   7.264 -21.028  1.00 90.80           O  
ATOM   1588  CG  ASP A 197      -2.183   4.501 -17.817  1.00 90.80           C  
ATOM   1589  OD1 ASP A 197      -2.405   3.398 -18.354  1.00 90.80           O  
ATOM   1590  OD2 ASP A 197      -2.563   4.804 -16.651  1.00 90.80           O  
ATOM   1591  N   GLY A 198      -0.259   6.948 -21.740  1.00 92.27           N  
ATOM   1592  CA  GLY A 198      -0.173   8.152 -22.572  1.00 92.27           C  
ATOM   1593  C   GLY A 198       0.043   9.444 -21.781  1.00 92.27           C  
ATOM   1594  O   GLY A 198      -0.256  10.523 -22.292  1.00 92.27           O  
ATOM   1595  N   LYS A 199       0.514   9.348 -20.532  1.00 94.46           N  
ATOM   1596  CA  LYS A 199       0.903  10.500 -19.707  1.00 94.46           C  
ATOM   1597  C   LYS A 199       2.410  10.780 -19.840  1.00 94.46           C  
ATOM   1598  CB  LYS A 199       0.502  10.247 -18.249  1.00 94.46           C  
ATOM   1599  O   LYS A 199       3.147   9.877 -20.239  1.00 94.46           O  
ATOM   1600  CG  LYS A 199      -1.023  10.218 -18.052  1.00 94.46           C  
ATOM   1601  CD  LYS A 199      -1.410  10.445 -16.582  1.00 94.46           C  
ATOM   1602  CE  LYS A 199      -2.934  10.567 -16.435  1.00 94.46           C  
ATOM   1603  NZ  LYS A 199      -3.320  11.230 -15.164  1.00 94.46           N  
ATOM   1604  N   PRO A 200       2.872  12.010 -19.546  1.00 95.21           N  
ATOM   1605  CA  PRO A 200       4.302  12.303 -19.484  1.00 95.21           C  
ATOM   1606  C   PRO A 200       5.000  11.498 -18.380  1.00 95.21           C  
ATOM   1607  CB  PRO A 200       4.395  13.813 -19.239  1.00 95.21           C  
ATOM   1608  O   PRO A 200       4.349  10.885 -17.532  1.00 95.21           O  
ATOM   1609  CG  PRO A 200       3.110  14.126 -18.477  1.00 95.21           C  
ATOM   1610  CD  PRO A 200       2.104  13.180 -19.131  1.00 95.21           C  
ATOM   1611  N   GLU A 201       6.331  11.503 -18.414  1.00 96.49           N  
ATOM   1612  CA  GLU A 201       7.133  11.029 -17.289  1.00 96.49           C  
ATOM   1613  C   GLU A 201       6.903  11.911 -16.057  1.00 96.49           C  
ATOM   1614  CB  GLU A 201       8.627  11.015 -17.652  1.00 96.49           C  
ATOM   1615  O   GLU A 201       6.731  13.124 -16.187  1.00 96.49           O  
ATOM   1616  CG  GLU A 201       8.965   9.938 -18.695  1.00 96.49           C  
ATOM   1617  CD  GLU A 201      10.474   9.750 -18.926  1.00 96.49           C  
ATOM   1618  OE1 GLU A 201      10.842   8.652 -19.406  1.00 96.49           O  
ATOM   1619  OE2 GLU A 201      11.267  10.656 -18.588  1.00 96.49           O  
ATOM   1620  N   ASN A 202       6.924  11.300 -14.873  1.00 96.94           N  
ATOM   1621  CA  ASN A 202       6.859  12.043 -13.619  1.00 96.94           C  
ATOM   1622  C   ASN A 202       8.197  12.729 -13.321  1.00 96.94           C  
ATOM   1623  CB  ASN A 202       6.413  11.126 -12.470  1.00 96.94           C  
ATOM   1624  O   ASN A 202       9.275  12.209 -13.636  1.00 96.94           O  
ATOM   1625  CG  ASN A 202       4.926  10.818 -12.484  1.00 96.94           C  
ATOM   1626  ND2 ASN A 202       4.453  10.131 -11.484  1.00 96.94           N  
ATOM   1627  OD1 ASN A 202       4.161  11.196 -13.356  1.00 96.94           O  
ATOM   1628  N   GLU A 203       8.115  13.888 -12.673  1.00 97.39           N  
ATOM   1629  CA  GLU A 203       9.271  14.658 -12.224  1.00 97.39           C  
ATOM   1630  C   GLU A 203       9.608  14.347 -10.760  1.00 97.39           C  
ATOM   1631  CB  GLU A 203       9.048  16.161 -12.463  1.00 97.39           C  
ATOM   1632  O   GLU A 203       8.861  13.672 -10.052  1.00 97.39           O  
ATOM   1633  CG  GLU A 203       8.912  16.500 -13.959  1.00 97.39           C  
ATOM   1634  CD  GLU A 203       8.910  18.011 -14.253  1.00 97.39           C  
ATOM   1635  OE1 GLU A 203       8.848  18.361 -15.456  1.00 97.39           O  
ATOM   1636  OE2 GLU A 203       9.020  18.815 -13.300  1.00 97.39           O  
ATOM   1637  N   PHE A 204      10.767  14.824 -10.303  1.00 98.43           N  
ATOM   1638  CA  PHE A 204      11.224  14.633  -8.929  1.00 98.43           C  
ATOM   1639  C   PHE A 204      11.881  15.906  -8.411  1.00 98.43           C  
ATOM   1640  CB  PHE A 204      12.226  13.473  -8.840  1.00 98.43           C  
ATOM   1641  O   PHE A 204      12.699  16.516  -9.110  1.00 98.43           O  
ATOM   1642  CG  PHE A 204      11.705  12.126  -9.298  1.00 98.43           C  
ATOM   1643  CD1 PHE A 204      11.136  11.234  -8.371  1.00 98.43           C  
ATOM   1644  CD2 PHE A 204      11.744  11.786 -10.663  1.00 98.43           C  
ATOM   1645  CE1 PHE A 204      10.605  10.008  -8.809  1.00 98.43           C  
ATOM   1646  CE2 PHE A 204      11.210  10.564 -11.101  1.00 98.43           C  
ATOM   1647  CZ  PHE A 204      10.652   9.670 -10.172  1.00 98.43           C  
ATOM   1648  N   ALA A 205      11.611  16.260  -7.157  1.00 97.76           N  
ATOM   1649  CA  ALA A 205      12.423  17.261  -6.478  1.00 97.76           C  
ATOM   1650  C   ALA A 205      13.829  16.708  -6.187  1.00 97.76           C  
ATOM   1651  CB  ALA A 205      11.696  17.784  -5.239  1.00 97.76           C  
ATOM   1652  O   ALA A 205      14.116  15.520  -6.364  1.00 97.76           O  
ATOM   1653  N   PHE A 206      14.741  17.596  -5.782  1.00 97.69           N  
ATOM   1654  CA  PHE A 206      16.137  17.252  -5.480  1.00 97.69           C  
ATOM   1655  C   PHE A 206      16.854  16.471  -6.596  1.00 97.69           C  
ATOM   1656  CB  PHE A 206      16.221  16.508  -4.140  1.00 97.69           C  
ATOM   1657  O   PHE A 206      17.720  15.651  -6.311  1.00 97.69           O  
ATOM   1658  CG  PHE A 206      15.480  17.152  -2.995  1.00 97.69           C  
ATOM   1659  CD1 PHE A 206      15.958  18.350  -2.433  1.00 97.69           C  
ATOM   1660  CD2 PHE A 206      14.344  16.521  -2.457  1.00 97.69           C  
ATOM   1661  CE1 PHE A 206      15.345  18.877  -1.285  1.00 97.69           C  
ATOM   1662  CE2 PHE A 206      13.736  17.044  -1.307  1.00 97.69           C  
ATOM   1663  CZ  PHE A 206      14.269  18.192  -0.698  1.00 97.69           C  
ATOM   1664  N   ASN A 207      16.493  16.690  -7.866  1.00 97.29           N  
ATOM   1665  CA  ASN A 207      17.075  15.971  -9.004  1.00 97.29           C  
ATOM   1666  C   ASN A 207      16.974  14.431  -8.874  1.00 97.29           C  
ATOM   1667  CB  ASN A 207      18.504  16.502  -9.233  1.00 97.29           C  
ATOM   1668  O   ASN A 207      17.900  13.706  -9.236  1.00 97.29           O  
ATOM   1669  CG  ASN A 207      19.078  16.076 -10.568  1.00 97.29           C  
ATOM   1670  ND2 ASN A 207      20.298  15.595 -10.587  1.00 97.29           N  
ATOM   1671  OD1 ASN A 207      18.458  16.203 -11.609  1.00 97.29           O  
ATOM   1672  N   ALA A 208      15.851  13.935  -8.336  1.00 97.76           N  
ATOM   1673  CA  ALA A 208      15.603  12.515  -8.059  1.00 97.76           C  
ATOM   1674  C   ALA A 208      16.591  11.860  -7.071  1.00 97.76           C  
ATOM   1675  CB  ALA A 208      15.438  11.738  -9.376  1.00 97.76           C  
ATOM   1676  O   ALA A 208      16.741  10.635  -7.057  1.00 97.76           O  
ATOM   1677  N   GLU A 209      17.266  12.651  -6.232  1.00 98.45           N  
ATOM   1678  CA  GLU A 209      18.082  12.122  -5.143  1.00 98.45           C  
ATOM   1679  C   GLU A 209      17.218  11.682  -3.958  1.00 98.45           C  
ATOM   1680  CB  GLU A 209      19.141  13.127  -4.673  1.00 98.45           C  
ATOM   1681  O   GLU A 209      16.330  12.400  -3.496  1.00 98.45           O  
ATOM   1682  CG  GLU A 209      20.218  13.389  -5.738  1.00 98.45           C  
ATOM   1683  CD  GLU A 209      21.408  14.209  -5.209  1.00 98.45           C  
ATOM   1684  OE1 GLU A 209      22.396  14.327  -5.971  1.00 98.45           O  
ATOM   1685  OE2 GLU A 209      21.370  14.666  -4.041  1.00 98.45           O  
ATOM   1686  N   PHE A 210      17.534  10.507  -3.413  1.00 98.85           N  
ATOM   1687  CA  PHE A 210      16.944  10.054  -2.159  1.00 98.85           C  
ATOM   1688  C   PHE A 210      17.506  10.850  -0.983  1.00 98.85           C  
ATOM   1689  CB  PHE A 210      17.191   8.564  -1.934  1.00 98.85           C  
ATOM   1690  O   PHE A 210      18.725  11.009  -0.854  1.00 98.85           O  
ATOM   1691  CG  PHE A 210      16.502   7.661  -2.927  1.00 98.85           C  
ATOM   1692  CD1 PHE A 210      15.273   7.070  -2.588  1.00 98.85           C  
ATOM   1693  CD2 PHE A 210      17.061   7.445  -4.199  1.00 98.85           C  
ATOM   1694  CE1 PHE A 210      14.605   6.266  -3.525  1.00 98.85           C  
ATOM   1695  CE2 PHE A 210      16.380   6.658  -5.137  1.00 98.85           C  
ATOM   1696  CZ  PHE A 210      15.156   6.064  -4.798  1.00 98.85           C  
ATOM   1697  N   LYS A 211      16.618  11.284  -0.089  1.00 98.83           N  
ATOM   1698  CA  LYS A 211      16.982  11.857   1.209  1.00 98.83           C  
ATOM   1699  C   LYS A 211      17.142  10.743   2.245  1.00 98.83           C  
ATOM   1700  CB  LYS A 211      15.962  12.928   1.623  1.00 98.83           C  
ATOM   1701  O   LYS A 211      16.610   9.643   2.078  1.00 98.83           O  
ATOM   1702  CG  LYS A 211      15.713  14.025   0.569  1.00 98.83           C  
ATOM   1703  CD  LYS A 211      16.945  14.871   0.228  1.00 98.83           C  
ATOM   1704  CE  LYS A 211      17.348  15.745   1.420  1.00 98.83           C  
ATOM   1705  NZ  LYS A 211      18.541  16.554   1.088  1.00 98.83           N  
ATOM   1706  N   ASP A 212      17.936  11.025   3.271  1.00 98.81           N  
ATOM   1707  CA  ASP A 212      18.284  10.066   4.319  1.00 98.81           C  
ATOM   1708  C   ASP A 212      17.104   9.748   5.249  1.00 98.81           C  
ATOM   1709  CB  ASP A 212      19.532  10.556   5.081  1.00 98.81           C  
ATOM   1710  O   ASP A 212      16.004  10.300   5.130  1.00 98.81           O  
ATOM   1711  CG  ASP A 212      19.349  11.836   5.909  1.00 98.81           C  
ATOM   1712  OD1 ASP A 212      18.199  12.185   6.255  1.00 98.81           O  
ATOM   1713  OD2 ASP A 212      20.380  12.485   6.187  1.00 98.81           O  
ATOM   1714  N   LYS A 213      17.341   8.824   6.182  1.00 98.68           N  
ATOM   1715  CA  LYS A 213      16.342   8.391   7.160  1.00 98.68           C  
ATOM   1716  C   LYS A 213      15.799   9.539   8.013  1.00 98.68           C  
ATOM   1717  CB  LYS A 213      16.982   7.318   8.044  1.00 98.68           C  
ATOM   1718  O   LYS A 213      14.603   9.569   8.275  1.00 98.68           O  
ATOM   1719  CG  LYS A 213      16.017   6.834   9.139  1.00 98.68           C  
ATOM   1720  CD  LYS A 213      16.650   5.745   9.999  1.00 98.68           C  
ATOM   1721  CE  LYS A 213      17.780   6.334  10.848  1.00 98.68           C  
ATOM   1722  NZ  LYS A 213      18.557   5.252  11.477  1.00 98.68           N  
ATOM   1723  N   ASN A 214      16.653  10.455   8.468  1.00 98.65           N  
ATOM   1724  CA  ASN A 214      16.225  11.526   9.372  1.00 98.65           C  
ATOM   1725  C   ASN A 214      15.279  12.488   8.652  1.00 98.65           C  
ATOM   1726  CB  ASN A 214      17.451  12.263   9.923  1.00 98.65           C  
ATOM   1727  O   ASN A 214      14.211  12.795   9.170  1.00 98.65           O  
ATOM   1728  CG  ASN A 214      18.306  11.416  10.845  1.00 98.65           C  
ATOM   1729  ND2 ASN A 214      19.563  11.765  10.974  1.00 98.65           N  
ATOM   1730  OD1 ASN A 214      17.896  10.435  11.447  1.00 98.65           O  
ATOM   1731  N   PHE A 215      15.626  12.875   7.422  1.00 98.77           N  
ATOM   1732  CA  PHE A 215      14.745  13.682   6.587  1.00 98.77           C  
ATOM   1733  C   PHE A 215      13.416  12.965   6.317  1.00 98.77           C  
ATOM   1734  CB  PHE A 215      15.476  13.998   5.279  1.00 98.77           C  
ATOM   1735  O   PHE A 215      12.359  13.585   6.379  1.00 98.77           O  
ATOM   1736  CG  PHE A 215      14.758  15.009   4.406  1.00 98.77           C  
ATOM   1737  CD1 PHE A 215      13.661  14.615   3.617  1.00 98.77           C  
ATOM   1738  CD2 PHE A 215      15.161  16.357   4.415  1.00 98.77           C  
ATOM   1739  CE1 PHE A 215      12.969  15.559   2.843  1.00 98.77           C  
ATOM   1740  CE2 PHE A 215      14.474  17.303   3.632  1.00 98.77           C  
ATOM   1741  CZ  PHE A 215      13.379  16.900   2.847  1.00 98.77           C  
ATOM   1742  N   ALA A 216      13.452  11.658   6.038  1.00 98.82           N  
ATOM   1743  CA  ALA A 216      12.241  10.867   5.837  1.00 98.82           C  
ATOM   1744  C   ALA A 216      11.326  10.884   7.071  1.00 98.82           C  
ATOM   1745  CB  ALA A 216      12.648   9.441   5.457  1.00 98.82           C  
ATOM   1746  O   ALA A 216      10.126  11.099   6.932  1.00 98.82           O  
ATOM   1747  N   ILE A 217      11.887  10.706   8.272  1.00 98.71           N  
ATOM   1748  CA  ILE A 217      11.130  10.753   9.530  1.00 98.71           C  
ATOM   1749  C   ILE A 217      10.525  12.146   9.758  1.00 98.71           C  
ATOM   1750  CB  ILE A 217      12.004  10.269  10.711  1.00 98.71           C  
ATOM   1751  O   ILE A 217       9.358  12.224  10.126  1.00 98.71           O  
ATOM   1752  CG1 ILE A 217      12.282   8.752  10.565  1.00 98.71           C  
ATOM   1753  CG2 ILE A 217      11.326  10.549  12.066  1.00 98.71           C  
ATOM   1754  CD1 ILE A 217      13.338   8.208  11.537  1.00 98.71           C  
ATOM   1755  N   ASP A 218      11.250  13.233   9.473  1.00 98.63           N  
ATOM   1756  CA  ASP A 218      10.714  14.600   9.595  1.00 98.63           C  
ATOM   1757  C   ASP A 218       9.491  14.839   8.681  1.00 98.63           C  
ATOM   1758  CB  ASP A 218      11.805  15.635   9.253  1.00 98.63           C  
ATOM   1759  O   ASP A 218       8.518  15.487   9.085  1.00 98.63           O  
ATOM   1760  CG  ASP A 218      12.918  15.816  10.296  1.00 98.63           C  
ATOM   1761  OD1 ASP A 218      12.742  15.401  11.463  1.00 98.63           O  
ATOM   1762  OD2 ASP A 218      13.931  16.459   9.926  1.00 98.63           O  
ATOM   1763  N   ILE A 219       9.518  14.309   7.449  1.00 98.71           N  
ATOM   1764  CA  ILE A 219       8.371  14.367   6.527  1.00 98.71           C  
ATOM   1765  C   ILE A 219       7.208  13.522   7.061  1.00 98.71           C  
ATOM   1766  CB  ILE A 219       8.776  13.943   5.096  1.00 98.71           C  
ATOM   1767  O   ILE A 219       6.083  14.016   7.129  1.00 98.71           O  
ATOM   1768  CG1 ILE A 219       9.818  14.886   4.450  1.00 98.71           C  
ATOM   1769  CG2 ILE A 219       7.548  13.837   4.176  1.00 98.71           C  
ATOM   1770  CD1 ILE A 219       9.385  16.347   4.259  1.00 98.71           C  
ATOM   1771  N   ILE A 220       7.474  12.287   7.500  1.00 98.80           N  
ATOM   1772  CA  ILE A 220       6.450  11.393   8.062  1.00 98.80           C  
ATOM   1773  C   ILE A 220       5.764  12.048   9.268  1.00 98.80           C  
ATOM   1774  CB  ILE A 220       7.065  10.021   8.419  1.00 98.80           C  
ATOM   1775  O   ILE A 220       4.537  12.098   9.314  1.00 98.80           O  
ATOM   1776  CG1 ILE A 220       7.473   9.256   7.140  1.00 98.80           C  
ATOM   1777  CG2 ILE A 220       6.076   9.167   9.232  1.00 98.80           C  
ATOM   1778  CD1 ILE A 220       8.460   8.114   7.411  1.00 98.80           C  
ATOM   1779  N   GLU A 221       6.521  12.626  10.202  1.00 98.58           N  
ATOM   1780  CA  GLU A 221       5.961  13.352  11.348  1.00 98.58           C  
ATOM   1781  C   GLU A 221       5.099  14.542  10.914  1.00 98.58           C  
ATOM   1782  CB  GLU A 221       7.094  13.838  12.265  1.00 98.58           C  
ATOM   1783  O   GLU A 221       4.004  14.736  11.436  1.00 98.58           O  
ATOM   1784  CG  GLU A 221       7.715  12.709  13.097  1.00 98.58           C  
ATOM   1785  CD  GLU A 221       6.718  12.046  14.060  1.00 98.58           C  
ATOM   1786  OE1 GLU A 221       6.969  10.885  14.434  1.00 98.58           O  
ATOM   1787  OE2 GLU A 221       5.716  12.668  14.470  1.00 98.58           O  
ATOM   1788  N   SER A 222       5.522  15.296   9.895  1.00 98.52           N  
ATOM   1789  CA  SER A 222       4.716  16.402   9.356  1.00 98.52           C  
ATOM   1790  C   SER A 222       3.374  15.905   8.798  1.00 98.52           C  
ATOM   1791  CB  SER A 222       5.489  17.171   8.279  1.00 98.52           C  
ATOM   1792  O   SER A 222       2.323  16.456   9.126  1.00 98.52           O  
ATOM   1793  OG  SER A 222       6.716  17.670   8.792  1.00 98.52           O  
ATOM   1794  N   THR A 223       3.379  14.816   8.020  1.00 98.82           N  
ATOM   1795  CA  THR A 223       2.138  14.202   7.504  1.00 98.82           C  
ATOM   1796  C   THR A 223       1.269  13.604   8.615  1.00 98.82           C  
ATOM   1797  CB  THR A 223       2.417  13.138   6.434  1.00 98.82           C  
ATOM   1798  O   THR A 223       0.040  13.613   8.519  1.00 98.82           O  
ATOM   1799  CG2 THR A 223       3.176  13.686   5.229  1.00 98.82           C  
ATOM   1800  OG1 THR A 223       3.138  12.052   6.968  1.00 98.82           O  
ATOM   1801  N   HIS A 224       1.875  13.129   9.706  1.00 98.79           N  
ATOM   1802  CA  HIS A 224       1.151  12.676  10.889  1.00 98.79           C  
ATOM   1803  C   HIS A 224       0.479  13.845  11.623  1.00 98.79           C  
ATOM   1804  CB  HIS A 224       2.102  11.881  11.794  1.00 98.79           C  
ATOM   1805  O   HIS A 224      -0.680  13.744  12.029  1.00 98.79           O  
ATOM   1806  CG  HIS A 224       1.419  11.316  13.012  1.00 98.79           C  
ATOM   1807  CD2 HIS A 224       1.850  11.402  14.303  1.00 98.79           C  
ATOM   1808  ND1 HIS A 224       0.226  10.642  13.036  1.00 98.79           N  
ATOM   1809  CE1 HIS A 224      -0.084  10.359  14.307  1.00 98.79           C  
ATOM   1810  NE2 HIS A 224       0.850  10.863  15.133  1.00 98.79           N  
ATOM   1811  N   ASP A 225       1.148  14.993  11.735  1.00 98.71           N  
ATOM   1812  CA  ASP A 225       0.581  16.223  12.293  1.00 98.71           C  
ATOM   1813  C   ASP A 225      -0.630  16.715  11.484  1.00 98.71           C  
ATOM   1814  CB  ASP A 225       1.660  17.319  12.364  1.00 98.71           C  
ATOM   1815  O   ASP A 225      -1.654  17.098  12.068  1.00 98.71           O  
ATOM   1816  CG  ASP A 225       2.670  17.127  13.497  1.00 98.71           C  
ATOM   1817  OD1 ASP A 225       2.831  15.993  13.994  1.00 98.71           O  
ATOM   1818  OD2 ASP A 225       3.141  18.153  14.032  1.00 98.71           O  
ATOM   1819  N   TYR A 226      -0.551  16.652  10.151  1.00 98.72           N  
ATOM   1820  CA  TYR A 226      -1.673  16.972   9.265  1.00 98.72           C  
ATOM   1821  C   TYR A 226      -2.835  15.994   9.445  1.00 98.72           C  
ATOM   1822  CB  TYR A 226      -1.211  16.988   7.805  1.00 98.72           C  
ATOM   1823  O   TYR A 226      -3.981  16.421   9.618  1.00 98.72           O  
ATOM   1824  CG  TYR A 226      -0.054  17.914   7.471  1.00 98.72           C  
ATOM   1825  CD1 TYR A 226       0.156  19.107   8.193  1.00 98.72           C  
ATOM   1826  CD2 TYR A 226       0.839  17.555   6.442  1.00 98.72           C  
ATOM   1827  CE1 TYR A 226       1.295  19.892   7.945  1.00 98.72           C  
ATOM   1828  CE2 TYR A 226       1.981  18.335   6.190  1.00 98.72           C  
ATOM   1829  OH  TYR A 226       3.361  20.197   6.784  1.00 98.72           O  
ATOM   1830  CZ  TYR A 226       2.221  19.487   6.961  1.00 98.72           C  
ATOM   1831  N   TRP A 227      -2.555  14.690   9.515  1.00 98.80           N  
ATOM   1832  CA  TRP A 227      -3.570  13.687   9.839  1.00 98.80           C  
ATOM   1833  C   TRP A 227      -4.223  13.949  11.204  1.00 98.80           C  
ATOM   1834  CB  TRP A 227      -2.959  12.288   9.795  1.00 98.80           C  
ATOM   1835  O   TRP A 227      -5.447  13.876  11.322  1.00 98.80           O  
ATOM   1836  CG  TRP A 227      -3.861  11.223  10.333  1.00 98.80           C  
ATOM   1837  CD1 TRP A 227      -4.714  10.464   9.610  1.00 98.80           C  
ATOM   1838  CD2 TRP A 227      -4.000  10.781  11.716  1.00 98.80           C  
ATOM   1839  CE2 TRP A 227      -5.013   9.780  11.766  1.00 98.80           C  
ATOM   1840  CE3 TRP A 227      -3.345  11.099  12.925  1.00 98.80           C  
ATOM   1841  NE1 TRP A 227      -5.351   9.564  10.444  1.00 98.80           N  
ATOM   1842  CH2 TRP A 227      -4.743   9.523  14.158  1.00 98.80           C  
ATOM   1843  CZ2 TRP A 227      -5.402   9.173  12.968  1.00 98.80           C  
ATOM   1844  CZ3 TRP A 227      -3.708  10.472  14.133  1.00 98.80           C  
ATOM   1845  N   ARG A 228      -3.455  14.332  12.236  1.00 98.68           N  
ATOM   1846  CA  ARG A 228      -4.026  14.687  13.548  1.00 98.68           C  
ATOM   1847  C   ARG A 228      -4.990  15.862  13.422  1.00 98.68           C  
ATOM   1848  CB  ARG A 228      -2.933  14.991  14.588  1.00 98.68           C  
ATOM   1849  O   ARG A 228      -6.063  15.838  14.028  1.00 98.68           O  
ATOM   1850  CG  ARG A 228      -2.200  13.727  15.062  1.00 98.68           C  
ATOM   1851  CD  ARG A 228      -1.408  13.922  16.359  1.00 98.68           C  
ATOM   1852  NE  ARG A 228      -0.454  15.042  16.295  1.00 98.68           N  
ATOM   1853  NH1 ARG A 228       1.485  13.894  15.758  1.00 98.68           N  
ATOM   1854  NH2 ARG A 228       1.551  16.049  16.201  1.00 98.68           N  
ATOM   1855  CZ  ARG A 228       0.845  14.973  16.077  1.00 98.68           C  
ATOM   1856  N   ALA A 229      -4.649  16.886  12.638  1.00 98.60           N  
ATOM   1857  CA  ALA A 229      -5.552  18.006  12.373  1.00 98.60           C  
ATOM   1858  C   ALA A 229      -6.827  17.562  11.631  1.00 98.60           C  
ATOM   1859  CB  ALA A 229      -4.793  19.097  11.610  1.00 98.60           C  
ATOM   1860  O   ALA A 229      -7.918  18.024  11.977  1.00 98.60           O  
ATOM   1861  N   LEU A 230      -6.707  16.632  10.679  1.00 98.61           N  
ATOM   1862  CA  LEU A 230      -7.821  16.025   9.946  1.00 98.61           C  
ATOM   1863  C   LEU A 230      -8.782  15.275  10.878  1.00 98.61           C  
ATOM   1864  CB  LEU A 230      -7.231  15.133   8.836  1.00 98.61           C  
ATOM   1865  O   LEU A 230      -9.961  15.629  10.966  1.00 98.61           O  
ATOM   1866  CG  LEU A 230      -8.251  14.277   8.076  1.00 98.61           C  
ATOM   1867  CD1 LEU A 230      -9.167  15.147   7.221  1.00 98.61           C  
ATOM   1868  CD2 LEU A 230      -7.532  13.269   7.189  1.00 98.61           C  
ATOM   1869  N   VAL A 231      -8.299  14.278  11.627  1.00 98.48           N  
ATOM   1870  CA  VAL A 231      -9.169  13.429  12.463  1.00 98.48           C  
ATOM   1871  C   VAL A 231      -9.693  14.136  13.709  1.00 98.48           C  
ATOM   1872  CB  VAL A 231      -8.528  12.084  12.844  1.00 98.48           C  
ATOM   1873  O   VAL A 231     -10.679  13.680  14.282  1.00 98.48           O  
ATOM   1874  CG1 VAL A 231      -8.183  11.271  11.594  1.00 98.48           C  
ATOM   1875  CG2 VAL A 231      -7.299  12.236  13.745  1.00 98.48           C  
ATOM   1876  N   THR A 232      -9.100  15.268  14.107  1.00 98.31           N  
ATOM   1877  CA  THR A 232      -9.616  16.143  15.181  1.00 98.31           C  
ATOM   1878  C   THR A 232     -10.437  17.329  14.664  1.00 98.31           C  
ATOM   1879  CB  THR A 232      -8.523  16.607  16.156  1.00 98.31           C  
ATOM   1880  O   THR A 232     -10.817  18.201  15.447  1.00 98.31           O  
ATOM   1881  CG2 THR A 232      -7.824  15.435  16.841  1.00 98.31           C  
ATOM   1882  OG1 THR A 232      -7.540  17.402  15.530  1.00 98.31           O  
ATOM   1883  N   LYS A 233     -10.755  17.362  13.359  1.00 97.90           N  
ATOM   1884  CA  LYS A 233     -11.595  18.388  12.711  1.00 97.90           C  
ATOM   1885  C   LYS A 233     -11.062  19.822  12.880  1.00 97.90           C  
ATOM   1886  CB  LYS A 233     -13.052  18.197  13.169  1.00 97.90           C  
ATOM   1887  O   LYS A 233     -11.829  20.778  12.991  1.00 97.90           O  
ATOM   1888  CG  LYS A 233     -14.081  18.825  12.221  1.00 97.90           C  
ATOM   1889  CD  LYS A 233     -15.491  18.558  12.747  1.00 97.90           C  
ATOM   1890  CE  LYS A 233     -16.510  19.165  11.783  1.00 97.90           C  
ATOM   1891  NZ  LYS A 233     -17.893  18.861  12.218  1.00 97.90           N  
ATOM   1892  N   LYS A 234      -9.737  19.979  12.906  1.00 97.90           N  
ATOM   1893  CA  LYS A 234      -9.042  21.280  12.933  1.00 97.90           C  
ATOM   1894  C   LYS A 234      -8.691  21.799  11.537  1.00 97.90           C  
ATOM   1895  CB  LYS A 234      -7.785  21.181  13.803  1.00 97.90           C  
ATOM   1896  O   LYS A 234      -8.305  22.956  11.413  1.00 97.90           O  
ATOM   1897  CG  LYS A 234      -8.118  20.901  15.273  1.00 97.90           C  
ATOM   1898  CD  LYS A 234      -6.823  20.780  16.079  1.00 97.90           C  
ATOM   1899  CE  LYS A 234      -7.151  20.375  17.515  1.00 97.90           C  
ATOM   1900  NZ  LYS A 234      -5.912  20.094  18.276  1.00 97.90           N  
ATOM   1901  N   THR A 235      -8.842  20.967  10.510  1.00 97.50           N  
ATOM   1902  CA  THR A 235      -8.694  21.324   9.092  1.00 97.50           C  
ATOM   1903  C   THR A 235      -9.891  20.814   8.280  1.00 97.50           C  
ATOM   1904  CB  THR A 235      -7.345  20.828   8.542  1.00 97.50           C  
ATOM   1905  O   THR A 235     -10.671  19.984   8.758  1.00 97.50           O  
ATOM   1906  CG2 THR A 235      -7.298  19.316   8.372  1.00 97.50           C  
ATOM   1907  OG1 THR A 235      -7.096  21.445   7.303  1.00 97.50           O  
ATOM   1908  N   ASP A 236     -10.071  21.355   7.075  1.00 96.70           N  
ATOM   1909  CA  ASP A 236     -11.111  20.926   6.136  1.00 96.70           C  
ATOM   1910  C   ASP A 236     -10.770  19.540   5.581  1.00 96.70           C  
ATOM   1911  CB  ASP A 236     -11.247  21.954   5.005  1.00 96.70           C  
ATOM   1912  O   ASP A 236      -9.687  19.339   5.046  1.00 96.70           O  
ATOM   1913  CG  ASP A 236     -12.312  21.545   3.985  1.00 96.70           C  
ATOM   1914  OD1 ASP A 236     -11.953  21.392   2.792  1.00 96.70           O  
ATOM   1915  OD2 ASP A 236     -13.484  21.412   4.393  1.00 96.70           O  
ATOM   1916  N   GLY A 237     -11.693  18.585   5.689  1.00 96.17           N  
ATOM   1917  CA  GLY A 237     -11.395  17.184   5.385  1.00 96.17           C  
ATOM   1918  C   GLY A 237     -11.332  16.830   3.900  1.00 96.17           C  
ATOM   1919  O   GLY A 237     -11.128  15.667   3.592  1.00 96.17           O  
ATOM   1920  N   LYS A 238     -11.576  17.764   2.969  1.00 96.88           N  
ATOM   1921  CA  LYS A 238     -11.449  17.543   1.507  1.00 96.88           C  
ATOM   1922  C   LYS A 238     -12.161  16.290   0.959  1.00 96.88           C  
ATOM   1923  CB  LYS A 238      -9.958  17.591   1.107  1.00 96.88           C  
ATOM   1924  O   LYS A 238     -11.773  15.717  -0.057  1.00 96.88           O  
ATOM   1925  CG  LYS A 238      -9.241  18.889   1.502  1.00 96.88           C  
ATOM   1926  CD  LYS A 238      -9.760  20.106   0.734  1.00 96.88           C  
ATOM   1927  CE  LYS A 238      -9.120  21.368   1.308  1.00 96.88           C  
ATOM   1928  NZ  LYS A 238     -10.025  22.516   1.114  1.00 96.88           N  
ATOM   1929  N   GLY A 239     -13.255  15.883   1.604  1.00 97.70           N  
ATOM   1930  CA  GLY A 239     -14.036  14.696   1.238  1.00 97.70           C  
ATOM   1931  C   GLY A 239     -13.490  13.366   1.772  1.00 97.70           C  
ATOM   1932  O   GLY A 239     -14.074  12.329   1.469  1.00 97.70           O  
ATOM   1933  N   ILE A 240     -12.414  13.385   2.562  1.00 98.62           N  
ATOM   1934  CA  ILE A 240     -11.889  12.221   3.277  1.00 98.62           C  
ATOM   1935  C   ILE A 240     -12.932  11.721   4.281  1.00 98.62           C  
ATOM   1936  CB  ILE A 240     -10.550  12.562   3.973  1.00 98.62           C  
ATOM   1937  O   ILE A 240     -13.553  12.494   5.017  1.00 98.62           O  
ATOM   1938  CG1 ILE A 240      -9.468  13.050   2.979  1.00 98.62           C  
ATOM   1939  CG2 ILE A 240     -10.028  11.369   4.794  1.00 98.62           C  
ATOM   1940  CD1 ILE A 240      -8.933  11.977   2.034  1.00 98.62           C  
ATOM   1941  N   SER A 241     -13.125  10.405   4.311  1.00 98.64           N  
ATOM   1942  CA  SER A 241     -13.970   9.752   5.303  1.00 98.64           C  
ATOM   1943  C   SER A 241     -13.166   9.516   6.576  1.00 98.64           C  
ATOM   1944  CB  SER A 241     -14.524   8.438   4.745  1.00 98.64           C  
ATOM   1945  O   SER A 241     -12.472   8.512   6.668  1.00 98.64           O  
ATOM   1946  OG  SER A 241     -15.068   7.673   5.804  1.00 98.64           O  
ATOM   1947  N   CYS A 242     -13.323  10.390   7.572  1.00 98.60           N  
ATOM   1948  CA  CYS A 242     -12.638  10.283   8.867  1.00 98.60           C  
ATOM   1949  C   CYS A 242     -13.280   9.289   9.859  1.00 98.60           C  
ATOM   1950  CB  CYS A 242     -12.529  11.679   9.499  1.00 98.60           C  
ATOM   1951  O   CYS A 242     -12.887   9.264  11.027  1.00 98.60           O  
ATOM   1952  SG  CYS A 242     -11.666  12.834   8.400  1.00 98.60           S  
ATOM   1953  N   MET A 243     -14.297   8.517   9.442  1.00 98.48           N  
ATOM   1954  CA  MET A 243     -14.953   7.516  10.295  1.00 98.48           C  
ATOM   1955  C   MET A 243     -13.919   6.518  10.825  1.00 98.48           C  
ATOM   1956  CB  MET A 243     -16.058   6.785   9.514  1.00 98.48           C  
ATOM   1957  O   MET A 243     -13.219   5.871  10.049  1.00 98.48           O  
ATOM   1958  CG  MET A 243     -16.772   5.714  10.355  1.00 98.48           C  
ATOM   1959  SD  MET A 243     -18.067   4.827   9.447  1.00 98.48           S  
ATOM   1960  CE  MET A 243     -18.656   3.715  10.751  1.00 98.48           C  
ATOM   1961  N   ASN A 244     -13.846   6.387  12.145  1.00 98.60           N  
ATOM   1962  CA  ASN A 244     -12.877   5.538  12.833  1.00 98.60           C  
ATOM   1963  C   ASN A 244     -13.515   4.901  14.074  1.00 98.60           C  
ATOM   1964  CB  ASN A 244     -11.639   6.387  13.157  1.00 98.60           C  
ATOM   1965  O   ASN A 244     -14.606   5.291  14.480  1.00 98.60           O  
ATOM   1966  CG  ASN A 244     -11.906   7.446  14.203  1.00 98.60           C  
ATOM   1967  ND2 ASN A 244     -12.125   8.669  13.779  1.00 98.60           N  
ATOM   1968  OD1 ASN A 244     -11.940   7.178  15.392  1.00 98.60           O  
ATOM   1969  N   THR A 245     -12.863   3.911  14.671  1.00 97.81           N  
ATOM   1970  CA  THR A 245     -13.434   3.132  15.787  1.00 97.81           C  
ATOM   1971  C   THR A 245     -12.626   3.226  17.079  1.00 97.81           C  
ATOM   1972  CB  THR A 245     -13.619   1.668  15.382  1.00 97.81           C  
ATOM   1973  O   THR A 245     -13.123   2.856  18.144  1.00 97.81           O  
ATOM   1974  CG2 THR A 245     -14.684   1.505  14.299  1.00 97.81           C  
ATOM   1975  OG1 THR A 245     -12.400   1.146  14.913  1.00 97.81           O  
ATOM   1976  N   THR A 246     -11.406   3.763  17.028  1.00 97.62           N  
ATOM   1977  CA  THR A 246     -10.455   3.725  18.152  1.00 97.62           C  
ATOM   1978  C   THR A 246      -9.890   5.088  18.563  1.00 97.62           C  
ATOM   1979  CB  THR A 246      -9.303   2.754  17.852  1.00 97.62           C  
ATOM   1980  O   THR A 246      -9.401   5.214  19.689  1.00 97.62           O  
ATOM   1981  CG2 THR A 246      -9.766   1.352  17.444  1.00 97.62           C  
ATOM   1982  OG1 THR A 246      -8.480   3.250  16.830  1.00 97.62           O  
ATOM   1983  N   VAL A 247      -9.981   6.123  17.717  1.00 97.16           N  
ATOM   1984  CA  VAL A 247      -9.368   7.438  17.980  1.00 97.16           C  
ATOM   1985  C   VAL A 247     -10.242   8.246  18.946  1.00 97.16           C  
ATOM   1986  CB  VAL A 247      -9.085   8.217  16.678  1.00 97.16           C  
ATOM   1987  O   VAL A 247     -11.202   8.898  18.546  1.00 97.16           O  
ATOM   1988  CG1 VAL A 247      -8.236   9.460  16.972  1.00 97.16           C  
ATOM   1989  CG2 VAL A 247      -8.339   7.370  15.636  1.00 97.16           C  
ATOM   1990  N   SER A 248      -9.905   8.209  20.236  1.00 94.25           N  
ATOM   1991  CA  SER A 248     -10.771   8.693  21.328  1.00 94.25           C  
ATOM   1992  C   SER A 248     -11.043  10.204  21.298  1.00 94.25           C  
ATOM   1993  CB  SER A 248     -10.134   8.325  22.668  1.00 94.25           C  
ATOM   1994  O   SER A 248     -12.102  10.667  21.713  1.00 94.25           O  
ATOM   1995  OG  SER A 248     -10.001   6.918  22.787  1.00 94.25           O  
ATOM   1996  N   GLU A 249     -10.090  10.996  20.815  1.00 95.11           N  
ATOM   1997  CA  GLU A 249     -10.204  12.447  20.649  1.00 95.11           C  
ATOM   1998  C   GLU A 249     -10.893  12.863  19.340  1.00 95.11           C  
ATOM   1999  CB  GLU A 249      -8.816  13.103  20.785  1.00 95.11           C  
ATOM   2000  O   GLU A 249     -11.104  14.056  19.099  1.00 95.11           O  
ATOM   2001  CG  GLU A 249      -7.796  12.737  19.687  1.00 95.11           C  
ATOM   2002  CD  GLU A 249      -7.025  11.422  19.911  1.00 95.11           C  
ATOM   2003  OE1 GLU A 249      -6.038  11.226  19.175  1.00 95.11           O  
ATOM   2004  OE2 GLU A 249      -7.412  10.625  20.798  1.00 95.11           O  
ATOM   2005  N   SER A 250     -11.227  11.900  18.476  1.00 97.91           N  
ATOM   2006  CA  SER A 250     -11.842  12.175  17.186  1.00 97.91           C  
ATOM   2007  C   SER A 250     -13.357  12.359  17.326  1.00 97.91           C  
ATOM   2008  CB  SER A 250     -11.550  11.052  16.196  1.00 97.91           C  
ATOM   2009  O   SER A 250     -14.047  11.445  17.777  1.00 97.91           O  
ATOM   2010  OG  SER A 250     -12.056  11.435  14.934  1.00 97.91           O  
ATOM   2011  N   PRO A 251     -13.941  13.473  16.838  1.00 98.11           N  
ATOM   2012  CA  PRO A 251     -15.395  13.614  16.753  1.00 98.11           C  
ATOM   2013  C   PRO A 251     -16.030  12.671  15.714  1.00 98.11           C  
ATOM   2014  CB  PRO A 251     -15.621  15.085  16.393  1.00 98.11           C  
ATOM   2015  O   PRO A 251     -17.248  12.684  15.552  1.00 98.11           O  
ATOM   2016  CG  PRO A 251     -14.392  15.429  15.557  1.00 98.11           C  
ATOM   2017  CD  PRO A 251     -13.288  14.632  16.245  1.00 98.11           C  
ATOM   2018  N   PHE A 252     -15.220  11.904  14.978  1.00 98.32           N  
ATOM   2019  CA  PHE A 252     -15.654  10.948  13.963  1.00 98.32           C  
ATOM   2020  C   PHE A 252     -15.630   9.496  14.459  1.00 98.32           C  
ATOM   2021  CB  PHE A 252     -14.773  11.116  12.721  1.00 98.32           C  
ATOM   2022  O   PHE A 252     -15.934   8.593  13.676  1.00 98.32           O  
ATOM   2023  CG  PHE A 252     -14.637  12.536  12.213  1.00 98.32           C  
ATOM   2024  CD1 PHE A 252     -15.719  13.161  11.568  1.00 98.32           C  
ATOM   2025  CD2 PHE A 252     -13.414  13.219  12.343  1.00 98.32           C  
ATOM   2026  CE1 PHE A 252     -15.571  14.456  11.040  1.00 98.32           C  
ATOM   2027  CE2 PHE A 252     -13.266  14.515  11.824  1.00 98.32           C  
ATOM   2028  CZ  PHE A 252     -14.342  15.130  11.163  1.00 98.32           C  
ATOM   2029  N   GLN A 253     -15.269   9.264  15.729  1.00 98.14           N  
ATOM   2030  CA  GLN A 253     -15.299   7.929  16.311  1.00 98.14           C  
ATOM   2031  C   GLN A 253     -16.736   7.384  16.315  1.00 98.14           C  
ATOM   2032  CB  GLN A 253     -14.681   7.927  17.717  1.00 98.14           C  
ATOM   2033  O   GLN A 253     -17.676   8.062  16.736  1.00 98.14           O  
ATOM   2034  CG  GLN A 253     -14.424   6.485  18.187  1.00 98.14           C  
ATOM   2035  CD  GLN A 253     -13.852   6.386  19.596  1.00 98.14           C  
ATOM   2036  NE2 GLN A 253     -13.355   5.229  19.979  1.00 98.14           N  
ATOM   2037  OE1 GLN A 253     -13.870   7.303  20.399  1.00 98.14           O  
ATOM   2038  N   CYS A 254     -16.909   6.152  15.850  1.00 97.17           N  
ATOM   2039  CA  CYS A 254     -18.184   5.452  15.808  1.00 97.17           C  
ATOM   2040  C   CYS A 254     -18.156   4.172  16.646  1.00 97.17           C  
ATOM   2041  CB  CYS A 254     -18.547   5.160  14.348  1.00 97.17           C  
ATOM   2042  O   CYS A 254     -17.100   3.605  16.929  1.00 97.17           O  
ATOM   2043  SG  CYS A 254     -17.391   3.937  13.670  1.00 97.17           S  
ATOM   2044  N   ASP A 255     -19.347   3.682  16.978  1.00 96.29           N  
ATOM   2045  CA  ASP A 255     -19.512   2.402  17.658  1.00 96.29           C  
ATOM   2046  C   ASP A 255     -19.102   1.213  16.751  1.00 96.29           C  
ATOM   2047  CB  ASP A 255     -20.959   2.280  18.148  1.00 96.29           C  
ATOM   2048  O   ASP A 255     -19.412   1.229  15.551  1.00 96.29           O  
ATOM   2049  CG  ASP A 255     -21.098   1.050  19.034  1.00 96.29           C  
ATOM   2050  OD1 ASP A 255     -21.336  -0.025  18.449  1.00 96.29           O  
ATOM   2051  OD2 ASP A 255     -20.869   1.187  20.254  1.00 96.29           O  
ATOM   2052  N   PRO A 256     -18.433   0.169  17.283  1.00 96.93           N  
ATOM   2053  CA  PRO A 256     -18.065  -1.021  16.514  1.00 96.93           C  
ATOM   2054  C   PRO A 256     -19.232  -1.721  15.795  1.00 96.93           C  
ATOM   2055  CB  PRO A 256     -17.406  -1.965  17.526  1.00 96.93           C  
ATOM   2056  O   PRO A 256     -19.024  -2.268  14.709  1.00 96.93           O  
ATOM   2057  CG  PRO A 256     -16.815  -1.011  18.561  1.00 96.93           C  
ATOM   2058  CD  PRO A 256     -17.856   0.101  18.620  1.00 96.93           C  
ATOM   2059  N   ASP A 257     -20.454  -1.688  16.337  1.00 97.36           N  
ATOM   2060  CA  ASP A 257     -21.631  -2.278  15.686  1.00 97.36           C  
ATOM   2061  C   ASP A 257     -22.053  -1.473  14.448  1.00 97.36           C  
ATOM   2062  CB  ASP A 257     -22.809  -2.391  16.672  1.00 97.36           C  
ATOM   2063  O   ASP A 257     -22.470  -2.046  13.436  1.00 97.36           O  
ATOM   2064  CG  ASP A 257     -22.622  -3.458  17.760  1.00 97.36           C  
ATOM   2065  OD1 ASP A 257     -21.865  -4.428  17.511  1.00 97.36           O  
ATOM   2066  OD2 ASP A 257     -23.334  -3.374  18.786  1.00 97.36           O  
ATOM   2067  N   ALA A 258     -21.877  -0.147  14.477  1.00 97.63           N  
ATOM   2068  CA  ALA A 258     -22.102   0.703  13.309  1.00 97.63           C  
ATOM   2069  C   ALA A 258     -21.087   0.396  12.198  1.00 97.63           C  
ATOM   2070  CB  ALA A 258     -22.060   2.177  13.731  1.00 97.63           C  
ATOM   2071  O   ALA A 258     -21.462   0.300  11.028  1.00 97.63           O  
ATOM   2072  N   ALA A 259     -19.818   0.173  12.558  1.00 97.95           N  
ATOM   2073  CA  ALA A 259     -18.793  -0.266  11.613  1.00 97.95           C  
ATOM   2074  C   ALA A 259     -19.135  -1.641  11.010  1.00 97.95           C  
ATOM   2075  CB  ALA A 259     -17.435  -0.267  12.326  1.00 97.95           C  
ATOM   2076  O   ALA A 259     -19.070  -1.828   9.794  1.00 97.95           O  
ATOM   2077  N   LYS A 260     -19.586  -2.590  11.838  1.00 98.04           N  
ATOM   2078  CA  LYS A 260     -20.028  -3.914  11.383  1.00 98.04           C  
ATOM   2079  C   LYS A 260     -21.190  -3.844  10.390  1.00 98.04           C  
ATOM   2080  CB  LYS A 260     -20.352  -4.769  12.616  1.00 98.04           C  
ATOM   2081  O   LYS A 260     -21.153  -4.540   9.376  1.00 98.04           O  
ATOM   2082  CG  LYS A 260     -20.935  -6.126  12.216  1.00 98.04           C  
ATOM   2083  CD  LYS A 260     -20.941  -7.106  13.394  1.00 98.04           C  
ATOM   2084  CE  LYS A 260     -21.608  -8.436  13.019  1.00 98.04           C  
ATOM   2085  NZ  LYS A 260     -21.056  -9.007  11.764  1.00 98.04           N  
ATOM   2086  N   ALA A 261     -22.181  -2.987  10.635  1.00 98.18           N  
ATOM   2087  CA  ALA A 261     -23.331  -2.828   9.745  1.00 98.18           C  
ATOM   2088  C   ALA A 261     -22.936  -2.386   8.322  1.00 98.18           C  
ATOM   2089  CB  ALA A 261     -24.303  -1.833  10.388  1.00 98.18           C  
ATOM   2090  O   ALA A 261     -23.554  -2.825   7.353  1.00 98.18           O  
ATOM   2091  N   ILE A 262     -21.889  -1.563   8.182  1.00 98.14           N  
ATOM   2092  CA  ILE A 262     -21.362  -1.142   6.872  1.00 98.14           C  
ATOM   2093  C   ILE A 262     -20.807  -2.339   6.104  1.00 98.14           C  
ATOM   2094  CB  ILE A 262     -20.285  -0.048   7.046  1.00 98.14           C  
ATOM   2095  O   ILE A 262     -21.130  -2.528   4.932  1.00 98.14           O  
ATOM   2096  CG1 ILE A 262     -20.962   1.216   7.613  1.00 98.14           C  
ATOM   2097  CG2 ILE A 262     -19.546   0.259   5.727  1.00 98.14           C  
ATOM   2098  CD1 ILE A 262     -19.988   2.351   7.908  1.00 98.14           C  
ATOM   2099  N   VAL A 263     -19.986  -3.155   6.765  1.00 98.33           N  
ATOM   2100  CA  VAL A 263     -19.334  -4.303   6.127  1.00 98.33           C  
ATOM   2101  C   VAL A 263     -20.353  -5.391   5.780  1.00 98.33           C  
ATOM   2102  CB  VAL A 263     -18.195  -4.840   7.016  1.00 98.33           C  
ATOM   2103  O   VAL A 263     -20.298  -5.970   4.695  1.00 98.33           O  
ATOM   2104  CG1 VAL A 263     -17.428  -5.938   6.283  1.00 98.33           C  
ATOM   2105  CG2 VAL A 263     -17.189  -3.736   7.357  1.00 98.33           C  
ATOM   2106  N   ASP A 264     -21.330  -5.634   6.656  1.00 97.91           N  
ATOM   2107  CA  ASP A 264     -22.376  -6.639   6.440  1.00 97.91           C  
ATOM   2108  C   ASP A 264     -23.373  -6.271   5.330  1.00 97.91           C  
ATOM   2109  CB  ASP A 264     -23.101  -6.931   7.763  1.00 97.91           C  
ATOM   2110  O   ASP A 264     -24.020  -7.163   4.782  1.00 97.91           O  
ATOM   2111  CG  ASP A 264     -22.267  -7.767   8.742  1.00 97.91           C  
ATOM   2112  OD1 ASP A 264     -21.324  -8.480   8.315  1.00 97.91           O  
ATOM   2113  OD2 ASP A 264     -22.600  -7.781   9.949  1.00 97.91           O  
ATOM   2114  N   ALA A 265     -23.471  -4.992   4.955  1.00 97.94           N  
ATOM   2115  CA  ALA A 265     -24.289  -4.545   3.827  1.00 97.94           C  
ATOM   2116  C   ALA A 265     -23.661  -4.847   2.449  1.00 97.94           C  
ATOM   2117  CB  ALA A 265     -24.569  -3.048   4.005  1.00 97.94           C  
ATOM   2118  O   ALA A 265     -24.338  -4.724   1.426  1.00 97.94           O  
ATOM   2119  N   LEU A 266     -22.378  -5.225   2.402  1.00 97.90           N  
ATOM   2120  CA  LEU A 266     -21.654  -5.536   1.167  1.00 97.90           C  
ATOM   2121  C   LEU A 266     -21.781  -7.017   0.774  1.00 97.90           C  
ATOM   2122  CB  LEU A 266     -20.179  -5.132   1.330  1.00 97.90           C  
ATOM   2123  O   LEU A 266     -22.043  -7.863   1.636  1.00 97.90           O  
ATOM   2124  CG  LEU A 266     -19.967  -3.625   1.541  1.00 97.90           C  
ATOM   2125  CD1 LEU A 266     -18.483  -3.375   1.762  1.00 97.90           C  
ATOM   2126  CD2 LEU A 266     -20.413  -2.791   0.338  1.00 97.90           C  
ATOM   2127  N   PRO A 267     -21.545  -7.367  -0.512  1.00 97.61           N  
ATOM   2128  CA  PRO A 267     -21.539  -8.757  -0.952  1.00 97.61           C  
ATOM   2129  C   PRO A 267     -20.635  -9.635  -0.073  1.00 97.61           C  
ATOM   2130  CB  PRO A 267     -21.056  -8.744  -2.404  1.00 97.61           C  
ATOM   2131  O   PRO A 267     -19.558  -9.188   0.338  1.00 97.61           O  
ATOM   2132  CG  PRO A 267     -21.448  -7.350  -2.888  1.00 97.61           C  
ATOM   2133  CD  PRO A 267     -21.259  -6.488  -1.641  1.00 97.61           C  
ATOM   2134  N   PRO A 268     -21.042 -10.882   0.219  1.00 97.05           N  
ATOM   2135  CA  PRO A 268     -20.270 -11.765   1.083  1.00 97.05           C  
ATOM   2136  C   PRO A 268     -18.885 -12.075   0.484  1.00 97.05           C  
ATOM   2137  CB  PRO A 268     -21.132 -13.022   1.246  1.00 97.05           C  
ATOM   2138  O   PRO A 268     -18.664 -11.860  -0.715  1.00 97.05           O  
ATOM   2139  CG  PRO A 268     -21.941 -13.062  -0.048  1.00 97.05           C  
ATOM   2140  CD  PRO A 268     -22.193 -11.583  -0.332  1.00 97.05           C  
ATOM   2141  N   PRO A 269     -17.947 -12.591   1.297  1.00 96.43           N  
ATOM   2142  CA  PRO A 269     -16.652 -13.050   0.806  1.00 96.43           C  
ATOM   2143  C   PRO A 269     -16.813 -14.082  -0.321  1.00 96.43           C  
ATOM   2144  CB  PRO A 269     -15.933 -13.654   2.020  1.00 96.43           C  
ATOM   2145  O   PRO A 269     -17.636 -14.996  -0.222  1.00 96.43           O  
ATOM   2146  CG  PRO A 269     -16.649 -13.060   3.234  1.00 96.43           C  
ATOM   2147  CD  PRO A 269     -18.065 -12.803   2.733  1.00 96.43           C  
ATOM   2148  N   CYS A 270     -16.018 -13.955  -1.384  1.00 95.42           N  
ATOM   2149  CA  CYS A 270     -15.956 -14.930  -2.471  1.00 95.42           C  
ATOM   2150  C   CYS A 270     -14.495 -15.284  -2.767  1.00 95.42           C  
ATOM   2151  CB  CYS A 270     -16.690 -14.361  -3.693  1.00 95.42           C  
ATOM   2152  O   CYS A 270     -13.763 -14.482  -3.338  1.00 95.42           O  
ATOM   2153  SG  CYS A 270     -16.541 -15.493  -5.110  1.00 95.42           S  
ATOM   2154  N   GLU A 271     -14.081 -16.503  -2.412  1.00 89.19           N  
ATOM   2155  CA  GLU A 271     -12.684 -16.953  -2.545  1.00 89.19           C  
ATOM   2156  C   GLU A 271     -12.218 -17.086  -4.005  1.00 89.19           C  
ATOM   2157  CB  GLU A 271     -12.512 -18.315  -1.854  1.00 89.19           C  
ATOM   2158  O   GLU A 271     -11.026 -17.004  -4.300  1.00 89.19           O  
ATOM   2159  CG  GLU A 271     -12.707 -18.261  -0.330  1.00 89.19           C  
ATOM   2160  CD  GLU A 271     -12.409 -19.607   0.356  1.00 89.19           C  
ATOM   2161  OE1 GLU A 271     -12.374 -19.616   1.606  1.00 89.19           O  
ATOM   2162  OE2 GLU A 271     -12.252 -20.622  -0.362  1.00 89.19           O  
ATOM   2163  N   SER A 272     -13.147 -17.292  -4.943  1.00 92.96           N  
ATOM   2164  CA  SER A 272     -12.816 -17.402  -6.366  1.00 92.96           C  
ATOM   2165  C   SER A 272     -12.579 -16.021  -6.972  1.00 92.96           C  
ATOM   2166  CB  SER A 272     -13.917 -18.150  -7.116  1.00 92.96           C  
ATOM   2167  O   SER A 272     -13.525 -15.282  -7.239  1.00 92.96           O  
ATOM   2168  OG  SER A 272     -13.975 -19.484  -6.649  1.00 92.96           O  
ATOM   2169  N   ALA A 273     -11.311 -15.683  -7.201  1.00 92.72           N  
ATOM   2170  CA  ALA A 273     -10.909 -14.450  -7.871  1.00 92.72           C  
ATOM   2171  C   ALA A 273     -11.377 -14.402  -9.336  1.00 92.72           C  
ATOM   2172  CB  ALA A 273      -9.385 -14.322  -7.766  1.00 92.72           C  
ATOM   2173  O   ALA A 273     -11.359 -15.413 -10.044  1.00 92.72           O  
ATOM   2174  N   CYS A 274     -11.737 -13.209  -9.817  1.00 93.36           N  
ATOM   2175  CA  CYS A 274     -11.989 -12.991 -11.239  1.00 93.36           C  
ATOM   2176  C   CYS A 274     -10.694 -13.084 -12.056  1.00 93.36           C  
ATOM   2177  CB  CYS A 274     -12.705 -11.652 -11.452  1.00 93.36           C  
ATOM   2178  O   CYS A 274      -9.600 -12.773 -11.583  1.00 93.36           O  
ATOM   2179  SG  CYS A 274     -14.469 -11.896 -11.117  1.00 93.36           S  
ATOM   2180  N   THR A 275     -10.816 -13.491 -13.319  1.00 94.07           N  
ATOM   2181  CA  THR A 275      -9.674 -13.548 -14.236  1.00 94.07           C  
ATOM   2182  C   THR A 275      -9.150 -12.147 -14.528  1.00 94.07           C  
ATOM   2183  CB  THR A 275     -10.045 -14.226 -15.559  1.00 94.07           C  
ATOM   2184  O   THR A 275      -9.900 -11.280 -14.979  1.00 94.07           O  
ATOM   2185  CG2 THR A 275     -10.275 -15.725 -15.378  1.00 94.07           C  
ATOM   2186  OG1 THR A 275     -11.229 -13.658 -16.073  1.00 94.07           O  
ATOM   2187  N   ILE A 276      -7.850 -11.945 -14.327  1.00 94.81           N  
ATOM   2188  CA  ILE A 276      -7.159 -10.712 -14.710  1.00 94.81           C  
ATOM   2189  C   ILE A 276      -7.131 -10.615 -16.249  1.00 94.81           C  
ATOM   2190  CB  ILE A 276      -5.747 -10.683 -14.079  1.00 94.81           C  
ATOM   2191  O   ILE A 276      -6.906 -11.632 -16.911  1.00 94.81           O  
ATOM   2192  CG1 ILE A 276      -5.865 -10.675 -12.535  1.00 94.81           C  
ATOM   2193  CG2 ILE A 276      -4.940  -9.467 -14.562  1.00 94.81           C  
ATOM   2194  CD1 ILE A 276      -4.523 -10.752 -11.798  1.00 94.81           C  
ATOM   2195  N   PRO A 277      -7.353  -9.429 -16.850  1.00 94.75           N  
ATOM   2196  CA  PRO A 277      -7.263  -9.261 -18.299  1.00 94.75           C  
ATOM   2197  C   PRO A 277      -5.893  -9.686 -18.848  1.00 94.75           C  
ATOM   2198  CB  PRO A 277      -7.537  -7.774 -18.559  1.00 94.75           C  
ATOM   2199  O   PRO A 277      -4.862  -9.284 -18.318  1.00 94.75           O  
ATOM   2200  CG  PRO A 277      -8.358  -7.340 -17.346  1.00 94.75           C  
ATOM   2201  CD  PRO A 277      -7.782  -8.189 -16.217  1.00 94.75           C  
ATOM   2202  N   THR A 278      -5.868 -10.419 -19.964  1.00 94.85           N  
ATOM   2203  CA  THR A 278      -4.624 -10.913 -20.595  1.00 94.85           C  
ATOM   2204  C   THR A 278      -3.665  -9.799 -21.018  1.00 94.85           C  
ATOM   2205  CB  THR A 278      -4.952 -11.744 -21.844  1.00 94.85           C  
ATOM   2206  O   THR A 278      -2.465 -10.014 -21.151  1.00 94.85           O  
ATOM   2207  CG2 THR A 278      -5.688 -13.037 -21.496  1.00 94.85           C  
ATOM   2208  OG1 THR A 278      -5.789 -11.008 -22.718  1.00 94.85           O  
ATOM   2209  N   ASP A 279      -4.180  -8.586 -21.232  1.00 94.15           N  
ATOM   2210  CA  ASP A 279      -3.367  -7.416 -21.570  1.00 94.15           C  
ATOM   2211  C   ASP A 279      -2.424  -6.987 -20.432  1.00 94.15           C  
ATOM   2212  CB  ASP A 279      -4.289  -6.255 -21.978  1.00 94.15           C  
ATOM   2213  O   ASP A 279      -1.439  -6.300 -20.699  1.00 94.15           O  
ATOM   2214  CG  ASP A 279      -4.984  -6.456 -23.328  1.00 94.15           C  
ATOM   2215  OD1 ASP A 279      -4.461  -7.223 -24.172  1.00 94.15           O  
ATOM   2216  OD2 ASP A 279      -5.971  -5.740 -23.584  1.00 94.15           O  
ATOM   2217  N   VAL A 280      -2.684  -7.415 -19.189  1.00 96.17           N  
ATOM   2218  CA  VAL A 280      -1.840  -7.128 -18.015  1.00 96.17           C  
ATOM   2219  C   VAL A 280      -0.482  -7.832 -18.098  1.00 96.17           C  
ATOM   2220  CB  VAL A 280      -2.585  -7.501 -16.714  1.00 96.17           C  
ATOM   2221  O   VAL A 280       0.484  -7.349 -17.513  1.00 96.17           O  
ATOM   2222  CG1 VAL A 280      -1.755  -7.263 -15.446  1.00 96.17           C  
ATOM   2223  CG2 VAL A 280      -3.860  -6.653 -16.580  1.00 96.17           C  
ATOM   2224  N   ASP A 281      -0.367  -8.916 -18.868  1.00 96.57           N  
ATOM   2225  CA  ASP A 281       0.891  -9.654 -19.049  1.00 96.57           C  
ATOM   2226  C   ASP A 281       1.820  -9.025 -20.104  1.00 96.57           C  
ATOM   2227  CB  ASP A 281       0.584 -11.122 -19.385  1.00 96.57           C  
ATOM   2228  O   ASP A 281       2.963  -9.455 -20.270  1.00 96.57           O  
ATOM   2229  CG  ASP A 281      -0.068 -11.877 -18.222  1.00 96.57           C  
ATOM   2230  OD1 ASP A 281       0.281 -11.576 -17.056  1.00 96.57           O  
ATOM   2231  OD2 ASP A 281      -0.889 -12.773 -18.518  1.00 96.57           O  
ATOM   2232  N   LYS A 282       1.365  -7.987 -20.822  1.00 97.08           N  
ATOM   2233  CA  LYS A 282       2.169  -7.320 -21.856  1.00 97.08           C  
ATOM   2234  C   LYS A 282       3.378  -6.604 -21.253  1.00 97.08           C  
ATOM   2235  CB  LYS A 282       1.314  -6.348 -22.682  1.00 97.08           C  
ATOM   2236  O   LYS A 282       3.295  -5.975 -20.197  1.00 97.08           O  
ATOM   2237  CG  LYS A 282       0.309  -7.092 -23.572  1.00 97.08           C  
ATOM   2238  CD  LYS A 282      -0.571  -6.106 -24.347  1.00 97.08           C  
ATOM   2239  CE  LYS A 282      -1.577  -6.894 -25.188  1.00 97.08           C  
ATOM   2240  NZ  LYS A 282      -2.655  -6.031 -25.721  1.00 97.08           N  
ATOM   2241  N   TRP A 283       4.491  -6.658 -21.982  1.00 97.42           N  
ATOM   2242  CA  TRP A 283       5.705  -5.899 -21.690  1.00 97.42           C  
ATOM   2243  C   TRP A 283       5.718  -4.577 -22.449  1.00 97.42           C  
ATOM   2244  CB  TRP A 283       6.941  -6.737 -22.027  1.00 97.42           C  
ATOM   2245  O   TRP A 283       5.526  -4.541 -23.664  1.00 97.42           O  
ATOM   2246  CG  TRP A 283       7.233  -7.796 -21.017  1.00 97.42           C  
ATOM   2247  CD1 TRP A 283       6.993  -9.121 -21.135  1.00 97.42           C  
ATOM   2248  CD2 TRP A 283       7.787  -7.609 -19.686  1.00 97.42           C  
ATOM   2249  CE2 TRP A 283       7.869  -8.877 -19.040  1.00 97.42           C  
ATOM   2250  CE3 TRP A 283       8.224  -6.483 -18.965  1.00 97.42           C  
ATOM   2251  NE1 TRP A 283       7.367  -9.763 -19.969  1.00 97.42           N  
ATOM   2252  CH2 TRP A 283       8.821  -7.885 -17.053  1.00 97.42           C  
ATOM   2253  CZ2 TRP A 283       8.369  -9.025 -17.738  1.00 97.42           C  
ATOM   2254  CZ3 TRP A 283       8.750  -6.624 -17.672  1.00 97.42           C  
ATOM   2255  N   PHE A 284       6.003  -3.494 -21.731  1.00 96.45           N  
ATOM   2256  CA  PHE A 284       6.229  -2.175 -22.305  1.00 96.45           C  
ATOM   2257  C   PHE A 284       7.730  -1.909 -22.369  1.00 96.45           C  
ATOM   2258  CB  PHE A 284       5.462  -1.120 -21.505  1.00 96.45           C  
ATOM   2259  O   PHE A 284       8.401  -1.775 -21.344  1.00 96.45           O  
ATOM   2260  CG  PHE A 284       3.967  -1.191 -21.738  1.00 96.45           C  
ATOM   2261  CD1 PHE A 284       3.370  -0.394 -22.733  1.00 96.45           C  
ATOM   2262  CD2 PHE A 284       3.174  -2.079 -20.988  1.00 96.45           C  
ATOM   2263  CE1 PHE A 284       1.982  -0.461 -22.953  1.00 96.45           C  
ATOM   2264  CE2 PHE A 284       1.784  -2.133 -21.193  1.00 96.45           C  
ATOM   2265  CZ  PHE A 284       1.188  -1.319 -22.171  1.00 96.45           C  
ATOM   2266  N   HIS A 285       8.262  -1.855 -23.588  1.00 94.69           N  
ATOM   2267  CA  HIS A 285       9.666  -1.558 -23.847  1.00 94.69           C  
ATOM   2268  C   HIS A 285       9.847  -0.064 -24.122  1.00 94.69           C  
ATOM   2269  CB  HIS A 285      10.179  -2.416 -25.010  1.00 94.69           C  
ATOM   2270  O   HIS A 285       9.040   0.548 -24.817  1.00 94.69           O  
ATOM   2271  CG  HIS A 285      10.164  -3.894 -24.711  1.00 94.69           C  
ATOM   2272  CD2 HIS A 285       9.105  -4.751 -24.864  1.00 94.69           C  
ATOM   2273  ND1 HIS A 285      11.212  -4.634 -24.211  1.00 94.69           N  
ATOM   2274  CE1 HIS A 285      10.797  -5.903 -24.069  1.00 94.69           C  
ATOM   2275  NE2 HIS A 285       9.519  -6.022 -24.456  1.00 94.69           N  
ATOM   2276  N   HIS A 286      10.937   0.504 -23.614  1.00 85.53           N  
ATOM   2277  CA  HIS A 286      11.375   1.863 -23.921  1.00 85.53           C  
ATOM   2278  C   HIS A 286      12.755   1.795 -24.582  1.00 85.53           C  
ATOM   2279  CB  HIS A 286      11.386   2.689 -22.629  1.00 85.53           C  
ATOM   2280  O   HIS A 286      13.592   0.992 -24.159  1.00 85.53           O  
ATOM   2281  CG  HIS A 286      11.677   4.146 -22.864  1.00 85.53           C  
ATOM   2282  CD2 HIS A 286      10.755   5.134 -23.084  1.00 85.53           C  
ATOM   2283  ND1 HIS A 286      12.919   4.730 -22.966  1.00 85.53           N  
ATOM   2284  CE1 HIS A 286      12.752   6.028 -23.263  1.00 85.53           C  
ATOM   2285  NE2 HIS A 286      11.448   6.309 -23.362  1.00 85.53           N  
ATOM   2286  N   GLN A 287      13.007   2.617 -25.605  1.00 74.64           N  
ATOM   2287  CA  GLN A 287      14.352   2.745 -26.172  1.00 74.64           C  
ATOM   2288  C   GLN A 287      15.257   3.409 -25.131  1.00 74.64           C  
ATOM   2289  CB  GLN A 287      14.326   3.548 -27.486  1.00 74.64           C  
ATOM   2290  O   GLN A 287      15.036   4.555 -24.755  1.00 74.64           O  
ATOM   2291  CG  GLN A 287      13.782   2.722 -28.664  1.00 74.64           C  
ATOM   2292  CD  GLN A 287      13.883   3.446 -30.007  1.00 74.64           C  
ATOM   2293  NE2 GLN A 287      13.745   2.744 -31.111  1.00 74.64           N  
ATOM   2294  OE1 GLN A 287      14.072   4.641 -30.114  1.00 74.64           O  
ATOM   2295  N   LYS A 288      16.248   2.686 -24.600  1.00 68.10           N  
ATOM   2296  CA  LYS A 288      17.299   3.324 -23.801  1.00 68.10           C  
ATOM   2297  C   LYS A 288      18.213   4.075 -24.771  1.00 68.10           C  
ATOM   2298  CB  LYS A 288      18.065   2.302 -22.944  1.00 68.10           C  
ATOM   2299  O   LYS A 288      18.783   3.431 -25.651  1.00 68.10           O  
ATOM   2300  CG  LYS A 288      17.249   1.863 -21.716  1.00 68.10           C  
ATOM   2301  CD  LYS A 288      18.090   1.007 -20.756  1.00 68.10           C  
ATOM   2302  CE  LYS A 288      17.284   0.705 -19.485  1.00 68.10           C  
ATOM   2303  NZ  LYS A 288      18.098   0.011 -18.456  1.00 68.10           N  
ATOM   2304  N   ASN A 289      18.263   5.401 -24.638  1.00 54.61           N  
ATOM   2305  CA  ASN A 289      19.232   6.254 -25.332  1.00 54.61           C  
ATOM   2306  C   ASN A 289      20.662   5.920 -24.901  1.00 54.61           C  
ATOM   2307  CB  ASN A 289      18.905   7.742 -25.081  1.00 54.61           C  
ATOM   2308  O   ASN A 289      20.836   5.504 -23.730  1.00 54.61           O  
ATOM   2309  CG  ASN A 289      17.641   8.252 -25.753  1.00 54.61           C  
ATOM   2310  ND2 ASN A 289      17.139   9.383 -25.315  1.00 54.61           N  
ATOM   2311  OD1 ASN A 289      17.085   7.673 -26.671  1.00 54.61           O  
ATOM   2312  OXT ASN A 289      21.541   6.120 -25.762  1.00 54.61           O  
TER    2313      ASN A 289                                                      
ENDMDL                                                                          
END                                                                             
