# Supplementary material for: The inorganic pyrophosphatases of microorganisms: a structural and functional review
Source: PeerJ. 2024 Jun 24;12:e17496. doi: 10.7717/peerj.17496 (PMC11210485; doi:10.7717/peerj.17496)
Supplement: Supplemental Information 1 [file peerj-12-17496-s001.zip › Supplementary Files/Familiy I models/AF-P38576-F1-model_v4_Thermus.pdb]

HEADER                                            01-JUN-22                     
TITLE     ALPHAFOLD MONOMER V2.0 PREDICTION FOR INORGANIC PYROPHOSPHATASE       
TITLE    2 (P38576)                                                             
COMPND    MOL_ID: 1;                                                            
COMPND   2 MOLECULE: INORGANIC PYROPHOSPHATASE;                                 
COMPND   3 CHAIN: A                                                             
SOURCE    MOL_ID: 1;                                                            
SOURCE   2 ORGANISM_SCIENTIFIC: THERMUS THERMOPHILUS (STRAIN ATCC 27634 / DSM   
SOURCE   3 579 / HB8);                                                          
SOURCE   4 ORGANISM_TAXID: 300852                                               
REMARK   1                                                                      
REMARK   1 REFERENCE 1                                                          
REMARK   1  AUTH   JOHN JUMPER, RICHARD EVANS, ALEXANDER PRITZEL, TIM GREEN,    
REMARK   1  AUTH 2 MICHAEL FIGURNOV, OLAF RONNEBERGER, KATHRYN TUNYASUVUNAKOOL, 
REMARK   1  AUTH 3 RUSS BATES, AUGUSTIN ZIDEK, ANNA POTAPENKO, ALEX BRIDGLAND,  
REMARK   1  AUTH 4 CLEMENS MEYER, SIMON A A KOHL, ANDREW J BALLARD,             
REMARK   1  AUTH 5 ANDREW COWIE, BERNARDINO ROMERA-PAREDES, STANISLAV NIKOLOV,  
REMARK   1  AUTH 6 RISHUB JAIN, JONAS ADLER, TREVOR BACK, STIG PETERSEN,        
REMARK   1  AUTH 7 DAVID REIMAN, ELLEN CLANCY, MICHAL ZIELINSKI,                
REMARK   1  AUTH 8 MARTIN STEINEGGER, MICHALINA PACHOLSKA, TAMAS BERGHAMMER,    
REMARK   1  AUTH 9 DAVID SILVER, ORIOL VINYALS, ANDREW W SENIOR,                
REMARK   1  AUTH10 KORAY KAVUKCUOGLU, PUSHMEET KOHLI, DEMIS HASSABIS            
REMARK   1  TITL   HIGHLY ACCURATE PROTEIN STRUCTURE PREDICTION WITH ALPHAFOLD  
REMARK   1  REF    NATURE                        V. 596   583 2021              
REMARK   1  REFN                   ISSN 0028-0836                               
REMARK   1  PMID   34265844                                                     
REMARK   1  DOI    10.1038/s41586-021-03819-2                                   
REMARK   1                                                                      
REMARK   1 DISCLAIMERS                                                          
REMARK   1 ALPHAFOLD DATA, COPYRIGHT (2021) DEEPMIND TECHNOLOGIES LIMITED. THE  
REMARK   1 INFORMATION PROVIDED IS THEORETICAL MODELLING ONLY AND CAUTION SHOULD
REMARK   1 BE EXERCISED IN ITS USE. IT IS PROVIDED "AS-IS" WITHOUT ANY WARRANTY 
REMARK   1 OF ANY KIND, WHETHER EXPRESSED OR IMPLIED. NO WARRANTY IS GIVEN THAT 
REMARK   1 USE OF THE INFORMATION SHALL NOT INFRINGE THE RIGHTS OF ANY THIRD    
REMARK   1 PARTY. THE INFORMATION IS NOT INTENDED TO BE A SUBSTITUTE FOR        
REMARK   1 PROFESSIONAL MEDICAL ADVICE, DIAGNOSIS, OR TREATMENT, AND DOES NOT   
REMARK   1 CONSTITUTE MEDICAL OR OTHER PROFESSIONAL ADVICE. IT IS AVAILABLE FOR 
REMARK   1 ACADEMIC AND COMMERCIAL PURPOSES, UNDER CC-BY 4.0 LICENCE.           
DBREF  XXXX A    1   175  UNP    P38576   IPYR_THET8       1    175             
SEQRES   1 A  175  MET ALA ASN LEU LYS SER LEU PRO VAL GLY ASP LYS ALA          
SEQRES   2 A  175  PRO GLU VAL VAL HIS MET VAL ILE GLU VAL PRO ARG GLY          
SEQRES   3 A  175  SER GLY ASN LYS TYR GLU TYR ASP PRO ASP LEU GLY ALA          
SEQRES   4 A  175  ILE LYS LEU ASP ARG VAL LEU PRO GLY ALA GLN PHE TYR          
SEQRES   5 A  175  PRO GLY ASP TYR GLY PHE ILE PRO SER THR LEU ALA GLU          
SEQRES   6 A  175  ASP GLY ASP PRO LEU ASP GLY LEU VAL LEU SER THR TYR          
SEQRES   7 A  175  PRO LEU LEU PRO GLY VAL VAL VAL GLU VAL ARG VAL VAL          
SEQRES   8 A  175  GLY LEU LEU LEU MET GLU ASP GLU LYS GLY GLY ASP ALA          
SEQRES   9 A  175  LYS VAL ILE GLY VAL VAL ALA GLU ASP GLN ARG LEU ASP          
SEQRES  10 A  175  HIS ILE GLN ASP ILE GLY ASP VAL PRO GLU GLY VAL LYS          
SEQRES  11 A  175  GLN GLU ILE GLN HIS PHE PHE GLU THR TYR LYS ALA LEU          
SEQRES  12 A  175  GLU ALA LYS LYS GLY LYS TRP VAL LYS VAL THR GLY TRP          
SEQRES  13 A  175  ARG ASP ARG LYS ALA ALA LEU GLU GLU VAL ARG ALA CYS          
SEQRES  14 A  175  ILE ALA ARG TYR LYS GLY                                      
CRYST1    1.000    1.000    1.000  90.00  90.00  90.00 P 1           1          
ORIGX1      1.000000  0.000000  0.000000        0.00000                         
ORIGX2      0.000000  1.000000  0.000000        0.00000                         
ORIGX3      0.000000  0.000000  1.000000        0.00000                         
SCALE1      1.000000  0.000000  0.000000        0.00000                         
SCALE2      0.000000  1.000000  0.000000        0.00000                         
SCALE3      0.000000  0.000000  1.000000        0.00000                         
MODEL        1                                                                  
ATOM      1  N   MET A   1     -13.895 -19.697  -0.799  1.00 61.83           N  
ATOM      2  CA  MET A   1     -12.680 -19.024  -0.289  1.00 61.83           C  
ATOM      3  C   MET A   1     -13.114 -17.933   0.671  1.00 61.83           C  
ATOM      4  CB  MET A   1     -11.850 -18.442  -1.443  1.00 61.83           C  
ATOM      5  O   MET A   1     -14.227 -17.445   0.515  1.00 61.83           O  
ATOM      6  CG  MET A   1     -10.821 -19.463  -1.935  1.00 61.83           C  
ATOM      7  SD  MET A   1     -10.073 -19.004  -3.513  1.00 61.83           S  
ATOM      8  CE  MET A   1      -8.663 -20.140  -3.569  1.00 61.83           C  
ATOM      9  N   ALA A   2     -12.295 -17.601   1.671  1.00 80.19           N  
ATOM     10  CA  ALA A   2     -12.558 -16.428   2.501  1.00 80.19           C  
ATOM     11  C   ALA A   2     -12.486 -15.164   1.629  1.00 80.19           C  
ATOM     12  CB  ALA A   2     -11.547 -16.388   3.655  1.00 80.19           C  
ATOM     13  O   ALA A   2     -11.651 -15.098   0.726  1.00 80.19           O  
ATOM     14  N   ASN A   3     -13.362 -14.191   1.881  1.00 92.14           N  
ATOM     15  CA  ASN A   3     -13.247 -12.876   1.263  1.00 92.14           C  
ATOM     16  C   ASN A   3     -11.964 -12.217   1.791  1.00 92.14           C  
ATOM     17  CB  ASN A   3     -14.528 -12.074   1.557  1.00 92.14           C  
ATOM     18  O   ASN A   3     -11.802 -12.081   3.005  1.00 92.14           O  
ATOM     19  CG  ASN A   3     -14.529 -10.678   0.955  1.00 92.14           C  
ATOM     20  ND2 ASN A   3     -15.682 -10.078   0.789  1.00 92.14           N  
ATOM     21  OD1 ASN A   3     -13.506 -10.102   0.635  1.00 92.14           O  
ATOM     22  N   LEU A   4     -11.047 -11.828   0.899  1.00 96.41           N  
ATOM     23  CA  LEU A   4      -9.767 -11.253   1.317  1.00 96.41           C  
ATOM     24  C   LEU A   4      -9.953  -9.923   2.061  1.00 96.41           C  
ATOM     25  CB  LEU A   4      -8.798 -11.106   0.130  1.00 96.41           C  
ATOM     26  O   LEU A   4      -9.177  -9.641   2.967  1.00 96.41           O  
ATOM     27  CG  LEU A   4      -8.437 -12.408  -0.609  1.00 96.41           C  
ATOM     28  CD1 LEU A   4      -7.367 -12.135  -1.667  1.00 96.41           C  
ATOM     29  CD2 LEU A   4      -7.887 -13.498   0.314  1.00 96.41           C  
ATOM     30  N   LYS A   5     -11.016  -9.157   1.767  1.00 96.35           N  
ATOM     31  CA  LYS A   5     -11.343  -7.905   2.474  1.00 96.35           C  
ATOM     32  C   LYS A   5     -11.750  -8.127   3.938  1.00 96.35           C  
ATOM     33  CB  LYS A   5     -12.422  -7.093   1.717  1.00 96.35           C  
ATOM     34  O   LYS A   5     -11.615  -7.204   4.732  1.00 96.35           O  
ATOM     35  CG  LYS A   5     -11.996  -6.617   0.308  1.00 96.35           C  
ATOM     36  CD  LYS A   5     -12.924  -5.519  -0.274  1.00 96.35           C  
ATOM     37  CE  LYS A   5     -12.352  -4.902  -1.575  1.00 96.35           C  
ATOM     38  NZ  LYS A   5     -13.021  -3.632  -2.020  1.00 96.35           N  
ATOM     39  N   SER A   6     -12.203  -9.329   4.316  1.00 95.66           N  
ATOM     40  CA  SER A   6     -12.687  -9.646   5.672  1.00 95.66           C  
ATOM     41  C   SER A   6     -11.731 -10.533   6.481  1.00 95.66           C  
ATOM     42  CB  SER A   6     -14.094 -10.254   5.606  1.00 95.66           C  
ATOM     43  O   SER A   6     -12.143 -11.153   7.463  1.00 95.66           O  
ATOM     44  OG  SER A   6     -14.041 -11.594   5.149  1.00 95.66           O  
ATOM     45  N   LEU A   7     -10.475 -10.674   6.050  1.00 97.14           N  
ATOM     46  CA  LEU A   7      -9.454 -11.368   6.837  1.00 97.14           C  
ATOM     47  C   LEU A   7      -9.144 -10.592   8.130  1.00 97.14           C  
ATOM     48  CB  LEU A   7      -8.181 -11.559   5.998  1.00 97.14           C  
ATOM     49  O   LEU A   7      -9.300  -9.369   8.151  1.00 97.14           O  
ATOM     50  CG  LEU A   7      -8.337 -12.517   4.810  1.00 97.14           C  
ATOM     51  CD1 LEU A   7      -7.054 -12.479   3.985  1.00 97.14           C  
ATOM     52  CD2 LEU A   7      -8.584 -13.962   5.251  1.00 97.14           C  
ATOM     53  N   PRO A   8      -8.681 -11.258   9.204  1.00 97.10           N  
ATOM     54  CA  PRO A   8      -8.274 -10.568  10.425  1.00 97.10           C  
ATOM     55  C   PRO A   8      -7.212  -9.505  10.136  1.00 97.10           C  
ATOM     56  CB  PRO A   8      -7.729 -11.657  11.359  1.00 97.10           C  
ATOM     57  O   PRO A   8      -6.260  -9.779   9.407  1.00 97.10           O  
ATOM     58  CG  PRO A   8      -8.413 -12.929  10.861  1.00 97.10           C  
ATOM     59  CD  PRO A   8      -8.525 -12.697   9.356  1.00 97.10           C  
ATOM     60  N   VAL A   9      -7.338  -8.329  10.755  1.00 97.73           N  
ATOM     61  CA  VAL A   9      -6.396  -7.206  10.579  1.00 97.73           C  
ATOM     62  C   VAL A   9      -4.980  -7.500  11.106  1.00 97.73           C  
ATOM     63  CB  VAL A   9      -6.990  -5.923  11.197  1.00 97.73           C  
ATOM     64  O   VAL A   9      -4.037  -6.803  10.749  1.00 97.73           O  
ATOM     65  CG1 VAL A   9      -7.113  -5.994  12.726  1.00 97.73           C  
ATOM     66  CG2 VAL A   9      -6.195  -4.678  10.803  1.00 97.73           C  
ATOM     67  N   GLY A  10      -4.812  -8.550  11.915  1.00 97.39           N  
ATOM     68  CA  GLY A  10      -3.551  -8.945  12.550  1.00 97.39           C  
ATOM     69  C   GLY A  10      -3.577  -8.705  14.061  1.00 97.39           C  
ATOM     70  O   GLY A  10      -4.045  -7.669  14.530  1.00 97.39           O  
ATOM     71  N   ASP A  11      -3.065  -9.659  14.840  1.00 97.09           N  
ATOM     72  CA  ASP A  11      -3.179  -9.658  16.312  1.00 97.09           C  
ATOM     73  C   ASP A  11      -2.381  -8.535  16.996  1.00 97.09           C  
ATOM     74  CB  ASP A  11      -2.703 -11.015  16.857  1.00 97.09           C  
ATOM     75  O   ASP A  11      -2.595  -8.222  18.167  1.00 97.09           O  
ATOM     76  CG  ASP A  11      -3.577 -12.197  16.429  1.00 97.09           C  
ATOM     77  OD1 ASP A  11      -4.773 -11.979  16.130  1.00 97.09           O  
ATOM     78  OD2 ASP A  11      -3.032 -13.322  16.413  1.00 97.09           O  
ATOM     79  N   LYS A  12      -1.445  -7.930  16.262  1.00 98.18           N  
ATOM     80  CA  LYS A  12      -0.568  -6.843  16.712  1.00 98.18           C  
ATOM     81  C   LYS A  12      -0.944  -5.499  16.078  1.00 98.18           C  
ATOM     82  CB  LYS A  12       0.881  -7.231  16.403  1.00 98.18           C  
ATOM     83  O   LYS A  12      -0.122  -4.584  16.063  1.00 98.18           O  
ATOM     84  CG  LYS A  12       1.398  -8.451  17.177  1.00 98.18           C  
ATOM     85  CD  LYS A  12       2.812  -8.772  16.676  1.00 98.18           C  
ATOM     86  CE  LYS A  12       3.314 -10.106  17.231  1.00 98.18           C  
ATOM     87  NZ  LYS A  12       4.479 -10.589  16.446  1.00 98.18           N  
ATOM     88  N   ALA A  13      -2.147  -5.383  15.516  1.00 98.08           N  
ATOM     89  CA  ALA A  13      -2.614  -4.141  14.920  1.00 98.08           C  
ATOM     90  C   ALA A  13      -2.820  -3.050  15.995  1.00 98.08           C  
ATOM     91  CB  ALA A  13      -3.895  -4.418  14.128  1.00 98.08           C  
ATOM     92  O   ALA A  13      -3.297  -3.344  17.096  1.00 98.08           O  
ATOM     93  N   PRO A  14      -2.549  -1.771  15.672  1.00 98.50           N  
ATOM     94  CA  PRO A  14      -2.121  -1.243  14.371  1.00 98.50           C  
ATOM     95  C   PRO A  14      -0.612  -1.343  14.085  1.00 98.50           C  
ATOM     96  CB  PRO A  14      -2.524   0.232  14.427  1.00 98.50           C  
ATOM     97  O   PRO A  14      -0.192  -0.976  12.995  1.00 98.50           O  
ATOM     98  CG  PRO A  14      -2.229   0.562  15.883  1.00 98.50           C  
ATOM     99  CD  PRO A  14      -2.786  -0.671  16.586  1.00 98.50           C  
ATOM    100  N   GLU A  15       0.224  -1.758  15.040  1.00 98.74           N  
ATOM    101  CA  GLU A  15       1.686  -1.711  14.904  1.00 98.74           C  
ATOM    102  C   GLU A  15       2.218  -2.687  13.849  1.00 98.74           C  
ATOM    103  CB  GLU A  15       2.362  -1.984  16.262  1.00 98.74           C  
ATOM    104  O   GLU A  15       3.144  -2.348  13.104  1.00 98.74           O  
ATOM    105  CG  GLU A  15       2.153  -0.892  17.332  1.00 98.74           C  
ATOM    106  CD  GLU A  15       0.778  -0.882  18.037  1.00 98.74           C  
ATOM    107  OE1 GLU A  15       0.510   0.072  18.806  1.00 98.74           O  
ATOM    108  OE2 GLU A  15      -0.043  -1.787  17.796  1.00 98.74           O  
ATOM    109  N   VAL A  16       1.627  -3.881  13.787  1.00 98.76           N  
ATOM    110  CA  VAL A  16       1.827  -4.861  12.718  1.00 98.76           C  
ATOM    111  C   VAL A  16       0.461  -5.326  12.237  1.00 98.76           C  
ATOM    112  CB  VAL A  16       2.697  -6.050  13.161  1.00 98.76           C  
ATOM    113  O   VAL A  16      -0.330  -5.859  13.015  1.00 98.76           O  
ATOM    114  CG1 VAL A  16       2.891  -7.068  12.031  1.00 98.76           C  
ATOM    115  CG2 VAL A  16       4.081  -5.601  13.644  1.00 98.76           C  
ATOM    116  N   VAL A  17       0.195  -5.120  10.953  1.00 98.85           N  
ATOM    117  CA  VAL A  17      -1.071  -5.467  10.306  1.00 98.85           C  
ATOM    118  C   VAL A  17      -0.859  -6.569   9.285  1.00 98.85           C  
ATOM    119  CB  VAL A  17      -1.738  -4.244   9.653  1.00 98.85           C  
ATOM    120  O   VAL A  17       0.218  -6.699   8.707  1.00 98.85           O  
ATOM    121  CG1 VAL A  17      -2.110  -3.196  10.705  1.00 98.85           C  
ATOM    122  CG2 VAL A  17      -0.863  -3.583   8.578  1.00 98.85           C  
ATOM    123  N   HIS A  18      -1.896  -7.347   9.018  1.00 98.78           N  
ATOM    124  CA  HIS A  18      -1.960  -8.100   7.780  1.00 98.78           C  
ATOM    125  C   HIS A  18      -2.186  -7.146   6.613  1.00 98.78           C  
ATOM    126  CB  HIS A  18      -3.072  -9.141   7.855  1.00 98.78           C  
ATOM    127  O   HIS A  18      -2.965  -6.202   6.709  1.00 98.78           O  
ATOM    128  CG  HIS A  18      -2.784 -10.277   8.799  1.00 98.78           C  
ATOM    129  CD2 HIS A  18      -1.566 -10.793   9.159  1.00 98.78           C  
ATOM    130  ND1 HIS A  18      -3.742 -11.006   9.453  1.00 98.78           N  
ATOM    131  CE1 HIS A  18      -3.126 -11.939  10.196  1.00 98.78           C  
ATOM    132  NE2 HIS A  18      -1.799 -11.851  10.042  1.00 98.78           N  
ATOM    133  N   MET A  19      -1.548  -7.430   5.489  1.00 98.75           N  
ATOM    134  CA  MET A  19      -1.806  -6.749   4.232  1.00 98.75           C  
ATOM    135  C   MET A  19      -1.913  -7.785   3.119  1.00 98.75           C  
ATOM    136  CB  MET A  19      -0.702  -5.721   4.000  1.00 98.75           C  
ATOM    137  O   MET A  19      -1.083  -8.692   3.024  1.00 98.75           O  
ATOM    138  CG  MET A  19      -1.098  -4.680   2.962  1.00 98.75           C  
ATOM    139  SD  MET A  19       0.155  -3.388   2.848  1.00 98.75           S  
ATOM    140  CE  MET A  19      -0.087  -2.941   1.127  1.00 98.75           C  
ATOM    141  N   VAL A  20      -2.959  -7.675   2.306  1.00 98.57           N  
ATOM    142  CA  VAL A  20      -3.177  -8.518   1.130  1.00 98.57           C  
ATOM    143  C   VAL A  20      -2.499  -7.838  -0.045  1.00 98.57           C  
ATOM    144  CB  VAL A  20      -4.676  -8.706   0.846  1.00 98.57           C  
ATOM    145  O   VAL A  20      -2.885  -6.735  -0.418  1.00 98.57           O  
ATOM    146  CG1 VAL A  20      -4.894  -9.592  -0.388  1.00 98.57           C  
ATOM    147  CG2 VAL A  20      -5.396  -9.360   2.033  1.00 98.57           C  
ATOM    148  N   ILE A  21      -1.489  -8.482  -0.624  1.00 98.75           N  
ATOM    149  CA  ILE A  21      -0.743  -7.910  -1.748  1.00 98.75           C  
ATOM    150  C   ILE A  21      -1.542  -8.074  -3.036  1.00 98.75           C  
ATOM    151  CB  ILE A  21       0.658  -8.538  -1.860  1.00 98.75           C  
ATOM    152  O   ILE A  21      -1.972  -9.172  -3.379  1.00 98.75           O  
ATOM    153  CG1 ILE A  21       1.448  -8.427  -0.539  1.00 98.75           C  
ATOM    154  CG2 ILE A  21       1.458  -7.926  -3.027  1.00 98.75           C  
ATOM    155  CD1 ILE A  21       1.640  -7.004   0.011  1.00 98.75           C  
ATOM    156  N   GLU A  22      -1.689  -6.995  -3.789  1.00 98.64           N  
ATOM    157  CA  GLU A  22      -2.319  -6.996  -5.106  1.00 98.64           C  
ATOM    158  C   GLU A  22      -1.265  -6.827  -6.195  1.00 98.64           C  
ATOM    159  CB  GLU A  22      -3.364  -5.881  -5.182  1.00 98.64           C  
ATOM    160  O   GLU A  22      -1.224  -7.606  -7.147  1.00 98.64           O  
ATOM    161  CG  GLU A  22      -4.484  -6.080  -4.154  1.00 98.64           C  
ATOM    162  CD  GLU A  22      -5.546  -4.997  -4.314  1.00 98.64           C  
ATOM    163  OE1 GLU A  22      -6.724  -5.385  -4.473  1.00 98.64           O  
ATOM    164  OE2 GLU A  22      -5.159  -3.812  -4.324  1.00 98.64           O  
ATOM    165  N   VAL A  23      -0.364  -5.853  -6.038  1.00 98.64           N  
ATOM    166  CA  VAL A  23       0.615  -5.500  -7.067  1.00 98.64           C  
ATOM    167  C   VAL A  23       2.040  -5.708  -6.561  1.00 98.64           C  
ATOM    168  CB  VAL A  23       0.419  -4.074  -7.604  1.00 98.64           C  
ATOM    169  O   VAL A  23       2.461  -5.014  -5.640  1.00 98.64           O  
ATOM    170  CG1 VAL A  23       1.268  -3.913  -8.863  1.00 98.64           C  
ATOM    171  CG2 VAL A  23      -1.047  -3.781  -7.939  1.00 98.64           C  
ATOM    172  N   PRO A  24       2.816  -6.618  -7.172  1.00 98.36           N  
ATOM    173  CA  PRO A  24       4.219  -6.803  -6.832  1.00 98.36           C  
ATOM    174  C   PRO A  24       5.054  -5.569  -7.162  1.00 98.36           C  
ATOM    175  CB  PRO A  24       4.692  -8.000  -7.660  1.00 98.36           C  
ATOM    176  O   PRO A  24       4.833  -4.918  -8.193  1.00 98.36           O  
ATOM    177  CG  PRO A  24       3.402  -8.779  -7.891  1.00 98.36           C  
ATOM    178  CD  PRO A  24       2.389  -7.657  -8.086  1.00 98.36           C  
ATOM    179  N   ARG A  25       6.095  -5.319  -6.366  1.00 98.24           N  
ATOM    180  CA  ARG A  25       7.134  -4.339  -6.700  1.00 98.24           C  
ATOM    181  C   ARG A  25       7.689  -4.601  -8.104  1.00 98.24           C  
ATOM    182  CB  ARG A  25       8.252  -4.383  -5.651  1.00 98.24           C  
ATOM    183  O   ARG A  25       8.044  -5.728  -8.450  1.00 98.24           O  
ATOM    184  CG  ARG A  25       9.310  -3.306  -5.947  1.00 98.24           C  
ATOM    185  CD  ARG A  25      10.436  -3.296  -4.918  1.00 98.24           C  
ATOM    186  NE  ARG A  25      11.323  -4.472  -5.060  1.00 98.24           N  
ATOM    187  NH1 ARG A  25      12.431  -4.149  -3.099  1.00 98.24           N  
ATOM    188  NH2 ARG A  25      12.882  -5.967  -4.298  1.00 98.24           N  
ATOM    189  CZ  ARG A  25      12.208  -4.860  -4.160  1.00 98.24           C  
ATOM    190  N   GLY A  26       7.819  -3.542  -8.897  1.00 97.68           N  
ATOM    191  CA  GLY A  26       8.322  -3.578 -10.270  1.00 97.68           C  
ATOM    192  C   GLY A  26       7.267  -3.950 -11.314  1.00 97.68           C  
ATOM    193  O   GLY A  26       7.578  -4.003 -12.502  1.00 97.68           O  
ATOM    194  N   SER A  27       6.018  -4.198 -10.914  1.00 97.86           N  
ATOM    195  CA  SER A  27       4.937  -4.494 -11.853  1.00 97.86           C  
ATOM    196  C   SER A  27       4.453  -3.230 -12.570  1.00 97.86           C  
ATOM    197  CB  SER A  27       3.784  -5.162 -11.109  1.00 97.86           C  
ATOM    198  O   SER A  27       4.210  -2.202 -11.940  1.00 97.86           O  
ATOM    199  OG  SER A  27       2.751  -5.511 -12.012  1.00 97.86           O  
ATOM    200  N   GLY A  28       4.258  -3.322 -13.889  1.00 97.21           N  
ATOM    201  CA  GLY A  28       3.477  -2.357 -14.683  1.00 97.21           C  
ATOM    202  C   GLY A  28       1.996  -2.749 -14.811  1.00 97.21           C  
ATOM    203  O   GLY A  28       1.201  -2.034 -15.419  1.00 97.21           O  
ATOM    204  N   ASN A  29       1.614  -3.895 -14.246  1.00 97.94           N  
ATOM    205  CA  ASN A  29       0.238  -4.370 -14.174  1.00 97.94           C  
ATOM    206  C   ASN A  29      -0.364  -3.949 -12.835  1.00 97.94           C  
ATOM    207  CB  ASN A  29       0.232  -5.900 -14.320  1.00 97.94           C  
ATOM    208  O   ASN A  29       0.168  -4.332 -11.792  1.00 97.94           O  
ATOM    209  CG  ASN A  29       0.596  -6.385 -15.708  1.00 97.94           C  
ATOM    210  ND2 ASN A  29       0.956  -7.638 -15.839  1.00 97.94           N  
ATOM    211  OD1 ASN A  29       0.554  -5.669 -16.692  1.00 97.94           O  
ATOM    212  N   LYS A  30      -1.482  -3.218 -12.862  1.00 97.66           N  
ATOM    213  CA  LYS A  30      -2.308  -2.984 -11.678  1.00 97.66           C  
ATOM    214  C   LYS A  30      -3.314  -4.119 -11.565  1.00 97.66           C  
ATOM    215  CB  LYS A  30      -2.990  -1.611 -11.734  1.00 97.66           C  
ATOM    216  O   LYS A  30      -4.299  -4.174 -12.305  1.00 97.66           O  
ATOM    217  CG  LYS A  30      -3.856  -1.393 -10.476  1.00 97.66           C  
ATOM    218  CD  LYS A  30      -4.560  -0.039 -10.518  1.00 97.66           C  
ATOM    219  CE  LYS A  30      -5.585   0.153  -9.376  1.00 97.66           C  
ATOM    220  NZ  LYS A  30      -6.850  -0.621  -9.571  1.00 97.66           N  
ATOM    221  N   TYR A  31      -3.035  -5.023 -10.646  1.00 98.30           N  
ATOM    222  CA  TYR A  31      -3.999  -6.005 -10.189  1.00 98.30           C  
ATOM    223  C   TYR A  31      -4.854  -5.432  -9.062  1.00 98.30           C  
ATOM    224  CB  TYR A  31      -3.276  -7.260  -9.729  1.00 98.30           C  
ATOM    225  O   TYR A  31      -4.480  -4.443  -8.437  1.00 98.30           O  
ATOM    226  CG  TYR A  31      -2.333  -7.862 -10.747  1.00 98.30           C  
ATOM    227  CD1 TYR A  31      -2.850  -8.631 -11.805  1.00 98.30           C  
ATOM    228  CD2 TYR A  31      -0.947  -7.650 -10.637  1.00 98.30           C  
ATOM    229  CE1 TYR A  31      -1.981  -9.181 -12.766  1.00 98.30           C  
ATOM    230  CE2 TYR A  31      -0.071  -8.209 -11.583  1.00 98.30           C  
ATOM    231  OH  TYR A  31       0.265  -9.517 -13.556  1.00 98.30           O  
ATOM    232  CZ  TYR A  31      -0.590  -8.974 -12.650  1.00 98.30           C  
ATOM    233  N   GLU A  32      -5.990  -6.070  -8.831  1.00 97.40           N  
ATOM    234  CA  GLU A  32      -6.933  -5.739  -7.772  1.00 97.40           C  
ATOM    235  C   GLU A  32      -7.688  -7.006  -7.363  1.00 97.40           C  
ATOM    236  CB  GLU A  32      -7.880  -4.658  -8.299  1.00 97.40           C  
ATOM    237  O   GLU A  32      -7.913  -7.903  -8.184  1.00 97.40           O  
ATOM    238  CG  GLU A  32      -8.759  -4.022  -7.213  1.00 97.40           C  
ATOM    239  CD  GLU A  32      -9.523  -2.801  -7.751  1.00 97.40           C  
ATOM    240  OE1 GLU A  32     -10.583  -2.471  -7.183  1.00 97.40           O  
ATOM    241  OE2 GLU A  32      -9.042  -2.176  -8.739  1.00 97.40           O  
ATOM    242  N   TYR A  33      -8.067  -7.108  -6.098  1.00 97.81           N  
ATOM    243  CA  TYR A  33      -8.927  -8.171  -5.618  1.00 97.81           C  
ATOM    244  C   TYR A  33     -10.383  -7.920  -6.015  1.00 97.81           C  
ATOM    245  CB  TYR A  33      -8.773  -8.319  -4.106  1.00 97.81           C  
ATOM    246  O   TYR A  33     -11.008  -6.951  -5.592  1.00 97.81           O  
ATOM    247  CG  TYR A  33      -9.677  -9.392  -3.541  1.00 97.81           C  
ATOM    248  CD1 TYR A  33     -10.679  -9.041  -2.621  1.00 97.81           C  
ATOM    249  CD2 TYR A  33      -9.556 -10.724  -3.981  1.00 97.81           C  
ATOM    250  CE1 TYR A  33     -11.543 -10.028  -2.116  1.00 97.81           C  
ATOM    251  CE2 TYR A  33     -10.410 -11.716  -3.470  1.00 97.81           C  
ATOM    252  OH  TYR A  33     -12.190 -12.331  -1.993  1.00 97.81           O  
ATOM    253  CZ  TYR A  33     -11.402 -11.366  -2.531  1.00 97.81           C  
ATOM    254  N   ASP A  34     -10.943  -8.849  -6.787  1.00 96.71           N  
ATOM    255  CA  ASP A  34     -12.349  -8.862  -7.176  1.00 96.71           C  
ATOM    256  C   ASP A  34     -13.120  -9.784  -6.201  1.00 96.71           C  
ATOM    257  CB  ASP A  34     -12.421  -9.285  -8.655  1.00 96.71           C  
ATOM    258  O   ASP A  34     -12.951 -11.011  -6.258  1.00 96.71           O  
ATOM    259  CG  ASP A  34     -13.816  -9.187  -9.279  1.00 96.71           C  
ATOM    260  OD1 ASP A  34     -14.782  -9.562  -8.576  1.00 96.71           O  
ATOM    261  OD2 ASP A  34     -13.884  -8.828 -10.491  1.00 96.71           O  
ATOM    262  N   PRO A  35     -13.925  -9.234  -5.265  1.00 93.56           N  
ATOM    263  CA  PRO A  35     -14.616 -10.027  -4.248  1.00 93.56           C  
ATOM    264  C   PRO A  35     -15.740 -10.900  -4.821  1.00 93.56           C  
ATOM    265  CB  PRO A  35     -15.151  -9.010  -3.233  1.00 93.56           C  
ATOM    266  O   PRO A  35     -16.037 -11.939  -4.230  1.00 93.56           O  
ATOM    267  CG  PRO A  35     -15.344  -7.745  -4.066  1.00 93.56           C  
ATOM    268  CD  PRO A  35     -14.190  -7.816  -5.063  1.00 93.56           C  
ATOM    269  N   ASP A  36     -16.320 -10.532  -5.969  1.00 94.72           N  
ATOM    270  CA  ASP A  36     -17.364 -11.319  -6.636  1.00 94.72           C  
ATOM    271  C   ASP A  36     -16.764 -12.562  -7.306  1.00 94.72           C  
ATOM    272  CB  ASP A  36     -18.096 -10.463  -7.686  1.00 94.72           C  
ATOM    273  O   ASP A  36     -17.339 -13.652  -7.257  1.00 94.72           O  
ATOM    274  CG  ASP A  36     -18.943  -9.328  -7.098  1.00 94.72           C  
ATOM    275  OD1 ASP A  36     -19.455  -9.496  -5.968  1.00 94.72           O  
ATOM    276  OD2 ASP A  36     -19.130  -8.322  -7.819  1.00 94.72           O  
ATOM    277  N   LEU A  37     -15.573 -12.419  -7.897  1.00 95.50           N  
ATOM    278  CA  LEU A  37     -14.807 -13.546  -8.437  1.00 95.50           C  
ATOM    279  C   LEU A  37     -14.054 -14.331  -7.355  1.00 95.50           C  
ATOM    280  CB  LEU A  37     -13.824 -13.030  -9.500  1.00 95.50           C  
ATOM    281  O   LEU A  37     -13.668 -15.479  -7.583  1.00 95.50           O  
ATOM    282  CG  LEU A  37     -14.486 -12.410 -10.743  1.00 95.50           C  
ATOM    283  CD1 LEU A  37     -13.391 -11.930 -11.696  1.00 95.50           C  
ATOM    284  CD2 LEU A  37     -15.356 -13.416 -11.504  1.00 95.50           C  
ATOM    285  N   GLY A  38     -13.802 -13.715  -6.199  1.00 95.40           N  
ATOM    286  CA  GLY A  38     -12.937 -14.266  -5.162  1.00 95.40           C  
ATOM    287  C   GLY A  38     -11.490 -14.444  -5.634  1.00 95.40           C  
ATOM    288  O   GLY A  38     -10.824 -15.382  -5.196  1.00 95.40           O  
ATOM    289  N   ALA A  39     -11.011 -13.579  -6.535  1.00 96.57           N  
ATOM    290  CA  ALA A  39      -9.719 -13.723  -7.202  1.00 96.57           C  
ATOM    291  C   ALA A  39      -9.011 -12.377  -7.403  1.00 96.57           C  
ATOM    292  CB  ALA A  39      -9.936 -14.434  -8.545  1.00 96.57           C  
ATOM    293  O   ALA A  39      -9.649 -11.338  -7.550  1.00 96.57           O  
ATOM    294  N   ILE A  40      -7.678 -12.412  -7.468  1.00 97.81           N  
ATOM    295  CA  ILE A  40      -6.893 -11.272  -7.947  1.00 97.81           C  
ATOM    296  C   ILE A  40      -7.040 -11.186  -9.468  1.00 97.81           C  
ATOM    297  CB  ILE A  40      -5.414 -11.379  -7.525  1.00 97.81           C  
ATOM    298  O   ILE A  40      -6.777 -12.149 -10.191  1.00 97.81           O  
ATOM    299  CG1 ILE A  40      -5.211 -11.471  -5.996  1.00 97.81           C  
ATOM    300  CG2 ILE A  40      -4.634 -10.185  -8.091  1.00 97.81           C  
ATOM    301  CD1 ILE A  40      -5.642 -10.234  -5.196  1.00 97.81           C  
ATOM    302  N   LYS A  41      -7.454 -10.021  -9.952  1.00 97.88           N  
ATOM    303  CA  LYS A  41      -7.757  -9.738 -11.351  1.00 97.88           C  
ATOM    304  C   LYS A  41      -6.880  -8.600 -11.846  1.00 97.88           C  
ATOM    305  CB  LYS A  41      -9.243  -9.386 -11.417  1.00 97.88           C  
ATOM    306  O   LYS A  41      -6.603  -7.651 -11.124  1.00 97.88           O  
ATOM    307  CG  LYS A  41      -9.773  -9.103 -12.830  1.00 97.88           C  
ATOM    308  CD  LYS A  41     -11.224  -8.672 -12.640  1.00 97.88           C  
ATOM    309  CE  LYS A  41     -11.978  -8.319 -13.913  1.00 97.88           C  
ATOM    310  NZ  LYS A  41     -13.327  -7.876 -13.483  1.00 97.88           N  
ATOM    311  N   LEU A  42      -6.453  -8.676 -13.102  1.00 98.19           N  
ATOM    312  CA  LEU A  42      -5.841  -7.531 -13.768  1.00 98.19           C  
ATOM    313  C   LEU A  42      -6.922  -6.468 -14.021  1.00 98.19           C  
ATOM    314  CB  LEU A  42      -5.175  -8.021 -15.066  1.00 98.19           C  
ATOM    315  O   LEU A  42      -7.796  -6.689 -14.856  1.00 98.19           O  
ATOM    316  CG  LEU A  42      -4.479  -6.909 -15.871  1.00 98.19           C  
ATOM    317  CD1 LEU A  42      -3.316  -6.298 -15.096  1.00 98.19           C  
ATOM    318  CD2 LEU A  42      -3.918  -7.496 -17.167  1.00 98.19           C  
ATOM    319  N   ASP A  43      -6.853  -5.334 -13.320  1.00 96.35           N  
ATOM    320  CA  ASP A  43      -7.697  -4.162 -13.595  1.00 96.35           C  
ATOM    321  C   ASP A  43      -7.222  -3.499 -14.893  1.00 96.35           C  
ATOM    322  CB  ASP A  43      -7.666  -3.193 -12.390  1.00 96.35           C  
ATOM    323  O   ASP A  43      -7.947  -3.421 -15.887  1.00 96.35           O  
ATOM    324  CG  ASP A  43      -8.240  -1.799 -12.693  1.00 96.35           C  
ATOM    325  OD1 ASP A  43      -9.229  -1.695 -13.446  1.00 96.35           O  
ATOM    326  OD2 ASP A  43      -7.614  -0.794 -12.254  1.00 96.35           O  
ATOM    327  N   ARG A  44      -5.947  -3.089 -14.923  1.00 95.60           N  
ATOM    328  CA  ARG A  44      -5.343  -2.477 -16.110  1.00 95.60           C  
ATOM    329  C   ARG A  44      -3.827  -2.589 -16.133  1.00 95.60           C  
ATOM    330  CB  ARG A  44      -5.802  -1.010 -16.223  1.00 95.60           C  
ATOM    331  O   ARG A  44      -3.170  -2.726 -15.105  1.00 95.60           O  
ATOM    332  CG  ARG A  44      -5.284  -0.097 -15.100  1.00 95.60           C  
ATOM    333  CD  ARG A  44      -5.975   1.268 -15.210  1.00 95.60           C  
ATOM    334  NE  ARG A  44      -5.402   2.266 -14.291  1.00 95.60           N  
ATOM    335  NH1 ARG A  44      -6.595   1.717 -12.384  1.00 95.60           N  
ATOM    336  NH2 ARG A  44      -5.062   3.330 -12.329  1.00 95.60           N  
ATOM    337  CZ  ARG A  44      -5.683   2.410 -13.009  1.00 95.60           C  
ATOM    338  N   VAL A  45      -3.272  -2.438 -17.328  1.00 96.56           N  
ATOM    339  CA  VAL A  45      -1.844  -2.165 -17.518  1.00 96.56           C  
ATOM    340  C   VAL A  45      -1.635  -0.656 -17.413  1.00 96.56           C  
ATOM    341  CB  VAL A  45      -1.343  -2.717 -18.863  1.00 96.56           C  
ATOM    342  O   VAL A  45      -2.399   0.113 -18.006  1.00 96.56           O  
ATOM    343  CG1 VAL A  45       0.179  -2.591 -18.979  1.00 96.56           C  
ATOM    344  CG2 VAL A  45      -1.711  -4.200 -19.029  1.00 96.56           C  
ATOM    345  N   LEU A  46      -0.626  -0.222 -16.656  1.00 95.66           N  
ATOM    346  CA  LEU A  46      -0.254   1.186 -16.597  1.00 95.66           C  
ATOM    347  C   LEU A  46       0.198   1.637 -17.998  1.00 95.66           C  
ATOM    348  CB  LEU A  46       0.843   1.425 -15.542  1.00 95.66           C  
ATOM    349  O   LEU A  46       1.080   1.014 -18.586  1.00 95.66           O  
ATOM    350  CG  LEU A  46       0.448   1.091 -14.090  1.00 95.66           C  
ATOM    351  CD1 LEU A  46       1.588   1.493 -13.155  1.00 95.66           C  
ATOM    352  CD2 LEU A  46      -0.824   1.821 -13.643  1.00 95.66           C  
ATOM    353  N   PRO A  47      -0.397   2.698 -18.572  1.00 93.80           N  
ATOM    354  CA  PRO A  47      -0.093   3.105 -19.946  1.00 93.80           C  
ATOM    355  C   PRO A  47       1.292   3.750 -20.100  1.00 93.80           C  
ATOM    356  CB  PRO A  47      -1.214   4.082 -20.316  1.00 93.80           C  
ATOM    357  O   PRO A  47       1.780   3.887 -21.219  1.00 93.80           O  
ATOM    358  CG  PRO A  47      -1.630   4.674 -18.969  1.00 93.80           C  
ATOM    359  CD  PRO A  47      -1.475   3.501 -18.014  1.00 93.80           C  
ATOM    360  N   GLY A  48       1.893   4.213 -19.000  1.00 91.48           N  
ATOM    361  CA  GLY A  48       3.225   4.814 -18.984  1.00 91.48           C  
ATOM    362  C   GLY A  48       4.320   3.800 -18.658  1.00 91.48           C  
ATOM    363  O   GLY A  48       4.046   2.691 -18.216  1.00 91.48           O  
ATOM    364  N   ALA A  49       5.579   4.216 -18.803  1.00 93.04           N  
ATOM    365  CA  ALA A  49       6.745   3.453 -18.348  1.00 93.04           C  
ATOM    366  C   ALA A  49       6.946   3.581 -16.821  1.00 93.04           C  
ATOM    367  CB  ALA A  49       7.963   3.893 -19.171  1.00 93.04           C  
ATOM    368  O   ALA A  49       8.019   3.957 -16.359  1.00 93.04           O  
ATOM    369  N   GLN A  50       5.877   3.353 -16.058  1.00 94.42           N  
ATOM    370  CA  GLN A  50       5.840   3.451 -14.600  1.00 94.42           C  
ATOM    371  C   GLN A  50       5.668   2.052 -14.012  1.00 94.42           C  
ATOM    372  CB  GLN A  50       4.701   4.389 -14.159  1.00 94.42           C  
ATOM    373  O   GLN A  50       4.902   1.242 -14.536  1.00 94.42           O  
ATOM    374  CG  GLN A  50       4.925   5.848 -14.595  1.00 94.42           C  
ATOM    375  CD  GLN A  50       6.105   6.507 -13.886  1.00 94.42           C  
ATOM    376  NE2 GLN A  50       6.923   7.270 -14.575  1.00 94.42           N  
ATOM    377  OE1 GLN A  50       6.319   6.334 -12.702  1.00 94.42           O  
ATOM    378  N   PHE A  51       6.367   1.786 -12.915  1.00 97.37           N  
ATOM    379  CA  PHE A  51       6.360   0.500 -12.225  1.00 97.37           C  
ATOM    380  C   PHE A  51       6.196   0.752 -10.731  1.00 97.37           C  
ATOM    381  CB  PHE A  51       7.662  -0.257 -12.518  1.00 97.37           C  
ATOM    382  O   PHE A  51       6.747   1.723 -10.218  1.00 97.37           O  
ATOM    383  CG  PHE A  51       7.950  -0.460 -13.994  1.00 97.37           C  
ATOM    384  CD1 PHE A  51       7.365  -1.533 -14.688  1.00 97.37           C  
ATOM    385  CD2 PHE A  51       8.782   0.443 -14.684  1.00 97.37           C  
ATOM    386  CE1 PHE A  51       7.610  -1.709 -16.061  1.00 97.37           C  
ATOM    387  CE2 PHE A  51       9.025   0.272 -16.058  1.00 97.37           C  
ATOM    388  CZ  PHE A  51       8.440  -0.806 -16.747  1.00 97.37           C  
ATOM    389  N   TYR A  52       5.446  -0.105 -10.039  1.00 98.32           N  
ATOM    390  CA  TYR A  52       5.212   0.066  -8.605  1.00 98.32           C  
ATOM    391  C   TYR A  52       6.539  -0.006  -7.816  1.00 98.32           C  
ATOM    392  CB  TYR A  52       4.207  -0.982  -8.115  1.00 98.32           C  
ATOM    393  O   TYR A  52       7.230  -1.023  -7.910  1.00 98.32           O  
ATOM    394  CG  TYR A  52       2.759  -0.580  -8.324  1.00 98.32           C  
ATOM    395  CD1 TYR A  52       2.008  -0.107  -7.232  1.00 98.32           C  
ATOM    396  CD2 TYR A  52       2.157  -0.678  -9.593  1.00 98.32           C  
ATOM    397  CE1 TYR A  52       0.651   0.230  -7.395  1.00 98.32           C  
ATOM    398  CE2 TYR A  52       0.800  -0.343  -9.764  1.00 98.32           C  
ATOM    399  OH  TYR A  52      -1.271   0.414  -8.815  1.00 98.32           O  
ATOM    400  CZ  TYR A  52       0.043   0.104  -8.661  1.00 98.32           C  
ATOM    401  N   PRO A  53       6.909   1.021  -7.027  1.00 98.02           N  
ATOM    402  CA  PRO A  53       8.202   1.066  -6.329  1.00 98.02           C  
ATOM    403  C   PRO A  53       8.254   0.205  -5.053  1.00 98.02           C  
ATOM    404  CB  PRO A  53       8.450   2.550  -6.057  1.00 98.02           C  
ATOM    405  O   PRO A  53       9.325  -0.044  -4.504  1.00 98.02           O  
ATOM    406  CG  PRO A  53       7.049   3.148  -5.956  1.00 98.02           C  
ATOM    407  CD  PRO A  53       6.220   2.300  -6.912  1.00 98.02           C  
ATOM    408  N   GLY A  54       7.112  -0.319  -4.606  1.00 98.45           N  
ATOM    409  CA  GLY A  54       6.994  -1.312  -3.537  1.00 98.45           C  
ATOM    410  C   GLY A  54       5.831  -2.260  -3.806  1.00 98.45           C  
ATOM    411  O   GLY A  54       5.109  -2.091  -4.790  1.00 98.45           O  
ATOM    412  N   ASP A  55       5.661  -3.261  -2.949  1.00 98.75           N  
ATOM    413  CA  ASP A  55       4.522  -4.171  -3.044  1.00 98.75           C  
ATOM    414  C   ASP A  55       3.271  -3.458  -2.525  1.00 98.75           C  
ATOM    415  CB  ASP A  55       4.799  -5.470  -2.284  1.00 98.75           C  
ATOM    416  O   ASP A  55       3.254  -2.941  -1.412  1.00 98.75           O  
ATOM    417  CG  ASP A  55       6.024  -6.203  -2.829  1.00 98.75           C  
ATOM    418  OD1 ASP A  55       5.955  -6.761  -3.948  1.00 98.75           O  
ATOM    419  OD2 ASP A  55       7.063  -6.234  -2.137  1.00 98.75           O  
ATOM    420  N   TYR A  56       2.232  -3.390  -3.344  1.00 98.79           N  
ATOM    421  CA  TYR A  56       1.024  -2.624  -3.068  1.00 98.79           C  
ATOM    422  C   TYR A  56      -0.149  -3.544  -2.766  1.00 98.79           C  
ATOM    423  CB  TYR A  56       0.721  -1.739  -4.270  1.00 98.79           C  
ATOM    424  O   TYR A  56      -0.261  -4.630  -3.339  1.00 98.79           O  
ATOM    425  CG  TYR A  56      -0.422  -0.776  -4.072  1.00 98.79           C  
ATOM    426  CD1 TYR A  56      -1.753  -1.175  -4.312  1.00 98.79           C  
ATOM    427  CD2 TYR A  56      -0.140   0.527  -3.636  1.00 98.79           C  
ATOM    428  CE1 TYR A  56      -2.811  -0.276  -4.084  1.00 98.79           C  
ATOM    429  CE2 TYR A  56      -1.189   1.443  -3.475  1.00 98.79           C  
ATOM    430  OH  TYR A  56      -3.508   1.956  -3.530  1.00 98.79           O  
ATOM    431  CZ  TYR A  56      -2.524   1.041  -3.678  1.00 98.79           C  
ATOM    432  N   GLY A  57      -1.054  -3.084  -1.915  1.00 98.59           N  
ATOM    433  CA  GLY A  57      -2.283  -3.791  -1.600  1.00 98.59           C  
ATOM    434  C   GLY A  57      -3.057  -3.084  -0.501  1.00 98.59           C  
ATOM    435  O   GLY A  57      -2.894  -1.881  -0.313  1.00 98.59           O  
ATOM    436  N   PHE A  58      -3.837  -3.843   0.262  1.00 98.59           N  
ATOM    437  CA  PHE A  58      -4.738  -3.284   1.266  1.00 98.59           C  
ATOM    438  C   PHE A  58      -4.718  -4.053   2.587  1.00 98.59           C  
ATOM    439  CB  PHE A  58      -6.153  -3.215   0.686  1.00 98.59           C  
ATOM    440  O   PHE A  58      -4.380  -5.239   2.649  1.00 98.59           O  
ATOM    441  CG  PHE A  58      -6.765  -4.573   0.376  1.00 98.59           C  
ATOM    442  CD1 PHE A  58      -6.659  -5.104  -0.921  1.00 98.59           C  
ATOM    443  CD2 PHE A  58      -7.396  -5.327   1.384  1.00 98.59           C  
ATOM    444  CE1 PHE A  58      -7.169  -6.382  -1.209  1.00 98.59           C  
ATOM    445  CE2 PHE A  58      -7.896  -6.612   1.101  1.00 98.59           C  
ATOM    446  CZ  PHE A  58      -7.790  -7.137  -0.199  1.00 98.59           C  
ATOM    447  N   ILE A  59      -5.118  -3.375   3.658  1.00 98.65           N  
ATOM    448  CA  ILE A  59      -5.258  -3.932   5.002  1.00 98.65           C  
ATOM    449  C   ILE A  59      -6.697  -4.453   5.159  1.00 98.65           C  
ATOM    450  CB  ILE A  59      -4.894  -2.870   6.061  1.00 98.65           C  
ATOM    451  O   ILE A  59      -7.646  -3.669   5.092  1.00 98.65           O  
ATOM    452  CG1 ILE A  59      -3.449  -2.353   5.857  1.00 98.65           C  
ATOM    453  CG2 ILE A  59      -5.034  -3.476   7.468  1.00 98.65           C  
ATOM    454  CD1 ILE A  59      -3.114  -1.117   6.697  1.00 98.65           C  
ATOM    455  N   PRO A  60      -6.915  -5.761   5.369  1.00 98.05           N  
ATOM    456  CA  PRO A  60      -8.254  -6.319   5.502  1.00 98.05           C  
ATOM    457  C   PRO A  60      -8.902  -5.925   6.836  1.00 98.05           C  
ATOM    458  CB  PRO A  60      -8.033  -7.820   5.373  1.00 98.05           C  
ATOM    459  O   PRO A  60      -8.221  -5.568   7.797  1.00 98.05           O  
ATOM    460  CG  PRO A  60      -6.684  -8.032   6.054  1.00 98.05           C  
ATOM    461  CD  PRO A  60      -5.915  -6.782   5.635  1.00 98.05           C  
ATOM    462  N   SER A  61     -10.231  -6.017   6.911  1.00 97.64           N  
ATOM    463  CA  SER A  61     -11.031  -5.577   8.065  1.00 97.64           C  
ATOM    464  C   SER A  61     -10.792  -4.114   8.458  1.00 97.64           C  
ATOM    465  CB  SER A  61     -10.886  -6.528   9.256  1.00 97.64           C  
ATOM    466  O   SER A  61     -10.761  -3.759   9.637  1.00 97.64           O  
ATOM    467  OG  SER A  61     -11.303  -7.833   8.907  1.00 97.64           O  
ATOM    468  N   THR A  62     -10.619  -3.257   7.452  1.00 98.28           N  
ATOM    469  CA  THR A  62     -10.523  -1.805   7.602  1.00 98.28           C  
ATOM    470  C   THR A  62     -11.461  -1.117   6.614  1.00 98.28           C  
ATOM    471  CB  THR A  62      -9.085  -1.301   7.429  1.00 98.28           C  
ATOM    472  O   THR A  62     -11.854  -1.709   5.609  1.00 98.28           O  
ATOM    473  CG2 THR A  62      -8.084  -1.962   8.364  1.00 98.28           C  
ATOM    474  OG1 THR A  62      -8.643  -1.419   6.106  1.00 98.28           O  
ATOM    475  N   LEU A  63     -11.857   0.117   6.925  1.00 97.54           N  
ATOM    476  CA  LEU A  63     -12.663   0.963   6.049  1.00 97.54           C  
ATOM    477  C   LEU A  63     -12.083   2.382   6.040  1.00 97.54           C  
ATOM    478  CB  LEU A  63     -14.122   0.914   6.542  1.00 97.54           C  
ATOM    479  O   LEU A  63     -12.156   3.090   7.050  1.00 97.54           O  
ATOM    480  CG  LEU A  63     -15.118   1.652   5.631  1.00 97.54           C  
ATOM    481  CD1 LEU A  63     -15.241   0.971   4.270  1.00 97.54           C  
ATOM    482  CD2 LEU A  63     -16.502   1.651   6.287  1.00 97.54           C  
ATOM    483  N   ALA A  64     -11.488   2.770   4.917  1.00 95.91           N  
ATOM    484  CA  ALA A  64     -11.005   4.118   4.657  1.00 95.91           C  
ATOM    485  C   ALA A  64     -12.163   5.058   4.276  1.00 95.91           C  
ATOM    486  CB  ALA A  64      -9.905   4.035   3.591  1.00 95.91           C  
ATOM    487  O   ALA A  64     -13.325   4.655   4.169  1.00 95.91           O  
ATOM    488  N   GLU A  65     -11.867   6.351   4.146  1.00 91.50           N  
ATOM    489  CA  GLU A  65     -12.886   7.385   3.905  1.00 91.50           C  
ATOM    490  C   GLU A  65     -13.484   7.341   2.493  1.00 91.50           C  
ATOM    491  CB  GLU A  65     -12.314   8.778   4.209  1.00 91.50           C  
ATOM    492  O   GLU A  65     -14.601   7.816   2.288  1.00 91.50           O  
ATOM    493  CG  GLU A  65     -11.843   8.870   5.668  1.00 91.50           C  
ATOM    494  CD  GLU A  65     -11.607  10.300   6.167  1.00 91.50           C  
ATOM    495  OE1 GLU A  65     -11.721  10.452   7.413  1.00 91.50           O  
ATOM    496  OE2 GLU A  65     -11.352  11.210   5.347  1.00 91.50           O  
ATOM    497  N   ASP A  66     -12.780   6.728   1.542  1.00 90.56           N  
ATOM    498  CA  ASP A  66     -13.254   6.472   0.179  1.00 90.56           C  
ATOM    499  C   ASP A  66     -14.224   5.277   0.082  1.00 90.56           C  
ATOM    500  CB  ASP A  66     -12.039   6.299  -0.747  1.00 90.56           C  
ATOM    501  O   ASP A  66     -14.861   5.079  -0.955  1.00 90.56           O  
ATOM    502  CG  ASP A  66     -11.164   5.081  -0.424  1.00 90.56           C  
ATOM    503  OD1 ASP A  66     -11.477   4.369   0.562  1.00 90.56           O  
ATOM    504  OD2 ASP A  66     -10.179   4.904  -1.166  1.00 90.56           O  
ATOM    505  N   GLY A  67     -14.393   4.525   1.175  1.00 92.18           N  
ATOM    506  CA  GLY A  67     -15.272   3.363   1.264  1.00 92.18           C  
ATOM    507  C   GLY A  67     -14.601   2.029   0.930  1.00 92.18           C  
ATOM    508  O   GLY A  67     -15.275   0.998   0.994  1.00 92.18           O  
ATOM    509  N   ASP A  68     -13.305   2.025   0.621  1.00 94.42           N  
ATOM    510  CA  ASP A  68     -12.518   0.818   0.391  1.00 94.42           C  
ATOM    511  C   ASP A  68     -11.655   0.458   1.617  1.00 94.42           C  
ATOM    512  CB  ASP A  68     -11.720   0.971  -0.921  1.00 94.42           C  
ATOM    513  O   ASP A  68     -11.555   1.227   2.579  1.00 94.42           O  
ATOM    514  CG  ASP A  68     -12.558   0.560  -2.140  1.00 94.42           C  
ATOM    515  OD1 ASP A  68     -13.104  -0.583  -2.097  1.00 94.42           O  
ATOM    516  OD2 ASP A  68     -12.633   1.329  -3.127  1.00 94.42           O  
ATOM    517  N   PRO A  69     -11.080  -0.758   1.673  1.00 97.48           N  
ATOM    518  CA  PRO A  69     -10.069  -1.081   2.673  1.00 97.48           C  
ATOM    519  C   PRO A  69      -8.861  -0.141   2.578  1.00 97.48           C  
ATOM    520  CB  PRO A  69      -9.687  -2.538   2.410  1.00 97.48           C  
ATOM    521  O   PRO A  69      -8.499   0.306   1.495  1.00 97.48           O  
ATOM    522  CG  PRO A  69     -10.895  -3.106   1.675  1.00 97.48           C  
ATOM    523  CD  PRO A  69     -11.364  -1.915   0.843  1.00 97.48           C  
ATOM    524  N   LEU A  70      -8.210   0.127   3.710  1.00 98.31           N  
ATOM    525  CA  LEU A  70      -7.053   1.016   3.775  1.00 98.31           C  
ATOM    526  C   LEU A  70      -5.891   0.462   2.943  1.00 98.31           C  
ATOM    527  CB  LEU A  70      -6.666   1.227   5.249  1.00 98.31           C  
ATOM    528  O   LEU A  70      -5.358  -0.611   3.238  1.00 98.31           O  
ATOM    529  CG  LEU A  70      -5.445   2.138   5.477  1.00 98.31           C  
ATOM    530  CD1 LEU A  70      -5.645   3.549   4.925  1.00 98.31           C  
ATOM    531  CD2 LEU A  70      -5.198   2.254   6.985  1.00 98.31           C  
ATOM    532  N   ASP A  71      -5.486   1.224   1.936  1.00 98.29           N  
ATOM    533  CA  ASP A  71      -4.383   0.890   1.044  1.00 98.29           C  
ATOM    534  C   ASP A  71      -3.009   1.061   1.704  1.00 98.29           C  
ATOM    535  CB  ASP A  71      -4.454   1.781  -0.198  1.00 98.29           C  
ATOM    536  O   ASP A  71      -2.812   1.843   2.642  1.00 98.29           O  
ATOM    537  CG  ASP A  71      -5.434   1.305  -1.267  1.00 98.29           C  
ATOM    538  OD1 ASP A  71      -5.586   0.083  -1.458  1.00 98.29           O  
ATOM    539  OD2 ASP A  71      -5.775   2.185  -2.089  1.00 98.29           O  
ATOM    540  N   GLY A  72      -2.008   0.384   1.145  1.00 98.49           N  
ATOM    541  CA  GLY A  72      -0.623   0.574   1.542  1.00 98.49           C  
ATOM    542  C   GLY A  72       0.411   0.181   0.493  1.00 98.49           C  
ATOM    543  O   GLY A  72       0.119  -0.439  -0.530  1.00 98.49           O  
ATOM    544  N   LEU A  73       1.657   0.542   0.788  1.00 98.77           N  
ATOM    545  CA  LEU A  73       2.850   0.165   0.044  1.00 98.77           C  
ATOM    546  C   LEU A  73       3.896  -0.391   1.016  1.00 98.77           C  
ATOM    547  CB  LEU A  73       3.319   1.375  -0.781  1.00 98.77           C  
ATOM    548  O   LEU A  73       4.279   0.253   1.996  1.00 98.77           O  
ATOM    549  CG  LEU A  73       4.500   1.080  -1.727  1.00 98.77           C  
ATOM    550  CD1 LEU A  73       4.421   1.993  -2.951  1.00 98.77           C  
ATOM    551  CD2 LEU A  73       5.856   1.327  -1.056  1.00 98.77           C  
ATOM    552  N   VAL A  74       4.362  -1.600   0.722  1.00 98.81           N  
ATOM    553  CA  VAL A  74       5.303  -2.369   1.532  1.00 98.81           C  
ATOM    554  C   VAL A  74       6.677  -2.343   0.882  1.00 98.81           C  
ATOM    555  CB  VAL A  74       4.838  -3.823   1.743  1.00 98.81           C  
ATOM    556  O   VAL A  74       6.854  -2.705  -0.284  1.00 98.81           O  
ATOM    557  CG1 VAL A  74       5.701  -4.539   2.792  1.00 98.81           C  
ATOM    558  CG2 VAL A  74       3.386  -3.894   2.210  1.00 98.81           C  
ATOM    559  N   LEU A  75       7.674  -1.950   1.665  1.00 98.62           N  
ATOM    560  CA  LEU A  75       9.075  -2.129   1.328  1.00 98.62           C  
ATOM    561  C   LEU A  75       9.502  -3.542   1.740  1.00 98.62           C  
ATOM    562  CB  LEU A  75       9.924  -1.044   2.003  1.00 98.62           C  
ATOM    563  O   LEU A  75       9.364  -3.950   2.895  1.00 98.62           O  
ATOM    564  CG  LEU A  75       9.489   0.405   1.723  1.00 98.62           C  
ATOM    565  CD1 LEU A  75      10.415   1.368   2.467  1.00 98.62           C  
ATOM    566  CD2 LEU A  75       9.538   0.732   0.231  1.00 98.62           C  
ATOM    567  N   SER A  76      10.025  -4.289   0.778  1.00 97.34           N  
ATOM    568  CA  SER A  76      10.428  -5.686   0.920  1.00 97.34           C  
ATOM    569  C   SER A  76      11.829  -5.895   0.341  1.00 97.34           C  
ATOM    570  CB  SER A  76       9.398  -6.563   0.197  1.00 97.34           C  
ATOM    571  O   SER A  76      12.254  -5.191  -0.581  1.00 97.34           O  
ATOM    572  OG  SER A  76       9.425  -6.244  -1.180  1.00 97.34           O  
ATOM    573  N   THR A  77      12.579  -6.881   0.842  1.00 97.26           N  
ATOM    574  CA  THR A  77      13.857  -7.254   0.207  1.00 97.26           C  
ATOM    575  C   THR A  77      13.623  -7.850  -1.186  1.00 97.26           C  
ATOM    576  CB  THR A  77      14.652  -8.218   1.099  1.00 97.26           C  
ATOM    577  O   THR A  77      14.291  -7.472  -2.155  1.00 97.26           O  
ATOM    578  CG2 THR A  77      15.966  -8.673   0.464  1.00 97.26           C  
ATOM    579  OG1 THR A  77      15.035  -7.543   2.267  1.00 97.26           O  
ATOM    580  N   TYR A  78      12.626  -8.725  -1.318  1.00 96.60           N  
ATOM    581  CA  TYR A  78      12.255  -9.391  -2.567  1.00 96.60           C  
ATOM    582  C   TYR A  78      10.790  -9.101  -2.904  1.00 96.60           C  
ATOM    583  CB  TYR A  78      12.483 -10.902  -2.441  1.00 96.60           C  
ATOM    584  O   TYR A  78       9.985  -9.088  -1.975  1.00 96.60           O  
ATOM    585  CG  TYR A  78      13.881 -11.281  -1.993  1.00 96.60           C  
ATOM    586  CD1 TYR A  78      14.975 -11.079  -2.855  1.00 96.60           C  
ATOM    587  CD2 TYR A  78      14.089 -11.801  -0.701  1.00 96.60           C  
ATOM    588  CE1 TYR A  78      16.279 -11.399  -2.431  1.00 96.60           C  
ATOM    589  CE2 TYR A  78      15.391 -12.126  -0.273  1.00 96.60           C  
ATOM    590  OH  TYR A  78      17.745 -12.221  -0.717  1.00 96.60           O  
ATOM    591  CZ  TYR A  78      16.486 -11.924  -1.137  1.00 96.60           C  
ATOM    592  N   PRO A  79      10.434  -8.918  -4.194  1.00 97.74           N  
ATOM    593  CA  PRO A  79       9.045  -8.700  -4.589  1.00 97.74           C  
ATOM    594  C   PRO A  79       8.135  -9.819  -4.081  1.00 97.74           C  
ATOM    595  CB  PRO A  79       9.033  -8.636  -6.120  1.00 97.74           C  
ATOM    596  O   PRO A  79       8.489 -11.001  -4.148  1.00 97.74           O  
ATOM    597  CG  PRO A  79      10.471  -8.260  -6.471  1.00 97.74           C  
ATOM    598  CD  PRO A  79      11.281  -8.954  -5.377  1.00 97.74           C  
ATOM    599  N   LEU A  80       6.963  -9.433  -3.595  1.00 98.36           N  
ATOM    600  CA  LEU A  80       5.945 -10.342  -3.088  1.00 98.36           C  
ATOM    601  C   LEU A  80       5.028 -10.806  -4.230  1.00 98.36           C  
ATOM    602  CB  LEU A  80       5.209  -9.641  -1.930  1.00 98.36           C  
ATOM    603  O   LEU A  80       5.066 -10.287  -5.345  1.00 98.36           O  
ATOM    604  CG  LEU A  80       6.127  -9.305  -0.730  1.00 98.36           C  
ATOM    605  CD1 LEU A  80       5.437  -8.319   0.212  1.00 98.36           C  
ATOM    606  CD2 LEU A  80       6.510 -10.564   0.052  1.00 98.36           C  
ATOM    607  N   LEU A  81       4.216 -11.831  -3.974  1.00 97.71           N  
ATOM    608  CA  LEU A  81       3.280 -12.372  -4.964  1.00 97.71           C  
ATOM    609  C   LEU A  81       1.868 -11.803  -4.751  1.00 97.71           C  
ATOM    610  CB  LEU A  81       3.279 -13.908  -4.902  1.00 97.71           C  
ATOM    611  O   LEU A  81       1.478 -11.598  -3.604  1.00 97.71           O  
ATOM    612  CG  LEU A  81       4.610 -14.576  -5.290  1.00 97.71           C  
ATOM    613  CD1 LEU A  81       4.497 -16.085  -5.069  1.00 97.71           C  
ATOM    614  CD2 LEU A  81       4.980 -14.334  -6.755  1.00 97.71           C  
ATOM    615  N   PRO A  82       1.058 -11.613  -5.809  1.00 97.81           N  
ATOM    616  CA  PRO A  82      -0.343 -11.236  -5.642  1.00 97.81           C  
ATOM    617  C   PRO A  82      -1.132 -12.293  -4.855  1.00 97.81           C  
ATOM    618  CB  PRO A  82      -0.913 -11.067  -7.052  1.00 97.81           C  
ATOM    619  O   PRO A  82      -0.961 -13.495  -5.065  1.00 97.81           O  
ATOM    620  CG  PRO A  82       0.311 -10.935  -7.952  1.00 97.81           C  
ATOM    621  CD  PRO A  82       1.380 -11.741  -7.221  1.00 97.81           C  
ATOM    622  N   GLY A  83      -2.033 -11.844  -3.986  1.00 97.36           N  
ATOM    623  CA  GLY A  83      -2.933 -12.673  -3.185  1.00 97.36           C  
ATOM    624  C   GLY A  83      -2.324 -13.242  -1.902  1.00 97.36           C  
ATOM    625  O   GLY A  83      -3.027 -13.939  -1.171  1.00 97.36           O  
ATOM    626  N   VAL A  84      -1.049 -12.968  -1.603  1.00 97.75           N  
ATOM    627  CA  VAL A  84      -0.443 -13.374  -0.325  1.00 97.75           C  
ATOM    628  C   VAL A  84      -0.804 -12.387   0.783  1.00 97.75           C  
ATOM    629  CB  VAL A  84       1.077 -13.610  -0.411  1.00 97.75           C  
ATOM    630  O   VAL A  84      -0.965 -11.192   0.538  1.00 97.75           O  
ATOM    631  CG1 VAL A  84       1.416 -14.576  -1.551  1.00 97.75           C  
ATOM    632  CG2 VAL A  84       1.890 -12.321  -0.540  1.00 97.75           C  
ATOM    633  N   VAL A  85      -0.908 -12.902   2.006  1.00 98.20           N  
ATOM    634  CA  VAL A  85      -1.077 -12.100   3.221  1.00 98.20           C  
ATOM    635  C   VAL A  85       0.287 -11.940   3.875  1.00 98.20           C  
ATOM    636  CB  VAL A  85      -2.072 -12.742   4.202  1.00 98.20           C  
ATOM    637  O   VAL A  85       0.985 -12.931   4.091  1.00 98.20           O  
ATOM    638  CG1 VAL A  85      -2.316 -11.829   5.409  1.00 98.20           C  
ATOM    639  CG2 VAL A  85      -3.427 -13.013   3.537  1.00 98.20           C  
ATOM    640  N   VAL A  86       0.664 -10.705   4.184  1.00 98.37           N  
ATOM    641  CA  VAL A  86       1.965 -10.370   4.773  1.00 98.37           C  
ATOM    642  C   VAL A  86       1.749  -9.639   6.086  1.00 98.37           C  
ATOM    643  CB  VAL A  86       2.804  -9.526   3.795  1.00 98.37           C  
ATOM    644  O   VAL A  86       0.915  -8.741   6.156  1.00 98.37           O  
ATOM    645  CG1 VAL A  86       4.230  -9.286   4.302  1.00 98.37           C  
ATOM    646  CG2 VAL A  86       2.910 -10.243   2.448  1.00 98.37           C  
ATOM    647  N   GLU A  87       2.507 -10.003   7.120  1.00 98.67           N  
ATOM    648  CA  GLU A  87       2.630  -9.174   8.319  1.00 98.67           C  
ATOM    649  C   GLU A  87       3.512  -7.960   7.999  1.00 98.67           C  
ATOM    650  CB  GLU A  87       3.211  -9.973   9.494  1.00 98.67           C  
ATOM    651  O   GLU A  87       4.701  -8.088   7.696  1.00 98.67           O  
ATOM    652  CG  GLU A  87       2.222 -10.986  10.088  1.00 98.67           C  
ATOM    653  CD  GLU A  87       2.772 -11.572  11.400  1.00 98.67           C  
ATOM    654  OE1 GLU A  87       2.141 -11.371  12.465  1.00 98.67           O  
ATOM    655  OE2 GLU A  87       3.871 -12.168  11.358  1.00 98.67           O  
ATOM    656  N   VAL A  88       2.916  -6.775   8.055  1.00 98.84           N  
ATOM    657  CA  VAL A  88       3.533  -5.501   7.700  1.00 98.84           C  
ATOM    658  C   VAL A  88       3.637  -4.641   8.946  1.00 98.84           C  
ATOM    659  CB  VAL A  88       2.730  -4.793   6.596  1.00 98.84           C  
ATOM    660  O   VAL A  88       2.635  -4.297   9.571  1.00 98.84           O  
ATOM    661  CG1 VAL A  88       3.324  -3.420   6.263  1.00 98.84           C  
ATOM    662  CG2 VAL A  88       2.734  -5.627   5.311  1.00 98.84           C  
ATOM    663  N   ARG A  89       4.864  -4.265   9.301  1.00 98.77           N  
ATOM    664  CA  ARG A  89       5.128  -3.274  10.343  1.00 98.77           C  
ATOM    665  C   ARG A  89       4.890  -1.886   9.766  1.00 98.77           C  
ATOM    666  CB  ARG A  89       6.545  -3.499  10.878  1.00 98.77           C  
ATOM    667  O   ARG A  89       5.530  -1.505   8.787  1.00 98.77           O  
ATOM    668  CG  ARG A  89       7.076  -2.375  11.783  1.00 98.77           C  
ATOM    669  CD  ARG A  89       8.322  -2.820  12.569  1.00 98.77           C  
ATOM    670  NE  ARG A  89       9.270  -3.624  11.761  1.00 98.77           N  
ATOM    671  NH1 ARG A  89      10.579  -4.456  13.463  1.00 98.77           N  
ATOM    672  NH2 ARG A  89      10.979  -5.117  11.401  1.00 98.77           N  
ATOM    673  CZ  ARG A  89      10.255  -4.393  12.203  1.00 98.77           C  
ATOM    674  N   VAL A  90       3.975  -1.144  10.380  1.00 98.89           N  
ATOM    675  CA  VAL A  90       3.600   0.210   9.954  1.00 98.89           C  
ATOM    676  C   VAL A  90       4.700   1.193  10.345  1.00 98.89           C  
ATOM    677  CB  VAL A  90       2.247   0.605  10.573  1.00 98.89           C  
ATOM    678  O   VAL A  90       5.093   1.240  11.513  1.00 98.89           O  
ATOM    679  CG1 VAL A  90       1.868   2.050  10.228  1.00 98.89           C  
ATOM    680  CG2 VAL A  90       1.140  -0.336  10.083  1.00 98.89           C  
ATOM    681  N   VAL A  91       5.182   1.985   9.382  1.00 98.76           N  
ATOM    682  CA  VAL A  91       6.278   2.952   9.591  1.00 98.76           C  
ATOM    683  C   VAL A  91       5.903   4.386   9.224  1.00 98.76           C  
ATOM    684  CB  VAL A  91       7.582   2.526   8.881  1.00 98.76           C  
ATOM    685  O   VAL A  91       6.506   5.314   9.747  1.00 98.76           O  
ATOM    686  CG1 VAL A  91       8.013   1.122   9.326  1.00 98.76           C  
ATOM    687  CG2 VAL A  91       7.505   2.554   7.350  1.00 98.76           C  
ATOM    688  N   GLY A  92       4.898   4.606   8.378  1.00 98.73           N  
ATOM    689  CA  GLY A  92       4.485   5.956   7.995  1.00 98.73           C  
ATOM    690  C   GLY A  92       3.188   5.989   7.203  1.00 98.73           C  
ATOM    691  O   GLY A  92       2.574   4.953   6.949  1.00 98.73           O  
ATOM    692  N   LEU A  93       2.770   7.192   6.822  1.00 98.59           N  
ATOM    693  CA  LEU A  93       1.560   7.426   6.036  1.00 98.59           C  
ATOM    694  C   LEU A  93       1.863   8.421   4.916  1.00 98.59           C  
ATOM    695  CB  LEU A  93       0.455   7.938   6.976  1.00 98.59           C  
ATOM    696  O   LEU A  93       2.406   9.501   5.163  1.00 98.59           O  
ATOM    697  CG  LEU A  93      -0.969   7.988   6.403  1.00 98.59           C  
ATOM    698  CD1 LEU A  93      -1.565   6.585   6.305  1.00 98.59           C  
ATOM    699  CD2 LEU A  93      -1.849   8.815   7.342  1.00 98.59           C  
ATOM    700  N   LEU A  94       1.498   8.061   3.693  1.00 98.43           N  
ATOM    701  CA  LEU A  94       1.500   8.952   2.543  1.00 98.43           C  
ATOM    702  C   LEU A  94       0.093   9.525   2.377  1.00 98.43           C  
ATOM    703  CB  LEU A  94       1.963   8.158   1.313  1.00 98.43           C  
ATOM    704  O   LEU A  94      -0.867   8.777   2.218  1.00 98.43           O  
ATOM    705  CG  LEU A  94       2.008   8.990   0.021  1.00 98.43           C  
ATOM    706  CD1 LEU A  94       3.072  10.084   0.095  1.00 98.43           C  
ATOM    707  CD2 LEU A  94       2.343   8.076  -1.153  1.00 98.43           C  
ATOM    708  N   LEU A  95      -0.025  10.849   2.423  1.00 97.86           N  
ATOM    709  CA  LEU A  95      -1.279  11.551   2.186  1.00 97.86           C  
ATOM    710  C   LEU A  95      -1.338  12.020   0.738  1.00 97.86           C  
ATOM    711  CB  LEU A  95      -1.422  12.735   3.151  1.00 97.86           C  
ATOM    712  O   LEU A  95      -0.391  12.633   0.232  1.00 97.86           O  
ATOM    713  CG  LEU A  95      -1.451  12.364   4.640  1.00 97.86           C  
ATOM    714  CD1 LEU A  95      -1.577  13.648   5.466  1.00 97.86           C  
ATOM    715  CD2 LEU A  95      -2.628  11.451   4.982  1.00 97.86           C  
ATOM    716  N   MET A  96      -2.463  11.751   0.086  1.00 96.45           N  
ATOM    717  CA  MET A  96      -2.720  12.139  -1.291  1.00 96.45           C  
ATOM    718  C   MET A  96      -4.149  12.647  -1.461  1.00 96.45           C  
ATOM    719  CB  MET A  96      -2.452  10.962  -2.239  1.00 96.45           C  
ATOM    720  O   MET A  96      -5.013  12.448  -0.611  1.00 96.45           O  
ATOM    721  CG  MET A  96      -1.103  10.284  -1.973  1.00 96.45           C  
ATOM    722  SD  MET A  96      -0.566   9.131  -3.250  1.00 96.45           S  
ATOM    723  CE  MET A  96      -2.004   8.047  -3.276  1.00 96.45           C  
ATOM    724  N   GLU A  97      -4.377  13.321  -2.578  1.00 94.63           N  
ATOM    725  CA  GLU A  97      -5.691  13.709  -3.075  1.00 94.63           C  
ATOM    726  C   GLU A  97      -5.818  13.261  -4.532  1.00 94.63           C  
ATOM    727  CB  GLU A  97      -5.882  15.230  -2.969  1.00 94.63           C  
ATOM    728  O   GLU A  97      -4.857  13.357  -5.306  1.00 94.63           O  
ATOM    729  CG  GLU A  97      -6.050  15.726  -1.523  1.00 94.63           C  
ATOM    730  CD  GLU A  97      -6.029  17.263  -1.398  1.00 94.63           C  
ATOM    731  OE1 GLU A  97      -6.085  17.750  -0.246  1.00 94.63           O  
ATOM    732  OE2 GLU A  97      -5.869  17.976  -2.422  1.00 94.63           O  
ATOM    733  N   ASP A  98      -7.003  12.798  -4.911  1.00 92.66           N  
ATOM    734  CA  ASP A  98      -7.354  12.474  -6.288  1.00 92.66           C  
ATOM    735  C   ASP A  98      -8.756  12.992  -6.652  1.00 92.66           C  
ATOM    736  CB  ASP A  98      -7.100  10.972  -6.542  1.00 92.66           C  
ATOM    737  O   ASP A  98      -9.378  13.755  -5.907  1.00 92.66           O  
ATOM    738  CG  ASP A  98      -8.228   9.973  -6.281  1.00 92.66           C  
ATOM    739  OD1 ASP A  98      -9.298  10.357  -5.759  1.00 92.66           O  
ATOM    740  OD2 ASP A  98      -8.027   8.832  -6.775  1.00 92.66           O  
ATOM    741  N   GLU A  99      -9.265  12.615  -7.829  1.00 88.95           N  
ATOM    742  CA  GLU A  99     -10.573  13.065  -8.307  1.00 88.95           C  
ATOM    743  C   GLU A  99     -11.768  12.711  -7.395  1.00 88.95           C  
ATOM    744  CB  GLU A  99     -10.795  12.563  -9.746  1.00 88.95           C  
ATOM    745  O   GLU A  99     -12.840  13.300  -7.559  1.00 88.95           O  
ATOM    746  CG  GLU A  99     -10.989  11.038  -9.927  1.00 88.95           C  
ATOM    747  CD  GLU A  99      -9.705  10.177 -10.018  1.00 88.95           C  
ATOM    748  OE1 GLU A  99      -9.818   8.962 -10.324  1.00 88.95           O  
ATOM    749  OE2 GLU A  99      -8.570  10.704  -9.957  1.00 88.95           O  
ATOM    750  N   LYS A 100     -11.607  11.765  -6.459  1.00 87.76           N  
ATOM    751  CA  LYS A 100     -12.642  11.310  -5.521  1.00 87.76           C  
ATOM    752  C   LYS A 100     -12.497  11.892  -4.113  1.00 87.76           C  
ATOM    753  CB  LYS A 100     -12.622   9.781  -5.433  1.00 87.76           C  
ATOM    754  O   LYS A 100     -13.455  11.801  -3.348  1.00 87.76           O  
ATOM    755  CG  LYS A 100     -12.886   9.076  -6.770  1.00 87.76           C  
ATOM    756  CD  LYS A 100     -12.922   7.574  -6.494  1.00 87.76           C  
ATOM    757  CE  LYS A 100     -13.139   6.743  -7.755  1.00 87.76           C  
ATOM    758  NZ  LYS A 100     -13.079   5.306  -7.382  1.00 87.76           N  
ATOM    759  N   GLY A 101     -11.364  12.507  -3.773  1.00 90.77           N  
ATOM    760  CA  GLY A 101     -11.127  13.090  -2.451  1.00 90.77           C  
ATOM    761  C   GLY A 101      -9.749  12.759  -1.888  1.00 90.77           C  
ATOM    762  O   GLY A 101      -8.784  12.626  -2.636  1.00 90.77           O  
ATOM    763  N   GLY A 102      -9.658  12.686  -0.558  1.00 92.98           N  
ATOM    764  CA  GLY A 102      -8.435  12.291   0.138  1.00 92.98           C  
ATOM    765  C   GLY A 102      -8.193  10.784   0.043  1.00 92.98           C  
ATOM    766  O   GLY A 102      -9.127  10.000   0.176  1.00 92.98           O  
ATOM    767  N   ASP A 103      -6.936  10.402  -0.156  1.00 94.86           N  
ATOM    768  CA  ASP A 103      -6.472   9.020  -0.273  1.00 94.86           C  
ATOM    769  C   ASP A 103      -5.207   8.856   0.582  1.00 94.86           C  
ATOM    770  CB  ASP A 103      -6.238   8.697  -1.758  1.00 94.86           C  
ATOM    771  O   ASP A 103      -4.139   9.398   0.274  1.00 94.86           O  
ATOM    772  CG  ASP A 103      -5.658   7.299  -1.997  1.00 94.86           C  
ATOM    773  OD1 ASP A 103      -5.622   6.470  -1.062  1.00 94.86           O  
ATOM    774  OD2 ASP A 103      -5.142   7.045  -3.114  1.00 94.86           O  
ATOM    775  N   ALA A 104      -5.347   8.160   1.708  1.00 96.80           N  
ATOM    776  CA  ALA A 104      -4.257   7.902   2.636  1.00 96.80           C  
ATOM    777  C   ALA A 104      -3.723   6.486   2.420  1.00 96.80           C  
ATOM    778  CB  ALA A 104      -4.743   8.138   4.069  1.00 96.80           C  
ATOM    779  O   ALA A 104      -4.482   5.521   2.423  1.00 96.80           O  
ATOM    780  N   LYS A 105      -2.401   6.356   2.284  1.00 98.21           N  
ATOM    781  CA  LYS A 105      -1.744   5.066   2.055  1.00 98.21           C  
ATOM    782  C   LYS A 105      -0.719   4.775   3.130  1.00 98.21           C  
ATOM    783  CB  LYS A 105      -1.146   5.003   0.645  1.00 98.21           C  
ATOM    784  O   LYS A 105       0.196   5.566   3.366  1.00 98.21           O  
ATOM    785  CG  LYS A 105      -2.240   5.281  -0.395  1.00 98.21           C  
ATOM    786  CD  LYS A 105      -1.873   4.693  -1.754  1.00 98.21           C  
ATOM    787  CE  LYS A 105      -2.959   4.940  -2.811  1.00 98.21           C  
ATOM    788  NZ  LYS A 105      -4.322   4.529  -2.392  1.00 98.21           N  
ATOM    789  N   VAL A 106      -0.859   3.626   3.778  1.00 98.71           N  
ATOM    790  CA  VAL A 106       0.092   3.161   4.788  1.00 98.71           C  
ATOM    791  C   VAL A 106       1.408   2.792   4.123  1.00 98.71           C  
ATOM    792  CB  VAL A 106      -0.486   1.990   5.598  1.00 98.71           C  
ATOM    793  O   VAL A 106       1.448   2.129   3.093  1.00 98.71           O  
ATOM    794  CG1 VAL A 106       0.551   1.352   6.529  1.00 98.71           C  
ATOM    795  CG2 VAL A 106      -1.635   2.506   6.469  1.00 98.71           C  
ATOM    796  N   ILE A 107       2.506   3.199   4.742  1.00 98.80           N  
ATOM    797  CA  ILE A 107       3.852   2.804   4.354  1.00 98.80           C  
ATOM    798  C   ILE A 107       4.351   1.839   5.415  1.00 98.80           C  
ATOM    799  CB  ILE A 107       4.755   4.034   4.177  1.00 98.80           C  
ATOM    800  O   ILE A 107       4.295   2.130   6.616  1.00 98.80           O  
ATOM    801  CG1 ILE A 107       4.107   5.054   3.211  1.00 98.80           C  
ATOM    802  CG2 ILE A 107       6.163   3.612   3.713  1.00 98.80           C  
ATOM    803  CD1 ILE A 107       4.003   4.608   1.744  1.00 98.80           C  
ATOM    804  N   GLY A 108       4.823   0.682   4.971  1.00 98.79           N  
ATOM    805  CA  GLY A 108       5.250  -0.384   5.862  1.00 98.79           C  
ATOM    806  C   GLY A 108       6.452  -1.154   5.346  1.00 98.79           C  
ATOM    807  O   GLY A 108       6.875  -1.009   4.202  1.00 98.79           O  
ATOM    808  N   VAL A 109       6.993  -1.997   6.214  1.00 98.79           N  
ATOM    809  CA  VAL A 109       8.038  -2.973   5.890  1.00 98.79           C  
ATOM    810  C   VAL A 109       7.542  -4.371   6.228  1.00 98.79           C  
ATOM    811  CB  VAL A 109       9.363  -2.668   6.617  1.00 98.79           C  
ATOM    812  O   VAL A 109       6.710  -4.529   7.125  1.00 98.79           O  
ATOM    813  CG1 VAL A 109       9.948  -1.318   6.194  1.00 98.79           C  
ATOM    814  CG2 VAL A 109       9.250  -2.683   8.146  1.00 98.79           C  
ATOM    815  N   VAL A 110       8.068  -5.396   5.557  1.00 98.63           N  
ATOM    816  CA  VAL A 110       7.849  -6.788   5.988  1.00 98.63           C  
ATOM    817  C   VAL A 110       8.309  -6.928   7.445  1.00 98.63           C  
ATOM    818  CB  VAL A 110       8.582  -7.786   5.072  1.00 98.63           C  
ATOM    819  O   VAL A 110       9.439  -6.569   7.777  1.00 98.63           O  
ATOM    820  CG1 VAL A 110       8.361  -9.233   5.531  1.00 98.63           C  
ATOM    821  CG2 VAL A 110       8.085  -7.665   3.623  1.00 98.63           C  
ATOM    822  N   ALA A 111       7.420  -7.394   8.328  1.00 98.22           N  
ATOM    823  CA  ALA A 111       7.682  -7.423   9.766  1.00 98.22           C  
ATOM    824  C   ALA A 111       8.854  -8.353  10.118  1.00 98.22           C  
ATOM    825  CB  ALA A 111       6.394  -7.820  10.498  1.00 98.22           C  
ATOM    826  O   ALA A 111       9.730  -7.957  10.883  1.00 98.22           O  
ATOM    827  N   GLU A 112       8.898  -9.539   9.506  1.00 97.01           N  
ATOM    828  CA  GLU A 112       9.934 -10.558   9.716  1.00 97.01           C  
ATOM    829  C   GLU A 112      11.020 -10.499   8.621  1.00 97.01           C  
ATOM    830  CB  GLU A 112       9.267 -11.938   9.873  1.00 97.01           C  
ATOM    831  O   GLU A 112      11.308 -11.474   7.927  1.00 97.01           O  
ATOM    832  CG  GLU A 112      10.180 -13.017  10.489  1.00 97.01           C  
ATOM    833  CD  GLU A 112      10.650 -12.711  11.923  1.00 97.01           C  
ATOM    834  OE1 GLU A 112      11.679 -13.302  12.326  1.00 97.01           O  
ATOM    835  OE2 GLU A 112       9.987 -11.907  12.618  1.00 97.01           O  
ATOM    836  N   ASP A 113      11.618  -9.321   8.430  1.00 97.87           N  
ATOM    837  CA  ASP A 113      12.814  -9.140   7.600  1.00 97.87           C  
ATOM    838  C   ASP A 113      13.859  -8.326   8.365  1.00 97.87           C  
ATOM    839  CB  ASP A 113      12.462  -8.506   6.245  1.00 97.87           C  
ATOM    840  O   ASP A 113      13.810  -7.097   8.408  1.00 97.87           O  
ATOM    841  CG  ASP A 113      13.627  -8.519   5.237  1.00 97.87           C  
ATOM    842  OD1 ASP A 113      14.795  -8.845   5.585  1.00 97.87           O  
ATOM    843  OD2 ASP A 113      13.355  -8.246   4.045  1.00 97.87           O  
ATOM    844  N   GLN A 114      14.841  -9.022   8.944  1.00 97.15           N  
ATOM    845  CA  GLN A 114      15.902  -8.417   9.761  1.00 97.15           C  
ATOM    846  C   GLN A 114      16.691  -7.324   9.027  1.00 97.15           C  
ATOM    847  CB  GLN A 114      16.880  -9.507  10.218  1.00 97.15           C  
ATOM    848  O   GLN A 114      17.273  -6.436   9.649  1.00 97.15           O  
ATOM    849  CG  GLN A 114      16.245 -10.485  11.214  1.00 97.15           C  
ATOM    850  CD  GLN A 114      17.229 -11.547  11.696  1.00 97.15           C  
ATOM    851  NE2 GLN A 114      16.985 -12.136  12.844  1.00 97.15           N  
ATOM    852  OE1 GLN A 114      18.214 -11.890  11.056  1.00 97.15           O  
ATOM    853  N   ARG A 115      16.710  -7.347   7.686  1.00 98.11           N  
ATOM    854  CA  ARG A 115      17.361  -6.298   6.888  1.00 98.11           C  
ATOM    855  C   ARG A 115      16.660  -4.950   7.038  1.00 98.11           C  
ATOM    856  CB  ARG A 115      17.400  -6.704   5.410  1.00 98.11           C  
ATOM    857  O   ARG A 115      17.303  -3.924   6.844  1.00 98.11           O  
ATOM    858  CG  ARG A 115      18.148  -8.024   5.192  1.00 98.11           C  
ATOM    859  CD  ARG A 115      18.117  -8.386   3.707  1.00 98.11           C  
ATOM    860  NE  ARG A 115      18.538  -9.779   3.480  1.00 98.11           N  
ATOM    861  NH1 ARG A 115      16.505 -10.751   3.986  1.00 98.11           N  
ATOM    862  NH2 ARG A 115      18.230 -12.022   3.343  1.00 98.11           N  
ATOM    863  CZ  ARG A 115      17.753 -10.836   3.603  1.00 98.11           C  
ATOM    864  N   LEU A 116      15.376  -4.951   7.397  1.00 97.98           N  
ATOM    865  CA  LEU A 116      14.518  -3.775   7.526  1.00 97.98           C  
ATOM    866  C   LEU A 116      14.275  -3.369   8.989  1.00 97.98           C  
ATOM    867  CB  LEU A 116      13.200  -4.027   6.764  1.00 97.98           C  
ATOM    868  O   LEU A 116      13.546  -2.414   9.232  1.00 97.98           O  
ATOM    869  CG  LEU A 116      13.372  -4.374   5.272  1.00 97.98           C  
ATOM    870  CD1 LEU A 116      12.019  -4.670   4.630  1.00 97.98           C  
ATOM    871  CD2 LEU A 116      14.025  -3.238   4.479  1.00 97.98           C  
ATOM    872  N   ASP A 117      14.911  -4.022   9.970  1.00 97.91           N  
ATOM    873  CA  ASP A 117      14.721  -3.714  11.400  1.00 97.91           C  
ATOM    874  C   ASP A 117      15.134  -2.291  11.791  1.00 97.91           C  
ATOM    875  CB  ASP A 117      15.512  -4.710  12.264  1.00 97.91           C  
ATOM    876  O   ASP A 117      14.651  -1.752  12.786  1.00 97.91           O  
ATOM    877  CG  ASP A 117      14.794  -6.042  12.478  1.00 97.91           C  
ATOM    878  OD1 ASP A 117      13.544  -6.071  12.327  1.00 97.91           O  
ATOM    879  OD2 ASP A 117      15.501  -7.003  12.853  1.00 97.91           O  
ATOM    880  N   HIS A 118      16.003  -1.658  11.008  1.00 97.94           N  
ATOM    881  CA  HIS A 118      16.392  -0.266  11.209  1.00 97.94           C  
ATOM    882  C   HIS A 118      15.312   0.737  10.772  1.00 97.94           C  
ATOM    883  CB  HIS A 118      17.726  -0.013  10.496  1.00 97.94           C  
ATOM    884  O   HIS A 118      15.429   1.908  11.112  1.00 97.94           O  
ATOM    885  CG  HIS A 118      17.641  -0.112   8.993  1.00 97.94           C  
ATOM    886  CD2 HIS A 118      17.558   0.938   8.117  1.00 97.94           C  
ATOM    887  ND1 HIS A 118      17.626  -1.267   8.238  1.00 97.94           N  
ATOM    888  CE1 HIS A 118      17.539  -0.915   6.946  1.00 97.94           C  
ATOM    889  NE2 HIS A 118      17.514   0.417   6.820  1.00 97.94           N  
ATOM    890  N   ILE A 119      14.277   0.303  10.041  1.00 98.54           N  
ATOM    891  CA  ILE A 119      13.177   1.158   9.590  1.00 98.54           C  
ATOM    892  C   ILE A 119      12.016   1.034  10.579  1.00 98.54           C  
ATOM    893  CB  ILE A 119      12.764   0.845   8.135  1.00 98.54           C  
ATOM    894  O   ILE A 119      11.269   0.053  10.566  1.00 98.54           O  
ATOM    895  CG1 ILE A 119      13.981   0.889   7.181  1.00 98.54           C  
ATOM    896  CG2 ILE A 119      11.685   1.843   7.669  1.00 98.54           C  
ATOM    897  CD1 ILE A 119      13.642   0.658   5.703  1.00 98.54           C  
ATOM    898  N   GLN A 120      11.874   2.027  11.456  1.00 98.34           N  
ATOM    899  CA  GLN A 120      10.845   2.070  12.497  1.00 98.34           C  
ATOM    900  C   GLN A 120       9.893   3.254  12.355  1.00 98.34           C  
ATOM    901  CB  GLN A 120      11.510   2.099  13.882  1.00 98.34           C  
ATOM    902  O   GLN A 120       8.812   3.198  12.937  1.00 98.34           O  
ATOM    903  CG  GLN A 120      12.321   0.831  14.184  1.00 98.34           C  
ATOM    904  CD  GLN A 120      11.479  -0.442  14.129  1.00 98.34           C  
ATOM    905  NE2 GLN A 120      12.033  -1.520  13.627  1.00 98.34           N  
ATOM    906  OE1 GLN A 120      10.325  -0.503  14.554  1.00 98.34           O  
ATOM    907  N   ASP A 121      10.269   4.287  11.605  1.00 98.66           N  
ATOM    908  CA  ASP A 121       9.450   5.451  11.267  1.00 98.66           C  
ATOM    909  C   ASP A 121       9.713   5.888   9.810  1.00 98.66           C  
ATOM    910  CB  ASP A 121       9.735   6.582  12.276  1.00 98.66           C  
ATOM    911  O   ASP A 121      10.647   5.421   9.153  1.00 98.66           O  
ATOM    912  CG  ASP A 121       8.551   7.547  12.421  1.00 98.66           C  
ATOM    913  OD1 ASP A 121       8.268   8.297  11.463  1.00 98.66           O  
ATOM    914  OD2 ASP A 121       7.875   7.515  13.471  1.00 98.66           O  
ATOM    915  N   ILE A 122       8.921   6.824   9.288  1.00 98.47           N  
ATOM    916  CA  ILE A 122       9.072   7.347   7.931  1.00 98.47           C  
ATOM    917  C   ILE A 122      10.395   8.095   7.739  1.00 98.47           C  
ATOM    918  CB  ILE A 122       7.858   8.232   7.565  1.00 98.47           C  
ATOM    919  O   ILE A 122      10.897   8.205   6.621  1.00 98.47           O  
ATOM    920  CG1 ILE A 122       7.725   8.464   6.048  1.00 98.47           C  
ATOM    921  CG2 ILE A 122       7.902   9.613   8.248  1.00 98.47           C  
ATOM    922  CD1 ILE A 122       7.662   7.176   5.218  1.00 98.47           C  
ATOM    923  N   GLY A 123      10.972   8.602   8.833  1.00 98.22           N  
ATOM    924  CA  GLY A 123      12.294   9.225   8.847  1.00 98.22           C  
ATOM    925  C   GLY A 123      13.442   8.249   8.575  1.00 98.22           C  
ATOM    926  O   GLY A 123      14.480   8.680   8.078  1.00 98.22           O  
ATOM    927  N   ASP A 124      13.243   6.954   8.841  1.00 98.61           N  
ATOM    928  CA  ASP A 124      14.251   5.914   8.606  1.00 98.61           C  
ATOM    929  C   ASP A 124      14.230   5.404   7.157  1.00 98.61           C  
ATOM    930  CB  ASP A 124      14.017   4.737   9.556  1.00 98.61           C  
ATOM    931  O   ASP A 124      15.186   4.781   6.692  1.00 98.61           O  
ATOM    932  CG  ASP A 124      14.006   5.102  11.040  1.00 98.61           C  
ATOM    933  OD1 ASP A 124      14.827   5.949  11.458  1.00 98.61           O  
ATOM    934  OD2 ASP A 124      13.143   4.524  11.744  1.00 98.61           O  
ATOM    935  N   VAL A 125      13.144   5.672   6.420  1.00 98.49           N  
ATOM    936  CA  VAL A 125      13.048   5.337   4.997  1.00 98.49           C  
ATOM    937  C   VAL A 125      13.987   6.258   4.209  1.00 98.49           C  
ATOM    938  CB  VAL A 125      11.608   5.428   4.463  1.00 98.49           C  
ATOM    939  O   VAL A 125      13.844   7.485   4.288  1.00 98.49           O  
ATOM    940  CG1 VAL A 125      11.548   5.042   2.977  1.00 98.49           C  
ATOM    941  CG2 VAL A 125      10.682   4.469   5.222  1.00 98.49           C  
ATOM    942  N   PRO A 126      14.917   5.707   3.401  1.00 98.13           N  
ATOM    943  CA  PRO A 126      15.836   6.516   2.614  1.00 98.13           C  
ATOM    944  C   PRO A 126      15.107   7.546   1.748  1.00 98.13           C  
ATOM    945  CB  PRO A 126      16.639   5.528   1.765  1.00 98.13           C  
ATOM    946  O   PRO A 126      14.123   7.235   1.078  1.00 98.13           O  
ATOM    947  CG  PRO A 126      16.622   4.253   2.605  1.00 98.13           C  
ATOM    948  CD  PRO A 126      15.243   4.292   3.258  1.00 98.13           C  
ATOM    949  N   GLU A 127      15.628   8.772   1.711  1.00 98.05           N  
ATOM    950  CA  GLU A 127      14.997   9.884   0.990  1.00 98.05           C  
ATOM    951  C   GLU A 127      14.762   9.570  -0.495  1.00 98.05           C  
ATOM    952  CB  GLU A 127      15.866  11.137   1.178  1.00 98.05           C  
ATOM    953  O   GLU A 127      13.693   9.865  -1.018  1.00 98.05           O  
ATOM    954  CG  GLU A 127      15.261  12.409   0.570  1.00 98.05           C  
ATOM    955  CD  GLU A 127      13.882  12.774   1.137  1.00 98.05           C  
ATOM    956  OE1 GLU A 127      13.087  13.357   0.370  1.00 98.05           O  
ATOM    957  OE2 GLU A 127      13.628  12.480   2.333  1.00 98.05           O  
ATOM    958  N   GLY A 128      15.706   8.888  -1.153  1.00 97.98           N  
ATOM    959  CA  GLY A 128      15.541   8.456  -2.545  1.00 97.98           C  
ATOM    960  C   GLY A 128      14.349   7.513  -2.755  1.00 97.98           C  
ATOM    961  O   GLY A 128      13.656   7.635  -3.758  1.00 97.98           O  
ATOM    962  N   VAL A 129      14.054   6.639  -1.785  1.00 98.21           N  
ATOM    963  CA  VAL A 129      12.892   5.732  -1.834  1.00 98.21           C  
ATOM    964  C   VAL A 129      11.592   6.519  -1.668  1.00 98.21           C  
ATOM    965  CB  VAL A 129      13.006   4.620  -0.768  1.00 98.21           C  
ATOM    966  O   VAL A 129      10.643   6.302  -2.417  1.00 98.21           O  
ATOM    967  CG1 VAL A 129      11.760   3.731  -0.703  1.00 98.21           C  
ATOM    968  CG2 VAL A 129      14.214   3.715  -1.044  1.00 98.21           C  
ATOM    969  N   LYS A 130      11.543   7.483  -0.738  1.00 98.43           N  
ATOM    970  CA  LYS A 130      10.373   8.368  -0.591  1.00 98.43           C  
ATOM    971  C   LYS A 130      10.125   9.182  -1.861  1.00 98.43           C  
ATOM    972  CB  LYS A 130      10.540   9.308   0.607  1.00 98.43           C  
ATOM    973  O   LYS A 130       8.990   9.267  -2.317  1.00 98.43           O  
ATOM    974  CG  LYS A 130      10.500   8.562   1.951  1.00 98.43           C  
ATOM    975  CD  LYS A 130      10.556   9.522   3.147  1.00 98.43           C  
ATOM    976  CE  LYS A 130      11.897  10.254   3.131  1.00 98.43           C  
ATOM    977  NZ  LYS A 130      11.999  11.316   4.146  1.00 98.43           N  
ATOM    978  N   GLN A 131      11.176   9.736  -2.463  1.00 98.01           N  
ATOM    979  CA  GLN A 131      11.074  10.490  -3.714  1.00 98.01           C  
ATOM    980  C   GLN A 131      10.578   9.621  -4.872  1.00 98.01           C  
ATOM    981  CB  GLN A 131      12.435  11.106  -4.055  1.00 98.01           C  
ATOM    982  O   GLN A 131       9.732  10.068  -5.642  1.00 98.01           O  
ATOM    983  CG  GLN A 131      12.754  12.269  -3.108  1.00 98.01           C  
ATOM    984  CD  GLN A 131      14.152  12.841  -3.294  1.00 98.01           C  
ATOM    985  NE2 GLN A 131      14.479  13.858  -2.531  1.00 98.01           N  
ATOM    986  OE1 GLN A 131      14.968  12.409  -4.094  1.00 98.01           O  
ATOM    987  N   GLU A 132      11.050   8.377  -4.973  1.00 98.03           N  
ATOM    988  CA  GLU A 132      10.579   7.418  -5.975  1.00 98.03           C  
ATOM    989  C   GLU A 132       9.086   7.093  -5.796  1.00 98.03           C  
ATOM    990  CB  GLU A 132      11.453   6.158  -5.900  1.00 98.03           C  
ATOM    991  O   GLU A 132       8.320   7.169  -6.757  1.00 98.03           O  
ATOM    992  CG  GLU A 132      11.158   5.180  -7.045  1.00 98.03           C  
ATOM    993  CD  GLU A 132      12.017   3.904  -6.996  1.00 98.03           C  
ATOM    994  OE1 GLU A 132      11.896   3.104  -7.952  1.00 98.03           O  
ATOM    995  OE2 GLU A 132      12.792   3.727  -6.027  1.00 98.03           O  
ATOM    996  N   ILE A 133       8.649   6.814  -4.561  1.00 98.40           N  
ATOM    997  CA  ILE A 133       7.236   6.563  -4.234  1.00 98.40           C  
ATOM    998  C   ILE A 133       6.365   7.776  -4.569  1.00 98.40           C  
ATOM    999  CB  ILE A 133       7.090   6.155  -2.751  1.00 98.40           C  
ATOM   1000  O   ILE A 133       5.332   7.634  -5.225  1.00 98.40           O  
ATOM   1001  CG1 ILE A 133       7.735   4.778  -2.484  1.00 98.40           C  
ATOM   1002  CG2 ILE A 133       5.604   6.101  -2.348  1.00 98.40           C  
ATOM   1003  CD1 ILE A 133       7.988   4.520  -0.995  1.00 98.40           C  
ATOM   1004  N   GLN A 134       6.781   8.971  -4.144  1.00 97.71           N  
ATOM   1005  CA  GLN A 134       6.049  10.204  -4.415  1.00 97.71           C  
ATOM   1006  C   GLN A 134       5.936  10.457  -5.924  1.00 97.71           C  
ATOM   1007  CB  GLN A 134       6.725  11.366  -3.671  1.00 97.71           C  
ATOM   1008  O   GLN A 134       4.835  10.677  -6.426  1.00 97.71           O  
ATOM   1009  CG  GLN A 134       6.096  12.714  -4.049  1.00 97.71           C  
ATOM   1010  CD  GLN A 134       6.512  13.873  -3.159  1.00 97.71           C  
ATOM   1011  NE2 GLN A 134       6.260  15.078  -3.616  1.00 97.71           N  
ATOM   1012  OE1 GLN A 134       7.020  13.725  -2.052  1.00 97.71           O  
ATOM   1013  N   HIS A 135       7.049  10.354  -6.656  1.00 97.08           N  
ATOM   1014  CA  HIS A 135       7.062  10.551  -8.102  1.00 97.08           C  
ATOM   1015  C   HIS A 135       6.153   9.553  -8.829  1.00 97.08           C  
ATOM   1016  CB  HIS A 135       8.500  10.430  -8.617  1.00 97.08           C  
ATOM   1017  O   HIS A 135       5.421   9.941  -9.743  1.00 97.08           O  
ATOM   1018  CG  HIS A 135       8.594  10.694 -10.097  1.00 97.08           C  
ATOM   1019  CD2 HIS A 135       8.843   9.784 -11.091  1.00 97.08           C  
ATOM   1020  ND1 HIS A 135       8.380  11.909 -10.699  1.00 97.08           N  
ATOM   1021  CE1 HIS A 135       8.517  11.743 -12.023  1.00 97.08           C  
ATOM   1022  NE2 HIS A 135       8.803  10.465 -12.317  1.00 97.08           N  
ATOM   1023  N   PHE A 136       6.160   8.283  -8.411  1.00 97.85           N  
ATOM   1024  CA  PHE A 136       5.262   7.271  -8.959  1.00 97.85           C  
ATOM   1025  C   PHE A 136       3.794   7.686  -8.794  1.00 97.85           C  
ATOM   1026  CB  PHE A 136       5.539   5.914  -8.299  1.00 97.85           C  
ATOM   1027  O   PHE A 136       3.074   7.777  -9.789  1.00 97.85           O  
ATOM   1028  CG  PHE A 136       4.503   4.863  -8.646  1.00 97.85           C  
ATOM   1029  CD1 PHE A 136       3.460   4.573  -7.745  1.00 97.85           C  
ATOM   1030  CD2 PHE A 136       4.559   4.206  -9.888  1.00 97.85           C  
ATOM   1031  CE1 PHE A 136       2.477   3.630  -8.088  1.00 97.85           C  
ATOM   1032  CE2 PHE A 136       3.578   3.258 -10.229  1.00 97.85           C  
ATOM   1033  CZ  PHE A 136       2.536   2.975  -9.330  1.00 97.85           C  
ATOM   1034  N   PHE A 137       3.345   8.000  -7.573  1.00 96.71           N  
ATOM   1035  CA  PHE A 137       1.940   8.346  -7.337  1.00 96.71           C  
ATOM   1036  C   PHE A 137       1.510   9.651  -8.019  1.00 96.71           C  
ATOM   1037  CB  PHE A 137       1.636   8.384  -5.840  1.00 96.71           C  
ATOM   1038  O   PHE A 137       0.386   9.733  -8.513  1.00 96.71           O  
ATOM   1039  CG  PHE A 137       1.471   7.010  -5.217  1.00 96.71           C  
ATOM   1040  CD1 PHE A 137       0.395   6.185  -5.600  1.00 96.71           C  
ATOM   1041  CD2 PHE A 137       2.372   6.561  -4.237  1.00 96.71           C  
ATOM   1042  CE1 PHE A 137       0.234   4.912  -5.023  1.00 96.71           C  
ATOM   1043  CE2 PHE A 137       2.202   5.297  -3.647  1.00 96.71           C  
ATOM   1044  CZ  PHE A 137       1.143   4.468  -4.047  1.00 96.71           C  
ATOM   1045  N   GLU A 138       2.398  10.639  -8.131  1.00 94.90           N  
ATOM   1046  CA  GLU A 138       2.116  11.892  -8.844  1.00 94.90           C  
ATOM   1047  C   GLU A 138       2.004  11.705 -10.369  1.00 94.90           C  
ATOM   1048  CB  GLU A 138       3.217  12.917  -8.522  1.00 94.90           C  
ATOM   1049  O   GLU A 138       1.344  12.499 -11.041  1.00 94.90           O  
ATOM   1050  CG  GLU A 138       3.127  13.453  -7.081  1.00 94.90           C  
ATOM   1051  CD  GLU A 138       4.294  14.383  -6.700  1.00 94.90           C  
ATOM   1052  OE1 GLU A 138       4.164  15.098  -5.678  1.00 94.90           O  
ATOM   1053  OE2 GLU A 138       5.331  14.386  -7.401  1.00 94.90           O  
ATOM   1054  N   THR A 139       2.624  10.666 -10.944  1.00 95.01           N  
ATOM   1055  CA  THR A 139       2.762  10.544 -12.407  1.00 95.01           C  
ATOM   1056  C   THR A 139       2.117   9.307 -13.031  1.00 95.01           C  
ATOM   1057  CB  THR A 139       4.226  10.643 -12.847  1.00 95.01           C  
ATOM   1058  O   THR A 139       1.851   9.319 -14.236  1.00 95.01           O  
ATOM   1059  CG2 THR A 139       4.900  11.941 -12.404  1.00 95.01           C  
ATOM   1060  OG1 THR A 139       4.965   9.548 -12.378  1.00 95.01           O  
ATOM   1061  N   TYR A 140       1.780   8.259 -12.271  1.00 94.71           N  
ATOM   1062  CA  TYR A 140       1.287   6.999 -12.852  1.00 94.71           C  
ATOM   1063  C   TYR A 140      -0.042   7.139 -13.615  1.00 94.71           C  
ATOM   1064  CB  TYR A 140       1.190   5.898 -11.789  1.00 94.71           C  
ATOM   1065  O   TYR A 140      -0.284   6.393 -14.567  1.00 94.71           O  
ATOM   1066  CG  TYR A 140      -0.086   5.922 -10.970  1.00 94.71           C  
ATOM   1067  CD1 TYR A 140      -0.253   6.867  -9.946  1.00 94.71           C  
ATOM   1068  CD2 TYR A 140      -1.107   4.991 -11.237  1.00 94.71           C  
ATOM   1069  CE1 TYR A 140      -1.408   6.854  -9.143  1.00 94.71           C  
ATOM   1070  CE2 TYR A 140      -2.275   4.986 -10.455  1.00 94.71           C  
ATOM   1071  OH  TYR A 140      -3.545   5.855  -8.636  1.00 94.71           O  
ATOM   1072  CZ  TYR A 140      -2.421   5.905  -9.396  1.00 94.71           C  
ATOM   1073  N   LYS A 141      -0.887   8.122 -13.258  1.00 93.03           N  
ATOM   1074  CA  LYS A 141      -2.134   8.446 -13.982  1.00 93.03           C  
ATOM   1075  C   LYS A 141      -1.942   9.480 -15.113  1.00 93.03           C  
ATOM   1076  CB  LYS A 141      -3.276   8.867 -13.019  1.00 93.03           C  
ATOM   1077  O   LYS A 141      -2.919   9.823 -15.774  1.00 93.03           O  
ATOM   1078  CG  LYS A 141      -3.679   7.892 -11.883  1.00 93.03           C  
ATOM   1079  CD  LYS A 141      -5.059   8.281 -11.276  1.00 93.03           C  
ATOM   1080  CE  LYS A 141      -5.479   7.690  -9.906  1.00 93.03           C  
ATOM   1081  NZ  LYS A 141      -6.689   8.364  -9.300  1.00 93.03           N  
ATOM   1082  N   ALA A 142      -0.728   9.972 -15.399  1.00 92.46           N  
ATOM   1083  CA  ALA A 142      -0.512  11.118 -16.302  1.00 92.46           C  
ATOM   1084  C   ALA A 142      -1.059  10.913 -17.730  1.00 92.46           C  
ATOM   1085  CB  ALA A 142       0.987  11.446 -16.341  1.00 92.46           C  
ATOM   1086  O   ALA A 142      -1.683  11.809 -18.299  1.00 92.46           O  
ATOM   1087  N   LEU A 143      -0.898   9.718 -18.311  1.00 93.19           N  
ATOM   1088  CA  LEU A 143      -1.453   9.403 -19.639  1.00 93.19           C  
ATOM   1089  C   LEU A 143      -2.968   9.127 -19.617  1.00 93.19           C  
ATOM   1090  CB  LEU A 143      -0.677   8.240 -20.275  1.00 93.19           C  
ATOM   1091  O   LEU A 143      -3.600   9.032 -20.670  1.00 93.19           O  
ATOM   1092  CG  LEU A 143       0.814   8.513 -20.538  1.00 93.19           C  
ATOM   1093  CD1 LEU A 143       1.430   7.289 -21.205  1.00 93.19           C  
ATOM   1094  CD2 LEU A 143       1.044   9.715 -21.456  1.00 93.19           C  
ATOM   1095  N   GLU A 144      -3.570   9.041 -18.431  1.00 89.39           N  
ATOM   1096  CA  GLU A 144      -5.014   8.945 -18.230  1.00 89.39           C  
ATOM   1097  C   GLU A 144      -5.664  10.308 -17.926  1.00 89.39           C  
ATOM   1098  CB  GLU A 144      -5.360   7.900 -17.154  1.00 89.39           C  
ATOM   1099  O   GLU A 144      -6.879  10.360 -17.750  1.00 89.39           O  
ATOM   1100  CG  GLU A 144      -4.793   6.494 -17.416  1.00 89.39           C  
ATOM   1101  CD  GLU A 144      -5.409   5.462 -16.455  1.00 89.39           C  
ATOM   1102  OE1 GLU A 144      -6.598   5.101 -16.674  1.00 89.39           O  
ATOM   1103  OE2 GLU A 144      -4.754   5.032 -15.480  1.00 89.39           O  
ATOM   1104  N   ALA A 145      -4.914  11.420 -17.945  1.00 86.31           N  
ATOM   1105  CA  ALA A 145      -5.430  12.761 -17.639  1.00 86.31           C  
ATOM   1106  C   ALA A 145      -6.628  13.176 -18.514  1.00 86.31           C  
ATOM   1107  CB  ALA A 145      -4.278  13.762 -17.785  1.00 86.31           C  
ATOM   1108  O   ALA A 145      -7.551  13.842 -18.052  1.00 86.31           O  
ATOM   1109  N   LYS A 146      -6.685  12.708 -19.772  1.00 88.31           N  
ATOM   1110  CA  LYS A 146      -7.835  12.927 -20.675  1.00 88.31           C  
ATOM   1111  C   LYS A 146      -9.142  12.298 -20.171  1.00 88.31           C  
ATOM   1112  CB  LYS A 146      -7.526  12.396 -22.082  1.00 88.31           C  
ATOM   1113  O   LYS A 146     -10.208  12.672 -20.644  1.00 88.31           O  
ATOM   1114  CG  LYS A 146      -6.392  13.164 -22.773  1.00 88.31           C  
ATOM   1115  CD  LYS A 146      -6.190  12.634 -24.198  1.00 88.31           C  
ATOM   1116  CE  LYS A 146      -5.034  13.382 -24.871  1.00 88.31           C  
ATOM   1117  NZ  LYS A 146      -4.767  12.861 -26.235  1.00 88.31           N  
ATOM   1118  N   LYS A 147      -9.063  11.345 -19.239  1.00 88.36           N  
ATOM   1119  CA  LYS A 147     -10.206  10.722 -18.554  1.00 88.36           C  
ATOM   1120  C   LYS A 147     -10.578  11.452 -17.254  1.00 88.36           C  
ATOM   1121  CB  LYS A 147      -9.923   9.233 -18.281  1.00 88.36           C  
ATOM   1122  O   LYS A 147     -11.366  10.922 -16.485  1.00 88.36           O  
ATOM   1123  CG  LYS A 147      -9.556   8.405 -19.524  1.00 88.36           C  
ATOM   1124  CD  LYS A 147      -9.283   6.957 -19.094  1.00 88.36           C  
ATOM   1125  CE  LYS A 147      -8.864   6.072 -20.271  1.00 88.36           C  
ATOM   1126  NZ  LYS A 147      -8.450   4.729 -19.785  1.00 88.36           N  
ATOM   1127  N   GLY A 148      -9.985  12.619 -16.984  1.00 88.82           N  
ATOM   1128  CA  GLY A 148     -10.202  13.387 -15.754  1.00 88.82           C  
ATOM   1129  C   GLY A 148      -9.463  12.847 -14.527  1.00 88.82           C  
ATOM   1130  O   GLY A 148      -9.691  13.344 -13.432  1.00 88.82           O  
ATOM   1131  N   LYS A 149      -8.583  11.852 -14.697  1.00 90.64           N  
ATOM   1132  CA  LYS A 149      -7.810  11.256 -13.603  1.00 90.64           C  
ATOM   1133  C   LYS A 149      -6.595  12.113 -13.256  1.00 90.64           C  
ATOM   1134  CB  LYS A 149      -7.365   9.843 -13.988  1.00 90.64           C  
ATOM   1135  O   LYS A 149      -5.812  12.445 -14.146  1.00 90.64           O  
ATOM   1136  CG  LYS A 149      -8.527   8.845 -14.094  1.00 90.64           C  
ATOM   1137  CD  LYS A 149      -7.958   7.428 -14.234  1.00 90.64           C  
ATOM   1138  CE  LYS A 149      -9.043   6.361 -14.367  1.00 90.64           C  
ATOM   1139  NZ  LYS A 149      -8.410   5.026 -14.527  1.00 90.64           N  
ATOM   1140  N   TRP A 150      -6.402  12.405 -11.976  1.00 92.17           N  
ATOM   1141  CA  TRP A 150      -5.232  13.120 -11.459  1.00 92.17           C  
ATOM   1142  C   TRP A 150      -4.914  12.629 -10.047  1.00 92.17           C  
ATOM   1143  CB  TRP A 150      -5.480  14.635 -11.499  1.00 92.17           C  
ATOM   1144  O   TRP A 150      -5.763  12.028  -9.404  1.00 92.17           O  
ATOM   1145  CG  TRP A 150      -6.656  15.127 -10.712  1.00 92.17           C  
ATOM   1146  CD1 TRP A 150      -7.924  15.234 -11.170  1.00 92.17           C  
ATOM   1147  CD2 TRP A 150      -6.706  15.525  -9.306  1.00 92.17           C  
ATOM   1148  CE2 TRP A 150      -8.052  15.875  -8.986  1.00 92.17           C  
ATOM   1149  CE3 TRP A 150      -5.757  15.594  -8.262  1.00 92.17           C  
ATOM   1150  NE1 TRP A 150      -8.749  15.680 -10.158  1.00 92.17           N  
ATOM   1151  CH2 TRP A 150      -7.474  16.319  -6.682  1.00 92.17           C  
ATOM   1152  CZ2 TRP A 150      -8.440  16.274  -7.701  1.00 92.17           C  
ATOM   1153  CZ3 TRP A 150      -6.140  15.981  -6.964  1.00 92.17           C  
ATOM   1154  N   VAL A 151      -3.681  12.830  -9.589  1.00 94.05           N  
ATOM   1155  CA  VAL A 151      -3.267  12.551  -8.207  1.00 94.05           C  
ATOM   1156  C   VAL A 151      -2.314  13.651  -7.778  1.00 94.05           C  
ATOM   1157  CB  VAL A 151      -2.587  11.175  -8.051  1.00 94.05           C  
ATOM   1158  O   VAL A 151      -1.514  14.137  -8.581  1.00 94.05           O  
ATOM   1159  CG1 VAL A 151      -2.118  10.897  -6.614  1.00 94.05           C  
ATOM   1160  CG2 VAL A 151      -3.542  10.044  -8.437  1.00 94.05           C  
ATOM   1161  N   LYS A 152      -2.400  14.042  -6.514  1.00 94.53           N  
ATOM   1162  CA  LYS A 152      -1.486  14.978  -5.878  1.00 94.53           C  
ATOM   1163  C   LYS A 152      -1.066  14.417  -4.529  1.00 94.53           C  
ATOM   1164  CB  LYS A 152      -2.212  16.317  -5.743  1.00 94.53           C  
ATOM   1165  O   LYS A 152      -1.910  14.182  -3.673  1.00 94.53           O  
ATOM   1166  CG  LYS A 152      -1.332  17.378  -5.080  1.00 94.53           C  
ATOM   1167  CD  LYS A 152      -2.160  18.644  -4.889  1.00 94.53           C  
ATOM   1168  CE  LYS A 152      -1.358  19.663  -4.085  1.00 94.53           C  
ATOM   1169  NZ  LYS A 152      -2.266  20.728  -3.604  1.00 94.53           N  
ATOM   1170  N   VAL A 153       0.235  14.267  -4.314  1.00 96.49           N  
ATOM   1171  CA  VAL A 153       0.765  13.970  -2.981  1.00 96.49           C  
ATOM   1172  C   VAL A 153       0.701  15.245  -2.139  1.00 96.49           C  
ATOM   1173  CB  VAL A 153       2.177  13.370  -3.077  1.00 96.49           C  
ATOM   1174  O   VAL A 153       1.158  16.310  -2.558  1.00 96.49           O  
ATOM   1175  CG1 VAL A 153       2.823  13.224  -1.696  1.00 96.49           C  
ATOM   1176  CG2 VAL A 153       2.097  11.980  -3.731  1.00 96.49           C  
ATOM   1177  N   THR A 154       0.096  15.156  -0.957  1.00 96.25           N  
ATOM   1178  CA  THR A 154      -0.067  16.288  -0.032  1.00 96.25           C  
ATOM   1179  C   THR A 154       0.935  16.254   1.116  1.00 96.25           C  
ATOM   1180  CB  THR A 154      -1.504  16.387   0.494  1.00 96.25           C  
ATOM   1181  O   THR A 154       1.230  17.303   1.690  1.00 96.25           O  
ATOM   1182  CG2 THR A 154      -2.508  16.604  -0.634  1.00 96.25           C  
ATOM   1183  OG1 THR A 154      -1.876  15.211   1.161  1.00 96.25           O  
ATOM   1184  N   GLY A 155       1.532  15.095   1.409  1.00 97.03           N  
ATOM   1185  CA  GLY A 155       2.699  15.008   2.281  1.00 97.03           C  
ATOM   1186  C   GLY A 155       2.914  13.642   2.920  1.00 97.03           C  
ATOM   1187  O   GLY A 155       2.120  12.717   2.767  1.00 97.03           O  
ATOM   1188  N   TRP A 156       4.001  13.548   3.680  1.00 98.45           N  
ATOM   1189  CA  TRP A 156       4.355  12.381   4.485  1.00 98.45           C  
ATOM   1190  C   TRP A 156       4.020  12.633   5.952  1.00 98.45           C  
ATOM   1191  CB  TRP A 156       5.844  12.071   4.305  1.00 98.45           C  
ATOM   1192  O   TRP A 156       4.221  13.740   6.461  1.00 98.45           O  
ATOM   1193  CG  TRP A 156       6.229  11.692   2.910  1.00 98.45           C  
ATOM   1194  CD1 TRP A 156       6.574  12.544   1.916  1.00 98.45           C  
ATOM   1195  CD2 TRP A 156       6.279  10.358   2.324  1.00 98.45           C  
ATOM   1196  CE2 TRP A 156       6.669  10.482   0.957  1.00 98.45           C  
ATOM   1197  CE3 TRP A 156       6.037   9.055   2.807  1.00 98.45           C  
ATOM   1198  NE1 TRP A 156       6.818  11.837   0.755  1.00 98.45           N  
ATOM   1199  CH2 TRP A 156       6.627   8.089   0.642  1.00 98.45           C  
ATOM   1200  CZ2 TRP A 156       6.810   9.373   0.116  1.00 98.45           C  
ATOM   1201  CZ3 TRP A 156       6.256   7.935   1.982  1.00 98.45           C  
ATOM   1202  N   ARG A 157       3.542  11.603   6.648  1.00 98.54           N  
ATOM   1203  CA  ARG A 157       3.329  11.614   8.097  1.00 98.54           C  
ATOM   1204  C   ARG A 157       4.082  10.463   8.753  1.00 98.54           C  
ATOM   1205  CB  ARG A 157       1.837  11.572   8.443  1.00 98.54           C  
ATOM   1206  O   ARG A 157       4.347   9.437   8.125  1.00 98.54           O  
ATOM   1207  CG  ARG A 157       0.950  12.607   7.734  1.00 98.54           C  
ATOM   1208  CD  ARG A 157       1.211  14.037   8.230  1.00 98.54           C  
ATOM   1209  NE  ARG A 157       0.890  14.174   9.667  1.00 98.54           N  
ATOM   1210  NH1 ARG A 157      -1.378  14.483   9.464  1.00 98.54           N  
ATOM   1211  NH2 ARG A 157      -0.476  14.188  11.484  1.00 98.54           N  
ATOM   1212  CZ  ARG A 157      -0.316  14.290  10.195  1.00 98.54           C  
ATOM   1213  N   ASP A 158       4.435  10.689  10.011  1.00 98.62           N  
ATOM   1214  CA  ASP A 158       5.186   9.759  10.850  1.00 98.62           C  
ATOM   1215  C   ASP A 158       4.404   8.478  11.164  1.00 98.62           C  
ATOM   1216  CB  ASP A 158       5.653  10.495  12.124  1.00 98.62           C  
ATOM   1217  O   ASP A 158       3.212   8.336  10.853  1.00 98.62           O  
ATOM   1218  CG  ASP A 158       4.534  11.021  13.040  1.00 98.62           C  
ATOM   1219  OD1 ASP A 158       3.355  10.636  12.866  1.00 98.62           O  
ATOM   1220  OD2 ASP A 158       4.841  11.855  13.918  1.00 98.62           O  
ATOM   1221  N   ARG A 159       5.083   7.530  11.817  1.00 98.72           N  
ATOM   1222  CA  ARG A 159       4.455   6.281  12.252  1.00 98.72           C  
ATOM   1223  C   ARG A 159       3.252   6.538  13.141  1.00 98.72           C  
ATOM   1224  CB  ARG A 159       5.488   5.432  12.992  1.00 98.72           C  
ATOM   1225  O   ARG A 159       2.246   5.855  13.001  1.00 98.72           O  
ATOM   1226  CG  ARG A 159       4.888   4.123  13.519  1.00 98.72           C  
ATOM   1227  CD  ARG A 159       6.049   3.223  13.904  1.00 98.72           C  
ATOM   1228  NE  ARG A 159       5.640   1.980  14.569  1.00 98.72           N  
ATOM   1229  NH1 ARG A 159       7.787   1.308  15.011  1.00 98.72           N  
ATOM   1230  NH2 ARG A 159       6.068  -0.043  15.511  1.00 98.72           N  
ATOM   1231  CZ  ARG A 159       6.497   1.091  15.034  1.00 98.72           C  
ATOM   1232  N   LYS A 160       3.329   7.510  14.051  1.00 98.70           N  
ATOM   1233  CA  LYS A 160       2.238   7.798  14.987  1.00 98.70           C  
ATOM   1234  C   LYS A 160       0.939   8.116  14.241  1.00 98.70           C  
ATOM   1235  CB  LYS A 160       2.654   8.937  15.921  1.00 98.70           C  
ATOM   1236  O   LYS A 160      -0.082   7.500  14.535  1.00 98.70           O  
ATOM   1237  CG  LYS A 160       1.570   9.169  16.978  1.00 98.70           C  
ATOM   1238  CD  LYS A 160       1.881  10.405  17.814  1.00 98.70           C  
ATOM   1239  CE  LYS A 160       0.659  10.652  18.696  1.00 98.70           C  
ATOM   1240  NZ  LYS A 160       0.738  11.959  19.375  1.00 98.70           N  
ATOM   1241  N   ALA A 161       0.991   9.018  13.262  1.00 98.60           N  
ATOM   1242  CA  ALA A 161      -0.163   9.358  12.436  1.00 98.60           C  
ATOM   1243  C   ALA A 161      -0.671   8.156  11.623  1.00 98.60           C  
ATOM   1244  CB  ALA A 161       0.252  10.500  11.511  1.00 98.60           C  
ATOM   1245  O   ALA A 161      -1.877   7.967  11.495  1.00 98.60           O  
ATOM   1246  N   ALA A 162       0.236   7.315  11.117  1.00 98.75           N  
ATOM   1247  CA  ALA A 162      -0.136   6.093  10.408  1.00 98.75           C  
ATOM   1248  C   ALA A 162      -0.901   5.107  11.306  1.00 98.75           C  
ATOM   1249  CB  ALA A 162       1.139   5.460   9.848  1.00 98.75           C  
ATOM   1250  O   ALA A 162      -1.939   4.582  10.910  1.00 98.75           O  
ATOM   1251  N   LEU A 163      -0.429   4.891  12.539  1.00 98.80           N  
ATOM   1252  CA  LEU A 163      -1.102   4.028  13.513  1.00 98.80           C  
ATOM   1253  C   LEU A 163      -2.481   4.578  13.903  1.00 98.80           C  
ATOM   1254  CB  LEU A 163      -0.231   3.865  14.773  1.00 98.80           C  
ATOM   1255  O   LEU A 163      -3.413   3.799  14.099  1.00 98.80           O  
ATOM   1256  CG  LEU A 163       1.139   3.191  14.576  1.00 98.80           C  
ATOM   1257  CD1 LEU A 163       1.877   3.138  15.915  1.00 98.80           C  
ATOM   1258  CD2 LEU A 163       1.056   1.779  14.025  1.00 98.80           C  
ATOM   1259  N   GLU A 164      -2.619   5.901  14.027  1.00 98.55           N  
ATOM   1260  CA  GLU A 164      -3.906   6.560  14.276  1.00 98.55           C  
ATOM   1261  C   GLU A 164      -4.890   6.329  13.118  1.00 98.55           C  
ATOM   1262  CB  GLU A 164      -3.698   8.063  14.562  1.00 98.55           C  
ATOM   1263  O   GLU A 164      -6.035   5.952  13.379  1.00 98.55           O  
ATOM   1264  CG  GLU A 164      -3.108   8.317  15.965  1.00 98.55           C  
ATOM   1265  CD  GLU A 164      -2.719   9.786  16.252  1.00 98.55           C  
ATOM   1266  OE1 GLU A 164      -2.228  10.047  17.383  1.00 98.55           O  
ATOM   1267  OE2 GLU A 164      -2.876  10.658  15.370  1.00 98.55           O  
ATOM   1268  N   GLU A 165      -4.446   6.449  11.861  1.00 98.48           N  
ATOM   1269  CA  GLU A 165      -5.300   6.189  10.691  1.00 98.48           C  
ATOM   1270  C   GLU A 165      -5.724   4.718  10.599  1.00 98.48           C  
ATOM   1271  CB  GLU A 165      -4.604   6.632   9.389  1.00 98.48           C  
ATOM   1272  O   GLU A 165      -6.900   4.423  10.387  1.00 98.48           O  
ATOM   1273  CG  GLU A 165      -5.543   6.551   8.163  1.00 98.48           C  
ATOM   1274  CD  GLU A 165      -6.851   7.347   8.368  1.00 98.48           C  
ATOM   1275  OE1 GLU A 165      -7.956   6.849   8.033  1.00 98.48           O  
ATOM   1276  OE2 GLU A 165      -6.771   8.437   8.974  1.00 98.48           O  
ATOM   1277  N   VAL A 166      -4.804   3.778  10.845  1.00 98.64           N  
ATOM   1278  CA  VAL A 166      -5.135   2.344  10.891  1.00 98.64           C  
ATOM   1279  C   VAL A 166      -6.189   2.072  11.969  1.00 98.64           C  
ATOM   1280  CB  VAL A 166      -3.873   1.489  11.113  1.00 98.64           C  
ATOM   1281  O   VAL A 166      -7.182   1.397  11.697  1.00 98.64           O  
ATOM   1282  CG1 VAL A 166      -4.201   0.006  11.327  1.00 98.64           C  
ATOM   1283  CG2 VAL A 166      -2.919   1.554   9.915  1.00 98.64           C  
ATOM   1284  N   ARG A 167      -6.040   2.631  13.182  1.00 98.38           N  
ATOM   1285  CA  ARG A 167      -7.055   2.494  14.248  1.00 98.38           C  
ATOM   1286  C   ARG A 167      -8.400   3.085  13.828  1.00 98.38           C  
ATOM   1287  CB  ARG A 167      -6.600   3.163  15.556  1.00 98.38           C  
ATOM   1288  O   ARG A 167      -9.430   2.471  14.106  1.00 98.38           O  
ATOM   1289  CG  ARG A 167      -5.494   2.393  16.287  1.00 98.38           C  
ATOM   1290  CD  ARG A 167      -5.123   3.108  17.600  1.00 98.38           C  
ATOM   1291  NE  ARG A 167      -3.824   2.670  18.162  1.00 98.38           N  
ATOM   1292  NH1 ARG A 167      -4.452   0.678  19.122  1.00 98.38           N  
ATOM   1293  NH2 ARG A 167      -2.300   1.268  19.133  1.00 98.38           N  
ATOM   1294  CZ  ARG A 167      -3.535   1.552  18.813  1.00 98.38           C  
ATOM   1295  N   ALA A 168      -8.400   4.246  13.172  1.00 98.09           N  
ATOM   1296  CA  ALA A 168      -9.619   4.871  12.674  1.00 98.09           C  
ATOM   1297  C   ALA A 168     -10.318   3.971  11.645  1.00 98.09           C  
ATOM   1298  CB  ALA A 168      -9.285   6.256  12.106  1.00 98.09           C  
ATOM   1299  O   ALA A 168     -11.510   3.704  11.786  1.00 98.09           O  
ATOM   1300  N   CYS A 169      -9.580   3.419  10.678  1.00 98.22           N  
ATOM   1301  CA  CYS A 169     -10.142   2.531   9.663  1.00 98.22           C  
ATOM   1302  C   CYS A 169     -10.659   1.206  10.248  1.00 98.22           C  
ATOM   1303  CB  CYS A 169      -9.113   2.280   8.557  1.00 98.22           C  
ATOM   1304  O   CYS A 169     -11.719   0.738   9.831  1.00 98.22           O  
ATOM   1305  SG  CYS A 169      -8.665   3.798   7.689  1.00 98.22           S  
ATOM   1306  N   ILE A 170      -9.972   0.626  11.241  1.00 98.01           N  
ATOM   1307  CA  ILE A 170     -10.466  -0.545  11.991  1.00 98.01           C  
ATOM   1308  C   ILE A 170     -11.781  -0.206  12.705  1.00 98.01           C  
ATOM   1309  CB  ILE A 170      -9.403  -1.041  13.004  1.00 98.01           C  
ATOM   1310  O   ILE A 170     -12.731  -0.979  12.653  1.00 98.01           O  
ATOM   1311  CG1 ILE A 170      -8.185  -1.642  12.273  1.00 98.01           C  
ATOM   1312  CG2 ILE A 170      -9.985  -2.104  13.961  1.00 98.01           C  
ATOM   1313  CD1 ILE A 170      -6.959  -1.853  13.176  1.00 98.01           C  
ATOM   1314  N   ALA A 171     -11.866   0.958  13.356  1.00 97.47           N  
ATOM   1315  CA  ALA A 171     -13.067   1.369  14.083  1.00 97.47           C  
ATOM   1316  C   ALA A 171     -14.255   1.689  13.155  1.00 97.47           C  
ATOM   1317  CB  ALA A 171     -12.707   2.570  14.966  1.00 97.47           C  
ATOM   1318  O   ALA A 171     -15.409   1.475  13.536  1.00 97.47           O  
ATOM   1319  N   ARG A 172     -13.989   2.206  11.945  1.00 97.63           N  
ATOM   1320  CA  ARG A 172     -15.009   2.447  10.909  1.00 97.63           C  
ATOM   1321  C   ARG A 172     -15.548   1.133  10.328  1.00 97.63           C  
ATOM   1322  CB  ARG A 172     -14.439   3.335   9.781  1.00 97.63           C  
ATOM   1323  O   ARG A 172     -16.729   1.078   9.980  1.00 97.63           O  
ATOM   1324  CG  ARG A 172     -14.180   4.815  10.142  1.00 97.63           C  
ATOM   1325  CD  ARG A 172     -13.656   5.574   8.903  1.00 97.63           C  
ATOM   1326  NE  ARG A 172     -12.851   6.789   9.202  1.00 97.63           N  
ATOM   1327  NH1 ARG A 172     -10.745   5.987   8.631  1.00 97.63           N  
ATOM   1328  NH2 ARG A 172     -10.968   8.113   9.098  1.00 97.63           N  
ATOM   1329  CZ  ARG A 172     -11.545   6.950   8.989  1.00 97.63           C  
ATOM   1330  N   TYR A 173     -14.722   0.090  10.243  1.00 96.51           N  
ATOM   1331  CA  TYR A 173     -15.112  -1.214   9.712  1.00 96.51           C  
ATOM   1332  C   TYR A 173     -16.107  -1.926  10.646  1.00 96.51           C  
ATOM   1333  CB  TYR A 173     -13.859  -2.053   9.438  1.00 96.51           C  
ATOM   1334  O   TYR A 173     -15.760  -2.437  11.710  1.00 96.51           O  
ATOM   1335  CG  TYR A 173     -14.150  -3.374   8.751  1.00 96.51           C  
ATOM   1336  CD1 TYR A 173     -14.245  -4.553   9.514  1.00 96.51           C  
ATOM   1337  CD2 TYR A 173     -14.328  -3.425   7.355  1.00 96.51           C  
ATOM   1338  CE1 TYR A 173     -14.536  -5.780   8.888  1.00 96.51           C  
ATOM   1339  CE2 TYR A 173     -14.618  -4.651   6.725  1.00 96.51           C  
ATOM   1340  OH  TYR A 173     -15.027  -7.011   6.888  1.00 96.51           O  
ATOM   1341  CZ  TYR A 173     -14.733  -5.829   7.491  1.00 96.51           C  
ATOM   1342  N   LYS A 174     -17.377  -1.967  10.234  1.00 79.22           N  
ATOM   1343  CA  LYS A 174     -18.448  -2.733  10.886  1.00 79.22           C  
ATOM   1344  C   LYS A 174     -18.654  -4.012  10.078  1.00 79.22           C  
ATOM   1345  CB  LYS A 174     -19.732  -1.892  10.963  1.00 79.22           C  
ATOM   1346  O   LYS A 174     -19.456  -3.997   9.150  1.00 79.22           O  
ATOM   1347  CG  LYS A 174     -19.566  -0.607  11.782  1.00 79.22           C  
ATOM   1348  CD  LYS A 174     -20.885   0.169  11.788  1.00 79.22           C  
ATOM   1349  CE  LYS A 174     -20.671   1.511  12.486  1.00 79.22           C  
ATOM   1350  NZ  LYS A 174     -21.910   2.322  12.464  1.00 79.22           N  
ATOM   1351  N   GLY A 175     -17.838  -5.028  10.365  1.00 72.72           N  
ATOM   1352  CA  GLY A 175     -17.789  -6.296   9.621  1.00 72.72           C  
ATOM   1353  C   GLY A 175     -19.126  -6.998   9.430  1.00 72.72           C  
ATOM   1354  O   GLY A 175     -20.046  -6.783  10.253  1.00 72.72           O  
ATOM   1355  OXT GLY A 175     -19.150  -7.807   8.481  1.00 72.72           O  
TER    1356      GLY A 175                                                      
ENDMDL                                                                          
END                                                                             
