# Supplementary material for: The inorganic pyrophosphatases of microorganisms: a structural and functional review
Source: PeerJ. 2024 Jun 24;12:e17496. doi: 10.7717/peerj.17496 (PMC11210485; doi:10.7717/peerj.17496)
Supplement: Supplemental Information 1 [file peerj-12-17496-s001.zip › Supplementary Files/Familiy I models/AF-P50308-F1-model_v4_Sulfolobus.pdb]

HEADER                                            01-JUN-22                     
TITLE     ALPHAFOLD MONOMER V2.0 PREDICTION FOR INORGANIC PYROPHOSPHATASE       
TITLE    2 (P50308)                                                             
COMPND    MOL_ID: 1;                                                            
COMPND   2 MOLECULE: INORGANIC PYROPHOSPHATASE;                                 
COMPND   3 CHAIN: A                                                             
SOURCE    MOL_ID: 1;                                                            
SOURCE   2 ORGANISM_SCIENTIFIC: SULFOLOBUS ACIDOCALDARIUS (STRAIN ATCC 33909 /  
SOURCE   3 DSM 639 / JCM 8929 / NBRC 15157 / NCIMB 11770);                      
SOURCE   4 ORGANISM_TAXID: 330779                                               
REMARK   1                                                                      
REMARK   1 REFERENCE 1                                                          
REMARK   1  AUTH   JOHN JUMPER, RICHARD EVANS, ALEXANDER PRITZEL, TIM GREEN,    
REMARK   1  AUTH 2 MICHAEL FIGURNOV, OLAF RONNEBERGER, KATHRYN TUNYASUVUNAKOOL, 
REMARK   1  AUTH 3 RUSS BATES, AUGUSTIN ZIDEK, ANNA POTAPENKO, ALEX BRIDGLAND,  
REMARK   1  AUTH 4 CLEMENS MEYER, SIMON A A KOHL, ANDREW J BALLARD,             
REMARK   1  AUTH 5 ANDREW COWIE, BERNARDINO ROMERA-PAREDES, STANISLAV NIKOLOV,  
REMARK   1  AUTH 6 RISHUB JAIN, JONAS ADLER, TREVOR BACK, STIG PETERSEN,        
REMARK   1  AUTH 7 DAVID REIMAN, ELLEN CLANCY, MICHAL ZIELINSKI,                
REMARK   1  AUTH 8 MARTIN STEINEGGER, MICHALINA PACHOLSKA, TAMAS BERGHAMMER,    
REMARK   1  AUTH 9 DAVID SILVER, ORIOL VINYALS, ANDREW W SENIOR,                
REMARK   1  AUTH10 KORAY KAVUKCUOGLU, PUSHMEET KOHLI, DEMIS HASSABIS            
REMARK   1  TITL   HIGHLY ACCURATE PROTEIN STRUCTURE PREDICTION WITH ALPHAFOLD  
REMARK   1  REF    NATURE                        V. 596   583 2021              
REMARK   1  REFN                   ISSN 0028-0836                               
REMARK   1  PMID   34265844                                                     
REMARK   1  DOI    10.1038/s41586-021-03819-2                                   
REMARK   1                                                                      
REMARK   1 DISCLAIMERS                                                          
REMARK   1 ALPHAFOLD DATA, COPYRIGHT (2021) DEEPMIND TECHNOLOGIES LIMITED. THE  
REMARK   1 INFORMATION PROVIDED IS THEORETICAL MODELLING ONLY AND CAUTION SHOULD
REMARK   1 BE EXERCISED IN ITS USE. IT IS PROVIDED "AS-IS" WITHOUT ANY WARRANTY 
REMARK   1 OF ANY KIND, WHETHER EXPRESSED OR IMPLIED. NO WARRANTY IS GIVEN THAT 
REMARK   1 USE OF THE INFORMATION SHALL NOT INFRINGE THE RIGHTS OF ANY THIRD    
REMARK   1 PARTY. THE INFORMATION IS NOT INTENDED TO BE A SUBSTITUTE FOR        
REMARK   1 PROFESSIONAL MEDICAL ADVICE, DIAGNOSIS, OR TREATMENT, AND DOES NOT   
REMARK   1 CONSTITUTE MEDICAL OR OTHER PROFESSIONAL ADVICE. IT IS AVAILABLE FOR 
REMARK   1 ACADEMIC AND COMMERCIAL PURPOSES, UNDER CC-BY 4.0 LICENCE.           
DBREF  XXXX A    1   173  UNP    P50308   IPYR_SULAC       1    173             
SEQRES   1 A  173  MET LYS LEU SER PRO GLY LYS ASN ALA PRO ASP VAL VAL          
SEQRES   2 A  173  ASN VAL LEU VAL GLU ILE PRO GLN GLY SER ASN ILE LYS          
SEQRES   3 A  173  TYR GLU TYR ASP ASP GLU GLU GLY VAL ILE LYS VAL ASP          
SEQRES   4 A  173  ARG VAL LEU TYR THR SER MET ASN TYR PRO PHE ASN TYR          
SEQRES   5 A  173  GLY PHE ILE PRO GLY THR LEU GLU GLU ASP GLY ASP PRO          
SEQRES   6 A  173  LEU ASP VAL LEU VAL ILE THR ASN TYR GLN LEU TYR PRO          
SEQRES   7 A  173  GLY SER VAL ILE GLU VAL ARG PRO ILE GLY ILE LEU TYR          
SEQRES   8 A  173  MET LYS ASP GLU GLU GLY GLU ASP ALA LYS ILE VAL ALA          
SEQRES   9 A  173  VAL PRO LYS ASP LYS THR ASP PRO SER PHE SER ASN ILE          
SEQRES  10 A  173  LYS ASP ILE ASN ASP LEU PRO GLN ALA THR LYS ASN LYS          
SEQRES  11 A  173  ILE VAL HIS PHE PHE GLU HIS TYR LYS GLU LEU GLU PRO          
SEQRES  12 A  173  GLY LYS TYR VAL LYS ILE SER GLY TRP GLY SER ALA THR          
SEQRES  13 A  173  GLU ALA LYS ASN ARG ILE GLN LEU ALA ILE LYS ARG VAL          
SEQRES  14 A  173  SER GLY GLY GLN                                              
CRYST1    1.000    1.000    1.000  90.00  90.00  90.00 P 1           1          
ORIGX1      1.000000  0.000000  0.000000        0.00000                         
ORIGX2      0.000000  1.000000  0.000000        0.00000                         
ORIGX3      0.000000  0.000000  1.000000        0.00000                         
SCALE1      1.000000  0.000000  0.000000        0.00000                         
SCALE2      0.000000  1.000000  0.000000        0.00000                         
SCALE3      0.000000  0.000000  1.000000        0.00000                         
MODEL        1                                                                  
ATOM      1  N   MET A   1      12.847  13.455  -2.633  1.00 78.61           N  
ATOM      2  CA  MET A   1      12.769  13.359  -1.142  1.00 78.61           C  
ATOM      3  C   MET A   1      14.076  12.830  -0.494  1.00 78.61           C  
ATOM      4  CB  MET A   1      11.552  12.481  -0.802  1.00 78.61           C  
ATOM      5  O   MET A   1      14.776  12.050  -1.119  1.00 78.61           O  
ATOM      6  CG  MET A   1      11.487  12.006   0.651  1.00 78.61           C  
ATOM      7  SD  MET A   1       9.958  11.158   1.090  1.00 78.61           S  
ATOM      8  CE  MET A   1       8.869  12.595   1.227  1.00 78.61           C  
ATOM      9  N   LYS A   2      14.435  13.212   0.758  1.00 84.61           N  
ATOM     10  CA  LYS A   2      15.643  12.716   1.501  1.00 84.61           C  
ATOM     11  C   LYS A   2      15.385  11.587   2.524  1.00 84.61           C  
ATOM     12  CB  LYS A   2      16.393  13.877   2.196  1.00 84.61           C  
ATOM     13  O   LYS A   2      16.283  11.212   3.278  1.00 84.61           O  
ATOM     14  CG  LYS A   2      17.167  14.784   1.233  1.00 84.61           C  
ATOM     15  CD  LYS A   2      18.015  15.798   2.017  1.00 84.61           C  
ATOM     16  CE  LYS A   2      18.779  16.698   1.041  1.00 84.61           C  
ATOM     17  NZ  LYS A   2      19.581  17.730   1.745  1.00 84.61           N  
ATOM     18  N   LEU A   3      14.158  11.087   2.614  1.00 91.82           N  
ATOM     19  CA  LEU A   3      13.768  10.051   3.567  1.00 91.82           C  
ATOM     20  C   LEU A   3      14.217   8.674   3.061  1.00 91.82           C  
ATOM     21  CB  LEU A   3      12.249  10.156   3.766  1.00 91.82           C  
ATOM     22  O   LEU A   3      13.926   8.302   1.932  1.00 91.82           O  
ATOM     23  CG  LEU A   3      11.625   9.228   4.817  1.00 91.82           C  
ATOM     24  CD1 LEU A   3      12.266   9.370   6.201  1.00 91.82           C  
ATOM     25  CD2 LEU A   3      10.152   9.605   4.952  1.00 91.82           C  
ATOM     26  N   SER A   4      14.945   7.927   3.893  1.00 95.71           N  
ATOM     27  CA  SER A   4      15.375   6.558   3.574  1.00 95.71           C  
ATOM     28  C   SER A   4      14.254   5.537   3.822  1.00 95.71           C  
ATOM     29  CB  SER A   4      16.587   6.188   4.437  1.00 95.71           C  
ATOM     30  O   SER A   4      13.430   5.801   4.709  1.00 95.71           O  
ATOM     31  OG  SER A   4      16.197   6.085   5.799  1.00 95.71           O  
ATOM     32  N   PRO A   5      14.340   4.318   3.249  1.00 97.22           N  
ATOM     33  CA  PRO A   5      13.429   3.206   3.550  1.00 97.22           C  
ATOM     34  C   PRO A   5      13.362   2.818   5.029  1.00 97.22           C  
ATOM     35  CB  PRO A   5      13.944   2.009   2.743  1.00 97.22           C  
ATOM     36  O   PRO A   5      12.443   2.129   5.441  1.00 97.22           O  
ATOM     37  CG  PRO A   5      14.739   2.631   1.604  1.00 97.22           C  
ATOM     38  CD  PRO A   5      15.269   3.935   2.191  1.00 97.22           C  
ATOM     39  N   GLY A   6      14.336   3.239   5.839  1.00 96.88           N  
ATOM     40  CA  GLY A   6      14.462   2.886   7.249  1.00 96.88           C  
ATOM     41  C   GLY A   6      15.769   2.142   7.500  1.00 96.88           C  
ATOM     42  O   GLY A   6      16.235   1.367   6.670  1.00 96.88           O  
ATOM     43  N   LYS A   7      16.391   2.380   8.658  1.00 95.61           N  
ATOM     44  CA  LYS A   7      17.714   1.809   8.984  1.00 95.61           C  
ATOM     45  C   LYS A   7      17.705   0.287   9.151  1.00 95.61           C  
ATOM     46  CB  LYS A   7      18.270   2.456  10.259  1.00 95.61           C  
ATOM     47  O   LYS A   7      18.753  -0.332   9.043  1.00 95.61           O  
ATOM     48  CG  LYS A   7      18.543   3.954  10.078  1.00 95.61           C  
ATOM     49  CD  LYS A   7      19.130   4.539  11.366  1.00 95.61           C  
ATOM     50  CE  LYS A   7      19.381   6.037  11.177  1.00 95.61           C  
ATOM     51  NZ  LYS A   7      19.939   6.651  12.406  1.00 95.61           N  
ATOM     52  N   ASN A   8      16.534  -0.281   9.427  1.00 97.73           N  
ATOM     53  CA  ASN A   8      16.332  -1.707   9.667  1.00 97.73           C  
ATOM     54  C   ASN A   8      15.518  -2.356   8.535  1.00 97.73           C  
ATOM     55  CB  ASN A   8      15.664  -1.885  11.039  1.00 97.73           C  
ATOM     56  O   ASN A   8      14.875  -3.380   8.756  1.00 97.73           O  
ATOM     57  CG  ASN A   8      16.457  -1.338  12.208  1.00 97.73           C  
ATOM     58  ND2 ASN A   8      15.777  -0.851  13.221  1.00 97.73           N  
ATOM     59  OD1 ASN A   8      17.672  -1.316  12.254  1.00 97.73           O  
ATOM     60  N   ALA A   9      15.487  -1.749   7.345  1.00 97.96           N  
ATOM     61  CA  ALA A   9      14.823  -2.345   6.196  1.00 97.96           C  
ATOM     62  C   ALA A   9      15.516  -3.674   5.807  1.00 97.96           C  
ATOM     63  CB  ALA A   9      14.813  -1.330   5.048  1.00 97.96           C  
ATOM     64  O   ALA A   9      16.746  -3.755   5.859  1.00 97.96           O  
ATOM     65  N   PRO A  10      14.764  -4.717   5.406  1.00 98.23           N  
ATOM     66  CA  PRO A  10      13.316  -4.722   5.180  1.00 98.23           C  
ATOM     67  C   PRO A  10      12.474  -5.063   6.426  1.00 98.23           C  
ATOM     68  CB  PRO A  10      13.128  -5.795   4.109  1.00 98.23           C  
ATOM     69  O   PRO A  10      11.253  -5.099   6.329  1.00 98.23           O  
ATOM     70  CG  PRO A  10      14.125  -6.854   4.577  1.00 98.23           C  
ATOM     71  CD  PRO A  10      15.324  -5.999   4.992  1.00 98.23           C  
ATOM     72  N   ASP A  11      13.080  -5.358   7.580  1.00 98.62           N  
ATOM     73  CA  ASP A  11      12.349  -5.817   8.772  1.00 98.62           C  
ATOM     74  C   ASP A  11      11.482  -4.726   9.408  1.00 98.62           C  
ATOM     75  CB  ASP A  11      13.336  -6.352   9.818  1.00 98.62           C  
ATOM     76  O   ASP A  11      10.378  -5.003   9.882  1.00 98.62           O  
ATOM     77  CG  ASP A  11      13.980  -7.657   9.367  1.00 98.62           C  
ATOM     78  OD1 ASP A  11      13.207  -8.628   9.159  1.00 98.62           O  
ATOM     79  OD2 ASP A  11      15.221  -7.684   9.248  1.00 98.62           O  
ATOM     80  N   VAL A  12      11.982  -3.489   9.413  1.00 98.71           N  
ATOM     81  CA  VAL A  12      11.225  -2.291   9.779  1.00 98.71           C  
ATOM     82  C   VAL A  12      11.494  -1.213   8.742  1.00 98.71           C  
ATOM     83  CB  VAL A  12      11.563  -1.775  11.190  1.00 98.71           C  
ATOM     84  O   VAL A  12      12.646  -0.822   8.536  1.00 98.71           O  
ATOM     85  CG1 VAL A  12      10.721  -0.548  11.565  1.00 98.71           C  
ATOM     86  CG2 VAL A  12      11.342  -2.837  12.273  1.00 98.71           C  
ATOM     87  N   VAL A  13      10.425  -0.718   8.129  1.00 98.81           N  
ATOM     88  CA  VAL A  13      10.477   0.290   7.068  1.00 98.81           C  
ATOM     89  C   VAL A  13       9.714   1.548   7.458  1.00 98.81           C  
ATOM     90  CB  VAL A  13       9.992  -0.263   5.714  1.00 98.81           C  
ATOM     91  O   VAL A  13       8.760   1.494   8.232  1.00 98.81           O  
ATOM     92  CG1 VAL A  13      10.906  -1.396   5.239  1.00 98.81           C  
ATOM     93  CG2 VAL A  13       8.546  -0.769   5.760  1.00 98.81           C  
ATOM     94  N   ASN A  14      10.147   2.686   6.929  1.00 98.76           N  
ATOM     95  CA  ASN A  14       9.391   3.928   6.961  1.00 98.76           C  
ATOM     96  C   ASN A  14       8.321   3.891   5.871  1.00 98.76           C  
ATOM     97  CB  ASN A  14      10.337   5.109   6.705  1.00 98.76           C  
ATOM     98  O   ASN A  14       8.621   3.531   4.736  1.00 98.76           O  
ATOM     99  CG  ASN A  14      11.332   5.363   7.814  1.00 98.76           C  
ATOM    100  ND2 ASN A  14      12.496   5.857   7.466  1.00 98.76           N  
ATOM    101  OD1 ASN A  14      11.096   5.174   8.994  1.00 98.76           O  
ATOM    102  N   VAL A  15       7.117   4.344   6.196  1.00 98.80           N  
ATOM    103  CA  VAL A  15       6.050   4.608   5.227  1.00 98.80           C  
ATOM    104  C   VAL A  15       5.664   6.068   5.333  1.00 98.80           C  
ATOM    105  CB  VAL A  15       4.837   3.696   5.464  1.00 98.80           C  
ATOM    106  O   VAL A  15       5.349   6.532   6.433  1.00 98.80           O  
ATOM    107  CG1 VAL A  15       3.677   4.007   4.510  1.00 98.80           C  
ATOM    108  CG2 VAL A  15       5.245   2.241   5.247  1.00 98.80           C  
ATOM    109  N   LEU A  16       5.699   6.786   4.212  1.00 98.54           N  
ATOM    110  CA  LEU A  16       5.081   8.102   4.112  1.00 98.54           C  
ATOM    111  C   LEU A  16       3.599   7.898   3.832  1.00 98.54           C  
ATOM    112  CB  LEU A  16       5.775   8.923   3.019  1.00 98.54           C  
ATOM    113  O   LEU A  16       3.249   7.312   2.818  1.00 98.54           O  
ATOM    114  CG  LEU A  16       5.221  10.361   2.939  1.00 98.54           C  
ATOM    115  CD1 LEU A  16       6.343  11.280   2.490  1.00 98.54           C  
ATOM    116  CD2 LEU A  16       4.076  10.547   1.943  1.00 98.54           C  
ATOM    117  N   VAL A  17       2.742   8.352   4.741  1.00 98.75           N  
ATOM    118  CA  VAL A  17       1.290   8.217   4.606  1.00 98.75           C  
ATOM    119  C   VAL A  17       0.770   9.265   3.632  1.00 98.75           C  
ATOM    120  CB  VAL A  17       0.590   8.350   5.970  1.00 98.75           C  
ATOM    121  O   VAL A  17       0.985  10.459   3.834  1.00 98.75           O  
ATOM    122  CG1 VAL A  17      -0.937   8.240   5.842  1.00 98.75           C  
ATOM    123  CG2 VAL A  17       1.067   7.260   6.941  1.00 98.75           C  
ATOM    124  N   GLU A  18       0.023   8.830   2.628  1.00 98.61           N  
ATOM    125  CA  GLU A  18      -0.667   9.704   1.680  1.00 98.61           C  
ATOM    126  C   GLU A  18      -2.158   9.744   1.992  1.00 98.61           C  
ATOM    127  CB  GLU A  18      -0.440   9.200   0.257  1.00 98.61           C  
ATOM    128  O   GLU A  18      -2.739  10.817   2.142  1.00 98.61           O  
ATOM    129  CG  GLU A  18       1.039   9.272  -0.128  1.00 98.61           C  
ATOM    130  CD  GLU A  18       1.225   8.714  -1.530  1.00 98.61           C  
ATOM    131  OE1 GLU A  18       1.718   9.490  -2.374  1.00 98.61           O  
ATOM    132  OE2 GLU A  18       0.870   7.529  -1.700  1.00 98.61           O  
ATOM    133  N   ILE A  19      -2.775   8.574   2.171  1.00 98.72           N  
ATOM    134  CA  ILE A  19      -4.224   8.452   2.302  1.00 98.72           C  
ATOM    135  C   ILE A  19      -4.571   7.989   3.716  1.00 98.72           C  
ATOM    136  CB  ILE A  19      -4.853   7.560   1.221  1.00 98.72           C  
ATOM    137  O   ILE A  19      -4.211   6.878   4.121  1.00 98.72           O  
ATOM    138  CG1 ILE A  19      -4.292   7.903  -0.178  1.00 98.72           C  
ATOM    139  CG2 ILE A  19      -6.379   7.712   1.292  1.00 98.72           C  
ATOM    140  CD1 ILE A  19      -4.684   6.905  -1.260  1.00 98.72           C  
ATOM    141  N   PRO A  20      -5.293   8.815   4.487  1.00 98.62           N  
ATOM    142  CA  PRO A  20      -5.737   8.438   5.815  1.00 98.62           C  
ATOM    143  C   PRO A  20      -6.759   7.305   5.755  1.00 98.62           C  
ATOM    144  CB  PRO A  20      -6.341   9.709   6.417  1.00 98.62           C  
ATOM    145  O   PRO A  20      -7.636   7.287   4.887  1.00 98.62           O  
ATOM    146  CG  PRO A  20      -5.710  10.830   5.608  1.00 98.62           C  
ATOM    147  CD  PRO A  20      -5.611  10.209   4.228  1.00 98.62           C  
ATOM    148  N   GLN A  21      -6.719   6.410   6.740  1.00 98.61           N  
ATOM    149  CA  GLN A  21      -7.813   5.472   6.979  1.00 98.61           C  
ATOM    150  C   GLN A  21      -9.155   6.216   7.042  1.00 98.61           C  
ATOM    151  CB  GLN A  21      -7.550   4.720   8.288  1.00 98.61           C  
ATOM    152  O   GLN A  21      -9.293   7.208   7.754  1.00 98.61           O  
ATOM    153  CG  GLN A  21      -8.710   3.791   8.676  1.00 98.61           C  
ATOM    154  CD  GLN A  21      -8.389   2.944   9.898  1.00 98.61           C  
ATOM    155  NE2 GLN A  21      -9.381   2.509  10.643  1.00 98.61           N  
ATOM    156  OE1 GLN A  21      -7.251   2.664  10.223  1.00 98.61           O  
ATOM    157  N   GLY A  22     -10.157   5.707   6.326  1.00 98.31           N  
ATOM    158  CA  GLY A  22     -11.496   6.290   6.253  1.00 98.31           C  
ATOM    159  C   GLY A  22     -11.654   7.406   5.218  1.00 98.31           C  
ATOM    160  O   GLY A  22     -12.779   7.855   5.013  1.00 98.31           O  
ATOM    161  N   SER A  23     -10.583   7.821   4.538  1.00 98.36           N  
ATOM    162  CA  SER A  23     -10.648   8.811   3.459  1.00 98.36           C  
ATOM    163  C   SER A  23     -11.241   8.219   2.176  1.00 98.36           C  
ATOM    164  CB  SER A  23      -9.246   9.359   3.180  1.00 98.36           C  
ATOM    165  O   SER A  23     -10.923   7.090   1.800  1.00 98.36           O  
ATOM    166  OG  SER A  23      -9.303  10.409   2.235  1.00 98.36           O  
ATOM    167  N   ASN A  24     -12.057   9.006   1.474  1.00 98.19           N  
ATOM    168  CA  ASN A  24     -12.435   8.800   0.070  1.00 98.19           C  
ATOM    169  C   ASN A  24     -11.678   9.745  -0.884  1.00 98.19           C  
ATOM    170  CB  ASN A  24     -13.953   8.956  -0.084  1.00 98.19           C  
ATOM    171  O   ASN A  24     -12.013   9.848  -2.061  1.00 98.19           O  
ATOM    172  CG  ASN A  24     -14.442  10.377   0.134  1.00 98.19           C  
ATOM    173  ND2 ASN A  24     -15.546  10.738  -0.474  1.00 98.19           N  
ATOM    174  OD1 ASN A  24     -13.856  11.178   0.848  1.00 98.19           O  
ATOM    175  N   ILE A  25     -10.681  10.465  -0.373  1.00 98.52           N  
ATOM    176  CA  ILE A  25      -9.794  11.332  -1.145  1.00 98.52           C  
ATOM    177  C   ILE A  25      -8.485  10.581  -1.361  1.00 98.52           C  
ATOM    178  CB  ILE A  25      -9.559  12.672  -0.412  1.00 98.52           C  
ATOM    179  O   ILE A  25      -7.828  10.218  -0.381  1.00 98.52           O  
ATOM    180  CG1 ILE A  25     -10.848  13.339   0.120  1.00 98.52           C  
ATOM    181  CG2 ILE A  25      -8.779  13.634  -1.323  1.00 98.52           C  
ATOM    182  CD1 ILE A  25     -11.876  13.702  -0.952  1.00 98.52           C  
ATOM    183  N   LYS A  26      -8.113  10.359  -2.625  1.00 98.13           N  
ATOM    184  CA  LYS A  26      -6.774   9.912  -3.000  1.00 98.13           C  
ATOM    185  C   LYS A  26      -5.860  11.126  -3.040  1.00 98.13           C  
ATOM    186  CB  LYS A  26      -6.773   9.149  -4.333  1.00 98.13           C  
ATOM    187  O   LYS A  26      -6.007  12.018  -3.878  1.00 98.13           O  
ATOM    188  CG  LYS A  26      -5.346   8.670  -4.686  1.00 98.13           C  
ATOM    189  CD  LYS A  26      -5.348   7.768  -5.918  1.00 98.13           C  
ATOM    190  CE  LYS A  26      -3.942   7.328  -6.405  1.00 98.13           C  
ATOM    191  NZ  LYS A  26      -3.310   8.207  -7.435  1.00 98.13           N  
ATOM    192  N   TYR A  27      -4.940  11.133  -2.096  1.00 98.25           N  
ATOM    193  CA  TYR A  27      -3.810  12.036  -2.075  1.00 98.25           C  
ATOM    194  C   TYR A  27      -2.602  11.345  -2.691  1.00 98.25           C  
ATOM    195  CB  TYR A  27      -3.508  12.424  -0.637  1.00 98.25           C  
ATOM    196  O   TYR A  27      -2.520  10.118  -2.655  1.00 98.25           O  
ATOM    197  CG  TYR A  27      -4.628  13.154   0.068  1.00 98.25           C  
ATOM    198  CD1 TYR A  27      -4.783  14.540  -0.116  1.00 98.25           C  
ATOM    199  CD2 TYR A  27      -5.516  12.444   0.897  1.00 98.25           C  
ATOM    200  CE1 TYR A  27      -5.827  15.222   0.535  1.00 98.25           C  
ATOM    201  CE2 TYR A  27      -6.561  13.121   1.551  1.00 98.25           C  
ATOM    202  OH  TYR A  27      -7.748  15.159   1.967  1.00 98.25           O  
ATOM    203  CZ  TYR A  27      -6.722  14.508   1.361  1.00 98.25           C  
ATOM    204  N   GLU A  28      -1.681  12.146  -3.202  1.00 96.99           N  
ATOM    205  CA  GLU A  28      -0.442  11.673  -3.803  1.00 96.99           C  
ATOM    206  C   GLU A  28       0.683  12.659  -3.501  1.00 96.99           C  
ATOM    207  CB  GLU A  28      -0.681  11.506  -5.302  1.00 96.99           C  
ATOM    208  O   GLU A  28       0.479  13.880  -3.521  1.00 96.99           O  
ATOM    209  CG  GLU A  28       0.425  10.697  -5.988  1.00 96.99           C  
ATOM    210  CD  GLU A  28      -0.014  10.231  -7.384  1.00 96.99           C  
ATOM    211  OE1 GLU A  28       0.864  10.052  -8.244  1.00 96.99           O  
ATOM    212  OE2 GLU A  28      -1.245  10.020  -7.580  1.00 96.99           O  
ATOM    213  N   TYR A  29       1.853  12.140  -3.154  1.00 97.04           N  
ATOM    214  CA  TYR A  29       3.044  12.942  -2.946  1.00 97.04           C  
ATOM    215  C   TYR A  29       3.706  13.274  -4.284  1.00 97.04           C  
ATOM    216  CB  TYR A  29       4.005  12.215  -2.009  1.00 97.04           C  
ATOM    217  O   TYR A  29       4.171  12.399  -5.004  1.00 97.04           O  
ATOM    218  CG  TYR A  29       5.240  13.031  -1.689  1.00 97.04           C  
ATOM    219  CD1 TYR A  29       6.479  12.694  -2.266  1.00 97.04           C  
ATOM    220  CD2 TYR A  29       5.134  14.166  -0.864  1.00 97.04           C  
ATOM    221  CE1 TYR A  29       7.620  13.468  -1.985  1.00 97.04           C  
ATOM    222  CE2 TYR A  29       6.265  14.960  -0.602  1.00 97.04           C  
ATOM    223  OH  TYR A  29       8.607  15.357  -0.856  1.00 97.04           O  
ATOM    224  CZ  TYR A  29       7.513  14.605  -1.159  1.00 97.04           C  
ATOM    225  N   ASP A  30       3.808  14.564  -4.574  1.00 95.83           N  
ATOM    226  CA  ASP A  30       4.555  15.093  -5.706  1.00 95.83           C  
ATOM    227  C   ASP A  30       6.026  15.280  -5.295  1.00 95.83           C  
ATOM    228  CB  ASP A  30       3.871  16.400  -6.126  1.00 95.83           C  
ATOM    229  O   ASP A  30       6.333  16.136  -4.457  1.00 95.83           O  
ATOM    230  CG  ASP A  30       4.431  16.980  -7.420  1.00 95.83           C  
ATOM    231  OD1 ASP A  30       5.670  17.114  -7.514  1.00 95.83           O  
ATOM    232  OD2 ASP A  30       3.592  17.384  -8.258  1.00 95.83           O  
ATOM    233  N   ASP A  31       6.940  14.463  -5.836  1.00 90.90           N  
ATOM    234  CA  ASP A  31       8.367  14.517  -5.468  1.00 90.90           C  
ATOM    235  C   ASP A  31       9.092  15.749  -6.037  1.00 90.90           C  
ATOM    236  CB  ASP A  31       9.103  13.216  -5.858  1.00 90.90           C  
ATOM    237  O   ASP A  31      10.067  16.204  -5.430  1.00 90.90           O  
ATOM    238  CG  ASP A  31      10.483  13.094  -5.172  1.00 90.90           C  
ATOM    239  OD1 ASP A  31      10.551  13.052  -3.914  1.00 90.90           O  
ATOM    240  OD2 ASP A  31      11.541  13.025  -5.837  1.00 90.90           O  
ATOM    241  N   GLU A  32       8.615  16.318  -7.152  1.00 92.68           N  
ATOM    242  CA  GLU A  32       9.216  17.503  -7.779  1.00 92.68           C  
ATOM    243  C   GLU A  32       8.914  18.768  -6.969  1.00 92.68           C  
ATOM    244  CB  GLU A  32       8.718  17.698  -9.225  1.00 92.68           C  
ATOM    245  O   GLU A  32       9.812  19.560  -6.665  1.00 92.68           O  
ATOM    246  CG  GLU A  32       9.120  16.572 -10.191  1.00 92.68           C  
ATOM    247  CD  GLU A  32       8.857  16.914 -11.673  1.00 92.68           C  
ATOM    248  OE1 GLU A  32       9.339  16.139 -12.532  1.00 92.68           O  
ATOM    249  OE2 GLU A  32       8.264  17.979 -11.967  1.00 92.68           O  
ATOM    250  N   GLU A  33       7.652  18.949  -6.584  1.00 95.57           N  
ATOM    251  CA  GLU A  33       7.193  20.095  -5.795  1.00 95.57           C  
ATOM    252  C   GLU A  33       7.345  19.874  -4.283  1.00 95.57           C  
ATOM    253  CB  GLU A  33       5.738  20.413  -6.155  1.00 95.57           C  
ATOM    254  O   GLU A  33       7.346  20.829  -3.502  1.00 95.57           O  
ATOM    255  CG  GLU A  33       5.570  20.969  -7.578  1.00 95.57           C  
ATOM    256  CD  GLU A  33       4.108  21.330  -7.884  1.00 95.57           C  
ATOM    257  OE1 GLU A  33       3.716  21.389  -9.072  1.00 95.57           O  
ATOM    258  OE2 GLU A  33       3.297  21.519  -6.947  1.00 95.57           O  
ATOM    259  N   GLY A  34       7.496  18.622  -3.848  1.00 94.46           N  
ATOM    260  CA  GLY A  34       7.661  18.246  -2.449  1.00 94.46           C  
ATOM    261  C   GLY A  34       6.397  18.431  -1.606  1.00 94.46           C  
ATOM    262  O   GLY A  34       6.501  18.699  -0.405  1.00 94.46           O  
ATOM    263  N   VAL A  35       5.215  18.301  -2.213  1.00 96.47           N  
ATOM    264  CA  VAL A  35       3.905  18.541  -1.585  1.00 96.47           C  
ATOM    265  C   VAL A  35       2.968  17.352  -1.767  1.00 96.47           C  
ATOM    266  CB  VAL A  35       3.236  19.829  -2.110  1.00 96.47           C  
ATOM    267  O   VAL A  35       3.149  16.535  -2.658  1.00 96.47           O  
ATOM    268  CG1 VAL A  35       4.057  21.073  -1.755  1.00 96.47           C  
ATOM    269  CG2 VAL A  35       2.985  19.803  -3.619  1.00 96.47           C  
ATOM    270  N   ILE A  36       1.931  17.265  -0.934  1.00 97.79           N  
ATOM    271  CA  ILE A  36       0.849  16.294  -1.123  1.00 97.79           C  
ATOM    272  C   ILE A  36      -0.283  16.968  -1.889  1.00 97.79           C  
ATOM    273  CB  ILE A  36       0.401  15.692   0.220  1.00 97.79           C  
ATOM    274  O   ILE A  36      -0.863  17.949  -1.412  1.00 97.79           O  
ATOM    275  CG1 ILE A  36       1.572  14.864   0.782  1.00 97.79           C  
ATOM    276  CG2 ILE A  36      -0.840  14.810   0.028  1.00 97.79           C  
ATOM    277  CD1 ILE A  36       1.293  14.212   2.128  1.00 97.79           C  
ATOM    278  N   LYS A  37      -0.602  16.431  -3.064  1.00 97.98           N  
ATOM    279  CA  LYS A  37      -1.686  16.887  -3.931  1.00 97.98           C  
ATOM    280  C   LYS A  37      -2.901  15.983  -3.787  1.00 97.98           C  
ATOM    281  CB  LYS A  37      -1.195  16.964  -5.387  1.00 97.98           C  
ATOM    282  O   LYS A  37      -2.808  14.824  -3.397  1.00 97.98           O  
ATOM    283  CG  LYS A  37      -0.191  18.113  -5.571  1.00 97.98           C  
ATOM    284  CD  LYS A  37       0.289  18.216  -7.023  1.00 97.98           C  
ATOM    285  CE  LYS A  37       1.202  19.434  -7.204  1.00 97.98           C  
ATOM    286  NZ  LYS A  37       1.866  19.429  -8.527  1.00 97.98           N  
ATOM    287  N   VAL A  38      -4.065  16.542  -4.095  1.00 98.24           N  
ATOM    288  CA  VAL A  38      -5.266  15.741  -4.333  1.00 98.24           C  
ATOM    289  C   VAL A  38      -5.180  15.243  -5.770  1.00 98.24           C  
ATOM    290  CB  VAL A  38      -6.543  16.569  -4.097  1.00 98.24           C  
ATOM    291  O   VAL A  38      -5.210  16.065  -6.681  1.00 98.24           O  
ATOM    292  CG1 VAL A  38      -7.803  15.760  -4.429  1.00 98.24           C  
ATOM    293  CG2 VAL A  38      -6.641  17.017  -2.632  1.00 98.24           C  
ATOM    294  N   ASP A  39      -5.084  13.928  -5.958  1.00 97.18           N  
ATOM    295  CA  ASP A  39      -5.220  13.306  -7.280  1.00 97.18           C  
ATOM    296  C   ASP A  39      -6.705  13.284  -7.661  1.00 97.18           C  
ATOM    297  CB  ASP A  39      -4.597  11.896  -7.264  1.00 97.18           C  
ATOM    298  O   ASP A  39      -7.154  13.951  -8.595  1.00 97.18           O  
ATOM    299  CG  ASP A  39      -4.916  11.092  -8.533  1.00 97.18           C  
ATOM    300  OD1 ASP A  39      -4.997  11.686  -9.620  1.00 97.18           O  
ATOM    301  OD2 ASP A  39      -5.214   9.876  -8.403  1.00 97.18           O  
ATOM    302  N   ARG A  40      -7.516  12.592  -6.852  1.00 97.93           N  
ATOM    303  CA  ARG A  40      -8.960  12.498  -7.081  1.00 97.93           C  
ATOM    304  C   ARG A  40      -9.749  12.173  -5.824  1.00 97.93           C  
ATOM    305  CB  ARG A  40      -9.232  11.479  -8.203  1.00 97.93           C  
ATOM    306  O   ARG A  40      -9.244  11.600  -4.863  1.00 97.93           O  
ATOM    307  CG  ARG A  40      -8.865  10.033  -7.845  1.00 97.93           C  
ATOM    308  CD  ARG A  40      -8.979   9.174  -9.106  1.00 97.93           C  
ATOM    309  NE  ARG A  40      -8.857   7.741  -8.806  1.00 97.93           N  
ATOM    310  NH1 ARG A  40      -6.553   7.532  -8.893  1.00 97.93           N  
ATOM    311  NH2 ARG A  40      -7.877   5.749  -8.619  1.00 97.93           N  
ATOM    312  CZ  ARG A  40      -7.753   7.034  -8.761  1.00 97.93           C  
ATOM    313  N   VAL A  41     -11.038  12.480  -5.872  1.00 98.27           N  
ATOM    314  CA  VAL A  41     -12.031  11.836  -5.005  1.00 98.27           C  
ATOM    315  C   VAL A  41     -12.371  10.489  -5.635  1.00 98.27           C  
ATOM    316  CB  VAL A  41     -13.288  12.710  -4.852  1.00 98.27           C  
ATOM    317  O   VAL A  41     -12.536  10.426  -6.853  1.00 98.27           O  
ATOM    318  CG1 VAL A  41     -14.249  12.129  -3.808  1.00 98.27           C  
ATOM    319  CG2 VAL A  41     -12.914  14.144  -4.449  1.00 98.27           C  
ATOM    320  N   LEU A  42     -12.464   9.419  -4.845  1.00 98.29           N  
ATOM    321  CA  LEU A  42     -12.907   8.119  -5.353  1.00 98.29           C  
ATOM    322  C   LEU A  42     -14.298   8.253  -5.988  1.00 98.29           C  
ATOM    323  CB  LEU A  42     -12.914   7.065  -4.230  1.00 98.29           C  
ATOM    324  O   LEU A  42     -15.175   8.920  -5.440  1.00 98.29           O  
ATOM    325  CG  LEU A  42     -11.545   6.763  -3.589  1.00 98.29           C  
ATOM    326  CD1 LEU A  42     -11.688   5.576  -2.635  1.00 98.29           C  
ATOM    327  CD2 LEU A  42     -10.467   6.441  -4.626  1.00 98.29           C  
ATOM    328  N   TYR A  43     -14.503   7.628  -7.151  1.00 98.10           N  
ATOM    329  CA  TYR A  43     -15.777   7.741  -7.880  1.00 98.10           C  
ATOM    330  C   TYR A  43     -16.872   6.875  -7.241  1.00 98.10           C  
ATOM    331  CB  TYR A  43     -15.576   7.395  -9.366  1.00 98.10           C  
ATOM    332  O   TYR A  43     -18.057   7.074  -7.496  1.00 98.10           O  
ATOM    333  CG  TYR A  43     -14.735   8.354 -10.202  1.00 98.10           C  
ATOM    334  CD1 TYR A  43     -13.977   9.397  -9.625  1.00 98.10           C  
ATOM    335  CD2 TYR A  43     -14.712   8.189 -11.600  1.00 98.10           C  
ATOM    336  CE1 TYR A  43     -13.157  10.216 -10.417  1.00 98.10           C  
ATOM    337  CE2 TYR A  43     -13.904   9.017 -12.404  1.00 98.10           C  
ATOM    338  OH  TYR A  43     -12.328  10.816 -12.584  1.00 98.10           O  
ATOM    339  CZ  TYR A  43     -13.114  10.023 -11.811  1.00 98.10           C  
ATOM    340  N   THR A  44     -16.473   5.925  -6.394  1.00 98.03           N  
ATOM    341  CA  THR A  44     -17.346   5.070  -5.590  1.00 98.03           C  
ATOM    342  C   THR A  44     -17.664   5.710  -4.238  1.00 98.03           C  
ATOM    343  CB  THR A  44     -16.707   3.685  -5.396  1.00 98.03           C  
ATOM    344  O   THR A  44     -16.991   6.628  -3.778  1.00 98.03           O  
ATOM    345  CG2 THR A  44     -16.425   2.980  -6.718  1.00 98.03           C  
ATOM    346  OG1 THR A  44     -15.482   3.796  -4.714  1.00 98.03           O  
ATOM    347  N   SER A  45     -18.671   5.186  -3.536  1.00 97.41           N  
ATOM    348  CA  SER A  45     -18.967   5.568  -2.147  1.00 97.41           C  
ATOM    349  C   SER A  45     -18.059   4.866  -1.122  1.00 97.41           C  
ATOM    350  CB  SER A  45     -20.447   5.315  -1.853  1.00 97.41           C  
ATOM    351  O   SER A  45     -18.451   4.694   0.033  1.00 97.41           O  
ATOM    352  OG  SER A  45     -20.728   3.930  -1.923  1.00 97.41           O  
ATOM    353  N   MET A  46     -16.902   4.360  -1.556  1.00 98.21           N  
ATOM    354  CA  MET A  46     -15.981   3.588  -0.727  1.00 98.21           C  
ATOM    355  C   MET A  46     -14.944   4.493  -0.069  1.00 98.21           C  
ATOM    356  CB  MET A  46     -15.295   2.484  -1.546  1.00 98.21           C  
ATOM    357  O   MET A  46     -14.603   5.558  -0.576  1.00 98.21           O  
ATOM    358  CG  MET A  46     -16.311   1.501  -2.137  1.00 98.21           C  
ATOM    359  SD  MET A  46     -15.595   0.167  -3.124  1.00 98.21           S  
ATOM    360  CE  MET A  46     -14.811  -0.836  -1.847  1.00 98.21           C  
ATOM    361  N   ASN A  47     -14.400   4.010   1.045  1.00 98.34           N  
ATOM    362  CA  ASN A  47     -13.348   4.674   1.802  1.00 98.34           C  
ATOM    363  C   ASN A  47     -12.189   3.697   2.004  1.00 98.34           C  
ATOM    364  CB  ASN A  47     -13.905   5.131   3.161  1.00 98.34           C  
ATOM    365  O   ASN A  47     -12.424   2.496   2.182  1.00 98.34           O  
ATOM    366  CG  ASN A  47     -15.104   6.066   3.095  1.00 98.34           C  
ATOM    367  ND2 ASN A  47     -15.808   6.232   4.188  1.00 98.34           N  
ATOM    368  OD1 ASN A  47     -15.454   6.656   2.098  1.00 98.34           O  
ATOM    369  N   TYR A  48     -10.958   4.206   2.055  1.00 98.59           N  
ATOM    370  CA  TYR A  48      -9.783   3.394   2.366  1.00 98.59           C  
ATOM    371  C   TYR A  48      -9.950   2.716   3.739  1.00 98.59           C  
ATOM    372  CB  TYR A  48      -8.510   4.250   2.313  1.00 98.59           C  
ATOM    373  O   TYR A  48     -10.177   3.402   4.741  1.00 98.59           O  
ATOM    374  CG  TYR A  48      -7.934   4.362   0.916  1.00 98.59           C  
ATOM    375  CD1 TYR A  48      -6.812   3.588   0.556  1.00 98.59           C  
ATOM    376  CD2 TYR A  48      -8.525   5.222  -0.029  1.00 98.59           C  
ATOM    377  CE1 TYR A  48      -6.280   3.673  -0.745  1.00 98.59           C  
ATOM    378  CE2 TYR A  48      -7.993   5.313  -1.328  1.00 98.59           C  
ATOM    379  OH  TYR A  48      -6.364   4.638  -2.947  1.00 98.59           O  
ATOM    380  CZ  TYR A  48      -6.877   4.533  -1.693  1.00 98.59           C  
ATOM    381  N   PRO A  49      -9.862   1.374   3.834  1.00 98.36           N  
ATOM    382  CA  PRO A  49     -10.130   0.662   5.083  1.00 98.36           C  
ATOM    383  C   PRO A  49      -9.021   0.837   6.126  1.00 98.36           C  
ATOM    384  CB  PRO A  49     -10.297  -0.806   4.674  1.00 98.36           C  
ATOM    385  O   PRO A  49      -9.289   0.643   7.310  1.00 98.36           O  
ATOM    386  CG  PRO A  49      -9.438  -0.928   3.416  1.00 98.36           C  
ATOM    387  CD  PRO A  49      -9.639   0.430   2.749  1.00 98.36           C  
ATOM    388  N   PHE A  50      -7.812   1.195   5.687  1.00 98.78           N  
ATOM    389  CA  PHE A  50      -6.609   1.408   6.490  1.00 98.78           C  
ATOM    390  C   PHE A  50      -5.789   2.551   5.885  1.00 98.78           C  
ATOM    391  CB  PHE A  50      -5.788   0.113   6.537  1.00 98.78           C  
ATOM    392  O   PHE A  50      -6.105   3.021   4.792  1.00 98.78           O  
ATOM    393  CG  PHE A  50      -6.535  -1.052   7.143  1.00 98.78           C  
ATOM    394  CD1 PHE A  50      -6.805  -1.054   8.523  1.00 98.78           C  
ATOM    395  CD2 PHE A  50      -7.023  -2.091   6.331  1.00 98.78           C  
ATOM    396  CE1 PHE A  50      -7.561  -2.092   9.088  1.00 98.78           C  
ATOM    397  CE2 PHE A  50      -7.777  -3.134   6.897  1.00 98.78           C  
ATOM    398  CZ  PHE A  50      -8.048  -3.129   8.276  1.00 98.78           C  
ATOM    399  N   ASN A  51      -4.756   3.006   6.594  1.00 98.86           N  
ATOM    400  CA  ASN A  51      -3.872   4.046   6.075  1.00 98.86           C  
ATOM    401  C   ASN A  51      -3.076   3.503   4.885  1.00 98.86           C  
ATOM    402  CB  ASN A  51      -2.951   4.572   7.185  1.00 98.86           C  
ATOM    403  O   ASN A  51      -2.762   2.313   4.838  1.00 98.86           O  
ATOM    404  CG  ASN A  51      -3.727   5.072   8.383  1.00 98.86           C  
ATOM    405  ND2 ASN A  51      -3.799   4.290   9.435  1.00 98.86           N  
ATOM    406  OD1 ASN A  51      -4.312   6.145   8.375  1.00 98.86           O  
ATOM    407  N   TYR A  52      -2.743   4.377   3.946  1.00 98.86           N  
ATOM    408  CA  TYR A  52      -2.052   4.015   2.718  1.00 98.86           C  
ATOM    409  C   TYR A  52      -0.943   5.012   2.408  1.00 98.86           C  
ATOM    410  CB  TYR A  52      -3.062   3.993   1.580  1.00 98.86           C  
ATOM    411  O   TYR A  52      -1.075   6.204   2.695  1.00 98.86           O  
ATOM    412  CG  TYR A  52      -2.541   3.376   0.316  1.00 98.86           C  
ATOM    413  CD1 TYR A  52      -1.894   4.165  -0.658  1.00 98.86           C  
ATOM    414  CD2 TYR A  52      -2.707   1.998   0.130  1.00 98.86           C  
ATOM    415  CE1 TYR A  52      -1.420   3.567  -1.838  1.00 98.86           C  
ATOM    416  CE2 TYR A  52      -2.278   1.414  -1.064  1.00 98.86           C  
ATOM    417  OH  TYR A  52      -1.321   1.617  -3.223  1.00 98.86           O  
ATOM    418  CZ  TYR A  52      -1.643   2.196  -2.051  1.00 98.86           C  
ATOM    419  N   GLY A  53       0.128   4.525   1.810  1.00 98.63           N  
ATOM    420  CA  GLY A  53       1.208   5.343   1.288  1.00 98.63           C  
ATOM    421  C   GLY A  53       2.299   4.453   0.722  1.00 98.63           C  
ATOM    422  O   GLY A  53       2.018   3.316   0.362  1.00 98.63           O  
ATOM    423  N   PHE A  54       3.543   4.913   0.719  1.00 98.44           N  
ATOM    424  CA  PHE A  54       4.647   4.185   0.090  1.00 98.44           C  
ATOM    425  C   PHE A  54       5.914   4.168   0.946  1.00 98.44           C  
ATOM    426  CB  PHE A  54       4.922   4.797  -1.285  1.00 98.44           C  
ATOM    427  O   PHE A  54       6.051   4.937   1.905  1.00 98.44           O  
ATOM    428  CG  PHE A  54       5.382   6.242  -1.224  1.00 98.44           C  
ATOM    429  CD1 PHE A  54       4.431   7.273  -1.262  1.00 98.44           C  
ATOM    430  CD2 PHE A  54       6.750   6.559  -1.121  1.00 98.44           C  
ATOM    431  CE1 PHE A  54       4.840   8.612  -1.185  1.00 98.44           C  
ATOM    432  CE2 PHE A  54       7.162   7.903  -1.044  1.00 98.44           C  
ATOM    433  CZ  PHE A  54       6.204   8.932  -1.074  1.00 98.44           C  
ATOM    434  N   ILE A  55       6.862   3.294   0.595  1.00 98.41           N  
ATOM    435  CA  ILE A  55       8.195   3.229   1.208  1.00 98.41           C  
ATOM    436  C   ILE A  55       9.155   4.164   0.458  1.00 98.41           C  
ATOM    437  CB  ILE A  55       8.762   1.795   1.249  1.00 98.41           C  
ATOM    438  O   ILE A  55       9.537   3.876  -0.680  1.00 98.41           O  
ATOM    439  CG1 ILE A  55       7.745   0.823   1.869  1.00 98.41           C  
ATOM    440  CG2 ILE A  55      10.087   1.776   2.042  1.00 98.41           C  
ATOM    441  CD1 ILE A  55       8.232  -0.621   1.952  1.00 98.41           C  
ATOM    442  N   PRO A  56       9.632   5.255   1.077  1.00 97.13           N  
ATOM    443  CA  PRO A  56      10.603   6.149   0.452  1.00 97.13           C  
ATOM    444  C   PRO A  56      11.912   5.426   0.131  1.00 97.13           C  
ATOM    445  CB  PRO A  56      10.828   7.276   1.463  1.00 97.13           C  
ATOM    446  O   PRO A  56      12.383   4.621   0.933  1.00 97.13           O  
ATOM    447  CG  PRO A  56       9.555   7.247   2.302  1.00 97.13           C  
ATOM    448  CD  PRO A  56       9.242   5.768   2.375  1.00 97.13           C  
ATOM    449  N   GLY A  57      12.539   5.743  -1.003  1.00 95.63           N  
ATOM    450  CA  GLY A  57      13.793   5.105  -1.419  1.00 95.63           C  
ATOM    451  C   GLY A  57      13.621   3.654  -1.878  1.00 95.63           C  
ATOM    452  O   GLY A  57      14.527   2.838  -1.694  1.00 95.63           O  
ATOM    453  N   THR A  58      12.471   3.340  -2.470  1.00 96.69           N  
ATOM    454  CA  THR A  58      12.204   2.088  -3.184  1.00 96.69           C  
ATOM    455  C   THR A  58      11.726   2.404  -4.599  1.00 96.69           C  
ATOM    456  CB  THR A  58      11.173   1.225  -2.446  1.00 96.69           C  
ATOM    457  O   THR A  58      11.201   3.492  -4.821  1.00 96.69           O  
ATOM    458  CG2 THR A  58      11.616   0.881  -1.030  1.00 96.69           C  
ATOM    459  OG1 THR A  58       9.909   1.827  -2.371  1.00 96.69           O  
ATOM    460  N   LEU A  59      11.950   1.483  -5.538  1.00 95.70           N  
ATOM    461  CA  LEU A  59      11.411   1.545  -6.898  1.00 95.70           C  
ATOM    462  C   LEU A  59      10.888   0.173  -7.317  1.00 95.70           C  
ATOM    463  CB  LEU A  59      12.486   2.010  -7.897  1.00 95.70           C  
ATOM    464  O   LEU A  59      11.587  -0.841  -7.175  1.00 95.70           O  
ATOM    465  CG  LEU A  59      12.852   3.497  -7.795  1.00 95.70           C  
ATOM    466  CD1 LEU A  59      14.101   3.773  -8.638  1.00 95.70           C  
ATOM    467  CD2 LEU A  59      11.758   4.426  -8.283  1.00 95.70           C  
ATOM    468  N   GLU A  60       9.684   0.157  -7.860  1.00 94.08           N  
ATOM    469  CA  GLU A  60       9.114  -0.966  -8.581  1.00 94.08           C  
ATOM    470  C   GLU A  60       9.553  -0.973 -10.050  1.00 94.08           C  
ATOM    471  CB  GLU A  60       7.589  -1.024  -8.335  1.00 94.08           C  
ATOM    472  O   GLU A  60      10.478  -0.264 -10.451  1.00 94.08           O  
ATOM    473  CG  GLU A  60       7.237  -1.527  -6.922  1.00 94.08           C  
ATOM    474  CD  GLU A  60       7.492  -3.035  -6.754  1.00 94.08           C  
ATOM    475  OE1 GLU A  60       6.627  -3.782  -6.241  1.00 94.08           O  
ATOM    476  OE2 GLU A  60       8.578  -3.551  -7.125  1.00 94.08           O  
ATOM    477  N   GLU A  61       9.022  -1.916 -10.827  1.00 91.05           N  
ATOM    478  CA  GLU A  61       9.441  -2.147 -12.218  1.00 91.05           C  
ATOM    479  C   GLU A  61       8.895  -1.091 -13.184  1.00 91.05           C  
ATOM    480  CB  GLU A  61       9.020  -3.562 -12.650  1.00 91.05           C  
ATOM    481  O   GLU A  61       9.515  -0.833 -14.215  1.00 91.05           O  
ATOM    482  CG  GLU A  61       9.868  -4.610 -11.918  1.00 91.05           C  
ATOM    483  CD  GLU A  61       9.411  -6.060 -12.106  1.00 91.05           C  
ATOM    484  OE1 GLU A  61       9.709  -6.838 -11.157  1.00 91.05           O  
ATOM    485  OE2 GLU A  61       8.824  -6.404 -13.150  1.00 91.05           O  
ATOM    486  N   ASP A  62       7.775  -0.471 -12.826  1.00 90.77           N  
ATOM    487  CA  ASP A  62       7.176   0.700 -13.474  1.00 90.77           C  
ATOM    488  C   ASP A  62       7.906   2.013 -13.137  1.00 90.77           C  
ATOM    489  CB  ASP A  62       5.696   0.782 -13.060  1.00 90.77           C  
ATOM    490  O   ASP A  62       7.800   2.984 -13.884  1.00 90.77           O  
ATOM    491  CG  ASP A  62       5.466   0.651 -11.546  1.00 90.77           C  
ATOM    492  OD1 ASP A  62       6.447   0.843 -10.782  1.00 90.77           O  
ATOM    493  OD2 ASP A  62       4.381   0.168 -11.180  1.00 90.77           O  
ATOM    494  N   GLY A  63       8.712   2.020 -12.073  1.00 91.84           N  
ATOM    495  CA  GLY A  63       9.426   3.195 -11.586  1.00 91.84           C  
ATOM    496  C   GLY A  63       8.732   3.913 -10.429  1.00 91.84           C  
ATOM    497  O   GLY A  63       9.279   4.906  -9.950  1.00 91.84           O  
ATOM    498  N   ASP A  64       7.604   3.402  -9.937  1.00 93.60           N  
ATOM    499  CA  ASP A  64       6.918   3.976  -8.784  1.00 93.60           C  
ATOM    500  C   ASP A  64       7.472   3.422  -7.460  1.00 93.60           C  
ATOM    501  CB  ASP A  64       5.396   3.792  -8.912  1.00 93.60           C  
ATOM    502  O   ASP A  64       8.071   2.341  -7.411  1.00 93.60           O  
ATOM    503  CG  ASP A  64       4.771   4.723  -9.962  1.00 93.60           C  
ATOM    504  OD1 ASP A  64       5.393   5.770 -10.268  1.00 93.60           O  
ATOM    505  OD2 ASP A  64       3.645   4.423 -10.409  1.00 93.60           O  
ATOM    506  N   PRO A  65       7.344   4.156  -6.341  1.00 96.09           N  
ATOM    507  CA  PRO A  65       7.690   3.630  -5.028  1.00 96.09           C  
ATOM    508  C   PRO A  65       6.810   2.444  -4.618  1.00 96.09           C  
ATOM    509  CB  PRO A  65       7.529   4.806  -4.066  1.00 96.09           C  
ATOM    510  O   PRO A  65       5.647   2.339  -4.986  1.00 96.09           O  
ATOM    511  CG  PRO A  65       7.655   6.035  -4.959  1.00 96.09           C  
ATOM    512  CD  PRO A  65       6.992   5.563  -6.248  1.00 96.09           C  
ATOM    513  N   LEU A  66       7.343   1.571  -3.762  1.00 97.58           N  
ATOM    514  CA  LEU A  66       6.600   0.414  -3.276  1.00 97.58           C  
ATOM    515  C   LEU A  66       5.468   0.834  -2.326  1.00 97.58           C  
ATOM    516  CB  LEU A  66       7.582  -0.568  -2.624  1.00 97.58           C  
ATOM    517  O   LEU A  66       5.719   1.360  -1.234  1.00 97.58           O  
ATOM    518  CG  LEU A  66       6.954  -1.908  -2.212  1.00 97.58           C  
ATOM    519  CD1 LEU A  66       6.455  -2.727  -3.391  1.00 97.58           C  
ATOM    520  CD2 LEU A  66       8.043  -2.759  -1.559  1.00 97.58           C  
ATOM    521  N   ASP A  67       4.240   0.524  -2.724  1.00 98.42           N  
ATOM    522  CA  ASP A  67       3.012   0.816  -1.990  1.00 98.42           C  
ATOM    523  C   ASP A  67       2.845  -0.012  -0.709  1.00 98.42           C  
ATOM    524  CB  ASP A  67       1.819   0.533  -2.903  1.00 98.42           C  
ATOM    525  O   ASP A  67       3.167  -1.206  -0.646  1.00 98.42           O  
ATOM    526  CG  ASP A  67       1.467   1.677  -3.845  1.00 98.42           C  
ATOM    527  OD1 ASP A  67       1.503   2.831  -3.378  1.00 98.42           O  
ATOM    528  OD2 ASP A  67       0.799   1.364  -4.855  1.00 98.42           O  
ATOM    529  N   VAL A  68       2.255   0.607   0.316  1.00 98.87           N  
ATOM    530  CA  VAL A  68       1.992   0.005   1.624  1.00 98.87           C  
ATOM    531  C   VAL A  68       0.614   0.368   2.167  1.00 98.87           C  
ATOM    532  CB  VAL A  68       3.055   0.365   2.679  1.00 98.87           C  
ATOM    533  O   VAL A  68       0.289   1.528   2.421  1.00 98.87           O  
ATOM    534  CG1 VAL A  68       2.944  -0.588   3.882  1.00 98.87           C  
ATOM    535  CG2 VAL A  68       4.480   0.274   2.138  1.00 98.87           C  
ATOM    536  N   LEU A  69      -0.159  -0.665   2.488  1.00 98.85           N  
ATOM    537  CA  LEU A  69      -1.336  -0.581   3.340  1.00 98.85           C  
ATOM    538  C   LEU A  69      -0.926  -0.798   4.808  1.00 98.85           C  
ATOM    539  CB  LEU A  69      -2.343  -1.626   2.850  1.00 98.85           C  
ATOM    540  O   LEU A  69      -0.468  -1.879   5.192  1.00 98.85           O  
ATOM    541  CG  LEU A  69      -3.724  -1.487   3.504  1.00 98.85           C  
ATOM    542  CD1 LEU A  69      -4.522  -0.321   2.908  1.00 98.85           C  
ATOM    543  CD2 LEU A  69      -4.501  -2.776   3.269  1.00 98.85           C  
ATOM    544  N   VAL A  70      -1.111   0.223   5.643  1.00 98.87           N  
ATOM    545  CA  VAL A  70      -0.711   0.227   7.056  1.00 98.87           C  
ATOM    546  C   VAL A  70      -1.925   0.007   7.957  1.00 98.87           C  
ATOM    547  CB  VAL A  70       0.052   1.510   7.432  1.00 98.87           C  
ATOM    548  O   VAL A  70      -2.730   0.913   8.194  1.00 98.87           O  
ATOM    549  CG1 VAL A  70       0.605   1.383   8.857  1.00 98.87           C  
ATOM    550  CG2 VAL A  70       1.235   1.782   6.497  1.00 98.87           C  
ATOM    551  N   ILE A  71      -2.034  -1.208   8.494  1.00 98.72           N  
ATOM    552  CA  ILE A  71      -3.111  -1.615   9.399  1.00 98.72           C  
ATOM    553  C   ILE A  71      -2.832  -1.062  10.796  1.00 98.72           C  
ATOM    554  CB  ILE A  71      -3.270  -3.151   9.415  1.00 98.72           C  
ATOM    555  O   ILE A  71      -1.901  -1.495  11.472  1.00 98.72           O  
ATOM    556  CG1 ILE A  71      -3.608  -3.676   8.001  1.00 98.72           C  
ATOM    557  CG2 ILE A  71      -4.353  -3.580  10.428  1.00 98.72           C  
ATOM    558  CD1 ILE A  71      -3.703  -5.202   7.920  1.00 98.72           C  
ATOM    559  N   THR A  72      -3.670  -0.132  11.245  1.00 97.87           N  
ATOM    560  CA  THR A  72      -3.650   0.424  12.603  1.00 97.87           C  
ATOM    561  C   THR A  72      -5.084   0.553  13.131  1.00 97.87           C  
ATOM    562  CB  THR A  72      -2.944   1.794  12.650  1.00 97.87           C  
ATOM    563  O   THR A  72      -6.052   0.305  12.411  1.00 97.87           O  
ATOM    564  CG2 THR A  72      -1.653   1.893  11.848  1.00 97.87           C  
ATOM    565  OG1 THR A  72      -3.811   2.746  12.108  1.00 97.87           O  
ATOM    566  N   ASN A  73      -5.234   0.965  14.393  1.00 97.75           N  
ATOM    567  CA  ASN A  73      -6.534   1.348  14.958  1.00 97.75           C  
ATOM    568  C   ASN A  73      -6.880   2.833  14.740  1.00 97.75           C  
ATOM    569  CB  ASN A  73      -6.538   0.986  16.452  1.00 97.75           C  
ATOM    570  O   ASN A  73      -7.946   3.280  15.161  1.00 97.75           O  
ATOM    571  CG  ASN A  73      -6.488  -0.512  16.682  1.00 97.75           C  
ATOM    572  ND2 ASN A  73      -5.697  -0.967  17.625  1.00 97.75           N  
ATOM    573  OD1 ASN A  73      -7.152  -1.292  16.022  1.00 97.75           O  
ATOM    574  N   TYR A  74      -5.983   3.609  14.125  1.00 97.94           N  
ATOM    575  CA  TYR A  74      -6.047   5.068  14.110  1.00 97.94           C  
ATOM    576  C   TYR A  74      -5.799   5.633  12.716  1.00 97.94           C  
ATOM    577  CB  TYR A  74      -5.033   5.660  15.100  1.00 97.94           C  
ATOM    578  O   TYR A  74      -4.881   5.226  12.003  1.00 97.94           O  
ATOM    579  CG  TYR A  74      -5.195   5.180  16.529  1.00 97.94           C  
ATOM    580  CD1 TYR A  74      -6.271   5.645  17.310  1.00 97.94           C  
ATOM    581  CD2 TYR A  74      -4.280   4.256  17.071  1.00 97.94           C  
ATOM    582  CE1 TYR A  74      -6.433   5.188  18.632  1.00 97.94           C  
ATOM    583  CE2 TYR A  74      -4.439   3.795  18.391  1.00 97.94           C  
ATOM    584  OH  TYR A  74      -5.669   3.817  20.447  1.00 97.94           O  
ATOM    585  CZ  TYR A  74      -5.514   4.262  19.174  1.00 97.94           C  
ATOM    586  N   GLN A  75      -6.571   6.653  12.367  1.00 98.11           N  
ATOM    587  CA  GLN A  75      -6.280   7.474  11.205  1.00 98.11           C  
ATOM    588  C   GLN A  75      -4.949   8.217  11.400  1.00 98.11           C  
ATOM    589  CB  GLN A  75      -7.456   8.432  10.995  1.00 98.11           C  
ATOM    590  O   GLN A  75      -4.725   8.844  12.437  1.00 98.11           O  
ATOM    591  CG  GLN A  75      -7.274   9.253   9.721  1.00 98.11           C  
ATOM    592  CD  GLN A  75      -8.385  10.271   9.505  1.00 98.11           C  
ATOM    593  NE2 GLN A  75      -8.097  11.373   8.847  1.00 98.11           N  
ATOM    594  OE1 GLN A  75      -9.514  10.124   9.939  1.00 98.11           O  
ATOM    595  N   LEU A  76      -4.088   8.167  10.387  1.00 98.51           N  
ATOM    596  CA  LEU A  76      -2.845   8.928  10.305  1.00 98.51           C  
ATOM    597  C   LEU A  76      -3.008  10.060   9.285  1.00 98.51           C  
ATOM    598  CB  LEU A  76      -1.683   7.989   9.941  1.00 98.51           C  
ATOM    599  O   LEU A  76      -3.683   9.899   8.272  1.00 98.51           O  
ATOM    600  CG  LEU A  76      -1.489   6.792  10.890  1.00 98.51           C  
ATOM    601  CD1 LEU A  76      -0.315   5.941  10.408  1.00 98.51           C  
ATOM    602  CD2 LEU A  76      -1.224   7.214  12.337  1.00 98.51           C  
ATOM    603  N   TYR A  77      -2.411  11.218   9.557  1.00 97.47           N  
ATOM    604  CA  TYR A  77      -2.522  12.375   8.667  1.00 97.47           C  
ATOM    605  C   TYR A  77      -1.600  12.246   7.441  1.00 97.47           C  
ATOM    606  CB  TYR A  77      -2.249  13.669   9.443  1.00 97.47           C  
ATOM    607  O   TYR A  77      -0.498  11.700   7.584  1.00 97.47           O  
ATOM    608  CG  TYR A  77      -3.346  14.022  10.430  1.00 97.47           C  
ATOM    609  CD1 TYR A  77      -4.580  14.503   9.951  1.00 97.47           C  
ATOM    610  CD2 TYR A  77      -3.142  13.866  11.815  1.00 97.47           C  
ATOM    611  CE1 TYR A  77      -5.610  14.830  10.854  1.00 97.47           C  
ATOM    612  CE2 TYR A  77      -4.169  14.193  12.721  1.00 97.47           C  
ATOM    613  OH  TYR A  77      -6.399  14.999  13.108  1.00 97.47           O  
ATOM    614  CZ  TYR A  77      -5.406  14.677  12.239  1.00 97.47           C  
ATOM    615  N   PRO A  78      -1.993  12.787   6.268  1.00 98.04           N  
ATOM    616  CA  PRO A  78      -1.123  12.826   5.095  1.00 98.04           C  
ATOM    617  C   PRO A  78       0.196  13.538   5.412  1.00 98.04           C  
ATOM    618  CB  PRO A  78      -1.903  13.559   3.996  1.00 98.04           C  
ATOM    619  O   PRO A  78       0.213  14.555   6.108  1.00 98.04           O  
ATOM    620  CG  PRO A  78      -3.357  13.413   4.431  1.00 98.04           C  
ATOM    621  CD  PRO A  78      -3.246  13.464   5.954  1.00 98.04           C  
ATOM    622  N   GLY A  79       1.305  12.990   4.926  1.00 97.48           N  
ATOM    623  CA  GLY A  79       2.660  13.507   5.126  1.00 97.48           C  
ATOM    624  C   GLY A  79       3.306  13.078   6.440  1.00 97.48           C  
ATOM    625  O   GLY A  79       4.479  13.372   6.672  1.00 97.48           O  
ATOM    626  N   SER A  80       2.577  12.360   7.299  1.00 97.98           N  
ATOM    627  CA  SER A  80       3.190  11.690   8.443  1.00 97.98           C  
ATOM    628  C   SER A  80       4.023  10.489   7.991  1.00 97.98           C  
ATOM    629  CB  SER A  80       2.158  11.313   9.510  1.00 97.98           C  
ATOM    630  O   SER A  80       3.745   9.861   6.971  1.00 97.98           O  
ATOM    631  OG  SER A  80       1.251  10.323   9.080  1.00 97.98           O  
ATOM    632  N   VAL A  81       5.059  10.171   8.768  1.00 98.32           N  
ATOM    633  CA  VAL A  81       5.910   9.001   8.539  1.00 98.32           C  
ATOM    634  C   VAL A  81       5.741   8.041   9.702  1.00 98.32           C  
ATOM    635  CB  VAL A  81       7.385   9.383   8.338  1.00 98.32           C  
ATOM    636  O   VAL A  81       5.870   8.441  10.861  1.00 98.32           O  
ATOM    637  CG1 VAL A  81       8.259   8.148   8.068  1.00 98.32           C  
ATOM    638  CG2 VAL A  81       7.548  10.351   7.161  1.00 98.32           C  
ATOM    639  N   ILE A  82       5.486   6.773   9.397  1.00 98.65           N  
ATOM    640  CA  ILE A  82       5.350   5.707  10.388  1.00 98.65           C  
ATOM    641  C   ILE A  82       6.348   4.583  10.116  1.00 98.65           C  
ATOM    642  CB  ILE A  82       3.882   5.236  10.496  1.00 98.65           C  
ATOM    643  O   ILE A  82       6.545   4.164   8.980  1.00 98.65           O  
ATOM    644  CG1 ILE A  82       3.754   4.193  11.627  1.00 98.65           C  
ATOM    645  CG2 ILE A  82       3.319   4.723   9.158  1.00 98.65           C  
ATOM    646  CD1 ILE A  82       2.313   3.878  12.043  1.00 98.65           C  
ATOM    647  N   GLU A  83       6.979   4.083  11.178  1.00 98.72           N  
ATOM    648  CA  GLU A  83       7.801   2.874  11.118  1.00 98.72           C  
ATOM    649  C   GLU A  83       6.924   1.630  11.301  1.00 98.72           C  
ATOM    650  CB  GLU A  83       8.902   2.919  12.180  1.00 98.72           C  
ATOM    651  O   GLU A  83       6.243   1.479  12.326  1.00 98.72           O  
ATOM    652  CG  GLU A  83      10.027   3.905  11.845  1.00 98.72           C  
ATOM    653  CD  GLU A  83      10.984   4.031  13.031  1.00 98.72           C  
ATOM    654  OE1 GLU A  83      11.885   3.177  13.214  1.00 98.72           O  
ATOM    655  OE2 GLU A  83      10.721   4.835  13.955  1.00 98.72           O  
ATOM    656  N   VAL A  84       6.967   0.725  10.327  1.00 98.91           N  
ATOM    657  CA  VAL A  84       6.092  -0.449  10.234  1.00 98.91           C  
ATOM    658  C   VAL A  84       6.889  -1.728   9.992  1.00 98.91           C  
ATOM    659  CB  VAL A  84       5.010  -0.266   9.149  1.00 98.91           C  
ATOM    660  O   VAL A  84       7.994  -1.699   9.452  1.00 98.91           O  
ATOM    661  CG1 VAL A  84       4.185   1.002   9.377  1.00 98.91           C  
ATOM    662  CG2 VAL A  84       5.595  -0.217   7.737  1.00 98.91           C  
ATOM    663  N   ARG A  85       6.316  -2.862  10.391  1.00 98.79           N  
ATOM    664  CA  ARG A  85       6.791  -4.216  10.104  1.00 98.79           C  
ATOM    665  C   ARG A  85       5.956  -4.802   8.961  1.00 98.79           C  
ATOM    666  CB  ARG A  85       6.647  -5.095  11.353  1.00 98.79           C  
ATOM    667  O   ARG A  85       4.742  -4.938   9.143  1.00 98.79           O  
ATOM    668  CG  ARG A  85       7.564  -4.654  12.499  1.00 98.79           C  
ATOM    669  CD  ARG A  85       7.519  -5.629  13.687  1.00 98.79           C  
ATOM    670  NE  ARG A  85       6.251  -5.599  14.450  1.00 98.79           N  
ATOM    671  NH1 ARG A  85       5.049  -7.278  13.386  1.00 98.79           N  
ATOM    672  NH2 ARG A  85       4.242  -6.260  15.201  1.00 98.79           N  
ATOM    673  CZ  ARG A  85       5.189  -6.378  14.323  1.00 98.79           C  
ATOM    674  N   PRO A  86       6.558  -5.177   7.822  1.00 98.90           N  
ATOM    675  CA  PRO A  86       5.855  -5.913   6.776  1.00 98.90           C  
ATOM    676  C   PRO A  86       5.382  -7.269   7.306  1.00 98.90           C  
ATOM    677  CB  PRO A  86       6.853  -6.074   5.624  1.00 98.90           C  
ATOM    678  O   PRO A  86       6.161  -8.000   7.922  1.00 98.90           O  
ATOM    679  CG  PRO A  86       7.888  -4.985   5.891  1.00 98.90           C  
ATOM    680  CD  PRO A  86       7.923  -4.891   7.409  1.00 98.90           C  
ATOM    681  N   ILE A  87       4.116  -7.597   7.060  1.00 98.82           N  
ATOM    682  CA  ILE A  87       3.502  -8.877   7.446  1.00 98.82           C  
ATOM    683  C   ILE A  87       3.033  -9.684   6.235  1.00 98.82           C  
ATOM    684  CB  ILE A  87       2.351  -8.671   8.454  1.00 98.82           C  
ATOM    685  O   ILE A  87       2.766 -10.871   6.359  1.00 98.82           O  
ATOM    686  CG1 ILE A  87       1.236  -7.761   7.891  1.00 98.82           C  
ATOM    687  CG2 ILE A  87       2.915  -8.122   9.778  1.00 98.82           C  
ATOM    688  CD1 ILE A  87      -0.092  -7.921   8.631  1.00 98.82           C  
ATOM    689  N   GLY A  88       2.943  -9.072   5.058  1.00 98.81           N  
ATOM    690  CA  GLY A  88       2.527  -9.754   3.842  1.00 98.81           C  
ATOM    691  C   GLY A  88       2.536  -8.838   2.636  1.00 98.81           C  
ATOM    692  O   GLY A  88       2.892  -7.662   2.730  1.00 98.81           O  
ATOM    693  N   ILE A  89       2.134  -9.394   1.504  1.00 98.79           N  
ATOM    694  CA  ILE A  89       2.006  -8.686   0.234  1.00 98.79           C  
ATOM    695  C   ILE A  89       0.719  -9.142  -0.456  1.00 98.79           C  
ATOM    696  CB  ILE A  89       3.292  -8.868  -0.602  1.00 98.79           C  
ATOM    697  O   ILE A  89       0.382 -10.326  -0.435  1.00 98.79           O  
ATOM    698  CG1 ILE A  89       3.257  -8.026  -1.892  1.00 98.79           C  
ATOM    699  CG2 ILE A  89       3.611 -10.345  -0.885  1.00 98.79           C  
ATOM    700  CD1 ILE A  89       4.628  -7.956  -2.581  1.00 98.79           C  
ATOM    701  N   LEU A  90      -0.040  -8.200  -1.000  1.00 98.68           N  
ATOM    702  CA  LEU A  90      -1.231  -8.461  -1.798  1.00 98.68           C  
ATOM    703  C   LEU A  90      -0.838  -8.368  -3.269  1.00 98.68           C  
ATOM    704  CB  LEU A  90      -2.311  -7.435  -1.422  1.00 98.68           C  
ATOM    705  O   LEU A  90      -0.453  -7.295  -3.722  1.00 98.68           O  
ATOM    706  CG  LEU A  90      -3.641  -7.630  -2.172  1.00 98.68           C  
ATOM    707  CD1 LEU A  90      -4.349  -8.917  -1.746  1.00 98.68           C  
ATOM    708  CD2 LEU A  90      -4.562  -6.454  -1.852  1.00 98.68           C  
ATOM    709  N   TYR A  91      -0.935  -9.479  -3.992  1.00 98.30           N  
ATOM    710  CA  TYR A  91      -0.696  -9.520  -5.431  1.00 98.30           C  
ATOM    711  C   TYR A  91      -1.988  -9.243  -6.178  1.00 98.30           C  
ATOM    712  CB  TYR A  91      -0.137 -10.885  -5.836  1.00 98.30           C  
ATOM    713  O   TYR A  91      -3.026  -9.847  -5.874  1.00 98.30           O  
ATOM    714  CG  TYR A  91       1.210 -11.186  -5.224  1.00 98.30           C  
ATOM    715  CD1 TYR A  91       2.329 -10.438  -5.633  1.00 98.30           C  
ATOM    716  CD2 TYR A  91       1.348 -12.203  -4.259  1.00 98.30           C  
ATOM    717  CE1 TYR A  91       3.592 -10.703  -5.078  1.00 98.30           C  
ATOM    718  CE2 TYR A  91       2.616 -12.483  -3.715  1.00 98.30           C  
ATOM    719  OH  TYR A  91       4.959 -11.975  -3.588  1.00 98.30           O  
ATOM    720  CZ  TYR A  91       3.736 -11.728  -4.120  1.00 98.30           C  
ATOM    721  N   MET A  92      -1.924  -8.375  -7.177  1.00 97.54           N  
ATOM    722  CA  MET A  92      -3.078  -8.004  -7.976  1.00 97.54           C  
ATOM    723  C   MET A  92      -2.691  -7.635  -9.405  1.00 97.54           C  
ATOM    724  CB  MET A  92      -3.842  -6.885  -7.260  1.00 97.54           C  
ATOM    725  O   MET A  92      -1.520  -7.529  -9.752  1.00 97.54           O  
ATOM    726  CG  MET A  92      -3.051  -5.592  -7.108  1.00 97.54           C  
ATOM    727  SD  MET A  92      -4.018  -4.353  -6.217  1.00 97.54           S  
ATOM    728  CE  MET A  92      -3.168  -2.942  -6.913  1.00 97.54           C  
ATOM    729  N   LYS A  93      -3.712  -7.485 -10.240  1.00 96.85           N  
ATOM    730  CA  LYS A  93      -3.588  -7.090 -11.635  1.00 96.85           C  
ATOM    731  C   LYS A  93      -4.646  -6.048 -11.956  1.00 96.85           C  
ATOM    732  CB  LYS A  93      -3.738  -8.343 -12.502  1.00 96.85           C  
ATOM    733  O   LYS A  93      -5.813  -6.261 -11.613  1.00 96.85           O  
ATOM    734  CG  LYS A  93      -3.439  -8.053 -13.973  1.00 96.85           C  
ATOM    735  CD  LYS A  93      -3.915  -9.211 -14.850  1.00 96.85           C  
ATOM    736  CE  LYS A  93      -3.356  -9.010 -16.255  1.00 96.85           C  
ATOM    737  NZ  LYS A  93      -2.041  -9.674 -16.358  1.00 96.85           N  
ATOM    738  N   ASP A  94      -4.265  -4.985 -12.642  1.00 95.75           N  
ATOM    739  CA  ASP A  94      -5.178  -3.948 -13.116  1.00 95.75           C  
ATOM    740  C   ASP A  94      -5.038  -3.710 -14.629  1.00 95.75           C  
ATOM    741  CB  ASP A  94      -5.041  -2.703 -12.222  1.00 95.75           C  
ATOM    742  O   ASP A  94      -4.552  -4.583 -15.365  1.00 95.75           O  
ATOM    743  CG  ASP A  94      -3.806  -1.836 -12.418  1.00 95.75           C  
ATOM    744  OD1 ASP A  94      -3.013  -2.132 -13.342  1.00 95.75           O  
ATOM    745  OD2 ASP A  94      -3.767  -0.848 -11.644  1.00 95.75           O  
ATOM    746  N   GLU A  95      -5.583  -2.598 -15.122  1.00 94.42           N  
ATOM    747  CA  GLU A  95      -5.516  -2.207 -16.530  1.00 94.42           C  
ATOM    748  C   GLU A  95      -4.093  -1.926 -17.047  1.00 94.42           C  
ATOM    749  CB  GLU A  95      -6.466  -1.019 -16.798  1.00 94.42           C  
ATOM    750  O   GLU A  95      -3.873  -2.029 -18.257  1.00 94.42           O  
ATOM    751  CG  GLU A  95      -6.140   0.336 -16.119  1.00 94.42           C  
ATOM    752  CD  GLU A  95      -6.496   0.444 -14.615  1.00 94.42           C  
ATOM    753  OE1 GLU A  95      -6.249   1.488 -13.957  1.00 94.42           O  
ATOM    754  OE2 GLU A  95      -7.191  -0.463 -14.103  1.00 94.42           O  
ATOM    755  N   GLU A  96      -3.137  -1.618 -16.165  1.00 92.81           N  
ATOM    756  CA  GLU A  96      -1.762  -1.238 -16.521  1.00 92.81           C  
ATOM    757  C   GLU A  96      -0.777  -2.403 -16.368  1.00 92.81           C  
ATOM    758  CB  GLU A  96      -1.312  -0.006 -15.713  1.00 92.81           C  
ATOM    759  O   GLU A  96       0.226  -2.462 -17.083  1.00 92.81           O  
ATOM    760  CG  GLU A  96      -2.303   1.161 -15.871  1.00 92.81           C  
ATOM    761  CD  GLU A  96      -1.810   2.519 -15.355  1.00 92.81           C  
ATOM    762  OE1 GLU A  96      -2.457   3.532 -15.728  1.00 92.81           O  
ATOM    763  OE2 GLU A  96      -0.819   2.556 -14.603  1.00 92.81           O  
ATOM    764  N   GLY A  97      -1.079  -3.394 -15.525  1.00 93.58           N  
ATOM    765  CA  GLY A  97      -0.236  -4.580 -15.414  1.00 93.58           C  
ATOM    766  C   GLY A  97      -0.416  -5.378 -14.133  1.00 93.58           C  
ATOM    767  O   GLY A  97      -1.503  -5.456 -13.564  1.00 93.58           O  
ATOM    768  N   GLU A  98       0.662  -6.052 -13.734  1.00 94.68           N  
ATOM    769  CA  GLU A  98       0.769  -6.669 -12.412  1.00 94.68           C  
ATOM    770  C   GLU A  98       1.193  -5.597 -11.403  1.00 94.68           C  
ATOM    771  CB  GLU A  98       1.797  -7.815 -12.413  1.00 94.68           C  
ATOM    772  O   GLU A  98       2.130  -4.849 -11.663  1.00 94.68           O  
ATOM    773  CG  GLU A  98       1.523  -8.954 -13.411  1.00 94.68           C  
ATOM    774  CD  GLU A  98       0.224  -9.743 -13.165  1.00 94.68           C  
ATOM    775  OE1 GLU A  98      -0.459 -10.072 -14.178  1.00 94.68           O  
ATOM    776  OE2 GLU A  98      -0.075 -10.095 -12.003  1.00 94.68           O  
ATOM    777  N   ASP A  99       0.542  -5.575 -10.245  1.00 94.74           N  
ATOM    778  CA  ASP A  99       0.827  -4.656  -9.143  1.00 94.74           C  
ATOM    779  C   ASP A  99       0.872  -5.461  -7.830  1.00 94.74           C  
ATOM    780  CB  ASP A  99      -0.204  -3.503  -9.158  1.00 94.74           C  
ATOM    781  O   ASP A  99       0.272  -6.538  -7.687  1.00 94.74           O  
ATOM    782  CG  ASP A  99       0.021  -2.387  -8.117  1.00 94.74           C  
ATOM    783  OD1 ASP A  99       1.022  -2.431  -7.377  1.00 94.74           O  
ATOM    784  OD2 ASP A  99      -0.907  -1.579  -7.881  1.00 94.74           O  
ATOM    785  N   ALA A 100       1.622  -4.972  -6.852  1.00 95.97           N  
ATOM    786  CA  ALA A 100       1.725  -5.587  -5.548  1.00 95.97           C  
ATOM    787  C   ALA A 100       1.768  -4.542  -4.436  1.00 95.97           C  
ATOM    788  CB  ALA A 100       2.938  -6.517  -5.527  1.00 95.97           C  
ATOM    789  O   ALA A 100       2.510  -3.567  -4.483  1.00 95.97           O  
ATOM    790  N   LYS A 101       1.010  -4.798  -3.369  1.00 98.19           N  
ATOM    791  CA  LYS A 101       0.895  -3.873  -2.237  1.00 98.19           C  
ATOM    792  C   LYS A 101       1.366  -4.530  -0.958  1.00 98.19           C  
ATOM    793  CB  LYS A 101      -0.533  -3.323  -2.160  1.00 98.19           C  
ATOM    794  O   LYS A 101       0.832  -5.564  -0.549  1.00 98.19           O  
ATOM    795  CG  LYS A 101      -0.883  -2.652  -3.500  1.00 98.19           C  
ATOM    796  CD  LYS A 101      -2.025  -1.659  -3.341  1.00 98.19           C  
ATOM    797  CE  LYS A 101      -2.359  -0.854  -4.608  1.00 98.19           C  
ATOM    798  NZ  LYS A 101      -1.174  -0.472  -5.444  1.00 98.19           N  
ATOM    799  N   ILE A 102       2.364  -3.943  -0.306  1.00 98.85           N  
ATOM    800  CA  ILE A 102       2.834  -4.429   0.990  1.00 98.85           C  
ATOM    801  C   ILE A 102       1.740  -4.194   2.027  1.00 98.85           C  
ATOM    802  CB  ILE A 102       4.166  -3.763   1.388  1.00 98.85           C  
ATOM    803  O   ILE A 102       1.107  -3.143   2.071  1.00 98.85           O  
ATOM    804  CG1 ILE A 102       5.276  -3.995   0.339  1.00 98.85           C  
ATOM    805  CG2 ILE A 102       4.644  -4.217   2.781  1.00 98.85           C  
ATOM    806  CD1 ILE A 102       5.700  -5.457   0.138  1.00 98.85           C  
ATOM    807  N   VAL A 103       1.529  -5.169   2.903  1.00 98.89           N  
ATOM    808  CA  VAL A 103       0.688  -5.008   4.087  1.00 98.89           C  
ATOM    809  C   VAL A 103       1.581  -5.017   5.312  1.00 98.89           C  
ATOM    810  CB  VAL A 103      -0.430  -6.056   4.146  1.00 98.89           C  
ATOM    811  O   VAL A 103       2.401  -5.922   5.499  1.00 98.89           O  
ATOM    812  CG1 VAL A 103      -1.334  -5.826   5.363  1.00 98.89           C  
ATOM    813  CG2 VAL A 103      -1.302  -5.945   2.889  1.00 98.89           C  
ATOM    814  N   ALA A 104       1.430  -3.998   6.149  1.00 98.95           N  
ATOM    815  CA  ALA A 104       2.284  -3.789   7.304  1.00 98.95           C  
ATOM    816  C   ALA A 104       1.488  -3.346   8.536  1.00 98.95           C  
ATOM    817  CB  ALA A 104       3.374  -2.786   6.916  1.00 98.95           C  
ATOM    818  O   ALA A 104       0.397  -2.782   8.437  1.00 98.95           O  
ATOM    819  N   VAL A 105       2.067  -3.591   9.709  1.00 98.87           N  
ATOM    820  CA  VAL A 105       1.556  -3.133  11.011  1.00 98.87           C  
ATOM    821  C   VAL A 105       2.601  -2.247  11.690  1.00 98.87           C  
ATOM    822  CB  VAL A 105       1.164  -4.311  11.925  1.00 98.87           C  
ATOM    823  O   VAL A 105       3.786  -2.378  11.378  1.00 98.87           O  
ATOM    824  CG1 VAL A 105       0.011  -5.113  11.317  1.00 98.87           C  
ATOM    825  CG2 VAL A 105       2.336  -5.251  12.240  1.00 98.87           C  
ATOM    826  N   PRO A 106       2.231  -1.353  12.621  1.00 98.78           N  
ATOM    827  CA  PRO A 106       3.198  -0.543  13.351  1.00 98.78           C  
ATOM    828  C   PRO A 106       4.284  -1.392  14.012  1.00 98.78           C  
ATOM    829  CB  PRO A 106       2.387   0.211  14.406  1.00 98.78           C  
ATOM    830  O   PRO A 106       4.031  -2.501  14.490  1.00 98.78           O  
ATOM    831  CG  PRO A 106       1.004   0.314  13.771  1.00 98.78           C  
ATOM    832  CD  PRO A 106       0.878  -0.997  13.002  1.00 98.78           C  
ATOM    833  N   LYS A 107       5.504  -0.855  14.100  1.00 98.33           N  
ATOM    834  CA  LYS A 107       6.482  -1.429  15.029  1.00 98.33           C  
ATOM    835  C   LYS A 107       5.968  -1.301  16.466  1.00 98.33           C  
ATOM    836  CB  LYS A 107       7.873  -0.813  14.840  1.00 98.33           C  
ATOM    837  O   LYS A 107       5.318  -0.319  16.818  1.00 98.33           O  
ATOM    838  CG  LYS A 107       7.961   0.638  15.336  1.00 98.33           C  
ATOM    839  CD  LYS A 107       9.410   1.105  15.343  1.00 98.33           C  
ATOM    840  CE  LYS A 107       9.471   2.548  15.832  1.00 98.33           C  
ATOM    841  NZ  LYS A 107      10.864   3.032  15.784  1.00 98.33           N  
ATOM    842  N   ASP A 108       6.372  -2.224  17.325  1.00 98.20           N  
ATOM    843  CA  ASP A 108       5.817  -2.365  18.676  1.00 98.20           C  
ATOM    844  C   ASP A 108       6.008  -1.123  19.567  1.00 98.20           C  
ATOM    845  CB  ASP A 108       6.474  -3.592  19.325  1.00 98.20           C  
ATOM    846  O   ASP A 108       5.160  -0.817  20.398  1.00 98.20           O  
ATOM    847  CG  ASP A 108       6.135  -4.925  18.636  1.00 98.20           C  
ATOM    848  OD1 ASP A 108       5.775  -4.939  17.430  1.00 98.20           O  
ATOM    849  OD2 ASP A 108       6.261  -5.959  19.324  1.00 98.20           O  
ATOM    850  N   LYS A 109       7.094  -0.357  19.371  1.00 98.15           N  
ATOM    851  CA  LYS A 109       7.299   0.922  20.078  1.00 98.15           C  
ATOM    852  C   LYS A 109       6.260   1.983  19.687  1.00 98.15           C  
ATOM    853  CB  LYS A 109       8.737   1.430  19.852  1.00 98.15           C  
ATOM    854  O   LYS A 109       5.972   2.863  20.492  1.00 98.15           O  
ATOM    855  CG  LYS A 109       9.003   2.753  20.595  1.00 98.15           C  
ATOM    856  CD  LYS A 109      10.441   3.255  20.453  1.00 98.15           C  
ATOM    857  CE  LYS A 109      10.543   4.594  21.197  1.00 98.15           C  
ATOM    858  NZ  LYS A 109      11.886   5.211  21.069  1.00 98.15           N  
ATOM    859  N   THR A 110       5.777   1.940  18.449  1.00 98.07           N  
ATOM    860  CA  THR A 110       4.764   2.865  17.933  1.00 98.07           C  
ATOM    861  C   THR A 110       3.378   2.447  18.411  1.00 98.07           C  
ATOM    862  CB  THR A 110       4.806   2.920  16.398  1.00 98.07           C  
ATOM    863  O   THR A 110       2.651   3.279  18.941  1.00 98.07           O  
ATOM    864  CG2 THR A 110       3.837   3.950  15.823  1.00 98.07           C  
ATOM    865  OG1 THR A 110       6.098   3.275  15.941  1.00 98.07           O  
ATOM    866  N   ASP A 111       3.030   1.166  18.255  1.00 98.29           N  
ATOM    867  CA  ASP A 111       1.787   0.584  18.771  1.00 98.29           C  
ATOM    868  C   ASP A 111       1.960  -0.939  18.978  1.00 98.29           C  
ATOM    869  CB  ASP A 111       0.629   0.884  17.799  1.00 98.29           C  
ATOM    870  O   ASP A 111       2.118  -1.675  18.000  1.00 98.29           O  
ATOM    871  CG  ASP A 111      -0.739   0.379  18.278  1.00 98.29           C  
ATOM    872  OD1 ASP A 111      -0.813  -0.271  19.350  1.00 98.29           O  
ATOM    873  OD2 ASP A 111      -1.729   0.612  17.551  1.00 98.29           O  
ATOM    874  N   PRO A 112       1.928  -1.445  20.226  1.00 98.04           N  
ATOM    875  CA  PRO A 112       2.093  -2.868  20.520  1.00 98.04           C  
ATOM    876  C   PRO A 112       0.820  -3.699  20.278  1.00 98.04           C  
ATOM    877  CB  PRO A 112       2.537  -2.907  21.983  1.00 98.04           C  
ATOM    878  O   PRO A 112       0.849  -4.921  20.428  1.00 98.04           O  
ATOM    879  CG  PRO A 112       1.796  -1.717  22.591  1.00 98.04           C  
ATOM    880  CD  PRO A 112       1.823  -0.685  21.466  1.00 98.04           C  
ATOM    881  N   SER A 113      -0.306  -3.086  19.884  1.00 98.22           N  
ATOM    882  CA  SER A 113      -1.582  -3.794  19.658  1.00 98.22           C  
ATOM    883  C   SER A 113      -1.483  -4.900  18.597  1.00 98.22           C  
ATOM    884  CB  SER A 113      -2.678  -2.810  19.236  1.00 98.22           C  
ATOM    885  O   SER A 113      -2.297  -5.822  18.579  1.00 98.22           O  
ATOM    886  OG  SER A 113      -2.823  -1.772  20.183  1.00 98.22           O  
ATOM    887  N   PHE A 114      -0.463  -4.835  17.734  1.00 98.11           N  
ATOM    888  CA  PHE A 114      -0.219  -5.767  16.633  1.00 98.11           C  
ATOM    889  C   PHE A 114       1.035  -6.639  16.836  1.00 98.11           C  
ATOM    890  CB  PHE A 114      -0.188  -4.985  15.311  1.00 98.11           C  
ATOM    891  O   PHE A 114       1.505  -7.269  15.887  1.00 98.11           O  
ATOM    892  CG  PHE A 114      -1.455  -4.197  15.030  1.00 98.11           C  
ATOM    893  CD1 PHE A 114      -2.512  -4.787  14.312  1.00 98.11           C  
ATOM    894  CD2 PHE A 114      -1.592  -2.882  15.515  1.00 98.11           C  
ATOM    895  CE1 PHE A 114      -3.702  -4.071  14.092  1.00 98.11           C  
ATOM    896  CE2 PHE A 114      -2.784  -2.170  15.304  1.00 98.11           C  
ATOM    897  CZ  PHE A 114      -3.841  -2.764  14.591  1.00 98.11           C  
ATOM    898  N   SER A 115       1.594  -6.722  18.051  1.00 98.31           N  
ATOM    899  CA  SER A 115       2.799  -7.529  18.340  1.00 98.31           C  
ATOM    900  C   SER A 115       2.645  -9.019  17.995  1.00 98.31           C  
ATOM    901  CB  SER A 115       3.162  -7.413  19.824  1.00 98.31           C  
ATOM    902  O   SER A 115       3.618  -9.680  17.630  1.00 98.31           O  
ATOM    903  OG  SER A 115       3.677  -6.134  20.113  1.00 98.31           O  
ATOM    904  N   ASN A 116       1.422  -9.552  18.074  1.00 98.17           N  
ATOM    905  CA  ASN A 116       1.132 -10.947  17.730  1.00 98.17           C  
ATOM    906  C   ASN A 116       0.936 -11.184  16.225  1.00 98.17           C  
ATOM    907  CB  ASN A 116      -0.079 -11.428  18.546  1.00 98.17           C  
ATOM    908  O   ASN A 116       0.893 -12.336  15.814  1.00 98.17           O  
ATOM    909  CG  ASN A 116       0.225 -11.558  20.026  1.00 98.17           C  
ATOM    910  ND2 ASN A 116      -0.774 -11.419  20.866  1.00 98.17           N  
ATOM    911  OD1 ASN A 116       1.343 -11.787  20.455  1.00 98.17           O  
ATOM    912  N   ILE A 117       0.840 -10.126  15.414  1.00 98.56           N  
ATOM    913  CA  ILE A 117       0.693 -10.223  13.961  1.00 98.56           C  
ATOM    914  C   ILE A 117       2.088 -10.165  13.335  1.00 98.56           C  
ATOM    915  CB  ILE A 117      -0.246  -9.121  13.423  1.00 98.56           C  
ATOM    916  O   ILE A 117       2.741  -9.111  13.305  1.00 98.56           O  
ATOM    917  CG1 ILE A 117      -1.587  -9.011  14.188  1.00 98.56           C  
ATOM    918  CG2 ILE A 117      -0.512  -9.333  11.924  1.00 98.56           C  
ATOM    919  CD1 ILE A 117      -2.453 -10.278  14.193  1.00 98.56           C  
ATOM    920  N   LYS A 118       2.570 -11.321  12.882  1.00 98.41           N  
ATOM    921  CA  LYS A 118       3.914 -11.515  12.320  1.00 98.41           C  
ATOM    922  C   LYS A 118       3.870 -11.895  10.846  1.00 98.41           C  
ATOM    923  CB  LYS A 118       4.637 -12.602  13.121  1.00 98.41           C  
ATOM    924  O   LYS A 118       4.826 -11.602  10.135  1.00 98.41           O  
ATOM    925  CG  LYS A 118       4.846 -12.185  14.582  1.00 98.41           C  
ATOM    926  CD  LYS A 118       5.523 -13.315  15.356  1.00 98.41           C  
ATOM    927  CE  LYS A 118       5.664 -12.887  16.816  1.00 98.41           C  
ATOM    928  NZ  LYS A 118       6.225 -13.983  17.638  1.00 98.41           N  
ATOM    929  N   ASP A 119       2.777 -12.504  10.409  1.00 98.71           N  
ATOM    930  CA  ASP A 119       2.522 -12.899   9.030  1.00 98.71           C  
ATOM    931  C   ASP A 119       1.075 -12.575   8.620  1.00 98.71           C  
ATOM    932  CB  ASP A 119       2.846 -14.393   8.884  1.00 98.71           C  
ATOM    933  O   ASP A 119       0.198 -12.345   9.457  1.00 98.71           O  
ATOM    934  CG  ASP A 119       2.871 -14.826   7.419  1.00 98.71           C  
ATOM    935  OD1 ASP A 119       1.843 -15.385   6.965  1.00 98.71           O  
ATOM    936  OD2 ASP A 119       3.890 -14.551   6.743  1.00 98.71           O  
ATOM    937  N   ILE A 120       0.803 -12.571   7.316  1.00 98.49           N  
ATOM    938  CA  ILE A 120      -0.516 -12.284   6.754  1.00 98.49           C  
ATOM    939  C   ILE A 120      -1.582 -13.268   7.236  1.00 98.49           C  
ATOM    940  CB  ILE A 120      -0.421 -12.263   5.212  1.00 98.49           C  
ATOM    941  O   ILE A 120      -2.768 -12.937   7.284  1.00 98.49           O  
ATOM    942  CG1 ILE A 120      -1.669 -11.648   4.553  1.00 98.49           C  
ATOM    943  CG2 ILE A 120      -0.167 -13.656   4.605  1.00 98.49           C  
ATOM    944  CD1 ILE A 120      -1.853 -10.158   4.869  1.00 98.49           C  
ATOM    945  N   ASN A 121      -1.170 -14.478   7.610  1.00 98.14           N  
ATOM    946  CA  ASN A 121      -2.062 -15.506   8.132  1.00 98.14           C  
ATOM    947  C   ASN A 121      -2.450 -15.295   9.602  1.00 98.14           C  
ATOM    948  CB  ASN A 121      -1.422 -16.870   7.865  1.00 98.14           C  
ATOM    949  O   ASN A 121      -3.413 -15.912  10.053  1.00 98.14           O  
ATOM    950  CG  ASN A 121      -1.279 -17.104   6.375  1.00 98.14           C  
ATOM    951  ND2 ASN A 121      -0.074 -17.287   5.895  1.00 98.14           N  
ATOM    952  OD1 ASN A 121      -2.246 -17.052   5.621  1.00 98.14           O  
ATOM    953  N   ASP A 122      -1.776 -14.391  10.319  1.00 98.56           N  
ATOM    954  CA  ASP A 122      -2.176 -13.991  11.671  1.00 98.56           C  
ATOM    955  C   ASP A 122      -3.336 -12.977  11.647  1.00 98.56           C  
ATOM    956  CB  ASP A 122      -0.979 -13.401  12.431  1.00 98.56           C  
ATOM    957  O   ASP A 122      -3.995 -12.753  12.665  1.00 98.56           O  
ATOM    958  CG  ASP A 122       0.217 -14.343  12.577  1.00 98.56           C  
ATOM    959  OD1 ASP A 122       0.009 -15.558  12.779  1.00 98.56           O  
ATOM    960  OD2 ASP A 122       1.353 -13.810  12.526  1.00 98.56           O  
ATOM    961  N   LEU A 123      -3.612 -12.350  10.493  1.00 97.87           N  
ATOM    962  CA  LEU A 123      -4.750 -11.446  10.359  1.00 97.87           C  
ATOM    963  C   LEU A 123      -6.077 -12.215  10.365  1.00 97.87           C  
ATOM    964  CB  LEU A 123      -4.674 -10.595   9.082  1.00 97.87           C  
ATOM    965  O   LEU A 123      -6.220 -13.224   9.668  1.00 97.87           O  
ATOM    966  CG  LEU A 123      -3.623  -9.477   9.086  1.00 97.87           C  
ATOM    967  CD1 LEU A 123      -3.759  -8.714   7.767  1.00 97.87           C  
ATOM    968  CD2 LEU A 123      -3.830  -8.471  10.224  1.00 97.87           C  
ATOM    969  N   PRO A 124      -7.115 -11.680  11.035  1.00 98.05           N  
ATOM    970  CA  PRO A 124      -8.463 -12.210  10.906  1.00 98.05           C  
ATOM    971  C   PRO A 124      -8.906 -12.269   9.441  1.00 98.05           C  
ATOM    972  CB  PRO A 124      -9.356 -11.273  11.727  1.00 98.05           C  
ATOM    973  O   PRO A 124      -8.753 -11.299   8.693  1.00 98.05           O  
ATOM    974  CG  PRO A 124      -8.395 -10.671  12.752  1.00 98.05           C  
ATOM    975  CD  PRO A 124      -7.086 -10.570  11.976  1.00 98.05           C  
ATOM    976  N   GLN A 125      -9.543 -13.372   9.039  1.00 98.22           N  
ATOM    977  CA  GLN A 125     -10.024 -13.538   7.663  1.00 98.22           C  
ATOM    978  C   GLN A 125     -10.986 -12.415   7.242  1.00 98.22           C  
ATOM    979  CB  GLN A 125     -10.685 -14.919   7.516  1.00 98.22           C  
ATOM    980  O   GLN A 125     -10.949 -11.972   6.099  1.00 98.22           O  
ATOM    981  CG  GLN A 125     -11.047 -15.250   6.057  1.00 98.22           C  
ATOM    982  CD  GLN A 125      -9.831 -15.261   5.130  1.00 98.22           C  
ATOM    983  NE2 GLN A 125      -9.889 -14.624   3.984  1.00 98.22           N  
ATOM    984  OE1 GLN A 125      -8.790 -15.823   5.424  1.00 98.22           O  
ATOM    985  N   ALA A 126     -11.800 -11.896   8.168  1.00 98.40           N  
ATOM    986  CA  ALA A 126     -12.669 -10.747   7.911  1.00 98.40           C  
ATOM    987  C   ALA A 126     -11.879  -9.486   7.508  1.00 98.40           C  
ATOM    988  CB  ALA A 126     -13.516 -10.496   9.163  1.00 98.40           C  
ATOM    989  O   ALA A 126     -12.303  -8.756   6.614  1.00 98.40           O  
ATOM    990  N   THR A 127     -10.709  -9.257   8.113  1.00 98.45           N  
ATOM    991  CA  THR A 127      -9.805  -8.159   7.744  1.00 98.45           C  
ATOM    992  C   THR A 127      -9.236  -8.371   6.346  1.00 98.45           C  
ATOM    993  CB  THR A 127      -8.666  -8.012   8.765  1.00 98.45           C  
ATOM    994  O   THR A 127      -9.292  -7.456   5.528  1.00 98.45           O  
ATOM    995  CG2 THR A 127      -7.723  -6.861   8.425  1.00 98.45           C  
ATOM    996  OG1 THR A 127      -9.218  -7.751  10.035  1.00 98.45           O  
ATOM    997  N   LYS A 128      -8.768  -9.587   6.033  1.00 98.68           N  
ATOM    998  CA  LYS A 128      -8.276  -9.932   4.687  1.00 98.68           C  
ATOM    999  C   LYS A 128      -9.360  -9.726   3.625  1.00 98.68           C  
ATOM   1000  CB  LYS A 128      -7.748 -11.377   4.656  1.00 98.68           C  
ATOM   1001  O   LYS A 128      -9.102  -9.080   2.616  1.00 98.68           O  
ATOM   1002  CG  LYS A 128      -6.515 -11.571   5.554  1.00 98.68           C  
ATOM   1003  CD  LYS A 128      -6.022 -13.025   5.580  1.00 98.68           C  
ATOM   1004  CE  LYS A 128      -5.446 -13.485   4.233  1.00 98.68           C  
ATOM   1005  NZ  LYS A 128      -4.875 -14.853   4.340  1.00 98.68           N  
ATOM   1006  N   ASN A 129     -10.583 -10.193   3.884  1.00 98.53           N  
ATOM   1007  CA  ASN A 129     -11.726 -10.017   2.982  1.00 98.53           C  
ATOM   1008  C   ASN A 129     -12.058  -8.538   2.759  1.00 98.53           C  
ATOM   1009  CB  ASN A 129     -12.956 -10.741   3.557  1.00 98.53           C  
ATOM   1010  O   ASN A 129     -12.357  -8.142   1.638  1.00 98.53           O  
ATOM   1011  CG  ASN A 129     -12.851 -12.253   3.565  1.00 98.53           C  
ATOM   1012  ND2 ASN A 129     -13.849 -12.924   4.090  1.00 98.53           N  
ATOM   1013  OD1 ASN A 129     -11.897 -12.865   3.118  1.00 98.53           O  
ATOM   1014  N   LYS A 130     -11.978  -7.711   3.808  1.00 98.40           N  
ATOM   1015  CA  LYS A 130     -12.208  -6.266   3.704  1.00 98.40           C  
ATOM   1016  C   LYS A 130     -11.182  -5.583   2.797  1.00 98.40           C  
ATOM   1017  CB  LYS A 130     -12.205  -5.660   5.113  1.00 98.40           C  
ATOM   1018  O   LYS A 130     -11.554  -4.705   2.027  1.00 98.40           O  
ATOM   1019  CG  LYS A 130     -12.714  -4.214   5.111  1.00 98.40           C  
ATOM   1020  CD  LYS A 130     -12.695  -3.641   6.531  1.00 98.40           C  
ATOM   1021  CE  LYS A 130     -13.483  -2.330   6.559  1.00 98.40           C  
ATOM   1022  NZ  LYS A 130     -13.422  -1.690   7.896  1.00 98.40           N  
ATOM   1023  N   ILE A 131      -9.912  -5.983   2.889  1.00 98.64           N  
ATOM   1024  CA  ILE A 131      -8.833  -5.455   2.042  1.00 98.64           C  
ATOM   1025  C   ILE A 131      -9.048  -5.871   0.583  1.00 98.64           C  
ATOM   1026  CB  ILE A 131      -7.450  -5.905   2.569  1.00 98.64           C  
ATOM   1027  O   ILE A 131      -9.013  -5.016  -0.295  1.00 98.64           O  
ATOM   1028  CG1 ILE A 131      -7.194  -5.310   3.970  1.00 98.64           C  
ATOM   1029  CG2 ILE A 131      -6.350  -5.460   1.591  1.00 98.64           C  
ATOM   1030  CD1 ILE A 131      -5.998  -5.922   4.710  1.00 98.64           C  
ATOM   1031  N   VAL A 132      -9.327  -7.157   0.345  1.00 98.56           N  
ATOM   1032  CA  VAL A 132      -9.615  -7.704  -0.993  1.00 98.56           C  
ATOM   1033  C   VAL A 132     -10.788  -6.967  -1.636  1.00 98.56           C  
ATOM   1034  CB  VAL A 132      -9.866  -9.223  -0.903  1.00 98.56           C  
ATOM   1035  O   VAL A 132     -10.619  -6.364  -2.689  1.00 98.56           O  
ATOM   1036  CG1 VAL A 132     -10.490  -9.837  -2.157  1.00 98.56           C  
ATOM   1037  CG2 VAL A 132      -8.546  -9.954  -0.624  1.00 98.56           C  
ATOM   1038  N   HIS A 133     -11.931  -6.896  -0.949  1.00 98.53           N  
ATOM   1039  CA  HIS A 133     -13.109  -6.192  -1.451  1.00 98.53           C  
ATOM   1040  C   HIS A 133     -12.822  -4.714  -1.747  1.00 98.53           C  
ATOM   1041  CB  HIS A 133     -14.232  -6.318  -0.411  1.00 98.53           C  
ATOM   1042  O   HIS A 133     -13.363  -4.157  -2.697  1.00 98.53           O  
ATOM   1043  CG  HIS A 133     -15.506  -5.595  -0.781  1.00 98.53           C  
ATOM   1044  CD2 HIS A 133     -16.696  -6.171  -1.131  1.00 98.53           C  
ATOM   1045  ND1 HIS A 133     -15.677  -4.230  -0.878  1.00 98.53           N  
ATOM   1046  CE1 HIS A 133     -16.935  -3.997  -1.282  1.00 98.53           C  
ATOM   1047  NE2 HIS A 133     -17.607  -5.148  -1.403  1.00 98.53           N  
ATOM   1048  N   PHE A 134     -12.018  -4.034  -0.923  1.00 98.68           N  
ATOM   1049  CA  PHE A 134     -11.675  -2.642  -1.203  1.00 98.68           C  
ATOM   1050  C   PHE A 134     -10.953  -2.508  -2.546  1.00 98.68           C  
ATOM   1051  CB  PHE A 134     -10.879  -2.018  -0.056  1.00 98.68           C  
ATOM   1052  O   PHE A 134     -11.422  -1.768  -3.407  1.00 98.68           O  
ATOM   1053  CG  PHE A 134     -10.390  -0.625  -0.402  1.00 98.68           C  
ATOM   1054  CD1 PHE A 134      -9.061  -0.435  -0.824  1.00 98.68           C  
ATOM   1055  CD2 PHE A 134     -11.280   0.467  -0.378  1.00 98.68           C  
ATOM   1056  CE1 PHE A 134      -8.627   0.839  -1.224  1.00 98.68           C  
ATOM   1057  CE2 PHE A 134     -10.845   1.740  -0.782  1.00 98.68           C  
ATOM   1058  CZ  PHE A 134      -9.520   1.923  -1.209  1.00 98.68           C  
ATOM   1059  N   PHE A 135      -9.856  -3.242  -2.740  1.00 98.38           N  
ATOM   1060  CA  PHE A 135      -9.056  -3.110  -3.954  1.00 98.38           C  
ATOM   1061  C   PHE A 135      -9.787  -3.590  -5.208  1.00 98.38           C  
ATOM   1062  CB  PHE A 135      -7.700  -3.796  -3.777  1.00 98.38           C  
ATOM   1063  O   PHE A 135      -9.639  -2.947  -6.237  1.00 98.38           O  
ATOM   1064  CG  PHE A 135      -6.738  -2.986  -2.932  1.00 98.38           C  
ATOM   1065  CD1 PHE A 135      -6.260  -1.747  -3.403  1.00 98.38           C  
ATOM   1066  CD2 PHE A 135      -6.318  -3.462  -1.678  1.00 98.38           C  
ATOM   1067  CE1 PHE A 135      -5.390  -0.977  -2.613  1.00 98.38           C  
ATOM   1068  CE2 PHE A 135      -5.425  -2.704  -0.901  1.00 98.38           C  
ATOM   1069  CZ  PHE A 135      -4.974  -1.456  -1.360  1.00 98.38           C  
ATOM   1070  N   GLU A 136     -10.627  -4.626  -5.129  1.00 98.01           N  
ATOM   1071  CA  GLU A 136     -11.402  -5.102  -6.289  1.00 98.01           C  
ATOM   1072  C   GLU A 136     -12.443  -4.087  -6.784  1.00 98.01           C  
ATOM   1073  CB  GLU A 136     -12.078  -6.448  -5.962  1.00 98.01           C  
ATOM   1074  O   GLU A 136     -12.735  -4.052  -7.977  1.00 98.01           O  
ATOM   1075  CG  GLU A 136     -11.018  -7.549  -5.850  1.00 98.01           C  
ATOM   1076  CD  GLU A 136     -11.565  -8.958  -5.585  1.00 98.01           C  
ATOM   1077  OE1 GLU A 136     -11.004  -9.908  -6.187  1.00 98.01           O  
ATOM   1078  OE2 GLU A 136     -12.458  -9.107  -4.718  1.00 98.01           O  
ATOM   1079  N   HIS A 137     -12.981  -3.239  -5.898  1.00 98.17           N  
ATOM   1080  CA  HIS A 137     -14.149  -2.412  -6.222  1.00 98.17           C  
ATOM   1081  C   HIS A 137     -13.920  -0.896  -6.157  1.00 98.17           C  
ATOM   1082  CB  HIS A 137     -15.327  -2.848  -5.341  1.00 98.17           C  
ATOM   1083  O   HIS A 137     -14.730  -0.147  -6.696  1.00 98.17           O  
ATOM   1084  CG  HIS A 137     -15.770  -4.265  -5.608  1.00 98.17           C  
ATOM   1085  CD2 HIS A 137     -15.573  -5.355  -4.800  1.00 98.17           C  
ATOM   1086  ND1 HIS A 137     -16.457  -4.706  -6.720  1.00 98.17           N  
ATOM   1087  CE1 HIS A 137     -16.643  -6.027  -6.584  1.00 98.17           C  
ATOM   1088  NE2 HIS A 137     -16.142  -6.470  -5.419  1.00 98.17           N  
ATOM   1089  N   TYR A 138     -12.842  -0.383  -5.549  1.00 97.90           N  
ATOM   1090  CA  TYR A 138     -12.707   1.072  -5.345  1.00 97.90           C  
ATOM   1091  C   TYR A 138     -12.638   1.893  -6.648  1.00 97.90           C  
ATOM   1092  CB  TYR A 138     -11.521   1.406  -4.433  1.00 97.90           C  
ATOM   1093  O   TYR A 138     -13.074   3.048  -6.647  1.00 97.90           O  
ATOM   1094  CG  TYR A 138     -10.168   1.444  -5.118  1.00 97.90           C  
ATOM   1095  CD1 TYR A 138      -9.573   0.258  -5.579  1.00 97.90           C  
ATOM   1096  CD2 TYR A 138      -9.503   2.673  -5.295  1.00 97.90           C  
ATOM   1097  CE1 TYR A 138      -8.301   0.290  -6.178  1.00 97.90           C  
ATOM   1098  CE2 TYR A 138      -8.225   2.712  -5.883  1.00 97.90           C  
ATOM   1099  OH  TYR A 138      -6.363   1.526  -6.831  1.00 97.90           O  
ATOM   1100  CZ  TYR A 138      -7.616   1.513  -6.311  1.00 97.90           C  
ATOM   1101  N   LYS A 139     -12.146   1.287  -7.742  1.00 96.83           N  
ATOM   1102  CA  LYS A 139     -12.073   1.855  -9.102  1.00 96.83           C  
ATOM   1103  C   LYS A 139     -13.305   1.530  -9.977  1.00 96.83           C  
ATOM   1104  CB  LYS A 139     -10.776   1.376  -9.809  1.00 96.83           C  
ATOM   1105  O   LYS A 139     -13.331   1.935 -11.129  1.00 96.83           O  
ATOM   1106  CG  LYS A 139      -9.429   1.986  -9.349  1.00 96.83           C  
ATOM   1107  CD  LYS A 139      -8.264   1.320 -10.133  1.00 96.83           C  
ATOM   1108  CE  LYS A 139      -6.830   1.880  -9.994  1.00 96.83           C  
ATOM   1109  NZ  LYS A 139      -5.862   1.242 -10.960  1.00 96.83           N  
ATOM   1110  N   GLU A 140     -14.329   0.828  -9.480  1.00 96.06           N  
ATOM   1111  CA  GLU A 140     -15.402   0.230 -10.312  1.00 96.06           C  
ATOM   1112  C   GLU A 140     -16.222   1.243 -11.138  1.00 96.06           C  
ATOM   1113  CB  GLU A 140     -16.323  -0.586  -9.386  1.00 96.06           C  
ATOM   1114  O   GLU A 140     -16.720   0.916 -12.213  1.00 96.06           O  
ATOM   1115  CG  GLU A 140     -17.423  -1.387 -10.098  1.00 96.06           C  
ATOM   1116  CD  GLU A 140     -18.200  -2.242  -9.087  1.00 96.06           C  
ATOM   1117  OE1 GLU A 140     -17.979  -3.477  -9.051  1.00 96.06           O  
ATOM   1118  OE2 GLU A 140     -18.998  -1.655  -8.323  1.00 96.06           O  
ATOM   1119  N   LEU A 141     -16.349   2.485 -10.659  1.00 97.90           N  
ATOM   1120  CA  LEU A 141     -17.035   3.565 -11.382  1.00 97.90           C  
ATOM   1121  C   LEU A 141     -16.090   4.434 -12.234  1.00 97.90           C  
ATOM   1122  CB  LEU A 141     -17.892   4.388 -10.399  1.00 97.90           C  
ATOM   1123  O   LEU A 141     -16.547   5.386 -12.867  1.00 97.90           O  
ATOM   1124  CG  LEU A 141     -19.042   3.602  -9.735  1.00 97.90           C  
ATOM   1125  CD1 LEU A 141     -19.841   4.531  -8.823  1.00 97.90           C  
ATOM   1126  CD2 LEU A 141     -20.027   3.000 -10.738  1.00 97.90           C  
ATOM   1127  N   GLU A 142     -14.789   4.130 -12.272  1.00 97.29           N  
ATOM   1128  CA  GLU A 142     -13.821   4.766 -13.173  1.00 97.29           C  
ATOM   1129  C   GLU A 142     -13.864   4.063 -14.552  1.00 97.29           C  
ATOM   1130  CB  GLU A 142     -12.396   4.767 -12.573  1.00 97.29           C  
ATOM   1131  O   GLU A 142     -13.599   2.861 -14.635  1.00 97.29           O  
ATOM   1132  CG  GLU A 142     -12.275   5.527 -11.234  1.00 97.29           C  
ATOM   1133  CD  GLU A 142     -10.829   5.670 -10.706  1.00 97.29           C  
ATOM   1134  OE1 GLU A 142     -10.597   5.557  -9.475  1.00 97.29           O  
ATOM   1135  OE2 GLU A 142      -9.902   5.976 -11.491  1.00 97.29           O  
ATOM   1136  N   PRO A 143     -14.197   4.762 -15.658  1.00 96.87           N  
ATOM   1137  CA  PRO A 143     -14.370   4.119 -16.961  1.00 96.87           C  
ATOM   1138  C   PRO A 143     -13.131   3.346 -17.429  1.00 96.87           C  
ATOM   1139  CB  PRO A 143     -14.733   5.243 -17.939  1.00 96.87           C  
ATOM   1140  O   PRO A 143     -12.057   3.920 -17.587  1.00 96.87           O  
ATOM   1141  CG  PRO A 143     -15.393   6.283 -17.039  1.00 96.87           C  
ATOM   1142  CD  PRO A 143     -14.611   6.157 -15.735  1.00 96.87           C  
ATOM   1143  N   GLY A 144     -13.306   2.052 -17.706  1.00 96.48           N  
ATOM   1144  CA  GLY A 144     -12.260   1.183 -18.256  1.00 96.48           C  
ATOM   1145  C   GLY A 144     -11.266   0.622 -17.236  1.00 96.48           C  
ATOM   1146  O   GLY A 144     -10.411  -0.165 -17.636  1.00 96.48           O  
ATOM   1147  N   LYS A 145     -11.385   0.972 -15.951  1.00 97.66           N  
ATOM   1148  CA  LYS A 145     -10.482   0.486 -14.901  1.00 97.66           C  
ATOM   1149  C   LYS A 145     -11.023  -0.753 -14.201  1.00 97.66           C  
ATOM   1150  CB  LYS A 145     -10.189   1.593 -13.893  1.00 97.66           C  
ATOM   1151  O   LYS A 145     -12.235  -0.927 -14.073  1.00 97.66           O  
ATOM   1152  CG  LYS A 145      -9.541   2.809 -14.564  1.00 97.66           C  
ATOM   1153  CD  LYS A 145      -8.875   3.675 -13.501  1.00 97.66           C  
ATOM   1154  CE  LYS A 145      -8.273   4.922 -14.145  1.00 97.66           C  
ATOM   1155  NZ  LYS A 145      -7.698   5.805 -13.109  1.00 97.66           N  
ATOM   1156  N   TYR A 146     -10.124  -1.608 -13.726  1.00 96.74           N  
ATOM   1157  CA  TYR A 146     -10.476  -2.796 -12.948  1.00 96.74           C  
ATOM   1158  C   TYR A 146      -9.322  -3.199 -12.036  1.00 96.74           C  
ATOM   1159  CB  TYR A 146     -10.849  -3.962 -13.882  1.00 96.74           C  
ATOM   1160  O   TYR A 146      -8.180  -2.856 -12.291  1.00 96.74           O  
ATOM   1161  CG  TYR A 146      -9.709  -4.501 -14.731  1.00 96.74           C  
ATOM   1162  CD1 TYR A 146      -9.512  -4.014 -16.038  1.00 96.74           C  
ATOM   1163  CD2 TYR A 146      -8.819  -5.457 -14.198  1.00 96.74           C  
ATOM   1164  CE1 TYR A 146      -8.433  -4.483 -16.812  1.00 96.74           C  
ATOM   1165  CE2 TYR A 146      -7.713  -5.891 -14.951  1.00 96.74           C  
ATOM   1166  OH  TYR A 146      -6.417  -5.771 -16.961  1.00 96.74           O  
ATOM   1167  CZ  TYR A 146      -7.522  -5.407 -16.262  1.00 96.74           C  
ATOM   1168  N   VAL A 147      -9.601  -3.990 -11.003  1.00 97.95           N  
ATOM   1169  CA  VAL A 147      -8.558  -4.664 -10.224  1.00 97.95           C  
ATOM   1170  C   VAL A 147      -8.997  -6.094  -9.968  1.00 97.95           C  
ATOM   1171  CB  VAL A 147      -8.285  -3.946  -8.897  1.00 97.95           C  
ATOM   1172  O   VAL A 147     -10.147  -6.353  -9.619  1.00 97.95           O  
ATOM   1173  CG1 VAL A 147      -7.199  -4.647  -8.067  1.00 97.95           C  
ATOM   1174  CG2 VAL A 147      -7.847  -2.494  -9.112  1.00 97.95           C  
ATOM   1175  N   LYS A 148      -8.073  -7.034 -10.131  1.00 97.78           N  
ATOM   1176  CA  LYS A 148      -8.270  -8.442  -9.805  1.00 97.78           C  
ATOM   1177  C   LYS A 148      -7.205  -8.892  -8.822  1.00 97.78           C  
ATOM   1178  CB  LYS A 148      -8.241  -9.250 -11.102  1.00 97.78           C  
ATOM   1179  O   LYS A 148      -6.016  -8.765  -9.104  1.00 97.78           O  
ATOM   1180  CG  LYS A 148      -8.532 -10.727 -10.822  1.00 97.78           C  
ATOM   1181  CD  LYS A 148      -8.565 -11.508 -12.132  1.00 97.78           C  
ATOM   1182  CE  LYS A 148      -8.853 -12.971 -11.806  1.00 97.78           C  
ATOM   1183  NZ  LYS A 148      -8.885 -13.783 -13.042  1.00 97.78           N  
ATOM   1184  N   ILE A 149      -7.621  -9.474  -7.701  1.00 98.06           N  
ATOM   1185  CA  ILE A 149      -6.679 -10.022  -6.727  1.00 98.06           C  
ATOM   1186  C   ILE A 149      -6.168 -11.387  -7.191  1.00 98.06           C  
ATOM   1187  CB  ILE A 149      -7.298 -10.051  -5.318  1.00 98.06           C  
ATOM   1188  O   ILE A 149      -6.940 -12.300  -7.491  1.00 98.06           O  
ATOM   1189  CG1 ILE A 149      -7.733  -8.643  -4.859  1.00 98.06           C  
ATOM   1190  CG2 ILE A 149      -6.319 -10.659  -4.302  1.00 98.06           C  
ATOM   1191  CD1 ILE A 149      -6.687  -7.529  -4.954  1.00 98.06           C  
ATOM   1192  N   SER A 150      -4.845 -11.524  -7.218  1.00 96.92           N  
ATOM   1193  CA  SER A 150      -4.131 -12.751  -7.584  1.00 96.92           C  
ATOM   1194  C   SER A 150      -3.785 -13.603  -6.360  1.00 96.92           C  
ATOM   1195  CB  SER A 150      -2.870 -12.391  -8.378  1.00 96.92           C  
ATOM   1196  O   SER A 150      -3.668 -14.822  -6.475  1.00 96.92           O  
ATOM   1197  OG  SER A 150      -3.235 -11.749  -9.587  1.00 96.92           O  
ATOM   1198  N   GLY A 151      -3.668 -12.998  -5.174  1.00 97.90           N  
ATOM   1199  CA  GLY A 151      -3.501 -13.730  -3.920  1.00 97.90           C  
ATOM   1200  C   GLY A 151      -2.699 -12.980  -2.861  1.00 97.90           C  
ATOM   1201  O   GLY A 151      -2.386 -11.801  -2.998  1.00 97.90           O  
ATOM   1202  N   TRP A 152      -2.368 -13.700  -1.791  1.00 98.62           N  
ATOM   1203  CA  TRP A 152      -1.561 -13.207  -0.678  1.00 98.62           C  
ATOM   1204  C   TRP A 152      -0.185 -13.872  -0.683  1.00 98.62           C  
ATOM   1205  CB  TRP A 152      -2.279 -13.506   0.644  1.00 98.62           C  
ATOM   1206  O   TRP A 152      -0.109 -15.094  -0.794  1.00 98.62           O  
ATOM   1207  CG  TRP A 152      -3.545 -12.743   0.879  1.00 98.62           C  
ATOM   1208  CD1 TRP A 152      -4.808 -13.180   0.673  1.00 98.62           C  
ATOM   1209  CD2 TRP A 152      -3.669 -11.359   1.304  1.00 98.62           C  
ATOM   1210  CE2 TRP A 152      -5.053 -11.041   1.430  1.00 98.62           C  
ATOM   1211  CE3 TRP A 152      -2.743 -10.332   1.563  1.00 98.62           C  
ATOM   1212  NE1 TRP A 152      -5.705 -12.174   0.990  1.00 98.62           N  
ATOM   1213  CH2 TRP A 152      -4.544  -8.797   2.168  1.00 98.62           C  
ATOM   1214  CZ2 TRP A 152      -5.497  -9.787   1.875  1.00 98.62           C  
ATOM   1215  CZ3 TRP A 152      -3.177  -9.068   1.985  1.00 98.62           C  
ATOM   1216  N   GLY A 153       0.865 -13.080  -0.483  1.00 98.62           N  
ATOM   1217  CA  GLY A 153       2.203 -13.540  -0.123  1.00 98.62           C  
ATOM   1218  C   GLY A 153       2.514 -13.302   1.358  1.00 98.62           C  
ATOM   1219  O   GLY A 153       1.904 -12.460   2.028  1.00 98.62           O  
ATOM   1220  N   SER A 154       3.475 -14.066   1.863  1.00 98.70           N  
ATOM   1221  CA  SER A 154       3.957 -14.060   3.249  1.00 98.70           C  
ATOM   1222  C   SER A 154       4.759 -12.808   3.626  1.00 98.70           C  
ATOM   1223  CB  SER A 154       4.821 -15.308   3.473  1.00 98.70           C  
ATOM   1224  O   SER A 154       5.182 -12.020   2.774  1.00 98.70           O  
ATOM   1225  OG  SER A 154       5.956 -15.296   2.618  1.00 98.70           O  
ATOM   1226  N   ALA A 155       5.057 -12.657   4.920  1.00 98.77           N  
ATOM   1227  CA  ALA A 155       5.981 -11.631   5.408  1.00 98.77           C  
ATOM   1228  C   ALA A 155       7.376 -11.754   4.766  1.00 98.77           C  
ATOM   1229  CB  ALA A 155       6.080 -11.757   6.932  1.00 98.77           C  
ATOM   1230  O   ALA A 155       8.041 -10.749   4.519  1.00 98.77           O  
ATOM   1231  N   THR A 156       7.820 -12.979   4.470  1.00 98.76           N  
ATOM   1232  CA  THR A 156       9.099 -13.238   3.791  1.00 98.76           C  
ATOM   1233  C   THR A 156       9.086 -12.706   2.360  1.00 98.76           C  
ATOM   1234  CB  THR A 156       9.412 -14.740   3.784  1.00 98.76           C  
ATOM   1235  O   THR A 156      10.028 -12.033   1.948  1.00 98.76           O  
ATOM   1236  CG2 THR A 156      10.753 -15.068   3.129  1.00 98.76           C  
ATOM   1237  OG1 THR A 156       9.471 -15.216   5.110  1.00 98.76           O  
ATOM   1238  N   GLU A 157       8.012 -12.958   1.610  1.00 98.75           N  
ATOM   1239  CA  GLU A 157       7.854 -12.447   0.241  1.00 98.75           C  
ATOM   1240  C   GLU A 157       7.801 -10.918   0.215  1.00 98.75           C  
ATOM   1241  CB  GLU A 157       6.587 -13.038  -0.385  1.00 98.75           C  
ATOM   1242  O   GLU A 157       8.496 -10.296  -0.589  1.00 98.75           O  
ATOM   1243  CG  GLU A 157       6.777 -14.516  -0.736  1.00 98.75           C  
ATOM   1244  CD  GLU A 157       5.416 -15.184  -0.907  1.00 98.75           C  
ATOM   1245  OE1 GLU A 157       4.930 -15.705   0.129  1.00 98.75           O  
ATOM   1246  OE2 GLU A 157       4.858 -15.125  -2.017  1.00 98.75           O  
ATOM   1247  N   ALA A 158       7.076 -10.309   1.158  1.00 98.81           N  
ATOM   1248  CA  ALA A 158       7.032  -8.859   1.324  1.00 98.81           C  
ATOM   1249  C   ALA A 158       8.431  -8.266   1.562  1.00 98.81           C  
ATOM   1250  CB  ALA A 158       6.085  -8.551   2.487  1.00 98.81           C  
ATOM   1251  O   ALA A 158       8.843  -7.326   0.882  1.00 98.81           O  
ATOM   1252  N   LYS A 159       9.206  -8.850   2.485  1.00 98.80           N  
ATOM   1253  CA  LYS A 159      10.579  -8.410   2.778  1.00 98.80           C  
ATOM   1254  C   LYS A 159      11.515  -8.572   1.581  1.00 98.80           C  
ATOM   1255  CB  LYS A 159      11.125  -9.184   3.980  1.00 98.80           C  
ATOM   1256  O   LYS A 159      12.323  -7.680   1.326  1.00 98.80           O  
ATOM   1257  CG  LYS A 159      10.471  -8.734   5.291  1.00 98.80           C  
ATOM   1258  CD  LYS A 159      10.968  -9.630   6.425  1.00 98.80           C  
ATOM   1259  CE  LYS A 159      10.204  -9.321   7.708  1.00 98.80           C  
ATOM   1260  NZ  LYS A 159      10.868  -9.975   8.856  1.00 98.80           N  
ATOM   1261  N   ASN A 160      11.386  -9.668   0.834  1.00 98.43           N  
ATOM   1262  CA  ASN A 160      12.157  -9.887  -0.388  1.00 98.43           C  
ATOM   1263  C   ASN A 160      11.822  -8.831  -1.452  1.00 98.43           C  
ATOM   1264  CB  ASN A 160      11.899 -11.311  -0.909  1.00 98.43           C  
ATOM   1265  O   ASN A 160      12.739  -8.264  -2.046  1.00 98.43           O  
ATOM   1266  CG  ASN A 160      12.522 -12.403  -0.055  1.00 98.43           C  
ATOM   1267  ND2 ASN A 160      12.095 -13.631  -0.238  1.00 98.43           N  
ATOM   1268  OD1 ASN A 160      13.412 -12.196   0.750  1.00 98.43           O  
ATOM   1269  N   ARG A 161      10.535  -8.509  -1.657  1.00 98.00           N  
ATOM   1270  CA  ARG A 161      10.108  -7.458  -2.600  1.00 98.00           C  
ATOM   1271  C   ARG A 161      10.658  -6.088  -2.201  1.00 98.00           C  
ATOM   1272  CB  ARG A 161       8.572  -7.449  -2.729  1.00 98.00           C  
ATOM   1273  O   ARG A 161      11.240  -5.414  -3.044  1.00 98.00           O  
ATOM   1274  CG  ARG A 161       8.040  -6.544  -3.860  1.00 98.00           C  
ATOM   1275  CD  ARG A 161       8.462  -7.011  -5.266  1.00 98.00           C  
ATOM   1276  NE  ARG A 161       7.723  -6.287  -6.313  1.00 98.00           N  
ATOM   1277  NH1 ARG A 161       8.782  -6.991  -8.257  1.00 98.00           N  
ATOM   1278  NH2 ARG A 161       7.028  -5.613  -8.348  1.00 98.00           N  
ATOM   1279  CZ  ARG A 161       7.857  -6.303  -7.630  1.00 98.00           C  
ATOM   1280  N   ILE A 162      10.594  -5.733  -0.914  1.00 98.44           N  
ATOM   1281  CA  ILE A 162      11.194  -4.498  -0.377  1.00 98.44           C  
ATOM   1282  C   ILE A 162      12.699  -4.447  -0.665  1.00 98.44           C  
ATOM   1283  CB  ILE A 162      10.912  -4.377   1.139  1.00 98.44           C  
ATOM   1284  O   ILE A 162      13.202  -3.433  -1.139  1.00 98.44           O  
ATOM   1285  CG1 ILE A 162       9.409  -4.141   1.393  1.00 98.44           C  
ATOM   1286  CG2 ILE A 162      11.724  -3.236   1.785  1.00 98.44           C  
ATOM   1287  CD1 ILE A 162       8.975  -4.412   2.833  1.00 98.44           C  
ATOM   1288  N   GLN A 163      13.438  -5.531  -0.411  1.00 97.80           N  
ATOM   1289  CA  GLN A 163      14.879  -5.569  -0.685  1.00 97.80           C  
ATOM   1290  C   GLN A 163      15.202  -5.380  -2.169  1.00 97.80           C  
ATOM   1291  CB  GLN A 163      15.476  -6.899  -0.222  1.00 97.80           C  
ATOM   1292  O   GLN A 163      16.157  -4.673  -2.488  1.00 97.80           O  
ATOM   1293  CG  GLN A 163      15.645  -6.956   1.296  1.00 97.80           C  
ATOM   1294  CD  GLN A 163      16.195  -8.300   1.762  1.00 97.80           C  
ATOM   1295  NE2 GLN A 163      16.812  -8.368   2.923  1.00 97.80           N  
ATOM   1296  OE1 GLN A 163      16.122  -9.314   1.093  1.00 97.80           O  
ATOM   1297  N   LEU A 164      14.431  -5.998  -3.067  1.00 97.36           N  
ATOM   1298  CA  LEU A 164      14.589  -5.804  -4.509  1.00 97.36           C  
ATOM   1299  C   LEU A 164      14.325  -4.344  -4.890  1.00 97.36           C  
ATOM   1300  CB  LEU A 164      13.655  -6.758  -5.275  1.00 97.36           C  
ATOM   1301  O   LEU A 164      15.151  -3.739  -5.570  1.00 97.36           O  
ATOM   1302  CG  LEU A 164      14.044  -8.244  -5.180  1.00 97.36           C  
ATOM   1303  CD1 LEU A 164      12.945  -9.101  -5.808  1.00 97.36           C  
ATOM   1304  CD2 LEU A 164      15.363  -8.546  -5.895  1.00 97.36           C  
ATOM   1305  N   ALA A 165      13.249  -3.750  -4.374  1.00 97.17           N  
ATOM   1306  CA  ALA A 165      12.894  -2.367  -4.667  1.00 97.17           C  
ATOM   1307  C   ALA A 165      13.938  -1.356  -4.146  1.00 97.17           C  
ATOM   1308  CB  ALA A 165      11.485  -2.121  -4.119  1.00 97.17           C  
ATOM   1309  O   ALA A 165      14.250  -0.378  -4.824  1.00 97.17           O  
ATOM   1310  N   ILE A 166      14.557  -1.617  -2.986  1.00 96.90           N  
ATOM   1311  CA  ILE A 166      15.694  -0.826  -2.474  1.00 96.90           C  
ATOM   1312  C   ILE A 166      16.918  -0.956  -3.395  1.00 96.90           C  
ATOM   1313  CB  ILE A 166      16.038  -1.248  -1.022  1.00 96.90           C  
ATOM   1314  O   ILE A 166      17.596   0.034  -3.678  1.00 96.90           O  
ATOM   1315  CG1 ILE A 166      14.895  -0.848  -0.064  1.00 96.90           C  
ATOM   1316  CG2 ILE A 166      17.359  -0.612  -0.542  1.00 96.90           C  
ATOM   1317  CD1 ILE A 166      15.020  -1.407   1.358  1.00 96.90           C  
ATOM   1318  N   LYS A 167      17.224  -2.168  -3.880  1.00 96.13           N  
ATOM   1319  CA  LYS A 167      18.372  -2.402  -4.773  1.00 96.13           C  
ATOM   1320  C   LYS A 167      18.230  -1.673  -6.107  1.00 96.13           C  
ATOM   1321  CB  LYS A 167      18.569  -3.899  -5.024  1.00 96.13           C  
ATOM   1322  O   LYS A 167      19.225  -1.104  -6.567  1.00 96.13           O  
ATOM   1323  CG  LYS A 167      19.212  -4.613  -3.830  1.00 96.13           C  
ATOM   1324  CD  LYS A 167      19.268  -6.109  -4.145  1.00 96.13           C  
ATOM   1325  CE  LYS A 167      19.886  -6.897  -2.992  1.00 96.13           C  
ATOM   1326  NZ  LYS A 167      19.962  -8.333  -3.350  1.00 96.13           N  
ATOM   1327  N   ARG A 168      17.016  -1.616  -6.672  1.00 95.64           N  
ATOM   1328  CA  ARG A 168      16.737  -0.901  -7.931  1.00 95.64           C  
ATOM   1329  C   ARG A 168      17.114   0.578  -7.853  1.00 95.64           C  
ATOM   1330  CB  ARG A 168      15.266  -1.070  -8.346  1.00 95.64           C  
ATOM   1331  O   ARG A 168      17.786   1.068  -8.754  1.00 95.64           O  
ATOM   1332  CG  ARG A 168      14.958  -2.496  -8.824  1.00 95.64           C  
ATOM   1333  CD  ARG A 168      13.555  -2.571  -9.430  1.00 95.64           C  
ATOM   1334  NE  ARG A 168      13.124  -3.969  -9.633  1.00 95.64           N  
ATOM   1335  NH1 ARG A 168      11.578  -4.065  -7.928  1.00 95.64           N  
ATOM   1336  NH2 ARG A 168      11.767  -5.768  -9.371  1.00 95.64           N  
ATOM   1337  CZ  ARG A 168      12.170  -4.596  -8.967  1.00 95.64           C  
ATOM   1338  N   VAL A 169      16.819   1.251  -6.736  1.00 91.56           N  
ATOM   1339  CA  VAL A 169      17.231   2.653  -6.500  1.00 91.56           C  
ATOM   1340  C   VAL A 169      18.747   2.831  -6.564  1.00 91.56           C  
ATOM   1341  CB  VAL A 169      16.718   3.150  -5.136  1.00 91.56           C  
ATOM   1342  O   VAL A 169      19.241   3.826  -7.084  1.00 91.56           O  
ATOM   1343  CG1 VAL A 169      17.200   4.567  -4.791  1.00 91.56           C  
ATOM   1344  CG2 VAL A 169      15.197   3.205  -5.139  1.00 91.56           C  
ATOM   1345  N   SER A 170      19.504   1.862  -6.047  1.00 83.00           N  
ATOM   1346  CA  SER A 170      20.971   1.908  -6.054  1.00 83.00           C  
ATOM   1347  C   SER A 170      21.620   1.494  -7.384  1.00 83.00           C  
ATOM   1348  CB  SER A 170      21.526   1.114  -4.867  1.00 83.00           C  
ATOM   1349  O   SER A 170      22.847   1.487  -7.474  1.00 83.00           O  
ATOM   1350  OG  SER A 170      21.255  -0.274  -4.953  1.00 83.00           O  
ATOM   1351  N   GLY A 171      20.833   1.140  -8.409  1.00 75.53           N  
ATOM   1352  CA  GLY A 171      21.335   0.640  -9.694  1.00 75.53           C  
ATOM   1353  C   GLY A 171      21.816  -0.818  -9.662  1.00 75.53           C  
ATOM   1354  O   GLY A 171      22.513  -1.253 -10.577  1.00 75.53           O  
ATOM   1355  N   GLY A 172      21.478  -1.574  -8.612  1.00 57.11           N  
ATOM   1356  CA  GLY A 172      21.795  -2.998  -8.516  1.00 57.11           C  
ATOM   1357  C   GLY A 172      20.776  -3.829  -9.291  1.00 57.11           C  
ATOM   1358  O   GLY A 172      19.632  -3.926  -8.850  1.00 57.11           O  
ATOM   1359  N   GLN A 173      21.195  -4.397 -10.426  1.00 39.63           N  
ATOM   1360  CA  GLN A 173      20.467  -5.459 -11.136  1.00 39.63           C  
ATOM   1361  C   GLN A 173      20.505  -6.768 -10.341  1.00 39.63           C  
ATOM   1362  CB  GLN A 173      21.031  -5.662 -12.556  1.00 39.63           C  
ATOM   1363  O   GLN A 173      21.581  -7.085  -9.778  1.00 39.63           O  
ATOM   1364  CG  GLN A 173      20.808  -4.447 -13.470  1.00 39.63           C  
ATOM   1365  CD  GLN A 173      21.324  -4.646 -14.899  1.00 39.63           C  
ATOM   1366  NE2 GLN A 173      21.525  -3.578 -15.641  1.00 39.63           N  
ATOM   1367  OE1 GLN A 173      21.562  -5.735 -15.395  1.00 39.63           O  
ATOM   1368  OXT GLN A 173      19.443  -7.421 -10.302  1.00 39.63           O  
TER    1369      GLN A 173                                                      
ENDMDL                                                                          
END                                                                             
