# Supplementary material for: The inorganic pyrophosphatases of microorganisms: a structural and functional review
Source: PeerJ. 2024 Jun 24;12:e17496. doi: 10.7717/peerj.17496 (PMC11210485; doi:10.7717/peerj.17496)
Supplement: Supplemental Information 1 [file peerj-12-17496-s001.zip › Supplementary Files/Familiy I models/AF-P80507-F1-model_v4_Synechocystis.pdb]

HEADER                                            01-JUN-22                     
TITLE     ALPHAFOLD MONOMER V2.0 PREDICTION FOR INORGANIC PYROPHOSPHATASE       
TITLE    2 (P80507)                                                             
COMPND    MOL_ID: 1;                                                            
COMPND   2 MOLECULE: INORGANIC PYROPHOSPHATASE;                                 
COMPND   3 CHAIN: A                                                             
SOURCE    MOL_ID: 1;                                                            
SOURCE   2 ORGANISM_SCIENTIFIC: SYNECHOCYSTIS SP. (STRAIN PCC 6803 / KAZUSA);   
SOURCE   3 ORGANISM_TAXID: 1111708                                              
REMARK   1                                                                      
REMARK   1 REFERENCE 1                                                          
REMARK   1  AUTH   JOHN JUMPER, RICHARD EVANS, ALEXANDER PRITZEL, TIM GREEN,    
REMARK   1  AUTH 2 MICHAEL FIGURNOV, OLAF RONNEBERGER, KATHRYN TUNYASUVUNAKOOL, 
REMARK   1  AUTH 3 RUSS BATES, AUGUSTIN ZIDEK, ANNA POTAPENKO, ALEX BRIDGLAND,  
REMARK   1  AUTH 4 CLEMENS MEYER, SIMON A A KOHL, ANDREW J BALLARD,             
REMARK   1  AUTH 5 ANDREW COWIE, BERNARDINO ROMERA-PAREDES, STANISLAV NIKOLOV,  
REMARK   1  AUTH 6 RISHUB JAIN, JONAS ADLER, TREVOR BACK, STIG PETERSEN,        
REMARK   1  AUTH 7 DAVID REIMAN, ELLEN CLANCY, MICHAL ZIELINSKI,                
REMARK   1  AUTH 8 MARTIN STEINEGGER, MICHALINA PACHOLSKA, TAMAS BERGHAMMER,    
REMARK   1  AUTH 9 DAVID SILVER, ORIOL VINYALS, ANDREW W SENIOR,                
REMARK   1  AUTH10 KORAY KAVUKCUOGLU, PUSHMEET KOHLI, DEMIS HASSABIS            
REMARK   1  TITL   HIGHLY ACCURATE PROTEIN STRUCTURE PREDICTION WITH ALPHAFOLD  
REMARK   1  REF    NATURE                        V. 596   583 2021              
REMARK   1  REFN                   ISSN 0028-0836                               
REMARK   1  PMID   34265844                                                     
REMARK   1  DOI    10.1038/s41586-021-03819-2                                   
REMARK   1                                                                      
REMARK   1 DISCLAIMERS                                                          
REMARK   1 ALPHAFOLD DATA, COPYRIGHT (2021) DEEPMIND TECHNOLOGIES LIMITED. THE  
REMARK   1 INFORMATION PROVIDED IS THEORETICAL MODELLING ONLY AND CAUTION SHOULD
REMARK   1 BE EXERCISED IN ITS USE. IT IS PROVIDED "AS-IS" WITHOUT ANY WARRANTY 
REMARK   1 OF ANY KIND, WHETHER EXPRESSED OR IMPLIED. NO WARRANTY IS GIVEN THAT 
REMARK   1 USE OF THE INFORMATION SHALL NOT INFRINGE THE RIGHTS OF ANY THIRD    
REMARK   1 PARTY. THE INFORMATION IS NOT INTENDED TO BE A SUBSTITUTE FOR        
REMARK   1 PROFESSIONAL MEDICAL ADVICE, DIAGNOSIS, OR TREATMENT, AND DOES NOT   
REMARK   1 CONSTITUTE MEDICAL OR OTHER PROFESSIONAL ADVICE. IT IS AVAILABLE FOR 
REMARK   1 ACADEMIC AND COMMERCIAL PURPOSES, UNDER CC-BY 4.0 LICENCE.           
DBREF  XXXX A    1   169  UNP    P80507   IPYR_SYNY3       1    169             
SEQRES   1 A  169  MET ASP LEU SER ARG ILE PRO ALA GLN PRO LYS ALA GLY          
SEQRES   2 A  169  LEU ILE ASN VAL LEU ILE GLU ILE PRO ALA GLY SER LYS          
SEQRES   3 A  169  ASN LYS TYR GLU PHE ASP LYS ASP MET ASN CYS PHE ALA          
SEQRES   4 A  169  LEU ASP ARG VAL LEU TYR SER SER VAL GLN TYR PRO TYR          
SEQRES   5 A  169  ASP TYR GLY PHE ILE PRO ASN THR LEU ALA ASP ASP GLY          
SEQRES   6 A  169  ASP PRO LEU ASP GLY MET VAL ILE MET ASP GLN PRO THR          
SEQRES   7 A  169  PHE PRO GLY CYS VAL ILE THR ALA ARG PRO ILE GLY MET          
SEQRES   8 A  169  LEU GLU MET ILE ASP GLY GLY ASP ARG ASP GLU LYS ILE          
SEQRES   9 A  169  LEU CYS VAL PRO ALA LYS ASP PRO ARG TYR THR TYR VAL          
SEQRES  10 A  169  LYS SER ILE ASN ASP LEU ALA GLY HIS ARG LEU ASP GLU          
SEQRES  11 A  169  ILE ALA GLU PHE PHE ARG SER TYR LYS ASN LEU GLU LYS          
SEQRES  12 A  169  LYS VAL THR GLU ILE LEU GLY TRP LYS ASP VAL ASP ALA          
SEQRES  13 A  169  VAL LEU PRO LEU VAL GLU GLU CYS VAL LYS ASN TYR LYS          
CRYST1    1.000    1.000    1.000  90.00  90.00  90.00 P 1           1          
ORIGX1      1.000000  0.000000  0.000000        0.00000                         
ORIGX2      0.000000  1.000000  0.000000        0.00000                         
ORIGX3      0.000000  0.000000  1.000000        0.00000                         
SCALE1      1.000000  0.000000  0.000000        0.00000                         
SCALE2      0.000000  1.000000  0.000000        0.00000                         
SCALE3      0.000000  0.000000  1.000000        0.00000                         
MODEL        1                                                                  
ATOM      1  N   MET A   1      -0.257  13.830  14.433  1.00 89.51           N  
ATOM      2  CA  MET A   1      -1.071  12.646  14.780  1.00 89.51           C  
ATOM      3  C   MET A   1      -0.320  11.799  15.801  1.00 89.51           C  
ATOM      4  CB  MET A   1      -1.340  11.841  13.505  1.00 89.51           C  
ATOM      5  O   MET A   1       0.857  11.559  15.606  1.00 89.51           O  
ATOM      6  CG  MET A   1      -2.174  10.580  13.736  1.00 89.51           C  
ATOM      7  SD  MET A   1      -2.478   9.654  12.216  1.00 89.51           S  
ATOM      8  CE  MET A   1      -3.663  10.725  11.362  1.00 89.51           C  
ATOM      9  N   ASP A   2      -0.957  11.349  16.883  1.00 93.95           N  
ATOM     10  CA  ASP A   2      -0.285  10.478  17.862  1.00 93.95           C  
ATOM     11  C   ASP A   2      -0.379   9.002  17.437  1.00 93.95           C  
ATOM     12  CB  ASP A   2      -0.877  10.742  19.251  1.00 93.95           C  
ATOM     13  O   ASP A   2      -1.397   8.345  17.672  1.00 93.95           O  
ATOM     14  CG  ASP A   2      -0.230   9.912  20.362  1.00 93.95           C  
ATOM     15  OD1 ASP A   2       0.713   9.139  20.075  1.00 93.95           O  
ATOM     16  OD2 ASP A   2      -0.736  10.042  21.497  1.00 93.95           O  
ATOM     17  N   LEU A   3       0.677   8.492  16.792  1.00 95.35           N  
ATOM     18  CA  LEU A   3       0.740   7.109  16.300  1.00 95.35           C  
ATOM     19  C   LEU A   3       0.701   6.070  17.429  1.00 95.35           C  
ATOM     20  CB  LEU A   3       2.007   6.903  15.448  1.00 95.35           C  
ATOM     21  O   LEU A   3       0.210   4.961  17.214  1.00 95.35           O  
ATOM     22  CG  LEU A   3       2.126   7.777  14.185  1.00 95.35           C  
ATOM     23  CD1 LEU A   3       3.384   7.373  13.415  1.00 95.35           C  
ATOM     24  CD2 LEU A   3       0.924   7.630  13.254  1.00 95.35           C  
ATOM     25  N   SER A   4       1.127   6.425  18.647  1.00 94.91           N  
ATOM     26  CA  SER A   4       1.114   5.504  19.796  1.00 94.91           C  
ATOM     27  C   SER A   4      -0.303   5.075  20.197  1.00 94.91           C  
ATOM     28  CB  SER A   4       1.835   6.134  20.993  1.00 94.91           C  
ATOM     29  O   SER A   4      -0.499   4.049  20.848  1.00 94.91           O  
ATOM     30  OG  SER A   4       1.034   7.102  21.644  1.00 94.91           O  
ATOM     31  N   ARG A   5      -1.319   5.836  19.768  1.00 96.69           N  
ATOM     32  CA  ARG A   5      -2.740   5.559  20.022  1.00 96.69           C  
ATOM     33  C   ARG A   5      -3.391   4.674  18.964  1.00 96.69           C  
ATOM     34  CB  ARG A   5      -3.493   6.886  20.156  1.00 96.69           C  
ATOM     35  O   ARG A   5      -4.557   4.315  19.129  1.00 96.69           O  
ATOM     36  CG  ARG A   5      -2.978   7.685  21.358  1.00 96.69           C  
ATOM     37  CD  ARG A   5      -3.682   9.035  21.468  1.00 96.69           C  
ATOM     38  NE  ARG A   5      -5.106   8.869  21.829  1.00 96.69           N  
ATOM     39  NH1 ARG A   5      -5.294  10.766  23.093  1.00 96.69           N  
ATOM     40  NH2 ARG A   5      -7.039   9.376  22.913  1.00 96.69           N  
ATOM     41  CZ  ARG A   5      -5.805   9.670  22.607  1.00 96.69           C  
ATOM     42  N   ILE A   6      -2.680   4.346  17.887  1.00 97.45           N  
ATOM     43  CA  ILE A   6      -3.191   3.535  16.782  1.00 97.45           C  
ATOM     44  C   ILE A   6      -2.535   2.153  16.871  1.00 97.45           C  
ATOM     45  CB  ILE A   6      -2.952   4.216  15.415  1.00 97.45           C  
ATOM     46  O   ILE A   6      -1.404   1.989  16.423  1.00 97.45           O  
ATOM     47  CG1 ILE A   6      -3.493   5.666  15.388  1.00 97.45           C  
ATOM     48  CG2 ILE A   6      -3.653   3.361  14.338  1.00 97.45           C  
ATOM     49  CD1 ILE A   6      -3.032   6.467  14.165  1.00 97.45           C  
ATOM     50  N   PRO A   7      -3.194   1.140  17.456  1.00 97.55           N  
ATOM     51  CA  PRO A   7      -2.585  -0.179  17.575  1.00 97.55           C  
ATOM     52  C   PRO A   7      -2.362  -0.787  16.187  1.00 97.55           C  
ATOM     53  CB  PRO A   7      -3.568  -1.002  18.414  1.00 97.55           C  
ATOM     54  O   PRO A   7      -3.276  -0.742  15.360  1.00 97.55           O  
ATOM     55  CG  PRO A   7      -4.919  -0.345  18.128  1.00 97.55           C  
ATOM     56  CD  PRO A   7      -4.560   1.130  17.959  1.00 97.55           C  
ATOM     57  N   ALA A   8      -1.196  -1.407  15.970  1.00 98.19           N  
ATOM     58  CA  ALA A   8      -0.889  -2.162  14.751  1.00 98.19           C  
ATOM     59  C   ALA A   8      -1.989  -3.195  14.452  1.00 98.19           C  
ATOM     60  CB  ALA A   8       0.456  -2.880  14.947  1.00 98.19           C  
ATOM     61  O   ALA A   8      -2.522  -3.261  13.349  1.00 98.19           O  
ATOM     62  N   GLN A   9      -2.384  -3.945  15.486  1.00 97.90           N  
ATOM     63  CA  GLN A   9      -3.399  -4.994  15.437  1.00 97.90           C  
ATOM     64  C   GLN A   9      -4.581  -4.627  16.356  1.00 97.90           C  
ATOM     65  CB  GLN A   9      -2.751  -6.324  15.845  1.00 97.90           C  
ATOM     66  O   GLN A   9      -4.544  -4.906  17.557  1.00 97.90           O  
ATOM     67  CG  GLN A   9      -1.682  -6.806  14.848  1.00 97.90           C  
ATOM     68  CD  GLN A   9      -0.947  -8.028  15.383  1.00 97.90           C  
ATOM     69  NE2 GLN A   9      -0.792  -9.073  14.604  1.00 97.90           N  
ATOM     70  OE1 GLN A   9      -0.523  -8.064  16.526  1.00 97.90           O  
ATOM     71  N   PRO A  10      -5.650  -3.981  15.847  1.00 97.60           N  
ATOM     72  CA  PRO A  10      -6.799  -3.598  16.672  1.00 97.60           C  
ATOM     73  C   PRO A  10      -7.622  -4.796  17.171  1.00 97.60           C  
ATOM     74  CB  PRO A  10      -7.645  -2.691  15.772  1.00 97.60           C  
ATOM     75  O   PRO A  10      -8.321  -4.683  18.178  1.00 97.60           O  
ATOM     76  CG  PRO A  10      -7.300  -3.164  14.361  1.00 97.60           C  
ATOM     77  CD  PRO A  10      -5.823  -3.521  14.477  1.00 97.60           C  
ATOM     78  N   LYS A  11      -7.590  -5.925  16.450  1.00 97.25           N  
ATOM     79  CA  LYS A  11      -8.240  -7.202  16.787  1.00 97.25           C  
ATOM     80  C   LYS A  11      -7.461  -8.349  16.146  1.00 97.25           C  
ATOM     81  CB  LYS A  11      -9.691  -7.245  16.274  1.00 97.25           C  
ATOM     82  O   LYS A  11      -6.770  -8.132  15.158  1.00 97.25           O  
ATOM     83  CG  LYS A  11     -10.606  -6.220  16.953  1.00 97.25           C  
ATOM     84  CD  LYS A  11     -12.064  -6.402  16.540  1.00 97.25           C  
ATOM     85  CE  LYS A  11     -12.901  -5.369  17.297  1.00 97.25           C  
ATOM     86  NZ  LYS A  11     -14.340  -5.506  16.975  1.00 97.25           N  
ATOM     87  N   ALA A  12      -7.638  -9.567  16.656  1.00 94.98           N  
ATOM     88  CA  ALA A  12      -7.048 -10.763  16.056  1.00 94.98           C  
ATOM     89  C   ALA A  12      -7.378 -10.863  14.555  1.00 94.98           C  
ATOM     90  CB  ALA A  12      -7.540 -11.997  16.819  1.00 94.98           C  
ATOM     91  O   ALA A  12      -8.540 -10.728  14.160  1.00 94.98           O  
ATOM     92  N   GLY A  13      -6.347 -11.078  13.736  1.00 95.85           N  
ATOM     93  CA  GLY A  13      -6.454 -11.190  12.278  1.00 95.85           C  
ATOM     94  C   GLY A  13      -6.739  -9.880  11.532  1.00 95.85           C  
ATOM     95  O   GLY A  13      -6.923  -9.918  10.319  1.00 95.85           O  
ATOM     96  N   LEU A  14      -6.799  -8.735  12.221  1.00 98.40           N  
ATOM     97  CA  LEU A  14      -6.962  -7.417  11.607  1.00 98.40           C  
ATOM     98  C   LEU A  14      -5.748  -6.542  11.905  1.00 98.40           C  
ATOM     99  CB  LEU A  14      -8.248  -6.728  12.102  1.00 98.40           C  
ATOM    100  O   LEU A  14      -5.163  -6.628  12.984  1.00 98.40           O  
ATOM    101  CG  LEU A  14      -9.555  -7.499  11.849  1.00 98.40           C  
ATOM    102  CD1 LEU A  14     -10.750  -6.650  12.299  1.00 98.40           C  
ATOM    103  CD2 LEU A  14      -9.776  -7.834  10.373  1.00 98.40           C  
ATOM    104  N   ILE A  15      -5.448  -5.641  10.979  1.00 98.69           N  
ATOM    105  CA  ILE A  15      -4.426  -4.607  11.133  1.00 98.69           C  
ATOM    106  C   ILE A  15      -5.036  -3.225  10.910  1.00 98.69           C  
ATOM    107  CB  ILE A  15      -3.214  -4.867  10.220  1.00 98.69           C  
ATOM    108  O   ILE A  15      -6.081  -3.092  10.269  1.00 98.69           O  
ATOM    109  CG1 ILE A  15      -3.616  -4.881   8.732  1.00 98.69           C  
ATOM    110  CG2 ILE A  15      -2.510  -6.169  10.643  1.00 98.69           C  
ATOM    111  CD1 ILE A  15      -2.389  -4.902   7.826  1.00 98.69           C  
ATOM    112  N   ASN A  16      -4.411  -2.188  11.452  1.00 98.82           N  
ATOM    113  CA  ASN A  16      -4.681  -0.816  11.040  1.00 98.82           C  
ATOM    114  C   ASN A  16      -3.638  -0.391  10.009  1.00 98.82           C  
ATOM    115  CB  ASN A  16      -4.669   0.109  12.260  1.00 98.82           C  
ATOM    116  O   ASN A  16      -2.448  -0.506  10.275  1.00 98.82           O  
ATOM    117  CG  ASN A  16      -5.940   0.042  13.082  1.00 98.82           C  
ATOM    118  ND2 ASN A  16      -5.806   0.142  14.381  1.00 98.82           N  
ATOM    119  OD1 ASN A  16      -7.062  -0.081  12.599  1.00 98.82           O  
ATOM    120  N   VAL A  17      -4.092   0.146   8.880  1.00 98.85           N  
ATOM    121  CA  VAL A  17      -3.238   0.797   7.881  1.00 98.85           C  
ATOM    122  C   VAL A  17      -3.523   2.293   7.926  1.00 98.85           C  
ATOM    123  CB  VAL A  17      -3.458   0.214   6.472  1.00 98.85           C  
ATOM    124  O   VAL A  17      -4.679   2.705   7.795  1.00 98.85           O  
ATOM    125  CG1 VAL A  17      -2.411   0.752   5.492  1.00 98.85           C  
ATOM    126  CG2 VAL A  17      -3.359  -1.320   6.478  1.00 98.85           C  
ATOM    127  N   LEU A  18      -2.496   3.101   8.169  1.00 98.69           N  
ATOM    128  CA  LEU A  18      -2.563   4.554   8.095  1.00 98.69           C  
ATOM    129  C   LEU A  18      -2.215   4.982   6.671  1.00 98.69           C  
ATOM    130  CB  LEU A  18      -1.604   5.155   9.136  1.00 98.69           C  
ATOM    131  O   LEU A  18      -1.086   4.799   6.235  1.00 98.69           O  
ATOM    132  CG  LEU A  18      -1.549   6.693   9.108  1.00 98.69           C  
ATOM    133  CD1 LEU A  18      -2.913   7.325   9.391  1.00 98.69           C  
ATOM    134  CD2 LEU A  18      -0.607   7.182  10.203  1.00 98.69           C  
ATOM    135  N   ILE A  19      -3.191   5.536   5.956  1.00 98.81           N  
ATOM    136  CA  ILE A  19      -3.049   5.878   4.541  1.00 98.81           C  
ATOM    137  C   ILE A  19      -2.213   7.144   4.374  1.00 98.81           C  
ATOM    138  CB  ILE A  19      -4.434   5.999   3.865  1.00 98.81           C  
ATOM    139  O   ILE A  19      -2.526   8.188   4.947  1.00 98.81           O  
ATOM    140  CG1 ILE A  19      -5.276   4.711   4.023  1.00 98.81           C  
ATOM    141  CG2 ILE A  19      -4.306   6.358   2.372  1.00 98.81           C  
ATOM    142  CD1 ILE A  19      -4.540   3.407   3.684  1.00 98.81           C  
ATOM    143  N   GLU A  20      -1.195   7.060   3.530  1.00 98.68           N  
ATOM    144  CA  GLU A  20      -0.385   8.189   3.074  1.00 98.68           C  
ATOM    145  C   GLU A  20      -0.807   8.616   1.670  1.00 98.68           C  
ATOM    146  CB  GLU A  20       1.090   7.779   3.077  1.00 98.68           C  
ATOM    147  O   GLU A  20      -0.985   9.802   1.396  1.00 98.68           O  
ATOM    148  CG  GLU A  20       1.617   7.670   4.506  1.00 98.68           C  
ATOM    149  CD  GLU A  20       3.082   7.255   4.551  1.00 98.68           C  
ATOM    150  OE1 GLU A  20       3.811   7.913   5.328  1.00 98.68           O  
ATOM    151  OE2 GLU A  20       3.425   6.298   3.831  1.00 98.68           O  
ATOM    152  N   ILE A  21      -1.028   7.645   0.784  1.00 98.70           N  
ATOM    153  CA  ILE A  21      -1.208   7.868  -0.645  1.00 98.70           C  
ATOM    154  C   ILE A  21      -2.542   7.259  -1.077  1.00 98.70           C  
ATOM    155  CB  ILE A  21      -0.029   7.293  -1.452  1.00 98.70           C  
ATOM    156  O   ILE A  21      -2.666   6.037  -1.152  1.00 98.70           O  
ATOM    157  CG1 ILE A  21       1.338   7.699  -0.857  1.00 98.70           C  
ATOM    158  CG2 ILE A  21      -0.176   7.777  -2.904  1.00 98.70           C  
ATOM    159  CD1 ILE A  21       2.496   6.895  -1.436  1.00 98.70           C  
ATOM    160  N   PRO A  22      -3.558   8.085  -1.370  1.00 98.62           N  
ATOM    161  CA  PRO A  22      -4.830   7.583  -1.865  1.00 98.62           C  
ATOM    162  C   PRO A  22      -4.697   6.973  -3.265  1.00 98.62           C  
ATOM    163  CB  PRO A  22      -5.790   8.776  -1.854  1.00 98.62           C  
ATOM    164  O   PRO A  22      -3.877   7.423  -4.077  1.00 98.62           O  
ATOM    165  CG  PRO A  22      -5.129   9.770  -0.903  1.00 98.62           C  
ATOM    166  CD  PRO A  22      -3.642   9.505  -1.088  1.00 98.62           C  
ATOM    167  N   ALA A  23      -5.558   6.007  -3.581  1.00 98.53           N  
ATOM    168  CA  ALA A  23      -5.648   5.414  -4.910  1.00 98.53           C  
ATOM    169  C   ALA A  23      -5.814   6.492  -5.997  1.00 98.53           C  
ATOM    170  CB  ALA A  23      -6.809   4.413  -4.951  1.00 98.53           C  
ATOM    171  O   ALA A  23      -6.563   7.460  -5.846  1.00 98.53           O  
ATOM    172  N   GLY A  24      -5.110   6.326  -7.116  1.00 98.09           N  
ATOM    173  CA  GLY A  24      -5.098   7.277  -8.229  1.00 98.09           C  
ATOM    174  C   GLY A  24      -4.180   8.489  -8.031  1.00 98.09           C  
ATOM    175  O   GLY A  24      -4.046   9.305  -8.942  1.00 98.09           O  
ATOM    176  N   SER A  25      -3.508   8.614  -6.885  1.00 98.12           N  
ATOM    177  CA  SER A  25      -2.563   9.703  -6.640  1.00 98.12           C  
ATOM    178  C   SER A  25      -1.197   9.448  -7.289  1.00 98.12           C  
ATOM    179  CB  SER A  25      -2.408   9.938  -5.138  1.00 98.12           C  
ATOM    180  O   SER A  25      -0.656   8.340  -7.248  1.00 98.12           O  
ATOM    181  OG  SER A  25      -1.603  11.081  -4.916  1.00 98.12           O  
ATOM    182  N   LYS A  26      -0.606  10.516  -7.840  1.00 98.12           N  
ATOM    183  CA  LYS A  26       0.835  10.605  -8.153  1.00 98.12           C  
ATOM    184  C   LYS A  26       1.635  11.285  -7.046  1.00 98.12           C  
ATOM    185  CB  LYS A  26       1.067  11.373  -9.460  1.00 98.12           C  
ATOM    186  O   LYS A  26       2.860  11.270  -7.077  1.00 98.12           O  
ATOM    187  CG  LYS A  26       0.367  10.726 -10.656  1.00 98.12           C  
ATOM    188  CD  LYS A  26       0.939  11.282 -11.964  1.00 98.12           C  
ATOM    189  CE  LYS A  26       0.406  10.482 -13.154  1.00 98.12           C  
ATOM    190  NZ  LYS A  26       0.892  11.055 -14.434  1.00 98.12           N  
ATOM    191  N   ASN A  27       0.951  11.926  -6.105  1.00 98.32           N  
ATOM    192  CA  ASN A  27       1.575  12.592  -4.978  1.00 98.32           C  
ATOM    193  C   ASN A  27       1.915  11.527  -3.946  1.00 98.32           C  
ATOM    194  CB  ASN A  27       0.611  13.645  -4.417  1.00 98.32           C  
ATOM    195  O   ASN A  27       1.012  10.941  -3.346  1.00 98.32           O  
ATOM    196  CG  ASN A  27       0.327  14.786  -5.370  1.00 98.32           C  
ATOM    197  ND2 ASN A  27      -0.692  15.556  -5.083  1.00 98.32           N  
ATOM    198  OD1 ASN A  27       0.983  15.001  -6.375  1.00 98.32           O  
ATOM    199  N   LYS A  28       3.209  11.275  -3.772  1.00 98.26           N  
ATOM    200  CA  LYS A  28       3.734  10.422  -2.721  1.00 98.26           C  
ATOM    201  C   LYS A  28       3.886  11.280  -1.471  1.00 98.26           C  
ATOM    202  CB  LYS A  28       5.039   9.779  -3.202  1.00 98.26           C  
ATOM    203  O   LYS A  28       4.860  12.018  -1.325  1.00 98.26           O  
ATOM    204  CG  LYS A  28       5.599   8.849  -2.127  1.00 98.26           C  
ATOM    205  CD  LYS A  28       6.848   8.124  -2.626  1.00 98.26           C  
ATOM    206  CE  LYS A  28       7.495   7.324  -1.490  1.00 98.26           C  
ATOM    207  NZ  LYS A  28       7.971   8.238  -0.431  1.00 98.26           N  
ATOM    208  N   TYR A  29       2.863  11.236  -0.630  1.00 98.27           N  
ATOM    209  CA  TYR A  29       2.943  11.795   0.708  1.00 98.27           C  
ATOM    210  C   TYR A  29       3.686  10.825   1.622  1.00 98.27           C  
ATOM    211  CB  TYR A  29       1.546  12.102   1.251  1.00 98.27           C  
ATOM    212  O   TYR A  29       3.652   9.621   1.387  1.00 98.27           O  
ATOM    213  CG  TYR A  29       0.721  13.005   0.354  1.00 98.27           C  
ATOM    214  CD1 TYR A  29       0.960  14.391   0.364  1.00 98.27           C  
ATOM    215  CD2 TYR A  29      -0.257  12.464  -0.503  1.00 98.27           C  
ATOM    216  CE1 TYR A  29       0.221  15.241  -0.479  1.00 98.27           C  
ATOM    217  CE2 TYR A  29      -1.000  13.309  -1.350  1.00 98.27           C  
ATOM    218  OH  TYR A  29      -1.456  15.523  -2.165  1.00 98.27           O  
ATOM    219  CZ  TYR A  29      -0.759  14.698  -1.338  1.00 98.27           C  
ATOM    220  N   GLU A  30       4.313  11.365   2.655  1.00 97.32           N  
ATOM    221  CA  GLU A  30       4.881  10.612   3.769  1.00 97.32           C  
ATOM    222  C   GLU A  30       4.499  11.292   5.080  1.00 97.32           C  
ATOM    223  CB  GLU A  30       6.405  10.523   3.663  1.00 97.32           C  
ATOM    224  O   GLU A  30       4.324  12.516   5.142  1.00 97.32           O  
ATOM    225  CG  GLU A  30       6.855   9.576   2.546  1.00 97.32           C  
ATOM    226  CD  GLU A  30       8.374   9.362   2.551  1.00 97.32           C  
ATOM    227  OE1 GLU A  30       8.800   8.352   1.945  1.00 97.32           O  
ATOM    228  OE2 GLU A  30       9.107  10.275   2.972  1.00 97.32           O  
ATOM    229  N   PHE A  31       4.351  10.508   6.140  1.00 97.58           N  
ATOM    230  CA  PHE A  31       4.194  11.036   7.482  1.00 97.58           C  
ATOM    231  C   PHE A  31       5.549  11.455   8.065  1.00 97.58           C  
ATOM    232  CB  PHE A  31       3.473  10.016   8.362  1.00 97.58           C  
ATOM    233  O   PHE A  31       6.361  10.626   8.472  1.00 97.58           O  
ATOM    234  CG  PHE A  31       3.155  10.583   9.727  1.00 97.58           C  
ATOM    235  CD1 PHE A  31       3.962  10.256  10.830  1.00 97.58           C  
ATOM    236  CD2 PHE A  31       2.099  11.500   9.876  1.00 97.58           C  
ATOM    237  CE1 PHE A  31       3.692  10.818  12.089  1.00 97.58           C  
ATOM    238  CE2 PHE A  31       1.833  12.071  11.133  1.00 97.58           C  
ATOM    239  CZ  PHE A  31       2.624  11.716  12.242  1.00 97.58           C  
ATOM    240  N   ASP A  32       5.762  12.763   8.180  1.00 96.32           N  
ATOM    241  CA  ASP A  32       6.940  13.325   8.828  1.00 96.32           C  
ATOM    242  C   ASP A  32       6.758  13.305  10.356  1.00 96.32           C  
ATOM    243  CB  ASP A  32       7.197  14.728   8.271  1.00 96.32           C  
ATOM    244  O   ASP A  32       5.841  13.931  10.904  1.00 96.32           O  
ATOM    245  CG  ASP A  32       8.522  15.299   8.775  1.00 96.32           C  
ATOM    246  OD1 ASP A  32       8.691  15.357  10.013  1.00 96.32           O  
ATOM    247  OD2 ASP A  32       9.330  15.728   7.930  1.00 96.32           O  
ATOM    248  N   LYS A  33       7.630  12.568  11.055  1.00 91.82           N  
ATOM    249  CA  LYS A  33       7.562  12.378  12.514  1.00 91.82           C  
ATOM    250  C   LYS A  33       7.945  13.639  13.297  1.00 91.82           C  
ATOM    251  CB  LYS A  33       8.447  11.188  12.937  1.00 91.82           C  
ATOM    252  O   LYS A  33       7.378  13.861  14.368  1.00 91.82           O  
ATOM    253  CG  LYS A  33       7.941   9.835  12.403  1.00 91.82           C  
ATOM    254  CD  LYS A  33       8.895   8.681  12.765  1.00 91.82           C  
ATOM    255  CE  LYS A  33       8.423   7.370  12.110  1.00 91.82           C  
ATOM    256  NZ  LYS A  33       9.457   6.297  12.144  1.00 91.82           N  
ATOM    257  N   ASP A  34       8.844  14.466  12.767  1.00 94.62           N  
ATOM    258  CA  ASP A  34       9.326  15.684  13.426  1.00 94.62           C  
ATOM    259  C   ASP A  34       8.305  16.818  13.285  1.00 94.62           C  
ATOM    260  CB  ASP A  34      10.681  16.110  12.829  1.00 94.62           C  
ATOM    261  O   ASP A  34       7.963  17.499  14.256  1.00 94.62           O  
ATOM    262  CG  ASP A  34      11.841  15.169  13.173  1.00 94.62           C  
ATOM    263  OD1 ASP A  34      11.782  14.531  14.250  1.00 94.62           O  
ATOM    264  OD2 ASP A  34      12.821  15.155  12.397  1.00 94.62           O  
ATOM    265  N   MET A  35       7.759  16.992  12.080  1.00 96.07           N  
ATOM    266  CA  MET A  35       6.692  17.953  11.793  1.00 96.07           C  
ATOM    267  C   MET A  35       5.311  17.461  12.244  1.00 96.07           C  
ATOM    268  CB  MET A  35       6.668  18.288  10.299  1.00 96.07           C  
ATOM    269  O   MET A  35       4.376  18.258  12.366  1.00 96.07           O  
ATOM    270  CG  MET A  35       7.947  18.975   9.815  1.00 96.07           C  
ATOM    271  SD  MET A  35       7.758  19.760   8.188  1.00 96.07           S  
ATOM    272  CE  MET A  35       7.954  18.309   7.119  1.00 96.07           C  
ATOM    273  N   ASN A  36       5.172  16.162  12.520  1.00 95.59           N  
ATOM    274  CA  ASN A  36       3.943  15.510  12.960  1.00 95.59           C  
ATOM    275  C   ASN A  36       2.764  15.692  11.977  1.00 95.59           C  
ATOM    276  CB  ASN A  36       3.665  15.963  14.403  1.00 95.59           C  
ATOM    277  O   ASN A  36       1.601  15.841  12.390  1.00 95.59           O  
ATOM    278  CG  ASN A  36       2.648  15.115  15.120  1.00 95.59           C  
ATOM    279  ND2 ASN A  36       2.038  15.627  16.163  1.00 95.59           N  
ATOM    280  OD1 ASN A  36       2.358  13.982  14.791  1.00 95.59           O  
ATOM    281  N   CYS A  37       3.060  15.698  10.676  1.00 97.03           N  
ATOM    282  CA  CYS A  37       2.114  15.950   9.591  1.00 97.03           C  
ATOM    283  C   CYS A  37       2.447  15.121   8.340  1.00 97.03           C  
ATOM    284  CB  CYS A  37       2.075  17.463   9.303  1.00 97.03           C  
ATOM    285  O   CYS A  37       3.546  14.598   8.202  1.00 97.03           O  
ATOM    286  SG  CYS A  37       3.610  18.023   8.513  1.00 97.03           S  
ATOM    287  N   PHE A  38       1.487  15.003   7.419  1.00 98.05           N  
ATOM    288  CA  PHE A  38       1.756  14.424   6.103  1.00 98.05           C  
ATOM    289  C   PHE A  38       2.384  15.490   5.207  1.00 98.05           C  
ATOM    290  CB  PHE A  38       0.484  13.835   5.483  1.00 98.05           C  
ATOM    291  O   PHE A  38       1.766  16.528   4.949  1.00 98.05           O  
ATOM    292  CG  PHE A  38      -0.043  12.644   6.254  1.00 98.05           C  
ATOM    293  CD1 PHE A  38       0.451  11.354   5.984  1.00 98.05           C  
ATOM    294  CD2 PHE A  38      -0.979  12.837   7.287  1.00 98.05           C  
ATOM    295  CE1 PHE A  38       0.011  10.266   6.756  1.00 98.05           C  
ATOM    296  CE2 PHE A  38      -1.393  11.750   8.073  1.00 98.05           C  
ATOM    297  CZ  PHE A  38      -0.892  10.465   7.806  1.00 98.05           C  
ATOM    298  N   ALA A  39       3.594  15.227   4.734  1.00 98.08           N  
ATOM    299  CA  ALA A  39       4.330  16.074   3.813  1.00 98.08           C  
ATOM    300  C   ALA A  39       4.347  15.433   2.423  1.00 98.08           C  
ATOM    301  CB  ALA A  39       5.734  16.312   4.376  1.00 98.08           C  
ATOM    302  O   ALA A  39       4.337  14.214   2.281  1.00 98.08           O  
ATOM    303  N   LEU A  40       4.351  16.255   1.374  1.00 98.34           N  
ATOM    304  CA  LEU A  40       4.635  15.764   0.030  1.00 98.34           C  
ATOM    305  C   LEU A  40       6.144  15.518  -0.073  1.00 98.34           C  
ATOM    306  CB  LEU A  40       4.136  16.798  -0.997  1.00 98.34           C  
ATOM    307  O   LEU A  40       6.893  16.488  -0.149  1.00 98.34           O  
ATOM    308  CG  LEU A  40       4.418  16.410  -2.462  1.00 98.34           C  
ATOM    309  CD1 LEU A  40       3.631  15.166  -2.870  1.00 98.34           C  
ATOM    310  CD2 LEU A  40       3.995  17.556  -3.384  1.00 98.34           C  
ATOM    311  N   ASP A  41       6.566  14.254  -0.102  1.00 97.30           N  
ATOM    312  CA  ASP A  41       7.954  13.876  -0.400  1.00 97.30           C  
ATOM    313  C   ASP A  41       8.249  14.203  -1.869  1.00 97.30           C  
ATOM    314  CB  ASP A  41       8.159  12.384  -0.052  1.00 97.30           C  
ATOM    315  O   ASP A  41       9.080  15.053  -2.198  1.00 97.30           O  
ATOM    316  CG  ASP A  41       9.380  11.737  -0.721  1.00 97.30           C  
ATOM    317  OD1 ASP A  41      10.423  12.401  -0.876  1.00 97.30           O  
ATOM    318  OD2 ASP A  41       9.217  10.601  -1.244  1.00 97.30           O  
ATOM    319  N   ARG A  42       7.467  13.610  -2.779  1.00 97.80           N  
ATOM    320  CA  ARG A  42       7.586  13.880  -4.215  1.00 97.80           C  
ATOM    321  C   ARG A  42       6.325  13.549  -4.992  1.00 97.80           C  
ATOM    322  CB  ARG A  42       8.812  13.133  -4.770  1.00 97.80           C  
ATOM    323  O   ARG A  42       5.437  12.834  -4.539  1.00 97.80           O  
ATOM    324  CG  ARG A  42       8.667  11.606  -4.746  1.00 97.80           C  
ATOM    325  CD  ARG A  42      10.025  10.982  -5.064  1.00 97.80           C  
ATOM    326  NE  ARG A  42       9.926   9.528  -5.239  1.00 97.80           N  
ATOM    327  NH1 ARG A  42      10.147   8.841  -3.034  1.00 97.80           N  
ATOM    328  NH2 ARG A  42      10.054   7.366  -4.702  1.00 97.80           N  
ATOM    329  CZ  ARG A  42      10.037   8.603  -4.310  1.00 97.80           C  
ATOM    330  N   VAL A  43       6.282  14.028  -6.227  1.00 98.11           N  
ATOM    331  CA  VAL A  43       5.370  13.502  -7.247  1.00 98.11           C  
ATOM    332  C   VAL A  43       6.104  12.391  -7.990  1.00 98.11           C  
ATOM    333  CB  VAL A  43       4.892  14.614  -8.195  1.00 98.11           C  
ATOM    334  O   VAL A  43       7.271  12.573  -8.330  1.00 98.11           O  
ATOM    335  CG1 VAL A  43       3.832  14.093  -9.172  1.00 98.11           C  
ATOM    336  CG2 VAL A  43       4.280  15.781  -7.407  1.00 98.11           C  
ATOM    337  N   LEU A  44       5.455  11.252  -8.245  1.00 98.05           N  
ATOM    338  CA  LEU A  44       6.049  10.161  -9.023  1.00 98.05           C  
ATOM    339  C   LEU A  44       6.560  10.680 -10.377  1.00 98.05           C  
ATOM    340  CB  LEU A  44       5.031   9.024  -9.238  1.00 98.05           C  
ATOM    341  O   LEU A  44       5.835  11.366 -11.099  1.00 98.05           O  
ATOM    342  CG  LEU A  44       4.510   8.329  -7.965  1.00 98.05           C  
ATOM    343  CD1 LEU A  44       3.641   7.137  -8.367  1.00 98.05           C  
ATOM    344  CD2 LEU A  44       5.643   7.838  -7.062  1.00 98.05           C  
ATOM    345  N   TYR A  45       7.808  10.349 -10.725  1.00 97.62           N  
ATOM    346  CA  TYR A  45       8.447  10.858 -11.950  1.00 97.62           C  
ATOM    347  C   TYR A  45       7.865  10.202 -13.206  1.00 97.62           C  
ATOM    348  CB  TYR A  45       9.970  10.642 -11.876  1.00 97.62           C  
ATOM    349  O   TYR A  45       7.777  10.824 -14.264  1.00 97.62           O  
ATOM    350  CG  TYR A  45      10.735  11.412 -10.807  1.00 97.62           C  
ATOM    351  CD1 TYR A  45      10.085  12.278  -9.903  1.00 97.62           C  
ATOM    352  CD2 TYR A  45      12.133  11.255 -10.722  1.00 97.62           C  
ATOM    353  CE1 TYR A  45      10.806  12.928  -8.889  1.00 97.62           C  
ATOM    354  CE2 TYR A  45      12.865  11.921  -9.718  1.00 97.62           C  
ATOM    355  OH  TYR A  45      12.878  13.378  -7.800  1.00 97.62           O  
ATOM    356  CZ  TYR A  45      12.195  12.746  -8.788  1.00 97.62           C  
ATOM    357  N   SER A  46       7.448   8.942 -13.080  1.00 94.85           N  
ATOM    358  CA  SER A  46       6.767   8.175 -14.120  1.00 94.85           C  
ATOM    359  C   SER A  46       5.296   8.582 -14.229  1.00 94.85           C  
ATOM    360  CB  SER A  46       6.905   6.680 -13.811  1.00 94.85           C  
ATOM    361  O   SER A  46       4.674   9.008 -13.258  1.00 94.85           O  
ATOM    362  OG  SER A  46       8.268   6.315 -13.721  1.00 94.85           O  
ATOM    363  N   SER A  47       4.676   8.387 -15.398  1.00 94.05           N  
ATOM    364  CA  SER A  47       3.242   8.669 -15.575  1.00 94.05           C  
ATOM    365  C   SER A  47       2.320   7.568 -15.016  1.00 94.05           C  
ATOM    366  CB  SER A  47       2.909   9.056 -17.019  1.00 94.05           C  
ATOM    367  O   SER A  47       1.279   7.275 -15.602  1.00 94.05           O  
ATOM    368  OG  SER A  47       1.578   9.541 -17.044  1.00 94.05           O  
ATOM    369  N   VAL A  48       2.684   6.985 -13.877  1.00 96.87           N  
ATOM    370  CA  VAL A  48       1.894   5.987 -13.142  1.00 96.87           C  
ATOM    371  C   VAL A  48       1.239   6.630 -11.921  1.00 96.87           C  
ATOM    372  CB  VAL A  48       2.744   4.763 -12.750  1.00 96.87           C  
ATOM    373  O   VAL A  48       1.602   7.740 -11.538  1.00 96.87           O  
ATOM    374  CG1 VAL A  48       3.342   4.091 -13.991  1.00 96.87           C  
ATOM    375  CG2 VAL A  48       3.869   5.123 -11.776  1.00 96.87           C  
ATOM    376  N   GLN A  49       0.272   5.942 -11.326  1.00 98.00           N  
ATOM    377  CA  GLN A  49      -0.436   6.350 -10.113  1.00 98.00           C  
ATOM    378  C   GLN A  49      -0.591   5.135  -9.199  1.00 98.00           C  
ATOM    379  CB  GLN A  49      -1.795   6.966 -10.488  1.00 98.00           C  
ATOM    380  O   GLN A  49      -0.628   4.012  -9.705  1.00 98.00           O  
ATOM    381  CG  GLN A  49      -2.768   5.971 -11.153  1.00 98.00           C  
ATOM    382  CD  GLN A  49      -4.028   6.631 -11.704  1.00 98.00           C  
ATOM    383  NE2 GLN A  49      -5.143   5.934 -11.709  1.00 98.00           N  
ATOM    384  OE1 GLN A  49      -4.035   7.761 -12.166  1.00 98.00           O  
ATOM    385  N   TYR A  50      -0.702   5.348  -7.888  1.00 98.43           N  
ATOM    386  CA  TYR A  50      -0.939   4.238  -6.963  1.00 98.43           C  
ATOM    387  C   TYR A  50      -2.265   3.537  -7.305  1.00 98.43           C  
ATOM    388  CB  TYR A  50      -0.911   4.716  -5.508  1.00 98.43           C  
ATOM    389  O   TYR A  50      -3.280   4.223  -7.466  1.00 98.43           O  
ATOM    390  CG  TYR A  50       0.497   4.786  -4.955  1.00 98.43           C  
ATOM    391  CD1 TYR A  50       0.980   3.753  -4.128  1.00 98.43           C  
ATOM    392  CD2 TYR A  50       1.336   5.863  -5.297  1.00 98.43           C  
ATOM    393  CE1 TYR A  50       2.297   3.800  -3.633  1.00 98.43           C  
ATOM    394  CE2 TYR A  50       2.647   5.923  -4.788  1.00 98.43           C  
ATOM    395  OH  TYR A  50       4.392   4.959  -3.464  1.00 98.43           O  
ATOM    396  CZ  TYR A  50       3.131   4.887  -3.960  1.00 98.43           C  
ATOM    397  N   PRO A  51      -2.284   2.199  -7.449  1.00 98.03           N  
ATOM    398  CA  PRO A  51      -3.486   1.476  -7.867  1.00 98.03           C  
ATOM    399  C   PRO A  51      -4.564   1.449  -6.776  1.00 98.03           C  
ATOM    400  CB  PRO A  51      -2.996   0.070  -8.231  1.00 98.03           C  
ATOM    401  O   PRO A  51      -5.753   1.421  -7.089  1.00 98.03           O  
ATOM    402  CG  PRO A  51      -1.738  -0.118  -7.382  1.00 98.03           C  
ATOM    403  CD  PRO A  51      -1.150   1.289  -7.327  1.00 98.03           C  
ATOM    404  N   TYR A  52      -4.151   1.494  -5.509  1.00 98.66           N  
ATOM    405  CA  TYR A  52      -5.006   1.422  -4.327  1.00 98.66           C  
ATOM    406  C   TYR A  52      -4.464   2.328  -3.218  1.00 98.66           C  
ATOM    407  CB  TYR A  52      -5.082  -0.036  -3.864  1.00 98.66           C  
ATOM    408  O   TYR A  52      -3.356   2.853  -3.336  1.00 98.66           O  
ATOM    409  CG  TYR A  52      -5.705  -0.967  -4.880  1.00 98.66           C  
ATOM    410  CD1 TYR A  52      -7.059  -0.801  -5.226  1.00 98.66           C  
ATOM    411  CD2 TYR A  52      -4.918  -1.933  -5.536  1.00 98.66           C  
ATOM    412  CE1 TYR A  52      -7.628  -1.590  -6.239  1.00 98.66           C  
ATOM    413  CE2 TYR A  52      -5.489  -2.735  -6.543  1.00 98.66           C  
ATOM    414  OH  TYR A  52      -7.397  -3.306  -7.883  1.00 98.66           O  
ATOM    415  CZ  TYR A  52      -6.842  -2.561  -6.894  1.00 98.66           C  
ATOM    416  N   ASP A  53      -5.245   2.506  -2.152  1.00 98.82           N  
ATOM    417  CA  ASP A  53      -4.810   3.257  -0.978  1.00 98.82           C  
ATOM    418  C   ASP A  53      -3.592   2.580  -0.352  1.00 98.82           C  
ATOM    419  CB  ASP A  53      -5.944   3.353   0.050  1.00 98.82           C  
ATOM    420  O   ASP A  53      -3.613   1.376  -0.090  1.00 98.82           O  
ATOM    421  CG  ASP A  53      -6.950   4.466  -0.235  1.00 98.82           C  
ATOM    422  OD1 ASP A  53      -6.941   5.077  -1.326  1.00 98.82           O  
ATOM    423  OD2 ASP A  53      -7.751   4.757   0.677  1.00 98.82           O  
ATOM    424  N   TYR A  54      -2.547   3.362  -0.119  1.00 98.87           N  
ATOM    425  CA  TYR A  54      -1.247   2.900   0.338  1.00 98.87           C  
ATOM    426  C   TYR A  54      -0.780   3.703   1.549  1.00 98.87           C  
ATOM    427  CB  TYR A  54      -0.257   3.018  -0.820  1.00 98.87           C  
ATOM    428  O   TYR A  54      -1.024   4.908   1.650  1.00 98.87           O  
ATOM    429  CG  TYR A  54       1.103   2.435  -0.518  1.00 98.87           C  
ATOM    430  CD1 TYR A  54       2.118   3.223   0.065  1.00 98.87           C  
ATOM    431  CD2 TYR A  54       1.330   1.079  -0.798  1.00 98.87           C  
ATOM    432  CE1 TYR A  54       3.378   2.656   0.334  1.00 98.87           C  
ATOM    433  CE2 TYR A  54       2.591   0.519  -0.549  1.00 98.87           C  
ATOM    434  OH  TYR A  54       4.853   0.776   0.083  1.00 98.87           O  
ATOM    435  CZ  TYR A  54       3.620   1.312  -0.009  1.00 98.87           C  
ATOM    436  N   GLY A  55      -0.093   3.038   2.461  1.00 98.68           N  
ATOM    437  CA  GLY A  55       0.574   3.645   3.599  1.00 98.68           C  
ATOM    438  C   GLY A  55       1.206   2.551   4.438  1.00 98.68           C  
ATOM    439  O   GLY A  55       1.659   1.552   3.890  1.00 98.68           O  
ATOM    440  N   PHE A  56       1.172   2.689   5.757  1.00 98.62           N  
ATOM    441  CA  PHE A  56       1.904   1.788   6.643  1.00 98.62           C  
ATOM    442  C   PHE A  56       1.093   1.344   7.858  1.00 98.62           C  
ATOM    443  CB  PHE A  56       3.210   2.463   7.057  1.00 98.62           C  
ATOM    444  O   PHE A  56       0.070   1.935   8.220  1.00 98.62           O  
ATOM    445  CG  PHE A  56       3.024   3.726   7.881  1.00 98.62           C  
ATOM    446  CD1 PHE A  56       2.962   4.975   7.239  1.00 98.62           C  
ATOM    447  CD2 PHE A  56       2.921   3.658   9.283  1.00 98.62           C  
ATOM    448  CE1 PHE A  56       2.812   6.150   7.993  1.00 98.62           C  
ATOM    449  CE2 PHE A  56       2.774   4.834  10.041  1.00 98.62           C  
ATOM    450  CZ  PHE A  56       2.740   6.083   9.394  1.00 98.62           C  
ATOM    451  N   ILE A  57       1.563   0.292   8.520  1.00 98.61           N  
ATOM    452  CA  ILE A  57       0.991  -0.261   9.746  1.00 98.61           C  
ATOM    453  C   ILE A  57       1.658   0.428  10.948  1.00 98.61           C  
ATOM    454  CB  ILE A  57       1.160  -1.793   9.780  1.00 98.61           C  
ATOM    455  O   ILE A  57       2.851   0.231  11.184  1.00 98.61           O  
ATOM    456  CG1 ILE A  57       0.554  -2.436   8.511  1.00 98.61           C  
ATOM    457  CG2 ILE A  57       0.482  -2.365  11.045  1.00 98.61           C  
ATOM    458  CD1 ILE A  57       0.875  -3.926   8.375  1.00 98.61           C  
ATOM    459  N   PRO A  58       0.939   1.234  11.751  1.00 97.90           N  
ATOM    460  CA  PRO A  58       1.554   1.972  12.854  1.00 97.90           C  
ATOM    461  C   PRO A  58       2.146   1.055  13.928  1.00 97.90           C  
ATOM    462  CB  PRO A  58       0.444   2.857  13.428  1.00 97.90           C  
ATOM    463  O   PRO A  58       1.560   0.024  14.250  1.00 97.90           O  
ATOM    464  CG  PRO A  58      -0.501   3.026  12.242  1.00 97.90           C  
ATOM    465  CD  PRO A  58      -0.440   1.659  11.576  1.00 97.90           C  
ATOM    466  N   ASN A  59       3.238   1.490  14.564  1.00 96.92           N  
ATOM    467  CA  ASN A  59       3.943   0.751  15.625  1.00 96.92           C  
ATOM    468  C   ASN A  59       4.497  -0.608  15.157  1.00 96.92           C  
ATOM    469  CB  ASN A  59       3.088   0.663  16.904  1.00 96.92           C  
ATOM    470  O   ASN A  59       4.379  -1.619  15.852  1.00 96.92           O  
ATOM    471  CG  ASN A  59       2.541   2.004  17.341  1.00 96.92           C  
ATOM    472  ND2 ASN A  59       1.274   2.260  17.129  1.00 96.92           N  
ATOM    473  OD1 ASN A  59       3.238   2.852  17.872  1.00 96.92           O  
ATOM    474  N   THR A  60       5.085  -0.607  13.963  1.00 98.13           N  
ATOM    475  CA  THR A  60       5.844  -1.714  13.382  1.00 98.13           C  
ATOM    476  C   THR A  60       7.209  -1.197  12.925  1.00 98.13           C  
ATOM    477  CB  THR A  60       5.089  -2.358  12.210  1.00 98.13           C  
ATOM    478  O   THR A  60       7.362   0.006  12.698  1.00 98.13           O  
ATOM    479  CG2 THR A  60       3.714  -2.892  12.597  1.00 98.13           C  
ATOM    480  OG1 THR A  60       4.930  -1.456  11.151  1.00 98.13           O  
ATOM    481  N   LEU A  61       8.196  -2.087  12.841  1.00 97.76           N  
ATOM    482  CA  LEU A  61       9.519  -1.820  12.283  1.00 97.76           C  
ATOM    483  C   LEU A  61       9.918  -2.993  11.377  1.00 97.76           C  
ATOM    484  CB  LEU A  61      10.507  -1.616  13.448  1.00 97.76           C  
ATOM    485  O   LEU A  61      10.084  -4.112  11.872  1.00 97.76           O  
ATOM    486  CG  LEU A  61      11.924  -1.210  13.003  1.00 97.76           C  
ATOM    487  CD1 LEU A  61      11.926   0.179  12.368  1.00 97.76           C  
ATOM    488  CD2 LEU A  61      12.848  -1.170  14.222  1.00 97.76           C  
ATOM    489  N   ALA A  62       9.996  -2.742  10.074  1.00 96.92           N  
ATOM    490  CA  ALA A  62      10.392  -3.697   9.046  1.00 96.92           C  
ATOM    491  C   ALA A  62      11.922  -3.728   8.855  1.00 96.92           C  
ATOM    492  CB  ALA A  62       9.618  -3.355   7.764  1.00 96.92           C  
ATOM    493  O   ALA A  62      12.663  -3.012   9.536  1.00 96.92           O  
ATOM    494  N   ASP A  63      12.393  -4.614   7.974  1.00 91.57           N  
ATOM    495  CA  ASP A  63      13.822  -4.872   7.738  1.00 91.57           C  
ATOM    496  C   ASP A  63      14.559  -3.672   7.116  1.00 91.57           C  
ATOM    497  CB  ASP A  63      13.977  -6.106   6.824  1.00 91.57           C  
ATOM    498  O   ASP A  63      15.753  -3.495   7.359  1.00 91.57           O  
ATOM    499  CG  ASP A  63      13.953  -7.467   7.536  1.00 91.57           C  
ATOM    500  OD1 ASP A  63      13.782  -7.519   8.775  1.00 91.57           O  
ATOM    501  OD2 ASP A  63      14.206  -8.487   6.837  1.00 91.57           O  
ATOM    502  N   ASP A  64      13.853  -2.836   6.355  1.00 91.90           N  
ATOM    503  CA  ASP A  64      14.357  -1.594   5.753  1.00 91.90           C  
ATOM    504  C   ASP A  64      14.509  -0.436   6.763  1.00 91.90           C  
ATOM    505  CB  ASP A  64      13.444  -1.207   4.576  1.00 91.90           C  
ATOM    506  O   ASP A  64      15.077   0.611   6.447  1.00 91.90           O  
ATOM    507  CG  ASP A  64      11.996  -0.882   4.970  1.00 91.90           C  
ATOM    508  OD1 ASP A  64      11.664  -0.988   6.179  1.00 91.90           O  
ATOM    509  OD2 ASP A  64      11.227  -0.545   4.048  1.00 91.90           O  
ATOM    510  N   GLY A  65      14.057  -0.632   8.006  1.00 93.55           N  
ATOM    511  CA  GLY A  65      14.089   0.371   9.068  1.00 93.55           C  
ATOM    512  C   GLY A  65      12.873   1.301   9.098  1.00 93.55           C  
ATOM    513  O   GLY A  65      12.802   2.161   9.985  1.00 93.55           O  
ATOM    514  N   ASP A  66      11.906   1.106   8.205  1.00 95.59           N  
ATOM    515  CA  ASP A  66      10.656   1.853   8.147  1.00 95.59           C  
ATOM    516  C   ASP A  66       9.477   1.036   8.719  1.00 95.59           C  
ATOM    517  CB  ASP A  66      10.434   2.369   6.708  1.00 95.59           C  
ATOM    518  O   ASP A  66       9.604  -0.146   9.058  1.00 95.59           O  
ATOM    519  CG  ASP A  66      11.278   3.618   6.400  1.00 95.59           C  
ATOM    520  OD1 ASP A  66      11.412   4.465   7.324  1.00 95.59           O  
ATOM    521  OD2 ASP A  66      11.713   3.796   5.240  1.00 95.59           O  
ATOM    522  N   PRO A  67       8.314   1.661   8.977  1.00 97.64           N  
ATOM    523  CA  PRO A  67       7.111   0.920   9.337  1.00 97.64           C  
ATOM    524  C   PRO A  67       6.652  -0.001   8.199  1.00 97.64           C  
ATOM    525  CB  PRO A  67       6.064   1.985   9.669  1.00 97.64           C  
ATOM    526  O   PRO A  67       6.705   0.376   7.037  1.00 97.64           O  
ATOM    527  CG  PRO A  67       6.890   3.224  10.003  1.00 97.64           C  
ATOM    528  CD  PRO A  67       8.066   3.091   9.039  1.00 97.64           C  
ATOM    529  N   LEU A  68       6.111  -1.172   8.544  1.00 98.42           N  
ATOM    530  CA  LEU A  68       5.656  -2.170   7.575  1.00 98.42           C  
ATOM    531  C   LEU A  68       4.565  -1.609   6.652  1.00 98.42           C  
ATOM    532  CB  LEU A  68       5.182  -3.422   8.338  1.00 98.42           C  
ATOM    533  O   LEU A  68       3.539  -1.102   7.121  1.00 98.42           O  
ATOM    534  CG  LEU A  68       4.674  -4.575   7.453  1.00 98.42           C  
ATOM    535  CD1 LEU A  68       5.737  -5.106   6.496  1.00 98.42           C  
ATOM    536  CD2 LEU A  68       4.239  -5.740   8.350  1.00 98.42           C  
ATOM    537  N   ASP A  69       4.764  -1.765   5.348  1.00 98.58           N  
ATOM    538  CA  ASP A  69       3.895  -1.230   4.308  1.00 98.58           C  
ATOM    539  C   ASP A  69       2.557  -1.974   4.185  1.00 98.58           C  
ATOM    540  CB  ASP A  69       4.637  -1.259   2.968  1.00 98.58           C  
ATOM    541  O   ASP A  69       2.448  -3.195   4.333  1.00 98.58           O  
ATOM    542  CG  ASP A  69       5.556  -0.061   2.744  1.00 98.58           C  
ATOM    543  OD1 ASP A  69       5.108   1.067   3.038  1.00 98.58           O  
ATOM    544  OD2 ASP A  69       6.492  -0.202   1.934  1.00 98.58           O  
ATOM    545  N   GLY A  70       1.505  -1.231   3.844  1.00 98.62           N  
ATOM    546  CA  GLY A  70       0.152  -1.743   3.677  1.00 98.62           C  
ATOM    547  C   GLY A  70      -0.602  -1.071   2.535  1.00 98.62           C  
ATOM    548  O   GLY A  70      -0.681   0.152   2.439  1.00 98.62           O  
ATOM    549  N   MET A  71      -1.242  -1.887   1.700  1.00 98.78           N  
ATOM    550  CA  MET A  71      -2.104  -1.447   0.610  1.00 98.78           C  
ATOM    551  C   MET A  71      -3.512  -2.029   0.758  1.00 98.78           C  
ATOM    552  CB  MET A  71      -1.461  -1.820  -0.726  1.00 98.78           C  
ATOM    553  O   MET A  71      -3.681  -3.226   0.997  1.00 98.78           O  
ATOM    554  CG  MET A  71      -2.150  -1.067  -1.865  1.00 98.78           C  
ATOM    555  SD  MET A  71      -1.402  -1.279  -3.497  1.00 98.78           S  
ATOM    556  CE  MET A  71      -1.674  -3.043  -3.679  1.00 98.78           C  
ATOM    557  N   VAL A  72      -4.544  -1.201   0.597  1.00 98.86           N  
ATOM    558  CA  VAL A  72      -5.942  -1.587   0.829  1.00 98.86           C  
ATOM    559  C   VAL A  72      -6.759  -1.480  -0.457  1.00 98.86           C  
ATOM    560  CB  VAL A  72      -6.577  -0.764   1.966  1.00 98.86           C  
ATOM    561  O   VAL A  72      -7.038  -0.389  -0.948  1.00 98.86           O  
ATOM    562  CG1 VAL A  72      -7.947  -1.362   2.312  1.00 98.86           C  
ATOM    563  CG2 VAL A  72      -5.724  -0.765   3.245  1.00 98.86           C  
ATOM    564  N   ILE A  73      -7.204  -2.624  -0.980  1.00 98.40           N  
ATOM    565  CA  ILE A  73      -8.089  -2.685  -2.148  1.00 98.40           C  
ATOM    566  C   ILE A  73      -9.490  -2.233  -1.742  1.00 98.40           C  
ATOM    567  CB  ILE A  73      -8.122  -4.099  -2.765  1.00 98.40           C  
ATOM    568  O   ILE A  73     -10.150  -2.885  -0.931  1.00 98.40           O  
ATOM    569  CG1 ILE A  73      -6.711  -4.511  -3.233  1.00 98.40           C  
ATOM    570  CG2 ILE A  73      -9.118  -4.169  -3.945  1.00 98.40           C  
ATOM    571  CD1 ILE A  73      -6.648  -5.933  -3.794  1.00 98.40           C  
ATOM    572  N   MET A  74      -9.963  -1.151  -2.355  1.00 96.10           N  
ATOM    573  CA  MET A  74     -11.309  -0.618  -2.158  1.00 96.10           C  
ATOM    574  C   MET A  74     -11.801   0.165  -3.382  1.00 96.10           C  
ATOM    575  CB  MET A  74     -11.358   0.208  -0.872  1.00 96.10           C  
ATOM    576  O   MET A  74     -11.008   0.567  -4.230  1.00 96.10           O  
ATOM    577  CG  MET A  74     -10.407   1.405  -0.829  1.00 96.10           C  
ATOM    578  SD  MET A  74     -10.289   2.122   0.830  1.00 96.10           S  
ATOM    579  CE  MET A  74     -12.024   2.486   1.205  1.00 96.10           C  
ATOM    580  N   ASP A  75     -13.117   0.373  -3.473  1.00 96.02           N  
ATOM    581  CA  ASP A  75     -13.761   0.981  -4.650  1.00 96.02           C  
ATOM    582  C   ASP A  75     -13.552   2.496  -4.767  1.00 96.02           C  
ATOM    583  CB  ASP A  75     -15.278   0.735  -4.588  1.00 96.02           C  
ATOM    584  O   ASP A  75     -13.618   3.050  -5.864  1.00 96.02           O  
ATOM    585  CG  ASP A  75     -15.727  -0.702  -4.856  1.00 96.02           C  
ATOM    586  OD1 ASP A  75     -14.907  -1.527  -5.313  1.00 96.02           O  
ATOM    587  OD2 ASP A  75     -16.932  -0.954  -4.611  1.00 96.02           O  
ATOM    588  N   GLN A  76     -13.386   3.189  -3.641  1.00 97.25           N  
ATOM    589  CA  GLN A  76     -13.193   4.636  -3.589  1.00 97.25           C  
ATOM    590  C   GLN A  76     -11.987   4.944  -2.707  1.00 97.25           C  
ATOM    591  CB  GLN A  76     -14.440   5.345  -3.033  1.00 97.25           C  
ATOM    592  O   GLN A  76     -11.921   4.391  -1.607  1.00 97.25           O  
ATOM    593  CG  GLN A  76     -15.662   5.262  -3.956  1.00 97.25           C  
ATOM    594  CD  GLN A  76     -15.450   5.997  -5.275  1.00 97.25           C  
ATOM    595  NE2 GLN A  76     -15.264   5.305  -6.373  1.00 97.25           N  
ATOM    596  OE1 GLN A  76     -15.442   7.213  -5.343  1.00 97.25           O  
ATOM    597  N   PRO A  77     -11.069   5.818  -3.151  1.00 98.10           N  
ATOM    598  CA  PRO A  77      -9.939   6.222  -2.331  1.00 98.10           C  
ATOM    599  C   PRO A  77     -10.411   6.910  -1.051  1.00 98.10           C  
ATOM    600  CB  PRO A  77      -9.115   7.177  -3.198  1.00 98.10           C  
ATOM    601  O   PRO A  77     -11.443   7.592  -1.035  1.00 98.10           O  
ATOM    602  CG  PRO A  77     -10.128   7.738  -4.192  1.00 98.10           C  
ATOM    603  CD  PRO A  77     -11.101   6.581  -4.393  1.00 98.10           C  
ATOM    604  N   THR A  78      -9.632   6.767   0.015  1.00 98.27           N  
ATOM    605  CA  THR A  78      -9.795   7.565   1.230  1.00 98.27           C  
ATOM    606  C   THR A  78      -9.035   8.894   1.103  1.00 98.27           C  
ATOM    607  CB  THR A  78      -9.461   6.767   2.503  1.00 98.27           C  
ATOM    608  O   THR A  78      -9.162   9.605   0.107  1.00 98.27           O  
ATOM    609  CG2 THR A  78     -10.280   5.488   2.652  1.00 98.27           C  
ATOM    610  OG1 THR A  78      -8.099   6.449   2.576  1.00 98.27           O  
ATOM    611  N   PHE A  79      -8.288   9.288   2.132  1.00 98.21           N  
ATOM    612  CA  PHE A  79      -7.529  10.531   2.196  1.00 98.21           C  
ATOM    613  C   PHE A  79      -6.288  10.340   3.086  1.00 98.21           C  
ATOM    614  CB  PHE A  79      -8.434  11.667   2.707  1.00 98.21           C  
ATOM    615  O   PHE A  79      -6.326   9.497   3.988  1.00 98.21           O  
ATOM    616  CG  PHE A  79      -9.149  11.394   4.021  1.00 98.21           C  
ATOM    617  CD1 PHE A  79     -10.458  10.874   4.024  1.00 98.21           C  
ATOM    618  CD2 PHE A  79      -8.506  11.655   5.245  1.00 98.21           C  
ATOM    619  CE1 PHE A  79     -11.116  10.617   5.240  1.00 98.21           C  
ATOM    620  CE2 PHE A  79      -9.159  11.393   6.462  1.00 98.21           C  
ATOM    621  CZ  PHE A  79     -10.467  10.877   6.460  1.00 98.21           C  
ATOM    622  N   PRO A  80      -5.208  11.124   2.890  1.00 98.22           N  
ATOM    623  CA  PRO A  80      -4.018  11.038   3.735  1.00 98.22           C  
ATOM    624  C   PRO A  80      -4.365  11.245   5.214  1.00 98.22           C  
ATOM    625  CB  PRO A  80      -3.047  12.107   3.222  1.00 98.22           C  
ATOM    626  O   PRO A  80      -5.066  12.193   5.577  1.00 98.22           O  
ATOM    627  CG  PRO A  80      -3.485  12.314   1.774  1.00 98.22           C  
ATOM    628  CD  PRO A  80      -4.999  12.124   1.851  1.00 98.22           C  
ATOM    629  N   GLY A  81      -3.897  10.345   6.073  1.00 98.14           N  
ATOM    630  CA  GLY A  81      -4.224  10.311   7.495  1.00 98.14           C  
ATOM    631  C   GLY A  81      -5.463   9.500   7.866  1.00 98.14           C  
ATOM    632  O   GLY A  81      -5.794   9.416   9.051  1.00 98.14           O  
ATOM    633  N   CYS A  82      -6.156   8.890   6.903  1.00 98.29           N  
ATOM    634  CA  CYS A  82      -7.221   7.939   7.203  1.00 98.29           C  
ATOM    635  C   CYS A  82      -6.631   6.647   7.786  1.00 98.29           C  
ATOM    636  CB  CYS A  82      -8.040   7.665   5.937  1.00 98.29           C  
ATOM    637  O   CYS A  82      -5.687   6.090   7.235  1.00 98.29           O  
ATOM    638  SG  CYS A  82      -9.583   6.820   6.387  1.00 98.29           S  
ATOM    639  N   VAL A  83      -7.198   6.148   8.887  1.00 98.60           N  
ATOM    640  CA  VAL A  83      -6.864   4.819   9.418  1.00 98.60           C  
ATOM    641  C   VAL A  83      -7.917   3.830   8.950  1.00 98.60           C  
ATOM    642  CB  VAL A  83      -6.751   4.800  10.951  1.00 98.60           C  
ATOM    643  O   VAL A  83      -9.092   3.950   9.311  1.00 98.60           O  
ATOM    644  CG1 VAL A  83      -6.434   3.389  11.470  1.00 98.60           C  
ATOM    645  CG2 VAL A  83      -5.632   5.721  11.440  1.00 98.60           C  
ATOM    646  N   ILE A  84      -7.494   2.817   8.204  1.00 98.59           N  
ATOM    647  CA  ILE A  84      -8.356   1.722   7.781  1.00 98.59           C  
ATOM    648  C   ILE A  84      -8.072   0.506   8.655  1.00 98.59           C  
ATOM    649  CB  ILE A  84      -8.206   1.415   6.276  1.00 98.59           C  
ATOM    650  O   ILE A  84      -6.981  -0.057   8.626  1.00 98.59           O  
ATOM    651  CG1 ILE A  84      -8.364   2.700   5.428  1.00 98.59           C  
ATOM    652  CG2 ILE A  84      -9.267   0.357   5.907  1.00 98.59           C  
ATOM    653  CD1 ILE A  84      -8.265   2.473   3.916  1.00 98.59           C  
ATOM    654  N   THR A  85      -9.082   0.045   9.395  1.00 98.71           N  
ATOM    655  CA  THR A  85      -9.051  -1.310   9.953  1.00 98.71           C  
ATOM    656  C   THR A  85      -9.267  -2.303   8.815  1.00 98.71           C  
ATOM    657  CB  THR A  85     -10.094  -1.512  11.052  1.00 98.71           C  
ATOM    658  O   THR A  85     -10.374  -2.423   8.274  1.00 98.71           O  
ATOM    659  CG2 THR A  85     -10.015  -2.913  11.659  1.00 98.71           C  
ATOM    660  OG1 THR A  85      -9.908  -0.592  12.102  1.00 98.71           O  
ATOM    661  N   ALA A  86      -8.208  -3.011   8.453  1.00 98.67           N  
ATOM    662  CA  ALA A  86      -8.133  -3.851   7.275  1.00 98.67           C  
ATOM    663  C   ALA A  86      -7.893  -5.319   7.655  1.00 98.67           C  
ATOM    664  CB  ALA A  86      -7.066  -3.264   6.345  1.00 98.67           C  
ATOM    665  O   ALA A  86      -7.315  -5.637   8.697  1.00 98.67           O  
ATOM    666  N   ARG A  87      -8.387  -6.225   6.811  1.00 98.49           N  
ATOM    667  CA  ARG A  87      -8.084  -7.654   6.869  1.00 98.49           C  
ATOM    668  C   ARG A  87      -7.008  -7.946   5.822  1.00 98.49           C  
ATOM    669  CB  ARG A  87      -9.358  -8.475   6.635  1.00 98.49           C  
ATOM    670  O   ARG A  87      -7.287  -7.719   4.640  1.00 98.49           O  
ATOM    671  CG  ARG A  87      -9.059  -9.982   6.708  1.00 98.49           C  
ATOM    672  CD  ARG A  87     -10.333 -10.831   6.693  1.00 98.49           C  
ATOM    673  NE  ARG A  87     -11.101 -10.650   5.445  1.00 98.49           N  
ATOM    674  NH1 ARG A  87     -13.085  -9.861   6.309  1.00 98.49           N  
ATOM    675  NH2 ARG A  87     -12.819 -10.107   4.098  1.00 98.49           N  
ATOM    676  CZ  ARG A  87     -12.333 -10.206   5.296  1.00 98.49           C  
ATOM    677  N   PRO A  88      -5.828  -8.441   6.219  1.00 98.69           N  
ATOM    678  CA  PRO A  88      -4.833  -8.893   5.262  1.00 98.69           C  
ATOM    679  C   PRO A  88      -5.330 -10.092   4.462  1.00 98.69           C  
ATOM    680  CB  PRO A  88      -3.586  -9.242   6.064  1.00 98.69           C  
ATOM    681  O   PRO A  88      -6.090 -10.915   4.975  1.00 98.69           O  
ATOM    682  CG  PRO A  88      -3.794  -8.562   7.414  1.00 98.69           C  
ATOM    683  CD  PRO A  88      -5.311  -8.558   7.574  1.00 98.69           C  
ATOM    684  N   ILE A  89      -4.896 -10.181   3.210  1.00 98.51           N  
ATOM    685  CA  ILE A  89      -5.202 -11.297   2.304  1.00 98.51           C  
ATOM    686  C   ILE A  89      -3.934 -11.931   1.713  1.00 98.51           C  
ATOM    687  CB  ILE A  89      -6.205 -10.858   1.214  1.00 98.51           C  
ATOM    688  O   ILE A  89      -4.015 -12.997   1.119  1.00 98.51           O  
ATOM    689  CG1 ILE A  89      -5.620  -9.758   0.302  1.00 98.51           C  
ATOM    690  CG2 ILE A  89      -7.532 -10.409   1.860  1.00 98.51           C  
ATOM    691  CD1 ILE A  89      -6.473  -9.472  -0.932  1.00 98.51           C  
ATOM    692  N   GLY A  90      -2.775 -11.295   1.886  1.00 98.65           N  
ATOM    693  CA  GLY A  90      -1.455 -11.778   1.485  1.00 98.65           C  
ATOM    694  C   GLY A  90      -0.452 -10.628   1.470  1.00 98.65           C  
ATOM    695  O   GLY A  90      -0.754  -9.538   1.960  1.00 98.65           O  
ATOM    696  N   MET A  91       0.727 -10.855   0.904  1.00 98.47           N  
ATOM    697  CA  MET A  91       1.769  -9.833   0.785  1.00 98.47           C  
ATOM    698  C   MET A  91       2.599 -10.015  -0.483  1.00 98.47           C  
ATOM    699  CB  MET A  91       2.651  -9.810   2.043  1.00 98.47           C  
ATOM    700  O   MET A  91       2.776 -11.136  -0.967  1.00 98.47           O  
ATOM    701  CG  MET A  91       3.422 -11.110   2.278  1.00 98.47           C  
ATOM    702  SD  MET A  91       4.194 -11.208   3.909  1.00 98.47           S  
ATOM    703  CE  MET A  91       5.397 -12.531   3.622  1.00 98.47           C  
ATOM    704  N   LEU A  92       3.084  -8.901  -1.019  1.00 98.69           N  
ATOM    705  CA  LEU A  92       4.068  -8.869  -2.093  1.00 98.69           C  
ATOM    706  C   LEU A  92       5.458  -8.799  -1.462  1.00 98.69           C  
ATOM    707  CB  LEU A  92       3.777  -7.641  -2.970  1.00 98.69           C  
ATOM    708  O   LEU A  92       5.738  -7.860  -0.724  1.00 98.69           O  
ATOM    709  CG  LEU A  92       4.725  -7.450  -4.165  1.00 98.69           C  
ATOM    710  CD1 LEU A  92       4.556  -8.568  -5.193  1.00 98.69           C  
ATOM    711  CD2 LEU A  92       4.389  -6.122  -4.847  1.00 98.69           C  
ATOM    712  N   GLU A  93       6.313  -9.770  -1.761  1.00 98.24           N  
ATOM    713  CA  GLU A  93       7.727  -9.729  -1.399  1.00 98.24           C  
ATOM    714  C   GLU A  93       8.516  -9.057  -2.525  1.00 98.24           C  
ATOM    715  CB  GLU A  93       8.267 -11.144  -1.150  1.00 98.24           C  
ATOM    716  O   GLU A  93       8.426  -9.461  -3.696  1.00 98.24           O  
ATOM    717  CG  GLU A  93       7.697 -11.824   0.103  1.00 98.24           C  
ATOM    718  CD  GLU A  93       8.288 -13.230   0.306  1.00 98.24           C  
ATOM    719  OE1 GLU A  93       8.360 -13.708   1.460  1.00 98.24           O  
ATOM    720  OE2 GLU A  93       8.561 -13.932  -0.698  1.00 98.24           O  
ATOM    721  N   MET A  94       9.311  -8.048  -2.178  1.00 97.79           N  
ATOM    722  CA  MET A  94      10.218  -7.393  -3.110  1.00 97.79           C  
ATOM    723  C   MET A  94      11.517  -6.934  -2.445  1.00 97.79           C  
ATOM    724  CB  MET A  94       9.496  -6.255  -3.850  1.00 97.79           C  
ATOM    725  O   MET A  94      11.654  -6.939  -1.224  1.00 97.79           O  
ATOM    726  CG  MET A  94       8.896  -5.158  -2.976  1.00 97.79           C  
ATOM    727  SD  MET A  94       8.181  -3.839  -3.985  1.00 97.79           S  
ATOM    728  CE  MET A  94       9.659  -2.830  -4.242  1.00 97.79           C  
ATOM    729  N   ILE A  95      12.484  -6.579  -3.288  1.00 97.39           N  
ATOM    730  CA  ILE A  95      13.725  -5.909  -2.910  1.00 97.39           C  
ATOM    731  C   ILE A  95      13.684  -4.482  -3.458  1.00 97.39           C  
ATOM    732  CB  ILE A  95      14.958  -6.684  -3.428  1.00 97.39           C  
ATOM    733  O   ILE A  95      13.489  -4.291  -4.665  1.00 97.39           O  
ATOM    734  CG1 ILE A  95      15.001  -8.161  -2.976  1.00 97.39           C  
ATOM    735  CG2 ILE A  95      16.269  -5.970  -3.052  1.00 97.39           C  
ATOM    736  CD1 ILE A  95      15.069  -8.372  -1.458  1.00 97.39           C  
ATOM    737  N   ASP A  96      13.912  -3.489  -2.602  1.00 95.19           N  
ATOM    738  CA  ASP A  96      13.997  -2.071  -2.961  1.00 95.19           C  
ATOM    739  C   ASP A  96      15.344  -1.511  -2.507  1.00 95.19           C  
ATOM    740  CB  ASP A  96      12.837  -1.287  -2.338  1.00 95.19           C  
ATOM    741  O   ASP A  96      15.672  -1.511  -1.328  1.00 95.19           O  
ATOM    742  CG  ASP A  96      12.567   0.042  -3.050  1.00 95.19           C  
ATOM    743  OD1 ASP A  96      13.478   0.826  -3.431  1.00 95.19           O  
ATOM    744  OD2 ASP A  96      11.385   0.334  -3.327  1.00 95.19           O  
ATOM    745  N   GLY A  97      16.191  -1.093  -3.450  1.00 89.52           N  
ATOM    746  CA  GLY A  97      17.500  -0.530  -3.095  1.00 89.52           C  
ATOM    747  C   GLY A  97      18.488  -1.505  -2.432  1.00 89.52           C  
ATOM    748  O   GLY A  97      19.567  -1.071  -2.041  1.00 89.52           O  
ATOM    749  N   GLY A  98      18.172  -2.803  -2.382  1.00 91.56           N  
ATOM    750  CA  GLY A  98      18.988  -3.846  -1.751  1.00 91.56           C  
ATOM    751  C   GLY A  98      18.399  -4.393  -0.451  1.00 91.56           C  
ATOM    752  O   GLY A  98      18.835  -5.456  -0.010  1.00 91.56           O  
ATOM    753  N   ASP A  99      17.388  -3.724   0.100  1.00 94.26           N  
ATOM    754  CA  ASP A  99      16.700  -4.127   1.323  1.00 94.26           C  
ATOM    755  C   ASP A  99      15.408  -4.883   1.000  1.00 94.26           C  
ATOM    756  CB  ASP A  99      16.475  -2.894   2.212  1.00 94.26           C  
ATOM    757  O   ASP A  99      14.819  -4.709  -0.073  1.00 94.26           O  
ATOM    758  CG  ASP A  99      17.814  -2.249   2.599  1.00 94.26           C  
ATOM    759  OD1 ASP A  99      18.699  -2.994   3.089  1.00 94.26           O  
ATOM    760  OD2 ASP A  99      17.997  -1.038   2.334  1.00 94.26           O  
ATOM    761  N   ARG A 100      14.990  -5.769   1.912  1.00 95.52           N  
ATOM    762  CA  ARG A 100      13.683  -6.429   1.816  1.00 95.52           C  
ATOM    763  C   ARG A 100      12.586  -5.430   2.143  1.00 95.52           C  
ATOM    764  CB  ARG A 100      13.572  -7.635   2.754  1.00 95.52           C  
ATOM    765  O   ARG A 100      12.699  -4.695   3.116  1.00 95.52           O  
ATOM    766  CG  ARG A 100      14.372  -8.827   2.227  1.00 95.52           C  
ATOM    767  CD  ARG A 100      13.955 -10.117   2.930  1.00 95.52           C  
ATOM    768  NE  ARG A 100      14.385 -10.157   4.338  1.00 95.52           N  
ATOM    769  NH1 ARG A 100      14.045 -12.397   4.651  1.00 95.52           N  
ATOM    770  NH2 ARG A 100      14.721 -11.107   6.354  1.00 95.52           N  
ATOM    771  CZ  ARG A 100      14.398 -11.222   5.105  1.00 95.52           C  
ATOM    772  N   ASP A 101      11.549  -5.445   1.320  1.00 97.28           N  
ATOM    773  CA  ASP A 101      10.415  -4.537   1.409  1.00 97.28           C  
ATOM    774  C   ASP A 101       9.134  -5.335   1.119  1.00 97.28           C  
ATOM    775  CB  ASP A 101      10.676  -3.374   0.436  1.00 97.28           C  
ATOM    776  O   ASP A 101       8.786  -5.627  -0.031  1.00 97.28           O  
ATOM    777  CG  ASP A 101       9.522  -2.382   0.323  1.00 97.28           C  
ATOM    778  OD1 ASP A 101       8.483  -2.560   0.994  1.00 97.28           O  
ATOM    779  OD2 ASP A 101       9.563  -1.523  -0.596  1.00 97.28           O  
ATOM    780  N   GLU A 102       8.461  -5.785   2.176  1.00 98.02           N  
ATOM    781  CA  GLU A 102       7.192  -6.493   2.076  1.00 98.02           C  
ATOM    782  C   GLU A 102       5.994  -5.542   2.109  1.00 98.02           C  
ATOM    783  CB  GLU A 102       7.041  -7.549   3.174  1.00 98.02           C  
ATOM    784  O   GLU A 102       5.814  -4.744   3.027  1.00 98.02           O  
ATOM    785  CG  GLU A 102       8.047  -8.710   3.072  1.00 98.02           C  
ATOM    786  CD  GLU A 102       9.424  -8.452   3.711  1.00 98.02           C  
ATOM    787  OE1 GLU A 102      10.289  -9.351   3.560  1.00 98.02           O  
ATOM    788  OE2 GLU A 102       9.600  -7.400   4.361  1.00 98.02           O  
ATOM    789  N   LYS A 103       5.079  -5.714   1.149  1.00 98.39           N  
ATOM    790  CA  LYS A 103       3.872  -4.884   1.030  1.00 98.39           C  
ATOM    791  C   LYS A 103       2.635  -5.703   1.338  1.00 98.39           C  
ATOM    792  CB  LYS A 103       3.827  -4.194  -0.341  1.00 98.39           C  
ATOM    793  O   LYS A 103       2.220  -6.546   0.534  1.00 98.39           O  
ATOM    794  CG  LYS A 103       5.164  -3.486  -0.586  1.00 98.39           C  
ATOM    795  CD  LYS A 103       5.127  -2.519  -1.762  1.00 98.39           C  
ATOM    796  CE  LYS A 103       6.494  -1.842  -1.900  1.00 98.39           C  
ATOM    797  NZ  LYS A 103       6.935  -1.149  -0.662  1.00 98.39           N  
ATOM    798  N   ILE A 104       2.020  -5.462   2.496  1.00 98.76           N  
ATOM    799  CA  ILE A 104       0.834  -6.208   2.920  1.00 98.76           C  
ATOM    800  C   ILE A 104      -0.373  -5.787   2.082  1.00 98.76           C  
ATOM    801  CB  ILE A 104       0.557  -6.051   4.430  1.00 98.76           C  
ATOM    802  O   ILE A 104      -0.769  -4.623   2.072  1.00 98.76           O  
ATOM    803  CG1 ILE A 104       1.773  -6.372   5.326  1.00 98.76           C  
ATOM    804  CG2 ILE A 104      -0.620  -6.962   4.827  1.00 98.76           C  
ATOM    805  CD1 ILE A 104       2.458  -7.715   5.057  1.00 98.76           C  
ATOM    806  N   LEU A 105      -1.022  -6.745   1.424  1.00 98.81           N  
ATOM    807  CA  LEU A 105      -2.250  -6.508   0.678  1.00 98.81           C  
ATOM    808  C   LEU A 105      -3.468  -6.808   1.550  1.00 98.81           C  
ATOM    809  CB  LEU A 105      -2.236  -7.339  -0.611  1.00 98.81           C  
ATOM    810  O   LEU A 105      -3.580  -7.879   2.151  1.00 98.81           O  
ATOM    811  CG  LEU A 105      -3.378  -6.984  -1.578  1.00 98.81           C  
ATOM    812  CD1 LEU A 105      -3.237  -5.550  -2.084  1.00 98.81           C  
ATOM    813  CD2 LEU A 105      -3.342  -7.926  -2.779  1.00 98.81           C  
ATOM    814  N   CYS A 106      -4.409  -5.870   1.591  1.00 98.82           N  
ATOM    815  CA  CYS A 106      -5.575  -5.929   2.460  1.00 98.82           C  
ATOM    816  C   CYS A 106      -6.878  -5.559   1.753  1.00 98.82           C  
ATOM    817  CB  CYS A 106      -5.374  -4.971   3.634  1.00 98.82           C  
ATOM    818  O   CYS A 106      -6.899  -4.950   0.685  1.00 98.82           O  
ATOM    819  SG  CYS A 106      -3.890  -5.357   4.569  1.00 98.82           S  
ATOM    820  N   VAL A 107      -7.982  -5.851   2.438  1.00 98.67           N  
ATOM    821  CA  VAL A 107      -9.326  -5.332   2.146  1.00 98.67           C  
ATOM    822  C   VAL A 107      -9.933  -4.691   3.403  1.00 98.67           C  
ATOM    823  CB  VAL A 107     -10.247  -6.436   1.596  1.00 98.67           C  
ATOM    824  O   VAL A 107      -9.594  -5.103   4.519  1.00 98.67           O  
ATOM    825  CG1 VAL A 107      -9.738  -6.949   0.246  1.00 98.67           C  
ATOM    826  CG2 VAL A 107     -10.407  -7.629   2.554  1.00 98.67           C  
ATOM    827  N   PRO A 108     -10.849  -3.712   3.291  1.00 98.51           N  
ATOM    828  CA  PRO A 108     -11.504  -3.124   4.456  1.00 98.51           C  
ATOM    829  C   PRO A 108     -12.282  -4.176   5.256  1.00 98.51           C  
ATOM    830  CB  PRO A 108     -12.426  -2.028   3.913  1.00 98.51           C  
ATOM    831  O   PRO A 108     -13.108  -4.910   4.713  1.00 98.51           O  
ATOM    832  CG  PRO A 108     -11.823  -1.679   2.554  1.00 98.51           C  
ATOM    833  CD  PRO A 108     -11.233  -3.004   2.081  1.00 98.51           C  
ATOM    834  N   ALA A 109     -12.084  -4.226   6.577  1.00 98.01           N  
ATOM    835  CA  ALA A 109     -12.631  -5.304   7.408  1.00 98.01           C  
ATOM    836  C   ALA A 109     -14.173  -5.357   7.450  1.00 98.01           C  
ATOM    837  CB  ALA A 109     -12.058  -5.145   8.821  1.00 98.01           C  
ATOM    838  O   ALA A 109     -14.744  -6.392   7.796  1.00 98.01           O  
ATOM    839  N   LYS A 110     -14.847  -4.242   7.140  1.00 96.94           N  
ATOM    840  CA  LYS A 110     -16.308  -4.075   7.239  1.00 96.94           C  
ATOM    841  C   LYS A 110     -16.998  -3.780   5.905  1.00 96.94           C  
ATOM    842  CB  LYS A 110     -16.649  -2.992   8.274  1.00 96.94           C  
ATOM    843  O   LYS A 110     -18.177  -3.434   5.919  1.00 96.94           O  
ATOM    844  CG  LYS A 110     -16.215  -3.337   9.704  1.00 96.94           C  
ATOM    845  CD  LYS A 110     -16.714  -2.230  10.637  1.00 96.94           C  
ATOM    846  CE  LYS A 110     -16.288  -2.485  12.083  1.00 96.94           C  
ATOM    847  NZ  LYS A 110     -16.705  -1.351  12.946  1.00 96.94           N  
ATOM    848  N   ASP A 111     -16.301  -3.887   4.775  1.00 97.77           N  
ATOM    849  CA  ASP A 111     -16.941  -3.702   3.472  1.00 97.77           C  
ATOM    850  C   ASP A 111     -17.528  -5.042   2.980  1.00 97.77           C  
ATOM    851  CB  ASP A 111     -15.975  -3.055   2.476  1.00 97.77           C  
ATOM    852  O   ASP A 111     -16.771  -5.987   2.726  1.00 97.77           O  
ATOM    853  CG  ASP A 111     -16.661  -2.691   1.147  1.00 97.77           C  
ATOM    854  OD1 ASP A 111     -17.687  -3.312   0.785  1.00 97.77           O  
ATOM    855  OD2 ASP A 111     -16.238  -1.716   0.502  1.00 97.77           O  
ATOM    856  N   PRO A 112     -18.867  -5.159   2.839  1.00 97.66           N  
ATOM    857  CA  PRO A 112     -19.510  -6.408   2.444  1.00 97.66           C  
ATOM    858  C   PRO A 112     -19.081  -6.907   1.058  1.00 97.66           C  
ATOM    859  CB  PRO A 112     -21.017  -6.134   2.491  1.00 97.66           C  
ATOM    860  O   PRO A 112     -19.160  -8.112   0.810  1.00 97.66           O  
ATOM    861  CG  PRO A 112     -21.114  -4.624   2.293  1.00 97.66           C  
ATOM    862  CD  PRO A 112     -19.868  -4.113   3.007  1.00 97.66           C  
ATOM    863  N   ARG A 113     -18.584  -6.030   0.176  1.00 97.66           N  
ATOM    864  CA  ARG A 113     -18.094  -6.399  -1.163  1.00 97.66           C  
ATOM    865  C   ARG A 113     -16.887  -7.333  -1.108  1.00 97.66           C  
ATOM    866  CB  ARG A 113     -17.712  -5.131  -1.935  1.00 97.66           C  
ATOM    867  O   ARG A 113     -16.714  -8.153  -2.001  1.00 97.66           O  
ATOM    868  CG  ARG A 113     -18.888  -4.165  -2.126  1.00 97.66           C  
ATOM    869  CD  ARG A 113     -18.365  -2.883  -2.770  1.00 97.66           C  
ATOM    870  NE  ARG A 113     -19.376  -1.813  -2.759  1.00 97.66           N  
ATOM    871  NH1 ARG A 113     -18.797  -0.903  -0.716  1.00 97.66           N  
ATOM    872  NH2 ARG A 113     -20.370   0.061  -1.964  1.00 97.66           N  
ATOM    873  CZ  ARG A 113     -19.502  -0.901  -1.814  1.00 97.66           C  
ATOM    874  N   TYR A 114     -16.105  -7.266  -0.030  1.00 97.30           N  
ATOM    875  CA  TYR A 114     -14.912  -8.088   0.181  1.00 97.30           C  
ATOM    876  C   TYR A 114     -15.147  -9.233   1.172  1.00 97.30           C  
ATOM    877  CB  TYR A 114     -13.732  -7.196   0.577  1.00 97.30           C  
ATOM    878  O   TYR A 114     -14.197  -9.855   1.638  1.00 97.30           O  
ATOM    879  CG  TYR A 114     -13.413  -6.139  -0.457  1.00 97.30           C  
ATOM    880  CD1 TYR A 114     -12.635  -6.457  -1.586  1.00 97.30           C  
ATOM    881  CD2 TYR A 114     -13.933  -4.842  -0.309  1.00 97.30           C  
ATOM    882  CE1 TYR A 114     -12.379  -5.477  -2.565  1.00 97.30           C  
ATOM    883  CE2 TYR A 114     -13.678  -3.858  -1.276  1.00 97.30           C  
ATOM    884  OH  TYR A 114     -12.723  -3.233  -3.366  1.00 97.30           O  
ATOM    885  CZ  TYR A 114     -12.906  -4.176  -2.410  1.00 97.30           C  
ATOM    886  N   THR A 115     -16.402  -9.552   1.511  1.00 97.44           N  
ATOM    887  CA  THR A 115     -16.738 -10.631   2.465  1.00 97.44           C  
ATOM    888  C   THR A 115     -16.122 -11.978   2.080  1.00 97.44           C  
ATOM    889  CB  THR A 115     -18.261 -10.804   2.576  1.00 97.44           C  
ATOM    890  O   THR A 115     -15.684 -12.732   2.949  1.00 97.44           O  
ATOM    891  CG2 THR A 115     -18.680 -11.907   3.547  1.00 97.44           C  
ATOM    892  OG1 THR A 115     -18.832  -9.616   3.055  1.00 97.44           O  
ATOM    893  N   TYR A 116     -16.073 -12.272   0.780  1.00 97.36           N  
ATOM    894  CA  TYR A 116     -15.560 -13.535   0.248  1.00 97.36           C  
ATOM    895  C   TYR A 116     -14.078 -13.489  -0.129  1.00 97.36           C  
ATOM    896  CB  TYR A 116     -16.441 -13.982  -0.923  1.00 97.36           C  
ATOM    897  O   TYR A 116     -13.533 -14.528  -0.464  1.00 97.36           O  
ATOM    898  CG  TYR A 116     -17.891 -14.178  -0.525  1.00 97.36           C  
ATOM    899  CD1 TYR A 116     -18.247 -15.266   0.296  1.00 97.36           C  
ATOM    900  CD2 TYR A 116     -18.874 -13.263  -0.948  1.00 97.36           C  
ATOM    901  CE1 TYR A 116     -19.586 -15.443   0.695  1.00 97.36           C  
ATOM    902  CE2 TYR A 116     -20.213 -13.437  -0.551  1.00 97.36           C  
ATOM    903  OH  TYR A 116     -21.867 -14.696   0.638  1.00 97.36           O  
ATOM    904  CZ  TYR A 116     -20.571 -14.527   0.267  1.00 97.36           C  
ATOM    905  N   VAL A 117     -13.427 -12.326  -0.022  1.00 98.04           N  
ATOM    906  CA  VAL A 117     -11.987 -12.181  -0.258  1.00 98.04           C  
ATOM    907  C   VAL A 117     -11.258 -12.403   1.068  1.00 98.04           C  
ATOM    908  CB  VAL A 117     -11.647 -10.821  -0.895  1.00 98.04           C  
ATOM    909  O   VAL A 117     -11.361 -11.598   2.007  1.00 98.04           O  
ATOM    910  CG1 VAL A 117     -10.172 -10.754  -1.302  1.00 98.04           C  
ATOM    911  CG2 VAL A 117     -12.483 -10.560  -2.158  1.00 98.04           C  
ATOM    912  N   LYS A 118     -10.577 -13.541   1.162  1.00 97.59           N  
ATOM    913  CA  LYS A 118      -9.861 -14.042   2.343  1.00 97.59           C  
ATOM    914  C   LYS A 118      -8.390 -14.338   2.051  1.00 97.59           C  
ATOM    915  CB  LYS A 118     -10.541 -15.329   2.823  1.00 97.59           C  
ATOM    916  O   LYS A 118      -7.607 -14.377   2.992  1.00 97.59           O  
ATOM    917  CG  LYS A 118     -12.001 -15.121   3.243  1.00 97.59           C  
ATOM    918  CD  LYS A 118     -12.594 -16.468   3.650  1.00 97.59           C  
ATOM    919  CE  LYS A 118     -14.062 -16.295   4.029  1.00 97.59           C  
ATOM    920  NZ  LYS A 118     -14.668 -17.614   4.323  1.00 97.59           N  
ATOM    921  N   SER A 119      -8.047 -14.534   0.784  1.00 98.15           N  
ATOM    922  CA  SER A 119      -6.713 -14.837   0.274  1.00 98.15           C  
ATOM    923  C   SER A 119      -6.454 -14.044  -1.012  1.00 98.15           C  
ATOM    924  CB  SER A 119      -6.644 -16.347   0.012  1.00 98.15           C  
ATOM    925  O   SER A 119      -7.393 -13.633  -1.700  1.00 98.15           O  
ATOM    926  OG  SER A 119      -5.543 -16.709  -0.790  1.00 98.15           O  
ATOM    927  N   ILE A 120      -5.183 -13.862  -1.378  1.00 97.37           N  
ATOM    928  CA  ILE A 120      -4.780 -13.381  -2.710  1.00 97.37           C  
ATOM    929  C   ILE A 120      -5.392 -14.222  -3.838  1.00 97.37           C  
ATOM    930  CB  ILE A 120      -3.242 -13.355  -2.858  1.00 97.37           C  
ATOM    931  O   ILE A 120      -5.693 -13.686  -4.900  1.00 97.37           O  
ATOM    932  CG1 ILE A 120      -2.583 -14.698  -2.465  1.00 97.37           C  
ATOM    933  CG2 ILE A 120      -2.690 -12.169  -2.055  1.00 97.37           C  
ATOM    934  CD1 ILE A 120      -1.104 -14.797  -2.846  1.00 97.37           C  
ATOM    935  N   ASN A 121      -5.655 -15.509  -3.592  1.00 97.69           N  
ATOM    936  CA  ASN A 121      -6.249 -16.426  -4.564  1.00 97.69           C  
ATOM    937  C   ASN A 121      -7.732 -16.133  -4.854  1.00 97.69           C  
ATOM    938  CB  ASN A 121      -6.051 -17.859  -4.051  1.00 97.69           C  
ATOM    939  O   ASN A 121      -8.270 -16.631  -5.840  1.00 97.69           O  
ATOM    940  CG  ASN A 121      -4.585 -18.247  -3.992  1.00 97.69           C  
ATOM    941  ND2 ASN A 121      -4.090 -18.673  -2.857  1.00 97.69           N  
ATOM    942  OD1 ASN A 121      -3.867 -18.173  -4.974  1.00 97.69           O  
ATOM    943  N   ASP A 122      -8.391 -15.311  -4.029  1.00 97.98           N  
ATOM    944  CA  ASP A 122      -9.764 -14.852  -4.273  1.00 97.98           C  
ATOM    945  C   ASP A 122      -9.815 -13.635  -5.219  1.00 97.98           C  
ATOM    946  CB  ASP A 122     -10.456 -14.528  -2.942  1.00 97.98           C  
ATOM    947  O   ASP A 122     -10.898 -13.157  -5.573  1.00 97.98           O  
ATOM    948  CG  ASP A 122     -10.541 -15.707  -1.969  1.00 97.98           C  
ATOM    949  OD1 ASP A 122     -10.930 -16.816  -2.391  1.00 97.98           O  
ATOM    950  OD2 ASP A 122     -10.276 -15.461  -0.766  1.00 97.98           O  
ATOM    951  N   LEU A 123      -8.657 -13.101  -5.624  1.00 96.82           N  
ATOM    952  CA  LEU A 123      -8.542 -12.020  -6.597  1.00 96.82           C  
ATOM    953  C   LEU A 123      -8.256 -12.556  -8.001  1.00 96.82           C  
ATOM    954  CB  LEU A 123      -7.466 -11.012  -6.156  1.00 96.82           C  
ATOM    955  O   LEU A 123      -7.676 -13.621  -8.197  1.00 96.82           O  
ATOM    956  CG  LEU A 123      -7.754 -10.310  -4.819  1.00 96.82           C  
ATOM    957  CD1 LEU A 123      -6.624  -9.327  -4.535  1.00 96.82           C  
ATOM    958  CD2 LEU A 123      -9.067  -9.517  -4.844  1.00 96.82           C  
ATOM    959  N   ALA A 124      -8.625 -11.769  -9.012  1.00 97.19           N  
ATOM    960  CA  ALA A 124      -8.192 -12.039 -10.376  1.00 97.19           C  
ATOM    961  C   ALA A 124      -6.662 -11.918 -10.468  1.00 97.19           C  
ATOM    962  CB  ALA A 124      -8.896 -11.063 -11.327  1.00 97.19           C  
ATOM    963  O   ALA A 124      -6.119 -10.878 -10.098  1.00 97.19           O  
ATOM    964  N   GLY A 125      -5.985 -12.933 -11.018  1.00 97.40           N  
ATOM    965  CA  GLY A 125      -4.519 -12.950 -11.127  1.00 97.40           C  
ATOM    966  C   GLY A 125      -3.943 -11.698 -11.796  1.00 97.40           C  
ATOM    967  O   GLY A 125      -3.001 -11.111 -11.281  1.00 97.40           O  
ATOM    968  N   HIS A 126      -4.602 -11.188 -12.842  1.00 98.36           N  
ATOM    969  CA  HIS A 126      -4.152  -9.970 -13.523  1.00 98.36           C  
ATOM    970  C   HIS A 126      -4.121  -8.730 -12.615  1.00 98.36           C  
ATOM    971  CB  HIS A 126      -5.039  -9.709 -14.745  1.00 98.36           C  
ATOM    972  O   HIS A 126      -3.278  -7.862 -12.794  1.00 98.36           O  
ATOM    973  CG  HIS A 126      -4.395  -8.757 -15.717  1.00 98.36           C  
ATOM    974  CD2 HIS A 126      -4.873  -7.548 -16.151  1.00 98.36           C  
ATOM    975  ND1 HIS A 126      -3.174  -8.953 -16.320  1.00 98.36           N  
ATOM    976  CE1 HIS A 126      -2.933  -7.898 -17.114  1.00 98.36           C  
ATOM    977  NE2 HIS A 126      -3.958  -7.038 -17.077  1.00 98.36           N  
ATOM    978  N   ARG A 127      -4.989  -8.656 -11.596  1.00 98.01           N  
ATOM    979  CA  ARG A 127      -4.947  -7.567 -10.610  1.00 98.01           C  
ATOM    980  C   ARG A 127      -3.681  -7.640  -9.756  1.00 98.01           C  
ATOM    981  CB  ARG A 127      -6.208  -7.621  -9.738  1.00 98.01           C  
ATOM    982  O   ARG A 127      -3.102  -6.610  -9.433  1.00 98.01           O  
ATOM    983  CG  ARG A 127      -6.251  -6.479  -8.712  1.00 98.01           C  
ATOM    984  CD  ARG A 127      -7.517  -6.558  -7.857  1.00 98.01           C  
ATOM    985  NE  ARG A 127      -8.723  -6.277  -8.658  1.00 98.01           N  
ATOM    986  NH1 ARG A 127     -10.251  -6.467  -6.964  1.00 98.01           N  
ATOM    987  NH2 ARG A 127     -10.938  -5.926  -9.021  1.00 98.01           N  
ATOM    988  CZ  ARG A 127      -9.961  -6.227  -8.213  1.00 98.01           C  
ATOM    989  N   LEU A 128      -3.268  -8.847  -9.371  1.00 98.51           N  
ATOM    990  CA  LEU A 128      -2.016  -9.059  -8.643  1.00 98.51           C  
ATOM    991  C   LEU A 128      -0.810  -8.712  -9.528  1.00 98.51           C  
ATOM    992  CB  LEU A 128      -1.940 -10.515  -8.154  1.00 98.51           C  
ATOM    993  O   LEU A 128       0.137  -8.091  -9.047  1.00 98.51           O  
ATOM    994  CG  LEU A 128      -3.050 -10.954  -7.186  1.00 98.51           C  
ATOM    995  CD1 LEU A 128      -2.861 -12.432  -6.853  1.00 98.51           C  
ATOM    996  CD2 LEU A 128      -3.025 -10.157  -5.879  1.00 98.51           C  
ATOM    997  N   ASP A 129      -0.875  -9.046 -10.819  1.00 98.47           N  
ATOM    998  CA  ASP A 129       0.156  -8.689 -11.799  1.00 98.47           C  
ATOM    999  C   ASP A 129       0.280  -7.167 -11.966  1.00 98.47           C  
ATOM   1000  CB  ASP A 129      -0.131  -9.337 -13.164  1.00 98.47           C  
ATOM   1001  O   ASP A 129       1.388  -6.641 -11.944  1.00 98.47           O  
ATOM   1002  CG  ASP A 129      -0.142 -10.868 -13.163  1.00 98.47           C  
ATOM   1003  OD1 ASP A 129       0.582 -11.473 -12.340  1.00 98.47           O  
ATOM   1004  OD2 ASP A 129      -0.867 -11.421 -14.027  1.00 98.47           O  
ATOM   1005  N   GLU A 130      -0.838  -6.440 -12.073  1.00 98.32           N  
ATOM   1006  CA  GLU A 130      -0.852  -4.971 -12.175  1.00 98.32           C  
ATOM   1007  C   GLU A 130      -0.220  -4.299 -10.947  1.00 98.32           C  
ATOM   1008  CB  GLU A 130      -2.299  -4.470 -12.336  1.00 98.32           C  
ATOM   1009  O   GLU A 130       0.559  -3.354 -11.086  1.00 98.32           O  
ATOM   1010  CG  GLU A 130      -2.881  -4.688 -13.743  1.00 98.32           C  
ATOM   1011  CD  GLU A 130      -4.366  -4.284 -13.846  1.00 98.32           C  
ATOM   1012  OE1 GLU A 130      -4.795  -3.911 -14.962  1.00 98.32           O  
ATOM   1013  OE2 GLU A 130      -5.093  -4.343 -12.822  1.00 98.32           O  
ATOM   1014  N   ILE A 131      -0.515  -4.798  -9.742  1.00 98.53           N  
ATOM   1015  CA  ILE A 131       0.095  -4.302  -8.500  1.00 98.53           C  
ATOM   1016  C   ILE A 131       1.607  -4.565  -8.501  1.00 98.53           C  
ATOM   1017  CB  ILE A 131      -0.577  -4.953  -7.273  1.00 98.53           C  
ATOM   1018  O   ILE A 131       2.393  -3.664  -8.205  1.00 98.53           O  
ATOM   1019  CG1 ILE A 131      -2.052  -4.513  -7.125  1.00 98.53           C  
ATOM   1020  CG2 ILE A 131       0.231  -4.625  -6.001  1.00 98.53           C  
ATOM   1021  CD1 ILE A 131      -2.843  -5.424  -6.168  1.00 98.53           C  
ATOM   1022  N   ALA A 132       2.023  -5.789  -8.829  1.00 98.54           N  
ATOM   1023  CA  ALA A 132       3.434  -6.156  -8.865  1.00 98.54           C  
ATOM   1024  C   ALA A 132       4.205  -5.338  -9.915  1.00 98.54           C  
ATOM   1025  CB  ALA A 132       3.528  -7.662  -9.125  1.00 98.54           C  
ATOM   1026  O   ALA A 132       5.315  -4.878  -9.652  1.00 98.54           O  
ATOM   1027  N   GLU A 133       3.610  -5.101 -11.085  1.00 98.34           N  
ATOM   1028  CA  GLU A 133       4.211  -4.298 -12.150  1.00 98.34           C  
ATOM   1029  C   GLU A 133       4.321  -2.818 -11.775  1.00 98.34           C  
ATOM   1030  CB  GLU A 133       3.405  -4.487 -13.444  1.00 98.34           C  
ATOM   1031  O   GLU A 133       5.313  -2.165 -12.114  1.00 98.34           O  
ATOM   1032  CG  GLU A 133       4.003  -3.752 -14.655  1.00 98.34           C  
ATOM   1033  CD  GLU A 133       5.473  -4.116 -14.940  1.00 98.34           C  
ATOM   1034  OE1 GLU A 133       6.178  -3.260 -15.523  1.00 98.34           O  
ATOM   1035  OE2 GLU A 133       5.905  -5.238 -14.578  1.00 98.34           O  
ATOM   1036  N   PHE A 134       3.355  -2.283 -11.023  1.00 98.48           N  
ATOM   1037  CA  PHE A 134       3.463  -0.939 -10.464  1.00 98.48           C  
ATOM   1038  C   PHE A 134       4.724  -0.816  -9.595  1.00 98.48           C  
ATOM   1039  CB  PHE A 134       2.184  -0.581  -9.694  1.00 98.48           C  
ATOM   1040  O   PHE A 134       5.577   0.029  -9.876  1.00 98.48           O  
ATOM   1041  CG  PHE A 134       2.326   0.674  -8.859  1.00 98.48           C  
ATOM   1042  CD1 PHE A 134       2.589   0.574  -7.479  1.00 98.48           C  
ATOM   1043  CD2 PHE A 134       2.250   1.939  -9.468  1.00 98.48           C  
ATOM   1044  CE1 PHE A 134       2.778   1.737  -6.715  1.00 98.48           C  
ATOM   1045  CE2 PHE A 134       2.436   3.102  -8.701  1.00 98.48           C  
ATOM   1046  CZ  PHE A 134       2.705   2.999  -7.325  1.00 98.48           C  
ATOM   1047  N   PHE A 135       4.904  -1.692  -8.603  1.00 98.15           N  
ATOM   1048  CA  PHE A 135       6.069  -1.632  -7.713  1.00 98.15           C  
ATOM   1049  C   PHE A 135       7.390  -1.974  -8.408  1.00 98.15           C  
ATOM   1050  CB  PHE A 135       5.850  -2.525  -6.494  1.00 98.15           C  
ATOM   1051  O   PHE A 135       8.426  -1.417  -8.046  1.00 98.15           O  
ATOM   1052  CG  PHE A 135       4.850  -1.952  -5.515  1.00 98.15           C  
ATOM   1053  CD1 PHE A 135       5.157  -0.769  -4.815  1.00 98.15           C  
ATOM   1054  CD2 PHE A 135       3.612  -2.587  -5.310  1.00 98.15           C  
ATOM   1055  CE1 PHE A 135       4.218  -0.210  -3.930  1.00 98.15           C  
ATOM   1056  CE2 PHE A 135       2.675  -2.030  -4.423  1.00 98.15           C  
ATOM   1057  CZ  PHE A 135       2.972  -0.834  -3.748  1.00 98.15           C  
ATOM   1058  N   ARG A 136       7.366  -2.806  -9.455  1.00 97.58           N  
ATOM   1059  CA  ARG A 136       8.534  -3.087 -10.304  1.00 97.58           C  
ATOM   1060  C   ARG A 136       9.020  -1.858 -11.078  1.00 97.58           C  
ATOM   1061  CB  ARG A 136       8.173  -4.209 -11.287  1.00 97.58           C  
ATOM   1062  O   ARG A 136      10.208  -1.736 -11.351  1.00 97.58           O  
ATOM   1063  CG  ARG A 136       9.400  -4.703 -12.072  1.00 97.58           C  
ATOM   1064  CD  ARG A 136       9.022  -5.724 -13.148  1.00 97.58           C  
ATOM   1065  NE  ARG A 136       8.382  -6.933 -12.603  1.00 97.58           N  
ATOM   1066  NH1 ARG A 136      10.237  -7.912 -11.644  1.00 97.58           N  
ATOM   1067  NH2 ARG A 136       8.279  -8.976 -11.619  1.00 97.58           N  
ATOM   1068  CZ  ARG A 136       8.968  -7.925 -11.958  1.00 97.58           C  
ATOM   1069  N   SER A 137       8.112  -0.980 -11.504  1.00 96.79           N  
ATOM   1070  CA  SER A 137       8.425   0.014 -12.541  1.00 96.79           C  
ATOM   1071  C   SER A 137       8.317   1.474 -12.099  1.00 96.79           C  
ATOM   1072  CB  SER A 137       7.561  -0.243 -13.779  1.00 96.79           C  
ATOM   1073  O   SER A 137       8.924   2.346 -12.729  1.00 96.79           O  
ATOM   1074  OG  SER A 137       6.204   0.024 -13.498  1.00 96.79           O  
ATOM   1075  N   TYR A 138       7.587   1.785 -11.021  1.00 96.99           N  
ATOM   1076  CA  TYR A 138       7.249   3.172 -10.671  1.00 96.99           C  
ATOM   1077  C   TYR A 138       8.474   4.073 -10.440  1.00 96.99           C  
ATOM   1078  CB  TYR A 138       6.294   3.212  -9.467  1.00 96.99           C  
ATOM   1079  O   TYR A 138       8.443   5.256 -10.795  1.00 96.99           O  
ATOM   1080  CG  TYR A 138       6.925   3.027  -8.095  1.00 96.99           C  
ATOM   1081  CD1 TYR A 138       7.577   1.828  -7.745  1.00 96.99           C  
ATOM   1082  CD2 TYR A 138       6.820   4.064  -7.147  1.00 96.99           C  
ATOM   1083  CE1 TYR A 138       8.113   1.664  -6.454  1.00 96.99           C  
ATOM   1084  CE2 TYR A 138       7.324   3.892  -5.844  1.00 96.99           C  
ATOM   1085  OH  TYR A 138       8.418   2.492  -4.232  1.00 96.99           O  
ATOM   1086  CZ  TYR A 138       7.961   2.683  -5.494  1.00 96.99           C  
ATOM   1087  N   LYS A 139       9.572   3.492  -9.942  1.00 96.30           N  
ATOM   1088  CA  LYS A 139      10.860   4.136  -9.645  1.00 96.30           C  
ATOM   1089  C   LYS A 139      11.852   4.176 -10.823  1.00 96.30           C  
ATOM   1090  CB  LYS A 139      11.461   3.424  -8.420  1.00 96.30           C  
ATOM   1091  O   LYS A 139      12.937   4.740 -10.681  1.00 96.30           O  
ATOM   1092  CG  LYS A 139      10.906   3.945  -7.085  1.00 96.30           C  
ATOM   1093  CD  LYS A 139      11.422   3.105  -5.903  1.00 96.30           C  
ATOM   1094  CE  LYS A 139      11.114   3.767  -4.551  1.00 96.30           C  
ATOM   1095  NZ  LYS A 139      11.437   2.870  -3.411  1.00 96.30           N  
ATOM   1096  N   ASN A 140      11.498   3.673 -12.008  1.00 96.08           N  
ATOM   1097  CA  ASN A 140      12.422   3.588 -13.152  1.00 96.08           C  
ATOM   1098  C   ASN A 140      13.021   4.945 -13.564  1.00 96.08           C  
ATOM   1099  CB  ASN A 140      11.688   2.948 -14.348  1.00 96.08           C  
ATOM   1100  O   ASN A 140      14.222   5.046 -13.822  1.00 96.08           O  
ATOM   1101  CG  ASN A 140      11.565   1.439 -14.235  1.00 96.08           C  
ATOM   1102  ND2 ASN A 140      10.764   0.816 -15.066  1.00 96.08           N  
ATOM   1103  OD1 ASN A 140      12.217   0.795 -13.442  1.00 96.08           O  
ATOM   1104  N   LEU A 141      12.214   6.013 -13.593  1.00 97.33           N  
ATOM   1105  CA  LEU A 141      12.702   7.360 -13.923  1.00 97.33           C  
ATOM   1106  C   LEU A 141      13.501   8.021 -12.785  1.00 97.33           C  
ATOM   1107  CB  LEU A 141      11.544   8.248 -14.411  1.00 97.33           C  
ATOM   1108  O   LEU A 141      14.170   9.025 -13.018  1.00 97.33           O  
ATOM   1109  CG  LEU A 141      10.874   7.791 -15.722  1.00 97.33           C  
ATOM   1110  CD1 LEU A 141       9.913   8.875 -16.201  1.00 97.33           C  
ATOM   1111  CD2 LEU A 141      11.863   7.540 -16.864  1.00 97.33           C  
ATOM   1112  N   GLU A 142      13.499   7.437 -11.585  1.00 95.42           N  
ATOM   1113  CA  GLU A 142      14.420   7.781 -10.493  1.00 95.42           C  
ATOM   1114  C   GLU A 142      15.761   7.033 -10.607  1.00 95.42           C  
ATOM   1115  CB  GLU A 142      13.778   7.509  -9.117  1.00 95.42           C  
ATOM   1116  O   GLU A 142      16.656   7.264  -9.797  1.00 95.42           O  
ATOM   1117  CG  GLU A 142      12.490   8.303  -8.864  1.00 95.42           C  
ATOM   1118  CD  GLU A 142      11.854   7.965  -7.508  1.00 95.42           C  
ATOM   1119  OE1 GLU A 142      10.602   7.930  -7.425  1.00 95.42           O  
ATOM   1120  OE2 GLU A 142      12.587   7.750  -6.512  1.00 95.42           O  
ATOM   1121  N   LYS A 143      15.921   6.151 -11.609  1.00 94.99           N  
ATOM   1122  CA  LYS A 143      17.084   5.260 -11.784  1.00 94.99           C  
ATOM   1123  C   LYS A 143      17.330   4.346 -10.578  1.00 94.99           C  
ATOM   1124  CB  LYS A 143      18.346   6.049 -12.170  1.00 94.99           C  
ATOM   1125  O   LYS A 143      18.466   3.943 -10.332  1.00 94.99           O  
ATOM   1126  CG  LYS A 143      18.165   6.952 -13.393  1.00 94.99           C  
ATOM   1127  CD  LYS A 143      19.462   7.728 -13.623  1.00 94.99           C  
ATOM   1128  CE  LYS A 143      19.304   8.650 -14.830  1.00 94.99           C  
ATOM   1129  NZ  LYS A 143      20.524   9.467 -15.024  1.00 94.99           N  
ATOM   1130  N   LYS A 144      16.269   4.023  -9.838  1.00 95.46           N  
ATOM   1131  CA  LYS A 144      16.277   3.020  -8.770  1.00 95.46           C  
ATOM   1132  C   LYS A 144      15.677   1.725  -9.305  1.00 95.46           C  
ATOM   1133  CB  LYS A 144      15.518   3.534  -7.543  1.00 95.46           C  
ATOM   1134  O   LYS A 144      14.775   1.764 -10.139  1.00 95.46           O  
ATOM   1135  CG  LYS A 144      16.176   4.753  -6.884  1.00 95.46           C  
ATOM   1136  CD  LYS A 144      15.312   5.210  -5.705  1.00 95.46           C  
ATOM   1137  CE  LYS A 144      15.943   6.414  -5.001  1.00 95.46           C  
ATOM   1138  NZ  LYS A 144      15.040   6.933  -3.944  1.00 95.46           N  
ATOM   1139  N   VAL A 145      16.206   0.601  -8.836  1.00 93.76           N  
ATOM   1140  CA  VAL A 145      15.783  -0.739  -9.247  1.00 93.76           C  
ATOM   1141  C   VAL A 145      14.987  -1.364  -8.114  1.00 93.76           C  
ATOM   1142  CB  VAL A 145      16.992  -1.618  -9.626  1.00 93.76           C  
ATOM   1143  O   VAL A 145      15.422  -1.316  -6.964  1.00 93.76           O  
ATOM   1144  CG1 VAL A 145      16.565  -3.028 -10.053  1.00 93.76           C  
ATOM   1145  CG2 VAL A 145      17.777  -0.991 -10.790  1.00 93.76           C  
ATOM   1146  N   THR A 146      13.853  -1.958  -8.465  1.00 96.54           N  
ATOM   1147  CA  THR A 146      13.058  -2.808  -7.583  1.00 96.54           C  
ATOM   1148  C   THR A 146      12.928  -4.197  -8.206  1.00 96.54           C  
ATOM   1149  CB  THR A 146      11.683  -2.192  -7.287  1.00 96.54           C  
ATOM   1150  O   THR A 146      12.789  -4.347  -9.425  1.00 96.54           O  
ATOM   1151  CG2 THR A 146      11.791  -0.869  -6.532  1.00 96.54           C  
ATOM   1152  OG1 THR A 146      11.009  -1.897  -8.481  1.00 96.54           O  
ATOM   1153  N   GLU A 147      13.000  -5.237  -7.380  1.00 97.71           N  
ATOM   1154  CA  GLU A 147      12.870  -6.631  -7.805  1.00 97.71           C  
ATOM   1155  C   GLU A 147      11.684  -7.277  -7.098  1.00 97.71           C  
ATOM   1156  CB  GLU A 147      14.169  -7.405  -7.541  1.00 97.71           C  
ATOM   1157  O   GLU A 147      11.646  -7.338  -5.878  1.00 97.71           O  
ATOM   1158  CG  GLU A 147      14.072  -8.867  -8.010  1.00 97.71           C  
ATOM   1159  CD  GLU A 147      15.339  -9.691  -7.728  1.00 97.71           C  
ATOM   1160  OE1 GLU A 147      15.261 -10.925  -7.925  1.00 97.71           O  
ATOM   1161  OE2 GLU A 147      16.388  -9.094  -7.397  1.00 97.71           O  
ATOM   1162  N   ILE A 148      10.724  -7.795  -7.863  1.00 98.34           N  
ATOM   1163  CA  ILE A 148       9.606  -8.559  -7.303  1.00 98.34           C  
ATOM   1164  C   ILE A 148      10.023 -10.016  -7.110  1.00 98.34           C  
ATOM   1165  CB  ILE A 148       8.369  -8.465  -8.211  1.00 98.34           C  
ATOM   1166  O   ILE A 148      10.324 -10.692  -8.098  1.00 98.34           O  
ATOM   1167  CG1 ILE A 148       7.946  -7.017  -8.541  1.00 98.34           C  
ATOM   1168  CG2 ILE A 148       7.209  -9.273  -7.614  1.00 98.34           C  
ATOM   1169  CD1 ILE A 148       7.701  -6.126  -7.318  1.00 98.34           C  
ATOM   1170  N   LEU A 149       9.953 -10.503  -5.871  1.00 98.18           N  
ATOM   1171  CA  LEU A 149      10.212 -11.899  -5.506  1.00 98.18           C  
ATOM   1172  C   LEU A 149       8.956 -12.766  -5.657  1.00 98.18           C  
ATOM   1173  CB  LEU A 149      10.745 -11.955  -4.064  1.00 98.18           C  
ATOM   1174  O   LEU A 149       9.046 -13.932  -6.044  1.00 98.18           O  
ATOM   1175  CG  LEU A 149      12.014 -11.126  -3.796  1.00 98.18           C  
ATOM   1176  CD1 LEU A 149      12.411 -11.274  -2.328  1.00 98.18           C  
ATOM   1177  CD2 LEU A 149      13.187 -11.578  -4.668  1.00 98.18           C  
ATOM   1178  N   GLY A 150       7.777 -12.188  -5.415  1.00 98.07           N  
ATOM   1179  CA  GLY A 150       6.492 -12.829  -5.678  1.00 98.07           C  
ATOM   1180  C   GLY A 150       5.450 -12.560  -4.602  1.00 98.07           C  
ATOM   1181  O   GLY A 150       5.637 -11.744  -3.707  1.00 98.07           O  
ATOM   1182  N   TRP A 151       4.326 -13.260  -4.713  1.00 98.62           N  
ATOM   1183  CA  TRP A 151       3.227 -13.165  -3.759  1.00 98.62           C  
ATOM   1184  C   TRP A 151       3.298 -14.284  -2.722  1.00 98.62           C  
ATOM   1185  CB  TRP A 151       1.897 -13.173  -4.516  1.00 98.62           C  
ATOM   1186  O   TRP A 151       3.526 -15.449  -3.062  1.00 98.62           O  
ATOM   1187  CG  TRP A 151       1.632 -11.929  -5.302  1.00 98.62           C  
ATOM   1188  CD1 TRP A 151       1.864 -11.733  -6.620  1.00 98.62           C  
ATOM   1189  CD2 TRP A 151       1.097 -10.672  -4.799  1.00 98.62           C  
ATOM   1190  CE2 TRP A 151       1.033  -9.743  -5.878  1.00 98.62           C  
ATOM   1191  CE3 TRP A 151       0.670 -10.226  -3.532  1.00 98.62           C  
ATOM   1192  NE1 TRP A 151       1.519 -10.438  -6.964  1.00 98.62           N  
ATOM   1193  CH2 TRP A 151       0.151  -8.019  -4.434  1.00 98.62           C  
ATOM   1194  CZ2 TRP A 151       0.569  -8.434  -5.710  1.00 98.62           C  
ATOM   1195  CZ3 TRP A 151       0.205  -8.913  -3.351  1.00 98.62           C  
ATOM   1196  N   LYS A 152       3.033 -13.936  -1.463  1.00 98.41           N  
ATOM   1197  CA  LYS A 152       2.756 -14.874  -0.374  1.00 98.41           C  
ATOM   1198  C   LYS A 152       1.304 -14.751   0.057  1.00 98.41           C  
ATOM   1199  CB  LYS A 152       3.690 -14.626   0.813  1.00 98.41           C  
ATOM   1200  O   LYS A 152       0.723 -13.664   0.034  1.00 98.41           O  
ATOM   1201  CG  LYS A 152       5.175 -14.790   0.493  1.00 98.41           C  
ATOM   1202  CD  LYS A 152       5.560 -16.239   0.185  1.00 98.41           C  
ATOM   1203  CE  LYS A 152       7.053 -16.193  -0.102  1.00 98.41           C  
ATOM   1204  NZ  LYS A 152       7.666 -17.508  -0.331  1.00 98.41           N  
ATOM   1205  N   ASP A 153       0.723 -15.883   0.430  1.00 98.27           N  
ATOM   1206  CA  ASP A 153      -0.661 -15.945   0.883  1.00 98.27           C  
ATOM   1207  C   ASP A 153      -0.794 -15.442   2.335  1.00 98.27           C  
ATOM   1208  CB  ASP A 153      -1.208 -17.366   0.635  1.00 98.27           C  
ATOM   1209  O   ASP A 153       0.182 -15.087   3.002  1.00 98.27           O  
ATOM   1210  CG  ASP A 153      -2.722 -17.423   0.402  1.00 98.27           C  
ATOM   1211  OD1 ASP A 153      -3.442 -16.446   0.718  1.00 98.27           O  
ATOM   1212  OD2 ASP A 153      -3.205 -18.429  -0.155  1.00 98.27           O  
ATOM   1213  N   VAL A 154      -2.033 -15.343   2.812  1.00 97.70           N  
ATOM   1214  CA  VAL A 154      -2.411 -14.742   4.098  1.00 97.70           C  
ATOM   1215  C   VAL A 154      -1.726 -15.378   5.316  1.00 97.70           C  
ATOM   1216  CB  VAL A 154      -3.947 -14.787   4.229  1.00 97.70           C  
ATOM   1217  O   VAL A 154      -1.548 -14.714   6.337  1.00 97.70           O  
ATOM   1218  CG1 VAL A 154      -4.516 -16.210   4.332  1.00 97.70           C  
ATOM   1219  CG2 VAL A 154      -4.451 -13.955   5.412  1.00 97.70           C  
ATOM   1220  N   ASP A 155      -1.318 -16.642   5.226  1.00 97.55           N  
ATOM   1221  CA  ASP A 155      -0.636 -17.384   6.290  1.00 97.55           C  
ATOM   1222  C   ASP A 155       0.757 -16.828   6.619  1.00 97.55           C  
ATOM   1223  CB  ASP A 155      -0.576 -18.877   5.914  1.00 97.55           C  
ATOM   1224  O   ASP A 155       1.185 -16.906   7.771  1.00 97.55           O  
ATOM   1225  CG  ASP A 155       0.217 -19.198   4.635  1.00 97.55           C  
ATOM   1226  OD1 ASP A 155       0.199 -18.365   3.701  1.00 97.55           O  
ATOM   1227  OD2 ASP A 155       0.793 -20.307   4.586  1.00 97.55           O  
ATOM   1228  N   ALA A 156       1.427 -16.204   5.648  1.00 97.64           N  
ATOM   1229  CA  ALA A 156       2.728 -15.570   5.847  1.00 97.64           C  
ATOM   1230  C   ALA A 156       2.641 -14.172   6.488  1.00 97.64           C  
ATOM   1231  CB  ALA A 156       3.437 -15.523   4.494  1.00 97.64           C  
ATOM   1232  O   ALA A 156       3.626 -13.688   7.042  1.00 97.64           O  
ATOM   1233  N   VAL A 157       1.470 -13.526   6.454  1.00 97.95           N  
ATOM   1234  CA  VAL A 157       1.325 -12.123   6.876  1.00 97.95           C  
ATOM   1235  C   VAL A 157       1.403 -11.955   8.390  1.00 97.95           C  
ATOM   1236  CB  VAL A 157       0.009 -11.516   6.361  1.00 97.95           C  
ATOM   1237  O   VAL A 157       2.100 -11.071   8.882  1.00 97.95           O  
ATOM   1238  CG1 VAL A 157      -0.155 -10.084   6.886  1.00 97.95           C  
ATOM   1239  CG2 VAL A 157      -0.042 -11.502   4.830  1.00 97.95           C  
ATOM   1240  N   LEU A 158       0.655 -12.762   9.148  1.00 95.82           N  
ATOM   1241  CA  LEU A 158       0.572 -12.583  10.600  1.00 95.82           C  
ATOM   1242  C   LEU A 158       1.936 -12.751  11.298  1.00 95.82           C  
ATOM   1243  CB  LEU A 158      -0.538 -13.471  11.193  1.00 95.82           C  
ATOM   1244  O   LEU A 158       2.254 -11.888  12.117  1.00 95.82           O  
ATOM   1245  CG  LEU A 158      -0.718 -13.303  12.714  1.00 95.82           C  
ATOM   1246  CD1 LEU A 158      -1.195 -11.894  13.070  1.00 95.82           C  
ATOM   1247  CD2 LEU A 158      -1.764 -14.296  13.220  1.00 95.82           C  
ATOM   1248  N   PRO A 159       2.756 -13.772  10.966  1.00 97.52           N  
ATOM   1249  CA  PRO A 159       4.110 -13.886  11.502  1.00 97.52           C  
ATOM   1250  C   PRO A 159       4.964 -12.634  11.266  1.00 97.52           C  
ATOM   1251  CB  PRO A 159       4.721 -15.116  10.821  1.00 97.52           C  
ATOM   1252  O   PRO A 159       5.587 -12.151  12.207  1.00 97.52           O  
ATOM   1253  CG  PRO A 159       3.506 -15.980  10.500  1.00 97.52           C  
ATOM   1254  CD  PRO A 159       2.452 -14.941  10.146  1.00 97.52           C  
ATOM   1255  N   LEU A 160       4.933 -12.074  10.050  1.00 97.90           N  
ATOM   1256  CA  LEU A 160       5.688 -10.866   9.709  1.00 97.90           C  
ATOM   1257  C   LEU A 160       5.206  -9.651  10.513  1.00 97.90           C  
ATOM   1258  CB  LEU A 160       5.576 -10.626   8.193  1.00 97.90           C  
ATOM   1259  O   LEU A 160       6.006  -8.942  11.114  1.00 97.90           O  
ATOM   1260  CG  LEU A 160       6.289  -9.346   7.717  1.00 97.90           C  
ATOM   1261  CD1 LEU A 160       7.794  -9.386   7.971  1.00 97.90           C  
ATOM   1262  CD2 LEU A 160       6.057  -9.175   6.224  1.00 97.90           C  
ATOM   1263  N   VAL A 161       3.890  -9.432  10.595  1.00 98.05           N  
ATOM   1264  CA  VAL A 161       3.334  -8.319  11.384  1.00 98.05           C  
ATOM   1265  C   VAL A 161       3.740  -8.439  12.856  1.00 98.05           C  
ATOM   1266  CB  VAL A 161       1.801  -8.248  11.242  1.00 98.05           C  
ATOM   1267  O   VAL A 161       4.114  -7.444  13.473  1.00 98.05           O  
ATOM   1268  CG1 VAL A 161       1.171  -7.191  12.167  1.00 98.05           C  
ATOM   1269  CG2 VAL A 161       1.382  -7.885   9.811  1.00 98.05           C  
ATOM   1270  N   GLU A 162       3.679  -9.638  13.438  1.00 97.10           N  
ATOM   1271  CA  GLU A 162       4.077  -9.871  14.832  1.00 97.10           C  
ATOM   1272  C   GLU A 162       5.578  -9.644  15.060  1.00 97.10           C  
ATOM   1273  CB  GLU A 162       3.682 -11.293  15.260  1.00 97.10           C  
ATOM   1274  O   GLU A 162       5.962  -9.073  16.086  1.00 97.10           O  
ATOM   1275  CG  GLU A 162       2.163 -11.428  15.460  1.00 97.10           C  
ATOM   1276  CD  GLU A 162       1.710 -12.842  15.862  1.00 97.10           C  
ATOM   1277  OE1 GLU A 162       0.484 -12.989  16.091  1.00 97.10           O  
ATOM   1278  OE2 GLU A 162       2.556 -13.756  15.992  1.00 97.10           O  
ATOM   1279  N   GLU A 163       6.419 -10.039  14.103  1.00 97.66           N  
ATOM   1280  CA  GLU A 163       7.853  -9.753  14.103  1.00 97.66           C  
ATOM   1281  C   GLU A 163       8.121  -8.244  14.070  1.00 97.66           C  
ATOM   1282  CB  GLU A 163       8.518 -10.504  12.941  1.00 97.66           C  
ATOM   1283  O   GLU A 163       8.796  -7.724  14.961  1.00 97.66           O  
ATOM   1284  CG  GLU A 163      10.028 -10.237  12.867  1.00 97.66           C  
ATOM   1285  CD  GLU A 163      10.768 -11.196  11.922  1.00 97.66           C  
ATOM   1286  OE1 GLU A 163      12.008 -11.270  12.074  1.00 97.66           O  
ATOM   1287  OE2 GLU A 163      10.105 -11.938  11.161  1.00 97.66           O  
ATOM   1288  N   CYS A 164       7.506  -7.506  13.145  1.00 98.00           N  
ATOM   1289  CA  CYS A 164       7.696  -6.060  13.047  1.00 98.00           C  
ATOM   1290  C   CYS A 164       7.153  -5.306  14.275  1.00 98.00           C  
ATOM   1291  CB  CYS A 164       7.052  -5.548  11.755  1.00 98.00           C  
ATOM   1292  O   CYS A 164       7.748  -4.321  14.714  1.00 98.00           O  
ATOM   1293  SG  CYS A 164       7.802  -6.315  10.299  1.00 98.00           S  
ATOM   1294  N   VAL A 165       6.048  -5.763  14.881  1.00 97.44           N  
ATOM   1295  CA  VAL A 165       5.541  -5.216  16.158  1.00 97.44           C  
ATOM   1296  C   VAL A 165       6.532  -5.453  17.299  1.00 97.44           C  
ATOM   1297  CB  VAL A 165       4.169  -5.830  16.520  1.00 97.44           C  
ATOM   1298  O   VAL A 165       6.646  -4.623  18.204  1.00 97.44           O  
ATOM   1299  CG1 VAL A 165       3.726  -5.544  17.967  1.00 97.44           C  
ATOM   1300  CG2 VAL A 165       3.061  -5.266  15.625  1.00 97.44           C  
ATOM   1301  N   LYS A 166       7.229  -6.592  17.299  1.00 97.21           N  
ATOM   1302  CA  LYS A 166       8.255  -6.903  18.297  1.00 97.21           C  
ATOM   1303  C   LYS A 166       9.502  -6.042  18.097  1.00 97.21           C  
ATOM   1304  CB  LYS A 166       8.563  -8.401  18.237  1.00 97.21           C  
ATOM   1305  O   LYS A 166      10.017  -5.551  19.092  1.00 97.21           O  
ATOM   1306  CG  LYS A 166       9.588  -8.834  19.291  1.00 97.21           C  
ATOM   1307  CD  LYS A 166       9.939 -10.301  19.055  1.00 97.21           C  
ATOM   1308  CE  LYS A 166      11.091 -10.718  19.965  1.00 97.21           C  
ATOM   1309  NZ  LYS A 166      11.627 -12.024  19.523  1.00 97.21           N  
ATOM   1310  N   ASN A 167       9.942  -5.839  16.856  1.00 96.60           N  
ATOM   1311  CA  ASN A 167      11.133  -5.047  16.525  1.00 96.60           C  
ATOM   1312  C   ASN A 167      10.973  -3.554  16.850  1.00 96.60           C  
ATOM   1313  CB  ASN A 167      11.457  -5.255  15.035  1.00 96.60           C  
ATOM   1314  O   ASN A 167      11.957  -2.876  17.122  1.00 96.60           O  
ATOM   1315  CG  ASN A 167      11.924  -6.662  14.700  1.00 96.60           C  
ATOM   1316  ND2 ASN A 167      11.990  -6.980  13.428  1.00 96.60           N  
ATOM   1317  OD1 ASN A 167      12.239  -7.468  15.571  1.00 96.60           O  
ATOM   1318  N   TYR A 168       9.739  -3.045  16.855  1.00 93.31           N  
ATOM   1319  CA  TYR A 168       9.446  -1.655  17.212  1.00 93.31           C  
ATOM   1320  C   TYR A 168       9.572  -1.350  18.722  1.00 93.31           C  
ATOM   1321  CB  TYR A 168       8.035  -1.336  16.694  1.00 93.31           C  
ATOM   1322  O   TYR A 168       9.668  -0.182  19.100  1.00 93.31           O  
ATOM   1323  CG  TYR A 168       7.627   0.116  16.846  1.00 93.31           C  
ATOM   1324  CD1 TYR A 168       6.853   0.520  17.951  1.00 93.31           C  
ATOM   1325  CD2 TYR A 168       8.048   1.067  15.897  1.00 93.31           C  
ATOM   1326  CE1 TYR A 168       6.506   1.874  18.115  1.00 93.31           C  
ATOM   1327  CE2 TYR A 168       7.711   2.423  16.060  1.00 93.31           C  
ATOM   1328  OH  TYR A 168       6.585   4.131  17.315  1.00 93.31           O  
ATOM   1329  CZ  TYR A 168       6.942   2.828  17.170  1.00 93.31           C  
ATOM   1330  N   LYS A 169       9.513  -2.369  19.594  1.00 82.05           N  
ATOM   1331  CA  LYS A 169       9.530  -2.219  21.063  1.00 82.05           C  
ATOM   1332  C   LYS A 169      10.937  -2.243  21.642  1.00 82.05           C  
ATOM   1333  CB  LYS A 169       8.723  -3.336  21.729  1.00 82.05           C  
ATOM   1334  O   LYS A 169      11.163  -1.454  22.586  1.00 82.05           O  
ATOM   1335  CG  LYS A 169       7.218  -3.198  21.515  1.00 82.05           C  
ATOM   1336  CD  LYS A 169       6.527  -4.366  22.218  1.00 82.05           C  
ATOM   1337  CE  LYS A 169       5.023  -4.269  21.985  1.00 82.05           C  
ATOM   1338  NZ  LYS A 169       4.331  -5.456  22.534  1.00 82.05           N  
ATOM   1339  OXT LYS A 169      11.673  -3.176  21.269  1.00 82.05           O  
TER    1340      LYS A 169                                                      
ENDMDL                                                                          
END                                                                             
