# Supplementary material for: The inorganic pyrophosphatases of microorganisms: a structural and functional review
Source: PeerJ. 2024 Jun 24;12:e17496. doi: 10.7717/peerj.17496 (PMC11210485; doi:10.7717/peerj.17496)
Supplement: Supplemental Information 1 [file peerj-12-17496-s001.zip › Supplementary Files/Familiy I models/AF-P9WI55-F1-model_Mycobacterium.pdb]

HEADER                                            01-JUN-22                     
TITLE     ALPHAFOLD MONOMER V2.0 PREDICTION FOR INORGANIC PYROPHOSPHATASE       
TITLE    2 (P9WI55)                                                             
COMPND    MOL_ID: 1;                                                            
COMPND   2 MOLECULE: INORGANIC PYROPHOSPHATASE;                                 
COMPND   3 CHAIN: A                                                             
SOURCE    MOL_ID: 1;                                                            
SOURCE   2 ORGANISM_SCIENTIFIC: MYCOBACTERIUM TUBERCULOSIS (STRAIN ATCC 25618 / 
SOURCE   3 H37RV);                                                              
SOURCE   4 ORGANISM_TAXID: 83332                                                
REMARK   1                                                                      
REMARK   1 REFERENCE 1                                                          
REMARK   1  AUTH   JOHN JUMPER, RICHARD EVANS, ALEXANDER PRITZEL, TIM GREEN,    
REMARK   1  AUTH 2 MICHAEL FIGURNOV, OLAF RONNEBERGER, KATHRYN TUNYASUVUNAKOOL, 
REMARK   1  AUTH 3 RUSS BATES, AUGUSTIN ZIDEK, ANNA POTAPENKO, ALEX BRIDGLAND,  
REMARK   1  AUTH 4 CLEMENS MEYER, SIMON A A KOHL, ANDREW J BALLARD,             
REMARK   1  AUTH 5 ANDREW COWIE, BERNARDINO ROMERA-PAREDES, STANISLAV NIKOLOV,  
REMARK   1  AUTH 6 RISHUB JAIN, JONAS ADLER, TREVOR BACK, STIG PETERSEN,        
REMARK   1  AUTH 7 DAVID REIMAN, ELLEN CLANCY, MICHAL ZIELINSKI,                
REMARK   1  AUTH 8 MARTIN STEINEGGER, MICHALINA PACHOLSKA, TAMAS BERGHAMMER,    
REMARK   1  AUTH 9 DAVID SILVER, ORIOL VINYALS, ANDREW W SENIOR,                
REMARK   1  AUTH10 KORAY KAVUKCUOGLU, PUSHMEET KOHLI, DEMIS HASSABIS            
REMARK   1  TITL   HIGHLY ACCURATE PROTEIN STRUCTURE PREDICTION WITH ALPHAFOLD  
REMARK   1  REF    NATURE                        V. 596   583 2021              
REMARK   1  REFN                   ISSN 0028-0836                               
REMARK   1  PMID   34265844                                                     
REMARK   1  DOI    10.1038/s41586-021-03819-2                                   
REMARK   1                                                                      
REMARK   1 DISCLAIMERS                                                          
REMARK   1 ALPHAFOLD DATA, COPYRIGHT (2021) DEEPMIND TECHNOLOGIES LIMITED. THE  
REMARK   1 INFORMATION PROVIDED IS THEORETICAL MODELLING ONLY AND CAUTION SHOULD
REMARK   1 BE EXERCISED IN ITS USE. IT IS PROVIDED "AS-IS" WITHOUT ANY WARRANTY 
REMARK   1 OF ANY KIND, WHETHER EXPRESSED OR IMPLIED. NO WARRANTY IS GIVEN THAT 
REMARK   1 USE OF THE INFORMATION SHALL NOT INFRINGE THE RIGHTS OF ANY THIRD    
REMARK   1 PARTY. THE INFORMATION IS NOT INTENDED TO BE A SUBSTITUTE FOR        
REMARK   1 PROFESSIONAL MEDICAL ADVICE, DIAGNOSIS, OR TREATMENT, AND DOES NOT   
REMARK   1 CONSTITUTE MEDICAL OR OTHER PROFESSIONAL ADVICE. IT IS AVAILABLE FOR 
REMARK   1 ACADEMIC AND COMMERCIAL PURPOSES, UNDER CC-BY 4.0 LICENCE.           
DBREF  XXXX A    1   162  UNP    P9WI55   IPYR_MYCTU       1    162             
SEQRES   1 A  162  MET GLN PHE ASP VAL THR ILE GLU ILE PRO LYS GLY GLN          
SEQRES   2 A  162  ARG ASN LYS TYR GLU VAL ASP HIS GLU THR GLY ARG VAL          
SEQRES   3 A  162  ARG LEU ASP ARG TYR LEU TYR THR PRO MET ALA TYR PRO          
SEQRES   4 A  162  THR ASP TYR GLY PHE ILE GLU ASP THR LEU GLY ASP ASP          
SEQRES   5 A  162  GLY ASP PRO LEU ASP ALA LEU VAL LEU LEU PRO GLN PRO          
SEQRES   6 A  162  VAL PHE PRO GLY VAL LEU VAL ALA ALA ARG PRO VAL GLY          
SEQRES   7 A  162  MET PHE ARG MET VAL ASP GLU HIS GLY GLY ASP ASP LYS          
SEQRES   8 A  162  VAL LEU CYS VAL PRO ALA GLY ASP PRO ARG TRP ASP HIS          
SEQRES   9 A  162  VAL GLN ASP ILE GLY ASP VAL PRO ALA PHE GLU LEU ASP          
SEQRES  10 A  162  ALA ILE LYS HIS PHE PHE VAL HIS TYR LYS ASP LEU GLU          
SEQRES  11 A  162  PRO GLY LYS PHE VAL LYS ALA ALA ASP TRP VAL ASP ARG          
SEQRES  12 A  162  ALA GLU ALA GLU ALA GLU VAL GLN ARG SER VAL GLU ARG          
SEQRES  13 A  162  PHE LYS ALA GLY THR HIS                                      
CRYST1    1.000    1.000    1.000  90.00  90.00  90.00 P 1           1          
ORIGX1      1.000000  0.000000  0.000000        0.00000                         
ORIGX2      0.000000  1.000000  0.000000        0.00000                         
ORIGX3      0.000000  0.000000  1.000000        0.00000                         
SCALE1      1.000000  0.000000  0.000000        0.00000                         
SCALE2      0.000000  1.000000  0.000000        0.00000                         
SCALE3      0.000000  0.000000  1.000000        0.00000                         
MODEL        1                                                                  
ATOM      1  N   MET A   1     -16.095   4.795  -1.974  1.00 95.37           N  
ATOM      2  CA  MET A   1     -16.119   3.327  -2.208  1.00 95.37           C  
ATOM      3  C   MET A   1     -15.411   2.585  -1.074  1.00 95.37           C  
ATOM      4  CB  MET A   1     -15.476   3.025  -3.563  1.00 95.37           C  
ATOM      5  O   MET A   1     -14.802   3.252  -0.247  1.00 95.37           O  
ATOM      6  CG  MET A   1     -13.985   3.388  -3.581  1.00 95.37           C  
ATOM      7  SD  MET A   1     -13.301   3.502  -5.241  1.00 95.37           S  
ATOM      8  CE  MET A   1     -13.470   1.796  -5.804  1.00 95.37           C  
ATOM      9  N   GLN A   2     -15.497   1.253  -1.010  1.00 97.65           N  
ATOM     10  CA  GLN A   2     -14.667   0.425  -0.121  1.00 97.65           C  
ATOM     11  C   GLN A   2     -14.325  -0.907  -0.798  1.00 97.65           C  
ATOM     12  CB  GLN A   2     -15.338   0.195   1.247  1.00 97.65           C  
ATOM     13  O   GLN A   2     -15.085  -1.355  -1.657  1.00 97.65           O  
ATOM     14  CG  GLN A   2     -16.616  -0.658   1.191  1.00 97.65           C  
ATOM     15  CD  GLN A   2     -17.225  -0.840   2.575  1.00 97.65           C  
ATOM     16  NE2 GLN A   2     -17.132  -2.013   3.163  1.00 97.65           N  
ATOM     17  OE1 GLN A   2     -17.790   0.076   3.152  1.00 97.65           O  
ATOM     18  N   PHE A   3     -13.212  -1.510  -0.401  1.00 98.64           N  
ATOM     19  CA  PHE A   3     -12.671  -2.758  -0.941  1.00 98.64           C  
ATOM     20  C   PHE A   3     -11.798  -3.444   0.112  1.00 98.64           C  
ATOM     21  CB  PHE A   3     -11.861  -2.457  -2.214  1.00 98.64           C  
ATOM     22  O   PHE A   3     -11.447  -2.823   1.119  1.00 98.64           O  
ATOM     23  CG  PHE A   3     -10.965  -1.233  -2.124  1.00 98.64           C  
ATOM     24  CD1 PHE A   3     -11.351  -0.044  -2.768  1.00 98.64           C  
ATOM     25  CD2 PHE A   3      -9.756  -1.275  -1.405  1.00 98.64           C  
ATOM     26  CE1 PHE A   3     -10.523   1.089  -2.721  1.00 98.64           C  
ATOM     27  CE2 PHE A   3      -8.932  -0.137  -1.348  1.00 98.64           C  
ATOM     28  CZ  PHE A   3      -9.312   1.043  -2.008  1.00 98.64           C  
ATOM     29  N   ASP A   4     -11.450  -4.704  -0.120  1.00 98.72           N  
ATOM     30  CA  ASP A   4     -10.481  -5.407   0.713  1.00 98.72           C  
ATOM     31  C   ASP A   4      -9.065  -5.201   0.165  1.00 98.72           C  
ATOM     32  CB  ASP A   4     -10.856  -6.888   0.858  1.00 98.72           C  
ATOM     33  O   ASP A   4      -8.836  -5.214  -1.044  1.00 98.72           O  
ATOM     34  CG  ASP A   4     -12.082  -7.116   1.757  1.00 98.72           C  
ATOM     35  OD1 ASP A   4     -12.271  -6.331   2.719  1.00 98.72           O  
ATOM     36  OD2 ASP A   4     -12.826  -8.092   1.516  1.00 98.72           O  
ATOM     37  N   VAL A   5      -8.120  -4.981   1.076  1.00 98.89           N  
ATOM     38  CA  VAL A   5      -6.685  -4.922   0.788  1.00 98.89           C  
ATOM     39  C   VAL A   5      -6.016  -6.109   1.463  1.00 98.89           C  
ATOM     40  CB  VAL A   5      -6.062  -3.600   1.279  1.00 98.89           C  
ATOM     41  O   VAL A   5      -6.116  -6.240   2.686  1.00 98.89           O  
ATOM     42  CG1 VAL A   5      -4.567  -3.527   0.953  1.00 98.89           C  
ATOM     43  CG2 VAL A   5      -6.734  -2.381   0.638  1.00 98.89           C  
ATOM     44  N   THR A   6      -5.306  -6.941   0.705  1.00 98.71           N  
ATOM     45  CA  THR A   6      -4.411  -7.951   1.279  1.00 98.71           C  
ATOM     46  C   THR A   6      -3.097  -7.286   1.650  1.00 98.71           C  
ATOM     47  CB  THR A   6      -4.189  -9.133   0.327  1.00 98.71           C  
ATOM     48  O   THR A   6      -2.373  -6.804   0.786  1.00 98.71           O  
ATOM     49  CG2 THR A   6      -3.060 -10.066   0.766  1.00 98.71           C  
ATOM     50  OG1 THR A   6      -5.324  -9.943   0.400  1.00 98.71           O  
ATOM     51  N   ILE A   7      -2.774  -7.254   2.945  1.00 98.79           N  
ATOM     52  CA  ILE A   7      -1.512  -6.686   3.428  1.00 98.79           C  
ATOM     53  C   ILE A   7      -0.386  -7.694   3.244  1.00 98.79           C  
ATOM     54  CB  ILE A   7      -1.626  -6.224   4.895  1.00 98.79           C  
ATOM     55  O   ILE A   7      -0.420  -8.782   3.811  1.00 98.79           O  
ATOM     56  CG1 ILE A   7      -2.746  -5.175   5.083  1.00 98.79           C  
ATOM     57  CG2 ILE A   7      -0.277  -5.677   5.407  1.00 98.79           C  
ATOM     58  CD1 ILE A   7      -2.631  -3.919   4.210  1.00 98.79           C  
ATOM     59  N   GLU A   8       0.660  -7.311   2.527  1.00 98.69           N  
ATOM     60  CA  GLU A   8       1.861  -8.124   2.342  1.00 98.69           C  
ATOM     61  C   GLU A   8       2.949  -7.723   3.339  1.00 98.69           C  
ATOM     62  CB  GLU A   8       2.370  -7.956   0.911  1.00 98.69           C  
ATOM     63  O   GLU A   8       3.610  -8.570   3.944  1.00 98.69           O  
ATOM     64  CG  GLU A   8       1.303  -8.295  -0.133  1.00 98.69           C  
ATOM     65  CD  GLU A   8       1.942  -8.301  -1.515  1.00 98.69           C  
ATOM     66  OE1 GLU A   8       1.905  -9.377  -2.144  1.00 98.69           O  
ATOM     67  OE2 GLU A   8       2.555  -7.269  -1.852  1.00 98.69           O  
ATOM     68  N   ILE A   9       3.114  -6.417   3.557  1.00 98.68           N  
ATOM     69  CA  ILE A   9       4.219  -5.847   4.320  1.00 98.68           C  
ATOM     70  C   ILE A   9       3.668  -4.987   5.456  1.00 98.68           C  
ATOM     71  CB  ILE A   9       5.184  -5.052   3.425  1.00 98.68           C  
ATOM     72  O   ILE A   9       3.170  -3.886   5.218  1.00 98.68           O  
ATOM     73  CG1 ILE A   9       5.588  -5.872   2.184  1.00 98.68           C  
ATOM     74  CG2 ILE A   9       6.419  -4.685   4.269  1.00 98.68           C  
ATOM     75  CD1 ILE A   9       6.389  -5.066   1.170  1.00 98.68           C  
ATOM     76  N   PRO A  10       3.784  -5.453   6.709  1.00 98.58           N  
ATOM     77  CA  PRO A  10       3.371  -4.667   7.856  1.00 98.58           C  
ATOM     78  C   PRO A  10       4.204  -3.396   8.030  1.00 98.58           C  
ATOM     79  CB  PRO A  10       3.505  -5.593   9.062  1.00 98.58           C  
ATOM     80  O   PRO A  10       5.418  -3.393   7.783  1.00 98.58           O  
ATOM     81  CG  PRO A  10       3.431  -6.995   8.462  1.00 98.58           C  
ATOM     82  CD  PRO A  10       4.071  -6.822   7.093  1.00 98.58           C  
ATOM     83  N   LYS A  11       3.584  -2.341   8.568  1.00 98.66           N  
ATOM     84  CA  LYS A  11       4.286  -1.098   8.920  1.00 98.66           C  
ATOM     85  C   LYS A  11       5.526  -1.370   9.780  1.00 98.66           C  
ATOM     86  CB  LYS A  11       3.315  -0.137   9.619  1.00 98.66           C  
ATOM     87  O   LYS A  11       5.491  -2.120  10.757  1.00 98.66           O  
ATOM     88  CG  LYS A  11       3.987   1.176  10.042  1.00 98.66           C  
ATOM     89  CD  LYS A  11       2.928   2.164  10.537  1.00 98.66           C  
ATOM     90  CE  LYS A  11       3.575   3.467  11.014  1.00 98.66           C  
ATOM     91  NZ  LYS A  11       2.551   4.531  11.153  1.00 98.66           N  
ATOM     92  N   GLY A  12       6.629  -0.703   9.446  1.00 98.34           N  
ATOM     93  CA  GLY A  12       7.908  -0.786  10.151  1.00 98.34           C  
ATOM     94  C   GLY A  12       8.774  -1.987   9.762  1.00 98.34           C  
ATOM     95  O   GLY A  12       9.855  -2.157  10.329  1.00 98.34           O  
ATOM     96  N   GLN A  13       8.351  -2.807   8.796  1.00 98.21           N  
ATOM     97  CA  GLN A  13       9.142  -3.939   8.315  1.00 98.21           C  
ATOM     98  C   GLN A  13      10.152  -3.538   7.235  1.00 98.21           C  
ATOM     99  CB  GLN A  13       8.227  -5.078   7.840  1.00 98.21           C  
ATOM    100  O   GLN A  13       9.954  -2.600   6.464  1.00 98.21           O  
ATOM    101  CG  GLN A  13       7.419  -5.687   8.996  1.00 98.21           C  
ATOM    102  CD  GLN A  13       8.296  -6.342  10.056  1.00 98.21           C  
ATOM    103  NE2 GLN A  13       7.975  -6.182  11.321  1.00 98.21           N  
ATOM    104  OE1 GLN A  13       9.292  -6.994   9.774  1.00 98.21           O  
ATOM    105  N   ARG A  14      11.254  -4.294   7.193  1.00 98.23           N  
ATOM    106  CA  ARG A  14      12.306  -4.232   6.158  1.00 98.23           C  
ATOM    107  C   ARG A  14      12.336  -5.479   5.269  1.00 98.23           C  
ATOM    108  CB  ARG A  14      13.679  -4.043   6.816  1.00 98.23           C  
ATOM    109  O   ARG A  14      13.072  -5.525   4.289  1.00 98.23           O  
ATOM    110  CG  ARG A  14      13.762  -2.785   7.691  1.00 98.23           C  
ATOM    111  CD  ARG A  14      15.172  -2.514   8.235  1.00 98.23           C  
ATOM    112  NE  ARG A  14      16.208  -2.491   7.183  1.00 98.23           N  
ATOM    113  NH1 ARG A  14      18.044  -2.761   8.537  1.00 98.23           N  
ATOM    114  NH2 ARG A  14      18.294  -2.726   6.314  1.00 98.23           N  
ATOM    115  CZ  ARG A  14      17.505  -2.668   7.350  1.00 98.23           C  
ATOM    116  N   ASN A  15      11.577  -6.502   5.648  1.00 98.42           N  
ATOM    117  CA  ASN A  15      11.305  -7.647   4.797  1.00 98.42           C  
ATOM    118  C   ASN A  15      10.235  -7.225   3.797  1.00 98.42           C  
ATOM    119  CB  ASN A  15      10.816  -8.818   5.663  1.00 98.42           C  
ATOM    120  O   ASN A  15       9.138  -6.854   4.212  1.00 98.42           O  
ATOM    121  CG  ASN A  15      11.910  -9.526   6.434  1.00 98.42           C  
ATOM    122  ND2 ASN A  15      11.559 -10.399   7.342  1.00 98.42           N  
ATOM    123  OD1 ASN A  15      13.093  -9.326   6.253  1.00 98.42           O  
ATOM    124  N   LYS A  16      10.558  -7.289   2.508  1.00 98.07           N  
ATOM    125  CA  LYS A  16       9.570  -7.191   1.446  1.00 98.07           C  
ATOM    126  C   LYS A  16       9.010  -8.585   1.200  1.00 98.07           C  
ATOM    127  CB  LYS A  16      10.195  -6.555   0.201  1.00 98.07           C  
ATOM    128  O   LYS A  16       9.734  -9.478   0.755  1.00 98.07           O  
ATOM    129  CG  LYS A  16       9.136  -6.390  -0.896  1.00 98.07           C  
ATOM    130  CD  LYS A  16       9.725  -5.729  -2.137  1.00 98.07           C  
ATOM    131  CE  LYS A  16       8.774  -5.834  -3.340  1.00 98.07           C  
ATOM    132  NZ  LYS A  16       8.658  -7.236  -3.795  1.00 98.07           N  
ATOM    133  N   TYR A  17       7.750  -8.763   1.558  1.00 98.14           N  
ATOM    134  CA  TYR A  17       6.992  -9.963   1.247  1.00 98.14           C  
ATOM    135  C   TYR A  17       6.175  -9.742  -0.021  1.00 98.14           C  
ATOM    136  CB  TYR A  17       6.082 -10.338   2.416  1.00 98.14           C  
ATOM    137  O   TYR A  17       5.929  -8.599  -0.391  1.00 98.14           O  
ATOM    138  CG  TYR A  17       6.791 -10.521   3.743  1.00 98.14           C  
ATOM    139  CD1 TYR A  17       7.475 -11.719   4.020  1.00 98.14           C  
ATOM    140  CD2 TYR A  17       6.760  -9.489   4.698  1.00 98.14           C  
ATOM    141  CE1 TYR A  17       8.128 -11.889   5.257  1.00 98.14           C  
ATOM    142  CE2 TYR A  17       7.399  -9.654   5.939  1.00 98.14           C  
ATOM    143  OH  TYR A  17       8.685 -11.007   7.429  1.00 98.14           O  
ATOM    144  CZ  TYR A  17       8.078 -10.857   6.220  1.00 98.14           C  
ATOM    145  N   GLU A  18       5.773 -10.841  -0.639  1.00 96.98           N  
ATOM    146  CA  GLU A  18       4.821 -10.894  -1.745  1.00 96.98           C  
ATOM    147  C   GLU A  18       3.882 -12.080  -1.517  1.00 96.98           C  
ATOM    148  CB  GLU A  18       5.555 -11.079  -3.079  1.00 96.98           C  
ATOM    149  O   GLU A  18       4.282 -13.103  -0.944  1.00 96.98           O  
ATOM    150  CG  GLU A  18       6.374  -9.847  -3.486  1.00 96.98           C  
ATOM    151  CD  GLU A  18       7.140 -10.052  -4.799  1.00 96.98           C  
ATOM    152  OE1 GLU A  18       7.659  -9.025  -5.300  1.00 96.98           O  
ATOM    153  OE2 GLU A  18       7.394 -11.215  -5.177  1.00 96.98           O  
ATOM    154  N   VAL A  19       2.640 -11.968  -1.960  1.00 97.37           N  
ATOM    155  CA  VAL A  19       1.695 -13.074  -2.039  1.00 97.37           C  
ATOM    156  C   VAL A  19       1.863 -13.754  -3.389  1.00 97.37           C  
ATOM    157  CB  VAL A  19       0.254 -12.604  -1.793  1.00 97.37           C  
ATOM    158  O   VAL A  19       1.724 -13.172  -4.455  1.00 97.37           O  
ATOM    159  CG1 VAL A  19      -0.768 -13.730  -2.014  1.00 97.37           C  
ATOM    160  CG2 VAL A  19       0.105 -12.149  -0.334  1.00 97.37           C  
ATOM    161  N   ASP A  20       2.154 -15.044  -3.339  1.00 94.72           N  
ATOM    162  CA  ASP A  20       2.200 -15.905  -4.509  1.00 94.72           C  
ATOM    163  C   ASP A  20       0.754 -16.154  -4.982  1.00 94.72           C  
ATOM    164  CB  ASP A  20       2.975 -17.150  -4.048  1.00 94.72           C  
ATOM    165  O   ASP A  20       0.038 -16.945  -4.367  1.00 94.72           O  
ATOM    166  CG  ASP A  20       3.204 -18.251  -5.076  1.00 94.72           C  
ATOM    167  OD1 ASP A  20       2.201 -18.663  -5.696  1.00 94.72           O  
ATOM    168  OD2 ASP A  20       4.319 -18.848  -5.021  1.00 94.72           O  
ATOM    169  N   HIS A  21       0.308 -15.453  -6.031  1.00 88.90           N  
ATOM    170  CA  HIS A  21      -1.087 -15.481  -6.503  1.00 88.90           C  
ATOM    171  C   HIS A  21      -1.570 -16.865  -6.971  1.00 88.90           C  
ATOM    172  CB  HIS A  21      -1.279 -14.440  -7.619  1.00 88.90           C  
ATOM    173  O   HIS A  21      -2.770 -17.131  -6.953  1.00 88.90           O  
ATOM    174  CG  HIS A  21      -1.158 -13.020  -7.130  1.00 88.90           C  
ATOM    175  CD2 HIS A  21      -0.096 -12.174  -7.317  1.00 88.90           C  
ATOM    176  ND1 HIS A  21      -2.089 -12.338  -6.375  1.00 88.90           N  
ATOM    177  CE1 HIS A  21      -1.585 -11.126  -6.092  1.00 88.90           C  
ATOM    178  NE2 HIS A  21      -0.383 -10.981  -6.657  1.00 88.90           N  
ATOM    179  N   GLU A  22      -0.664 -17.781  -7.331  1.00 90.16           N  
ATOM    180  CA  GLU A  22      -1.029 -19.161  -7.675  1.00 90.16           C  
ATOM    181  C   GLU A  22      -1.307 -20.015  -6.430  1.00 90.16           C  
ATOM    182  CB  GLU A  22       0.092 -19.833  -8.482  1.00 90.16           C  
ATOM    183  O   GLU A  22      -2.166 -20.899  -6.446  1.00 90.16           O  
ATOM    184  CG  GLU A  22       0.374 -19.192  -9.850  1.00 90.16           C  
ATOM    185  CD  GLU A  22       1.387 -20.004 -10.685  1.00 90.16           C  
ATOM    186  OE1 GLU A  22       1.543 -19.686 -11.885  1.00 90.16           O  
ATOM    187  OE2 GLU A  22       1.990 -20.969 -10.151  1.00 90.16           O  
ATOM    188  N   THR A  23      -0.561 -19.790  -5.342  1.00 94.75           N  
ATOM    189  CA  THR A  23      -0.623 -20.640  -4.139  1.00 94.75           C  
ATOM    190  C   THR A  23      -1.288 -19.986  -2.928  1.00 94.75           C  
ATOM    191  CB  THR A  23       0.761 -21.183  -3.754  1.00 94.75           C  
ATOM    192  O   THR A  23      -1.553 -20.677  -1.941  1.00 94.75           O  
ATOM    193  CG2 THR A  23       1.460 -21.935  -4.887  1.00 94.75           C  
ATOM    194  OG1 THR A  23       1.642 -20.171  -3.341  1.00 94.75           O  
ATOM    195  N   GLY A  24      -1.527 -18.674  -2.969  1.00 92.29           N  
ATOM    196  CA  GLY A  24      -2.030 -17.856  -1.862  1.00 92.29           C  
ATOM    197  C   GLY A  24      -1.062 -17.733  -0.680  1.00 92.29           C  
ATOM    198  O   GLY A  24      -1.475 -17.374   0.422  1.00 92.29           O  
ATOM    199  N   ARG A  25       0.220 -18.090  -0.846  1.00 97.43           N  
ATOM    200  CA  ARG A  25       1.203 -18.065   0.250  1.00 97.43           C  
ATOM    201  C   ARG A  25       2.014 -16.782   0.252  1.00 97.43           C  
ATOM    202  CB  ARG A  25       2.137 -19.275   0.199  1.00 97.43           C  
ATOM    203  O   ARG A  25       2.499 -16.351  -0.785  1.00 97.43           O  
ATOM    204  CG  ARG A  25       1.387 -20.586   0.466  1.00 97.43           C  
ATOM    205  CD  ARG A  25       2.363 -21.719   0.794  1.00 97.43           C  
ATOM    206  NE  ARG A  25       3.282 -21.960  -0.333  1.00 97.43           N  
ATOM    207  NH1 ARG A  25       3.182 -24.252  -0.398  1.00 97.43           N  
ATOM    208  NH2 ARG A  25       4.326 -23.129  -1.961  1.00 97.43           N  
ATOM    209  CZ  ARG A  25       3.598 -23.113  -0.882  1.00 97.43           C  
ATOM    210  N   VAL A  26       2.279 -16.266   1.448  1.00 97.98           N  
ATOM    211  CA  VAL A  26       3.228 -15.168   1.650  1.00 97.98           C  
ATOM    212  C   VAL A  26       4.659 -15.693   1.511  1.00 97.98           C  
ATOM    213  CB  VAL A  26       3.018 -14.490   3.012  1.00 97.98           C  
ATOM    214  O   VAL A  26       5.070 -16.629   2.205  1.00 97.98           O  
ATOM    215  CG1 VAL A  26       3.953 -13.288   3.168  1.00 97.98           C  
ATOM    216  CG2 VAL A  26       1.575 -13.998   3.185  1.00 97.98           C  
ATOM    217  N   ARG A  27       5.434 -15.069   0.630  1.00 97.93           N  
ATOM    218  CA  ARG A  27       6.836 -15.364   0.346  1.00 97.93           C  
ATOM    219  C   ARG A  27       7.690 -14.153   0.697  1.00 97.93           C  
ATOM    220  CB  ARG A  27       6.935 -15.731  -1.140  1.00 97.93           C  
ATOM    221  O   ARG A  27       7.320 -13.023   0.418  1.00 97.93           O  
ATOM    222  CG  ARG A  27       8.347 -16.153  -1.572  1.00 97.93           C  
ATOM    223  CD  ARG A  27       8.376 -16.505  -3.063  1.00 97.93           C  
ATOM    224  NE  ARG A  27       7.497 -17.648  -3.388  1.00 97.93           N  
ATOM    225  NH1 ARG A  27       9.004 -19.351  -3.119  1.00 97.93           N  
ATOM    226  NH2 ARG A  27       6.913 -19.775  -3.865  1.00 97.93           N  
ATOM    227  CZ  ARG A  27       7.810 -18.923  -3.446  1.00 97.93           C  
ATOM    228  N   LEU A  28       8.851 -14.381   1.307  1.00 97.98           N  
ATOM    229  CA  LEU A  28       9.873 -13.341   1.415  1.00 97.98           C  
ATOM    230  C   LEU A  28      10.544 -13.181   0.045  1.00 97.98           C  
ATOM    231  CB  LEU A  28      10.871 -13.732   2.520  1.00 97.98           C  
ATOM    232  O   LEU A  28      11.233 -14.105  -0.385  1.00 97.98           O  
ATOM    233  CG  LEU A  28      12.036 -12.738   2.694  1.00 97.98           C  
ATOM    234  CD1 LEU A  28      11.558 -11.386   3.220  1.00 97.98           C  
ATOM    235  CD2 LEU A  28      13.037 -13.300   3.707  1.00 97.98           C  
ATOM    236  N   ASP A  29      10.347 -12.034  -0.601  1.00 96.27           N  
ATOM    237  CA  ASP A  29      11.042 -11.660  -1.838  1.00 96.27           C  
ATOM    238  C   ASP A  29      12.482 -11.250  -1.501  1.00 96.27           C  
ATOM    239  CB  ASP A  29      10.247 -10.548  -2.553  1.00 96.27           C  
ATOM    240  O   ASP A  29      13.447 -11.930  -1.860  1.00 96.27           O  
ATOM    241  CG  ASP A  29      11.031  -9.889  -3.694  1.00 96.27           C  
ATOM    242  OD1 ASP A  29      11.181  -8.636  -3.641  1.00 96.27           O  
ATOM    243  OD2 ASP A  29      11.589 -10.615  -4.535  1.00 96.27           O  
ATOM    244  N   ARG A  30      12.643 -10.188  -0.697  1.00 97.34           N  
ATOM    245  CA  ARG A  30      13.969  -9.702  -0.289  1.00 97.34           C  
ATOM    246  C   ARG A  30      13.972  -8.910   1.011  1.00 97.34           C  
ATOM    247  CB  ARG A  30      14.590  -8.897  -1.448  1.00 97.34           C  
ATOM    248  O   ARG A  30      12.951  -8.421   1.488  1.00 97.34           O  
ATOM    249  CG  ARG A  30      13.897  -7.555  -1.734  1.00 97.34           C  
ATOM    250  CD  ARG A  30      14.443  -6.987  -3.048  1.00 97.34           C  
ATOM    251  NE  ARG A  30      13.954  -5.628  -3.326  1.00 97.34           N  
ATOM    252  NH1 ARG A  30      11.991  -6.169  -4.437  1.00 97.34           N  
ATOM    253  NH2 ARG A  30      12.636  -4.036  -4.165  1.00 97.34           N  
ATOM    254  CZ  ARG A  30      12.852  -5.304  -3.970  1.00 97.34           C  
ATOM    255  N   TYR A  31      15.169  -8.731   1.558  1.00 97.87           N  
ATOM    256  CA  TYR A  31      15.439  -7.700   2.555  1.00 97.87           C  
ATOM    257  C   TYR A  31      15.812  -6.397   1.848  1.00 97.87           C  
ATOM    258  CB  TYR A  31      16.571  -8.166   3.472  1.00 97.87           C  
ATOM    259  O   TYR A  31      16.618  -6.430   0.917  1.00 97.87           O  
ATOM    260  CG  TYR A  31      16.682  -7.353   4.740  1.00 97.87           C  
ATOM    261  CD1 TYR A  31      17.775  -6.505   4.985  1.00 97.87           C  
ATOM    262  CD2 TYR A  31      15.678  -7.495   5.703  1.00 97.87           C  
ATOM    263  CE1 TYR A  31      17.881  -5.857   6.231  1.00 97.87           C  
ATOM    264  CE2 TYR A  31      15.765  -6.846   6.942  1.00 97.87           C  
ATOM    265  OH  TYR A  31      16.982  -5.460   8.437  1.00 97.87           O  
ATOM    266  CZ  TYR A  31      16.877  -6.029   7.209  1.00 97.87           C  
ATOM    267  N   LEU A  32      15.254  -5.261   2.273  1.00 97.98           N  
ATOM    268  CA  LEU A  32      15.580  -3.974   1.652  1.00 97.98           C  
ATOM    269  C   LEU A  32      17.085  -3.669   1.750  1.00 97.98           C  
ATOM    270  CB  LEU A  32      14.750  -2.828   2.258  1.00 97.98           C  
ATOM    271  O   LEU A  32      17.715  -3.871   2.793  1.00 97.98           O  
ATOM    272  CG  LEU A  32      13.220  -2.924   2.089  1.00 97.98           C  
ATOM    273  CD1 LEU A  32      12.591  -1.610   2.552  1.00 97.98           C  
ATOM    274  CD2 LEU A  32      12.792  -3.240   0.655  1.00 97.98           C  
ATOM    275  N   TYR A  33      17.648  -3.138   0.661  1.00 97.62           N  
ATOM    276  CA  TYR A  33      19.075  -2.810   0.553  1.00 97.62           C  
ATOM    277  C   TYR A  33      19.441  -1.586   1.399  1.00 97.62           C  
ATOM    278  CB  TYR A  33      19.438  -2.574  -0.923  1.00 97.62           C  
ATOM    279  O   TYR A  33      20.573  -1.450   1.865  1.00 97.62           O  
ATOM    280  CG  TYR A  33      19.557  -3.833  -1.762  1.00 97.62           C  
ATOM    281  CD1 TYR A  33      20.789  -4.144  -2.373  1.00 97.62           C  
ATOM    282  CD2 TYR A  33      18.451  -4.688  -1.950  1.00 97.62           C  
ATOM    283  CE1 TYR A  33      20.924  -5.313  -3.144  1.00 97.62           C  
ATOM    284  CE2 TYR A  33      18.585  -5.861  -2.711  1.00 97.62           C  
ATOM    285  OH  TYR A  33      19.937  -7.310  -4.046  1.00 97.62           O  
ATOM    286  CZ  TYR A  33      19.819  -6.177  -3.309  1.00 97.62           C  
ATOM    287  N   THR A  34      18.470  -0.705   1.633  1.00 97.68           N  
ATOM    288  CA  THR A  34      18.591   0.457   2.510  1.00 97.68           C  
ATOM    289  C   THR A  34      18.204   0.105   3.956  1.00 97.68           C  
ATOM    290  CB  THR A  34      17.746   1.623   1.969  1.00 97.68           C  
ATOM    291  O   THR A  34      17.499  -0.877   4.214  1.00 97.68           O  
ATOM    292  CG2 THR A  34      18.193   2.076   0.581  1.00 97.68           C  
ATOM    293  OG1 THR A  34      16.396   1.245   1.900  1.00 97.68           O  
ATOM    294  N   PRO A  35      18.634   0.900   4.955  1.00 97.20           N  
ATOM    295  CA  PRO A  35      18.173   0.765   6.338  1.00 97.20           C  
ATOM    296  C   PRO A  35      16.736   1.274   6.569  1.00 97.20           C  
ATOM    297  CB  PRO A  35      19.226   1.491   7.179  1.00 97.20           C  
ATOM    298  O   PRO A  35      16.320   1.395   7.720  1.00 97.20           O  
ATOM    299  CG  PRO A  35      19.688   2.604   6.244  1.00 97.20           C  
ATOM    300  CD  PRO A  35      19.639   1.951   4.862  1.00 97.20           C  
ATOM    301  N   MET A  36      15.987   1.584   5.505  1.00 98.06           N  
ATOM    302  CA  MET A  36      14.616   2.094   5.566  1.00 98.06           C  
ATOM    303  C   MET A  36      13.617   0.974   5.865  1.00 98.06           C  
ATOM    304  CB  MET A  36      14.254   2.801   4.250  1.00 98.06           C  
ATOM    305  O   MET A  36      13.912  -0.198   5.640  1.00 98.06           O  
ATOM    306  CG  MET A  36      15.233   3.936   3.928  1.00 98.06           C  
ATOM    307  SD  MET A  36      14.867   4.848   2.413  1.00 98.06           S  
ATOM    308  CE  MET A  36      13.543   5.936   2.983  1.00 98.06           C  
ATOM    309  N   ALA A  37      12.436   1.349   6.353  1.00 98.25           N  
ATOM    310  CA  ALA A  37      11.330   0.448   6.658  1.00 98.25           C  
ATOM    311  C   ALA A  37      10.017   1.019   6.110  1.00 98.25           C  
ATOM    312  CB  ALA A  37      11.265   0.254   8.176  1.00 98.25           C  
ATOM    313  O   ALA A  37       9.878   2.241   6.024  1.00 98.25           O  
ATOM    314  N   TYR A  38       9.068   0.144   5.768  1.00 98.54           N  
ATOM    315  CA  TYR A  38       7.783   0.555   5.201  1.00 98.54           C  
ATOM    316  C   TYR A  38       7.015   1.470   6.178  1.00 98.54           C  
ATOM    317  CB  TYR A  38       6.949  -0.668   4.796  1.00 98.54           C  
ATOM    318  O   TYR A  38       6.854   1.112   7.349  1.00 98.54           O  
ATOM    319  CG  TYR A  38       7.332  -1.226   3.437  1.00 98.54           C  
ATOM    320  CD1 TYR A  38       6.529  -0.947   2.312  1.00 98.54           C  
ATOM    321  CD2 TYR A  38       8.487  -2.019   3.288  1.00 98.54           C  
ATOM    322  CE1 TYR A  38       6.875  -1.456   1.046  1.00 98.54           C  
ATOM    323  CE2 TYR A  38       8.831  -2.540   2.025  1.00 98.54           C  
ATOM    324  OH  TYR A  38       8.360  -2.778  -0.311  1.00 98.54           O  
ATOM    325  CZ  TYR A  38       8.031  -2.253   0.899  1.00 98.54           C  
ATOM    326  N   PRO A  39       6.554   2.658   5.743  1.00 98.18           N  
ATOM    327  CA  PRO A  39       5.940   3.657   6.624  1.00 98.18           C  
ATOM    328  C   PRO A  39       4.480   3.342   6.989  1.00 98.18           C  
ATOM    329  CB  PRO A  39       6.064   4.979   5.858  1.00 98.18           C  
ATOM    330  O   PRO A  39       3.965   3.882   7.973  1.00 98.18           O  
ATOM    331  CG  PRO A  39       6.032   4.543   4.394  1.00 98.18           C  
ATOM    332  CD  PRO A  39       6.755   3.207   4.411  1.00 98.18           C  
ATOM    333  N   THR A  40       3.830   2.452   6.237  1.00 98.63           N  
ATOM    334  CA  THR A  40       2.439   2.005   6.408  1.00 98.63           C  
ATOM    335  C   THR A  40       2.357   0.492   6.236  1.00 98.63           C  
ATOM    336  CB  THR A  40       1.494   2.686   5.399  1.00 98.63           C  
ATOM    337  O   THR A  40       3.325  -0.132   5.798  1.00 98.63           O  
ATOM    338  CG2 THR A  40       1.661   4.205   5.373  1.00 98.63           C  
ATOM    339  OG1 THR A  40       1.748   2.229   4.096  1.00 98.63           O  
ATOM    340  N   ASP A  41       1.209  -0.096   6.568  1.00 98.88           N  
ATOM    341  CA  ASP A  41       0.872  -1.421   6.057  1.00 98.88           C  
ATOM    342  C   ASP A  41       0.679  -1.295   4.538  1.00 98.88           C  
ATOM    343  CB  ASP A  41      -0.357  -1.980   6.790  1.00 98.88           C  
ATOM    344  O   ASP A  41       0.065  -0.334   4.064  1.00 98.88           O  
ATOM    345  CG  ASP A  41      -0.038  -2.250   8.264  1.00 98.88           C  
ATOM    346  OD1 ASP A  41       0.337  -3.395   8.610  1.00 98.88           O  
ATOM    347  OD2 ASP A  41      -0.099  -1.295   9.070  1.00 98.88           O  
ATOM    348  N   TYR A  42       1.290  -2.198   3.781  1.00 98.85           N  
ATOM    349  CA  TYR A  42       1.347  -2.154   2.322  1.00 98.85           C  
ATOM    350  C   TYR A  42       0.981  -3.510   1.732  1.00 98.85           C  
ATOM    351  CB  TYR A  42       2.745  -1.708   1.878  1.00 98.85           C  
ATOM    352  O   TYR A  42       1.334  -4.553   2.289  1.00 98.85           O  
ATOM    353  CG  TYR A  42       3.002  -1.780   0.383  1.00 98.85           C  
ATOM    354  CD1 TYR A  42       3.694  -2.880  -0.154  1.00 98.85           C  
ATOM    355  CD2 TYR A  42       2.519  -0.782  -0.487  1.00 98.85           C  
ATOM    356  CE1 TYR A  42       4.026  -2.909  -1.519  1.00 98.85           C  
ATOM    357  CE2 TYR A  42       2.825  -0.821  -1.863  1.00 98.85           C  
ATOM    358  OH  TYR A  42       4.085  -1.867  -3.647  1.00 98.85           O  
ATOM    359  CZ  TYR A  42       3.617  -1.870  -2.375  1.00 98.85           C  
ATOM    360  N   GLY A  43       0.283  -3.485   0.608  1.00 98.59           N  
ATOM    361  CA  GLY A  43      -0.080  -4.659  -0.169  1.00 98.59           C  
ATOM    362  C   GLY A  43      -0.908  -4.233  -1.369  1.00 98.59           C  
ATOM    363  O   GLY A  43      -0.650  -3.163  -1.911  1.00 98.59           O  
ATOM    364  N   PHE A  44      -1.924  -5.004  -1.741  1.00 98.42           N  
ATOM    365  CA  PHE A  44      -2.708  -4.748  -2.950  1.00 98.42           C  
ATOM    366  C   PHE A  44      -4.216  -4.869  -2.722  1.00 98.42           C  
ATOM    367  CB  PHE A  44      -2.242  -5.685  -4.064  1.00 98.42           C  
ATOM    368  O   PHE A  44      -4.678  -5.482  -1.757  1.00 98.42           O  
ATOM    369  CG  PHE A  44      -2.480  -7.155  -3.762  1.00 98.42           C  
ATOM    370  CD1 PHE A  44      -1.475  -7.909  -3.130  1.00 98.42           C  
ATOM    371  CD2 PHE A  44      -3.720  -7.754  -4.055  1.00 98.42           C  
ATOM    372  CE1 PHE A  44      -1.719  -9.242  -2.763  1.00 98.42           C  
ATOM    373  CE2 PHE A  44      -3.963  -9.090  -3.692  1.00 98.42           C  
ATOM    374  CZ  PHE A  44      -2.966  -9.833  -3.037  1.00 98.42           C  
ATOM    375  N   ILE A  45      -4.991  -4.259  -3.616  1.00 98.71           N  
ATOM    376  CA  ILE A  45      -6.454  -4.274  -3.595  1.00 98.71           C  
ATOM    377  C   ILE A  45      -6.963  -5.555  -4.264  1.00 98.71           C  
ATOM    378  CB  ILE A  45      -7.024  -3.001  -4.262  1.00 98.71           C  
ATOM    379  O   ILE A  45      -6.626  -5.841  -5.413  1.00 98.71           O  
ATOM    380  CG1 ILE A  45      -6.446  -1.725  -3.611  1.00 98.71           C  
ATOM    381  CG2 ILE A  45      -8.560  -3.014  -4.149  1.00 98.71           C  
ATOM    382  CD1 ILE A  45      -6.856  -0.416  -4.287  1.00 98.71           C  
ATOM    383  N   GLU A  46      -7.814  -6.305  -3.566  1.00 97.74           N  
ATOM    384  CA  GLU A  46      -8.457  -7.506  -4.108  1.00 97.74           C  
ATOM    385  C   GLU A  46      -9.295  -7.189  -5.356  1.00 97.74           C  
ATOM    386  CB  GLU A  46      -9.347  -8.162  -3.042  1.00 97.74           C  
ATOM    387  O   GLU A  46      -9.894  -6.116  -5.469  1.00 97.74           O  
ATOM    388  CG  GLU A  46      -8.562  -8.776  -1.874  1.00 97.74           C  
ATOM    389  CD  GLU A  46      -7.644  -9.928  -2.310  1.00 97.74           C  
ATOM    390  OE1 GLU A  46      -6.493  -9.965  -1.826  1.00 97.74           O  
ATOM    391  OE2 GLU A  46      -8.087 -10.788  -3.097  1.00 97.74           O  
ATOM    392  N   ASP A  47      -9.364  -8.144  -6.285  1.00 96.15           N  
ATOM    393  CA  ASP A  47     -10.125  -8.035  -7.537  1.00 96.15           C  
ATOM    394  C   ASP A  47      -9.746  -6.816  -8.410  1.00 96.15           C  
ATOM    395  CB  ASP A  47     -11.638  -8.127  -7.262  1.00 96.15           C  
ATOM    396  O   ASP A  47     -10.598  -6.206  -9.072  1.00 96.15           O  
ATOM    397  CG  ASP A  47     -12.073  -9.387  -6.509  1.00 96.15           C  
ATOM    398  OD1 ASP A  47     -11.574 -10.482  -6.854  1.00 96.15           O  
ATOM    399  OD2 ASP A  47     -13.018  -9.266  -5.692  1.00 96.15           O  
ATOM    400  N   THR A  48      -8.460  -6.450  -8.423  1.00 97.46           N  
ATOM    401  CA  THR A  48      -7.909  -5.385  -9.274  1.00 97.46           C  
ATOM    402  C   THR A  48      -6.774  -5.881 -10.163  1.00 97.46           C  
ATOM    403  CB  THR A  48      -7.440  -4.167  -8.468  1.00 97.46           C  
ATOM    404  O   THR A  48      -6.088  -6.846  -9.840  1.00 97.46           O  
ATOM    405  CG2 THR A  48      -8.548  -3.531  -7.640  1.00 97.46           C  
ATOM    406  OG1 THR A  48      -6.335  -4.442  -7.655  1.00 97.46           O  
ATOM    407  N   LEU A  49      -6.585  -5.209 -11.302  1.00 95.20           N  
ATOM    408  CA  LEU A  49      -5.463  -5.420 -12.213  1.00 95.20           C  
ATOM    409  C   LEU A  49      -4.916  -4.060 -12.661  1.00 95.20           C  
ATOM    410  CB  LEU A  49      -5.953  -6.267 -13.401  1.00 95.20           C  
ATOM    411  O   LEU A  49      -5.653  -3.257 -13.246  1.00 95.20           O  
ATOM    412  CG  LEU A  49      -4.827  -6.743 -14.335  1.00 95.20           C  
ATOM    413  CD1 LEU A  49      -3.982  -7.829 -13.674  1.00 95.20           C  
ATOM    414  CD2 LEU A  49      -5.436  -7.312 -15.618  1.00 95.20           C  
ATOM    415  N   GLY A  50      -3.648  -3.798 -12.375  1.00 90.39           N  
ATOM    416  CA  GLY A  50      -2.872  -2.655 -12.838  1.00 90.39           C  
ATOM    417  C   GLY A  50      -2.492  -2.759 -14.316  1.00 90.39           C  
ATOM    418  O   GLY A  50      -2.768  -3.752 -14.992  1.00 90.39           O  
ATOM    419  N   ASP A  51      -1.875  -1.702 -14.843  1.00 85.90           N  
ATOM    420  CA  ASP A  51      -1.392  -1.681 -16.233  1.00 85.90           C  
ATOM    421  C   ASP A  51      -0.091  -2.488 -16.426  1.00 85.90           C  
ATOM    422  CB  ASP A  51      -1.215  -0.226 -16.705  1.00 85.90           C  
ATOM    423  O   ASP A  51       0.275  -2.810 -17.559  1.00 85.90           O  
ATOM    424  CG  ASP A  51      -2.536   0.518 -16.955  1.00 85.90           C  
ATOM    425  OD1 ASP A  51      -3.527  -0.096 -17.425  1.00 85.90           O  
ATOM    426  OD2 ASP A  51      -2.575   1.747 -16.732  1.00 85.90           O  
ATOM    427  N   ASP A  52       0.596  -2.829 -15.336  1.00 86.10           N  
ATOM    428  CA  ASP A  52       1.777  -3.700 -15.288  1.00 86.10           C  
ATOM    429  C   ASP A  52       1.431  -5.200 -15.252  1.00 86.10           C  
ATOM    430  CB  ASP A  52       2.646  -3.300 -14.084  1.00 86.10           C  
ATOM    431  O   ASP A  52       2.292  -6.036 -15.528  1.00 86.10           O  
ATOM    432  CG  ASP A  52       1.916  -3.333 -12.734  1.00 86.10           C  
ATOM    433  OD1 ASP A  52       0.723  -3.731 -12.718  1.00 86.10           O  
ATOM    434  OD2 ASP A  52       2.538  -2.856 -11.768  1.00 86.10           O  
ATOM    435  N   GLY A  53       0.160  -5.534 -15.011  1.00 87.80           N  
ATOM    436  CA  GLY A  53      -0.340  -6.904 -14.920  1.00 87.80           C  
ATOM    437  C   GLY A  53      -0.389  -7.465 -13.499  1.00 87.80           C  
ATOM    438  O   GLY A  53      -0.874  -8.585 -13.336  1.00 87.80           O  
ATOM    439  N   ASP A  54       0.040  -6.694 -12.501  1.00 92.69           N  
ATOM    440  CA  ASP A  54      -0.085  -7.035 -11.087  1.00 92.69           C  
ATOM    441  C   ASP A  54      -1.321  -6.341 -10.483  1.00 92.69           C  
ATOM    442  CB  ASP A  54       1.224  -6.685 -10.353  1.00 92.69           C  
ATOM    443  O   ASP A  54      -1.883  -5.422 -11.086  1.00 92.69           O  
ATOM    444  CG  ASP A  54       2.401  -7.588 -10.762  1.00 92.69           C  
ATOM    445  OD1 ASP A  54       2.163  -8.791 -11.033  1.00 92.69           O  
ATOM    446  OD2 ASP A  54       3.559  -7.107 -10.772  1.00 92.69           O  
ATOM    447  N   PRO A  55      -1.841  -6.781  -9.326  1.00 96.25           N  
ATOM    448  CA  PRO A  55      -2.925  -6.071  -8.651  1.00 96.25           C  
ATOM    449  C   PRO A  55      -2.538  -4.643  -8.241  1.00 96.25           C  
ATOM    450  CB  PRO A  55      -3.282  -6.941  -7.452  1.00 96.25           C  
ATOM    451  O   PRO A  55      -1.378  -4.347  -7.978  1.00 96.25           O  
ATOM    452  CG  PRO A  55      -2.881  -8.335  -7.911  1.00 96.25           C  
ATOM    453  CD  PRO A  55      -1.589  -8.055  -8.674  1.00 96.25           C  
ATOM    454  N   LEU A  56      -3.526  -3.747  -8.148  1.00 97.94           N  
ATOM    455  CA  LEU A  56      -3.280  -2.349  -7.794  1.00 97.94           C  
ATOM    456  C   LEU A  56      -2.805  -2.229  -6.341  1.00 97.94           C  
ATOM    457  CB  LEU A  56      -4.546  -1.513  -8.057  1.00 97.94           C  
ATOM    458  O   LEU A  56      -3.507  -2.630  -5.410  1.00 97.94           O  
ATOM    459  CG  LEU A  56      -4.412  -0.018  -7.702  1.00 97.94           C  
ATOM    460  CD1 LEU A  56      -3.343   0.699  -8.528  1.00 97.94           C  
ATOM    461  CD2 LEU A  56      -5.744   0.690  -7.967  1.00 97.94           C  
ATOM    462  N   ASP A  57      -1.650  -1.601  -6.152  1.00 98.41           N  
ATOM    463  CA  ASP A  57      -1.047  -1.381  -4.843  1.00 98.41           C  
ATOM    464  C   ASP A  57      -1.887  -0.480  -3.925  1.00 98.41           C  
ATOM    465  CB  ASP A  57       0.313  -0.710  -5.015  1.00 98.41           C  
ATOM    466  O   ASP A  57      -2.482   0.525  -4.334  1.00 98.41           O  
ATOM    467  CG  ASP A  57       1.484  -1.624  -5.328  1.00 98.41           C  
ATOM    468  OD1 ASP A  57       1.412  -2.829  -5.039  1.00 98.41           O  
ATOM    469  OD2 ASP A  57       2.562  -1.031  -5.568  1.00 98.41           O  
ATOM    470  N   ALA A  58      -1.828  -0.765  -2.626  1.00 98.82           N  
ATOM    471  CA  ALA A  58      -2.441   0.028  -1.576  1.00 98.82           C  
ATOM    472  C   ALA A  58      -1.542   0.208  -0.345  1.00 98.82           C  
ATOM    473  CB  ALA A  58      -3.794  -0.579  -1.203  1.00 98.82           C  
ATOM    474  O   ALA A  58      -0.829  -0.687   0.112  1.00 98.82           O  
ATOM    475  N   LEU A  59      -1.645   1.399   0.239  1.00 98.90           N  
ATOM    476  CA  LEU A  59      -1.070   1.797   1.518  1.00 98.90           C  
ATOM    477  C   LEU A  59      -2.218   1.984   2.500  1.00 98.90           C  
ATOM    478  CB  LEU A  59      -0.320   3.129   1.335  1.00 98.90           C  
ATOM    479  O   LEU A  59      -3.088   2.814   2.254  1.00 98.90           O  
ATOM    480  CG  LEU A  59       0.841   3.073   0.338  1.00 98.90           C  
ATOM    481  CD1 LEU A  59       1.258   4.490  -0.050  1.00 98.90           C  
ATOM    482  CD2 LEU A  59       2.044   2.370   0.948  1.00 98.90           C  
ATOM    483  N   VAL A  60      -2.231   1.270   3.623  1.00 98.89           N  
ATOM    484  CA  VAL A  60      -3.285   1.424   4.632  1.00 98.89           C  
ATOM    485  C   VAL A  60      -2.715   2.062   5.889  1.00 98.89           C  
ATOM    486  CB  VAL A  60      -4.041   0.116   4.919  1.00 98.89           C  
ATOM    487  O   VAL A  60      -1.811   1.534   6.541  1.00 98.89           O  
ATOM    488  CG1 VAL A  60      -5.329   0.434   5.696  1.00 98.89           C  
ATOM    489  CG2 VAL A  60      -4.456  -0.607   3.629  1.00 98.89           C  
ATOM    490  N   LEU A  61      -3.263   3.221   6.248  1.00 98.72           N  
ATOM    491  CA  LEU A  61      -2.950   3.879   7.506  1.00 98.72           C  
ATOM    492  C   LEU A  61      -3.665   3.142   8.641  1.00 98.72           C  
ATOM    493  CB  LEU A  61      -3.334   5.365   7.435  1.00 98.72           C  
ATOM    494  O   LEU A  61      -4.887   3.193   8.765  1.00 98.72           O  
ATOM    495  CG  LEU A  61      -2.642   6.174   6.327  1.00 98.72           C  
ATOM    496  CD1 LEU A  61      -3.160   7.611   6.345  1.00 98.72           C  
ATOM    497  CD2 LEU A  61      -1.126   6.168   6.519  1.00 98.72           C  
ATOM    498  N   LEU A  62      -2.895   2.443   9.475  1.00 98.14           N  
ATOM    499  CA  LEU A  62      -3.399   1.699  10.628  1.00 98.14           C  
ATOM    500  C   LEU A  62      -2.742   2.175  11.931  1.00 98.14           C  
ATOM    501  CB  LEU A  62      -3.199   0.186  10.413  1.00 98.14           C  
ATOM    502  O   LEU A  62      -1.564   2.549  11.941  1.00 98.14           O  
ATOM    503  CG  LEU A  62      -3.996  -0.410   9.238  1.00 98.14           C  
ATOM    504  CD1 LEU A  62      -3.716  -1.901   9.105  1.00 98.14           C  
ATOM    505  CD2 LEU A  62      -5.504  -0.266   9.450  1.00 98.14           C  
ATOM    506  N   PRO A  63      -3.472   2.136  13.064  1.00 94.60           N  
ATOM    507  CA  PRO A  63      -2.905   2.481  14.367  1.00 94.60           C  
ATOM    508  C   PRO A  63      -1.864   1.457  14.848  1.00 94.60           C  
ATOM    509  CB  PRO A  63      -4.109   2.555  15.312  1.00 94.60           C  
ATOM    510  O   PRO A  63      -0.965   1.807  15.611  1.00 94.60           O  
ATOM    511  CG  PRO A  63      -5.127   1.599  14.686  1.00 94.60           C  
ATOM    512  CD  PRO A  63      -4.877   1.764  13.190  1.00 94.60           C  
ATOM    513  N   GLN A  64      -1.981   0.197  14.419  1.00 97.60           N  
ATOM    514  CA  GLN A  64      -1.024  -0.876  14.684  1.00 97.60           C  
ATOM    515  C   GLN A  64      -0.873  -1.739  13.425  1.00 97.60           C  
ATOM    516  CB  GLN A  64      -1.488  -1.752  15.861  1.00 97.60           C  
ATOM    517  O   GLN A  64      -1.889  -1.981  12.770  1.00 97.60           O  
ATOM    518  CG  GLN A  64      -1.526  -0.983  17.187  1.00 97.60           C  
ATOM    519  CD  GLN A  64      -1.818  -1.896  18.370  1.00 97.60           C  
ATOM    520  NE2 GLN A  64      -0.910  -2.023  19.313  1.00 97.60           N  
ATOM    521  OE1 GLN A  64      -2.867  -2.504  18.491  1.00 97.60           O  
ATOM    522  N   PRO A  65       0.348  -2.210  13.109  1.00 98.35           N  
ATOM    523  CA  PRO A  65       0.565  -3.090  11.968  1.00 98.35           C  
ATOM    524  C   PRO A  65      -0.196  -4.406  12.116  1.00 98.35           C  
ATOM    525  CB  PRO A  65       2.073  -3.337  11.902  1.00 98.35           C  
ATOM    526  O   PRO A  65      -0.325  -4.932  13.228  1.00 98.35           O  
ATOM    527  CG  PRO A  65       2.551  -3.084  13.328  1.00 98.35           C  
ATOM    528  CD  PRO A  65       1.594  -2.010  13.837  1.00 98.35           C  
ATOM    529  N   VAL A  66      -0.646  -4.957  10.991  1.00 98.48           N  
ATOM    530  CA  VAL A  66      -1.247  -6.298  10.933  1.00 98.48           C  
ATOM    531  C   VAL A  66      -0.198  -7.349  10.552  1.00 98.48           C  
ATOM    532  CB  VAL A  66      -2.505  -6.327  10.042  1.00 98.48           C  
ATOM    533  O   VAL A  66       1.001  -7.077  10.523  1.00 98.48           O  
ATOM    534  CG1 VAL A  66      -3.583  -5.389  10.595  1.00 98.48           C  
ATOM    535  CG2 VAL A  66      -2.224  -5.983   8.583  1.00 98.48           C  
ATOM    536  N   PHE A  67      -0.626  -8.589  10.319  1.00 97.67           N  
ATOM    537  CA  PHE A  67       0.248  -9.646   9.809  1.00 97.67           C  
ATOM    538  C   PHE A  67       0.173  -9.720   8.276  1.00 97.67           C  
ATOM    539  CB  PHE A  67      -0.120 -10.986  10.459  1.00 97.67           C  
ATOM    540  O   PHE A  67      -0.864  -9.369   7.713  1.00 97.67           O  
ATOM    541  CG  PHE A  67       0.056 -11.000  11.966  1.00 97.67           C  
ATOM    542  CD1 PHE A  67       1.343 -11.119  12.522  1.00 97.67           C  
ATOM    543  CD2 PHE A  67      -1.061 -10.870  12.812  1.00 97.67           C  
ATOM    544  CE1 PHE A  67       1.513 -11.114  13.918  1.00 97.67           C  
ATOM    545  CE2 PHE A  67      -0.892 -10.863  14.208  1.00 97.67           C  
ATOM    546  CZ  PHE A  67       0.395 -10.986  14.761  1.00 97.67           C  
ATOM    547  N   PRO A  68       1.221 -10.223   7.597  1.00 98.09           N  
ATOM    548  CA  PRO A  68       1.134 -10.549   6.177  1.00 98.09           C  
ATOM    549  C   PRO A  68      -0.016 -11.526   5.879  1.00 98.09           C  
ATOM    550  CB  PRO A  68       2.484 -11.169   5.816  1.00 98.09           C  
ATOM    551  O   PRO A  68      -0.228 -12.479   6.633  1.00 98.09           O  
ATOM    552  CG  PRO A  68       3.443 -10.629   6.873  1.00 98.09           C  
ATOM    553  CD  PRO A  68       2.549 -10.532   8.108  1.00 98.09           C  
ATOM    554  N   GLY A  69      -0.728 -11.310   4.775  1.00 97.85           N  
ATOM    555  CA  GLY A  69      -1.890 -12.084   4.336  1.00 97.85           C  
ATOM    556  C   GLY A  69      -3.213 -11.706   5.015  1.00 97.85           C  
ATOM    557  O   GLY A  69      -4.208 -12.401   4.830  1.00 97.85           O  
ATOM    558  N   VAL A  70      -3.247 -10.648   5.833  1.00 98.38           N  
ATOM    559  CA  VAL A  70      -4.493 -10.157   6.444  1.00 98.38           C  
ATOM    560  C   VAL A  70      -5.253  -9.286   5.448  1.00 98.38           C  
ATOM    561  CB  VAL A  70      -4.215  -9.399   7.757  1.00 98.38           C  
ATOM    562  O   VAL A  70      -4.685  -8.346   4.898  1.00 98.38           O  
ATOM    563  CG1 VAL A  70      -5.457  -8.697   8.328  1.00 98.38           C  
ATOM    564  CG2 VAL A  70      -3.721 -10.374   8.837  1.00 98.38           C  
ATOM    565  N   LEU A  71      -6.551  -9.560   5.291  1.00 98.52           N  
ATOM    566  CA  LEU A  71      -7.488  -8.682   4.592  1.00 98.52           C  
ATOM    567  C   LEU A  71      -7.908  -7.519   5.494  1.00 98.52           C  
ATOM    568  CB  LEU A  71      -8.726  -9.469   4.126  1.00 98.52           C  
ATOM    569  O   LEU A  71      -8.323  -7.722   6.640  1.00 98.52           O  
ATOM    570  CG  LEU A  71      -8.450 -10.495   3.014  1.00 98.52           C  
ATOM    571  CD1 LEU A  71      -9.686 -11.373   2.813  1.00 98.52           C  
ATOM    572  CD2 LEU A  71      -8.143  -9.828   1.681  1.00 98.52           C  
ATOM    573  N   VAL A  72      -7.836  -6.302   4.963  1.00 98.72           N  
ATOM    574  CA  VAL A  72      -8.298  -5.080   5.622  1.00 98.72           C  
ATOM    575  C   VAL A  72      -9.327  -4.393   4.735  1.00 98.72           C  
ATOM    576  CB  VAL A  72      -7.121  -4.139   5.949  1.00 98.72           C  
ATOM    577  O   VAL A  72      -8.995  -3.912   3.655  1.00 98.72           O  
ATOM    578  CG1 VAL A  72      -7.617  -2.883   6.682  1.00 98.72           C  
ATOM    579  CG2 VAL A  72      -6.088  -4.824   6.856  1.00 98.72           C  
ATOM    580  N   ALA A  73     -10.564  -4.286   5.225  1.00 98.73           N  
ATOM    581  CA  ALA A  73     -11.590  -3.478   4.578  1.00 98.73           C  
ATOM    582  C   ALA A  73     -11.197  -1.995   4.656  1.00 98.73           C  
ATOM    583  CB  ALA A  73     -12.947  -3.756   5.234  1.00 98.73           C  
ATOM    584  O   ALA A  73     -11.133  -1.405   5.742  1.00 98.73           O  
ATOM    585  N   ALA A  74     -10.936  -1.385   3.507  1.00 98.86           N  
ATOM    586  CA  ALA A  74     -10.367  -0.053   3.397  1.00 98.86           C  
ATOM    587  C   ALA A  74     -11.167   0.832   2.433  1.00 98.86           C  
ATOM    588  CB  ALA A  74      -8.895  -0.193   2.994  1.00 98.86           C  
ATOM    589  O   ALA A  74     -11.976   0.366   1.628  1.00 98.86           O  
ATOM    590  N   ARG A  75     -10.957   2.144   2.539  1.00 98.70           N  
ATOM    591  CA  ARG A  75     -11.458   3.142   1.592  1.00 98.70           C  
ATOM    592  C   ARG A  75     -10.325   4.082   1.180  1.00 98.70           C  
ATOM    593  CB  ARG A  75     -12.665   3.896   2.170  1.00 98.70           C  
ATOM    594  O   ARG A  75      -9.506   4.430   2.036  1.00 98.70           O  
ATOM    595  CG  ARG A  75     -12.333   4.702   3.434  1.00 98.70           C  
ATOM    596  CD  ARG A  75     -13.554   5.503   3.885  1.00 98.70           C  
ATOM    597  NE  ARG A  75     -13.274   6.257   5.116  1.00 98.70           N  
ATOM    598  NH1 ARG A  75     -12.085   8.013   4.197  1.00 98.70           N  
ATOM    599  NH2 ARG A  75     -12.505   7.972   6.366  1.00 98.70           N  
ATOM    600  CZ  ARG A  75     -12.629   7.404   5.209  1.00 98.70           C  
ATOM    601  N   PRO A  76     -10.292   4.529  -0.083  1.00 98.83           N  
ATOM    602  CA  PRO A  76      -9.255   5.428  -0.558  1.00 98.83           C  
ATOM    603  C   PRO A  76      -9.468   6.837   0.004  1.00 98.83           C  
ATOM    604  CB  PRO A  76      -9.358   5.383  -2.081  1.00 98.83           C  
ATOM    605  O   PRO A  76     -10.602   7.286   0.196  1.00 98.83           O  
ATOM    606  CG  PRO A  76     -10.844   5.141  -2.321  1.00 98.83           C  
ATOM    607  CD  PRO A  76     -11.261   4.267  -1.139  1.00 98.83           C  
ATOM    608  N   VAL A  77      -8.365   7.533   0.249  1.00 98.79           N  
ATOM    609  CA  VAL A  77      -8.321   8.967   0.583  1.00 98.79           C  
ATOM    610  C   VAL A  77      -7.393   9.739  -0.352  1.00 98.79           C  
ATOM    611  CB  VAL A  77      -7.947   9.208   2.059  1.00 98.79           C  
ATOM    612  O   VAL A  77      -7.475  10.953  -0.411  1.00 98.79           O  
ATOM    613  CG1 VAL A  77      -9.042   8.643   2.972  1.00 98.79           C  
ATOM    614  CG2 VAL A  77      -6.598   8.591   2.455  1.00 98.79           C  
ATOM    615  N   GLY A  78      -6.554   9.056  -1.127  1.00 98.74           N  
ATOM    616  CA  GLY A  78      -5.730   9.653  -2.172  1.00 98.74           C  
ATOM    617  C   GLY A  78      -4.913   8.584  -2.884  1.00 98.74           C  
ATOM    618  O   GLY A  78      -5.081   7.392  -2.624  1.00 98.74           O  
ATOM    619  N   MET A  79      -4.024   8.994  -3.778  1.00 98.70           N  
ATOM    620  CA  MET A  79      -3.142   8.069  -4.490  1.00 98.70           C  
ATOM    621  C   MET A  79      -1.772   8.696  -4.702  1.00 98.70           C  
ATOM    622  CB  MET A  79      -3.816   7.635  -5.796  1.00 98.70           C  
ATOM    623  O   MET A  79      -1.650   9.874  -5.036  1.00 98.70           O  
ATOM    624  CG  MET A  79      -3.012   6.648  -6.639  1.00 98.70           C  
ATOM    625  SD  MET A  79      -3.971   6.019  -8.036  1.00 98.70           S  
ATOM    626  CE  MET A  79      -4.003   7.474  -9.104  1.00 98.70           C  
ATOM    627  N   PHE A  80      -0.735   7.902  -4.485  1.00 98.51           N  
ATOM    628  CA  PHE A  80       0.632   8.258  -4.801  1.00 98.51           C  
ATOM    629  C   PHE A  80       0.933   7.801  -6.224  1.00 98.51           C  
ATOM    630  CB  PHE A  80       1.565   7.601  -3.786  1.00 98.51           C  
ATOM    631  O   PHE A  80       1.004   6.602  -6.484  1.00 98.51           O  
ATOM    632  CG  PHE A  80       3.003   8.020  -3.947  1.00 98.51           C  
ATOM    633  CD1 PHE A  80       3.975   7.073  -4.309  1.00 98.51           C  
ATOM    634  CD2 PHE A  80       3.367   9.363  -3.741  1.00 98.51           C  
ATOM    635  CE1 PHE A  80       5.318   7.460  -4.417  1.00 98.51           C  
ATOM    636  CE2 PHE A  80       4.710   9.752  -3.866  1.00 98.51           C  
ATOM    637  CZ  PHE A  80       5.690   8.791  -4.175  1.00 98.51           C  
ATOM    638  N   ARG A  81       1.094   8.757  -7.138  1.00 96.98           N  
ATOM    639  CA  ARG A  81       1.495   8.494  -8.518  1.00 96.98           C  
ATOM    640  C   ARG A  81       3.002   8.484  -8.616  1.00 96.98           C  
ATOM    641  CB  ARG A  81       0.904   9.535  -9.471  1.00 96.98           C  
ATOM    642  O   ARG A  81       3.633   9.518  -8.380  1.00 96.98           O  
ATOM    643  CG  ARG A  81      -0.596   9.313  -9.638  1.00 96.98           C  
ATOM    644  CD  ARG A  81      -1.143  10.189 -10.764  1.00 96.98           C  
ATOM    645  NE  ARG A  81      -2.465   9.695 -11.158  1.00 96.98           N  
ATOM    646  NH1 ARG A  81      -3.516  11.653 -11.814  1.00 96.98           N  
ATOM    647  NH2 ARG A  81      -4.629   9.742 -11.736  1.00 96.98           N  
ATOM    648  CZ  ARG A  81      -3.515  10.374 -11.567  1.00 96.98           C  
ATOM    649  N   MET A  82       3.569   7.348  -8.995  1.00 95.11           N  
ATOM    650  CA  MET A  82       5.008   7.194  -9.164  1.00 95.11           C  
ATOM    651  C   MET A  82       5.334   6.660 -10.553  1.00 95.11           C  
ATOM    652  CB  MET A  82       5.585   6.314  -8.047  1.00 95.11           C  
ATOM    653  O   MET A  82       4.562   5.914 -11.142  1.00 95.11           O  
ATOM    654  CG  MET A  82       7.112   6.437  -7.971  1.00 95.11           C  
ATOM    655  SD  MET A  82       7.870   5.575  -6.571  1.00 95.11           S  
ATOM    656  CE  MET A  82       8.262   3.980  -7.336  1.00 95.11           C  
ATOM    657  N   VAL A  83       6.489   7.056 -11.082  1.00 95.20           N  
ATOM    658  CA  VAL A  83       7.072   6.438 -12.275  1.00 95.20           C  
ATOM    659  C   VAL A  83       8.497   6.011 -11.961  1.00 95.20           C  
ATOM    660  CB  VAL A  83       7.019   7.370 -13.499  1.00 95.20           C  
ATOM    661  O   VAL A  83       9.320   6.863 -11.610  1.00 95.20           O  
ATOM    662  CG1 VAL A  83       7.624   6.717 -14.752  1.00 95.20           C  
ATOM    663  CG2 VAL A  83       5.582   7.784 -13.841  1.00 95.20           C  
ATOM    664  N   ASP A  84       8.798   4.726 -12.124  1.00 93.85           N  
ATOM    665  CA  ASP A  84      10.105   4.129 -11.840  1.00 93.85           C  
ATOM    666  C   ASP A  84      10.764   3.509 -13.089  1.00 93.85           C  
ATOM    667  CB  ASP A  84       9.994   3.219 -10.598  1.00 93.85           C  
ATOM    668  O   ASP A  84      10.505   3.936 -14.226  1.00 93.85           O  
ATOM    669  CG  ASP A  84       9.483   1.789 -10.795  1.00 93.85           C  
ATOM    670  OD1 ASP A  84       9.150   1.422 -11.945  1.00 93.85           O  
ATOM    671  OD2 ASP A  84       9.560   1.041  -9.787  1.00 93.85           O  
ATOM    672  N   GLU A  85      11.705   2.580 -12.899  1.00 91.63           N  
ATOM    673  CA  GLU A  85      12.372   1.884 -13.996  1.00 91.63           C  
ATOM    674  C   GLU A  85      11.463   0.962 -14.832  1.00 91.63           C  
ATOM    675  CB  GLU A  85      13.639   1.167 -13.491  1.00 91.63           C  
ATOM    676  O   GLU A  85      11.791   0.723 -15.998  1.00 91.63           O  
ATOM    677  CG  GLU A  85      13.431  -0.102 -12.637  1.00 91.63           C  
ATOM    678  CD  GLU A  85      13.035   0.120 -11.162  1.00 91.63           C  
ATOM    679  OE1 GLU A  85      12.785  -0.888 -10.447  1.00 91.63           O  
ATOM    680  OE2 GLU A  85      13.113   1.276 -10.688  1.00 91.63           O  
ATOM    681  N   HIS A  86      10.333   0.493 -14.291  1.00 88.88           N  
ATOM    682  CA  HIS A  86       9.387  -0.405 -14.965  1.00 88.88           C  
ATOM    683  C   HIS A  86       8.184   0.320 -15.578  1.00 88.88           C  
ATOM    684  CB  HIS A  86       8.926  -1.503 -13.999  1.00 88.88           C  
ATOM    685  O   HIS A  86       7.577  -0.203 -16.509  1.00 88.88           O  
ATOM    686  CG  HIS A  86      10.051  -2.411 -13.579  1.00 88.88           C  
ATOM    687  CD2 HIS A  86      10.600  -3.437 -14.300  1.00 88.88           C  
ATOM    688  ND1 HIS A  86      10.766  -2.306 -12.414  1.00 88.88           N  
ATOM    689  CE1 HIS A  86      11.736  -3.231 -12.441  1.00 88.88           C  
ATOM    690  NE2 HIS A  86      11.688  -3.948 -13.576  1.00 88.88           N  
ATOM    691  N   GLY A  87       7.871   1.541 -15.141  1.00 91.19           N  
ATOM    692  CA  GLY A  87       6.737   2.293 -15.674  1.00 91.19           C  
ATOM    693  C   GLY A  87       6.010   3.075 -14.594  1.00 91.19           C  
ATOM    694  O   GLY A  87       6.651   3.584 -13.679  1.00 91.19           O  
ATOM    695  N   GLY A  88       4.694   3.226 -14.755  1.00 92.94           N  
ATOM    696  CA  GLY A  88       3.831   3.764 -13.704  1.00 92.94           C  
ATOM    697  C   GLY A  88       3.666   2.747 -12.578  1.00 92.94           C  
ATOM    698  O   GLY A  88       3.538   1.562 -12.856  1.00 92.94           O  
ATOM    699  N   ASP A  89       3.696   3.225 -11.340  1.00 94.34           N  
ATOM    700  CA  ASP A  89       3.688   2.425 -10.113  1.00 94.34           C  
ATOM    701  C   ASP A  89       2.779   3.107  -9.068  1.00 94.34           C  
ATOM    702  CB  ASP A  89       5.146   2.228  -9.651  1.00 94.34           C  
ATOM    703  O   ASP A  89       3.230   3.644  -8.047  1.00 94.34           O  
ATOM    704  CG  ASP A  89       5.250   1.328  -8.422  1.00 94.34           C  
ATOM    705  OD1 ASP A  89       4.372   0.471  -8.239  1.00 94.34           O  
ATOM    706  OD2 ASP A  89       6.135   1.547  -7.551  1.00 94.34           O  
ATOM    707  N   ASP A  90       1.490   3.195  -9.401  1.00 96.43           N  
ATOM    708  CA  ASP A  90       0.480   3.927  -8.632  1.00 96.43           C  
ATOM    709  C   ASP A  90       0.092   3.170  -7.352  1.00 96.43           C  
ATOM    710  CB  ASP A  90      -0.761   4.225  -9.504  1.00 96.43           C  
ATOM    711  O   ASP A  90      -0.171   1.973  -7.379  1.00 96.43           O  
ATOM    712  CG  ASP A  90      -0.612   5.430 -10.453  1.00 96.43           C  
ATOM    713  OD1 ASP A  90       0.493   6.018 -10.538  1.00 96.43           O  
ATOM    714  OD2 ASP A  90      -1.637   5.870 -11.029  1.00 96.43           O  
ATOM    715  N   LYS A  91       0.016   3.882  -6.218  1.00 98.08           N  
ATOM    716  CA  LYS A  91      -0.319   3.303  -4.902  1.00 98.08           C  
ATOM    717  C   LYS A  91      -1.466   4.046  -4.253  1.00 98.08           C  
ATOM    718  CB  LYS A  91       0.898   3.298  -3.963  1.00 98.08           C  
ATOM    719  O   LYS A  91      -1.352   5.236  -3.953  1.00 98.08           O  
ATOM    720  CG  LYS A  91       2.069   2.566  -4.606  1.00 98.08           C  
ATOM    721  CD  LYS A  91       3.314   2.488  -3.719  1.00 98.08           C  
ATOM    722  CE  LYS A  91       4.410   1.590  -4.323  1.00 98.08           C  
ATOM    723  NZ  LYS A  91       4.145   1.190  -5.719  1.00 98.08           N  
ATOM    724  N   VAL A  92      -2.563   3.360  -3.972  1.00 98.81           N  
ATOM    725  CA  VAL A  92      -3.742   3.978  -3.363  1.00 98.81           C  
ATOM    726  C   VAL A  92      -3.536   4.134  -1.858  1.00 98.81           C  
ATOM    727  CB  VAL A  92      -5.005   3.170  -3.681  1.00 98.81           C  
ATOM    728  O   VAL A  92      -3.371   3.155  -1.135  1.00 98.81           O  
ATOM    729  CG1 VAL A  92      -6.250   3.897  -3.170  1.00 98.81           C  
ATOM    730  CG2 VAL A  92      -5.179   2.996  -5.193  1.00 98.81           C  
ATOM    731  N   LEU A  93      -3.586   5.366  -1.352  1.00 98.91           N  
ATOM    732  CA  LEU A  93      -3.573   5.620   0.085  1.00 98.91           C  
ATOM    733  C   LEU A  93      -4.977   5.448   0.652  1.00 98.91           C  
ATOM    734  CB  LEU A  93      -2.988   7.003   0.386  1.00 98.91           C  
ATOM    735  O   LEU A  93      -5.935   6.083   0.206  1.00 98.91           O  
ATOM    736  CG  LEU A  93      -2.847   7.305   1.890  1.00 98.91           C  
ATOM    737  CD1 LEU A  93      -1.801   6.407   2.556  1.00 98.91           C  
ATOM    738  CD2 LEU A  93      -2.422   8.758   2.081  1.00 98.91           C  
ATOM    739  N   CYS A  94      -5.078   4.604   1.666  1.00 98.93           N  
ATOM    740  CA  CYS A  94      -6.324   4.158   2.247  1.00 98.93           C  
ATOM    741  C   CYS A  94      -6.342   4.321   3.766  1.00 98.93           C  
ATOM    742  CB  CYS A  94      -6.565   2.689   1.881  1.00 98.93           C  
ATOM    743  O   CYS A  94      -5.317   4.319   4.450  1.00 98.93           O  
ATOM    744  SG  CYS A  94      -6.581   2.409   0.093  1.00 98.93           S  
ATOM    745  N   VAL A  95      -7.559   4.367   4.293  1.00 98.81           N  
ATOM    746  CA  VAL A  95      -7.866   4.261   5.722  1.00 98.81           C  
ATOM    747  C   VAL A  95      -8.916   3.160   5.926  1.00 98.81           C  
ATOM    748  CB  VAL A  95      -8.337   5.613   6.291  1.00 98.81           C  
ATOM    749  O   VAL A  95      -9.620   2.820   4.969  1.00 98.81           O  
ATOM    750  CG1 VAL A  95      -7.289   6.712   6.081  1.00 98.81           C  
ATOM    751  CG2 VAL A  95      -9.659   6.088   5.683  1.00 98.81           C  
ATOM    752  N   PRO A  96      -9.070   2.594   7.134  1.00 98.67           N  
ATOM    753  CA  PRO A  96     -10.109   1.609   7.425  1.00 98.67           C  
ATOM    754  C   PRO A  96     -11.514   2.076   7.029  1.00 98.67           C  
ATOM    755  CB  PRO A  96     -10.009   1.344   8.928  1.00 98.67           C  
ATOM    756  O   PRO A  96     -11.959   3.171   7.387  1.00 98.67           O  
ATOM    757  CG  PRO A  96      -8.523   1.553   9.187  1.00 98.67           C  
ATOM    758  CD  PRO A  96      -8.175   2.722   8.269  1.00 98.67           C  
ATOM    759  N   ALA A  97     -12.238   1.225   6.306  1.00 98.39           N  
ATOM    760  CA  ALA A  97     -13.634   1.469   5.978  1.00 98.39           C  
ATOM    761  C   ALA A  97     -14.523   1.223   7.208  1.00 98.39           C  
ATOM    762  CB  ALA A  97     -14.042   0.601   4.784  1.00 98.39           C  
ATOM    763  O   ALA A  97     -14.362   0.239   7.926  1.00 98.39           O  
ATOM    764  N   GLY A  98     -15.487   2.116   7.444  1.00 96.19           N  
ATOM    765  CA  GLY A  98     -16.488   1.952   8.505  1.00 96.19           C  
ATOM    766  C   GLY A  98     -15.983   2.149   9.939  1.00 96.19           C  
ATOM    767  O   GLY A  98     -16.742   1.892  10.870  1.00 96.19           O  
ATOM    768  N   ASP A  99     -14.745   2.608  10.141  1.00 97.33           N  
ATOM    769  CA  ASP A  99     -14.217   2.974  11.458  1.00 97.33           C  
ATOM    770  C   ASP A  99     -14.366   4.490  11.695  1.00 97.33           C  
ATOM    771  CB  ASP A  99     -12.760   2.521  11.567  1.00 97.33           C  
ATOM    772  O   ASP A  99     -13.613   5.268  11.098  1.00 97.33           O  
ATOM    773  CG  ASP A  99     -12.134   2.772  12.945  1.00 97.33           C  
ATOM    774  OD1 ASP A  99     -12.683   3.504  13.804  1.00 97.33           O  
ATOM    775  OD2 ASP A  99     -11.051   2.206  13.201  1.00 97.33           O  
ATOM    776  N   PRO A 100     -15.269   4.935  12.595  1.00 97.64           N  
ATOM    777  CA  PRO A 100     -15.539   6.357  12.816  1.00 97.64           C  
ATOM    778  C   PRO A 100     -14.327   7.165  13.286  1.00 97.64           C  
ATOM    779  CB  PRO A 100     -16.656   6.414  13.862  1.00 97.64           C  
ATOM    780  O   PRO A 100     -14.299   8.390  13.176  1.00 97.64           O  
ATOM    781  CG  PRO A 100     -17.356   5.068  13.712  1.00 97.64           C  
ATOM    782  CD  PRO A 100     -16.204   4.132  13.370  1.00 97.64           C  
ATOM    783  N   ARG A 101     -13.284   6.501  13.806  1.00 97.28           N  
ATOM    784  CA  ARG A 101     -12.032   7.176  14.181  1.00 97.28           C  
ATOM    785  C   ARG A 101     -11.344   7.811  12.973  1.00 97.28           C  
ATOM    786  CB  ARG A 101     -11.091   6.190  14.879  1.00 97.28           C  
ATOM    787  O   ARG A 101     -10.600   8.765  13.163  1.00 97.28           O  
ATOM    788  CG  ARG A 101     -11.689   5.685  16.202  1.00 97.28           C  
ATOM    789  CD  ARG A 101     -10.809   4.604  16.828  1.00 97.28           C  
ATOM    790  NE  ARG A 101     -10.833   3.359  16.041  1.00 97.28           N  
ATOM    791  NH1 ARG A 101      -9.512   2.093  17.422  1.00 97.28           N  
ATOM    792  NH2 ARG A 101     -10.281   1.212  15.537  1.00 97.28           N  
ATOM    793  CZ  ARG A 101     -10.217   2.231  16.333  1.00 97.28           C  
ATOM    794  N   TRP A 102     -11.626   7.335  11.761  1.00 98.03           N  
ATOM    795  CA  TRP A 102     -11.079   7.846  10.504  1.00 98.03           C  
ATOM    796  C   TRP A 102     -12.014   8.815   9.773  1.00 98.03           C  
ATOM    797  CB  TRP A 102     -10.669   6.659   9.627  1.00 98.03           C  
ATOM    798  O   TRP A 102     -11.656   9.293   8.702  1.00 98.03           O  
ATOM    799  CG  TRP A 102      -9.521   5.887  10.189  1.00 98.03           C  
ATOM    800  CD1 TRP A 102      -9.605   4.801  10.986  1.00 98.03           C  
ATOM    801  CD2 TRP A 102      -8.099   6.163  10.035  1.00 98.03           C  
ATOM    802  CE2 TRP A 102      -7.369   5.173  10.758  1.00 98.03           C  
ATOM    803  CE3 TRP A 102      -7.358   7.155   9.361  1.00 98.03           C  
ATOM    804  NE1 TRP A 102      -8.339   4.369  11.320  1.00 98.03           N  
ATOM    805  CH2 TRP A 102      -5.263   6.166  10.121  1.00 98.03           C  
ATOM    806  CZ2 TRP A 102      -5.970   5.163  10.803  1.00 98.03           C  
ATOM    807  CZ3 TRP A 102      -5.952   7.150   9.392  1.00 98.03           C  
ATOM    808  N   ASP A 103     -13.183   9.161  10.324  1.00 98.06           N  
ATOM    809  CA  ASP A 103     -14.156  10.041   9.651  1.00 98.06           C  
ATOM    810  C   ASP A 103     -13.619  11.452   9.372  1.00 98.06           C  
ATOM    811  CB  ASP A 103     -15.445  10.154  10.482  1.00 98.06           C  
ATOM    812  O   ASP A 103     -14.118  12.143   8.488  1.00 98.06           O  
ATOM    813  CG  ASP A 103     -16.332   8.908  10.428  1.00 98.06           C  
ATOM    814  OD1 ASP A 103     -16.074   8.031   9.572  1.00 98.06           O  
ATOM    815  OD2 ASP A 103     -17.282   8.852  11.240  1.00 98.06           O  
ATOM    816  N   HIS A 104     -12.581  11.870  10.091  1.00 98.01           N  
ATOM    817  CA  HIS A 104     -11.892  13.136   9.859  1.00 98.01           C  
ATOM    818  C   HIS A 104     -10.936  13.114   8.653  1.00 98.01           C  
ATOM    819  CB  HIS A 104     -11.171  13.546  11.148  1.00 98.01           C  
ATOM    820  O   HIS A 104     -10.461  14.175   8.273  1.00 98.01           O  
ATOM    821  CG  HIS A 104     -10.003  12.658  11.508  1.00 98.01           C  
ATOM    822  CD2 HIS A 104      -8.679  12.958  11.325  1.00 98.01           C  
ATOM    823  ND1 HIS A 104     -10.053  11.404  12.082  1.00 98.01           N  
ATOM    824  CE1 HIS A 104      -8.793  10.968  12.238  1.00 98.01           C  
ATOM    825  NE2 HIS A 104      -7.922  11.891  11.818  1.00 98.01           N  
ATOM    826  N   VAL A 105     -10.656  11.943   8.064  1.00 98.62           N  
ATOM    827  CA  VAL A 105      -9.789  11.786   6.886  1.00 98.62           C  
ATOM    828  C   VAL A 105     -10.637  11.335   5.705  1.00 98.62           C  
ATOM    829  CB  VAL A 105      -8.627  10.804   7.143  1.00 98.62           C  
ATOM    830  O   VAL A 105     -10.973  10.154   5.591  1.00 98.62           O  
ATOM    831  CG1 VAL A 105      -7.623  10.835   5.986  1.00 98.62           C  
ATOM    832  CG2 VAL A 105      -7.855  11.134   8.423  1.00 98.62           C  
ATOM    833  N   GLN A 106     -11.032  12.261   4.840  1.00 98.45           N  
ATOM    834  CA  GLN A 106     -11.896  11.993   3.688  1.00 98.45           C  
ATOM    835  C   GLN A 106     -11.173  12.163   2.356  1.00 98.45           C  
ATOM    836  CB  GLN A 106     -13.131  12.903   3.746  1.00 98.45           C  
ATOM    837  O   GLN A 106     -11.567  11.505   1.393  1.00 98.45           O  
ATOM    838  CG  GLN A 106     -14.007  12.633   4.977  1.00 98.45           C  
ATOM    839  CD  GLN A 106     -14.543  11.205   5.037  1.00 98.45           C  
ATOM    840  NE2 GLN A 106     -14.672  10.643   6.213  1.00 98.45           N  
ATOM    841  OE1 GLN A 106     -14.885  10.578   4.043  1.00 98.45           O  
ATOM    842  N   ASP A 107     -10.136  12.996   2.316  1.00 98.71           N  
ATOM    843  CA  ASP A 107      -9.309  13.266   1.141  1.00 98.71           C  
ATOM    844  C   ASP A 107      -7.826  13.408   1.530  1.00 98.71           C  
ATOM    845  CB  ASP A 107      -9.839  14.534   0.444  1.00 98.71           C  
ATOM    846  O   ASP A 107      -7.466  13.424   2.710  1.00 98.71           O  
ATOM    847  CG  ASP A 107      -9.656  14.514  -1.079  1.00 98.71           C  
ATOM    848  OD1 ASP A 107      -8.638  13.967  -1.562  1.00 98.71           O  
ATOM    849  OD2 ASP A 107     -10.561  15.030  -1.765  1.00 98.71           O  
ATOM    850  N   ILE A 108      -6.952  13.543   0.537  1.00 98.54           N  
ATOM    851  CA  ILE A 108      -5.501  13.557   0.710  1.00 98.54           C  
ATOM    852  C   ILE A 108      -5.047  14.743   1.564  1.00 98.54           C  
ATOM    853  CB  ILE A 108      -4.824  13.523  -0.679  1.00 98.54           C  
ATOM    854  O   ILE A 108      -4.105  14.625   2.341  1.00 98.54           O  
ATOM    855  CG1 ILE A 108      -3.311  13.254  -0.607  1.00 98.54           C  
ATOM    856  CG2 ILE A 108      -5.048  14.816  -1.489  1.00 98.54           C  
ATOM    857  CD1 ILE A 108      -2.946  11.930   0.070  1.00 98.54           C  
ATOM    858  N   GLY A 109      -5.761  15.869   1.473  1.00 98.37           N  
ATOM    859  CA  GLY A 109      -5.492  17.075   2.257  1.00 98.37           C  
ATOM    860  C   GLY A 109      -5.793  16.941   3.753  1.00 98.37           C  
ATOM    861  O   GLY A 109      -5.322  17.772   4.529  1.00 98.37           O  
ATOM    862  N   ASP A 110      -6.537  15.911   4.165  1.00 98.65           N  
ATOM    863  CA  ASP A 110      -6.823  15.642   5.578  1.00 98.65           C  
ATOM    864  C   ASP A 110      -5.706  14.824   6.253  1.00 98.65           C  
ATOM    865  CB  ASP A 110      -8.156  14.901   5.714  1.00 98.65           C  
ATOM    866  O   ASP A 110      -5.633  14.757   7.483  1.00 98.65           O  
ATOM    867  CG  ASP A 110      -9.373  15.637   5.145  1.00 98.65           C  
ATOM    868  OD1 ASP A 110      -9.459  16.877   5.297  1.00 98.65           O  
ATOM    869  OD2 ASP A 110     -10.241  14.923   4.583  1.00 98.65           O  
ATOM    870  N   VAL A 111      -4.819  14.202   5.465  1.00 98.57           N  
ATOM    871  CA  VAL A 111      -3.660  13.465   5.979  1.00 98.57           C  
ATOM    872  C   VAL A 111      -2.548  14.462   6.330  1.00 98.57           C  
ATOM    873  CB  VAL A 111      -3.159  12.401   4.985  1.00 98.57           C  
ATOM    874  O   VAL A 111      -2.225  15.336   5.521  1.00 98.57           O  
ATOM    875  CG1 VAL A 111      -2.021  11.566   5.594  1.00 98.57           C  
ATOM    876  CG2 VAL A 111      -4.278  11.428   4.591  1.00 98.57           C  
ATOM    877  N   PRO A 112      -1.914  14.363   7.515  1.00 98.07           N  
ATOM    878  CA  PRO A 112      -0.830  15.264   7.886  1.00 98.07           C  
ATOM    879  C   PRO A 112       0.295  15.284   6.844  1.00 98.07           C  
ATOM    880  CB  PRO A 112      -0.333  14.767   9.247  1.00 98.07           C  
ATOM    881  O   PRO A 112       0.840  14.241   6.489  1.00 98.07           O  
ATOM    882  CG  PRO A 112      -1.567  14.096   9.846  1.00 98.07           C  
ATOM    883  CD  PRO A 112      -2.244  13.479   8.626  1.00 98.07           C  
ATOM    884  N   ALA A 113       0.712  16.481   6.420  1.00 97.72           N  
ATOM    885  CA  ALA A 113       1.737  16.647   5.384  1.00 97.72           C  
ATOM    886  C   ALA A 113       3.046  15.897   5.695  1.00 97.72           C  
ATOM    887  CB  ALA A 113       1.992  18.146   5.190  1.00 97.72           C  
ATOM    888  O   ALA A 113       3.614  15.267   4.814  1.00 97.72           O  
ATOM    889  N   PHE A 114       3.482  15.868   6.961  1.00 97.74           N  
ATOM    890  CA  PHE A 114       4.669  15.102   7.364  1.00 97.74           C  
ATOM    891  C   PHE A 114       4.525  13.585   7.164  1.00 97.74           C  
ATOM    892  CB  PHE A 114       4.999  15.393   8.835  1.00 97.74           C  
ATOM    893  O   PHE A 114       5.526  12.911   6.930  1.00 97.74           O  
ATOM    894  CG  PHE A 114       5.812  16.653   9.046  1.00 97.74           C  
ATOM    895  CD1 PHE A 114       7.177  16.656   8.704  1.00 97.74           C  
ATOM    896  CD2 PHE A 114       5.222  17.812   9.582  1.00 97.74           C  
ATOM    897  CE1 PHE A 114       7.952  17.812   8.899  1.00 97.74           C  
ATOM    898  CE2 PHE A 114       5.997  18.970   9.776  1.00 97.74           C  
ATOM    899  CZ  PHE A 114       7.362  18.970   9.435  1.00 97.74           C  
ATOM    900  N   GLU A 115       3.311  13.038   7.263  1.00 97.93           N  
ATOM    901  CA  GLU A 115       3.054  11.621   6.991  1.00 97.93           C  
ATOM    902  C   GLU A 115       3.127  11.343   5.485  1.00 97.93           C  
ATOM    903  CB  GLU A 115       1.707  11.220   7.615  1.00 97.93           C  
ATOM    904  O   GLU A 115       3.818  10.415   5.062  1.00 97.93           O  
ATOM    905  CG  GLU A 115       1.472   9.706   7.573  1.00 97.93           C  
ATOM    906  CD  GLU A 115       0.393   9.290   8.580  1.00 97.93           C  
ATOM    907  OE1 GLU A 115      -0.729   8.964   8.149  1.00 97.93           O  
ATOM    908  OE2 GLU A 115       0.714   9.272   9.793  1.00 97.93           O  
ATOM    909  N   LEU A 116       2.523  12.216   4.672  1.00 98.74           N  
ATOM    910  CA  LEU A 116       2.610  12.162   3.209  1.00 98.74           C  
ATOM    911  C   LEU A 116       4.049  12.313   2.697  1.00 98.74           C  
ATOM    912  CB  LEU A 116       1.719  13.264   2.610  1.00 98.74           C  
ATOM    913  O   LEU A 116       4.462  11.579   1.797  1.00 98.74           O  
ATOM    914  CG  LEU A 116       0.218  13.121   2.899  1.00 98.74           C  
ATOM    915  CD1 LEU A 116      -0.529  14.229   2.161  1.00 98.74           C  
ATOM    916  CD2 LEU A 116      -0.322  11.764   2.449  1.00 98.74           C  
ATOM    917  N   ASP A 117       4.824  13.224   3.285  1.00 98.26           N  
ATOM    918  CA  ASP A 117       6.231  13.444   2.951  1.00 98.26           C  
ATOM    919  C   ASP A 117       7.091  12.236   3.335  1.00 98.26           C  
ATOM    920  CB  ASP A 117       6.764  14.697   3.665  1.00 98.26           C  
ATOM    921  O   ASP A 117       7.957  11.828   2.562  1.00 98.26           O  
ATOM    922  CG  ASP A 117       6.283  16.024   3.066  1.00 98.26           C  
ATOM    923  OD1 ASP A 117       5.893  16.032   1.875  1.00 98.26           O  
ATOM    924  OD2 ASP A 117       6.397  17.040   3.790  1.00 98.26           O  
ATOM    925  N   ALA A 118       6.841  11.622   4.497  1.00 98.20           N  
ATOM    926  CA  ALA A 118       7.555  10.420   4.922  1.00 98.20           C  
ATOM    927  C   ALA A 118       7.283   9.232   3.985  1.00 98.20           C  
ATOM    928  CB  ALA A 118       7.169  10.098   6.370  1.00 98.20           C  
ATOM    929  O   ALA A 118       8.215   8.510   3.621  1.00 98.20           O  
ATOM    930  N   ILE A 119       6.030   9.053   3.555  1.00 98.66           N  
ATOM    931  CA  ILE A 119       5.646   8.023   2.583  1.00 98.66           C  
ATOM    932  C   ILE A 119       6.292   8.294   1.218  1.00 98.66           C  
ATOM    933  CB  ILE A 119       4.109   7.915   2.497  1.00 98.66           C  
ATOM    934  O   ILE A 119       6.940   7.405   0.662  1.00 98.66           O  
ATOM    935  CG1 ILE A 119       3.504   7.376   3.813  1.00 98.66           C  
ATOM    936  CG2 ILE A 119       3.694   7.002   1.330  1.00 98.66           C  
ATOM    937  CD1 ILE A 119       1.986   7.583   3.919  1.00 98.66           C  
ATOM    938  N   LYS A 120       6.189   9.529   0.708  1.00 98.46           N  
ATOM    939  CA  LYS A 120       6.816   9.944  -0.556  1.00 98.46           C  
ATOM    940  C   LYS A 120       8.325   9.718  -0.524  1.00 98.46           C  
ATOM    941  CB  LYS A 120       6.445  11.410  -0.835  1.00 98.46           C  
ATOM    942  O   LYS A 120       8.875   9.102  -1.432  1.00 98.46           O  
ATOM    943  CG  LYS A 120       7.111  12.000  -2.092  1.00 98.46           C  
ATOM    944  CD  LYS A 120       6.436  13.328  -2.480  1.00 98.46           C  
ATOM    945  CE  LYS A 120       6.966  13.858  -3.818  1.00 98.46           C  
ATOM    946  NZ  LYS A 120       6.123  14.962  -4.365  1.00 98.46           N  
ATOM    947  N   HIS A 121       8.995  10.153   0.541  1.00 98.08           N  
ATOM    948  CA  HIS A 121      10.431   9.955   0.711  1.00 98.08           C  
ATOM    949  C   HIS A 121      10.801   8.467   0.758  1.00 98.08           C  
ATOM    950  CB  HIS A 121      10.895  10.681   1.981  1.00 98.08           C  
ATOM    951  O   HIS A 121      11.827   8.082   0.202  1.00 98.08           O  
ATOM    952  CG  HIS A 121      12.388  10.623   2.193  1.00 98.08           C  
ATOM    953  CD2 HIS A 121      13.278  11.651   2.041  1.00 98.08           C  
ATOM    954  ND1 HIS A 121      13.120   9.505   2.524  1.00 98.08           N  
ATOM    955  CE1 HIS A 121      14.417   9.849   2.560  1.00 98.08           C  
ATOM    956  NE2 HIS A 121      14.561  11.156   2.300  1.00 98.08           N  
ATOM    957  N   PHE A 122       9.995   7.614   1.402  1.00 98.46           N  
ATOM    958  CA  PHE A 122      10.231   6.171   1.386  1.00 98.46           C  
ATOM    959  C   PHE A 122      10.242   5.624  -0.042  1.00 98.46           C  
ATOM    960  CB  PHE A 122       9.234   5.427   2.282  1.00 98.46           C  
ATOM    961  O   PHE A 122      11.256   5.068  -0.456  1.00 98.46           O  
ATOM    962  CG  PHE A 122       9.363   3.919   2.175  1.00 98.46           C  
ATOM    963  CD1 PHE A 122       8.519   3.203   1.305  1.00 98.46           C  
ATOM    964  CD2 PHE A 122      10.348   3.235   2.911  1.00 98.46           C  
ATOM    965  CE1 PHE A 122       8.667   1.813   1.165  1.00 98.46           C  
ATOM    966  CE2 PHE A 122      10.500   1.844   2.766  1.00 98.46           C  
ATOM    967  CZ  PHE A 122       9.661   1.135   1.889  1.00 98.46           C  
ATOM    968  N   PHE A 123       9.171   5.828  -0.811  1.00 97.86           N  
ATOM    969  CA  PHE A 123       9.065   5.254  -2.156  1.00 97.86           C  
ATOM    970  C   PHE A 123      10.085   5.816  -3.147  1.00 97.86           C  
ATOM    971  CB  PHE A 123       7.631   5.392  -2.670  1.00 97.86           C  
ATOM    972  O   PHE A 123      10.561   5.077  -4.004  1.00 97.86           O  
ATOM    973  CG  PHE A 123       6.725   4.354  -2.052  1.00 97.86           C  
ATOM    974  CD1 PHE A 123       6.907   3.002  -2.394  1.00 97.86           C  
ATOM    975  CD2 PHE A 123       5.762   4.714  -1.093  1.00 97.86           C  
ATOM    976  CE1 PHE A 123       6.169   2.003  -1.744  1.00 97.86           C  
ATOM    977  CE2 PHE A 123       5.017   3.712  -0.449  1.00 97.86           C  
ATOM    978  CZ  PHE A 123       5.235   2.358  -0.763  1.00 97.86           C  
ATOM    979  N   VAL A 124      10.495   7.076  -2.975  1.00 97.55           N  
ATOM    980  CA  VAL A 124      11.541   7.688  -3.803  1.00 97.55           C  
ATOM    981  C   VAL A 124      12.928   7.089  -3.533  1.00 97.55           C  
ATOM    982  CB  VAL A 124      11.523   9.220  -3.642  1.00 97.55           C  
ATOM    983  O   VAL A 124      13.705   6.967  -4.473  1.00 97.55           O  
ATOM    984  CG1 VAL A 124      12.686   9.917  -4.357  1.00 97.55           C  
ATOM    985  CG2 VAL A 124      10.238   9.810  -4.250  1.00 97.55           C  
ATOM    986  N   HIS A 125      13.240   6.700  -2.289  1.00 97.37           N  
ATOM    987  CA  HIS A 125      14.623   6.409  -1.877  1.00 97.37           C  
ATOM    988  C   HIS A 125      14.904   4.968  -1.433  1.00 97.37           C  
ATOM    989  CB  HIS A 125      15.025   7.396  -0.774  1.00 97.37           C  
ATOM    990  O   HIS A 125      16.066   4.567  -1.335  1.00 97.37           O  
ATOM    991  CG  HIS A 125      15.167   8.797  -1.297  1.00 97.37           C  
ATOM    992  CD2 HIS A 125      14.385   9.887  -1.023  1.00 97.37           C  
ATOM    993  ND1 HIS A 125      16.124   9.191  -2.195  1.00 97.37           N  
ATOM    994  CE1 HIS A 125      15.923  10.490  -2.465  1.00 97.37           C  
ATOM    995  NE2 HIS A 125      14.878  10.968  -1.766  1.00 97.37           N  
ATOM    996  N   TYR A 126      13.890   4.146  -1.143  1.00 97.40           N  
ATOM    997  CA  TYR A 126      14.138   2.830  -0.534  1.00 97.40           C  
ATOM    998  C   TYR A 126      14.931   1.865  -1.434  1.00 97.40           C  
ATOM    999  CB  TYR A 126      12.832   2.191  -0.053  1.00 97.40           C  
ATOM   1000  O   TYR A 126      15.588   0.957  -0.911  1.00 97.40           O  
ATOM   1001  CG  TYR A 126      12.055   1.436  -1.115  1.00 97.40           C  
ATOM   1002  CD1 TYR A 126      11.258   2.112  -2.057  1.00 97.40           C  
ATOM   1003  CD2 TYR A 126      12.131   0.032  -1.147  1.00 97.40           C  
ATOM   1004  CE1 TYR A 126      10.471   1.387  -2.973  1.00 97.40           C  
ATOM   1005  CE2 TYR A 126      11.359  -0.700  -2.066  1.00 97.40           C  
ATOM   1006  OH  TYR A 126       9.699  -0.754  -3.775  1.00 97.40           O  
ATOM   1007  CZ  TYR A 126      10.499  -0.025  -2.954  1.00 97.40           C  
ATOM   1008  N   LYS A 127      14.903   2.101  -2.754  1.00 96.24           N  
ATOM   1009  CA  LYS A 127      15.623   1.365  -3.805  1.00 96.24           C  
ATOM   1010  C   LYS A 127      16.989   1.980  -4.171  1.00 96.24           C  
ATOM   1011  CB  LYS A 127      14.726   1.262  -5.061  1.00 96.24           C  
ATOM   1012  O   LYS A 127      17.656   1.426  -5.033  1.00 96.24           O  
ATOM   1013  CG  LYS A 127      13.497   0.334  -4.961  1.00 96.24           C  
ATOM   1014  CD  LYS A 127      12.576   0.564  -6.186  1.00 96.24           C  
ATOM   1015  CE  LYS A 127      11.451  -0.467  -6.399  1.00 96.24           C  
ATOM   1016  NZ  LYS A 127      10.684  -0.243  -7.668  1.00 96.24           N  
ATOM   1017  N   ASP A 128      17.456   3.056  -3.527  1.00 96.57           N  
ATOM   1018  CA  ASP A 128      18.674   3.795  -3.942  1.00 96.57           C  
ATOM   1019  C   ASP A 128      19.962   2.948  -3.973  1.00 96.57           C  
ATOM   1020  CB  ASP A 128      18.910   4.991  -2.993  1.00 96.57           C  
ATOM   1021  O   ASP A 128      20.920   3.269  -4.677  1.00 96.57           O  
ATOM   1022  CG  ASP A 128      18.033   6.218  -3.276  1.00 96.57           C  
ATOM   1023  OD1 ASP A 128      17.265   6.188  -4.256  1.00 96.57           O  
ATOM   1024  OD2 ASP A 128      18.158   7.214  -2.523  1.00 96.57           O  
ATOM   1025  N   LEU A 129      20.007   1.861  -3.197  1.00 97.39           N  
ATOM   1026  CA  LEU A 129      21.135   0.923  -3.159  1.00 97.39           C  
ATOM   1027  C   LEU A 129      20.920  -0.325  -4.038  1.00 97.39           C  
ATOM   1028  CB  LEU A 129      21.473   0.591  -1.693  1.00 97.39           C  
ATOM   1029  O   LEU A 129      21.760  -1.228  -4.029  1.00 97.39           O  
ATOM   1030  CG  LEU A 129      21.914   1.795  -0.839  1.00 97.39           C  
ATOM   1031  CD1 LEU A 129      22.263   1.313   0.571  1.00 97.39           C  
ATOM   1032  CD2 LEU A 129      23.138   2.525  -1.397  1.00 97.39           C  
ATOM   1033  N   GLU A 130      19.822  -0.388  -4.797  1.00 95.62           N  
ATOM   1034  CA  GLU A 130      19.559  -1.418  -5.805  1.00 95.62           C  
ATOM   1035  C   GLU A 130      20.102  -0.955  -7.180  1.00 95.62           C  
ATOM   1036  CB  GLU A 130      18.058  -1.780  -5.878  1.00 95.62           C  
ATOM   1037  O   GLU A 130      19.712   0.105  -7.676  1.00 95.62           O  
ATOM   1038  CG  GLU A 130      17.500  -2.407  -4.580  1.00 95.62           C  
ATOM   1039  CD  GLU A 130      16.054  -2.952  -4.695  1.00 95.62           C  
ATOM   1040  OE1 GLU A 130      15.295  -2.943  -3.693  1.00 95.62           O  
ATOM   1041  OE2 GLU A 130      15.656  -3.462  -5.769  1.00 95.62           O  
ATOM   1042  N   PRO A 131      21.006  -1.712  -7.837  1.00 94.60           N  
ATOM   1043  CA  PRO A 131      21.610  -1.283  -9.099  1.00 94.60           C  
ATOM   1044  C   PRO A 131      20.588  -1.033 -10.215  1.00 94.60           C  
ATOM   1045  CB  PRO A 131      22.596  -2.390  -9.489  1.00 94.60           C  
ATOM   1046  O   PRO A 131      19.802  -1.912 -10.556  1.00 94.60           O  
ATOM   1047  CG  PRO A 131      22.962  -3.019  -8.148  1.00 94.60           C  
ATOM   1048  CD  PRO A 131      21.666  -2.914  -7.350  1.00 94.60           C  
ATOM   1049  N   GLY A 132      20.659   0.147 -10.837  1.00 93.59           N  
ATOM   1050  CA  GLY A 132      19.849   0.505 -12.007  1.00 93.59           C  
ATOM   1051  C   GLY A 132      18.437   1.008 -11.700  1.00 93.59           C  
ATOM   1052  O   GLY A 132      17.736   1.379 -12.639  1.00 93.59           O  
ATOM   1053  N   LYS A 133      18.034   1.059 -10.426  1.00 94.83           N  
ATOM   1054  CA  LYS A 133      16.710   1.542 -10.019  1.00 94.83           C  
ATOM   1055  C   LYS A 133      16.688   3.053  -9.843  1.00 94.83           C  
ATOM   1056  CB  LYS A 133      16.233   0.802  -8.768  1.00 94.83           C  
ATOM   1057  O   LYS A 133      17.682   3.649  -9.429  1.00 94.83           O  
ATOM   1058  CG  LYS A 133      16.181  -0.701  -9.073  1.00 94.83           C  
ATOM   1059  CD  LYS A 133      15.115  -1.408  -8.250  1.00 94.83           C  
ATOM   1060  CE  LYS A 133      14.980  -2.830  -8.786  1.00 94.83           C  
ATOM   1061  NZ  LYS A 133      14.033  -3.607  -7.968  1.00 94.83           N  
ATOM   1062  N   PHE A 134      15.568   3.674 -10.197  1.00 92.52           N  
ATOM   1063  CA  PHE A 134      15.390   5.122 -10.111  1.00 92.52           C  
ATOM   1064  C   PHE A 134      13.906   5.489 -10.056  1.00 92.52           C  
ATOM   1065  CB  PHE A 134      16.070   5.816 -11.311  1.00 92.52           C  
ATOM   1066  O   PHE A 134      13.059   4.749 -10.540  1.00 92.52           O  
ATOM   1067  CG  PHE A 134      15.553   5.399 -12.680  1.00 92.52           C  
ATOM   1068  CD1 PHE A 134      16.252   4.447 -13.446  1.00 92.52           C  
ATOM   1069  CD2 PHE A 134      14.328   5.899 -13.155  1.00 92.52           C  
ATOM   1070  CE1 PHE A 134      15.736   4.009 -14.679  1.00 92.52           C  
ATOM   1071  CE2 PHE A 134      13.784   5.416 -14.357  1.00 92.52           C  
ATOM   1072  CZ  PHE A 134      14.501   4.494 -15.137  1.00 92.52           C  
ATOM   1073  N   VAL A 135      13.607   6.694  -9.568  1.00 94.50           N  
ATOM   1074  CA  VAL A 135      12.272   7.304  -9.646  1.00 94.50           C  
ATOM   1075  C   VAL A 135      12.341   8.567 -10.504  1.00 94.50           C  
ATOM   1076  CB  VAL A 135      11.703   7.557  -8.236  1.00 94.50           C  
ATOM   1077  O   VAL A 135      13.201   9.423 -10.298  1.00 94.50           O  
ATOM   1078  CG1 VAL A 135      10.337   8.249  -8.297  1.00 94.50           C  
ATOM   1079  CG2 VAL A 135      11.543   6.217  -7.505  1.00 94.50           C  
ATOM   1080  N   LYS A 136      11.456   8.679 -11.501  1.00 92.36           N  
ATOM   1081  CA  LYS A 136      11.370   9.825 -12.429  1.00 92.36           C  
ATOM   1082  C   LYS A 136      10.374  10.882 -11.975  1.00 92.36           C  
ATOM   1083  CB  LYS A 136      10.957   9.337 -13.823  1.00 92.36           C  
ATOM   1084  O   LYS A 136      10.614  12.070 -12.174  1.00 92.36           O  
ATOM   1085  CG  LYS A 136      12.120   8.715 -14.598  1.00 92.36           C  
ATOM   1086  CD  LYS A 136      11.575   8.050 -15.865  1.00 92.36           C  
ATOM   1087  CE  LYS A 136      12.698   7.456 -16.716  1.00 92.36           C  
ATOM   1088  NZ  LYS A 136      12.172   6.353 -17.557  1.00 92.36           N  
ATOM   1089  N   ALA A 137       9.245  10.451 -11.424  1.00 90.56           N  
ATOM   1090  CA  ALA A 137       8.177  11.324 -10.964  1.00 90.56           C  
ATOM   1091  C   ALA A 137       7.489  10.686  -9.759  1.00 90.56           C  
ATOM   1092  CB  ALA A 137       7.188  11.575 -12.109  1.00 90.56           C  
ATOM   1093  O   ALA A 137       7.402   9.463  -9.679  1.00 90.56           O  
ATOM   1094  N   ALA A 138       7.037  11.521  -8.830  1.00 93.22           N  
ATOM   1095  CA  ALA A 138       6.382  11.099  -7.603  1.00 93.22           C  
ATOM   1096  C   ALA A 138       5.509  12.246  -7.093  1.00 93.22           C  
ATOM   1097  CB  ALA A 138       7.462  10.733  -6.580  1.00 93.22           C  
ATOM   1098  O   ALA A 138       6.051  13.279  -6.678  1.00 93.22           O  
ATOM   1099  N   ASP A 139       4.188  12.087  -7.110  1.00 97.33           N  
ATOM   1100  CA  ASP A 139       3.299  13.075  -6.507  1.00 97.33           C  
ATOM   1101  C   ASP A 139       1.982  12.509  -5.987  1.00 97.33           C  
ATOM   1102  CB  ASP A 139       3.053  14.264  -7.463  1.00 97.33           C  
ATOM   1103  O   ASP A 139       1.548  11.425  -6.369  1.00 97.33           O  
ATOM   1104  CG  ASP A 139       3.043  15.613  -6.729  1.00 97.33           C  
ATOM   1105  OD1 ASP A 139       3.344  15.625  -5.504  1.00 97.33           O  
ATOM   1106  OD2 ASP A 139       2.865  16.637  -7.420  1.00 97.33           O  
ATOM   1107  N   TRP A 140       1.361  13.263  -5.088  1.00 98.66           N  
ATOM   1108  CA  TRP A 140       0.069  12.922  -4.513  1.00 98.66           C  
ATOM   1109  C   TRP A 140      -1.073  13.464  -5.370  1.00 98.66           C  
ATOM   1110  CB  TRP A 140       0.005  13.453  -3.080  1.00 98.66           C  
ATOM   1111  O   TRP A 140      -1.039  14.614  -5.809  1.00 98.66           O  
ATOM   1112  CG  TRP A 140       0.888  12.714  -2.124  1.00 98.66           C  
ATOM   1113  CD1 TRP A 140       2.032  13.162  -1.558  1.00 98.66           C  
ATOM   1114  CD2 TRP A 140       0.688  11.367  -1.611  1.00 98.66           C  
ATOM   1115  CE2 TRP A 140       1.763  11.055  -0.731  1.00 98.66           C  
ATOM   1116  CE3 TRP A 140      -0.303  10.384  -1.801  1.00 98.66           C  
ATOM   1117  NE1 TRP A 140       2.560  12.178  -0.741  1.00 98.66           N  
ATOM   1118  CH2 TRP A 140       0.832   8.876  -0.252  1.00 98.66           C  
ATOM   1119  CZ2 TRP A 140       1.844   9.832  -0.057  1.00 98.66           C  
ATOM   1120  CZ3 TRP A 140      -0.233   9.155  -1.126  1.00 98.66           C  
ATOM   1121  N   VAL A 141      -2.108  12.650  -5.560  1.00 98.64           N  
ATOM   1122  CA  VAL A 141      -3.391  13.064  -6.133  1.00 98.64           C  
ATOM   1123  C   VAL A 141      -4.534  12.753  -5.175  1.00 98.64           C  
ATOM   1124  CB  VAL A 141      -3.628  12.489  -7.540  1.00 98.64           C  
ATOM   1125  O   VAL A 141      -4.389  11.963  -4.237  1.00 98.64           O  
ATOM   1126  CG1 VAL A 141      -2.518  12.935  -8.497  1.00 98.64           C  
ATOM   1127  CG2 VAL A 141      -3.735  10.965  -7.573  1.00 98.64           C  
ATOM   1128  N   ASP A 142      -5.652  13.437  -5.394  1.00 98.71           N  
ATOM   1129  CA  ASP A 142      -6.811  13.404  -4.512  1.00 98.71           C  
ATOM   1130  C   ASP A 142      -7.555  12.062  -4.532  1.00 98.71           C  
ATOM   1131  CB  ASP A 142      -7.720  14.613  -4.816  1.00 98.71           C  
ATOM   1132  O   ASP A 142      -7.261  11.132  -5.297  1.00 98.71           O  
ATOM   1133  CG  ASP A 142      -8.420  14.594  -6.181  1.00 98.71           C  
ATOM   1134  OD1 ASP A 142      -8.601  13.496  -6.754  1.00 98.71           O  
ATOM   1135  OD2 ASP A 142      -8.797  15.692  -6.644  1.00 98.71           O  
ATOM   1136  N   ARG A 143      -8.546  11.959  -3.647  1.00 98.70           N  
ATOM   1137  CA  ARG A 143      -9.419  10.793  -3.568  1.00 98.70           C  
ATOM   1138  C   ARG A 143     -10.153  10.519  -4.880  1.00 98.70           C  
ATOM   1139  CB  ARG A 143     -10.412  11.023  -2.431  1.00 98.70           C  
ATOM   1140  O   ARG A 143     -10.368   9.353  -5.196  1.00 98.70           O  
ATOM   1141  CG  ARG A 143     -11.335   9.813  -2.254  1.00 98.70           C  
ATOM   1142  CD  ARG A 143     -12.369  10.113  -1.181  1.00 98.70           C  
ATOM   1143  NE  ARG A 143     -13.730   9.916  -1.694  1.00 98.70           N  
ATOM   1144  NH1 ARG A 143     -14.778  10.693   0.179  1.00 98.70           N  
ATOM   1145  NH2 ARG A 143     -15.959  10.071  -1.655  1.00 98.70           N  
ATOM   1146  CZ  ARG A 143     -14.822  10.232  -1.045  1.00 98.70           C  
ATOM   1147  N   ALA A 144     -10.575  11.539  -5.624  1.00 98.71           N  
ATOM   1148  CA  ALA A 144     -11.358  11.337  -6.842  1.00 98.71           C  
ATOM   1149  C   ALA A 144     -10.532  10.626  -7.926  1.00 98.71           C  
ATOM   1150  CB  ALA A 144     -11.897  12.690  -7.321  1.00 98.71           C  
ATOM   1151  O   ALA A 144     -11.015   9.677  -8.547  1.00 98.71           O  
ATOM   1152  N   GLU A 145      -9.274  11.030  -8.103  1.00 98.65           N  
ATOM   1153  CA  GLU A 145      -8.317  10.360  -8.987  1.00 98.65           C  
ATOM   1154  C   GLU A 145      -8.020   8.924  -8.524  1.00 98.65           C  
ATOM   1155  CB  GLU A 145      -7.024  11.188  -9.037  1.00 98.65           C  
ATOM   1156  O   GLU A 145      -7.941   8.015  -9.355  1.00 98.65           O  
ATOM   1157  CG  GLU A 145      -7.162  12.508  -9.822  1.00 98.65           C  
ATOM   1158  CD  GLU A 145      -7.224  12.338 -11.350  1.00 98.65           C  
ATOM   1159  OE1 GLU A 145      -7.581  13.307 -12.050  1.00 98.65           O  
ATOM   1160  OE2 GLU A 145      -6.806  11.270 -11.860  1.00 98.65           O  
ATOM   1161  N   ALA A 146      -7.922   8.704  -7.208  1.00 98.75           N  
ATOM   1162  CA  ALA A 146      -7.744   7.378  -6.621  1.00 98.75           C  
ATOM   1163  C   ALA A 146      -8.952   6.456  -6.875  1.00 98.75           C  
ATOM   1164  CB  ALA A 146      -7.476   7.551  -5.122  1.00 98.75           C  
ATOM   1165  O   ALA A 146      -8.789   5.342  -7.367  1.00 98.75           O  
ATOM   1166  N   GLU A 147     -10.177   6.920  -6.595  1.00 98.74           N  
ATOM   1167  CA  GLU A 147     -11.411   6.157  -6.839  1.00 98.74           C  
ATOM   1168  C   GLU A 147     -11.563   5.814  -8.332  1.00 98.74           C  
ATOM   1169  CB  GLU A 147     -12.660   6.914  -6.304  1.00 98.74           C  
ATOM   1170  O   GLU A 147     -11.986   4.707  -8.677  1.00 98.74           O  
ATOM   1171  CG  GLU A 147     -12.738   6.979  -4.761  1.00 98.74           C  
ATOM   1172  CD  GLU A 147     -14.072   7.485  -4.155  1.00 98.74           C  
ATOM   1173  OE1 GLU A 147     -14.664   6.768  -3.300  1.00 98.74           O  
ATOM   1174  OE2 GLU A 147     -14.504   8.633  -4.407  1.00 98.74           O  
ATOM   1175  N   ALA A 148     -11.165   6.727  -9.225  1.00 98.54           N  
ATOM   1176  CA  ALA A 148     -11.176   6.489 -10.664  1.00 98.54           C  
ATOM   1177  C   ALA A 148     -10.167   5.412 -11.101  1.00 98.54           C  
ATOM   1178  CB  ALA A 148     -10.937   7.823 -11.380  1.00 98.54           C  
ATOM   1179  O   ALA A 148     -10.498   4.600 -11.966  1.00 98.54           O  
ATOM   1180  N   GLU A 149      -8.961   5.378 -10.525  1.00 98.04           N  
ATOM   1181  CA  GLU A 149      -7.964   4.341 -10.836  1.00 98.04           C  
ATOM   1182  C   GLU A 149      -8.362   2.965 -10.300  1.00 98.04           C  
ATOM   1183  CB  GLU A 149      -6.573   4.756 -10.325  1.00 98.04           C  
ATOM   1184  O   GLU A 149      -8.263   1.973 -11.026  1.00 98.04           O  
ATOM   1185  CG  GLU A 149      -5.461   3.756 -10.709  1.00 98.04           C  
ATOM   1186  CD  GLU A 149      -5.443   3.436 -12.214  1.00 98.04           C  
ATOM   1187  OE1 GLU A 149      -5.318   2.256 -12.596  1.00 98.04           O  
ATOM   1188  OE2 GLU A 149      -5.724   4.355 -13.024  1.00 98.04           O  
ATOM   1189  N   VAL A 150      -8.908   2.895  -9.082  1.00 98.64           N  
ATOM   1190  CA  VAL A 150      -9.433   1.631  -8.544  1.00 98.64           C  
ATOM   1191  C   VAL A 150     -10.539   1.097  -9.451  1.00 98.64           C  
ATOM   1192  CB  VAL A 150      -9.943   1.782  -7.100  1.00 98.64           C  
ATOM   1193  O   VAL A 150     -10.532  -0.078  -9.806  1.00 98.64           O  
ATOM   1194  CG1 VAL A 150     -10.494   0.448  -6.575  1.00 98.64           C  
ATOM   1195  CG2 VAL A 150      -8.823   2.194  -6.140  1.00 98.64           C  
ATOM   1196  N   GLN A 151     -11.462   1.955  -9.897  1.00 98.41           N  
ATOM   1197  CA  GLN A 151     -12.531   1.542 -10.803  1.00 98.41           C  
ATOM   1198  C   GLN A 151     -11.990   1.025 -12.148  1.00 98.41           C  
ATOM   1199  CB  GLN A 151     -13.519   2.705 -10.971  1.00 98.41           C  
ATOM   1200  O   GLN A 151     -12.444  -0.022 -12.611  1.00 98.41           O  
ATOM   1201  CG  GLN A 151     -14.733   2.341 -11.834  1.00 98.41           C  
ATOM   1202  CD  GLN A 151     -15.555   1.175 -11.292  1.00 98.41           C  
ATOM   1203  NE2 GLN A 151     -16.098   0.360 -12.166  1.00 98.41           N  
ATOM   1204  OE1 GLN A 151     -15.760   0.993 -10.099  1.00 98.41           O  
ATOM   1205  N   ARG A 152     -10.992   1.698 -12.746  1.00 97.77           N  
ATOM   1206  CA  ARG A 152     -10.314   1.207 -13.962  1.00 97.77           C  
ATOM   1207  C   ARG A 152      -9.662  -0.154 -13.736  1.00 97.77           C  
ATOM   1208  CB  ARG A 152      -9.241   2.202 -14.433  1.00 97.77           C  
ATOM   1209  O   ARG A 152      -9.806  -1.043 -14.571  1.00 97.77           O  
ATOM   1210  CG  ARG A 152      -9.839   3.432 -15.126  1.00 97.77           C  
ATOM   1211  CD  ARG A 152      -8.734   4.302 -15.742  1.00 97.77           C  
ATOM   1212  NE  ARG A 152      -7.869   4.943 -14.731  1.00 97.77           N  
ATOM   1213  NH1 ARG A 152      -9.106   6.836 -14.326  1.00 97.77           N  
ATOM   1214  NH2 ARG A 152      -7.123   6.582 -13.359  1.00 97.77           N  
ATOM   1215  CZ  ARG A 152      -8.036   6.114 -14.149  1.00 97.77           C  
ATOM   1216  N   SER A 153      -9.003  -0.339 -12.596  1.00 97.71           N  
ATOM   1217  CA  SER A 153      -8.334  -1.597 -12.257  1.00 97.71           C  
ATOM   1218  C   SER A 153      -9.316  -2.748 -12.037  1.00 97.71           C  
ATOM   1219  CB  SER A 153      -7.452  -1.420 -11.022  1.00 97.71           C  
ATOM   1220  O   SER A 153      -9.075  -3.858 -12.506  1.00 97.71           O  
ATOM   1221  OG  SER A 153      -6.497  -0.410 -11.228  1.00 97.71           O  
ATOM   1222  N   VAL A 154     -10.458  -2.485 -11.395  1.00 97.81           N  
ATOM   1223  CA  VAL A 154     -11.559  -3.454 -11.250  1.00 97.81           C  
ATOM   1224  C   VAL A 154     -12.160  -3.817 -12.611  1.00 97.81           C  
ATOM   1225  CB  VAL A 154     -12.648  -2.885 -10.314  1.00 97.81           C  
ATOM   1226  O   VAL A 154     -12.528  -4.967 -12.852  1.00 97.81           O  
ATOM   1227  CG1 VAL A 154     -13.937  -3.721 -10.311  1.00 97.81           C  
ATOM   1228  CG2 VAL A 154     -12.168  -2.817  -8.861  1.00 97.81           C  
ATOM   1229  N   GLU A 155     -12.295  -2.851 -13.520  1.00 97.28           N  
ATOM   1230  CA  GLU A 155     -12.787  -3.102 -14.879  1.00 97.28           C  
ATOM   1231  C   GLU A 155     -11.806  -3.948 -15.697  1.00 97.28           C  
ATOM   1232  CB  GLU A 155     -13.097  -1.776 -15.587  1.00 97.28           C  
ATOM   1233  O   GLU A 155     -12.244  -4.894 -16.355  1.00 97.28           O  
ATOM   1234  CG  GLU A 155     -14.406  -1.176 -15.059  1.00 97.28           C  
ATOM   1235  CD  GLU A 155     -14.676   0.255 -15.541  1.00 97.28           C  
ATOM   1236  OE1 GLU A 155     -15.586   0.870 -14.929  1.00 97.28           O  
ATOM   1237  OE2 GLU A 155     -14.042   0.711 -16.519  1.00 97.28           O  
ATOM   1238  N   ARG A 156     -10.497  -3.667 -15.608  1.00 96.58           N  
ATOM   1239  CA  ARG A 156      -9.445  -4.490 -16.226  1.00 96.58           C  
ATOM   1240  C   ARG A 156      -9.481  -5.924 -15.702  1.00 96.58           C  
ATOM   1241  CB  ARG A 156      -8.055  -3.863 -16.008  1.00 96.58           C  
ATOM   1242  O   ARG A 156      -9.528  -6.847 -16.511  1.00 96.58           O  
ATOM   1243  CG  ARG A 156      -7.802  -2.641 -16.909  1.00 96.58           C  
ATOM   1244  CD  ARG A 156      -6.352  -2.135 -16.818  1.00 96.58           C  
ATOM   1245  NE  ARG A 156      -6.036  -1.629 -15.474  1.00 96.58           N  
ATOM   1246  NH1 ARG A 156      -5.704   0.611 -15.914  1.00 96.58           N  
ATOM   1247  NH2 ARG A 156      -5.645  -0.123 -13.844  1.00 96.58           N  
ATOM   1248  CZ  ARG A 156      -5.808  -0.388 -15.096  1.00 96.58           C  
ATOM   1249  N   PHE A 157      -9.570  -6.102 -14.384  1.00 95.87           N  
ATOM   1250  CA  PHE A 157      -9.679  -7.421 -13.756  1.00 95.87           C  
ATOM   1251  C   PHE A 157     -10.913  -8.198 -14.242  1.00 95.87           C  
ATOM   1252  CB  PHE A 157      -9.712  -7.232 -12.236  1.00 95.87           C  
ATOM   1253  O   PHE A 157     -10.820  -9.358 -14.617  1.00 95.87           O  
ATOM   1254  CG  PHE A 157      -9.714  -8.536 -11.470  1.00 95.87           C  
ATOM   1255  CD1 PHE A 157     -10.920  -9.071 -10.980  1.00 95.87           C  
ATOM   1256  CD2 PHE A 157      -8.502  -9.215 -11.244  1.00 95.87           C  
ATOM   1257  CE1 PHE A 157     -10.912 -10.281 -10.264  1.00 95.87           C  
ATOM   1258  CE2 PHE A 157      -8.497 -10.426 -10.533  1.00 95.87           C  
ATOM   1259  CZ  PHE A 157      -9.701 -10.958 -10.042  1.00 95.87           C  
ATOM   1260  N   LYS A 158     -12.082  -7.551 -14.327  1.00 94.78           N  
ATOM   1261  CA  LYS A 158     -13.314  -8.197 -14.825  1.00 94.78           C  
ATOM   1262  C   LYS A 158     -13.276  -8.538 -16.314  1.00 94.78           C  
ATOM   1263  CB  LYS A 158     -14.512  -7.286 -14.557  1.00 94.78           C  
ATOM   1264  O   LYS A 158     -13.982  -9.449 -16.744  1.00 94.78           O  
ATOM   1265  CG  LYS A 158     -14.879  -7.278 -13.074  1.00 94.78           C  
ATOM   1266  CD  LYS A 158     -15.919  -6.191 -12.811  1.00 94.78           C  
ATOM   1267  CE  LYS A 158     -16.219  -6.189 -11.315  1.00 94.78           C  
ATOM   1268  NZ  LYS A 158     -17.015  -5.005 -10.927  1.00 94.78           N  
ATOM   1269  N   ALA A 159     -12.549  -7.756 -17.110  1.00 93.12           N  
ATOM   1270  CA  ALA A 159     -12.398  -7.988 -18.542  1.00 93.12           C  
ATOM   1271  C   ALA A 159     -11.378  -9.096 -18.847  1.00 93.12           C  
ATOM   1272  CB  ALA A 159     -12.011  -6.662 -19.207  1.00 93.12           C  
ATOM   1273  O   ALA A 159     -11.473  -9.736 -19.897  1.00 93.12           O  
ATOM   1274  N   GLY A 160     -10.420  -9.321 -17.947  1.00 81.75           N  
ATOM   1275  CA  GLY A 160      -9.497 -10.441 -18.020  1.00 81.75           C  
ATOM   1276  C   GLY A 160     -10.174 -11.769 -17.678  1.00 81.75           C  
ATOM   1277  O   GLY A 160     -11.028 -11.867 -16.801  1.00 81.75           O  
ATOM   1278  N   THR A 161      -9.798 -12.825 -18.395  1.00 66.58           N  
ATOM   1279  CA  THR A 161     -10.038 -14.206 -17.960  1.00 66.58           C  
ATOM   1280  C   THR A 161      -8.897 -14.602 -17.033  1.00 66.58           C  
ATOM   1281  CB  THR A 161     -10.116 -15.177 -19.150  1.00 66.58           C  
ATOM   1282  O   THR A 161      -7.857 -15.047 -17.524  1.00 66.58           O  
ATOM   1283  CG2 THR A 161     -11.490 -15.171 -19.813  1.00 66.58           C  
ATOM   1284  OG1 THR A 161      -9.152 -14.850 -20.129  1.00 66.58           O  
ATOM   1285  N   HIS A 162      -9.076 -14.380 -15.734  1.00 63.28           N  
ATOM   1286  CA  HIS A 162      -8.157 -14.821 -14.683  1.00 63.28           C  
ATOM   1287  C   HIS A 162      -8.652 -16.126 -14.052  1.00 63.28           C  
ATOM   1288  CB  HIS A 162      -7.952 -13.691 -13.664  1.00 63.28           C  
ATOM   1289  O   HIS A 162      -9.891 -16.300 -13.950  1.00 63.28           O  
ATOM   1290  CG  HIS A 162      -7.518 -12.393 -14.297  1.00 63.28           C  
ATOM   1291  CD2 HIS A 162      -8.287 -11.278 -14.477  1.00 63.28           C  
ATOM   1292  ND1 HIS A 162      -6.280 -12.119 -14.828  1.00 63.28           N  
ATOM   1293  CE1 HIS A 162      -6.298 -10.864 -15.303  1.00 63.28           C  
ATOM   1294  NE2 HIS A 162      -7.508 -10.313 -15.127  1.00 63.28           N  
ATOM   1295  OXT HIS A 162      -7.773 -16.964 -13.766  1.00 63.28           O  
TER    1296      HIS A 162                                                      
ENDMDL                                                                          
END                                                                             
