# Supplementary material for: The inorganic pyrophosphatases of microorganisms: a structural and functional review
Source: PeerJ. 2024 Jun 24;12:e17496. doi: 10.7717/peerj.17496 (PMC11210485; doi:10.7717/peerj.17496)
Supplement: Supplemental Information 1 [file peerj-12-17496-s001.zip › Supplementary Files/Familiy I models/AF-Q18680-F1-model_v4_C_elegans.pdb]

HEADER                                            01-JUN-22                     
TITLE     ALPHAFOLD MONOMER V2.0 PREDICTION FOR INORGANIC PYROPHOSPHATASE 1     
TITLE    2 (Q18680)                                                             
COMPND    MOL_ID: 1;                                                            
COMPND   2 MOLECULE: INORGANIC PYROPHOSPHATASE 1;                               
COMPND   3 CHAIN: A                                                             
SOURCE    MOL_ID: 1;                                                            
SOURCE   2 ORGANISM_SCIENTIFIC: CAENORHABDITIS ELEGANS;                         
SOURCE   3 ORGANISM_TAXID: 6239                                                 
REMARK   1                                                                      
REMARK   1 REFERENCE 1                                                          
REMARK   1  AUTH   JOHN JUMPER, RICHARD EVANS, ALEXANDER PRITZEL, TIM GREEN,    
REMARK   1  AUTH 2 MICHAEL FIGURNOV, OLAF RONNEBERGER, KATHRYN TUNYASUVUNAKOOL, 
REMARK   1  AUTH 3 RUSS BATES, AUGUSTIN ZIDEK, ANNA POTAPENKO, ALEX BRIDGLAND,  
REMARK   1  AUTH 4 CLEMENS MEYER, SIMON A A KOHL, ANDREW J BALLARD,             
REMARK   1  AUTH 5 ANDREW COWIE, BERNARDINO ROMERA-PAREDES, STANISLAV NIKOLOV,  
REMARK   1  AUTH 6 RISHUB JAIN, JONAS ADLER, TREVOR BACK, STIG PETERSEN,        
REMARK   1  AUTH 7 DAVID REIMAN, ELLEN CLANCY, MICHAL ZIELINSKI,                
REMARK   1  AUTH 8 MARTIN STEINEGGER, MICHALINA PACHOLSKA, TAMAS BERGHAMMER,    
REMARK   1  AUTH 9 DAVID SILVER, ORIOL VINYALS, ANDREW W SENIOR,                
REMARK   1  AUTH10 KORAY KAVUKCUOGLU, PUSHMEET KOHLI, DEMIS HASSABIS            
REMARK   1  TITL   HIGHLY ACCURATE PROTEIN STRUCTURE PREDICTION WITH ALPHAFOLD  
REMARK   1  REF    NATURE                        V. 596   583 2021              
REMARK   1  REFN                   ISSN 0028-0836                               
REMARK   1  PMID   34265844                                                     
REMARK   1  DOI    10.1038/s41586-021-03819-2                                   
REMARK   1                                                                      
REMARK   1 DISCLAIMERS                                                          
REMARK   1 ALPHAFOLD DATA, COPYRIGHT (2021) DEEPMIND TECHNOLOGIES LIMITED. THE  
REMARK   1 INFORMATION PROVIDED IS THEORETICAL MODELLING ONLY AND CAUTION SHOULD
REMARK   1 BE EXERCISED IN ITS USE. IT IS PROVIDED "AS-IS" WITHOUT ANY WARRANTY 
REMARK   1 OF ANY KIND, WHETHER EXPRESSED OR IMPLIED. NO WARRANTY IS GIVEN THAT 
REMARK   1 USE OF THE INFORMATION SHALL NOT INFRINGE THE RIGHTS OF ANY THIRD    
REMARK   1 PARTY. THE INFORMATION IS NOT INTENDED TO BE A SUBSTITUTE FOR        
REMARK   1 PROFESSIONAL MEDICAL ADVICE, DIAGNOSIS, OR TREATMENT, AND DOES NOT   
REMARK   1 CONSTITUTE MEDICAL OR OTHER PROFESSIONAL ADVICE. IT IS AVAILABLE FOR 
REMARK   1 ACADEMIC AND COMMERCIAL PURPOSES, UNDER CC-BY 4.0 LICENCE.           
DBREF  XXXX A    1   427  UNP    Q18680   IPYR_CAEEL       1    427             
SEQRES   1 A  427  MET ILE LEU SER CYS ARG SER VAL ALA THR ALA ARG GLY          
SEQRES   2 A  427  PHE LEU LEU SER THR ARG LEU ILE MET GLY CYS ALA VAL          
SEQRES   3 A  427  SER GLN GLU SER ALA ILE ALA THR VAL SER SER SER SER          
SEQRES   4 A  427  ASN THR ALA THR THR SER THR SER SER SER ASN THR SER          
SEQRES   5 A  427  GLN LYS TRP ALA THR SER ARG THR SER ARG PRO VAL THR          
SEQRES   6 A  427  ASN VAL THR GLN VAL SER ALA ILE HIS THR THR SER MET          
SEQRES   7 A  427  ASP SER GLY SER SER THR VAL GLN LEU PRO SER PRO ARG          
SEQRES   8 A  427  GLY SER LEU THR THR ALA VAL SER THR SER SER SER GLY          
SEQRES   9 A  427  ALA GLN ARG GLN MET SER ALA ASN SER GLU ARG SER LEU          
SEQRES  10 A  427  HIS THR ARG PRO LEU SER GLU THR ALA VAL ILE LEU GLN          
SEQRES  11 A  427  SER GLN ALA VAL LYS MET SER THR GLY ALA GLY ASP SER          
SEQRES  12 A  427  ALA VAL TYR GLU ALA VAL GLU ARG GLY SER LEU TYR SER          
SEQRES  13 A  427  LEU ASP TYR ARG VAL TYR ILE LYS GLY PRO GLN GLY ILE          
SEQRES  14 A  427  VAL SER PRO TRP HIS ASP ILE PRO LEU PHE ALA ASN LYS          
SEQRES  15 A  427  ASP LYS ARG VAL TYR ASN MET ILE VAL GLU ILE PRO ARG          
SEQRES  16 A  427  TRP THR ASN ALA LYS MET GLU MET ALA THR LYS GLU PRO          
SEQRES  17 A  427  PHE SER PRO ILE LYS GLN ASP GLU LYS LYS GLY VAL ALA          
SEQRES  18 A  427  ARG PHE VAL HIS ASN ILE PHE PRO HIS LYS GLY TYR ILE          
SEQRES  19 A  427  TRP ASN TYR GLY ALA LEU PRO GLN THR TRP GLU ASP PRO          
SEQRES  20 A  427  ASN HIS VAL VAL PRO ASP THR GLY ALA LYS GLY ASP ASN          
SEQRES  21 A  427  ASP PRO ILE ASP VAL ILE GLU VAL GLY SER LYS VAL ALA          
SEQRES  22 A  427  GLY ARG GLY ALA VAL LEU GLN VAL LYS VAL LEU GLY THR          
SEQRES  23 A  427  LEU ALA LEU ILE ASP GLU GLY GLU THR ASP TRP LYS LEU          
SEQRES  24 A  427  VAL ALA ILE ASP VAL ASN ASP GLU ASN ALA ASP LYS LEU          
SEQRES  25 A  427  ASN ASP ILE ASP ASP VAL GLU LYS VAL TYR PRO GLY LEU          
SEQRES  26 A  427  LEU ALA ALA SER VAL GLU TRP PHE ARG ASN TYR LYS ILE          
SEQRES  27 A  427  PRO ALA GLY LYS PRO ALA ASN GLU PHE ALA PHE ASN GLY          
SEQRES  28 A  427  GLU PHE LYS ASN ARG GLU TYR ALA GLU LYS VAL ILE ASP          
SEQRES  29 A  427  GLU THR ASN GLU TYR TRP LYS THR LEU ILE LYS GLU ALA          
SEQRES  30 A  427  ASN PRO SER LEU ASN THR VAL SER ARG VAL PRO GLU ALA          
SEQRES  31 A  427  VAL HIS GLN GLY THR ASP GLU ALA ALA ALA THR ALA ILE          
SEQRES  32 A  427  GLY ALA THR PRO GLU HIS GLY ALA ASN ALA PRO LEU PRO          
SEQRES  33 A  427  GLY ASP VAL ASP LYS TRP HIS PHE VAL GLN GLY                  
CRYST1    1.000    1.000    1.000  90.00  90.00  90.00 P 1           1          
ORIGX1      1.000000  0.000000  0.000000        0.00000                         
ORIGX2      0.000000  1.000000  0.000000        0.00000                         
ORIGX3      0.000000  0.000000  1.000000        0.00000                         
SCALE1      1.000000  0.000000  0.000000        0.00000                         
SCALE2      0.000000  1.000000  0.000000        0.00000                         
SCALE3      0.000000  0.000000  1.000000        0.00000                         
MODEL        1                                                                  
ATOM      1  N   MET A   1     -52.730 -20.535 -45.582  1.00 41.16           N  
ATOM      2  CA  MET A   1     -53.880 -19.681 -45.954  1.00 41.16           C  
ATOM      3  C   MET A   1     -53.332 -18.267 -46.098  1.00 41.16           C  
ATOM      4  CB  MET A   1     -54.982 -19.784 -44.877  1.00 41.16           C  
ATOM      5  O   MET A   1     -52.601 -17.869 -45.204  1.00 41.16           O  
ATOM      6  CG  MET A   1     -56.413 -19.587 -45.391  1.00 41.16           C  
ATOM      7  SD  MET A   1     -57.633 -19.997 -44.111  1.00 41.16           S  
ATOM      8  CE  MET A   1     -59.187 -19.955 -45.045  1.00 41.16           C  
ATOM      9  N   ILE A   2     -53.642 -17.565 -47.197  1.00 46.43           N  
ATOM     10  CA  ILE A   2     -53.111 -16.231 -47.578  1.00 46.43           C  
ATOM     11  C   ILE A   2     -51.628 -16.235 -48.033  1.00 46.43           C  
ATOM     12  CB  ILE A   2     -53.520 -15.133 -46.553  1.00 46.43           C  
ATOM     13  O   ILE A   2     -50.824 -17.057 -47.599  1.00 46.43           O  
ATOM     14  CG1 ILE A   2     -55.062 -15.158 -46.367  1.00 46.43           C  
ATOM     15  CG2 ILE A   2     -53.064 -13.733 -47.006  1.00 46.43           C  
ATOM     16  CD1 ILE A   2     -55.620 -14.170 -45.338  1.00 46.43           C  
ATOM     17  N   LEU A   3     -51.330 -15.380 -49.022  1.00 36.32           N  
ATOM     18  CA  LEU A   3     -50.160 -15.371 -49.917  1.00 36.32           C  
ATOM     19  C   LEU A   3     -49.578 -13.945 -50.062  1.00 36.32           C  
ATOM     20  CB  LEU A   3     -50.619 -15.851 -51.325  1.00 36.32           C  
ATOM     21  O   LEU A   3     -50.254 -12.974 -49.733  1.00 36.32           O  
ATOM     22  CG  LEU A   3     -49.943 -17.133 -51.842  1.00 36.32           C  
ATOM     23  CD1 LEU A   3     -50.718 -18.369 -51.386  1.00 36.32           C  
ATOM     24  CD2 LEU A   3     -49.890 -17.136 -53.372  1.00 36.32           C  
ATOM     25  N   SER A   4     -48.429 -13.846 -50.749  1.00 40.08           N  
ATOM     26  CA  SER A   4     -47.821 -12.618 -51.314  1.00 40.08           C  
ATOM     27  C   SER A   4     -47.132 -11.662 -50.317  1.00 40.08           C  
ATOM     28  CB  SER A   4     -48.816 -11.877 -52.226  1.00 40.08           C  
ATOM     29  O   SER A   4     -47.509 -11.590 -49.159  1.00 40.08           O  
ATOM     30  OG  SER A   4     -48.347 -11.914 -53.557  1.00 40.08           O  
ATOM     31  N   CYS A   5     -46.089 -10.907 -50.691  1.00 45.64           N  
ATOM     32  CA  CYS A   5     -45.608 -10.567 -52.039  1.00 45.64           C  
ATOM     33  C   CYS A   5     -44.062 -10.524 -52.117  1.00 45.64           C  
ATOM     34  CB  CYS A   5     -46.210  -9.193 -52.390  1.00 45.64           C  
ATOM     35  O   CYS A   5     -43.400 -10.229 -51.124  1.00 45.64           O  
ATOM     36  SG  CYS A   5     -46.618  -9.113 -54.153  1.00 45.64           S  
ATOM     37  N   ARG A   6     -43.477 -10.770 -53.300  1.00 40.83           N  
ATOM     38  CA  ARG A   6     -42.051 -10.505 -53.599  1.00 40.83           C  
ATOM     39  C   ARG A   6     -41.917  -9.176 -54.345  1.00 40.83           C  
ATOM     40  CB  ARG A   6     -41.442 -11.609 -54.490  1.00 40.83           C  
ATOM     41  O   ARG A   6     -42.758  -8.873 -55.183  1.00 40.83           O  
ATOM     42  CG  ARG A   6     -41.049 -12.914 -53.780  1.00 40.83           C  
ATOM     43  CD  ARG A   6     -40.383 -13.851 -54.806  1.00 40.83           C  
ATOM     44  NE  ARG A   6     -39.785 -15.051 -54.185  1.00 40.83           N  
ATOM     45  NH1 ARG A   6     -38.566 -15.762 -56.006  1.00 40.83           N  
ATOM     46  NH2 ARG A   6     -38.441 -16.894 -54.093  1.00 40.83           N  
ATOM     47  CZ  ARG A   6     -38.939 -15.892 -54.762  1.00 40.83           C  
ATOM     48  N   SER A   7     -40.801  -8.473 -54.160  1.00 48.51           N  
ATOM     49  CA  SER A   7     -40.293  -7.531 -55.164  1.00 48.51           C  
ATOM     50  C   SER A   7     -38.765  -7.560 -55.196  1.00 48.51           C  
ATOM     51  CB  SER A   7     -40.814  -6.113 -54.929  1.00 48.51           C  
ATOM     52  O   SER A   7     -38.121  -7.671 -54.155  1.00 48.51           O  
ATOM     53  OG  SER A   7     -40.541  -5.347 -56.085  1.00 48.51           O  
ATOM     54  N   VAL A   8     -38.199  -7.501 -56.400  1.00 38.99           N  
ATOM     55  CA  VAL A   8     -36.760  -7.435 -56.678  1.00 38.99           C  
ATOM     56  C   VAL A   8     -36.560  -6.279 -57.646  1.00 38.99           C  
ATOM     57  CB  VAL A   8     -36.231  -8.749 -57.300  1.00 38.99           C  
ATOM     58  O   VAL A   8     -37.227  -6.229 -58.677  1.00 38.99           O  
ATOM     59  CG1 VAL A   8     -34.773  -8.637 -57.774  1.00 38.99           C  
ATOM     60  CG2 VAL A   8     -36.303  -9.908 -56.298  1.00 38.99           C  
ATOM     61  N   ALA A   9     -35.624  -5.383 -57.344  1.00 48.69           N  
ATOM     62  CA  ALA A   9     -35.191  -4.342 -58.264  1.00 48.69           C  
ATOM     63  C   ALA A   9     -33.660  -4.313 -58.309  1.00 48.69           C  
ATOM     64  CB  ALA A   9     -35.805  -3.001 -57.849  1.00 48.69           C  
ATOM     65  O   ALA A   9     -32.994  -4.187 -57.284  1.00 48.69           O  
ATOM     66  N   THR A  10     -33.105  -4.436 -59.510  1.00 38.41           N  
ATOM     67  CA  THR A  10     -31.674  -4.286 -59.784  1.00 38.41           C  
ATOM     68  C   THR A  10     -31.514  -3.137 -60.766  1.00 38.41           C  
ATOM     69  CB  THR A  10     -31.076  -5.575 -60.376  1.00 38.41           C  
ATOM     70  O   THR A  10     -32.134  -3.156 -61.826  1.00 38.41           O  
ATOM     71  CG2 THR A  10     -29.556  -5.503 -60.518  1.00 38.41           C  
ATOM     72  OG1 THR A  10     -31.360  -6.677 -59.547  1.00 38.41           O  
ATOM     73  N   ALA A  11     -30.674  -2.157 -60.438  1.00 51.97           N  
ATOM     74  CA  ALA A  11     -30.327  -1.061 -61.335  1.00 51.97           C  
ATOM     75  C   ALA A  11     -28.805  -1.002 -61.513  1.00 51.97           C  
ATOM     76  CB  ALA A  11     -30.920   0.245 -60.795  1.00 51.97           C  
ATOM     77  O   ALA A  11     -28.051  -1.040 -60.541  1.00 51.97           O  
ATOM     78  N   ARG A  12     -28.355  -0.921 -62.768  1.00 38.56           N  
ATOM     79  CA  ARG A  12     -26.955  -0.715 -63.157  1.00 38.56           C  
ATOM     80  C   ARG A  12     -26.864   0.516 -64.054  1.00 38.56           C  
ATOM     81  CB  ARG A  12     -26.407  -1.934 -63.933  1.00 38.56           C  
ATOM     82  O   ARG A  12     -27.631   0.624 -65.002  1.00 38.56           O  
ATOM     83  CG  ARG A  12     -25.626  -2.954 -63.091  1.00 38.56           C  
ATOM     84  CD  ARG A  12     -25.009  -4.008 -64.031  1.00 38.56           C  
ATOM     85  NE  ARG A  12     -24.020  -4.871 -63.353  1.00 38.56           N  
ATOM     86  NH1 ARG A  12     -23.135  -5.858 -65.238  1.00 38.56           N  
ATOM     87  NH2 ARG A  12     -22.304  -6.370 -63.235  1.00 38.56           N  
ATOM     88  CZ  ARG A  12     -23.163  -5.692 -63.943  1.00 38.56           C  
ATOM     89  N   GLY A  13     -25.824   1.316 -63.825  1.00 37.14           N  
ATOM     90  CA  GLY A  13     -25.236   2.208 -64.824  1.00 37.14           C  
ATOM     91  C   GLY A  13     -25.630   3.681 -64.721  1.00 37.14           C  
ATOM     92  O   GLY A  13     -26.770   4.038 -64.983  1.00 37.14           O  
ATOM     93  N   PHE A  14     -24.636   4.539 -64.483  1.00 44.64           N  
ATOM     94  CA  PHE A  14     -24.138   5.428 -65.539  1.00 44.64           C  
ATOM     95  C   PHE A  14     -22.705   5.898 -65.229  1.00 44.64           C  
ATOM     96  CB  PHE A  14     -25.081   6.615 -65.808  1.00 44.64           C  
ATOM     97  O   PHE A  14     -22.330   6.050 -64.070  1.00 44.64           O  
ATOM     98  CG  PHE A  14     -25.443   6.725 -67.279  1.00 44.64           C  
ATOM     99  CD1 PHE A  14     -24.769   7.636 -68.115  1.00 44.64           C  
ATOM    100  CD2 PHE A  14     -26.424   5.875 -67.828  1.00 44.64           C  
ATOM    101  CE1 PHE A  14     -25.080   7.700 -69.485  1.00 44.64           C  
ATOM    102  CE2 PHE A  14     -26.730   5.934 -69.200  1.00 44.64           C  
ATOM    103  CZ  PHE A  14     -26.059   6.849 -70.029  1.00 44.64           C  
ATOM    104  N   LEU A  15     -21.904   6.100 -66.276  1.00 38.25           N  
ATOM    105  CA  LEU A  15     -20.575   6.719 -66.226  1.00 38.25           C  
ATOM    106  C   LEU A  15     -20.697   8.185 -66.651  1.00 38.25           C  
ATOM    107  CB  LEU A  15     -19.650   6.012 -67.244  1.00 38.25           C  
ATOM    108  O   LEU A  15     -21.335   8.444 -67.668  1.00 38.25           O  
ATOM    109  CG  LEU A  15     -19.011   4.697 -66.763  1.00 38.25           C  
ATOM    110  CD1 LEU A  15     -18.984   3.663 -67.891  1.00 38.25           C  
ATOM    111  CD2 LEU A  15     -17.567   4.935 -66.312  1.00 38.25           C  
ATOM    112  N   LEU A  16     -19.985   9.101 -65.988  1.00 42.40           N  
ATOM    113  CA  LEU A  16     -19.311  10.207 -66.680  1.00 42.40           C  
ATOM    114  C   LEU A  16     -18.159  10.773 -65.834  1.00 42.40           C  
ATOM    115  CB  LEU A  16     -20.299  11.302 -67.141  1.00 42.40           C  
ATOM    116  O   LEU A  16     -18.132  10.596 -64.619  1.00 42.40           O  
ATOM    117  CG  LEU A  16     -19.970  11.829 -68.553  1.00 42.40           C  
ATOM    118  CD1 LEU A  16     -20.161  10.785 -69.663  1.00 42.40           C  
ATOM    119  CD2 LEU A  16     -20.874  13.012 -68.890  1.00 42.40           C  
ATOM    120  N   SER A  17     -17.172  11.380 -66.494  1.00 37.14           N  
ATOM    121  CA  SER A  17     -15.863  11.704 -65.918  1.00 37.14           C  
ATOM    122  C   SER A  17     -15.648  13.198 -65.670  1.00 37.14           C  
ATOM    123  CB  SER A  17     -14.759  11.176 -66.844  1.00 37.14           C  
ATOM    124  O   SER A  17     -16.151  14.040 -66.412  1.00 37.14           O  
ATOM    125  OG  SER A  17     -14.820  11.785 -68.123  1.00 37.14           O  
ATOM    126  N   THR A  18     -14.780  13.509 -64.702  1.00 45.38           N  
ATOM    127  CA  THR A  18     -14.138  14.827 -64.570  1.00 45.38           C  
ATOM    128  C   THR A  18     -12.627  14.645 -64.371  1.00 45.38           C  
ATOM    129  CB  THR A  18     -14.784  15.703 -63.482  1.00 45.38           C  
ATOM    130  O   THR A  18     -12.169  13.613 -63.885  1.00 45.38           O  
ATOM    131  CG2 THR A  18     -14.420  17.181 -63.644  1.00 45.38           C  
ATOM    132  OG1 THR A  18     -16.186  15.655 -63.587  1.00 45.38           O  
ATOM    133  N   ARG A  19     -11.849  15.611 -64.867  1.00 42.42           N  
ATOM    134  CA  ARG A  19     -10.416  15.519 -65.203  1.00 42.42           C  
ATOM    135  C   ARG A  19      -9.474  16.060 -64.119  1.00 42.42           C  
ATOM    136  CB  ARG A  19     -10.186  16.426 -66.422  1.00 42.42           C  
ATOM    137  O   ARG A  19      -9.853  17.033 -63.485  1.00 42.42           O  
ATOM    138  CG  ARG A  19     -10.813  16.005 -67.754  1.00 42.42           C  
ATOM    139  CD  ARG A  19     -10.624  17.194 -68.707  1.00 42.42           C  
ATOM    140  NE  ARG A  19     -10.801  16.837 -70.124  1.00 42.42           N  
ATOM    141  NH1 ARG A  19     -10.232  18.893 -70.983  1.00 42.42           N  
ATOM    142  NH2 ARG A  19     -10.636  17.196 -72.369  1.00 42.42           N  
ATOM    143  CZ  ARG A  19     -10.559  17.640 -71.147  1.00 42.42           C  
ATOM    144  N   LEU A  20      -8.211  15.590 -64.170  1.00 37.14           N  
ATOM    145  CA  LEU A  20      -6.948  16.284 -63.800  1.00 37.14           C  
ATOM    146  C   LEU A  20      -6.847  16.780 -62.328  1.00 37.14           C  
ATOM    147  CB  LEU A  20      -6.639  17.357 -64.877  1.00 37.14           C  
ATOM    148  O   LEU A  20      -7.834  17.062 -61.677  1.00 37.14           O  
ATOM    149  CG  LEU A  20      -5.734  16.896 -66.042  1.00 37.14           C  
ATOM    150  CD1 LEU A  20      -6.253  15.703 -66.852  1.00 37.14           C  
ATOM    151  CD2 LEU A  20      -5.534  18.054 -67.022  1.00 37.14           C  
ATOM    152  N   ILE A  21      -5.679  16.874 -61.688  1.00 44.32           N  
ATOM    153  CA  ILE A  21      -4.364  17.343 -62.155  1.00 44.32           C  
ATOM    154  C   ILE A  21      -3.248  16.409 -61.652  1.00 44.32           C  
ATOM    155  CB  ILE A  21      -4.166  18.790 -61.611  1.00 44.32           C  
ATOM    156  O   ILE A  21      -3.310  15.892 -60.541  1.00 44.32           O  
ATOM    157  CG1 ILE A  21      -5.102  19.785 -62.343  1.00 44.32           C  
ATOM    158  CG2 ILE A  21      -2.709  19.284 -61.694  1.00 44.32           C  
ATOM    159  CD1 ILE A  21      -5.258  21.143 -61.648  1.00 44.32           C  
ATOM    160  N   MET A  22      -2.203  16.241 -62.465  1.00 39.13           N  
ATOM    161  CA  MET A  22      -0.963  15.541 -62.115  1.00 39.13           C  
ATOM    162  C   MET A  22       0.165  16.572 -61.994  1.00 39.13           C  
ATOM    163  CB  MET A  22      -0.696  14.485 -63.200  1.00 39.13           C  
ATOM    164  O   MET A  22       0.312  17.410 -62.882  1.00 39.13           O  
ATOM    165  CG  MET A  22       0.469  13.537 -62.911  1.00 39.13           C  
ATOM    166  SD  MET A  22       0.517  12.163 -64.098  1.00 39.13           S  
ATOM    167  CE  MET A  22       1.885  11.187 -63.421  1.00 39.13           C  
ATOM    168  N   GLY A  23       0.944  16.523 -60.911  1.00 43.84           N  
ATOM    169  CA  GLY A  23       2.039  17.461 -60.647  1.00 43.84           C  
ATOM    170  C   GLY A  23       3.322  16.742 -60.238  1.00 43.84           C  
ATOM    171  O   GLY A  23       3.460  16.338 -59.089  1.00 43.84           O  
ATOM    172  N   CYS A  24       4.265  16.615 -61.172  1.00 35.39           N  
ATOM    173  CA  CYS A  24       5.667  16.311 -60.877  1.00 35.39           C  
ATOM    174  C   CYS A  24       6.462  17.618 -60.863  1.00 35.39           C  
ATOM    175  CB  CYS A  24       6.262  15.412 -61.977  1.00 35.39           C  
ATOM    176  O   CYS A  24       6.430  18.320 -61.872  1.00 35.39           O  
ATOM    177  SG  CYS A  24       5.910  13.662 -61.682  1.00 35.39           S  
ATOM    178  N   ALA A  25       7.236  17.893 -59.807  1.00 42.05           N  
ATOM    179  CA  ALA A  25       8.405  18.776 -59.888  1.00 42.05           C  
ATOM    180  C   ALA A  25       9.315  18.707 -58.642  1.00 42.05           C  
ATOM    181  CB  ALA A  25       7.971  20.237 -60.103  1.00 42.05           C  
ATOM    182  O   ALA A  25       8.912  19.109 -57.559  1.00 42.05           O  
ATOM    183  N   VAL A  26      10.577  18.341 -58.899  1.00 38.90           N  
ATOM    184  CA  VAL A  26      11.805  18.947 -58.339  1.00 38.90           C  
ATOM    185  C   VAL A  26      12.202  18.659 -56.879  1.00 38.90           C  
ATOM    186  CB  VAL A  26      11.869  20.450 -58.695  1.00 38.90           C  
ATOM    187  O   VAL A  26      11.546  19.029 -55.912  1.00 38.90           O  
ATOM    188  CG1 VAL A  26      13.102  21.163 -58.135  1.00 38.90           C  
ATOM    189  CG2 VAL A  26      11.918  20.623 -60.225  1.00 38.90           C  
ATOM    190  N   SER A  27      13.398  18.077 -56.765  1.00 37.76           N  
ATOM    191  CA  SER A  27      14.200  17.906 -55.553  1.00 37.76           C  
ATOM    192  C   SER A  27      14.666  19.229 -54.935  1.00 37.76           C  
ATOM    193  CB  SER A  27      15.489  17.138 -55.910  1.00 37.76           C  
ATOM    194  O   SER A  27      15.031  20.158 -55.655  1.00 37.76           O  
ATOM    195  OG  SER A  27      15.260  16.088 -56.835  1.00 37.76           O  
ATOM    196  N   GLN A  28      14.860  19.236 -53.615  1.00 39.17           N  
ATOM    197  CA  GLN A  28      15.964  19.978 -53.005  1.00 39.17           C  
ATOM    198  C   GLN A  28      16.757  19.058 -52.079  1.00 39.17           C  
ATOM    199  CB  GLN A  28      15.502  21.251 -52.280  1.00 39.17           C  
ATOM    200  O   GLN A  28      16.263  18.586 -51.061  1.00 39.17           O  
ATOM    201  CG  GLN A  28      15.334  22.424 -53.258  1.00 39.17           C  
ATOM    202  CD  GLN A  28      15.259  23.770 -52.544  1.00 39.17           C  
ATOM    203  NE2 GLN A  28      15.834  24.813 -53.102  1.00 39.17           N  
ATOM    204  OE1 GLN A  28      14.691  23.926 -51.479  1.00 39.17           O  
ATOM    205  N   GLU A  29      18.007  18.829 -52.460  1.00 37.55           N  
ATOM    206  CA  GLU A  29      19.043  18.196 -51.659  1.00 37.55           C  
ATOM    207  C   GLU A  29      20.221  19.172 -51.688  1.00 37.55           C  
ATOM    208  CB  GLU A  29      19.370  16.823 -52.270  1.00 37.55           C  
ATOM    209  O   GLU A  29      20.777  19.442 -52.755  1.00 37.55           O  
ATOM    210  CG  GLU A  29      20.410  16.029 -51.469  1.00 37.55           C  
ATOM    211  CD  GLU A  29      20.608  14.618 -52.049  1.00 37.55           C  
ATOM    212  OE1 GLU A  29      20.686  13.667 -51.241  1.00 37.55           O  
ATOM    213  OE2 GLU A  29      20.683  14.501 -53.294  1.00 37.55           O  
ATOM    214  N   SER A  30      20.546  19.799 -50.555  1.00 41.55           N  
ATOM    215  CA  SER A  30      21.617  20.797 -50.524  1.00 41.55           C  
ATOM    216  C   SER A  30      22.276  20.956 -49.155  1.00 41.55           C  
ATOM    217  CB  SER A  30      21.135  22.159 -51.049  1.00 41.55           C  
ATOM    218  O   SER A  30      21.676  21.469 -48.216  1.00 41.55           O  
ATOM    219  OG  SER A  30      19.991  22.619 -50.363  1.00 41.55           O  
ATOM    220  N   ALA A  31      23.570  20.631 -49.161  1.00 39.92           N  
ATOM    221  CA  ALA A  31      24.649  21.250 -48.392  1.00 39.92           C  
ATOM    222  C   ALA A  31      24.699  21.055 -46.862  1.00 39.92           C  
ATOM    223  CB  ALA A  31      24.794  22.711 -48.828  1.00 39.92           C  
ATOM    224  O   ALA A  31      24.162  21.818 -46.064  1.00 39.92           O  
ATOM    225  N   ILE A  32      25.554  20.100 -46.491  1.00 37.05           N  
ATOM    226  CA  ILE A  32      26.366  20.088 -45.268  1.00 37.05           C  
ATOM    227  C   ILE A  32      27.046  21.454 -45.049  1.00 37.05           C  
ATOM    228  CB  ILE A  32      27.461  19.002 -45.453  1.00 37.05           C  
ATOM    229  O   ILE A  32      27.653  21.994 -45.974  1.00 37.05           O  
ATOM    230  CG1 ILE A  32      26.850  17.585 -45.581  1.00 37.05           C  
ATOM    231  CG2 ILE A  32      28.519  19.017 -44.332  1.00 37.05           C  
ATOM    232  CD1 ILE A  32      27.761  16.608 -46.338  1.00 37.05           C  
ATOM    233  N   ALA A  33      27.055  21.944 -43.806  1.00 38.41           N  
ATOM    234  CA  ALA A  33      27.914  23.045 -43.368  1.00 38.41           C  
ATOM    235  C   ALA A  33      28.570  22.725 -42.012  1.00 38.41           C  
ATOM    236  CB  ALA A  33      27.107  24.350 -43.361  1.00 38.41           C  
ATOM    237  O   ALA A  33      28.098  23.131 -40.951  1.00 38.41           O  
ATOM    238  N   THR A  34      29.683  21.991 -42.049  1.00 37.34           N  
ATOM    239  CA  THR A  34      30.575  21.831 -40.893  1.00 37.34           C  
ATOM    240  C   THR A  34      31.397  23.106 -40.721  1.00 37.34           C  
ATOM    241  CB  THR A  34      31.526  20.637 -41.085  1.00 37.34           C  
ATOM    242  O   THR A  34      32.195  23.436 -41.597  1.00 37.34           O  
ATOM    243  CG2 THR A  34      32.379  20.349 -39.848  1.00 37.34           C  
ATOM    244  OG1 THR A  34      30.780  19.472 -41.347  1.00 37.34           O  
ATOM    245  N   VAL A  35      31.256  23.804 -39.591  1.00 40.46           N  
ATOM    246  CA  VAL A  35      32.144  24.921 -39.231  1.00 40.46           C  
ATOM    247  C   VAL A  35      33.116  24.465 -38.150  1.00 40.46           C  
ATOM    248  CB  VAL A  35      31.378  26.199 -38.836  1.00 40.46           C  
ATOM    249  O   VAL A  35      32.797  24.431 -36.966  1.00 40.46           O  
ATOM    250  CG1 VAL A  35      32.351  27.347 -38.522  1.00 40.46           C  
ATOM    251  CG2 VAL A  35      30.478  26.666 -39.989  1.00 40.46           C  
ATOM    252  N   SER A  36      34.331  24.138 -38.580  1.00 37.43           N  
ATOM    253  CA  SER A  36      35.500  23.975 -37.719  1.00 37.43           C  
ATOM    254  C   SER A  36      36.514  25.063 -38.069  1.00 37.43           C  
ATOM    255  CB  SER A  36      36.097  22.572 -37.891  1.00 37.43           C  
ATOM    256  O   SER A  36      37.111  25.020 -39.144  1.00 37.43           O  
ATOM    257  OG  SER A  36      36.372  22.304 -39.253  1.00 37.43           O  
ATOM    258  N   SER A  37      36.718  26.031 -37.175  1.00 43.89           N  
ATOM    259  CA  SER A  37      37.730  27.083 -37.331  1.00 43.89           C  
ATOM    260  C   SER A  37      38.747  27.018 -36.193  1.00 43.89           C  
ATOM    261  CB  SER A  37      37.078  28.467 -37.423  1.00 43.89           C  
ATOM    262  O   SER A  37      38.440  27.366 -35.053  1.00 43.89           O  
ATOM    263  OG  SER A  37      36.310  28.738 -36.269  1.00 43.89           O  
ATOM    264  N   SER A  38      39.964  26.588 -36.518  1.00 35.80           N  
ATOM    265  CA  SER A  38      41.098  26.489 -35.598  1.00 35.80           C  
ATOM    266  C   SER A  38      42.292  27.294 -36.120  1.00 35.80           C  
ATOM    267  CB  SER A  38      41.484  25.014 -35.415  1.00 35.80           C  
ATOM    268  O   SER A  38      42.883  26.929 -37.135  1.00 35.80           O  
ATOM    269  OG  SER A  38      41.724  24.403 -36.669  1.00 35.80           O  
ATOM    270  N   SER A  39      42.664  28.355 -35.404  1.00 42.16           N  
ATOM    271  CA  SER A  39      43.921  29.112 -35.547  1.00 42.16           C  
ATOM    272  C   SER A  39      44.057  30.020 -34.314  1.00 42.16           C  
ATOM    273  CB  SER A  39      43.910  29.948 -36.839  1.00 42.16           C  
ATOM    274  O   SER A  39      43.141  30.787 -34.040  1.00 42.16           O  
ATOM    275  OG  SER A  39      42.759  30.762 -36.922  1.00 42.16           O  
ATOM    276  N   ASN A  40      45.045  29.802 -33.440  1.00 41.11           N  
ATOM    277  CA  ASN A  40      46.375  30.449 -33.446  1.00 41.11           C  
ATOM    278  C   ASN A  40      46.330  31.979 -33.220  1.00 41.11           C  
ATOM    279  CB  ASN A  40      47.154  30.143 -34.746  1.00 41.11           C  
ATOM    280  O   ASN A  40      45.534  32.647 -33.863  1.00 41.11           O  
ATOM    281  CG  ASN A  40      47.587  28.703 -34.935  1.00 41.11           C  
ATOM    282  ND2 ASN A  40      48.121  28.384 -36.090  1.00 41.11           N  
ATOM    283  OD1 ASN A  40      47.463  27.848 -34.079  1.00 41.11           O  
ATOM    284  N   THR A  41      47.201  32.657 -32.459  1.00 37.59           N  
ATOM    285  CA  THR A  41      48.235  32.323 -31.446  1.00 37.59           C  
ATOM    286  C   THR A  41      48.698  33.671 -30.865  1.00 37.59           C  
ATOM    287  CB  THR A  41      49.506  31.696 -32.071  1.00 37.59           C  
ATOM    288  O   THR A  41      49.011  34.550 -31.663  1.00 37.59           O  
ATOM    289  CG2 THR A  41      50.705  31.584 -31.122  1.00 37.59           C  
ATOM    290  OG1 THR A  41      49.266  30.373 -32.461  1.00 37.59           O  
ATOM    291  N   ALA A  42      48.838  33.849 -29.542  1.00 41.00           N  
ATOM    292  CA  ALA A  42      49.708  34.892 -28.961  1.00 41.00           C  
ATOM    293  C   ALA A  42      49.992  34.649 -27.465  1.00 41.00           C  
ATOM    294  CB  ALA A  42      49.103  36.293 -29.141  1.00 41.00           C  
ATOM    295  O   ALA A  42      49.082  34.352 -26.696  1.00 41.00           O  
ATOM    296  N   THR A  43      51.253  34.813 -27.061  1.00 38.36           N  
ATOM    297  CA  THR A  43      51.799  34.468 -25.734  1.00 38.36           C  
ATOM    298  C   THR A  43      52.499  35.675 -25.110  1.00 38.36           C  
ATOM    299  CB  THR A  43      52.889  33.383 -25.896  1.00 38.36           C  
ATOM    300  O   THR A  43      53.284  36.286 -25.826  1.00 38.36           O  
ATOM    301  CG2 THR A  43      53.379  32.795 -24.573  1.00 38.36           C  
ATOM    302  OG1 THR A  43      52.436  32.303 -26.678  1.00 38.36           O  
ATOM    303  N   THR A  44      52.323  35.925 -23.801  1.00 40.86           N  
ATOM    304  CA  THR A  44      53.321  36.487 -22.839  1.00 40.86           C  
ATOM    305  C   THR A  44      52.686  36.538 -21.425  1.00 40.86           C  
ATOM    306  CB  THR A  44      53.856  37.893 -23.218  1.00 40.86           C  
ATOM    307  O   THR A  44      51.592  37.061 -21.269  1.00 40.86           O  
ATOM    308  CG2 THR A  44      55.221  37.839 -23.922  1.00 40.86           C  
ATOM    309  OG1 THR A  44      52.991  38.624 -24.054  1.00 40.86           O  
ATOM    310  N   SER A  45      53.161  35.780 -20.417  1.00 40.12           N  
ATOM    311  CA  SER A  45      54.194  36.130 -19.397  1.00 40.12           C  
ATOM    312  C   SER A  45      53.878  37.408 -18.590  1.00 40.12           C  
ATOM    313  CB  SER A  45      55.602  36.191 -19.997  1.00 40.12           C  
ATOM    314  O   SER A  45      53.601  38.430 -19.200  1.00 40.12           O  
ATOM    315  OG  SER A  45      55.748  37.320 -20.826  1.00 40.12           O  
ATOM    316  N   THR A  46      53.964  37.507 -17.253  1.00 42.78           N  
ATOM    317  CA  THR A  46      54.696  36.778 -16.173  1.00 42.78           C  
ATOM    318  C   THR A  46      54.021  37.179 -14.821  1.00 42.78           C  
ATOM    319  CB  THR A  46      56.190  37.203 -16.154  1.00 42.78           C  
ATOM    320  O   THR A  46      53.266  38.142 -14.832  1.00 42.78           O  
ATOM    321  CG2 THR A  46      57.134  36.009 -16.301  1.00 42.78           C  
ATOM    322  OG1 THR A  46      56.543  38.071 -17.210  1.00 42.78           O  
ATOM    323  N   SER A  47      54.159  36.555 -13.636  1.00 43.23           N  
ATOM    324  CA  SER A  47      55.379  36.153 -12.903  1.00 43.23           C  
ATOM    325  C   SER A  47      55.131  35.192 -11.708  1.00 43.23           C  
ATOM    326  CB  SER A  47      56.025  37.420 -12.307  1.00 43.23           C  
ATOM    327  O   SER A  47      54.035  35.109 -11.167  1.00 43.23           O  
ATOM    328  OG  SER A  47      55.098  38.166 -11.542  1.00 43.23           O  
ATOM    329  N   SER A  48      56.213  34.536 -11.269  1.00 41.35           N  
ATOM    330  CA  SER A  48      56.452  33.749 -10.029  1.00 41.35           C  
ATOM    331  C   SER A  48      56.058  34.452  -8.703  1.00 41.35           C  
ATOM    332  CB  SER A  48      57.968  33.525 -10.043  1.00 41.35           C  
ATOM    333  O   SER A  48      55.965  35.673  -8.700  1.00 41.35           O  
ATOM    334  OG  SER A  48      58.638  34.776 -10.145  1.00 41.35           O  
ATOM    335  N   SER A  49      55.911  33.838  -7.513  1.00 43.83           N  
ATOM    336  CA  SER A  49      56.375  32.554  -6.911  1.00 43.83           C  
ATOM    337  C   SER A  49      55.414  32.138  -5.742  1.00 43.83           C  
ATOM    338  CB  SER A  49      57.809  32.783  -6.395  1.00 43.83           C  
ATOM    339  O   SER A  49      54.408  32.815  -5.568  1.00 43.83           O  
ATOM    340  OG  SER A  49      57.852  33.762  -5.379  1.00 43.83           O  
ATOM    341  N   ASN A  50      55.581  31.100  -4.894  1.00 44.73           N  
ATOM    342  CA  ASN A  50      56.694  30.165  -4.629  1.00 44.73           C  
ATOM    343  C   ASN A  50      56.220  28.771  -4.091  1.00 44.73           C  
ATOM    344  CB  ASN A  50      57.663  30.831  -3.611  1.00 44.73           C  
ATOM    345  O   ASN A  50      55.042  28.437  -4.106  1.00 44.73           O  
ATOM    346  CG  ASN A  50      59.113  30.375  -3.744  1.00 44.73           C  
ATOM    347  ND2 ASN A  50      60.033  31.018  -3.071  1.00 44.73           N  
ATOM    348  OD1 ASN A  50      59.435  29.416  -4.431  1.00 44.73           O  
ATOM    349  N   THR A  51      57.182  27.971  -3.622  1.00 39.53           N  
ATOM    350  CA  THR A  51      57.221  26.520  -3.359  1.00 39.53           C  
ATOM    351  C   THR A  51      57.158  26.140  -1.865  1.00 39.53           C  
ATOM    352  CB  THR A  51      58.608  26.040  -3.863  1.00 39.53           C  
ATOM    353  O   THR A  51      57.818  26.800  -1.064  1.00 39.53           O  
ATOM    354  CG2 THR A  51      58.747  24.531  -4.043  1.00 39.53           C  
ATOM    355  OG1 THR A  51      58.942  26.609  -5.111  1.00 39.53           O  
ATOM    356  N   SER A  52      56.529  25.003  -1.502  1.00 41.95           N  
ATOM    357  CA  SER A  52      57.132  23.936  -0.647  1.00 41.95           C  
ATOM    358  C   SER A  52      56.236  22.694  -0.456  1.00 41.95           C  
ATOM    359  CB  SER A  52      57.581  24.427   0.734  1.00 41.95           C  
ATOM    360  O   SER A  52      55.040  22.804  -0.217  1.00 41.95           O  
ATOM    361  OG  SER A  52      58.857  25.016   0.591  1.00 41.95           O  
ATOM    362  N   GLN A  53      56.839  21.501  -0.550  1.00 38.55           N  
ATOM    363  CA  GLN A  53      56.199  20.171  -0.462  1.00 38.55           C  
ATOM    364  C   GLN A  53      56.463  19.483   0.895  1.00 38.55           C  
ATOM    365  CB  GLN A  53      56.827  19.244  -1.526  1.00 38.55           C  
ATOM    366  O   GLN A  53      57.455  19.816   1.544  1.00 38.55           O  
ATOM    367  CG  GLN A  53      56.821  19.712  -2.990  1.00 38.55           C  
ATOM    368  CD  GLN A  53      57.794  18.862  -3.808  1.00 38.55           C  
ATOM    369  NE2 GLN A  53      57.333  18.031  -4.717  1.00 38.55           N  
ATOM    370  OE1 GLN A  53      58.996  18.905  -3.610  1.00 38.55           O  
ATOM    371  N   LYS A  54      55.722  18.399   1.214  1.00 42.33           N  
ATOM    372  CA  LYS A  54      56.308  17.045   1.433  1.00 42.33           C  
ATOM    373  C   LYS A  54      55.277  15.924   1.681  1.00 42.33           C  
ATOM    374  CB  LYS A  54      57.342  17.034   2.583  1.00 42.33           C  
ATOM    375  O   LYS A  54      54.325  16.095   2.431  1.00 42.33           O  
ATOM    376  CG  LYS A  54      58.769  17.028   2.006  1.00 42.33           C  
ATOM    377  CD  LYS A  54      59.823  17.292   3.084  1.00 42.33           C  
ATOM    378  CE  LYS A  54      61.206  17.357   2.427  1.00 42.33           C  
ATOM    379  NZ  LYS A  54      62.274  17.582   3.431  1.00 42.33           N  
ATOM    380  N   TRP A  55      55.543  14.749   1.099  1.00 32.43           N  
ATOM    381  CA  TRP A  55      54.969  13.439   1.460  1.00 32.43           C  
ATOM    382  C   TRP A  55      55.904  12.678   2.423  1.00 32.43           C  
ATOM    383  CB  TRP A  55      54.849  12.557   0.200  1.00 32.43           C  
ATOM    384  O   TRP A  55      57.119  12.850   2.324  1.00 32.43           O  
ATOM    385  CG  TRP A  55      53.806  12.827  -0.842  1.00 32.43           C  
ATOM    386  CD1 TRP A  55      52.627  13.469  -0.670  1.00 32.43           C  
ATOM    387  CD2 TRP A  55      53.789  12.329  -2.220  1.00 32.43           C  
ATOM    388  CE2 TRP A  55      52.541  12.679  -2.815  1.00 32.43           C  
ATOM    389  CE3 TRP A  55      54.691  11.585  -3.015  1.00 32.43           C  
ATOM    390  NE1 TRP A  55      51.885  13.393  -1.835  1.00 32.43           N  
ATOM    391  CH2 TRP A  55      53.114  11.555  -4.883  1.00 32.43           C  
ATOM    392  CZ2 TRP A  55      52.196  12.298  -4.121  1.00 32.43           C  
ATOM    393  CZ3 TRP A  55      54.360  11.206  -4.332  1.00 32.43           C  
ATOM    394  N   ALA A  56      55.367  11.761   3.244  1.00 38.42           N  
ATOM    395  CA  ALA A  56      56.065  10.567   3.765  1.00 38.42           C  
ATOM    396  C   ALA A  56      55.067   9.540   4.359  1.00 38.42           C  
ATOM    397  CB  ALA A  56      57.115  10.959   4.813  1.00 38.42           C  
ATOM    398  O   ALA A  56      53.914   9.875   4.620  1.00 38.42           O  
ATOM    399  N   THR A  57      55.495   8.284   4.546  1.00 35.67           N  
ATOM    400  CA  THR A  57      54.631   7.098   4.738  1.00 35.67           C  
ATOM    401  C   THR A  57      54.974   6.232   5.971  1.00 35.67           C  
ATOM    402  CB  THR A  57      54.754   6.186   3.495  1.00 35.67           C  
ATOM    403  O   THR A  57      56.114   6.221   6.429  1.00 35.67           O  
ATOM    404  CG2 THR A  57      54.132   6.770   2.230  1.00 35.67           C  
ATOM    405  OG1 THR A  57      56.110   5.946   3.187  1.00 35.67           O  
ATOM    406  N   SER A  58      54.014   5.370   6.368  1.00 36.50           N  
ATOM    407  CA  SER A  58      54.182   3.918   6.673  1.00 36.50           C  
ATOM    408  C   SER A  58      53.970   3.356   8.108  1.00 36.50           C  
ATOM    409  CB  SER A  58      55.466   3.332   6.050  1.00 36.50           C  
ATOM    410  O   SER A  58      54.571   3.831   9.059  1.00 36.50           O  
ATOM    411  OG  SER A  58      56.621   3.592   6.813  1.00 36.50           O  
ATOM    412  N   ARG A  59      53.225   2.217   8.153  1.00 37.19           N  
ATOM    413  CA  ARG A  59      53.309   1.018   9.056  1.00 37.19           C  
ATOM    414  C   ARG A  59      53.041   1.211  10.573  1.00 37.19           C  
ATOM    415  CB  ARG A  59      54.663   0.335   8.772  1.00 37.19           C  
ATOM    416  O   ARG A  59      53.264   2.285  11.096  1.00 37.19           O  
ATOM    417  CG  ARG A  59      54.686  -0.331   7.384  1.00 37.19           C  
ATOM    418  CD  ARG A  59      56.070  -0.898   7.051  1.00 37.19           C  
ATOM    419  NE  ARG A  59      56.085  -1.498   5.697  1.00 37.19           N  
ATOM    420  NH1 ARG A  59      57.510  -3.257   6.107  1.00 37.19           N  
ATOM    421  NH2 ARG A  59      56.673  -2.975   4.062  1.00 37.19           N  
ATOM    422  CZ  ARG A  59      56.752  -2.569   5.299  1.00 37.19           C  
ATOM    423  N   THR A  60      52.558   0.247  11.381  1.00 39.69           N  
ATOM    424  CA  THR A  60      52.155  -1.197  11.298  1.00 39.69           C  
ATOM    425  C   THR A  60      51.256  -1.493  12.533  1.00 39.69           C  
ATOM    426  CB  THR A  60      53.372  -2.154  11.389  1.00 39.69           C  
ATOM    427  O   THR A  60      51.415  -0.782  13.515  1.00 39.69           O  
ATOM    428  CG2 THR A  60      53.668  -2.885  10.073  1.00 39.69           C  
ATOM    429  OG1 THR A  60      54.556  -1.503  11.789  1.00 39.69           O  
ATOM    430  N   SER A  61      50.303  -2.444  12.591  1.00 42.64           N  
ATOM    431  CA  SER A  61      50.496  -3.908  12.791  1.00 42.64           C  
ATOM    432  C   SER A  61      49.142  -4.696  12.840  1.00 42.64           C  
ATOM    433  CB  SER A  61      51.241  -4.143  14.125  1.00 42.64           C  
ATOM    434  O   SER A  61      48.072  -4.099  12.868  1.00 42.64           O  
ATOM    435  OG  SER A  61      50.631  -3.417  15.167  1.00 42.64           O  
ATOM    436  N   ARG A  62      49.192  -6.045  12.805  1.00 37.34           N  
ATOM    437  CA  ARG A  62      48.084  -7.063  12.867  1.00 37.34           C  
ATOM    438  C   ARG A  62      48.185  -7.877  14.218  1.00 37.34           C  
ATOM    439  CB  ARG A  62      48.249  -7.920  11.591  1.00 37.34           C  
ATOM    440  O   ARG A  62      48.998  -7.394  15.009  1.00 37.34           O  
ATOM    441  CG  ARG A  62      47.801  -7.338  10.243  1.00 37.34           C  
ATOM    442  CD  ARG A  62      48.043  -8.427   9.170  1.00 37.34           C  
ATOM    443  NE  ARG A  62      47.061  -8.399   8.066  1.00 37.34           N  
ATOM    444  NH1 ARG A  62      47.315 -10.583   7.355  1.00 37.34           N  
ATOM    445  NH2 ARG A  62      45.830  -9.269   6.350  1.00 37.34           N  
ATOM    446  CZ  ARG A  62      46.744  -9.412   7.268  1.00 37.34           C  
ATOM    447  N   PRO A  63      47.562  -9.074  14.525  1.00 48.98           N  
ATOM    448  CA  PRO A  63      46.800 -10.060  13.692  1.00 48.98           C  
ATOM    449  C   PRO A  63      45.709 -11.016  14.328  1.00 48.98           C  
ATOM    450  CB  PRO A  63      47.979 -10.959  13.271  1.00 48.98           C  
ATOM    451  O   PRO A  63      45.499 -11.013  15.531  1.00 48.98           O  
ATOM    452  CG  PRO A  63      48.763 -11.123  14.585  1.00 48.98           C  
ATOM    453  CD  PRO A  63      48.299  -9.947  15.449  1.00 48.98           C  
ATOM    454  N   VAL A  64      45.133 -11.908  13.472  1.00 39.65           N  
ATOM    455  CA  VAL A  64      44.378 -13.207  13.683  1.00 39.65           C  
ATOM    456  C   VAL A  64      43.059 -13.224  14.520  1.00 39.65           C  
ATOM    457  CB  VAL A  64      45.312 -14.402  14.019  1.00 39.65           C  
ATOM    458  O   VAL A  64      42.855 -12.337  15.330  1.00 39.65           O  
ATOM    459  CG1 VAL A  64      45.627 -15.226  12.759  1.00 39.65           C  
ATOM    460  CG2 VAL A  64      46.668 -14.107  14.666  1.00 39.65           C  
ATOM    461  N   THR A  65      42.066 -14.138  14.357  1.00 42.29           N  
ATOM    462  CA  THR A  65      42.032 -15.556  13.863  1.00 42.29           C  
ATOM    463  C   THR A  65      40.627 -16.038  13.382  1.00 42.29           C  
ATOM    464  CB  THR A  65      42.373 -16.549  15.015  1.00 42.29           C  
ATOM    465  O   THR A  65      39.657 -15.622  13.993  1.00 42.29           O  
ATOM    466  CG2 THR A  65      43.415 -17.594  14.617  1.00 42.29           C  
ATOM    467  OG1 THR A  65      42.874 -15.929  16.177  1.00 42.29           O  
ATOM    468  N   ASN A  66      40.574 -16.961  12.387  1.00 38.81           N  
ATOM    469  CA  ASN A  66      39.616 -18.073  12.035  1.00 38.81           C  
ATOM    470  C   ASN A  66      38.068 -17.925  12.223  1.00 38.81           C  
ATOM    471  CB  ASN A  66      40.167 -19.356  12.688  1.00 38.81           C  
ATOM    472  O   ASN A  66      37.617 -17.251  13.130  1.00 38.81           O  
ATOM    473  CG  ASN A  66      41.587 -19.698  12.259  1.00 38.81           C  
ATOM    474  ND2 ASN A  66      42.208 -20.656  12.902  1.00 38.81           N  
ATOM    475  OD1 ASN A  66      42.174 -19.098  11.371  1.00 38.81           O  
ATOM    476  N   VAL A  67      37.156 -18.532  11.430  1.00 39.96           N  
ATOM    477  CA  VAL A  67      36.952 -19.957  11.011  1.00 39.96           C  
ATOM    478  C   VAL A  67      36.123 -19.991   9.690  1.00 39.96           C  
ATOM    479  CB  VAL A  67      36.134 -20.639  12.152  1.00 39.96           C  
ATOM    480  O   VAL A  67      35.090 -19.341   9.623  1.00 39.96           O  
ATOM    481  CG1 VAL A  67      35.453 -21.974  11.832  1.00 39.96           C  
ATOM    482  CG2 VAL A  67      36.994 -20.911  13.397  1.00 39.96           C  
ATOM    483  N   THR A  68      36.641 -20.500   8.559  1.00 39.89           N  
ATOM    484  CA  THR A  68      36.446 -21.846   7.926  1.00 39.89           C  
ATOM    485  C   THR A  68      35.148 -22.071   7.110  1.00 39.89           C  
ATOM    486  CB  THR A  68      36.695 -23.043   8.861  1.00 39.89           C  
ATOM    487  O   THR A  68      34.047 -22.024   7.644  1.00 39.89           O  
ATOM    488  CG2 THR A  68      36.943 -24.353   8.111  1.00 39.89           C  
ATOM    489  OG1 THR A  68      37.851 -22.843   9.642  1.00 39.89           O  
ATOM    490  N   GLN A  69      35.299 -22.407   5.814  1.00 31.87           N  
ATOM    491  CA  GLN A  69      34.236 -22.868   4.893  1.00 31.87           C  
ATOM    492  C   GLN A  69      33.840 -24.341   5.118  1.00 31.87           C  
ATOM    493  CB  GLN A  69      34.740 -22.817   3.433  1.00 31.87           C  
ATOM    494  O   GLN A  69      34.695 -25.156   5.458  1.00 31.87           O  
ATOM    495  CG  GLN A  69      34.964 -21.435   2.813  1.00 31.87           C  
ATOM    496  CD  GLN A  69      35.589 -21.585   1.426  1.00 31.87           C  
ATOM    497  NE2 GLN A  69      34.825 -21.525   0.356  1.00 31.87           N  
ATOM    498  OE1 GLN A  69      36.781 -21.792   1.282  1.00 31.87           O  
ATOM    499  N   VAL A  70      32.607 -24.711   4.745  1.00 36.36           N  
ATOM    500  CA  VAL A  70      32.231 -26.091   4.374  1.00 36.36           C  
ATOM    501  C   VAL A  70      31.353 -26.063   3.116  1.00 36.36           C  
ATOM    502  CB  VAL A  70      31.520 -26.843   5.521  1.00 36.36           C  
ATOM    503  O   VAL A  70      30.472 -25.215   3.001  1.00 36.36           O  
ATOM    504  CG1 VAL A  70      31.166 -28.286   5.125  1.00 36.36           C  
ATOM    505  CG2 VAL A  70      32.398 -26.934   6.777  1.00 36.36           C  
ATOM    506  N   SER A  71      31.586 -27.004   2.196  1.00 31.76           N  
ATOM    507  CA  SER A  71      30.834 -27.187   0.946  1.00 31.76           C  
ATOM    508  C   SER A  71      30.316 -28.627   0.825  1.00 31.76           C  
ATOM    509  CB  SER A  71      31.730 -26.916  -0.274  1.00 31.76           C  
ATOM    510  O   SER A  71      31.094 -29.560   1.006  1.00 31.76           O  
ATOM    511  OG  SER A  71      32.363 -25.651  -0.218  1.00 31.76           O  
ATOM    512  N   ALA A  72      29.049 -28.804   0.440  1.00 36.97           N  
ATOM    513  CA  ALA A  72      28.451 -30.032  -0.113  1.00 36.97           C  
ATOM    514  C   ALA A  72      27.201 -29.589  -0.913  1.00 36.97           C  
ATOM    515  CB  ALA A  72      28.087 -30.985   1.034  1.00 36.97           C  
ATOM    516  O   ALA A  72      26.442 -28.778  -0.395  1.00 36.97           O  
ATOM    517  N   ILE A  73      26.975 -29.862  -2.207  1.00 37.34           N  
ATOM    518  CA  ILE A  73      27.118 -31.060  -3.069  1.00 37.34           C  
ATOM    519  C   ILE A  73      26.032 -32.121  -2.807  1.00 37.34           C  
ATOM    520  CB  ILE A  73      28.545 -31.657  -3.189  1.00 37.34           C  
ATOM    521  O   ILE A  73      26.084 -32.770  -1.775  1.00 37.34           O  
ATOM    522  CG1 ILE A  73      29.551 -30.579  -3.662  1.00 37.34           C  
ATOM    523  CG2 ILE A  73      28.537 -32.842  -4.179  1.00 37.34           C  
ATOM    524  CD1 ILE A  73      31.002 -31.065  -3.795  1.00 37.34           C  
ATOM    525  N   HIS A  74      25.136 -32.277  -3.805  1.00 33.57           N  
ATOM    526  CA  HIS A  74      24.232 -33.399  -4.170  1.00 33.57           C  
ATOM    527  C   HIS A  74      23.559 -34.235  -3.052  1.00 33.57           C  
ATOM    528  CB  HIS A  74      24.969 -34.303  -5.175  1.00 33.57           C  
ATOM    529  O   HIS A  74      24.207 -34.719  -2.141  1.00 33.57           O  
ATOM    530  CG  HIS A  74      25.204 -33.688  -6.536  1.00 33.57           C  
ATOM    531  CD2 HIS A  74      26.321 -33.853  -7.312  1.00 33.57           C  
ATOM    532  ND1 HIS A  74      24.293 -32.981  -7.293  1.00 33.57           N  
ATOM    533  CE1 HIS A  74      24.852 -32.723  -8.488  1.00 33.57           C  
ATOM    534  NE2 HIS A  74      26.091 -33.230  -8.542  1.00 33.57           N  
ATOM    535  N   THR A  75      22.262 -34.553  -3.138  1.00 35.51           N  
ATOM    536  CA  THR A  75      21.730 -35.532  -4.117  1.00 35.51           C  
ATOM    537  C   THR A  75      20.227 -35.400  -4.406  1.00 35.51           C  
ATOM    538  CB  THR A  75      21.946 -36.981  -3.613  1.00 35.51           C  
ATOM    539  O   THR A  75      19.466 -34.805  -3.651  1.00 35.51           O  
ATOM    540  CG2 THR A  75      23.312 -37.537  -4.009  1.00 35.51           C  
ATOM    541  OG1 THR A  75      21.841 -37.063  -2.211  1.00 35.51           O  
ATOM    542  N   THR A  76      19.810 -36.000  -5.522  1.00 32.91           N  
ATOM    543  CA  THR A  76      18.426 -36.179  -5.984  1.00 32.91           C  
ATOM    544  C   THR A  76      17.740 -37.416  -5.378  1.00 32.91           C  
ATOM    545  CB  THR A  76      18.458 -36.381  -7.516  1.00 32.91           C  
ATOM    546  O   THR A  76      18.421 -38.313  -4.887  1.00 32.91           O  
ATOM    547  CG2 THR A  76      18.766 -35.096  -8.277  1.00 32.91           C  
ATOM    548  OG1 THR A  76      19.473 -37.300  -7.869  1.00 32.91           O  
ATOM    549  N   SER A  77      16.415 -37.509  -5.600  1.00 35.58           N  
ATOM    550  CA  SER A  77      15.657 -38.737  -5.954  1.00 35.58           C  
ATOM    551  C   SER A  77      14.656 -39.297  -4.927  1.00 35.58           C  
ATOM    552  CB  SER A  77      16.587 -39.873  -6.421  1.00 35.58           C  
ATOM    553  O   SER A  77      15.086 -39.790  -3.895  1.00 35.58           O  
ATOM    554  OG  SER A  77      15.880 -40.801  -7.208  1.00 35.58           O  
ATOM    555  N   MET A  78      13.378 -39.379  -5.358  1.00 38.52           N  
ATOM    556  CA  MET A  78      12.386 -40.459  -5.095  1.00 38.52           C  
ATOM    557  C   MET A  78      11.974 -40.750  -3.631  1.00 38.52           C  
ATOM    558  CB  MET A  78      12.908 -41.730  -5.801  1.00 38.52           C  
ATOM    559  O   MET A  78      12.711 -40.475  -2.700  1.00 38.52           O  
ATOM    560  CG  MET A  78      12.787 -41.610  -7.329  1.00 38.52           C  
ATOM    561  SD  MET A  78      13.569 -42.955  -8.258  1.00 38.52           S  
ATOM    562  CE  MET A  78      13.121 -42.441  -9.936  1.00 38.52           C  
ATOM    563  N   ASP A  79      10.840 -41.376  -3.302  1.00 34.20           N  
ATOM    564  CA  ASP A  79       9.519 -41.653  -3.915  1.00 34.20           C  
ATOM    565  C   ASP A  79       8.653 -42.254  -2.760  1.00 34.20           C  
ATOM    566  CB  ASP A  79       9.644 -42.623  -5.116  1.00 34.20           C  
ATOM    567  O   ASP A  79       9.154 -42.410  -1.644  1.00 34.20           O  
ATOM    568  CG  ASP A  79       8.345 -42.971  -5.859  1.00 34.20           C  
ATOM    569  OD1 ASP A  79       7.358 -42.216  -5.711  1.00 34.20           O  
ATOM    570  OD2 ASP A  79       8.353 -43.992  -6.578  1.00 34.20           O  
ATOM    571  N   SER A  80       7.401 -42.650  -3.014  1.00 40.99           N  
ATOM    572  CA  SER A  80       6.411 -43.240  -2.089  1.00 40.99           C  
ATOM    573  C   SER A  80       5.722 -42.263  -1.112  1.00 40.99           C  
ATOM    574  CB  SER A  80       6.950 -44.488  -1.364  1.00 40.99           C  
ATOM    575  O   SER A  80       6.320 -41.320  -0.612  1.00 40.99           O  
ATOM    576  OG  SER A  80       7.769 -44.156  -0.264  1.00 40.99           O  
ATOM    577  N   GLY A  81       4.437 -42.435  -0.781  1.00 36.80           N  
ATOM    578  CA  GLY A  81       3.463 -43.368  -1.358  1.00 36.80           C  
ATOM    579  C   GLY A  81       2.286 -43.669  -0.422  1.00 36.80           C  
ATOM    580  O   GLY A  81       2.500 -44.064   0.714  1.00 36.80           O  
ATOM    581  N   SER A  82       1.060 -43.568  -0.952  1.00 36.42           N  
ATOM    582  CA  SER A  82      -0.185 -44.198  -0.462  1.00 36.42           C  
ATOM    583  C   SER A  82      -0.613 -44.001   1.007  1.00 36.42           C  
ATOM    584  CB  SER A  82      -0.111 -45.702  -0.755  1.00 36.42           C  
ATOM    585  O   SER A  82      -0.048 -44.602   1.916  1.00 36.42           O  
ATOM    586  OG  SER A  82      -1.340 -46.337  -0.462  1.00 36.42           O  
ATOM    587  N   SER A  83      -1.782 -43.377   1.214  1.00 38.06           N  
ATOM    588  CA  SER A  83      -2.856 -43.977   2.036  1.00 38.06           C  
ATOM    589  C   SER A  83      -4.222 -43.330   1.779  1.00 38.06           C  
ATOM    590  CB  SER A  83      -2.563 -43.943   3.540  1.00 38.06           C  
ATOM    591  O   SER A  83      -4.405 -42.126   1.925  1.00 38.06           O  
ATOM    592  OG  SER A  83      -1.755 -45.055   3.864  1.00 38.06           O  
ATOM    593  N   THR A  84      -5.186 -44.166   1.400  1.00 33.45           N  
ATOM    594  CA  THR A  84      -6.578 -43.822   1.073  1.00 33.45           C  
ATOM    595  C   THR A  84      -7.449 -43.670   2.321  1.00 33.45           C  
ATOM    596  CB  THR A  84      -7.174 -44.979   0.246  1.00 33.45           C  
ATOM    597  O   THR A  84      -7.441 -44.563   3.163  1.00 33.45           O  
ATOM    598  CG2 THR A  84      -8.588 -44.729  -0.277  1.00 33.45           C  
ATOM    599  OG1 THR A  84      -6.363 -45.242  -0.874  1.00 33.45           O  
ATOM    600  N   VAL A  85      -8.335 -42.664   2.357  1.00 38.75           N  
ATOM    601  CA  VAL A  85      -9.627 -42.761   3.068  1.00 38.75           C  
ATOM    602  C   VAL A  85     -10.738 -42.155   2.201  1.00 38.75           C  
ATOM    603  CB  VAL A  85      -9.610 -42.118   4.475  1.00 38.75           C  
ATOM    604  O   VAL A  85     -10.709 -40.975   1.868  1.00 38.75           O  
ATOM    605  CG1 VAL A  85     -10.967 -42.295   5.175  1.00 38.75           C  
ATOM    606  CG2 VAL A  85      -8.560 -42.749   5.399  1.00 38.75           C  
ATOM    607  N   GLN A  86     -11.725 -42.976   1.838  1.00 32.30           N  
ATOM    608  CA  GLN A  86     -13.027 -42.542   1.310  1.00 32.30           C  
ATOM    609  C   GLN A  86     -14.038 -42.461   2.464  1.00 32.30           C  
ATOM    610  CB  GLN A  86     -13.565 -43.585   0.311  1.00 32.30           C  
ATOM    611  O   GLN A  86     -13.861 -43.185   3.437  1.00 32.30           O  
ATOM    612  CG  GLN A  86     -12.700 -43.850  -0.927  1.00 32.30           C  
ATOM    613  CD  GLN A  86     -13.269 -45.018  -1.729  1.00 32.30           C  
ATOM    614  NE2 GLN A  86     -13.928 -44.780  -2.842  1.00 32.30           N  
ATOM    615  OE1 GLN A  86     -13.160 -46.172  -1.356  1.00 32.30           O  
ATOM    616  N   LEU A  87     -15.123 -41.690   2.310  1.00 41.74           N  
ATOM    617  CA  LEU A  87     -16.509 -41.979   2.755  1.00 41.74           C  
ATOM    618  C   LEU A  87     -17.458 -40.880   2.169  1.00 41.74           C  
ATOM    619  CB  LEU A  87     -16.599 -42.146   4.294  1.00 41.74           C  
ATOM    620  O   LEU A  87     -16.950 -39.884   1.652  1.00 41.74           O  
ATOM    621  CG  LEU A  87     -16.504 -43.620   4.794  1.00 41.74           C  
ATOM    622  CD1 LEU A  87     -16.035 -43.646   6.248  1.00 41.74           C  
ATOM    623  CD2 LEU A  87     -17.810 -44.417   4.716  1.00 41.74           C  
ATOM    624  N   PRO A  88     -18.797 -41.077   2.099  1.00 42.36           N  
ATOM    625  CA  PRO A  88     -19.586 -40.605   0.952  1.00 42.36           C  
ATOM    626  C   PRO A  88     -20.695 -39.573   1.257  1.00 42.36           C  
ATOM    627  CB  PRO A  88     -20.207 -41.903   0.425  1.00 42.36           C  
ATOM    628  O   PRO A  88     -21.032 -39.288   2.402  1.00 42.36           O  
ATOM    629  CG  PRO A  88     -20.626 -42.591   1.723  1.00 42.36           C  
ATOM    630  CD  PRO A  88     -19.525 -42.186   2.702  1.00 42.36           C  
ATOM    631  N   SER A  89     -21.322 -39.075   0.184  1.00 38.26           N  
ATOM    632  CA  SER A  89     -22.552 -38.261   0.185  1.00 38.26           C  
ATOM    633  C   SER A  89     -23.779 -38.998   0.753  1.00 38.26           C  
ATOM    634  CB  SER A  89     -22.898 -37.863  -1.259  1.00 38.26           C  
ATOM    635  O   SER A  89     -23.803 -40.231   0.787  1.00 38.26           O  
ATOM    636  OG  SER A  89     -21.751 -37.563  -2.033  1.00 38.26           O  
ATOM    637  N   PRO A  90     -24.878 -38.269   1.036  1.00 51.30           N  
ATOM    638  CA  PRO A  90     -26.095 -38.565   0.265  1.00 51.30           C  
ATOM    639  C   PRO A  90     -26.960 -37.348  -0.131  1.00 51.30           C  
ATOM    640  CB  PRO A  90     -26.895 -39.523   1.148  1.00 51.30           C  
ATOM    641  O   PRO A  90     -26.878 -36.261   0.431  1.00 51.30           O  
ATOM    642  CG  PRO A  90     -26.619 -38.995   2.553  1.00 51.30           C  
ATOM    643  CD  PRO A  90     -25.296 -38.229   2.435  1.00 51.30           C  
ATOM    644  N   ARG A  91     -27.844 -37.581  -1.112  1.00 36.79           N  
ATOM    645  CA  ARG A  91     -28.923 -36.673  -1.551  1.00 36.79           C  
ATOM    646  C   ARG A  91     -29.994 -36.476  -0.469  1.00 36.79           C  
ATOM    647  CB  ARG A  91     -29.647 -37.294  -2.761  1.00 36.79           C  
ATOM    648  O   ARG A  91     -30.389 -37.442   0.176  1.00 36.79           O  
ATOM    649  CG  ARG A  91     -28.911 -37.238  -4.105  1.00 36.79           C  
ATOM    650  CD  ARG A  91     -29.675 -38.130  -5.098  1.00 36.79           C  
ATOM    651  NE  ARG A  91     -29.363 -37.819  -6.506  1.00 36.79           N  
ATOM    652  NH1 ARG A  91     -30.143 -39.774  -7.439  1.00 36.79           N  
ATOM    653  NH2 ARG A  91     -29.459 -38.117  -8.762  1.00 36.79           N  
ATOM    654  CZ  ARG A  91     -29.654 -38.570  -7.556  1.00 36.79           C  
ATOM    655  N   GLY A  92     -30.604 -35.290  -0.446  1.00 39.19           N  
ATOM    656  CA  GLY A  92     -31.932 -35.046   0.125  1.00 39.19           C  
ATOM    657  C   GLY A  92     -32.761 -34.173  -0.820  1.00 39.19           C  
ATOM    658  O   GLY A  92     -32.308 -33.107  -1.221  1.00 39.19           O  
ATOM    659  N   SER A  93     -33.951 -34.635  -1.208  1.00 35.38           N  
ATOM    660  CA  SER A  93     -34.918 -33.884  -2.022  1.00 35.38           C  
ATOM    661  C   SER A  93     -36.216 -33.765  -1.238  1.00 35.38           C  
ATOM    662  CB  SER A  93     -35.188 -34.613  -3.345  1.00 35.38           C  
ATOM    663  O   SER A  93     -36.717 -34.785  -0.768  1.00 35.38           O  
ATOM    664  OG  SER A  93     -36.199 -33.951  -4.082  1.00 35.38           O  
ATOM    665  N   LEU A  94     -36.767 -32.555  -1.119  1.00 39.87           N  
ATOM    666  CA  LEU A  94     -38.122 -32.337  -0.619  1.00 39.87           C  
ATOM    667  C   LEU A  94     -38.802 -31.206  -1.395  1.00 39.87           C  
ATOM    668  CB  LEU A  94     -38.119 -32.081   0.904  1.00 39.87           C  
ATOM    669  O   LEU A  94     -38.363 -30.060  -1.399  1.00 39.87           O  
ATOM    670  CG  LEU A  94     -38.395 -33.347   1.741  1.00 39.87           C  
ATOM    671  CD1 LEU A  94     -38.125 -33.067   3.218  1.00 39.87           C  
ATOM    672  CD2 LEU A  94     -39.848 -33.820   1.611  1.00 39.87           C  
ATOM    673  N   THR A  95     -39.896 -31.567  -2.053  1.00 37.75           N  
ATOM    674  CA  THR A  95     -40.844 -30.665  -2.706  1.00 37.75           C  
ATOM    675  C   THR A  95     -41.894 -30.188  -1.709  1.00 37.75           C  
ATOM    676  CB  THR A  95     -41.595 -31.422  -3.814  1.00 37.75           C  
ATOM    677  O   THR A  95     -42.491 -31.024  -1.030  1.00 37.75           O  
ATOM    678  CG2 THR A  95     -40.714 -31.741  -5.017  1.00 37.75           C  
ATOM    679  OG1 THR A  95     -42.076 -32.651  -3.307  1.00 37.75           O  
ATOM    680  N   THR A  96     -42.240 -28.900  -1.733  1.00 42.87           N  
ATOM    681  CA  THR A  96     -43.465 -28.400  -1.092  1.00 42.87           C  
ATOM    682  C   THR A  96     -44.284 -27.617  -2.106  1.00 42.87           C  
ATOM    683  CB  THR A  96     -43.179 -27.545   0.151  1.00 42.87           C  
ATOM    684  O   THR A  96     -43.856 -26.572  -2.588  1.00 42.87           O  
ATOM    685  CG2 THR A  96     -44.460 -27.229   0.926  1.00 42.87           C  
ATOM    686  OG1 THR A  96     -42.348 -28.254   1.037  1.00 42.87           O  
ATOM    687  N   ALA A  97     -45.479 -28.118  -2.410  1.00 35.52           N  
ATOM    688  CA  ALA A  97     -46.508 -27.393  -3.139  1.00 35.52           C  
ATOM    689  C   ALA A  97     -47.743 -27.292  -2.240  1.00 35.52           C  
ATOM    690  CB  ALA A  97     -46.807 -28.121  -4.457  1.00 35.52           C  
ATOM    691  O   ALA A  97     -48.241 -28.313  -1.769  1.00 35.52           O  
ATOM    692  N   VAL A  98     -48.250 -26.078  -2.026  1.00 43.30           N  
ATOM    693  CA  VAL A  98     -49.584 -25.843  -1.460  1.00 43.30           C  
ATOM    694  C   VAL A  98     -50.266 -24.769  -2.297  1.00 43.30           C  
ATOM    695  CB  VAL A  98     -49.564 -25.481   0.039  1.00 43.30           C  
ATOM    696  O   VAL A  98     -49.665 -23.761  -2.661  1.00 43.30           O  
ATOM    697  CG1 VAL A  98     -50.991 -25.325   0.585  1.00 43.30           C  
ATOM    698  CG2 VAL A  98     -48.884 -26.571   0.879  1.00 43.30           C  
ATOM    699  N   SER A  99     -51.511 -25.043  -2.658  1.00 38.35           N  
ATOM    700  CA  SER A  99     -52.337 -24.282  -3.590  1.00 38.35           C  
ATOM    701  C   SER A  99     -53.533 -23.636  -2.876  1.00 38.35           C  
ATOM    702  CB  SER A  99     -52.775 -25.256  -4.698  1.00 38.35           C  
ATOM    703  O   SER A  99     -53.744 -23.858  -1.686  1.00 38.35           O  
ATOM    704  OG  SER A  99     -53.336 -26.439  -4.149  1.00 38.35           O  
ATOM    705  N   THR A 100     -54.368 -22.926  -3.651  1.00 41.68           N  
ATOM    706  CA  THR A 100     -55.706 -22.387  -3.299  1.00 41.68           C  
ATOM    707  C   THR A 100     -55.742 -21.092  -2.464  1.00 41.68           C  
ATOM    708  CB  THR A 100     -56.635 -23.458  -2.673  1.00 41.68           C  
ATOM    709  O   THR A 100     -54.839 -20.837  -1.682  1.00 41.68           O  
ATOM    710  CG2 THR A 100     -56.646 -24.798  -3.409  1.00 41.68           C  
ATOM    711  OG1 THR A 100     -56.339 -23.706  -1.325  1.00 41.68           O  
ATOM    712  N   SER A 101     -56.774 -20.235  -2.545  1.00 41.18           N  
ATOM    713  CA  SER A 101     -57.704 -19.866  -3.647  1.00 41.18           C  
ATOM    714  C   SER A 101     -58.577 -18.667  -3.206  1.00 41.18           C  
ATOM    715  CB  SER A 101     -58.672 -20.995  -4.044  1.00 41.18           C  
ATOM    716  O   SER A 101     -58.654 -18.409  -2.009  1.00 41.18           O  
ATOM    717  OG  SER A 101     -59.465 -21.426  -2.962  1.00 41.18           O  
ATOM    718  N   SER A 102     -59.319 -18.036  -4.140  1.00 45.43           N  
ATOM    719  CA  SER A 102     -60.383 -17.015  -3.910  1.00 45.43           C  
ATOM    720  C   SER A 102     -59.895 -15.664  -3.341  1.00 45.43           C  
ATOM    721  CB  SER A 102     -61.512 -17.620  -3.057  1.00 45.43           C  
ATOM    722  O   SER A 102     -58.856 -15.613  -2.700  1.00 45.43           O  
ATOM    723  OG  SER A 102     -61.168 -17.626  -1.692  1.00 45.43           O  
ATOM    724  N   SER A 103     -60.524 -14.499  -3.535  1.00 45.66           N  
ATOM    725  CA  SER A 103     -61.701 -14.004  -4.292  1.00 45.66           C  
ATOM    726  C   SER A 103     -61.421 -12.505  -4.575  1.00 45.66           C  
ATOM    727  CB  SER A 103     -62.973 -14.117  -3.436  1.00 45.66           C  
ATOM    728  O   SER A 103     -60.780 -11.868  -3.751  1.00 45.66           O  
ATOM    729  OG  SER A 103     -62.760 -13.632  -2.125  1.00 45.66           O  
ATOM    730  N   GLY A 104     -61.772 -11.843  -5.681  1.00 40.25           N  
ATOM    731  CA  GLY A 104     -63.085 -11.758  -6.323  1.00 40.25           C  
ATOM    732  C   GLY A 104     -63.771 -10.415  -5.991  1.00 40.25           C  
ATOM    733  O   GLY A 104     -64.378 -10.318  -4.934  1.00 40.25           O  
ATOM    734  N   ALA A 105     -63.699  -9.406  -6.878  1.00 41.46           N  
ATOM    735  CA  ALA A 105     -64.640  -8.267  -6.964  1.00 41.46           C  
ATOM    736  C   ALA A 105     -64.375  -7.396  -8.216  1.00 41.46           C  
ATOM    737  CB  ALA A 105     -64.558  -7.367  -5.719  1.00 41.46           C  
ATOM    738  O   ALA A 105     -63.239  -7.020  -8.490  1.00 41.46           O  
ATOM    739  N   GLN A 106     -65.427  -7.045  -8.963  1.00 35.90           N  
ATOM    740  CA  GLN A 106     -65.371  -6.162 -10.141  1.00 35.90           C  
ATOM    741  C   GLN A 106     -65.655  -4.697  -9.772  1.00 35.90           C  
ATOM    742  CB  GLN A 106     -66.454  -6.594 -11.149  1.00 35.90           C  
ATOM    743  O   GLN A 106     -66.454  -4.438  -8.873  1.00 35.90           O  
ATOM    744  CG  GLN A 106     -66.275  -7.995 -11.753  1.00 35.90           C  
ATOM    745  CD  GLN A 106     -67.626  -8.585 -12.143  1.00 35.90           C  
ATOM    746  NE2 GLN A 106     -68.053  -8.486 -13.382  1.00 35.90           N  
ATOM    747  OE1 GLN A 106     -68.342  -9.117 -11.315  1.00 35.90           O  
ATOM    748  N   ARG A 107     -65.160  -3.743 -10.578  1.00 41.86           N  
ATOM    749  CA  ARG A 107     -65.882  -2.490 -10.882  1.00 41.86           C  
ATOM    750  C   ARG A 107     -65.458  -1.906 -12.234  1.00 41.86           C  
ATOM    751  CB  ARG A 107     -65.733  -1.457  -9.741  1.00 41.86           C  
ATOM    752  O   ARG A 107     -64.273  -1.786 -12.518  1.00 41.86           O  
ATOM    753  CG  ARG A 107     -67.082  -1.242  -9.030  1.00 41.86           C  
ATOM    754  CD  ARG A 107     -66.940  -0.438  -7.733  1.00 41.86           C  
ATOM    755  NE  ARG A 107     -68.155  -0.562  -6.899  1.00 41.86           N  
ATOM    756  NH1 ARG A 107     -69.081   1.518  -7.243  1.00 41.86           N  
ATOM    757  NH2 ARG A 107     -70.103   0.060  -5.900  1.00 41.86           N  
ATOM    758  CZ  ARG A 107     -69.101   0.338  -6.688  1.00 41.86           C  
ATOM    759  N   GLN A 108     -66.446  -1.552 -13.055  1.00 37.76           N  
ATOM    760  CA  GLN A 108     -66.283  -0.827 -14.321  1.00 37.76           C  
ATOM    761  C   GLN A 108     -66.418   0.687 -14.098  1.00 37.76           C  
ATOM    762  CB  GLN A 108     -67.402  -1.228 -15.303  1.00 37.76           C  
ATOM    763  O   GLN A 108     -67.265   1.098 -13.311  1.00 37.76           O  
ATOM    764  CG  GLN A 108     -67.412  -2.689 -15.773  1.00 37.76           C  
ATOM    765  CD  GLN A 108     -68.716  -3.004 -16.508  1.00 37.76           C  
ATOM    766  NE2 GLN A 108     -68.682  -3.396 -17.762  1.00 37.76           N  
ATOM    767  OE1 GLN A 108     -69.798  -2.900 -15.959  1.00 37.76           O  
ATOM    768  N   MET A 109     -65.670   1.480 -14.868  1.00 41.95           N  
ATOM    769  CA  MET A 109     -66.047   2.780 -15.460  1.00 41.95           C  
ATOM    770  C   MET A 109     -65.068   2.990 -16.637  1.00 41.95           C  
ATOM    771  CB  MET A 109     -65.926   3.943 -14.453  1.00 41.95           C  
ATOM    772  O   MET A 109     -63.868   2.868 -16.432  1.00 41.95           O  
ATOM    773  CG  MET A 109     -67.147   4.194 -13.551  1.00 41.95           C  
ATOM    774  SD  MET A 109     -68.751   4.389 -14.387  1.00 41.95           S  
ATOM    775  CE  MET A 109     -69.735   5.039 -13.011  1.00 41.95           C  
ATOM    776  N   SER A 110     -65.501   3.019 -17.901  1.00 42.23           N  
ATOM    777  CA  SER A 110     -66.165   4.126 -18.629  1.00 42.23           C  
ATOM    778  C   SER A 110     -65.160   5.072 -19.312  1.00 42.23           C  
ATOM    779  CB  SER A 110     -67.245   4.866 -17.836  1.00 42.23           C  
ATOM    780  O   SER A 110     -64.057   5.280 -18.822  1.00 42.23           O  
ATOM    781  OG  SER A 110     -68.318   3.981 -17.585  1.00 42.23           O  
ATOM    782  N   ALA A 111     -65.514   5.548 -20.509  1.00 41.47           N  
ATOM    783  CA  ALA A 111     -64.563   5.913 -21.567  1.00 41.47           C  
ATOM    784  C   ALA A 111     -64.276   7.427 -21.728  1.00 41.47           C  
ATOM    785  CB  ALA A 111     -65.120   5.295 -22.864  1.00 41.47           C  
ATOM    786  O   ALA A 111     -64.827   8.260 -21.014  1.00 41.47           O  
ATOM    787  N   ASN A 112     -63.483   7.734 -22.768  1.00 41.63           N  
ATOM    788  CA  ASN A 112     -63.197   9.039 -23.390  1.00 41.63           C  
ATOM    789  C   ASN A 112     -62.121   9.929 -22.733  1.00 41.63           C  
ATOM    790  CB  ASN A 112     -64.493   9.833 -23.667  1.00 41.63           C  
ATOM    791  O   ASN A 112     -62.407  10.731 -21.853  1.00 41.63           O  
ATOM    792  CG  ASN A 112     -65.512   9.114 -24.528  1.00 41.63           C  
ATOM    793  ND2 ASN A 112     -66.700   9.658 -24.643  1.00 41.63           N  
ATOM    794  OD1 ASN A 112     -65.266   8.077 -25.121  1.00 41.63           O  
ATOM    795  N   SER A 113     -60.930   9.967 -23.342  1.00 38.90           N  
ATOM    796  CA  SER A 113     -60.584  11.123 -24.192  1.00 38.90           C  
ATOM    797  C   SER A 113     -59.466  10.768 -25.177  1.00 38.90           C  
ATOM    798  CB  SER A 113     -60.206  12.384 -23.394  1.00 38.90           C  
ATOM    799  O   SER A 113     -58.446  10.197 -24.797  1.00 38.90           O  
ATOM    800  OG  SER A 113     -58.977  12.256 -22.714  1.00 38.90           O  
ATOM    801  N   GLU A 114     -59.656  11.105 -26.450  1.00 38.35           N  
ATOM    802  CA  GLU A 114     -58.583  11.088 -27.441  1.00 38.35           C  
ATOM    803  C   GLU A 114     -57.730  12.354 -27.277  1.00 38.35           C  
ATOM    804  CB  GLU A 114     -59.168  11.058 -28.863  1.00 38.35           C  
ATOM    805  O   GLU A 114     -58.264  13.464 -27.203  1.00 38.35           O  
ATOM    806  CG  GLU A 114     -60.021   9.816 -29.160  1.00 38.35           C  
ATOM    807  CD  GLU A 114     -60.661   9.901 -30.553  1.00 38.35           C  
ATOM    808  OE1 GLU A 114     -60.528   8.917 -31.312  1.00 38.35           O  
ATOM    809  OE2 GLU A 114     -61.275  10.954 -30.839  1.00 38.35           O  
ATOM    810  N   ARG A 115     -56.399  12.228 -27.296  1.00 40.15           N  
ATOM    811  CA  ARG A 115     -55.529  13.374 -27.594  1.00 40.15           C  
ATOM    812  C   ARG A 115     -54.294  12.930 -28.363  1.00 40.15           C  
ATOM    813  CB  ARG A 115     -55.203  14.174 -26.316  1.00 40.15           C  
ATOM    814  O   ARG A 115     -53.570  12.040 -27.930  1.00 40.15           O  
ATOM    815  CG  ARG A 115     -55.346  15.675 -26.610  1.00 40.15           C  
ATOM    816  CD  ARG A 115     -55.179  16.540 -25.357  1.00 40.15           C  
ATOM    817  NE  ARG A 115     -55.651  17.919 -25.614  1.00 40.15           N  
ATOM    818  NH1 ARG A 115     -53.752  19.099 -25.059  1.00 40.15           N  
ATOM    819  NH2 ARG A 115     -55.575  20.189 -25.734  1.00 40.15           N  
ATOM    820  CZ  ARG A 115     -54.990  19.055 -25.467  1.00 40.15           C  
ATOM    821  N   SER A 116     -54.080  13.539 -29.530  1.00 38.99           N  
ATOM    822  CA  SER A 116     -53.057  13.094 -30.479  1.00 38.99           C  
ATOM    823  C   SER A 116     -51.643  13.243 -29.916  1.00 38.99           C  
ATOM    824  CB  SER A 116     -53.165  13.861 -31.807  1.00 38.99           C  
ATOM    825  O   SER A 116     -51.259  14.342 -29.505  1.00 38.99           O  
ATOM    826  OG  SER A 116     -52.618  15.165 -31.698  1.00 38.99           O  
ATOM    827  N   LEU A 117     -50.838  12.190 -30.021  1.00 40.16           N  
ATOM    828  CA  LEU A 117     -49.387  12.284 -29.902  1.00 40.16           C  
ATOM    829  C   LEU A 117     -48.808  12.714 -31.255  1.00 40.16           C  
ATOM    830  CB  LEU A 117     -48.828  10.934 -29.414  1.00 40.16           C  
ATOM    831  O   LEU A 117     -48.719  11.920 -32.187  1.00 40.16           O  
ATOM    832  CG  LEU A 117     -49.086  10.677 -27.917  1.00 40.16           C  
ATOM    833  CD1 LEU A 117     -48.838   9.206 -27.589  1.00 40.16           C  
ATOM    834  CD2 LEU A 117     -48.164  11.522 -27.032  1.00 40.16           C  
ATOM    835  N   HIS A 118     -48.432  13.988 -31.369  1.00 40.54           N  
ATOM    836  CA  HIS A 118     -47.684  14.485 -32.522  1.00 40.54           C  
ATOM    837  C   HIS A 118     -46.226  14.017 -32.441  1.00 40.54           C  
ATOM    838  CB  HIS A 118     -47.774  16.018 -32.605  1.00 40.54           C  
ATOM    839  O   HIS A 118     -45.432  14.542 -31.659  1.00 40.54           O  
ATOM    840  CG  HIS A 118     -48.901  16.524 -33.471  1.00 40.54           C  
ATOM    841  CD2 HIS A 118     -48.768  17.394 -34.520  1.00 40.54           C  
ATOM    842  ND1 HIS A 118     -50.241  16.216 -33.373  1.00 40.54           N  
ATOM    843  CE1 HIS A 118     -50.893  16.886 -34.337  1.00 40.54           C  
ATOM    844  NE2 HIS A 118     -50.036  17.623 -35.059  1.00 40.54           N  
ATOM    845  N   THR A 119     -45.854  13.068 -33.295  1.00 40.70           N  
ATOM    846  CA  THR A 119     -44.455  12.734 -33.580  1.00 40.70           C  
ATOM    847  C   THR A 119     -43.772  13.918 -34.267  1.00 40.70           C  
ATOM    848  CB  THR A 119     -44.386  11.503 -34.501  1.00 40.70           C  
ATOM    849  O   THR A 119     -44.135  14.268 -35.391  1.00 40.70           O  
ATOM    850  CG2 THR A 119     -44.769  10.206 -33.780  1.00 40.70           C  
ATOM    851  OG1 THR A 119     -45.266  11.679 -35.592  1.00 40.70           O  
ATOM    852  N   ARG A 120     -42.762  14.524 -33.630  1.00 41.34           N  
ATOM    853  CA  ARG A 120     -41.817  15.435 -34.300  1.00 41.34           C  
ATOM    854  C   ARG A 120     -40.495  14.688 -34.517  1.00 41.34           C  
ATOM    855  CB  ARG A 120     -41.595  16.732 -33.500  1.00 41.34           C  
ATOM    856  O   ARG A 120     -40.012  14.086 -33.559  1.00 41.34           O  
ATOM    857  CG  ARG A 120     -42.881  17.560 -33.339  1.00 41.34           C  
ATOM    858  CD  ARG A 120     -42.633  18.898 -32.621  1.00 41.34           C  
ATOM    859  NE  ARG A 120     -42.169  19.967 -33.532  1.00 41.34           N  
ATOM    860  NH1 ARG A 120     -41.923  21.625 -31.955  1.00 41.34           N  
ATOM    861  NH2 ARG A 120     -41.599  22.104 -34.105  1.00 41.34           N  
ATOM    862  CZ  ARG A 120     -41.900  21.220 -33.195  1.00 41.34           C  
ATOM    863  N   PRO A 121     -39.906  14.704 -35.724  1.00 40.90           N  
ATOM    864  CA  PRO A 121     -38.582  14.134 -35.939  1.00 40.90           C  
ATOM    865  C   PRO A 121     -37.522  15.019 -35.271  1.00 40.90           C  
ATOM    866  CB  PRO A 121     -38.417  14.061 -37.459  1.00 40.90           C  
ATOM    867  O   PRO A 121     -37.569  16.244 -35.390  1.00 40.90           O  
ATOM    868  CG  PRO A 121     -39.261  15.233 -37.964  1.00 40.90           C  
ATOM    869  CD  PRO A 121     -40.404  15.315 -36.951  1.00 40.90           C  
ATOM    870  N   LEU A 122     -36.560  14.399 -34.587  1.00 39.71           N  
ATOM    871  CA  LEU A 122     -35.360  15.085 -34.112  1.00 39.71           C  
ATOM    872  C   LEU A 122     -34.385  15.225 -35.285  1.00 39.71           C  
ATOM    873  CB  LEU A 122     -34.742  14.323 -32.924  1.00 39.71           C  
ATOM    874  O   LEU A 122     -33.752  14.255 -35.696  1.00 39.71           O  
ATOM    875  CG  LEU A 122     -35.548  14.421 -31.615  1.00 39.71           C  
ATOM    876  CD1 LEU A 122     -34.954  13.476 -30.570  1.00 39.71           C  
ATOM    877  CD2 LEU A 122     -35.537  15.836 -31.028  1.00 39.71           C  
ATOM    878  N   SER A 123     -34.302  16.432 -35.839  1.00 42.12           N  
ATOM    879  CA  SER A 123     -33.272  16.820 -36.802  1.00 42.12           C  
ATOM    880  C   SER A 123     -31.943  17.084 -36.094  1.00 42.12           C  
ATOM    881  CB  SER A 123     -33.709  18.077 -37.559  1.00 42.12           C  
ATOM    882  O   SER A 123     -31.928  17.762 -35.071  1.00 42.12           O  
ATOM    883  OG  SER A 123     -34.072  19.093 -36.640  1.00 42.12           O  
ATOM    884  N   GLU A 124     -30.867  16.570 -36.686  1.00 35.53           N  
ATOM    885  CA  GLU A 124     -29.441  16.839 -36.441  1.00 35.53           C  
ATOM    886  C   GLU A 124     -29.088  17.922 -35.401  1.00 35.53           C  
ATOM    887  CB  GLU A 124     -28.802  17.222 -37.788  1.00 35.53           C  
ATOM    888  O   GLU A 124     -29.144  19.120 -35.679  1.00 35.53           O  
ATOM    889  CG  GLU A 124     -28.827  16.064 -38.798  1.00 35.53           C  
ATOM    890  CD  GLU A 124     -28.388  16.521 -40.194  1.00 35.53           C  
ATOM    891  OE1 GLU A 124     -27.409  15.941 -40.712  1.00 35.53           O  
ATOM    892  OE2 GLU A 124     -29.068  17.419 -40.741  1.00 35.53           O  
ATOM    893  N   THR A 125     -28.557  17.485 -34.255  1.00 38.04           N  
ATOM    894  CA  THR A 125     -27.682  18.318 -33.418  1.00 38.04           C  
ATOM    895  C   THR A 125     -26.273  17.741 -33.479  1.00 38.04           C  
ATOM    896  CB  THR A 125     -28.160  18.432 -31.961  1.00 38.04           C  
ATOM    897  O   THR A 125     -25.946  16.794 -32.763  1.00 38.04           O  
ATOM    898  CG2 THR A 125     -27.414  19.547 -31.224  1.00 38.04           C  
ATOM    899  OG1 THR A 125     -29.525  18.765 -31.890  1.00 38.04           O  
ATOM    900  N   ALA A 126     -25.424  18.301 -34.341  1.00 39.02           N  
ATOM    901  CA  ALA A 126     -23.999  17.995 -34.334  1.00 39.02           C  
ATOM    902  C   ALA A 126     -23.371  18.551 -33.044  1.00 39.02           C  
ATOM    903  CB  ALA A 126     -23.354  18.571 -35.601  1.00 39.02           C  
ATOM    904  O   ALA A 126     -23.232  19.764 -32.882  1.00 39.02           O  
ATOM    905  N   VAL A 127     -23.003  17.667 -32.113  1.00 35.78           N  
ATOM    906  CA  VAL A 127     -22.311  18.057 -30.878  1.00 35.78           C  
ATOM    907  C   VAL A 127     -20.853  18.363 -31.212  1.00 35.78           C  
ATOM    908  CB  VAL A 127     -22.451  16.996 -29.766  1.00 35.78           C  
ATOM    909  O   VAL A 127     -20.005  17.474 -31.260  1.00 35.78           O  
ATOM    910  CG1 VAL A 127     -21.768  17.457 -28.469  1.00 35.78           C  
ATOM    911  CG2 VAL A 127     -23.929  16.738 -29.439  1.00 35.78           C  
ATOM    912  N   ILE A 128     -20.561  19.640 -31.456  1.00 37.50           N  
ATOM    913  CA  ILE A 128     -19.186  20.131 -31.549  1.00 37.50           C  
ATOM    914  C   ILE A 128     -18.591  20.106 -30.137  1.00 37.50           C  
ATOM    915  CB  ILE A 128     -19.115  21.532 -32.206  1.00 37.50           C  
ATOM    916  O   ILE A 128     -18.833  21.004 -29.331  1.00 37.50           O  
ATOM    917  CG1 ILE A 128     -19.706  21.489 -33.636  1.00 37.50           C  
ATOM    918  CG2 ILE A 128     -17.655  22.029 -32.248  1.00 37.50           C  
ATOM    919  CD1 ILE A 128     -19.746  22.848 -34.348  1.00 37.50           C  
ATOM    920  N   LEU A 129     -17.791  19.079 -29.851  1.00 37.54           N  
ATOM    921  CA  LEU A 129     -16.911  19.035 -28.685  1.00 37.54           C  
ATOM    922  C   LEU A 129     -15.806  20.089 -28.848  1.00 37.54           C  
ATOM    923  CB  LEU A 129     -16.348  17.608 -28.515  1.00 37.54           C  
ATOM    924  O   LEU A 129     -14.718  19.802 -29.343  1.00 37.54           O  
ATOM    925  CG  LEU A 129     -17.314  16.648 -27.799  1.00 37.54           C  
ATOM    926  CD1 LEU A 129     -16.916  15.197 -28.065  1.00 37.54           C  
ATOM    927  CD2 LEU A 129     -17.298  16.871 -26.284  1.00 37.54           C  
ATOM    928  N   GLN A 130     -16.085  21.327 -28.435  1.00 36.04           N  
ATOM    929  CA  GLN A 130     -15.024  22.298 -28.193  1.00 36.04           C  
ATOM    930  C   GLN A 130     -14.245  21.867 -26.952  1.00 36.04           C  
ATOM    931  CB  GLN A 130     -15.569  23.725 -28.039  1.00 36.04           C  
ATOM    932  O   GLN A 130     -14.758  21.902 -25.834  1.00 36.04           O  
ATOM    933  CG  GLN A 130     -15.952  24.333 -29.396  1.00 36.04           C  
ATOM    934  CD  GLN A 130     -16.291  25.819 -29.312  1.00 36.04           C  
ATOM    935  NE2 GLN A 130     -16.427  26.489 -30.436  1.00 36.04           N  
ATOM    936  OE1 GLN A 130     -16.435  26.415 -28.257  1.00 36.04           O  
ATOM    937  N   SER A 131     -12.989  21.486 -27.162  1.00 34.74           N  
ATOM    938  CA  SER A 131     -12.013  21.214 -26.112  1.00 34.74           C  
ATOM    939  C   SER A 131     -11.694  22.498 -25.338  1.00 34.74           C  
ATOM    940  CB  SER A 131     -10.753  20.618 -26.753  1.00 34.74           C  
ATOM    941  O   SER A 131     -10.742  23.212 -25.656  1.00 34.74           O  
ATOM    942  OG  SER A 131     -10.269  21.488 -27.760  1.00 34.74           O  
ATOM    943  N   GLN A 132     -12.497  22.808 -24.324  1.00 34.49           N  
ATOM    944  CA  GLN A 132     -12.132  23.799 -23.320  1.00 34.49           C  
ATOM    945  C   GLN A 132     -11.321  23.100 -22.232  1.00 34.49           C  
ATOM    946  CB  GLN A 132     -13.368  24.527 -22.773  1.00 34.49           C  
ATOM    947  O   GLN A 132     -11.800  22.164 -21.594  1.00 34.49           O  
ATOM    948  CG  GLN A 132     -14.036  25.365 -23.879  1.00 34.49           C  
ATOM    949  CD  GLN A 132     -15.128  26.303 -23.372  1.00 34.49           C  
ATOM    950  NE2 GLN A 132     -15.829  26.976 -24.259  1.00 34.49           N  
ATOM    951  OE1 GLN A 132     -15.369  26.474 -22.190  1.00 34.49           O  
ATOM    952  N   ALA A 133     -10.083  23.554 -22.034  1.00 33.52           N  
ATOM    953  CA  ALA A 133      -9.254  23.124 -20.919  1.00 33.52           C  
ATOM    954  C   ALA A 133      -9.901  23.602 -19.611  1.00 33.52           C  
ATOM    955  CB  ALA A 133      -7.832  23.664 -21.121  1.00 33.52           C  
ATOM    956  O   ALA A 133      -9.733  24.753 -19.198  1.00 33.52           O  
ATOM    957  N   VAL A 134     -10.679  22.722 -18.979  1.00 33.16           N  
ATOM    958  CA  VAL A 134     -11.242  22.968 -17.654  1.00 33.16           C  
ATOM    959  C   VAL A 134     -10.077  23.026 -16.676  1.00 33.16           C  
ATOM    960  CB  VAL A 134     -12.273  21.890 -17.257  1.00 33.16           C  
ATOM    961  O   VAL A 134      -9.467  22.006 -16.361  1.00 33.16           O  
ATOM    962  CG1 VAL A 134     -12.825  22.126 -15.844  1.00 33.16           C  
ATOM    963  CG2 VAL A 134     -13.464  21.895 -18.226  1.00 33.16           C  
ATOM    964  N   LYS A 135      -9.769  24.228 -16.178  1.00 31.96           N  
ATOM    965  CA  LYS A 135      -8.992  24.362 -14.946  1.00 31.96           C  
ATOM    966  C   LYS A 135      -9.754  23.609 -13.862  1.00 31.96           C  
ATOM    967  CB  LYS A 135      -8.820  25.834 -14.544  1.00 31.96           C  
ATOM    968  O   LYS A 135     -10.855  24.028 -13.504  1.00 31.96           O  
ATOM    969  CG  LYS A 135      -7.745  26.549 -15.369  1.00 31.96           C  
ATOM    970  CD  LYS A 135      -7.541  27.972 -14.835  1.00 31.96           C  
ATOM    971  CE  LYS A 135      -6.342  28.627 -15.525  1.00 31.96           C  
ATOM    972  NZ  LYS A 135      -6.043  29.955 -14.937  1.00 31.96           N  
ATOM    973  N   MET A 136      -9.178  22.514 -13.374  1.00 37.89           N  
ATOM    974  CA  MET A 136      -9.696  21.779 -12.224  1.00 37.89           C  
ATOM    975  C   MET A 136      -9.771  22.744 -11.040  1.00 37.89           C  
ATOM    976  CB  MET A 136      -8.792  20.571 -11.922  1.00 37.89           C  
ATOM    977  O   MET A 136      -8.757  23.125 -10.462  1.00 37.89           O  
ATOM    978  CG  MET A 136      -8.976  19.448 -12.952  1.00 37.89           C  
ATOM    979  SD  MET A 136     -10.531  18.520 -12.803  1.00 37.89           S  
ATOM    980  CE  MET A 136     -10.115  17.442 -11.402  1.00 37.89           C  
ATOM    981  N   SER A 137     -10.983  23.202 -10.735  1.00 32.20           N  
ATOM    982  CA  SER A 137     -11.246  24.001  -9.547  1.00 32.20           C  
ATOM    983  C   SER A 137     -11.149  23.072  -8.348  1.00 32.20           C  
ATOM    984  CB  SER A 137     -12.636  24.638  -9.633  1.00 32.20           C  
ATOM    985  O   SER A 137     -11.919  22.117  -8.266  1.00 32.20           O  
ATOM    986  OG  SER A 137     -12.872  25.483  -8.524  1.00 32.20           O  
ATOM    987  N   THR A 138     -10.238  23.361  -7.421  1.00 33.01           N  
ATOM    988  CA  THR A 138     -10.145  22.676  -6.129  1.00 33.01           C  
ATOM    989  C   THR A 138     -11.471  22.834  -5.385  1.00 33.01           C  
ATOM    990  CB  THR A 138      -8.961  23.214  -5.309  1.00 33.01           C  
ATOM    991  O   THR A 138     -11.833  23.911  -4.907  1.00 33.01           O  
ATOM    992  CG2 THR A 138      -7.646  22.605  -5.792  1.00 33.01           C  
ATOM    993  OG1 THR A 138      -8.809  24.613  -5.459  1.00 33.01           O  
ATOM    994  N   GLY A 139     -12.265  21.763  -5.385  1.00 29.65           N  
ATOM    995  CA  GLY A 139     -13.577  21.734  -4.754  1.00 29.65           C  
ATOM    996  C   GLY A 139     -13.408  21.606  -3.248  1.00 29.65           C  
ATOM    997  O   GLY A 139     -12.871  20.599  -2.786  1.00 29.65           O  
ATOM    998  N   ALA A 140     -13.872  22.615  -2.504  1.00 32.72           N  
ATOM    999  CA  ALA A 140     -13.795  22.676  -1.044  1.00 32.72           C  
ATOM   1000  C   ALA A 140     -14.162  21.323  -0.403  1.00 32.72           C  
ATOM   1001  CB  ALA A 140     -14.714  23.804  -0.559  1.00 32.72           C  
ATOM   1002  O   ALA A 140     -15.279  20.836  -0.563  1.00 32.72           O  
ATOM   1003  N   GLY A 141     -13.183  20.710   0.265  1.00 39.13           N  
ATOM   1004  CA  GLY A 141     -13.218  19.315   0.712  1.00 39.13           C  
ATOM   1005  C   GLY A 141     -11.832  18.668   0.654  1.00 39.13           C  
ATOM   1006  O   GLY A 141     -11.517  17.820   1.480  1.00 39.13           O  
ATOM   1007  N   ASP A 142     -10.964  19.131  -0.250  1.00 45.67           N  
ATOM   1008  CA  ASP A 142      -9.543  18.784  -0.202  1.00 45.67           C  
ATOM   1009  C   ASP A 142      -8.931  19.374   1.084  1.00 45.67           C  
ATOM   1010  CB  ASP A 142      -8.809  19.274  -1.466  1.00 45.67           C  
ATOM   1011  O   ASP A 142      -9.076  20.571   1.362  1.00 45.67           O  
ATOM   1012  CG  ASP A 142      -9.428  18.809  -2.800  1.00 45.67           C  
ATOM   1013  OD1 ASP A 142     -10.213  17.822  -2.825  1.00 45.67           O  
ATOM   1014  OD2 ASP A 142      -9.173  19.502  -3.812  1.00 45.67           O  
ATOM   1015  N   SER A 143      -8.259  18.541   1.887  1.00 49.17           N  
ATOM   1016  CA  SER A 143      -7.539  19.001   3.077  1.00 49.17           C  
ATOM   1017  C   SER A 143      -6.471  20.005   2.640  1.00 49.17           C  
ATOM   1018  CB  SER A 143      -6.904  17.805   3.799  1.00 49.17           C  
ATOM   1019  O   SER A 143      -5.478  19.613   2.029  1.00 49.17           O  
ATOM   1020  OG  SER A 143      -6.264  18.220   4.994  1.00 49.17           O  
ATOM   1021  N   ALA A 144      -6.656  21.294   2.961  1.00 56.25           N  
ATOM   1022  CA  ALA A 144      -5.850  22.436   2.482  1.00 56.25           C  
ATOM   1023  C   ALA A 144      -4.365  22.436   2.929  1.00 56.25           C  
ATOM   1024  CB  ALA A 144      -6.576  23.725   2.900  1.00 56.25           C  
ATOM   1025  O   ALA A 144      -3.666  23.444   2.845  1.00 56.25           O  
ATOM   1026  N   VAL A 145      -3.916  21.298   3.448  1.00 88.22           N  
ATOM   1027  CA  VAL A 145      -2.591  20.953   3.948  1.00 88.22           C  
ATOM   1028  C   VAL A 145      -1.730  20.311   2.852  1.00 88.22           C  
ATOM   1029  CB  VAL A 145      -2.788  19.978   5.133  1.00 88.22           C  
ATOM   1030  O   VAL A 145      -0.509  20.438   2.919  1.00 88.22           O  
ATOM   1031  CG1 VAL A 145      -1.480  19.547   5.796  1.00 88.22           C  
ATOM   1032  CG2 VAL A 145      -3.657  20.602   6.239  1.00 88.22           C  
ATOM   1033  N   TYR A 146      -2.340  19.645   1.860  1.00 96.26           N  
ATOM   1034  CA  TYR A 146      -1.638  18.857   0.841  1.00 96.26           C  
ATOM   1035  C   TYR A 146      -2.018  19.265  -0.589  1.00 96.26           C  
ATOM   1036  CB  TYR A 146      -1.876  17.359   1.080  1.00 96.26           C  
ATOM   1037  O   TYR A 146      -3.191  19.421  -0.918  1.00 96.26           O  
ATOM   1038  CG  TYR A 146      -1.395  16.867   2.435  1.00 96.26           C  
ATOM   1039  CD1 TYR A 146      -0.014  16.804   2.709  1.00 96.26           C  
ATOM   1040  CD2 TYR A 146      -2.326  16.480   3.419  1.00 96.26           C  
ATOM   1041  CE1 TYR A 146       0.439  16.354   3.965  1.00 96.26           C  
ATOM   1042  CE2 TYR A 146      -1.878  16.029   4.676  1.00 96.26           C  
ATOM   1043  OH  TYR A 146      -0.067  15.516   6.160  1.00 96.26           O  
ATOM   1044  CZ  TYR A 146      -0.495  15.963   4.950  1.00 96.26           C  
ATOM   1045  N   GLU A 147      -1.009  19.415  -1.445  1.00 96.71           N  
ATOM   1046  CA  GLU A 147      -1.119  19.831  -2.846  1.00 96.71           C  
ATOM   1047  C   GLU A 147      -0.446  18.789  -3.751  1.00 96.71           C  
ATOM   1048  CB  GLU A 147      -0.484  21.230  -2.985  1.00 96.71           C  
ATOM   1049  O   GLU A 147       0.711  18.420  -3.530  1.00 96.71           O  
ATOM   1050  CG  GLU A 147      -0.472  21.814  -4.411  1.00 96.71           C  
ATOM   1051  CD  GLU A 147       0.218  23.194  -4.487  1.00 96.71           C  
ATOM   1052  OE1 GLU A 147       0.076  23.895  -5.511  1.00 96.71           O  
ATOM   1053  OE2 GLU A 147       0.942  23.581  -3.535  1.00 96.71           O  
ATOM   1054  N   ALA A 148      -1.160  18.324  -4.778  1.00 97.45           N  
ATOM   1055  CA  ALA A 148      -0.614  17.445  -5.806  1.00 97.45           C  
ATOM   1056  C   ALA A 148       0.244  18.248  -6.801  1.00 97.45           C  
ATOM   1057  CB  ALA A 148      -1.776  16.713  -6.490  1.00 97.45           C  
ATOM   1058  O   ALA A 148      -0.208  19.244  -7.366  1.00 97.45           O  
ATOM   1059  N   VAL A 149       1.481  17.806  -7.027  1.00 97.46           N  
ATOM   1060  CA  VAL A 149       2.463  18.444  -7.914  1.00 97.46           C  
ATOM   1061  C   VAL A 149       2.770  17.498  -9.073  1.00 97.46           C  
ATOM   1062  CB  VAL A 149       3.732  18.855  -7.139  1.00 97.46           C  
ATOM   1063  O   VAL A 149       3.581  16.577  -8.950  1.00 97.46           O  
ATOM   1064  CG1 VAL A 149       4.736  19.575  -8.051  1.00 97.46           C  
ATOM   1065  CG2 VAL A 149       3.405  19.801  -5.973  1.00 97.46           C  
ATOM   1066  N   GLU A 150       2.094  17.723 -10.197  1.00 97.94           N  
ATOM   1067  CA  GLU A 150       2.248  16.936 -11.425  1.00 97.94           C  
ATOM   1068  C   GLU A 150       3.557  17.263 -12.169  1.00 97.94           C  
ATOM   1069  CB  GLU A 150       1.033  17.137 -12.347  1.00 97.94           C  
ATOM   1070  O   GLU A 150       3.995  18.415 -12.232  1.00 97.94           O  
ATOM   1071  CG  GLU A 150      -0.290  16.713 -11.693  1.00 97.94           C  
ATOM   1072  CD  GLU A 150      -1.440  16.733 -12.707  1.00 97.94           C  
ATOM   1073  OE1 GLU A 150      -2.157  17.758 -12.769  1.00 97.94           O  
ATOM   1074  OE2 GLU A 150      -1.594  15.711 -13.418  1.00 97.94           O  
ATOM   1075  N   ARG A 151       4.178  16.228 -12.741  1.00 98.23           N  
ATOM   1076  CA  ARG A 151       5.435  16.237 -13.507  1.00 98.23           C  
ATOM   1077  C   ARG A 151       5.337  15.227 -14.654  1.00 98.23           C  
ATOM   1078  CB  ARG A 151       6.608  15.847 -12.588  1.00 98.23           C  
ATOM   1079  O   ARG A 151       4.584  14.258 -14.555  1.00 98.23           O  
ATOM   1080  CG  ARG A 151       6.826  16.735 -11.350  1.00 98.23           C  
ATOM   1081  CD  ARG A 151       7.244  18.169 -11.685  1.00 98.23           C  
ATOM   1082  NE  ARG A 151       8.604  18.229 -12.253  1.00 98.23           N  
ATOM   1083  NH1 ARG A 151       8.733  20.505 -12.376  1.00 98.23           N  
ATOM   1084  NH2 ARG A 151      10.400  19.303 -13.172  1.00 98.23           N  
ATOM   1085  CZ  ARG A 151       9.244  19.330 -12.588  1.00 98.23           C  
ATOM   1086  N   GLY A 152       6.111  15.415 -15.722  1.00 97.77           N  
ATOM   1087  CA  GLY A 152       6.008  14.586 -16.931  1.00 97.77           C  
ATOM   1088  C   GLY A 152       4.676  14.776 -17.664  1.00 97.77           C  
ATOM   1089  O   GLY A 152       4.024  15.811 -17.522  1.00 97.77           O  
ATOM   1090  N   SER A 153       4.262  13.788 -18.459  1.00 97.47           N  
ATOM   1091  CA  SER A 153       3.013  13.854 -19.236  1.00 97.47           C  
ATOM   1092  C   SER A 153       2.075  12.701 -18.879  1.00 97.47           C  
ATOM   1093  CB  SER A 153       3.330  13.846 -20.734  1.00 97.47           C  
ATOM   1094  O   SER A 153       2.458  11.540 -18.978  1.00 97.47           O  
ATOM   1095  OG  SER A 153       4.202  14.915 -21.054  1.00 97.47           O  
ATOM   1096  N   LEU A 154       0.829  12.989 -18.481  1.00 96.57           N  
ATOM   1097  CA  LEU A 154      -0.137  11.940 -18.123  1.00 96.57           C  
ATOM   1098  C   LEU A 154      -0.264  10.910 -19.262  1.00 96.57           C  
ATOM   1099  CB  LEU A 154      -1.491  12.591 -17.775  1.00 96.57           C  
ATOM   1100  O   LEU A 154      -0.380  11.295 -20.424  1.00 96.57           O  
ATOM   1101  CG  LEU A 154      -2.598  11.605 -17.355  1.00 96.57           C  
ATOM   1102  CD1 LEU A 154      -2.331  10.959 -15.998  1.00 96.57           C  
ATOM   1103  CD2 LEU A 154      -3.952  12.307 -17.259  1.00 96.57           C  
ATOM   1104  N   TYR A 155      -0.279   9.619 -18.915  1.00 96.52           N  
ATOM   1105  CA  TYR A 155      -0.275   8.460 -19.827  1.00 96.52           C  
ATOM   1106  C   TYR A 155       1.081   8.053 -20.440  1.00 96.52           C  
ATOM   1107  CB  TYR A 155      -1.418   8.524 -20.861  1.00 96.52           C  
ATOM   1108  O   TYR A 155       1.124   7.064 -21.175  1.00 96.52           O  
ATOM   1109  CG  TYR A 155      -2.785   8.905 -20.316  1.00 96.52           C  
ATOM   1110  CD1 TYR A 155      -3.315   8.267 -19.176  1.00 96.52           C  
ATOM   1111  CD2 TYR A 155      -3.520   9.927 -20.946  1.00 96.52           C  
ATOM   1112  CE1 TYR A 155      -4.574   8.653 -18.676  1.00 96.52           C  
ATOM   1113  CE2 TYR A 155      -4.781  10.312 -20.459  1.00 96.52           C  
ATOM   1114  OH  TYR A 155      -6.526  10.031 -18.837  1.00 96.52           O  
ATOM   1115  CZ  TYR A 155      -5.308   9.673 -19.318  1.00 96.52           C  
ATOM   1116  N   SER A 156       2.194   8.721 -20.108  1.00 95.75           N  
ATOM   1117  CA  SER A 156       3.554   8.216 -20.369  1.00 95.75           C  
ATOM   1118  C   SER A 156       4.314   7.845 -19.088  1.00 95.75           C  
ATOM   1119  CB  SER A 156       4.347   9.151 -21.295  1.00 95.75           C  
ATOM   1120  O   SER A 156       3.938   8.205 -17.975  1.00 95.75           O  
ATOM   1121  OG  SER A 156       4.277  10.507 -20.941  1.00 95.75           O  
ATOM   1122  N   LEU A 157       5.390   7.063 -19.249  1.00 95.82           N  
ATOM   1123  CA  LEU A 157       6.170   6.472 -18.147  1.00 95.82           C  
ATOM   1124  C   LEU A 157       6.982   7.494 -17.327  1.00 95.82           C  
ATOM   1125  CB  LEU A 157       7.104   5.390 -18.725  1.00 95.82           C  
ATOM   1126  O   LEU A 157       7.498   7.163 -16.259  1.00 95.82           O  
ATOM   1127  CG  LEU A 157       6.400   4.217 -19.433  1.00 95.82           C  
ATOM   1128  CD1 LEU A 157       7.443   3.233 -19.957  1.00 95.82           C  
ATOM   1129  CD2 LEU A 157       5.452   3.470 -18.497  1.00 95.82           C  
ATOM   1130  N   ASP A 158       7.098   8.730 -17.814  1.00 96.46           N  
ATOM   1131  CA  ASP A 158       7.730   9.863 -17.134  1.00 96.46           C  
ATOM   1132  C   ASP A 158       6.784  10.599 -16.168  1.00 96.46           C  
ATOM   1133  CB  ASP A 158       8.289  10.834 -18.190  1.00 96.46           C  
ATOM   1134  O   ASP A 158       7.253  11.403 -15.364  1.00 96.46           O  
ATOM   1135  CG  ASP A 158       7.202  11.585 -18.974  1.00 96.46           C  
ATOM   1136  OD1 ASP A 158       6.125  10.989 -19.215  1.00 96.46           O  
ATOM   1137  OD2 ASP A 158       7.436  12.751 -19.351  1.00 96.46           O  
ATOM   1138  N   TYR A 159       5.474  10.328 -16.222  1.00 98.20           N  
ATOM   1139  CA  TYR A 159       4.488  10.979 -15.362  1.00 98.20           C  
ATOM   1140  C   TYR A 159       4.735  10.666 -13.888  1.00 98.20           C  
ATOM   1141  CB  TYR A 159       3.074  10.551 -15.750  1.00 98.20           C  
ATOM   1142  O   TYR A 159       4.877   9.497 -13.510  1.00 98.20           O  
ATOM   1143  CG  TYR A 159       1.967  11.288 -15.015  1.00 98.20           C  
ATOM   1144  CD1 TYR A 159       1.136  10.578 -14.131  1.00 98.20           C  
ATOM   1145  CD2 TYR A 159       1.756  12.670 -15.212  1.00 98.20           C  
ATOM   1146  CE1 TYR A 159       0.077  11.235 -13.479  1.00 98.20           C  
ATOM   1147  CE2 TYR A 159       0.691  13.331 -14.561  1.00 98.20           C  
ATOM   1148  OH  TYR A 159      -1.237  13.182 -13.097  1.00 98.20           O  
ATOM   1149  CZ  TYR A 159      -0.161  12.607 -13.699  1.00 98.20           C  
ATOM   1150  N   ARG A 160       4.756  11.706 -13.054  1.00 98.41           N  
ATOM   1151  CA  ARG A 160       4.855  11.612 -11.594  1.00 98.41           C  
ATOM   1152  C   ARG A 160       3.943  12.640 -10.942  1.00 98.41           C  
ATOM   1153  CB  ARG A 160       6.313  11.818 -11.125  1.00 98.41           C  
ATOM   1154  O   ARG A 160       3.862  13.775 -11.402  1.00 98.41           O  
ATOM   1155  CG  ARG A 160       7.310  10.736 -11.566  1.00 98.41           C  
ATOM   1156  CD  ARG A 160       6.926   9.358 -11.021  1.00 98.41           C  
ATOM   1157  NE  ARG A 160       7.894   8.319 -11.397  1.00 98.41           N  
ATOM   1158  NH1 ARG A 160       7.232   7.954 -13.570  1.00 98.41           N  
ATOM   1159  NH2 ARG A 160       8.875   6.744 -12.674  1.00 98.41           N  
ATOM   1160  CZ  ARG A 160       7.995   7.689 -12.548  1.00 98.41           C  
ATOM   1161  N   VAL A 161       3.319  12.266  -9.831  1.00 98.60           N  
ATOM   1162  CA  VAL A 161       2.634  13.195  -8.927  1.00 98.60           C  
ATOM   1163  C   VAL A 161       3.319  13.129  -7.570  1.00 98.60           C  
ATOM   1164  CB  VAL A 161       1.123  12.920  -8.823  1.00 98.60           C  
ATOM   1165  O   VAL A 161       3.206  12.137  -6.850  1.00 98.60           O  
ATOM   1166  CG1 VAL A 161       0.419  14.066  -8.090  1.00 98.60           C  
ATOM   1167  CG2 VAL A 161       0.470  12.755 -10.200  1.00 98.60           C  
ATOM   1168  N   TYR A 162       4.052  14.186  -7.230  1.00 98.29           N  
ATOM   1169  CA  TYR A 162       4.582  14.388  -5.883  1.00 98.29           C  
ATOM   1170  C   TYR A 162       3.514  15.039  -5.009  1.00 98.29           C  
ATOM   1171  CB  TYR A 162       5.843  15.259  -5.932  1.00 98.29           C  
ATOM   1172  O   TYR A 162       2.670  15.776  -5.519  1.00 98.29           O  
ATOM   1173  CG  TYR A 162       7.015  14.583  -6.607  1.00 98.29           C  
ATOM   1174  CD1 TYR A 162       7.898  13.790  -5.848  1.00 98.29           C  
ATOM   1175  CD2 TYR A 162       7.196  14.716  -7.997  1.00 98.29           C  
ATOM   1176  CE1 TYR A 162       8.960  13.117  -6.479  1.00 98.29           C  
ATOM   1177  CE2 TYR A 162       8.264  14.054  -8.630  1.00 98.29           C  
ATOM   1178  OH  TYR A 162      10.137  12.571  -8.494  1.00 98.29           O  
ATOM   1179  CZ  TYR A 162       9.139  13.246  -7.873  1.00 98.29           C  
ATOM   1180  N   ILE A 163       3.576  14.834  -3.693  1.00 97.83           N  
ATOM   1181  CA  ILE A 163       2.752  15.594  -2.751  1.00 97.83           C  
ATOM   1182  C   ILE A 163       3.607  16.658  -2.068  1.00 97.83           C  
ATOM   1183  CB  ILE A 163       1.998  14.682  -1.763  1.00 97.83           C  
ATOM   1184  O   ILE A 163       4.721  16.406  -1.605  1.00 97.83           O  
ATOM   1185  CG1 ILE A 163       1.154  13.596  -2.471  1.00 97.83           C  
ATOM   1186  CG2 ILE A 163       1.091  15.534  -0.854  1.00 97.83           C  
ATOM   1187  CD1 ILE A 163       0.149  14.088  -3.521  1.00 97.83           C  
ATOM   1188  N   LYS A 164       3.064  17.870  -1.998  1.00 96.90           N  
ATOM   1189  CA  LYS A 164       3.603  18.990  -1.237  1.00 96.90           C  
ATOM   1190  C   LYS A 164       2.732  19.202  -0.003  1.00 96.90           C  
ATOM   1191  CB  LYS A 164       3.654  20.195  -2.174  1.00 96.90           C  
ATOM   1192  O   LYS A 164       1.533  19.424  -0.125  1.00 96.90           O  
ATOM   1193  CG  LYS A 164       4.096  21.498  -1.499  1.00 96.90           C  
ATOM   1194  CD  LYS A 164       4.082  22.602  -2.561  1.00 96.90           C  
ATOM   1195  CE  LYS A 164       3.939  23.987  -1.929  1.00 96.90           C  
ATOM   1196  NZ  LYS A 164       3.153  24.865  -2.827  1.00 96.90           N  
ATOM   1197  N   GLY A 165       3.340  19.119   1.173  1.00 95.04           N  
ATOM   1198  CA  GLY A 165       2.718  19.366   2.470  1.00 95.04           C  
ATOM   1199  C   GLY A 165       3.338  20.565   3.204  1.00 95.04           C  
ATOM   1200  O   GLY A 165       4.093  21.344   2.612  1.00 95.04           O  
ATOM   1201  N   PRO A 166       3.095  20.701   4.523  1.00 90.81           N  
ATOM   1202  CA  PRO A 166       3.611  21.809   5.336  1.00 90.81           C  
ATOM   1203  C   PRO A 166       5.140  21.923   5.385  1.00 90.81           C  
ATOM   1204  CB  PRO A 166       3.058  21.566   6.745  1.00 90.81           C  
ATOM   1205  O   PRO A 166       5.664  22.993   5.674  1.00 90.81           O  
ATOM   1206  CG  PRO A 166       1.771  20.795   6.479  1.00 90.81           C  
ATOM   1207  CD  PRO A 166       2.153  19.908   5.297  1.00 90.81           C  
ATOM   1208  N   GLN A 167       5.850  20.825   5.111  1.00 87.46           N  
ATOM   1209  CA  GLN A 167       7.315  20.732   5.128  1.00 87.46           C  
ATOM   1210  C   GLN A 167       7.922  20.753   3.710  1.00 87.46           C  
ATOM   1211  CB  GLN A 167       7.746  19.491   5.929  1.00 87.46           C  
ATOM   1212  O   GLN A 167       9.021  20.254   3.495  1.00 87.46           O  
ATOM   1213  CG  GLN A 167       7.201  19.462   7.369  1.00 87.46           C  
ATOM   1214  CD  GLN A 167       7.784  18.293   8.157  1.00 87.46           C  
ATOM   1215  NE2 GLN A 167       6.980  17.476   8.802  1.00 87.46           N  
ATOM   1216  OE1 GLN A 167       8.982  18.083   8.198  1.00 87.46           O  
ATOM   1217  N   GLY A 168       7.196  21.275   2.715  1.00 94.14           N  
ATOM   1218  CA  GLY A 168       7.584  21.159   1.309  1.00 94.14           C  
ATOM   1219  C   GLY A 168       7.197  19.793   0.744  1.00 94.14           C  
ATOM   1220  O   GLY A 168       6.111  19.296   1.030  1.00 94.14           O  
ATOM   1221  N   ILE A 169       8.051  19.187  -0.081  1.00 96.43           N  
ATOM   1222  CA  ILE A 169       7.768  17.862  -0.657  1.00 96.43           C  
ATOM   1223  C   ILE A 169       7.861  16.784   0.420  1.00 96.43           C  
ATOM   1224  CB  ILE A 169       8.683  17.549  -1.850  1.00 96.43           C  
ATOM   1225  O   ILE A 169       8.796  16.776   1.229  1.00 96.43           O  
ATOM   1226  CG1 ILE A 169       8.644  18.670  -2.910  1.00 96.43           C  
ATOM   1227  CG2 ILE A 169       8.368  16.186  -2.495  1.00 96.43           C  
ATOM   1228  CD1 ILE A 169       7.244  18.996  -3.461  1.00 96.43           C  
ATOM   1229  N   VAL A 170       6.874  15.894   0.398  1.00 96.82           N  
ATOM   1230  CA  VAL A 170       6.644  14.821   1.363  1.00 96.82           C  
ATOM   1231  C   VAL A 170       6.388  13.509   0.618  1.00 96.82           C  
ATOM   1232  CB  VAL A 170       5.466  15.179   2.296  1.00 96.82           C  
ATOM   1233  O   VAL A 170       5.785  13.515  -0.456  1.00 96.82           O  
ATOM   1234  CG1 VAL A 170       5.843  16.311   3.261  1.00 96.82           C  
ATOM   1235  CG2 VAL A 170       4.161  15.563   1.585  1.00 96.82           C  
ATOM   1236  N   SER A 171       6.828  12.383   1.181  1.00 97.95           N  
ATOM   1237  CA  SER A 171       6.403  11.064   0.704  1.00 97.95           C  
ATOM   1238  C   SER A 171       4.915  10.875   1.023  1.00 97.95           C  
ATOM   1239  CB  SER A 171       7.229   9.945   1.352  1.00 97.95           C  
ATOM   1240  O   SER A 171       4.557  10.926   2.205  1.00 97.95           O  
ATOM   1241  OG  SER A 171       6.634   8.684   1.086  1.00 97.95           O  
ATOM   1242  N   PRO A 172       4.037  10.623   0.031  1.00 98.17           N  
ATOM   1243  CA  PRO A 172       2.642  10.312   0.313  1.00 98.17           C  
ATOM   1244  C   PRO A 172       2.510   9.046   1.158  1.00 98.17           C  
ATOM   1245  CB  PRO A 172       1.960  10.147  -1.045  1.00 98.17           C  
ATOM   1246  O   PRO A 172       1.604   8.970   1.976  1.00 98.17           O  
ATOM   1247  CG  PRO A 172       3.100   9.756  -1.978  1.00 98.17           C  
ATOM   1248  CD  PRO A 172       4.304  10.488  -1.393  1.00 98.17           C  
ATOM   1249  N   TRP A 173       3.441   8.098   1.018  1.00 98.57           N  
ATOM   1250  CA  TRP A 173       3.434   6.850   1.767  1.00 98.57           C  
ATOM   1251  C   TRP A 173       3.919   7.022   3.212  1.00 98.57           C  
ATOM   1252  CB  TRP A 173       4.279   5.817   1.009  1.00 98.57           C  
ATOM   1253  O   TRP A 173       3.369   6.397   4.110  1.00 98.57           O  
ATOM   1254  CG  TRP A 173       4.311   4.435   1.586  1.00 98.57           C  
ATOM   1255  CD1 TRP A 173       3.415   3.901   2.450  1.00 98.57           C  
ATOM   1256  CD2 TRP A 173       5.263   3.365   1.301  1.00 98.57           C  
ATOM   1257  CE2 TRP A 173       4.920   2.236   2.102  1.00 98.57           C  
ATOM   1258  CE3 TRP A 173       6.397   3.240   0.467  1.00 98.57           C  
ATOM   1259  NE1 TRP A 173       3.798   2.623   2.785  1.00 98.57           N  
ATOM   1260  CH2 TRP A 173       6.777   0.963   1.261  1.00 98.57           C  
ATOM   1261  CZ2 TRP A 173       5.645   1.045   2.080  1.00 98.57           C  
ATOM   1262  CZ3 TRP A 173       7.159   2.055   0.460  1.00 98.57           C  
ATOM   1263  N   HIS A 174       4.943   7.836   3.478  1.00 98.25           N  
ATOM   1264  CA  HIS A 174       5.596   7.851   4.798  1.00 98.25           C  
ATOM   1265  C   HIS A 174       5.294   9.081   5.654  1.00 98.25           C  
ATOM   1266  CB  HIS A 174       7.105   7.721   4.602  1.00 98.25           C  
ATOM   1267  O   HIS A 174       5.176   8.965   6.873  1.00 98.25           O  
ATOM   1268  CG  HIS A 174       7.524   6.506   3.822  1.00 98.25           C  
ATOM   1269  CD2 HIS A 174       8.638   6.417   3.037  1.00 98.25           C  
ATOM   1270  ND1 HIS A 174       6.893   5.279   3.788  1.00 98.25           N  
ATOM   1271  CE1 HIS A 174       7.648   4.454   3.048  1.00 98.25           C  
ATOM   1272  NE2 HIS A 174       8.702   5.113   2.558  1.00 98.25           N  
ATOM   1273  N   ASP A 175       5.189  10.259   5.041  1.00 97.91           N  
ATOM   1274  CA  ASP A 175       5.154  11.538   5.763  1.00 97.91           C  
ATOM   1275  C   ASP A 175       3.734  12.005   6.092  1.00 97.91           C  
ATOM   1276  CB  ASP A 175       5.846  12.597   4.905  1.00 97.91           C  
ATOM   1277  O   ASP A 175       3.537  12.842   6.977  1.00 97.91           O  
ATOM   1278  CG  ASP A 175       7.352  12.405   4.789  1.00 97.91           C  
ATOM   1279  OD1 ASP A 175       7.957  11.934   5.769  1.00 97.91           O  
ATOM   1280  OD2 ASP A 175       7.920  12.770   3.734  1.00 97.91           O  
ATOM   1281  N   ILE A 176       2.736  11.485   5.378  1.00 97.67           N  
ATOM   1282  CA  ILE A 176       1.327  11.742   5.666  1.00 97.67           C  
ATOM   1283  C   ILE A 176       0.909  10.811   6.814  1.00 97.67           C  
ATOM   1284  CB  ILE A 176       0.464  11.599   4.395  1.00 97.67           C  
ATOM   1285  O   ILE A 176       1.042   9.597   6.677  1.00 97.67           O  
ATOM   1286  CG1 ILE A 176       0.990  12.609   3.343  1.00 97.67           C  
ATOM   1287  CG2 ILE A 176      -1.017  11.863   4.736  1.00 97.67           C  
ATOM   1288  CD1 ILE A 176       0.210  12.663   2.033  1.00 97.67           C  
ATOM   1289  N   PRO A 177       0.419  11.328   7.957  1.00 97.67           N  
ATOM   1290  CA  PRO A 177       0.044  10.478   9.084  1.00 97.67           C  
ATOM   1291  C   PRO A 177      -1.077   9.500   8.717  1.00 97.67           C  
ATOM   1292  CB  PRO A 177      -0.397  11.438  10.197  1.00 97.67           C  
ATOM   1293  O   PRO A 177      -2.062   9.922   8.114  1.00 97.67           O  
ATOM   1294  CG  PRO A 177       0.317  12.745   9.853  1.00 97.67           C  
ATOM   1295  CD  PRO A 177       0.321  12.732   8.328  1.00 97.67           C  
ATOM   1296  N   LEU A 178      -0.999   8.241   9.163  1.00 98.63           N  
ATOM   1297  CA  LEU A 178      -2.086   7.259   8.990  1.00 98.63           C  
ATOM   1298  C   LEU A 178      -3.440   7.802   9.475  1.00 98.63           C  
ATOM   1299  CB  LEU A 178      -1.716   5.975   9.756  1.00 98.63           C  
ATOM   1300  O   LEU A 178      -4.457   7.677   8.798  1.00 98.63           O  
ATOM   1301  CG  LEU A 178      -2.814   4.896   9.801  1.00 98.63           C  
ATOM   1302  CD1 LEU A 178      -3.263   4.438   8.415  1.00 98.63           C  
ATOM   1303  CD2 LEU A 178      -2.278   3.674  10.536  1.00 98.63           C  
ATOM   1304  N   PHE A 179      -3.453   8.431  10.652  1.00 98.34           N  
ATOM   1305  CA  PHE A 179      -4.661   8.968  11.273  1.00 98.34           C  
ATOM   1306  C   PHE A 179      -4.802  10.474  11.028  1.00 98.34           C  
ATOM   1307  CB  PHE A 179      -4.661   8.657  12.775  1.00 98.34           C  
ATOM   1308  O   PHE A 179      -3.963  11.259  11.468  1.00 98.34           O  
ATOM   1309  CG  PHE A 179      -4.720   7.179  13.112  1.00 98.34           C  
ATOM   1310  CD1 PHE A 179      -5.960   6.513  13.129  1.00 98.34           C  
ATOM   1311  CD2 PHE A 179      -3.538   6.466  13.392  1.00 98.34           C  
ATOM   1312  CE1 PHE A 179      -6.021   5.146  13.451  1.00 98.34           C  
ATOM   1313  CE2 PHE A 179      -3.599   5.094  13.696  1.00 98.34           C  
ATOM   1314  CZ  PHE A 179      -4.839   4.435  13.729  1.00 98.34           C  
ATOM   1315  N   ALA A 180      -5.927  10.884  10.439  1.00 97.50           N  
ATOM   1316  CA  ALA A 180      -6.393  12.271  10.475  1.00 97.50           C  
ATOM   1317  C   ALA A 180      -7.021  12.609  11.842  1.00 97.50           C  
ATOM   1318  CB  ALA A 180      -7.403  12.463   9.341  1.00 97.50           C  
ATOM   1319  O   ALA A 180      -6.860  13.710  12.366  1.00 97.50           O  
ATOM   1320  N   ASN A 181      -7.711  11.639  12.454  1.00 97.68           N  
ATOM   1321  CA  ASN A 181      -8.186  11.712  13.833  1.00 97.68           C  
ATOM   1322  C   ASN A 181      -8.157  10.312  14.463  1.00 97.68           C  
ATOM   1323  CB  ASN A 181      -9.592  12.339  13.856  1.00 97.68           C  
ATOM   1324  O   ASN A 181      -8.999   9.468  14.152  1.00 97.68           O  
ATOM   1325  CG  ASN A 181     -10.075  12.585  15.271  1.00 97.68           C  
ATOM   1326  ND2 ASN A 181     -10.422  13.802  15.613  1.00 97.68           N  
ATOM   1327  OD1 ASN A 181     -10.137  11.698  16.103  1.00 97.68           O  
ATOM   1328  N   LYS A 182      -7.188  10.068  15.354  1.00 96.96           N  
ATOM   1329  CA  LYS A 182      -6.981   8.747  15.963  1.00 96.96           C  
ATOM   1330  C   LYS A 182      -8.138   8.330  16.875  1.00 96.96           C  
ATOM   1331  CB  LYS A 182      -5.617   8.709  16.671  1.00 96.96           C  
ATOM   1332  O   LYS A 182      -8.600   7.200  16.771  1.00 96.96           O  
ATOM   1333  CG  LYS A 182      -5.257   7.270  17.068  1.00 96.96           C  
ATOM   1334  CD  LYS A 182      -3.819   7.155  17.586  1.00 96.96           C  
ATOM   1335  CE  LYS A 182      -3.538   5.674  17.864  1.00 96.96           C  
ATOM   1336  NZ  LYS A 182      -2.129   5.432  18.256  1.00 96.96           N  
ATOM   1337  N   ASP A 183      -8.657   9.248  17.690  1.00 97.27           N  
ATOM   1338  CA  ASP A 183      -9.733   8.970  18.656  1.00 97.27           C  
ATOM   1339  C   ASP A 183     -11.049   8.554  17.978  1.00 97.27           C  
ATOM   1340  CB  ASP A 183      -9.992  10.214  19.523  1.00 97.27           C  
ATOM   1341  O   ASP A 183     -11.814   7.761  18.520  1.00 97.27           O  
ATOM   1342  CG  ASP A 183      -8.763  10.730  20.277  1.00 97.27           C  
ATOM   1343  OD1 ASP A 183      -7.847   9.922  20.552  1.00 97.27           O  
ATOM   1344  OD2 ASP A 183      -8.741  11.953  20.537  1.00 97.27           O  
ATOM   1345  N   LYS A 184     -11.313   9.076  16.773  1.00 96.64           N  
ATOM   1346  CA  LYS A 184     -12.484   8.732  15.948  1.00 96.64           C  
ATOM   1347  C   LYS A 184     -12.216   7.627  14.918  1.00 96.64           C  
ATOM   1348  CB  LYS A 184     -13.015   9.999  15.265  1.00 96.64           C  
ATOM   1349  O   LYS A 184     -13.135   7.262  14.186  1.00 96.64           O  
ATOM   1350  CG  LYS A 184     -13.557  11.027  16.266  1.00 96.64           C  
ATOM   1351  CD  LYS A 184     -14.166  12.204  15.500  1.00 96.64           C  
ATOM   1352  CE  LYS A 184     -14.763  13.223  16.470  1.00 96.64           C  
ATOM   1353  NZ  LYS A 184     -15.466  14.298  15.729  1.00 96.64           N  
ATOM   1354  N   ARG A 185     -10.972   7.137  14.835  1.00 97.69           N  
ATOM   1355  CA  ARG A 185     -10.464   6.248  13.774  1.00 97.69           C  
ATOM   1356  C   ARG A 185     -10.816   6.752  12.365  1.00 97.69           C  
ATOM   1357  CB  ARG A 185     -10.838   4.781  14.056  1.00 97.69           C  
ATOM   1358  O   ARG A 185     -11.371   6.035  11.540  1.00 97.69           O  
ATOM   1359  CG  ARG A 185     -10.356   4.338  15.455  1.00 97.69           C  
ATOM   1360  CD  ARG A 185     -10.162   2.823  15.589  1.00 97.69           C  
ATOM   1361  NE  ARG A 185      -9.063   2.368  14.713  1.00 97.69           N  
ATOM   1362  NH1 ARG A 185      -7.848   0.980  16.118  1.00 97.69           N  
ATOM   1363  NH2 ARG A 185      -6.982   1.693  14.225  1.00 97.69           N  
ATOM   1364  CZ  ARG A 185      -7.984   1.681  15.036  1.00 97.69           C  
ATOM   1365  N   VAL A 186     -10.497   8.027  12.125  1.00 98.59           N  
ATOM   1366  CA  VAL A 186     -10.497   8.643  10.790  1.00 98.59           C  
ATOM   1367  C   VAL A 186      -9.072   8.623  10.258  1.00 98.59           C  
ATOM   1368  CB  VAL A 186     -11.051  10.078  10.790  1.00 98.59           C  
ATOM   1369  O   VAL A 186      -8.143   9.104  10.915  1.00 98.59           O  
ATOM   1370  CG1 VAL A 186     -11.115  10.665   9.374  1.00 98.59           C  
ATOM   1371  CG2 VAL A 186     -12.467  10.135  11.378  1.00 98.59           C  
ATOM   1372  N   TYR A 187      -8.919   8.081   9.061  1.00 98.79           N  
ATOM   1373  CA  TYR A 187      -7.651   7.838   8.393  1.00 98.79           C  
ATOM   1374  C   TYR A 187      -7.423   8.865   7.284  1.00 98.79           C  
ATOM   1375  CB  TYR A 187      -7.662   6.406   7.853  1.00 98.79           C  
ATOM   1376  O   TYR A 187      -8.388   9.394   6.735  1.00 98.79           O  
ATOM   1377  CG  TYR A 187      -7.839   5.350   8.929  1.00 98.79           C  
ATOM   1378  CD1 TYR A 187      -6.699   4.797   9.533  1.00 98.79           C  
ATOM   1379  CD2 TYR A 187      -9.123   4.926   9.331  1.00 98.79           C  
ATOM   1380  CE1 TYR A 187      -6.826   3.770  10.482  1.00 98.79           C  
ATOM   1381  CE2 TYR A 187      -9.258   3.913  10.303  1.00 98.79           C  
ATOM   1382  OH  TYR A 187      -8.214   2.252  11.689  1.00 98.79           O  
ATOM   1383  CZ  TYR A 187      -8.106   3.308  10.845  1.00 98.79           C  
ATOM   1384  N   ASN A 188      -6.168   9.150   6.941  1.00 98.74           N  
ATOM   1385  CA  ASN A 188      -5.870   9.782   5.655  1.00 98.74           C  
ATOM   1386  C   ASN A 188      -5.817   8.687   4.580  1.00 98.74           C  
ATOM   1387  CB  ASN A 188      -4.562  10.585   5.728  1.00 98.74           C  
ATOM   1388  O   ASN A 188      -5.226   7.641   4.814  1.00 98.74           O  
ATOM   1389  CG  ASN A 188      -4.684  11.830   6.589  1.00 98.74           C  
ATOM   1390  ND2 ASN A 188      -3.919  11.928   7.647  1.00 98.74           N  
ATOM   1391  OD1 ASN A 188      -5.460  12.738   6.334  1.00 98.74           O  
ATOM   1392  N   MET A 189      -6.400   8.929   3.411  1.00 98.78           N  
ATOM   1393  CA  MET A 189      -6.283   8.072   2.227  1.00 98.78           C  
ATOM   1394  C   MET A 189      -5.602   8.861   1.115  1.00 98.78           C  
ATOM   1395  CB  MET A 189      -7.674   7.599   1.786  1.00 98.78           C  
ATOM   1396  O   MET A 189      -5.994   9.996   0.833  1.00 98.78           O  
ATOM   1397  CG  MET A 189      -7.658   6.770   0.494  1.00 98.78           C  
ATOM   1398  SD  MET A 189      -9.281   6.680  -0.290  1.00 98.78           S  
ATOM   1399  CE  MET A 189      -8.845   5.830  -1.832  1.00 98.78           C  
ATOM   1400  N   ILE A 190      -4.620   8.247   0.459  1.00 98.74           N  
ATOM   1401  CA  ILE A 190      -3.989   8.789  -0.743  1.00 98.74           C  
ATOM   1402  C   ILE A 190      -4.783   8.297  -1.949  1.00 98.74           C  
ATOM   1403  CB  ILE A 190      -2.508   8.356  -0.823  1.00 98.74           C  
ATOM   1404  O   ILE A 190      -4.857   7.096  -2.184  1.00 98.74           O  
ATOM   1405  CG1 ILE A 190      -1.730   8.566   0.496  1.00 98.74           C  
ATOM   1406  CG2 ILE A 190      -1.818   9.081  -1.992  1.00 98.74           C  
ATOM   1407  CD1 ILE A 190      -1.861   9.959   1.124  1.00 98.74           C  
ATOM   1408  N   VAL A 191      -5.391   9.201  -2.719  1.00 98.83           N  
ATOM   1409  CA  VAL A 191      -6.134   8.828  -3.932  1.00 98.83           C  
ATOM   1410  C   VAL A 191      -5.165   8.673  -5.095  1.00 98.83           C  
ATOM   1411  CB  VAL A 191      -7.244   9.834  -4.264  1.00 98.83           C  
ATOM   1412  O   VAL A 191      -4.617   9.648  -5.611  1.00 98.83           O  
ATOM   1413  CG1 VAL A 191      -7.992   9.443  -5.550  1.00 98.83           C  
ATOM   1414  CG2 VAL A 191      -8.263   9.892  -3.123  1.00 98.83           C  
ATOM   1415  N   GLU A 192      -4.990   7.446  -5.558  1.00 98.90           N  
ATOM   1416  CA  GLU A 192      -4.089   7.114  -6.656  1.00 98.90           C  
ATOM   1417  C   GLU A 192      -4.813   7.057  -7.996  1.00 98.90           C  
ATOM   1418  CB  GLU A 192      -3.417   5.776  -6.382  1.00 98.90           C  
ATOM   1419  O   GLU A 192      -4.245   7.464  -9.008  1.00 98.90           O  
ATOM   1420  CG  GLU A 192      -2.592   5.806  -5.090  1.00 98.90           C  
ATOM   1421  CD  GLU A 192      -1.888   4.470  -4.881  1.00 98.90           C  
ATOM   1422  OE1 GLU A 192      -0.720   4.514  -4.443  1.00 98.90           O  
ATOM   1423  OE2 GLU A 192      -2.496   3.442  -5.229  1.00 98.90           O  
ATOM   1424  N   ILE A 193      -6.068   6.597  -8.028  1.00 98.82           N  
ATOM   1425  CA  ILE A 193      -6.846   6.409  -9.257  1.00 98.82           C  
ATOM   1426  C   ILE A 193      -8.277   6.942  -9.061  1.00 98.82           C  
ATOM   1427  CB  ILE A 193      -6.835   4.936  -9.730  1.00 98.82           C  
ATOM   1428  O   ILE A 193      -9.066   6.354  -8.319  1.00 98.82           O  
ATOM   1429  CG1 ILE A 193      -5.422   4.303  -9.707  1.00 98.82           C  
ATOM   1430  CG2 ILE A 193      -7.449   4.862 -11.140  1.00 98.82           C  
ATOM   1431  CD1 ILE A 193      -5.425   2.798  -9.973  1.00 98.82           C  
ATOM   1432  N   PRO A 194      -8.651   8.043  -9.744  1.00 98.79           N  
ATOM   1433  CA  PRO A 194     -10.020   8.551  -9.744  1.00 98.79           C  
ATOM   1434  C   PRO A 194     -11.023   7.538 -10.300  1.00 98.79           C  
ATOM   1435  CB  PRO A 194      -9.988   9.810 -10.617  1.00 98.79           C  
ATOM   1436  O   PRO A 194     -10.736   6.850 -11.292  1.00 98.79           O  
ATOM   1437  CG  PRO A 194      -8.542  10.286 -10.496  1.00 98.79           C  
ATOM   1438  CD  PRO A 194      -7.773   8.971 -10.439  1.00 98.79           C  
ATOM   1439  N   ARG A 195     -12.232   7.510  -9.726  1.00 98.77           N  
ATOM   1440  CA  ARG A 195     -13.327   6.664 -10.215  1.00 98.77           C  
ATOM   1441  C   ARG A 195     -13.603   6.873 -11.709  1.00 98.77           C  
ATOM   1442  CB  ARG A 195     -14.579   6.883  -9.351  1.00 98.77           C  
ATOM   1443  O   ARG A 195     -13.565   7.989 -12.224  1.00 98.77           O  
ATOM   1444  CG  ARG A 195     -15.692   5.892  -9.725  1.00 98.77           C  
ATOM   1445  CD  ARG A 195     -16.845   5.839  -8.722  1.00 98.77           C  
ATOM   1446  NE  ARG A 195     -17.448   7.163  -8.489  1.00 98.77           N  
ATOM   1447  NH1 ARG A 195     -16.713   7.471  -6.317  1.00 98.77           N  
ATOM   1448  NH2 ARG A 195     -18.045   8.958  -7.230  1.00 98.77           N  
ATOM   1449  CZ  ARG A 195     -17.394   7.847  -7.359  1.00 98.77           C  
ATOM   1450  N   TRP A 196     -13.901   5.769 -12.390  1.00 98.65           N  
ATOM   1451  CA  TRP A 196     -14.146   5.634 -13.830  1.00 98.65           C  
ATOM   1452  C   TRP A 196     -12.948   5.924 -14.746  1.00 98.65           C  
ATOM   1453  CB  TRP A 196     -15.440   6.354 -14.242  1.00 98.65           C  
ATOM   1454  O   TRP A 196     -13.117   6.028 -15.963  1.00 98.65           O  
ATOM   1455  CG  TRP A 196     -16.653   6.039 -13.419  1.00 98.65           C  
ATOM   1456  CD1 TRP A 196     -17.032   4.804 -13.013  1.00 98.65           C  
ATOM   1457  CD2 TRP A 196     -17.639   6.963 -12.862  1.00 98.65           C  
ATOM   1458  CE2 TRP A 196     -18.605   6.205 -12.134  1.00 98.65           C  
ATOM   1459  CE3 TRP A 196     -17.803   8.366 -12.879  1.00 98.65           C  
ATOM   1460  NE1 TRP A 196     -18.181   4.898 -12.252  1.00 98.65           N  
ATOM   1461  CH2 TRP A 196     -19.834   8.203 -11.528  1.00 98.65           C  
ATOM   1462  CZ2 TRP A 196     -19.688   6.805 -11.474  1.00 98.65           C  
ATOM   1463  CZ3 TRP A 196     -18.890   8.979 -12.223  1.00 98.65           C  
ATOM   1464  N   THR A 197     -11.728   5.990 -14.201  1.00 98.36           N  
ATOM   1465  CA  THR A 197     -10.492   6.067 -14.998  1.00 98.36           C  
ATOM   1466  C   THR A 197      -9.819   4.699 -15.159  1.00 98.36           C  
ATOM   1467  CB  THR A 197      -9.522   7.149 -14.497  1.00 98.36           C  
ATOM   1468  O   THR A 197     -10.081   3.760 -14.406  1.00 98.36           O  
ATOM   1469  CG2 THR A 197     -10.184   8.515 -14.332  1.00 98.36           C  
ATOM   1470  OG1 THR A 197      -8.892   6.813 -13.291  1.00 98.36           O  
ATOM   1471  N   ASN A 198      -8.983   4.564 -16.197  1.00 98.17           N  
ATOM   1472  CA  ASN A 198      -8.370   3.291 -16.597  1.00 98.17           C  
ATOM   1473  C   ASN A 198      -6.865   3.186 -16.298  1.00 98.17           C  
ATOM   1474  CB  ASN A 198      -8.630   3.068 -18.099  1.00 98.17           C  
ATOM   1475  O   ASN A 198      -6.344   2.077 -16.287  1.00 98.17           O  
ATOM   1476  CG  ASN A 198     -10.080   2.760 -18.416  1.00 98.17           C  
ATOM   1477  ND2 ASN A 198     -10.469   1.513 -18.339  1.00 98.17           N  
ATOM   1478  OD1 ASN A 198     -10.870   3.632 -18.746  1.00 98.17           O  
ATOM   1479  N   ALA A 199      -6.137   4.288 -16.109  1.00 98.12           N  
ATOM   1480  CA  ALA A 199      -4.689   4.234 -15.885  1.00 98.12           C  
ATOM   1481  C   ALA A 199      -4.386   3.663 -14.488  1.00 98.12           C  
ATOM   1482  CB  ALA A 199      -4.112   5.643 -16.073  1.00 98.12           C  
ATOM   1483  O   ALA A 199      -4.730   4.314 -13.500  1.00 98.12           O  
ATOM   1484  N   LYS A 200      -3.748   2.480 -14.404  1.00 98.06           N  
ATOM   1485  CA  LYS A 200      -3.313   1.924 -13.110  1.00 98.06           C  
ATOM   1486  C   LYS A 200      -2.157   2.767 -12.603  1.00 98.06           C  
ATOM   1487  CB  LYS A 200      -2.933   0.430 -13.167  1.00 98.06           C  
ATOM   1488  O   LYS A 200      -1.099   2.778 -13.228  1.00 98.06           O  
ATOM   1489  CG  LYS A 200      -2.436  -0.043 -11.777  1.00 98.06           C  
ATOM   1490  CD  LYS A 200      -2.332  -1.567 -11.643  1.00 98.06           C  
ATOM   1491  CE  LYS A 200      -1.822  -2.032 -10.261  1.00 98.06           C  
ATOM   1492  NZ  LYS A 200      -0.353  -1.913 -10.080  1.00 98.06           N  
ATOM   1493  N   MET A 201      -2.387   3.485 -11.515  1.00 98.60           N  
ATOM   1494  CA  MET A 201      -1.382   4.317 -10.876  1.00 98.60           C  
ATOM   1495  C   MET A 201      -1.263   3.957  -9.407  1.00 98.60           C  
ATOM   1496  CB  MET A 201      -1.683   5.806 -11.063  1.00 98.60           C  
ATOM   1497  O   MET A 201      -2.241   3.520  -8.817  1.00 98.60           O  
ATOM   1498  CG  MET A 201      -1.749   6.179 -12.547  1.00 98.60           C  
ATOM   1499  SD  MET A 201      -1.056   7.800 -12.941  1.00 98.60           S  
ATOM   1500  CE  MET A 201      -1.394   7.830 -14.714  1.00 98.60           C  
ATOM   1501  N   GLU A 202      -0.059   4.134  -8.885  1.00 98.42           N  
ATOM   1502  CA  GLU A 202       0.396   3.624  -7.593  1.00 98.42           C  
ATOM   1503  C   GLU A 202       1.526   4.518  -7.066  1.00 98.42           C  
ATOM   1504  CB  GLU A 202       0.885   2.174  -7.776  1.00 98.42           C  
ATOM   1505  O   GLU A 202       2.281   5.106  -7.852  1.00 98.42           O  
ATOM   1506  CG  GLU A 202       2.139   2.066  -8.679  1.00 98.42           C  
ATOM   1507  CD  GLU A 202       2.312   0.726  -9.404  1.00 98.42           C  
ATOM   1508  OE1 GLU A 202       3.397   0.533 -10.001  1.00 98.42           O  
ATOM   1509  OE2 GLU A 202       1.322  -0.032  -9.533  1.00 98.42           O  
ATOM   1510  N   MET A 203       1.673   4.623  -5.749  1.00 98.52           N  
ATOM   1511  CA  MET A 203       2.855   5.194  -5.113  1.00 98.52           C  
ATOM   1512  C   MET A 203       4.092   4.378  -5.491  1.00 98.52           C  
ATOM   1513  CB  MET A 203       2.677   5.225  -3.590  1.00 98.52           C  
ATOM   1514  O   MET A 203       4.169   3.172  -5.276  1.00 98.52           O  
ATOM   1515  CG  MET A 203       1.746   6.364  -3.161  1.00 98.52           C  
ATOM   1516  SD  MET A 203       1.427   6.432  -1.378  1.00 98.52           S  
ATOM   1517  CE  MET A 203       0.225   5.081  -1.253  1.00 98.52           C  
ATOM   1518  N   ALA A 204       5.111   5.040  -6.033  1.00 98.20           N  
ATOM   1519  CA  ALA A 204       6.344   4.387  -6.438  1.00 98.20           C  
ATOM   1520  C   ALA A 204       7.196   3.997  -5.214  1.00 98.20           C  
ATOM   1521  CB  ALA A 204       7.069   5.321  -7.416  1.00 98.20           C  
ATOM   1522  O   ALA A 204       8.148   4.698  -4.873  1.00 98.20           O  
ATOM   1523  N   THR A 205       6.905   2.853  -4.584  1.00 98.11           N  
ATOM   1524  CA  THR A 205       7.543   2.343  -3.345  1.00 98.11           C  
ATOM   1525  C   THR A 205       9.074   2.195  -3.403  1.00 98.11           C  
ATOM   1526  CB  THR A 205       6.914   0.995  -2.927  1.00 98.11           C  
ATOM   1527  O   THR A 205       9.732   2.033  -2.377  1.00 98.11           O  
ATOM   1528  CG2 THR A 205       5.440   1.150  -2.564  1.00 98.11           C  
ATOM   1529  OG1 THR A 205       6.993   0.045  -3.969  1.00 98.11           O  
ATOM   1530  N   LYS A 206       9.679   2.293  -4.594  1.00 97.44           N  
ATOM   1531  CA  LYS A 206      11.135   2.221  -4.839  1.00 97.44           C  
ATOM   1532  C   LYS A 206      11.768   3.553  -5.271  1.00 97.44           C  
ATOM   1533  CB  LYS A 206      11.417   1.079  -5.834  1.00 97.44           C  
ATOM   1534  O   LYS A 206      12.987   3.620  -5.421  1.00 97.44           O  
ATOM   1535  CG  LYS A 206      11.080  -0.280  -5.196  1.00 97.44           C  
ATOM   1536  CD  LYS A 206      11.057  -1.445  -6.191  1.00 97.44           C  
ATOM   1537  CE  LYS A 206      10.581  -2.678  -5.408  1.00 97.44           C  
ATOM   1538  NZ  LYS A 206      10.054  -3.760  -6.274  1.00 97.44           N  
ATOM   1539  N   GLU A 207      10.985   4.615  -5.459  1.00 97.06           N  
ATOM   1540  CA  GLU A 207      11.474   5.937  -5.876  1.00 97.06           C  
ATOM   1541  C   GLU A 207      11.515   6.925  -4.690  1.00 97.06           C  
ATOM   1542  CB  GLU A 207      10.650   6.482  -7.059  1.00 97.06           C  
ATOM   1543  O   GLU A 207      10.664   6.848  -3.801  1.00 97.06           O  
ATOM   1544  CG  GLU A 207      10.842   5.622  -8.324  1.00 97.06           C  
ATOM   1545  CD  GLU A 207      10.038   6.095  -9.545  1.00 97.06           C  
ATOM   1546  OE1 GLU A 207       9.618   5.232 -10.357  1.00 97.06           O  
ATOM   1547  OE2 GLU A 207       9.844   7.310  -9.747  1.00 97.06           O  
ATOM   1548  N   PRO A 208      12.485   7.864  -4.638  1.00 95.95           N  
ATOM   1549  CA  PRO A 208      12.568   8.848  -3.558  1.00 95.95           C  
ATOM   1550  C   PRO A 208      11.296   9.692  -3.446  1.00 95.95           C  
ATOM   1551  CB  PRO A 208      13.789   9.721  -3.868  1.00 95.95           C  
ATOM   1552  O   PRO A 208      10.810  10.212  -4.450  1.00 95.95           O  
ATOM   1553  CG  PRO A 208      14.652   8.827  -4.753  1.00 95.95           C  
ATOM   1554  CD  PRO A 208      13.621   8.016  -5.535  1.00 95.95           C  
ATOM   1555  N   PHE A 209      10.803   9.866  -2.217  1.00 97.17           N  
ATOM   1556  CA  PHE A 209       9.537  10.549  -1.906  1.00 97.17           C  
ATOM   1557  C   PHE A 209       8.289   9.890  -2.519  1.00 97.17           C  
ATOM   1558  CB  PHE A 209       9.624  12.063  -2.182  1.00 97.17           C  
ATOM   1559  O   PHE A 209       7.258  10.545  -2.641  1.00 97.17           O  
ATOM   1560  CG  PHE A 209      10.803  12.741  -1.516  1.00 97.17           C  
ATOM   1561  CD1 PHE A 209      10.670  13.272  -0.220  1.00 97.17           C  
ATOM   1562  CD2 PHE A 209      12.046  12.795  -2.172  1.00 97.17           C  
ATOM   1563  CE1 PHE A 209      11.778  13.857   0.417  1.00 97.17           C  
ATOM   1564  CE2 PHE A 209      13.162  13.346  -1.521  1.00 97.17           C  
ATOM   1565  CZ  PHE A 209      13.025  13.890  -0.231  1.00 97.17           C  
ATOM   1566  N   SER A 210       8.375   8.607  -2.890  1.00 98.14           N  
ATOM   1567  CA  SER A 210       7.248   7.725  -3.239  1.00 98.14           C  
ATOM   1568  C   SER A 210       6.172   8.344  -4.166  1.00 98.14           C  
ATOM   1569  CB  SER A 210       6.626   7.120  -1.961  1.00 98.14           C  
ATOM   1570  O   SER A 210       4.983   8.170  -3.895  1.00 98.14           O  
ATOM   1571  OG  SER A 210       7.583   6.900  -0.930  1.00 98.14           O  
ATOM   1572  N   PRO A 211       6.529   9.094  -5.233  1.00 98.35           N  
ATOM   1573  CA  PRO A 211       5.551   9.786  -6.074  1.00 98.35           C  
ATOM   1574  C   PRO A 211       4.570   8.805  -6.717  1.00 98.35           C  
ATOM   1575  CB  PRO A 211       6.367  10.510  -7.149  1.00 98.35           C  
ATOM   1576  O   PRO A 211       4.956   7.700  -7.097  1.00 98.35           O  
ATOM   1577  CG  PRO A 211       7.635   9.658  -7.254  1.00 98.35           C  
ATOM   1578  CD  PRO A 211       7.860   9.241  -5.804  1.00 98.35           C  
ATOM   1579  N   ILE A 212       3.320   9.225  -6.914  1.00 98.76           N  
ATOM   1580  CA  ILE A 212       2.351   8.418  -7.663  1.00 98.76           C  
ATOM   1581  C   ILE A 212       2.792   8.391  -9.130  1.00 98.76           C  
ATOM   1582  CB  ILE A 212       0.902   8.924  -7.495  1.00 98.76           C  
ATOM   1583  O   ILE A 212       3.039   9.442  -9.728  1.00 98.76           O  
ATOM   1584  CG1 ILE A 212       0.483   8.976  -6.007  1.00 98.76           C  
ATOM   1585  CG2 ILE A 212      -0.079   8.047  -8.299  1.00 98.76           C  
ATOM   1586  CD1 ILE A 212      -0.795   9.790  -5.770  1.00 98.76           C  
ATOM   1587  N   LYS A 213       2.884   7.200  -9.720  1.00 98.13           N  
ATOM   1588  CA  LYS A 213       3.236   6.982 -11.130  1.00 98.13           C  
ATOM   1589  C   LYS A 213       2.283   5.992 -11.782  1.00 98.13           C  
ATOM   1590  CB  LYS A 213       4.690   6.507 -11.230  1.00 98.13           C  
ATOM   1591  O   LYS A 213       1.515   5.333 -11.092  1.00 98.13           O  
ATOM   1592  CG  LYS A 213       4.912   5.062 -10.763  1.00 98.13           C  
ATOM   1593  CD  LYS A 213       6.370   4.692 -11.019  1.00 98.13           C  
ATOM   1594  CE  LYS A 213       6.674   3.320 -10.428  1.00 98.13           C  
ATOM   1595  NZ  LYS A 213       8.089   2.974 -10.682  1.00 98.13           N  
ATOM   1596  N   GLN A 214       2.355   5.853 -13.103  1.00 98.08           N  
ATOM   1597  CA  GLN A 214       1.656   4.774 -13.800  1.00 98.08           C  
ATOM   1598  C   GLN A 214       2.469   3.471 -13.752  1.00 98.08           C  
ATOM   1599  CB  GLN A 214       1.295   5.218 -15.228  1.00 98.08           C  
ATOM   1600  O   GLN A 214       3.665   3.488 -14.044  1.00 98.08           O  
ATOM   1601  CG  GLN A 214       0.145   4.365 -15.789  1.00 98.08           C  
ATOM   1602  CD  GLN A 214      -0.502   4.909 -17.054  1.00 98.08           C  
ATOM   1603  NE2 GLN A 214      -1.325   4.122 -17.708  1.00 98.08           N  
ATOM   1604  OE1 GLN A 214      -0.339   6.047 -17.460  1.00 98.08           O  
ATOM   1605  N   ASP A 215       1.804   2.361 -13.428  1.00 96.19           N  
ATOM   1606  CA  ASP A 215       2.355   1.000 -13.511  1.00 96.19           C  
ATOM   1607  C   ASP A 215       2.793   0.705 -14.961  1.00 96.19           C  
ATOM   1608  CB  ASP A 215       1.284   0.013 -13.005  1.00 96.19           C  
ATOM   1609  O   ASP A 215       2.137   1.128 -15.924  1.00 96.19           O  
ATOM   1610  CG  ASP A 215       1.675  -1.475 -12.949  1.00 96.19           C  
ATOM   1611  OD1 ASP A 215       2.774  -1.862 -13.383  1.00 96.19           O  
ATOM   1612  OD2 ASP A 215       0.771  -2.293 -12.628  1.00 96.19           O  
ATOM   1613  N   GLU A 216       3.886  -0.036 -15.138  1.00 93.25           N  
ATOM   1614  CA  GLU A 216       4.414  -0.423 -16.443  1.00 93.25           C  
ATOM   1615  C   GLU A 216       4.372  -1.936 -16.674  1.00 93.25           C  
ATOM   1616  CB  GLU A 216       5.805   0.169 -16.715  1.00 93.25           C  
ATOM   1617  O   GLU A 216       4.811  -2.754 -15.870  1.00 93.25           O  
ATOM   1618  CG  GLU A 216       6.958  -0.309 -15.812  1.00 93.25           C  
ATOM   1619  CD  GLU A 216       8.333   0.014 -16.421  1.00 93.25           C  
ATOM   1620  OE1 GLU A 216       9.269  -0.786 -16.195  1.00 93.25           O  
ATOM   1621  OE2 GLU A 216       8.437   1.007 -17.178  1.00 93.25           O  
ATOM   1622  N   LYS A 217       3.906  -2.340 -17.859  1.00 88.25           N  
ATOM   1623  CA  LYS A 217       3.911  -3.742 -18.277  1.00 88.25           C  
ATOM   1624  C   LYS A 217       4.642  -3.879 -19.601  1.00 88.25           C  
ATOM   1625  CB  LYS A 217       2.470  -4.265 -18.271  1.00 88.25           C  
ATOM   1626  O   LYS A 217       4.128  -3.497 -20.647  1.00 88.25           O  
ATOM   1627  CG  LYS A 217       2.416  -5.798 -18.370  1.00 88.25           C  
ATOM   1628  CD  LYS A 217       0.992  -6.287 -18.073  1.00 88.25           C  
ATOM   1629  CE  LYS A 217       0.902  -7.817 -18.106  1.00 88.25           C  
ATOM   1630  NZ  LYS A 217      -0.459  -8.278 -17.725  1.00 88.25           N  
ATOM   1631  N   LYS A 218       5.843  -4.469 -19.554  1.00 90.26           N  
ATOM   1632  CA  LYS A 218       6.740  -4.658 -20.714  1.00 90.26           C  
ATOM   1633  C   LYS A 218       7.136  -3.330 -21.396  1.00 90.26           C  
ATOM   1634  CB  LYS A 218       6.149  -5.677 -21.716  1.00 90.26           C  
ATOM   1635  O   LYS A 218       7.172  -3.263 -22.621  1.00 90.26           O  
ATOM   1636  CG  LYS A 218       5.763  -7.033 -21.108  1.00 90.26           C  
ATOM   1637  CD  LYS A 218       5.156  -7.934 -22.192  1.00 90.26           C  
ATOM   1638  CE  LYS A 218       4.814  -9.310 -21.612  1.00 90.26           C  
ATOM   1639  NZ  LYS A 218       4.234 -10.203 -22.646  1.00 90.26           N  
ATOM   1640  N   GLY A 219       7.414  -2.288 -20.606  1.00 91.49           N  
ATOM   1641  CA  GLY A 219       7.794  -0.960 -21.111  1.00 91.49           C  
ATOM   1642  C   GLY A 219       6.641  -0.161 -21.733  1.00 91.49           C  
ATOM   1643  O   GLY A 219       6.880   0.737 -22.535  1.00 91.49           O  
ATOM   1644  N   VAL A 220       5.392  -0.499 -21.398  1.00 92.50           N  
ATOM   1645  CA  VAL A 220       4.183   0.223 -21.820  1.00 92.50           C  
ATOM   1646  C   VAL A 220       3.357   0.566 -20.584  1.00 92.50           C  
ATOM   1647  CB  VAL A 220       3.354  -0.595 -22.833  1.00 92.50           C  
ATOM   1648  O   VAL A 220       3.171  -0.281 -19.709  1.00 92.50           O  
ATOM   1649  CG1 VAL A 220       2.139   0.194 -23.340  1.00 92.50           C  
ATOM   1650  CG2 VAL A 220       4.187  -0.987 -24.062  1.00 92.50           C  
ATOM   1651  N   ALA A 221       2.854   1.799 -20.524  1.00 95.66           N  
ATOM   1652  CA  ALA A 221       2.006   2.285 -19.440  1.00 95.66           C  
ATOM   1653  C   ALA A 221       0.718   1.441 -19.330  1.00 95.66           C  
ATOM   1654  CB  ALA A 221       1.729   3.768 -19.713  1.00 95.66           C  
ATOM   1655  O   ALA A 221       0.027   1.209 -20.326  1.00 95.66           O  
ATOM   1656  N   ARG A 222       0.404   0.937 -18.131  1.00 96.81           N  
ATOM   1657  CA  ARG A 222      -0.669  -0.043 -17.911  1.00 96.81           C  
ATOM   1658  C   ARG A 222      -2.029   0.628 -17.735  1.00 96.81           C  
ATOM   1659  CB  ARG A 222      -0.303  -0.925 -16.706  1.00 96.81           C  
ATOM   1660  O   ARG A 222      -2.196   1.553 -16.939  1.00 96.81           O  
ATOM   1661  CG  ARG A 222      -1.298  -2.072 -16.445  1.00 96.81           C  
ATOM   1662  CD  ARG A 222      -0.875  -2.818 -15.176  1.00 96.81           C  
ATOM   1663  NE  ARG A 222      -1.883  -3.795 -14.704  1.00 96.81           N  
ATOM   1664  NH1 ARG A 222      -0.695  -4.534 -12.865  1.00 96.81           N  
ATOM   1665  NH2 ARG A 222      -2.759  -5.269 -13.188  1.00 96.81           N  
ATOM   1666  CZ  ARG A 222      -1.770  -4.523 -13.598  1.00 96.81           C  
ATOM   1667  N   PHE A 223      -3.031   0.082 -18.415  1.00 97.20           N  
ATOM   1668  CA  PHE A 223      -4.434   0.448 -18.247  1.00 97.20           C  
ATOM   1669  C   PHE A 223      -5.239  -0.789 -17.832  1.00 97.20           C  
ATOM   1670  CB  PHE A 223      -4.964   1.098 -19.535  1.00 97.20           C  
ATOM   1671  O   PHE A 223      -5.009  -1.878 -18.360  1.00 97.20           O  
ATOM   1672  CG  PHE A 223      -4.261   2.396 -19.903  1.00 97.20           C  
ATOM   1673  CD1 PHE A 223      -4.824   3.634 -19.542  1.00 97.20           C  
ATOM   1674  CD2 PHE A 223      -3.026   2.368 -20.579  1.00 97.20           C  
ATOM   1675  CE1 PHE A 223      -4.156   4.832 -19.851  1.00 97.20           C  
ATOM   1676  CE2 PHE A 223      -2.351   3.564 -20.877  1.00 97.20           C  
ATOM   1677  CZ  PHE A 223      -2.919   4.795 -20.516  1.00 97.20           C  
ATOM   1678  N   VAL A 224      -6.166  -0.644 -16.881  1.00 97.27           N  
ATOM   1679  CA  VAL A 224      -7.160  -1.683 -16.579  1.00 97.27           C  
ATOM   1680  C   VAL A 224      -8.245  -1.694 -17.651  1.00 97.27           C  
ATOM   1681  CB  VAL A 224      -7.772  -1.580 -15.168  1.00 97.27           C  
ATOM   1682  O   VAL A 224      -8.632  -0.651 -18.184  1.00 97.27           O  
ATOM   1683  CG1 VAL A 224      -6.691  -1.768 -14.099  1.00 97.27           C  
ATOM   1684  CG2 VAL A 224      -8.532  -0.274 -14.913  1.00 97.27           C  
ATOM   1685  N   HIS A 225      -8.738  -2.886 -17.971  1.00 97.06           N  
ATOM   1686  CA  HIS A 225      -9.761  -3.087 -18.991  1.00 97.06           C  
ATOM   1687  C   HIS A 225     -11.157  -2.755 -18.452  1.00 97.06           C  
ATOM   1688  CB  HIS A 225      -9.685  -4.537 -19.482  1.00 97.06           C  
ATOM   1689  O   HIS A 225     -11.434  -2.956 -17.273  1.00 97.06           O  
ATOM   1690  CG  HIS A 225      -8.377  -4.865 -20.158  1.00 97.06           C  
ATOM   1691  CD2 HIS A 225      -7.241  -5.346 -19.561  1.00 97.06           C  
ATOM   1692  ND1 HIS A 225      -8.106  -4.740 -21.500  1.00 97.06           N  
ATOM   1693  CE1 HIS A 225      -6.836  -5.127 -21.705  1.00 97.06           C  
ATOM   1694  NE2 HIS A 225      -6.274  -5.536 -20.555  1.00 97.06           N  
ATOM   1695  N   ASN A 226     -12.067  -2.310 -19.324  1.00 98.23           N  
ATOM   1696  CA  ASN A 226     -13.482  -2.194 -18.965  1.00 98.23           C  
ATOM   1697  C   ASN A 226     -14.121  -3.578 -19.087  1.00 98.23           C  
ATOM   1698  CB  ASN A 226     -14.204  -1.157 -19.842  1.00 98.23           C  
ATOM   1699  O   ASN A 226     -14.259  -4.098 -20.198  1.00 98.23           O  
ATOM   1700  CG  ASN A 226     -13.365   0.071 -20.076  1.00 98.23           C  
ATOM   1701  ND2 ASN A 226     -12.883   0.235 -21.282  1.00 98.23           N  
ATOM   1702  OD1 ASN A 226     -13.085   0.843 -19.175  1.00 98.23           O  
ATOM   1703  N   ILE A 227     -14.492  -4.182 -17.963  1.00 97.58           N  
ATOM   1704  CA  ILE A 227     -15.223  -5.452 -17.935  1.00 97.58           C  
ATOM   1705  C   ILE A 227     -16.689  -5.103 -17.771  1.00 97.58           C  
ATOM   1706  CB  ILE A 227     -14.700  -6.381 -16.824  1.00 97.58           C  
ATOM   1707  O   ILE A 227     -17.057  -4.512 -16.766  1.00 97.58           O  
ATOM   1708  CG1 ILE A 227     -13.214  -6.680 -17.118  1.00 97.58           C  
ATOM   1709  CG2 ILE A 227     -15.544  -7.670 -16.771  1.00 97.58           C  
ATOM   1710  CD1 ILE A 227     -12.573  -7.664 -16.146  1.00 97.58           C  
ATOM   1711  N   PHE A 228     -17.514  -5.402 -18.773  1.00 97.46           N  
ATOM   1712  CA  PHE A 228     -18.925  -5.021 -18.769  1.00 97.46           C  
ATOM   1713  C   PHE A 228     -19.629  -5.591 -17.524  1.00 97.46           C  
ATOM   1714  CB  PHE A 228     -19.577  -5.518 -20.065  1.00 97.46           C  
ATOM   1715  O   PHE A 228     -19.557  -6.805 -17.345  1.00 97.46           O  
ATOM   1716  CG  PHE A 228     -21.053  -5.194 -20.144  1.00 97.46           C  
ATOM   1717  CD1 PHE A 228     -22.001  -6.094 -19.621  1.00 97.46           C  
ATOM   1718  CD2 PHE A 228     -21.478  -3.969 -20.692  1.00 97.46           C  
ATOM   1719  CE1 PHE A 228     -23.368  -5.773 -19.648  1.00 97.46           C  
ATOM   1720  CE2 PHE A 228     -22.847  -3.648 -20.719  1.00 97.46           C  
ATOM   1721  CZ  PHE A 228     -23.792  -4.550 -20.197  1.00 97.46           C  
ATOM   1722  N   PRO A 229     -20.316  -4.767 -16.701  1.00 96.86           N  
ATOM   1723  CA  PRO A 229     -20.781  -3.392 -16.968  1.00 96.86           C  
ATOM   1724  C   PRO A 229     -19.879  -2.241 -16.449  1.00 96.86           C  
ATOM   1725  CB  PRO A 229     -22.165  -3.362 -16.311  1.00 96.86           C  
ATOM   1726  O   PRO A 229     -20.266  -1.075 -16.515  1.00 96.86           O  
ATOM   1727  CG  PRO A 229     -21.952  -4.199 -15.050  1.00 96.86           C  
ATOM   1728  CD  PRO A 229     -20.989  -5.289 -15.516  1.00 96.86           C  
ATOM   1729  N   HIS A 230     -18.690  -2.529 -15.924  1.00 97.97           N  
ATOM   1730  CA  HIS A 230     -17.802  -1.602 -15.210  1.00 97.97           C  
ATOM   1731  C   HIS A 230     -16.827  -0.811 -16.111  1.00 97.97           C  
ATOM   1732  CB  HIS A 230     -17.019  -2.418 -14.171  1.00 97.97           C  
ATOM   1733  O   HIS A 230     -15.966  -1.380 -16.787  1.00 97.97           O  
ATOM   1734  CG  HIS A 230     -17.893  -3.257 -13.271  1.00 97.97           C  
ATOM   1735  CD2 HIS A 230     -17.796  -4.612 -13.093  1.00 97.97           C  
ATOM   1736  ND1 HIS A 230     -18.981  -2.830 -12.537  1.00 97.97           N  
ATOM   1737  CE1 HIS A 230     -19.519  -3.902 -11.931  1.00 97.97           C  
ATOM   1738  NE2 HIS A 230     -18.827  -5.002 -12.240  1.00 97.97           N  
ATOM   1739  N   LYS A 231     -16.907   0.528 -16.073  1.00 98.22           N  
ATOM   1740  CA  LYS A 231     -15.940   1.441 -16.716  1.00 98.22           C  
ATOM   1741  C   LYS A 231     -14.793   1.746 -15.751  1.00 98.22           C  
ATOM   1742  CB  LYS A 231     -16.670   2.716 -17.196  1.00 98.22           C  
ATOM   1743  O   LYS A 231     -15.023   2.396 -14.735  1.00 98.22           O  
ATOM   1744  CG  LYS A 231     -15.798   3.846 -17.791  1.00 98.22           C  
ATOM   1745  CD  LYS A 231     -14.746   3.367 -18.804  1.00 98.22           C  
ATOM   1746  CE  LYS A 231     -14.194   4.477 -19.708  1.00 98.22           C  
ATOM   1747  NZ  LYS A 231     -13.056   3.979 -20.522  1.00 98.22           N  
ATOM   1748  N   GLY A 232     -13.575   1.319 -16.095  1.00 98.34           N  
ATOM   1749  CA  GLY A 232     -12.371   1.556 -15.290  1.00 98.34           C  
ATOM   1750  C   GLY A 232     -12.483   1.016 -13.858  1.00 98.34           C  
ATOM   1751  O   GLY A 232     -13.146   0.005 -13.619  1.00 98.34           O  
ATOM   1752  N   TYR A 233     -11.850   1.706 -12.909  1.00 98.72           N  
ATOM   1753  CA  TYR A 233     -12.079   1.505 -11.472  1.00 98.72           C  
ATOM   1754  C   TYR A 233     -13.459   2.048 -11.073  1.00 98.72           C  
ATOM   1755  CB  TYR A 233     -10.972   2.202 -10.669  1.00 98.72           C  
ATOM   1756  O   TYR A 233     -13.818   3.159 -11.463  1.00 98.72           O  
ATOM   1757  CG  TYR A 233      -9.642   1.473 -10.694  1.00 98.72           C  
ATOM   1758  CD1 TYR A 233      -9.232   0.731  -9.569  1.00 98.72           C  
ATOM   1759  CD2 TYR A 233      -8.809   1.535 -11.829  1.00 98.72           C  
ATOM   1760  CE1 TYR A 233      -7.993   0.064  -9.568  1.00 98.72           C  
ATOM   1761  CE2 TYR A 233      -7.576   0.853 -11.839  1.00 98.72           C  
ATOM   1762  OH  TYR A 233      -5.961  -0.512 -10.706  1.00 98.72           O  
ATOM   1763  CZ  TYR A 233      -7.165   0.118 -10.707  1.00 98.72           C  
ATOM   1764  N   ILE A 234     -14.238   1.302 -10.283  1.00 98.61           N  
ATOM   1765  CA  ILE A 234     -15.617   1.697  -9.915  1.00 98.61           C  
ATOM   1766  C   ILE A 234     -15.730   2.433  -8.566  1.00 98.61           C  
ATOM   1767  CB  ILE A 234     -16.623   0.542 -10.113  1.00 98.61           C  
ATOM   1768  O   ILE A 234     -16.831   2.796  -8.159  1.00 98.61           O  
ATOM   1769  CG1 ILE A 234     -16.406  -0.617  -9.126  1.00 98.61           C  
ATOM   1770  CG2 ILE A 234     -16.572   0.076 -11.577  1.00 98.61           C  
ATOM   1771  CD1 ILE A 234     -17.339  -1.820  -9.331  1.00 98.61           C  
ATOM   1772  N   TRP A 235     -14.591   2.761  -7.951  1.00 98.84           N  
ATOM   1773  CA  TRP A 235     -14.425   3.583  -6.739  1.00 98.84           C  
ATOM   1774  C   TRP A 235     -13.333   4.622  -6.973  1.00 98.84           C  
ATOM   1775  CB  TRP A 235     -14.017   2.704  -5.554  1.00 98.84           C  
ATOM   1776  O   TRP A 235     -12.608   4.525  -7.965  1.00 98.84           O  
ATOM   1777  CG  TRP A 235     -14.751   1.422  -5.500  1.00 98.84           C  
ATOM   1778  CD1 TRP A 235     -16.023   1.242  -5.079  1.00 98.84           C  
ATOM   1779  CD2 TRP A 235     -14.287   0.148  -6.016  1.00 98.84           C  
ATOM   1780  CE2 TRP A 235     -15.366  -0.763  -5.915  1.00 98.84           C  
ATOM   1781  CE3 TRP A 235     -13.093  -0.310  -6.616  1.00 98.84           C  
ATOM   1782  NE1 TRP A 235     -16.383  -0.069  -5.301  1.00 98.84           N  
ATOM   1783  CH2 TRP A 235     -14.078  -2.502  -6.996  1.00 98.84           C  
ATOM   1784  CZ2 TRP A 235     -15.288  -2.038  -6.454  1.00 98.84           C  
ATOM   1785  CZ3 TRP A 235     -12.975  -1.637  -7.070  1.00 98.84           C  
ATOM   1786  N   ASN A 236     -13.170   5.577  -6.056  1.00 98.89           N  
ATOM   1787  CA  ASN A 236     -11.861   6.218  -5.941  1.00 98.89           C  
ATOM   1788  C   ASN A 236     -10.932   5.190  -5.278  1.00 98.89           C  
ATOM   1789  CB  ASN A 236     -11.965   7.532  -5.155  1.00 98.89           C  
ATOM   1790  O   ASN A 236     -11.310   4.581  -4.279  1.00 98.89           O  
ATOM   1791  CG  ASN A 236     -12.965   8.505  -5.744  1.00 98.89           C  
ATOM   1792  ND2 ASN A 236     -13.911   8.956  -4.955  1.00 98.89           N  
ATOM   1793  OD1 ASN A 236     -12.905   8.872  -6.914  1.00 98.89           O  
ATOM   1794  N   TYR A 237      -9.765   4.950  -5.865  1.00 98.92           N  
ATOM   1795  CA  TYR A 237      -8.838   3.904  -5.434  1.00 98.92           C  
ATOM   1796  C   TYR A 237      -7.512   4.516  -4.993  1.00 98.92           C  
ATOM   1797  CB  TYR A 237      -8.647   2.918  -6.588  1.00 98.92           C  
ATOM   1798  O   TYR A 237      -7.088   5.543  -5.533  1.00 98.92           O  
ATOM   1799  CG  TYR A 237      -7.922   1.638  -6.242  1.00 98.92           C  
ATOM   1800  CD1 TYR A 237      -6.515   1.602  -6.135  1.00 98.92           C  
ATOM   1801  CD2 TYR A 237      -8.674   0.466  -6.054  1.00 98.92           C  
ATOM   1802  CE1 TYR A 237      -5.864   0.399  -5.809  1.00 98.92           C  
ATOM   1803  CE2 TYR A 237      -8.018  -0.744  -5.789  1.00 98.92           C  
ATOM   1804  OH  TYR A 237      -6.034  -1.975  -5.470  1.00 98.92           O  
ATOM   1805  CZ  TYR A 237      -6.621  -0.777  -5.661  1.00 98.92           C  
ATOM   1806  N   GLY A 238      -6.856   3.878  -4.038  1.00 98.83           N  
ATOM   1807  CA  GLY A 238      -5.500   4.174  -3.593  1.00 98.83           C  
ATOM   1808  C   GLY A 238      -5.254   3.497  -2.255  1.00 98.83           C  
ATOM   1809  O   GLY A 238      -5.940   2.529  -1.957  1.00 98.83           O  
ATOM   1810  N   ALA A 239      -4.365   4.023  -1.416  1.00 98.91           N  
ATOM   1811  CA  ALA A 239      -3.933   3.322  -0.205  1.00 98.91           C  
ATOM   1812  C   ALA A 239      -3.891   4.210   1.052  1.00 98.91           C  
ATOM   1813  CB  ALA A 239      -2.584   2.667  -0.514  1.00 98.91           C  
ATOM   1814  O   ALA A 239      -3.947   5.446   0.978  1.00 98.91           O  
ATOM   1815  N   LEU A 240      -3.782   3.580   2.229  1.00 98.89           N  
ATOM   1816  CA  LEU A 240      -3.505   4.288   3.484  1.00 98.89           C  
ATOM   1817  C   LEU A 240      -1.994   4.520   3.659  1.00 98.89           C  
ATOM   1818  CB  LEU A 240      -4.066   3.550   4.710  1.00 98.89           C  
ATOM   1819  O   LEU A 240      -1.205   3.577   3.548  1.00 98.89           O  
ATOM   1820  CG  LEU A 240      -5.583   3.307   4.733  1.00 98.89           C  
ATOM   1821  CD1 LEU A 240      -5.971   2.715   6.089  1.00 98.89           C  
ATOM   1822  CD2 LEU A 240      -6.404   4.586   4.554  1.00 98.89           C  
ATOM   1823  N   PRO A 241      -1.557   5.740   4.009  1.00 98.73           N  
ATOM   1824  CA  PRO A 241      -0.158   6.013   4.275  1.00 98.73           C  
ATOM   1825  C   PRO A 241       0.267   5.368   5.600  1.00 98.73           C  
ATOM   1826  CB  PRO A 241      -0.076   7.534   4.295  1.00 98.73           C  
ATOM   1827  O   PRO A 241      -0.551   5.094   6.477  1.00 98.73           O  
ATOM   1828  CG  PRO A 241      -1.396   7.938   4.943  1.00 98.73           C  
ATOM   1829  CD  PRO A 241      -2.362   6.892   4.383  1.00 98.73           C  
ATOM   1830  N   GLN A 242       1.569   5.154   5.763  1.00 98.77           N  
ATOM   1831  CA  GLN A 242       2.187   4.533   6.936  1.00 98.77           C  
ATOM   1832  C   GLN A 242       1.685   3.105   7.214  1.00 98.77           C  
ATOM   1833  CB  GLN A 242       2.099   5.474   8.150  1.00 98.77           C  
ATOM   1834  O   GLN A 242       1.630   2.669   8.362  1.00 98.77           O  
ATOM   1835  CG  GLN A 242       2.724   6.848   7.894  1.00 98.77           C  
ATOM   1836  CD  GLN A 242       2.666   7.761   9.114  1.00 98.77           C  
ATOM   1837  NE2 GLN A 242       3.532   8.746   9.177  1.00 98.77           N  
ATOM   1838  OE1 GLN A 242       1.845   7.635  10.020  1.00 98.77           O  
ATOM   1839  N   THR A 243       1.338   2.362   6.167  1.00 98.88           N  
ATOM   1840  CA  THR A 243       1.002   0.931   6.213  1.00 98.88           C  
ATOM   1841  C   THR A 243       1.909   0.159   5.258  1.00 98.88           C  
ATOM   1842  CB  THR A 243      -0.463   0.687   5.841  1.00 98.88           C  
ATOM   1843  O   THR A 243       2.490   0.758   4.352  1.00 98.88           O  
ATOM   1844  CG2 THR A 243      -1.432   1.465   6.730  1.00 98.88           C  
ATOM   1845  OG1 THR A 243      -0.651   1.047   4.495  1.00 98.88           O  
ATOM   1846  N   TRP A 244       2.090  -1.140   5.478  1.00 98.80           N  
ATOM   1847  CA  TRP A 244       2.862  -2.007   4.591  1.00 98.80           C  
ATOM   1848  C   TRP A 244       2.431  -3.465   4.759  1.00 98.80           C  
ATOM   1849  CB  TRP A 244       4.351  -1.844   4.922  1.00 98.80           C  
ATOM   1850  O   TRP A 244       2.367  -3.960   5.887  1.00 98.80           O  
ATOM   1851  CG  TRP A 244       5.306  -2.633   4.085  1.00 98.80           C  
ATOM   1852  CD1 TRP A 244       5.282  -2.741   2.737  1.00 98.80           C  
ATOM   1853  CD2 TRP A 244       6.432  -3.450   4.528  1.00 98.80           C  
ATOM   1854  CE2 TRP A 244       7.084  -3.987   3.378  1.00 98.80           C  
ATOM   1855  CE3 TRP A 244       6.974  -3.781   5.789  1.00 98.80           C  
ATOM   1856  NE1 TRP A 244       6.335  -3.527   2.317  1.00 98.80           N  
ATOM   1857  CH2 TRP A 244       8.736  -5.109   4.749  1.00 98.80           C  
ATOM   1858  CZ2 TRP A 244       8.229  -4.790   3.477  1.00 98.80           C  
ATOM   1859  CZ3 TRP A 244       8.107  -4.608   5.902  1.00 98.80           C  
ATOM   1860  N   GLU A 245       2.155  -4.148   3.654  1.00 98.64           N  
ATOM   1861  CA  GLU A 245       1.879  -5.584   3.615  1.00 98.64           C  
ATOM   1862  C   GLU A 245       3.201  -6.369   3.541  1.00 98.64           C  
ATOM   1863  CB  GLU A 245       0.934  -5.890   2.440  1.00 98.64           C  
ATOM   1864  O   GLU A 245       3.711  -6.663   2.462  1.00 98.64           O  
ATOM   1865  CG  GLU A 245      -0.451  -5.228   2.614  1.00 98.64           C  
ATOM   1866  CD  GLU A 245      -1.640  -6.158   2.320  1.00 98.64           C  
ATOM   1867  OE1 GLU A 245      -2.727  -5.627   1.993  1.00 98.64           O  
ATOM   1868  OE2 GLU A 245      -1.551  -7.366   2.651  1.00 98.64           O  
ATOM   1869  N   ASP A 246       3.800  -6.686   4.697  1.00 98.24           N  
ATOM   1870  CA  ASP A 246       5.129  -7.320   4.768  1.00 98.24           C  
ATOM   1871  C   ASP A 246       5.182  -8.668   4.004  1.00 98.24           C  
ATOM   1872  CB  ASP A 246       5.552  -7.494   6.242  1.00 98.24           C  
ATOM   1873  O   ASP A 246       4.553  -9.646   4.430  1.00 98.24           O  
ATOM   1874  CG  ASP A 246       6.887  -8.238   6.444  1.00 98.24           C  
ATOM   1875  OD1 ASP A 246       7.677  -8.388   5.480  1.00 98.24           O  
ATOM   1876  OD2 ASP A 246       7.125  -8.739   7.563  1.00 98.24           O  
ATOM   1877  N   PRO A 247       5.997  -8.798   2.935  1.00 97.84           N  
ATOM   1878  CA  PRO A 247       6.125 -10.039   2.170  1.00 97.84           C  
ATOM   1879  C   PRO A 247       6.844 -11.148   2.942  1.00 97.84           C  
ATOM   1880  CB  PRO A 247       6.910  -9.657   0.916  1.00 97.84           C  
ATOM   1881  O   PRO A 247       6.947 -12.280   2.461  1.00 97.84           O  
ATOM   1882  CG  PRO A 247       7.825  -8.553   1.439  1.00 97.84           C  
ATOM   1883  CD  PRO A 247       6.906  -7.796   2.395  1.00 97.84           C  
ATOM   1884  N   ASN A 248       7.396 -10.869   4.125  1.00 97.13           N  
ATOM   1885  CA  ASN A 248       7.996 -11.869   5.004  1.00 97.13           C  
ATOM   1886  C   ASN A 248       6.961 -12.510   5.936  1.00 97.13           C  
ATOM   1887  CB  ASN A 248       9.171 -11.250   5.765  1.00 97.13           C  
ATOM   1888  O   ASN A 248       7.119 -13.688   6.272  1.00 97.13           O  
ATOM   1889  CG  ASN A 248      10.177 -10.646   4.810  1.00 97.13           C  
ATOM   1890  ND2 ASN A 248      10.160  -9.346   4.661  1.00 97.13           N  
ATOM   1891  OD1 ASN A 248      10.944 -11.353   4.168  1.00 97.13           O  
ATOM   1892  N   HIS A 249       5.895 -11.787   6.281  1.00 96.98           N  
ATOM   1893  CA  HIS A 249       4.772 -12.285   7.065  1.00 96.98           C  
ATOM   1894  C   HIS A 249       3.854 -13.177   6.212  1.00 96.98           C  
ATOM   1895  CB  HIS A 249       4.022 -11.089   7.662  1.00 96.98           C  
ATOM   1896  O   HIS A 249       3.640 -12.902   5.038  1.00 96.98           O  
ATOM   1897  CG  HIS A 249       2.870 -11.521   8.525  1.00 96.98           C  
ATOM   1898  CD2 HIS A 249       1.562 -11.602   8.138  1.00 96.98           C  
ATOM   1899  ND1 HIS A 249       2.939 -11.939   9.833  1.00 96.98           N  
ATOM   1900  CE1 HIS A 249       1.691 -12.251  10.228  1.00 96.98           C  
ATOM   1901  NE2 HIS A 249       0.826 -12.089   9.219  1.00 96.98           N  
ATOM   1902  N   VAL A 250       3.314 -14.255   6.794  1.00 97.89           N  
ATOM   1903  CA  VAL A 250       2.259 -15.080   6.177  1.00 97.89           C  
ATOM   1904  C   VAL A 250       0.973 -14.833   6.950  1.00 97.89           C  
ATOM   1905  CB  VAL A 250       2.601 -16.584   6.169  1.00 97.89           C  
ATOM   1906  O   VAL A 250       0.877 -15.235   8.110  1.00 97.89           O  
ATOM   1907  CG1 VAL A 250       1.461 -17.422   5.568  1.00 97.89           C  
ATOM   1908  CG2 VAL A 250       3.865 -16.872   5.348  1.00 97.89           C  
ATOM   1909  N   VAL A 251      -0.002 -14.203   6.298  1.00 97.23           N  
ATOM   1910  CA  VAL A 251      -1.294 -13.853   6.892  1.00 97.23           C  
ATOM   1911  C   VAL A 251      -2.082 -15.146   7.157  1.00 97.23           C  
ATOM   1912  CB  VAL A 251      -2.050 -12.879   5.972  1.00 97.23           C  
ATOM   1913  O   VAL A 251      -2.379 -15.880   6.209  1.00 97.23           O  
ATOM   1914  CG1 VAL A 251      -3.466 -12.587   6.479  1.00 97.23           C  
ATOM   1915  CG2 VAL A 251      -1.302 -11.544   5.858  1.00 97.23           C  
ATOM   1916  N   PRO A 252      -2.438 -15.477   8.417  1.00 96.55           N  
ATOM   1917  CA  PRO A 252      -3.027 -16.780   8.747  1.00 96.55           C  
ATOM   1918  C   PRO A 252      -4.361 -17.076   8.053  1.00 96.55           C  
ATOM   1919  CB  PRO A 252      -3.202 -16.774  10.269  1.00 96.55           C  
ATOM   1920  O   PRO A 252      -4.648 -18.234   7.757  1.00 96.55           O  
ATOM   1921  CG  PRO A 252      -2.107 -15.824  10.744  1.00 96.55           C  
ATOM   1922  CD  PRO A 252      -2.080 -14.770   9.642  1.00 96.55           C  
ATOM   1923  N   ASP A 253      -5.162 -16.041   7.795  1.00 95.07           N  
ATOM   1924  CA  ASP A 253      -6.497 -16.160   7.202  1.00 95.07           C  
ATOM   1925  C   ASP A 253      -6.478 -16.379   5.675  1.00 95.07           C  
ATOM   1926  CB  ASP A 253      -7.306 -14.907   7.568  1.00 95.07           C  
ATOM   1927  O   ASP A 253      -7.417 -16.961   5.130  1.00 95.07           O  
ATOM   1928  CG  ASP A 253      -7.803 -14.910   9.023  1.00 95.07           C  
ATOM   1929  OD1 ASP A 253      -8.436 -15.908   9.432  1.00 95.07           O  
ATOM   1930  OD2 ASP A 253      -7.628 -13.881   9.717  1.00 95.07           O  
ATOM   1931  N   THR A 254      -5.415 -15.957   4.980  1.00 95.87           N  
ATOM   1932  CA  THR A 254      -5.236 -16.172   3.529  1.00 95.87           C  
ATOM   1933  C   THR A 254      -4.289 -17.333   3.218  1.00 95.87           C  
ATOM   1934  CB  THR A 254      -4.695 -14.909   2.841  1.00 95.87           C  
ATOM   1935  O   THR A 254      -4.385 -17.941   2.155  1.00 95.87           O  
ATOM   1936  CG2 THR A 254      -5.530 -13.659   3.115  1.00 95.87           C  
ATOM   1937  OG1 THR A 254      -3.400 -14.672   3.325  1.00 95.87           O  
ATOM   1938  N   GLY A 255      -3.356 -17.639   4.128  1.00 96.89           N  
ATOM   1939  CA  GLY A 255      -2.238 -18.552   3.883  1.00 96.89           C  
ATOM   1940  C   GLY A 255      -1.149 -17.979   2.962  1.00 96.89           C  
ATOM   1941  O   GLY A 255      -0.226 -18.709   2.598  1.00 96.89           O  
ATOM   1942  N   ALA A 256      -1.244 -16.698   2.593  1.00 97.84           N  
ATOM   1943  CA  ALA A 256      -0.371 -16.011   1.644  1.00 97.84           C  
ATOM   1944  C   ALA A 256       0.500 -14.936   2.324  1.00 97.84           C  
ATOM   1945  CB  ALA A 256      -1.244 -15.449   0.514  1.00 97.84           C  
ATOM   1946  O   ALA A 256       0.246 -14.518   3.454  1.00 97.84           O  
ATOM   1947  N   LYS A 257       1.552 -14.490   1.632  1.00 98.04           N  
ATOM   1948  CA  LYS A 257       2.437 -13.392   2.072  1.00 98.04           C  
ATOM   1949  C   LYS A 257       1.875 -12.036   1.663  1.00 98.04           C  
ATOM   1950  CB  LYS A 257       3.826 -13.577   1.456  1.00 98.04           C  
ATOM   1951  O   LYS A 257       1.157 -12.020   0.678  1.00 98.04           O  
ATOM   1952  CG  LYS A 257       4.599 -14.706   2.141  1.00 98.04           C  
ATOM   1953  CD  LYS A 257       5.781 -15.153   1.272  1.00 98.04           C  
ATOM   1954  CE  LYS A 257       6.850 -15.827   2.134  1.00 98.04           C  
ATOM   1955  NZ  LYS A 257       7.658 -14.796   2.819  1.00 98.04           N  
ATOM   1956  N   GLY A 258       2.194 -10.942   2.355  1.00 97.92           N  
ATOM   1957  CA  GLY A 258       1.819  -9.599   1.883  1.00 97.92           C  
ATOM   1958  C   GLY A 258       2.413  -9.268   0.505  1.00 97.92           C  
ATOM   1959  O   GLY A 258       3.478  -9.787   0.157  1.00 97.92           O  
ATOM   1960  N   ASP A 259       1.732  -8.424  -0.270  1.00 98.01           N  
ATOM   1961  CA  ASP A 259       2.124  -8.016  -1.632  1.00 98.01           C  
ATOM   1962  C   ASP A 259       3.290  -7.005  -1.698  1.00 98.01           C  
ATOM   1963  CB  ASP A 259       0.890  -7.501  -2.390  1.00 98.01           C  
ATOM   1964  O   ASP A 259       3.764  -6.663  -2.785  1.00 98.01           O  
ATOM   1965  CG  ASP A 259       0.436  -6.092  -1.985  1.00 98.01           C  
ATOM   1966  OD1 ASP A 259       0.972  -5.550  -0.986  1.00 98.01           O  
ATOM   1967  OD2 ASP A 259      -0.421  -5.561  -2.721  1.00 98.01           O  
ATOM   1968  N   ASN A 260       3.810  -6.588  -0.535  1.00 98.23           N  
ATOM   1969  CA  ASN A 260       4.915  -5.650  -0.347  1.00 98.23           C  
ATOM   1970  C   ASN A 260       4.595  -4.161  -0.624  1.00 98.23           C  
ATOM   1971  CB  ASN A 260       6.172  -6.248  -1.025  1.00 98.23           C  
ATOM   1972  O   ASN A 260       5.515  -3.338  -0.563  1.00 98.23           O  
ATOM   1973  CG  ASN A 260       7.425  -5.429  -0.890  1.00 98.23           C  
ATOM   1974  ND2 ASN A 260       7.719  -4.640  -1.892  1.00 98.23           N  
ATOM   1975  OD1 ASN A 260       8.155  -5.463   0.086  1.00 98.23           O  
ATOM   1976  N   ASP A 261       3.332  -3.790  -0.826  1.00 98.43           N  
ATOM   1977  CA  ASP A 261       2.882  -2.407  -1.037  1.00 98.43           C  
ATOM   1978  C   ASP A 261       2.080  -1.866   0.192  1.00 98.43           C  
ATOM   1979  CB  ASP A 261       2.193  -2.351  -2.428  1.00 98.43           C  
ATOM   1980  O   ASP A 261       2.037  -2.513   1.249  1.00 98.43           O  
ATOM   1981  CG  ASP A 261       3.191  -2.266  -3.614  1.00 98.43           C  
ATOM   1982  OD1 ASP A 261       4.325  -1.735  -3.441  1.00 98.43           O  
ATOM   1983  OD2 ASP A 261       2.825  -2.650  -4.749  1.00 98.43           O  
ATOM   1984  N   PRO A 262       1.583  -0.608   0.187  1.00 98.72           N  
ATOM   1985  CA  PRO A 262       0.750  -0.056   1.265  1.00 98.72           C  
ATOM   1986  C   PRO A 262      -0.703  -0.548   1.149  1.00 98.72           C  
ATOM   1987  CB  PRO A 262       0.840   1.473   1.131  1.00 98.72           C  
ATOM   1988  O   PRO A 262      -1.190  -0.750   0.044  1.00 98.72           O  
ATOM   1989  CG  PRO A 262       1.884   1.712   0.035  1.00 98.72           C  
ATOM   1990  CD  PRO A 262       1.841   0.436  -0.786  1.00 98.72           C  
ATOM   1991  N   ILE A 263      -1.428  -0.670   2.268  1.00 98.83           N  
ATOM   1992  CA  ILE A 263      -2.758  -1.304   2.275  1.00 98.83           C  
ATOM   1993  C   ILE A 263      -3.790  -0.534   1.436  1.00 98.83           C  
ATOM   1994  CB  ILE A 263      -3.256  -1.584   3.710  1.00 98.83           C  
ATOM   1995  O   ILE A 263      -4.011   0.671   1.627  1.00 98.83           O  
ATOM   1996  CG1 ILE A 263      -4.391  -2.621   3.669  1.00 98.83           C  
ATOM   1997  CG2 ILE A 263      -3.726  -0.320   4.448  1.00 98.83           C  
ATOM   1998  CD1 ILE A 263      -4.835  -3.099   5.056  1.00 98.83           C  
ATOM   1999  N   ASP A 264      -4.452  -1.259   0.539  1.00 98.89           N  
ATOM   2000  CA  ASP A 264      -5.337  -0.711  -0.481  1.00 98.89           C  
ATOM   2001  C   ASP A 264      -6.733  -0.333   0.047  1.00 98.89           C  
ATOM   2002  CB  ASP A 264      -5.429  -1.701  -1.658  1.00 98.89           C  
ATOM   2003  O   ASP A 264      -7.284  -0.915   0.983  1.00 98.89           O  
ATOM   2004  CG  ASP A 264      -4.520  -1.358  -2.840  1.00 98.89           C  
ATOM   2005  OD1 ASP A 264      -4.334  -0.157  -3.114  1.00 98.89           O  
ATOM   2006  OD2 ASP A 264      -4.286  -2.260  -3.675  1.00 98.89           O  
ATOM   2007  N   VAL A 265      -7.344   0.663  -0.595  1.00 98.92           N  
ATOM   2008  CA  VAL A 265      -8.610   1.296  -0.208  1.00 98.92           C  
ATOM   2009  C   VAL A 265      -9.495   1.537  -1.427  1.00 98.92           C  
ATOM   2010  CB  VAL A 265      -8.380   2.641   0.514  1.00 98.92           C  
ATOM   2011  O   VAL A 265      -9.115   2.209  -2.388  1.00 98.92           O  
ATOM   2012  CG1 VAL A 265      -9.707   3.251   0.999  1.00 98.92           C  
ATOM   2013  CG2 VAL A 265      -7.482   2.541   1.745  1.00 98.92           C  
ATOM   2014  N   ILE A 266     -10.743   1.077  -1.329  1.00 98.86           N  
ATOM   2015  CA  ILE A 266     -11.844   1.466  -2.207  1.00 98.86           C  
ATOM   2016  C   ILE A 266     -12.765   2.464  -1.492  1.00 98.86           C  
ATOM   2017  CB  ILE A 266     -12.563   0.235  -2.807  1.00 98.86           C  
ATOM   2018  O   ILE A 266     -13.442   2.141  -0.515  1.00 98.86           O  
ATOM   2019  CG1 ILE A 266     -13.212  -0.759  -1.817  1.00 98.86           C  
ATOM   2020  CG2 ILE A 266     -11.559  -0.509  -3.704  1.00 98.86           C  
ATOM   2021  CD1 ILE A 266     -14.202  -1.719  -2.496  1.00 98.86           C  
ATOM   2022  N   GLU A 267     -12.779   3.704  -1.980  1.00 98.88           N  
ATOM   2023  CA  GLU A 267     -13.562   4.804  -1.413  1.00 98.88           C  
ATOM   2024  C   GLU A 267     -14.871   4.992  -2.197  1.00 98.88           C  
ATOM   2025  CB  GLU A 267     -12.669   6.043  -1.285  1.00 98.88           C  
ATOM   2026  O   GLU A 267     -14.883   5.236  -3.413  1.00 98.88           O  
ATOM   2027  CG  GLU A 267     -13.230   7.206  -0.455  1.00 98.88           C  
ATOM   2028  CD  GLU A 267     -14.428   7.901  -1.106  1.00 98.88           C  
ATOM   2029  OE1 GLU A 267     -15.457   8.023  -0.403  1.00 98.88           O  
ATOM   2030  OE2 GLU A 267     -14.346   8.267  -2.303  1.00 98.88           O  
ATOM   2031  N   VAL A 268     -15.988   4.793  -1.490  1.00 98.82           N  
ATOM   2032  CA  VAL A 268     -17.324   4.587  -2.078  1.00 98.82           C  
ATOM   2033  C   VAL A 268     -18.186   5.855  -2.173  1.00 98.82           C  
ATOM   2034  CB  VAL A 268     -18.079   3.430  -1.383  1.00 98.82           C  
ATOM   2035  O   VAL A 268     -19.359   5.771  -2.536  1.00 98.82           O  
ATOM   2036  CG1 VAL A 268     -17.263   2.128  -1.383  1.00 98.82           C  
ATOM   2037  CG2 VAL A 268     -18.497   3.730   0.062  1.00 98.82           C  
ATOM   2038  N   GLY A 269     -17.639   7.025  -1.843  1.00 98.51           N  
ATOM   2039  CA  GLY A 269     -18.339   8.305  -1.821  1.00 98.51           C  
ATOM   2040  C   GLY A 269     -18.775   8.824  -3.194  1.00 98.51           C  
ATOM   2041  O   GLY A 269     -18.265   8.457  -4.256  1.00 98.51           O  
ATOM   2042  N   SER A 270     -19.738   9.740  -3.176  1.00 97.58           N  
ATOM   2043  CA  SER A 270     -20.371  10.347  -4.351  1.00 97.58           C  
ATOM   2044  C   SER A 270     -19.420  11.212  -5.194  1.00 97.58           C  
ATOM   2045  CB  SER A 270     -21.560  11.190  -3.878  1.00 97.58           C  
ATOM   2046  O   SER A 270     -19.541  11.242  -6.423  1.00 97.58           O  
ATOM   2047  OG  SER A 270     -21.108  12.253  -3.065  1.00 97.58           O  
ATOM   2048  N   LYS A 271     -18.425  11.864  -4.573  1.00 97.96           N  
ATOM   2049  CA  LYS A 271     -17.392  12.673  -5.249  1.00 97.96           C  
ATOM   2050  C   LYS A 271     -16.455  11.770  -6.065  1.00 97.96           C  
ATOM   2051  CB  LYS A 271     -16.646  13.527  -4.192  1.00 97.96           C  
ATOM   2052  O   LYS A 271     -16.078  10.689  -5.621  1.00 97.96           O  
ATOM   2053  CG  LYS A 271     -15.632  14.557  -4.747  1.00 97.96           C  
ATOM   2054  CD  LYS A 271     -14.947  15.381  -3.627  1.00 97.96           C  
ATOM   2055  CE  LYS A 271     -13.794  16.278  -4.143  1.00 97.96           C  
ATOM   2056  NZ  LYS A 271     -12.989  16.903  -3.044  1.00 97.96           N  
ATOM   2057  N   VAL A 272     -16.050  12.211  -7.257  1.00 98.60           N  
ATOM   2058  CA  VAL A 272     -14.879  11.646  -7.954  1.00 98.60           C  
ATOM   2059  C   VAL A 272     -13.669  12.456  -7.500  1.00 98.60           C  
ATOM   2060  CB  VAL A 272     -15.037  11.656  -9.487  1.00 98.60           C  
ATOM   2061  O   VAL A 272     -13.612  13.663  -7.740  1.00 98.60           O  
ATOM   2062  CG1 VAL A 272     -13.807  11.045 -10.170  1.00 98.60           C  
ATOM   2063  CG2 VAL A 272     -16.270  10.852  -9.923  1.00 98.60           C  
ATOM   2064  N   ALA A 273     -12.747  11.822  -6.783  1.00 97.98           N  
ATOM   2065  CA  ALA A 273     -11.590  12.494  -6.202  1.00 97.98           C  
ATOM   2066  C   ALA A 273     -10.455  12.666  -7.226  1.00 97.98           C  
ATOM   2067  CB  ALA A 273     -11.171  11.740  -4.940  1.00 97.98           C  
ATOM   2068  O   ALA A 273     -10.337  11.901  -8.181  1.00 97.98           O  
ATOM   2069  N   GLY A 274      -9.621  13.693  -7.042  1.00 97.91           N  
ATOM   2070  CA  GLY A 274      -8.451  13.932  -7.891  1.00 97.91           C  
ATOM   2071  C   GLY A 274      -7.302  12.970  -7.577  1.00 97.91           C  
ATOM   2072  O   GLY A 274      -7.149  12.530  -6.441  1.00 97.91           O  
ATOM   2073  N   ARG A 275      -6.459  12.675  -8.572  1.00 98.36           N  
ATOM   2074  CA  ARG A 275      -5.206  11.936  -8.353  1.00 98.36           C  
ATOM   2075  C   ARG A 275      -4.277  12.760  -7.456  1.00 98.36           C  
ATOM   2076  CB  ARG A 275      -4.551  11.614  -9.705  1.00 98.36           C  
ATOM   2077  O   ARG A 275      -4.094  13.948  -7.700  1.00 98.36           O  
ATOM   2078  CG  ARG A 275      -3.346  10.676  -9.534  1.00 98.36           C  
ATOM   2079  CD  ARG A 275      -2.633  10.293 -10.839  1.00 98.36           C  
ATOM   2080  NE  ARG A 275      -3.522  10.123 -12.009  1.00 98.36           N  
ATOM   2081  NH1 ARG A 275      -4.334   7.987 -11.624  1.00 98.36           N  
ATOM   2082  NH2 ARG A 275      -4.902   9.046 -13.463  1.00 98.36           N  
ATOM   2083  CZ  ARG A 275      -4.231   9.058 -12.348  1.00 98.36           C  
ATOM   2084  N   GLY A 276      -3.703  12.136  -6.433  1.00 98.36           N  
ATOM   2085  CA  GLY A 276      -2.908  12.802  -5.403  1.00 98.36           C  
ATOM   2086  C   GLY A 276      -3.728  13.559  -4.351  1.00 98.36           C  
ATOM   2087  O   GLY A 276      -3.139  14.241  -3.517  1.00 98.36           O  
ATOM   2088  N   ALA A 277      -5.064  13.461  -4.357  1.00 98.01           N  
ATOM   2089  CA  ALA A 277      -5.872  14.008  -3.270  1.00 98.01           C  
ATOM   2090  C   ALA A 277      -5.641  13.217  -1.972  1.00 98.01           C  
ATOM   2091  CB  ALA A 277      -7.353  14.030  -3.668  1.00 98.01           C  
ATOM   2092  O   ALA A 277      -5.511  11.993  -1.996  1.00 98.01           O  
ATOM   2093  N   VAL A 278      -5.637  13.923  -0.839  1.00 98.27           N  
ATOM   2094  CA  VAL A 278      -5.556  13.326   0.500  1.00 98.27           C  
ATOM   2095  C   VAL A 278      -6.922  13.470   1.161  1.00 98.27           C  
ATOM   2096  CB  VAL A 278      -4.423  13.945   1.340  1.00 98.27           C  
ATOM   2097  O   VAL A 278      -7.278  14.551   1.639  1.00 98.27           O  
ATOM   2098  CG1 VAL A 278      -4.269  13.203   2.675  1.00 98.27           C  
ATOM   2099  CG2 VAL A 278      -3.078  13.879   0.605  1.00 98.27           C  
ATOM   2100  N   LEU A 279      -7.709  12.394   1.127  1.00 98.27           N  
ATOM   2101  CA  LEU A 279      -9.045  12.349   1.723  1.00 98.27           C  
ATOM   2102  C   LEU A 279      -8.957  11.965   3.198  1.00 98.27           C  
ATOM   2103  CB  LEU A 279      -9.957  11.369   0.963  1.00 98.27           C  
ATOM   2104  O   LEU A 279      -8.063  11.226   3.602  1.00 98.27           O  
ATOM   2105  CG  LEU A 279     -10.164  11.676  -0.529  1.00 98.27           C  
ATOM   2106  CD1 LEU A 279     -11.113  10.633  -1.118  1.00 98.27           C  
ATOM   2107  CD2 LEU A 279     -10.744  13.068  -0.789  1.00 98.27           C  
ATOM   2108  N   GLN A 280      -9.920  12.425   3.993  1.00 98.47           N  
ATOM   2109  CA  GLN A 280     -10.125  11.927   5.351  1.00 98.47           C  
ATOM   2110  C   GLN A 280     -11.260  10.910   5.299  1.00 98.47           C  
ATOM   2111  CB  GLN A 280     -10.419  13.085   6.313  1.00 98.47           C  
ATOM   2112  O   GLN A 280     -12.383  11.269   4.961  1.00 98.47           O  
ATOM   2113  CG  GLN A 280      -9.220  14.036   6.423  1.00 98.47           C  
ATOM   2114  CD  GLN A 280      -9.446  15.179   7.407  1.00 98.47           C  
ATOM   2115  NE2 GLN A 280      -8.696  16.252   7.286  1.00 98.47           N  
ATOM   2116  OE1 GLN A 280     -10.272  15.145   8.306  1.00 98.47           O  
ATOM   2117  N   VAL A 281     -10.978   9.645   5.598  1.00 98.83           N  
ATOM   2118  CA  VAL A 281     -11.929   8.543   5.411  1.00 98.83           C  
ATOM   2119  C   VAL A 281     -12.206   7.805   6.714  1.00 98.83           C  
ATOM   2120  CB  VAL A 281     -11.493   7.570   4.296  1.00 98.83           C  
ATOM   2121  O   VAL A 281     -11.340   7.702   7.587  1.00 98.83           O  
ATOM   2122  CG1 VAL A 281     -11.289   8.284   2.955  1.00 98.83           C  
ATOM   2123  CG2 VAL A 281     -10.217   6.788   4.631  1.00 98.83           C  
ATOM   2124  N   LYS A 282     -13.409   7.242   6.838  1.00 98.36           N  
ATOM   2125  CA  LYS A 282     -13.690   6.195   7.828  1.00 98.36           C  
ATOM   2126  C   LYS A 282     -13.808   4.842   7.139  1.00 98.36           C  
ATOM   2127  CB  LYS A 282     -14.890   6.543   8.712  1.00 98.36           C  
ATOM   2128  O   LYS A 282     -14.394   4.736   6.063  1.00 98.36           O  
ATOM   2129  CG  LYS A 282     -16.217   6.708   7.958  1.00 98.36           C  
ATOM   2130  CD  LYS A 282     -17.330   6.932   8.984  1.00 98.36           C  
ATOM   2131  CE  LYS A 282     -18.652   7.203   8.280  1.00 98.36           C  
ATOM   2132  NZ  LYS A 282     -19.773   7.264   9.248  1.00 98.36           N  
ATOM   2133  N   VAL A 283     -13.237   3.825   7.774  1.00 98.87           N  
ATOM   2134  CA  VAL A 283     -13.238   2.445   7.284  1.00 98.87           C  
ATOM   2135  C   VAL A 283     -14.529   1.755   7.717  1.00 98.87           C  
ATOM   2136  CB  VAL A 283     -11.966   1.712   7.747  1.00 98.87           C  
ATOM   2137  O   VAL A 283     -15.012   1.956   8.831  1.00 98.87           O  
ATOM   2138  CG1 VAL A 283     -11.951   0.227   7.367  1.00 98.87           C  
ATOM   2139  CG2 VAL A 283     -10.745   2.382   7.101  1.00 98.87           C  
ATOM   2140  N   LEU A 284     -15.095   0.973   6.804  1.00 98.89           N  
ATOM   2141  CA  LEU A 284     -16.369   0.268   6.932  1.00 98.89           C  
ATOM   2142  C   LEU A 284     -16.164  -1.251   6.968  1.00 98.89           C  
ATOM   2143  CB  LEU A 284     -17.277   0.673   5.752  1.00 98.89           C  
ATOM   2144  O   LEU A 284     -16.932  -1.950   7.612  1.00 98.89           O  
ATOM   2145  CG  LEU A 284     -17.487   2.191   5.579  1.00 98.89           C  
ATOM   2146  CD1 LEU A 284     -18.359   2.462   4.354  1.00 98.89           C  
ATOM   2147  CD2 LEU A 284     -18.168   2.818   6.796  1.00 98.89           C  
ATOM   2148  N   GLY A 285     -15.122  -1.765   6.315  1.00 98.85           N  
ATOM   2149  CA  GLY A 285     -14.791  -3.189   6.288  1.00 98.85           C  
ATOM   2150  C   GLY A 285     -13.572  -3.477   5.417  1.00 98.85           C  
ATOM   2151  O   GLY A 285     -12.868  -2.551   5.017  1.00 98.85           O  
ATOM   2152  N   THR A 286     -13.311  -4.749   5.123  1.00 98.81           N  
ATOM   2153  CA  THR A 286     -12.202  -5.175   4.251  1.00 98.81           C  
ATOM   2154  C   THR A 286     -12.527  -6.455   3.484  1.00 98.81           C  
ATOM   2155  CB  THR A 286     -10.893  -5.327   5.046  1.00 98.81           C  
ATOM   2156  O   THR A 286     -13.331  -7.267   3.943  1.00 98.81           O  
ATOM   2157  CG2 THR A 286     -10.871  -6.484   6.043  1.00 98.81           C  
ATOM   2158  OG1 THR A 286      -9.827  -5.506   4.150  1.00 98.81           O  
ATOM   2159  N   LEU A 287     -11.901  -6.642   2.326  1.00 98.74           N  
ATOM   2160  CA  LEU A 287     -11.970  -7.843   1.497  1.00 98.74           C  
ATOM   2161  C   LEU A 287     -10.566  -8.432   1.334  1.00 98.74           C  
ATOM   2162  CB  LEU A 287     -12.605  -7.451   0.156  1.00 98.74           C  
ATOM   2163  O   LEU A 287      -9.637  -7.732   0.941  1.00 98.74           O  
ATOM   2164  CG  LEU A 287     -12.732  -8.558  -0.901  1.00 98.74           C  
ATOM   2165  CD1 LEU A 287     -13.685  -9.668  -0.453  1.00 98.74           C  
ATOM   2166  CD2 LEU A 287     -13.280  -7.931  -2.186  1.00 98.74           C  
ATOM   2167  N   ALA A 288     -10.430  -9.726   1.615  1.00 98.40           N  
ATOM   2168  CA  ALA A 288      -9.174 -10.460   1.499  1.00 98.40           C  
ATOM   2169  C   ALA A 288      -8.981 -10.983   0.066  1.00 98.40           C  
ATOM   2170  CB  ALA A 288      -9.222 -11.604   2.518  1.00 98.40           C  
ATOM   2171  O   ALA A 288      -9.407 -12.104  -0.234  1.00 98.40           O  
ATOM   2172  N   LEU A 289      -8.389 -10.184  -0.827  1.00 98.42           N  
ATOM   2173  CA  LEU A 289      -7.988 -10.667  -2.150  1.00 98.42           C  
ATOM   2174  C   LEU A 289      -6.730 -11.536  -2.009  1.00 98.42           C  
ATOM   2175  CB  LEU A 289      -7.784  -9.470  -3.105  1.00 98.42           C  
ATOM   2176  O   LEU A 289      -5.869 -11.281  -1.168  1.00 98.42           O  
ATOM   2177  CG  LEU A 289      -7.579  -9.794  -4.595  1.00 98.42           C  
ATOM   2178  CD1 LEU A 289      -8.821 -10.420  -5.220  1.00 98.42           C  
ATOM   2179  CD2 LEU A 289      -7.335  -8.498  -5.370  1.00 98.42           C  
ATOM   2180  N   ILE A 290      -6.641 -12.573  -2.840  1.00 97.85           N  
ATOM   2181  CA  ILE A 290      -5.408 -13.320  -3.075  1.00 97.85           C  
ATOM   2182  C   ILE A 290      -4.996 -13.010  -4.515  1.00 97.85           C  
ATOM   2183  CB  ILE A 290      -5.586 -14.826  -2.777  1.00 97.85           C  
ATOM   2184  O   ILE A 290      -5.540 -13.592  -5.463  1.00 97.85           O  
ATOM   2185  CG1 ILE A 290      -6.053 -15.046  -1.316  1.00 97.85           C  
ATOM   2186  CG2 ILE A 290      -4.257 -15.562  -3.043  1.00 97.85           C  
ATOM   2187  CD1 ILE A 290      -6.385 -16.503  -0.967  1.00 97.85           C  
ATOM   2188  N   ASP A 291      -4.090 -12.046  -4.693  1.00 94.72           N  
ATOM   2189  CA  ASP A 291      -3.637 -11.613  -6.014  1.00 94.72           C  
ATOM   2190  C   ASP A 291      -2.340 -12.333  -6.405  1.00 94.72           C  
ATOM   2191  CB  ASP A 291      -3.546 -10.075  -6.147  1.00 94.72           C  
ATOM   2192  O   ASP A 291      -1.308 -12.189  -5.769  1.00 94.72           O  
ATOM   2193  CG  ASP A 291      -3.526  -9.668  -7.630  1.00 94.72           C  
ATOM   2194  OD1 ASP A 291      -3.792 -10.537  -8.497  1.00 94.72           O  
ATOM   2195  OD2 ASP A 291      -3.309  -8.504  -8.042  1.00 94.72           O  
ATOM   2196  N   GLU A 292      -2.401 -13.182  -7.434  1.00 93.25           N  
ATOM   2197  CA  GLU A 292      -1.275 -14.000  -7.935  1.00 93.25           C  
ATOM   2198  C   GLU A 292      -0.503 -14.840  -6.880  1.00 93.25           C  
ATOM   2199  CB  GLU A 292      -0.375 -13.179  -8.890  1.00 93.25           C  
ATOM   2200  O   GLU A 292       0.561 -15.382  -7.183  1.00 93.25           O  
ATOM   2201  CG  GLU A 292      -1.168 -12.727 -10.133  1.00 93.25           C  
ATOM   2202  CD  GLU A 292      -0.315 -12.131 -11.263  1.00 93.25           C  
ATOM   2203  OE1 GLU A 292      -0.780 -11.190 -11.962  1.00 93.25           O  
ATOM   2204  OE2 GLU A 292       0.704 -12.738 -11.659  1.00 93.25           O  
ATOM   2205  N   GLY A 293      -1.091 -15.055  -5.696  1.00 95.10           N  
ATOM   2206  CA  GLY A 293      -0.520 -15.823  -4.579  1.00 95.10           C  
ATOM   2207  C   GLY A 293      -0.085 -14.974  -3.378  1.00 95.10           C  
ATOM   2208  O   GLY A 293       0.417 -15.531  -2.401  1.00 95.10           O  
ATOM   2209  N   GLU A 294      -0.288 -13.661  -3.445  1.00 97.91           N  
ATOM   2210  CA  GLU A 294      -0.007 -12.682  -2.394  1.00 97.91           C  
ATOM   2211  C   GLU A 294      -1.330 -12.233  -1.737  1.00 97.91           C  
ATOM   2212  CB  GLU A 294       0.847 -11.539  -2.993  1.00 97.91           C  
ATOM   2213  O   GLU A 294      -2.392 -12.257  -2.361  1.00 97.91           O  
ATOM   2214  CG  GLU A 294       2.253 -12.072  -3.373  1.00 97.91           C  
ATOM   2215  CD  GLU A 294       3.102 -11.216  -4.336  1.00 97.91           C  
ATOM   2216  OE1 GLU A 294       4.350 -11.364  -4.259  1.00 97.91           O  
ATOM   2217  OE2 GLU A 294       2.549 -10.573  -5.257  1.00 97.91           O  
ATOM   2218  N   THR A 295      -1.283 -11.907  -0.447  1.00 98.48           N  
ATOM   2219  CA  THR A 295      -2.368 -11.252   0.289  1.00 98.48           C  
ATOM   2220  C   THR A 295      -2.401  -9.804  -0.136  1.00 98.48           C  
ATOM   2221  CB  THR A 295      -2.177 -11.267   1.812  1.00 98.48           C  
ATOM   2222  O   THR A 295      -1.358  -9.158  -0.179  1.00 98.48           O  
ATOM   2223  CG2 THR A 295      -3.365 -10.643   2.547  1.00 98.48           C  
ATOM   2224  OG1 THR A 295      -2.034 -12.590   2.276  1.00 98.48           O  
ATOM   2225  N   ASP A 296      -3.604  -9.341  -0.435  1.00 98.51           N  
ATOM   2226  CA  ASP A 296      -3.839  -8.014  -0.961  1.00 98.51           C  
ATOM   2227  C   ASP A 296      -5.162  -7.486  -0.362  1.00 98.51           C  
ATOM   2228  CB  ASP A 296      -3.808  -8.175  -2.493  1.00 98.51           C  
ATOM   2229  O   ASP A 296      -6.269  -7.837  -0.798  1.00 98.51           O  
ATOM   2230  CG  ASP A 296      -4.086  -6.874  -3.213  1.00 98.51           C  
ATOM   2231  OD1 ASP A 296      -4.233  -5.852  -2.515  1.00 98.51           O  
ATOM   2232  OD2 ASP A 296      -4.374  -6.895  -4.441  1.00 98.51           O  
ATOM   2233  N   TRP A 297      -5.086  -6.734   0.739  1.00 98.74           N  
ATOM   2234  CA  TRP A 297      -6.276  -6.311   1.480  1.00 98.74           C  
ATOM   2235  C   TRP A 297      -6.946  -5.094   0.843  1.00 98.74           C  
ATOM   2236  CB  TRP A 297      -5.941  -6.011   2.939  1.00 98.74           C  
ATOM   2237  O   TRP A 297      -6.388  -4.002   0.786  1.00 98.74           O  
ATOM   2238  CG  TRP A 297      -5.599  -7.179   3.802  1.00 98.74           C  
ATOM   2239  CD1 TRP A 297      -4.361  -7.480   4.243  1.00 98.74           C  
ATOM   2240  CD2 TRP A 297      -6.481  -8.173   4.393  1.00 98.74           C  
ATOM   2241  CE2 TRP A 297      -5.696  -9.047   5.206  1.00 98.74           C  
ATOM   2242  CE3 TRP A 297      -7.873  -8.399   4.352  1.00 98.74           C  
ATOM   2243  NE1 TRP A 297      -4.407  -8.582   5.068  1.00 98.74           N  
ATOM   2244  CH2 TRP A 297      -7.652 -10.305   5.861  1.00 98.74           C  
ATOM   2245  CZ2 TRP A 297      -6.267 -10.096   5.936  1.00 98.74           C  
ATOM   2246  CZ3 TRP A 297      -8.456  -9.440   5.097  1.00 98.74           C  
ATOM   2247  N   LYS A 298      -8.220  -5.241   0.462  1.00 98.79           N  
ATOM   2248  CA  LYS A 298      -9.033  -4.145  -0.085  1.00 98.79           C  
ATOM   2249  C   LYS A 298      -9.968  -3.585   0.984  1.00 98.79           C  
ATOM   2250  CB  LYS A 298      -9.766  -4.597  -1.361  1.00 98.79           C  
ATOM   2251  O   LYS A 298     -11.075  -4.093   1.188  1.00 98.79           O  
ATOM   2252  CG  LYS A 298      -8.874  -5.280  -2.411  1.00 98.79           C  
ATOM   2253  CD  LYS A 298      -7.664  -4.431  -2.818  1.00 98.79           C  
ATOM   2254  CE  LYS A 298      -6.916  -5.134  -3.943  1.00 98.79           C  
ATOM   2255  NZ  LYS A 298      -5.602  -4.515  -4.183  1.00 98.79           N  
ATOM   2256  N   LEU A 299      -9.540  -2.524   1.664  1.00 98.92           N  
ATOM   2257  CA  LEU A 299     -10.358  -1.799   2.636  1.00 98.92           C  
ATOM   2258  C   LEU A 299     -11.542  -1.113   1.946  1.00 98.92           C  
ATOM   2259  CB  LEU A 299      -9.509  -0.744   3.360  1.00 98.92           C  
ATOM   2260  O   LEU A 299     -11.384  -0.471   0.913  1.00 98.92           O  
ATOM   2261  CG  LEU A 299      -8.304  -1.292   4.142  1.00 98.92           C  
ATOM   2262  CD1 LEU A 299      -7.472  -0.114   4.629  1.00 98.92           C  
ATOM   2263  CD2 LEU A 299      -8.751  -2.106   5.354  1.00 98.92           C  
ATOM   2264  N   VAL A 300     -12.725  -1.173   2.553  1.00 98.93           N  
ATOM   2265  CA  VAL A 300     -13.890  -0.379   2.141  1.00 98.93           C  
ATOM   2266  C   VAL A 300     -13.960   0.856   3.021  1.00 98.93           C  
ATOM   2267  CB  VAL A 300     -15.204  -1.178   2.214  1.00 98.93           C  
ATOM   2268  O   VAL A 300     -14.041   0.731   4.244  1.00 98.93           O  
ATOM   2269  CG1 VAL A 300     -16.346  -0.399   1.545  1.00 98.93           C  
ATOM   2270  CG2 VAL A 300     -15.085  -2.531   1.510  1.00 98.93           C  
ATOM   2271  N   ALA A 301     -13.950   2.043   2.422  1.00 98.93           N  
ATOM   2272  CA  ALA A 301     -13.971   3.306   3.153  1.00 98.93           C  
ATOM   2273  C   ALA A 301     -14.898   4.339   2.499  1.00 98.93           C  
ATOM   2274  CB  ALA A 301     -12.528   3.813   3.274  1.00 98.93           C  
ATOM   2275  O   ALA A 301     -15.318   4.186   1.353  1.00 98.93           O  
ATOM   2276  N   ILE A 302     -15.212   5.407   3.230  1.00 98.85           N  
ATOM   2277  CA  ILE A 302     -15.916   6.577   2.694  1.00 98.85           C  
ATOM   2278  C   ILE A 302     -15.305   7.874   3.228  1.00 98.85           C  
ATOM   2279  CB  ILE A 302     -17.437   6.468   2.948  1.00 98.85           C  
ATOM   2280  O   ILE A 302     -14.942   7.940   4.408  1.00 98.85           O  
ATOM   2281  CG1 ILE A 302     -18.166   7.570   2.153  1.00 98.85           C  
ATOM   2282  CG2 ILE A 302     -17.807   6.491   4.446  1.00 98.85           C  
ATOM   2283  CD1 ILE A 302     -19.675   7.365   2.052  1.00 98.85           C  
ATOM   2284  N   ASP A 303     -15.206   8.895   2.373  1.00 98.73           N  
ATOM   2285  CA  ASP A 303     -14.877  10.272   2.766  1.00 98.73           C  
ATOM   2286  C   ASP A 303     -15.827  10.741   3.883  1.00 98.73           C  
ATOM   2287  CB  ASP A 303     -14.935  11.191   1.525  1.00 98.73           C  
ATOM   2288  O   ASP A 303     -17.051  10.666   3.760  1.00 98.73           O  
ATOM   2289  CG  ASP A 303     -14.461  12.640   1.750  1.00 98.73           C  
ATOM   2290  OD1 ASP A 303     -14.400  13.097   2.917  1.00 98.73           O  
ATOM   2291  OD2 ASP A 303     -14.168  13.329   0.748  1.00 98.73           O  
ATOM   2292  N   VAL A 304     -15.275  11.241   4.992  1.00 98.43           N  
ATOM   2293  CA  VAL A 304     -16.065  11.741   6.132  1.00 98.43           C  
ATOM   2294  C   VAL A 304     -16.913  12.970   5.790  1.00 98.43           C  
ATOM   2295  CB  VAL A 304     -15.191  12.032   7.365  1.00 98.43           C  
ATOM   2296  O   VAL A 304     -17.774  13.344   6.582  1.00 98.43           O  
ATOM   2297  CG1 VAL A 304     -14.443  10.775   7.824  1.00 98.43           C  
ATOM   2298  CG2 VAL A 304     -14.200  13.187   7.153  1.00 98.43           C  
ATOM   2299  N   ASN A 305     -16.674  13.590   4.632  1.00 97.69           N  
ATOM   2300  CA  ASN A 305     -17.423  14.730   4.109  1.00 97.69           C  
ATOM   2301  C   ASN A 305     -18.521  14.330   3.099  1.00 97.69           C  
ATOM   2302  CB  ASN A 305     -16.431  15.735   3.495  1.00 97.69           C  
ATOM   2303  O   ASN A 305     -19.210  15.214   2.587  1.00 97.69           O  
ATOM   2304  CG  ASN A 305     -15.300  16.120   4.431  1.00 97.69           C  
ATOM   2305  ND2 ASN A 305     -14.153  15.502   4.287  1.00 97.69           N  
ATOM   2306  OD1 ASN A 305     -15.431  16.973   5.296  1.00 97.69           O  
ATOM   2307  N   ASP A 306     -18.692  13.040   2.782  1.00 98.49           N  
ATOM   2308  CA  ASP A 306     -19.745  12.580   1.869  1.00 98.49           C  
ATOM   2309  C   ASP A 306     -21.152  12.691   2.491  1.00 98.49           C  
ATOM   2310  CB  ASP A 306     -19.466  11.147   1.395  1.00 98.49           C  
ATOM   2311  O   ASP A 306     -21.355  12.449   3.681  1.00 98.49           O  
ATOM   2312  CG  ASP A 306     -20.453  10.752   0.296  1.00 98.49           C  
ATOM   2313  OD1 ASP A 306     -21.480  10.110   0.606  1.00 98.49           O  
ATOM   2314  OD2 ASP A 306     -20.233  11.155  -0.869  1.00 98.49           O  
ATOM   2315  N   GLU A 307     -22.165  12.988   1.671  1.00 97.96           N  
ATOM   2316  CA  GLU A 307     -23.568  13.117   2.104  1.00 97.96           C  
ATOM   2317  C   GLU A 307     -24.181  11.831   2.700  1.00 97.96           C  
ATOM   2318  CB  GLU A 307     -24.425  13.614   0.927  1.00 97.96           C  
ATOM   2319  O   GLU A 307     -25.205  11.879   3.392  1.00 97.96           O  
ATOM   2320  CG  GLU A 307     -24.347  12.705  -0.315  1.00 97.96           C  
ATOM   2321  CD  GLU A 307     -25.489  12.947  -1.312  1.00 97.96           C  
ATOM   2322  OE1 GLU A 307     -25.924  11.947  -1.933  1.00 97.96           O  
ATOM   2323  OE2 GLU A 307     -25.960  14.103  -1.422  1.00 97.96           O  
ATOM   2324  N   ASN A 308     -23.573  10.670   2.443  1.00 97.94           N  
ATOM   2325  CA  ASN A 308     -23.961   9.384   3.010  1.00 97.94           C  
ATOM   2326  C   ASN A 308     -23.018   8.910   4.122  1.00 97.94           C  
ATOM   2327  CB  ASN A 308     -24.108   8.357   1.879  1.00 97.94           C  
ATOM   2328  O   ASN A 308     -23.299   7.865   4.712  1.00 97.94           O  
ATOM   2329  CG  ASN A 308     -25.193   8.767   0.903  1.00 97.94           C  
ATOM   2330  ND2 ASN A 308     -24.849   9.037  -0.331  1.00 97.94           N  
ATOM   2331  OD1 ASN A 308     -26.356   8.889   1.273  1.00 97.94           O  
ATOM   2332  N   ALA A 309     -21.964   9.664   4.463  1.00 98.38           N  
ATOM   2333  CA  ALA A 309     -20.993   9.278   5.484  1.00 98.38           C  
ATOM   2334  C   ALA A 309     -21.687   8.883   6.796  1.00 98.38           C  
ATOM   2335  CB  ALA A 309     -19.980  10.412   5.687  1.00 98.38           C  
ATOM   2336  O   ALA A 309     -21.504   7.764   7.265  1.00 98.38           O  
ATOM   2337  N   ASP A 310     -22.562   9.720   7.357  1.00 97.96           N  
ATOM   2338  CA  ASP A 310     -23.266   9.433   8.622  1.00 97.96           C  
ATOM   2339  C   ASP A 310     -24.115   8.143   8.603  1.00 97.96           C  
ATOM   2340  CB  ASP A 310     -24.156  10.631   8.994  1.00 97.96           C  
ATOM   2341  O   ASP A 310     -24.343   7.538   9.653  1.00 97.96           O  
ATOM   2342  CG  ASP A 310     -23.377  11.845   9.511  1.00 97.96           C  
ATOM   2343  OD1 ASP A 310     -22.232  11.654   9.983  1.00 97.96           O  
ATOM   2344  OD2 ASP A 310     -23.969  12.946   9.476  1.00 97.96           O  
ATOM   2345  N   LYS A 311     -24.548   7.686   7.420  1.00 98.46           N  
ATOM   2346  CA  LYS A 311     -25.381   6.482   7.233  1.00 98.46           C  
ATOM   2347  C   LYS A 311     -24.565   5.186   7.186  1.00 98.46           C  
ATOM   2348  CB  LYS A 311     -26.207   6.603   5.941  1.00 98.46           C  
ATOM   2349  O   LYS A 311     -25.154   4.117   7.291  1.00 98.46           O  
ATOM   2350  CG  LYS A 311     -27.059   7.879   5.858  1.00 98.46           C  
ATOM   2351  CD  LYS A 311     -27.667   8.031   4.458  1.00 98.46           C  
ATOM   2352  CE  LYS A 311     -28.198   9.459   4.285  1.00 98.46           C  
ATOM   2353  NZ  LYS A 311     -28.331   9.820   2.853  1.00 98.46           N  
ATOM   2354  N   LEU A 312     -23.248   5.281   7.005  1.00 98.57           N  
ATOM   2355  CA  LEU A 312     -22.339   4.160   6.774  1.00 98.57           C  
ATOM   2356  C   LEU A 312     -21.357   4.036   7.939  1.00 98.57           C  
ATOM   2357  CB  LEU A 312     -21.610   4.412   5.440  1.00 98.57           C  
ATOM   2358  O   LEU A 312     -20.445   4.852   8.057  1.00 98.57           O  
ATOM   2359  CG  LEU A 312     -22.519   4.314   4.203  1.00 98.57           C  
ATOM   2360  CD1 LEU A 312     -21.774   4.765   2.959  1.00 98.57           C  
ATOM   2361  CD2 LEU A 312     -22.990   2.887   3.974  1.00 98.57           C  
ATOM   2362  N   ASN A 313     -21.539   3.064   8.833  1.00 98.32           N  
ATOM   2363  CA  ASN A 313     -20.701   2.935  10.035  1.00 98.32           C  
ATOM   2364  C   ASN A 313     -20.051   1.556  10.202  1.00 98.32           C  
ATOM   2365  CB  ASN A 313     -21.532   3.363  11.252  1.00 98.32           C  
ATOM   2366  O   ASN A 313     -19.031   1.468  10.887  1.00 98.32           O  
ATOM   2367  CG  ASN A 313     -21.940   4.820  11.133  1.00 98.32           C  
ATOM   2368  ND2 ASN A 313     -23.198   5.082  10.858  1.00 98.32           N  
ATOM   2369  OD1 ASN A 313     -21.115   5.723  11.218  1.00 98.32           O  
ATOM   2370  N   ASP A 314     -20.597   0.535   9.542  1.00 98.75           N  
ATOM   2371  CA  ASP A 314     -20.002  -0.792   9.361  1.00 98.75           C  
ATOM   2372  C   ASP A 314     -20.344  -1.331   7.952  1.00 98.75           C  
ATOM   2373  CB  ASP A 314     -20.492  -1.724  10.491  1.00 98.75           C  
ATOM   2374  O   ASP A 314     -21.136  -0.728   7.220  1.00 98.75           O  
ATOM   2375  CG  ASP A 314     -19.485  -2.824  10.857  1.00 98.75           C  
ATOM   2376  OD1 ASP A 314     -18.675  -3.207   9.985  1.00 98.75           O  
ATOM   2377  OD2 ASP A 314     -19.494  -3.281  12.021  1.00 98.75           O  
ATOM   2378  N   ILE A 315     -19.760  -2.462   7.557  1.00 98.63           N  
ATOM   2379  CA  ILE A 315     -19.853  -3.026   6.203  1.00 98.63           C  
ATOM   2380  C   ILE A 315     -21.296  -3.322   5.777  1.00 98.63           C  
ATOM   2381  CB  ILE A 315     -18.950  -4.275   6.101  1.00 98.63           C  
ATOM   2382  O   ILE A 315     -21.676  -3.054   4.637  1.00 98.63           O  
ATOM   2383  CG1 ILE A 315     -18.784  -4.762   4.653  1.00 98.63           C  
ATOM   2384  CG2 ILE A 315     -19.435  -5.454   6.966  1.00 98.63           C  
ATOM   2385  CD1 ILE A 315     -18.072  -3.766   3.727  1.00 98.63           C  
ATOM   2386  N   ASP A 316     -22.129  -3.781   6.715  1.00 98.36           N  
ATOM   2387  CA  ASP A 316     -23.545  -4.083   6.490  1.00 98.36           C  
ATOM   2388  C   ASP A 316     -24.348  -2.852   6.050  1.00 98.36           C  
ATOM   2389  CB  ASP A 316     -24.175  -4.609   7.789  1.00 98.36           C  
ATOM   2390  O   ASP A 316     -25.401  -2.989   5.429  1.00 98.36           O  
ATOM   2391  CG  ASP A 316     -23.763  -6.025   8.195  1.00 98.36           C  
ATOM   2392  OD1 ASP A 316     -23.134  -6.728   7.377  1.00 98.36           O  
ATOM   2393  OD2 ASP A 316     -24.160  -6.395   9.322  1.00 98.36           O  
ATOM   2394  N   ASP A 317     -23.901  -1.639   6.385  1.00 98.68           N  
ATOM   2395  CA  ASP A 317     -24.574  -0.414   5.954  1.00 98.68           C  
ATOM   2396  C   ASP A 317     -24.335  -0.123   4.467  1.00 98.68           C  
ATOM   2397  CB  ASP A 317     -24.159   0.777   6.826  1.00 98.68           C  
ATOM   2398  O   ASP A 317     -25.208   0.454   3.815  1.00 98.68           O  
ATOM   2399  CG  ASP A 317     -24.487   0.624   8.311  1.00 98.68           C  
ATOM   2400  OD1 ASP A 317     -25.517  -0.031   8.625  1.00 98.68           O  
ATOM   2401  OD2 ASP A 317     -23.720   1.195   9.123  1.00 98.68           O  
ATOM   2402  N   VAL A 318     -23.204  -0.572   3.903  1.00 98.63           N  
ATOM   2403  CA  VAL A 318     -22.870  -0.366   2.484  1.00 98.63           C  
ATOM   2404  C   VAL A 318     -23.921  -1.015   1.593  1.00 98.63           C  
ATOM   2405  CB  VAL A 318     -21.459  -0.879   2.132  1.00 98.63           C  
ATOM   2406  O   VAL A 318     -24.426  -0.361   0.690  1.00 98.63           O  
ATOM   2407  CG1 VAL A 318     -21.105  -0.570   0.670  1.00 98.63           C  
ATOM   2408  CG2 VAL A 318     -20.389  -0.210   3.003  1.00 98.63           C  
ATOM   2409  N   GLU A 319     -24.339  -2.244   1.891  1.00 97.85           N  
ATOM   2410  CA  GLU A 319     -25.363  -2.943   1.102  1.00 97.85           C  
ATOM   2411  C   GLU A 319     -26.776  -2.344   1.292  1.00 97.85           C  
ATOM   2412  CB  GLU A 319     -25.300  -4.438   1.461  1.00 97.85           C  
ATOM   2413  O   GLU A 319     -27.630  -2.463   0.414  1.00 97.85           O  
ATOM   2414  CG  GLU A 319     -26.064  -5.368   0.504  1.00 97.85           C  
ATOM   2415  CD  GLU A 319     -25.604  -5.289  -0.964  1.00 97.85           C  
ATOM   2416  OE1 GLU A 319     -26.455  -5.532  -1.849  1.00 97.85           O  
ATOM   2417  OE2 GLU A 319     -24.423  -4.972  -1.239  1.00 97.85           O  
ATOM   2418  N   LYS A 320     -27.034  -1.639   2.407  1.00 98.04           N  
ATOM   2419  CA  LYS A 320     -28.310  -0.932   2.653  1.00 98.04           C  
ATOM   2420  C   LYS A 320     -28.412   0.377   1.864  1.00 98.04           C  
ATOM   2421  CB  LYS A 320     -28.491  -0.630   4.153  1.00 98.04           C  
ATOM   2422  O   LYS A 320     -29.505   0.737   1.431  1.00 98.04           O  
ATOM   2423  CG  LYS A 320     -28.560  -1.876   5.050  1.00 98.04           C  
ATOM   2424  CD  LYS A 320     -28.399  -1.499   6.536  1.00 98.04           C  
ATOM   2425  CE  LYS A 320     -27.830  -2.680   7.336  1.00 98.04           C  
ATOM   2426  NZ  LYS A 320     -26.998  -2.234   8.483  1.00 98.04           N  
ATOM   2427  N   VAL A 321     -27.303   1.109   1.726  1.00 98.16           N  
ATOM   2428  CA  VAL A 321     -27.252   2.426   1.058  1.00 98.16           C  
ATOM   2429  C   VAL A 321     -26.910   2.289  -0.431  1.00 98.16           C  
ATOM   2430  CB  VAL A 321     -26.256   3.358   1.782  1.00 98.16           C  
ATOM   2431  O   VAL A 321     -27.490   2.988  -1.262  1.00 98.16           O  
ATOM   2432  CG1 VAL A 321     -26.210   4.764   1.171  1.00 98.16           C  
ATOM   2433  CG2 VAL A 321     -26.622   3.555   3.263  1.00 98.16           C  
ATOM   2434  N   TYR A 322     -26.016   1.361  -0.773  1.00 98.02           N  
ATOM   2435  CA  TYR A 322     -25.499   1.092  -2.115  1.00 98.02           C  
ATOM   2436  C   TYR A 322     -25.685  -0.397  -2.489  1.00 98.02           C  
ATOM   2437  CB  TYR A 322     -24.021   1.525  -2.183  1.00 98.02           C  
ATOM   2438  O   TYR A 322     -24.700  -1.122  -2.653  1.00 98.02           O  
ATOM   2439  CG  TYR A 322     -23.694   2.950  -1.765  1.00 98.02           C  
ATOM   2440  CD1 TYR A 322     -24.485   4.033  -2.199  1.00 98.02           C  
ATOM   2441  CD2 TYR A 322     -22.547   3.196  -0.983  1.00 98.02           C  
ATOM   2442  CE1 TYR A 322     -24.133   5.352  -1.848  1.00 98.02           C  
ATOM   2443  CE2 TYR A 322     -22.183   4.513  -0.648  1.00 98.02           C  
ATOM   2444  OH  TYR A 322     -22.626   6.873  -0.783  1.00 98.02           O  
ATOM   2445  CZ  TYR A 322     -22.976   5.595  -1.081  1.00 98.02           C  
ATOM   2446  N   PRO A 323     -26.935  -0.884  -2.622  1.00 98.27           N  
ATOM   2447  CA  PRO A 323     -27.215  -2.296  -2.882  1.00 98.27           C  
ATOM   2448  C   PRO A 323     -26.532  -2.795  -4.162  1.00 98.27           C  
ATOM   2449  CB  PRO A 323     -28.741  -2.414  -2.952  1.00 98.27           C  
ATOM   2450  O   PRO A 323     -26.616  -2.165  -5.219  1.00 98.27           O  
ATOM   2451  CG  PRO A 323     -29.192  -1.002  -3.325  1.00 98.27           C  
ATOM   2452  CD  PRO A 323     -28.177  -0.127  -2.595  1.00 98.27           C  
ATOM   2453  N   GLY A 324     -25.862  -3.941  -4.062  1.00 98.17           N  
ATOM   2454  CA  GLY A 324     -25.071  -4.558  -5.122  1.00 98.17           C  
ATOM   2455  C   GLY A 324     -23.647  -4.013  -5.278  1.00 98.17           C  
ATOM   2456  O   GLY A 324     -22.883  -4.592  -6.052  1.00 98.17           O  
ATOM   2457  N   LEU A 325     -23.245  -2.954  -4.560  1.00 98.47           N  
ATOM   2458  CA  LEU A 325     -21.891  -2.397  -4.674  1.00 98.47           C  
ATOM   2459  C   LEU A 325     -20.827  -3.395  -4.207  1.00 98.47           C  
ATOM   2460  CB  LEU A 325     -21.793  -1.071  -3.899  1.00 98.47           C  
ATOM   2461  O   LEU A 325     -19.836  -3.588  -4.905  1.00 98.47           O  
ATOM   2462  CG  LEU A 325     -20.410  -0.392  -3.975  1.00 98.47           C  
ATOM   2463  CD1 LEU A 325     -20.016  -0.023  -5.409  1.00 98.47           C  
ATOM   2464  CD2 LEU A 325     -20.415   0.888  -3.146  1.00 98.47           C  
ATOM   2465  N   LEU A 326     -21.046  -4.066  -3.072  1.00 98.56           N  
ATOM   2466  CA  LEU A 326     -20.105  -5.057  -2.537  1.00 98.56           C  
ATOM   2467  C   LEU A 326     -19.954  -6.262  -3.481  1.00 98.56           C  
ATOM   2468  CB  LEU A 326     -20.584  -5.496  -1.140  1.00 98.56           C  
ATOM   2469  O   LEU A 326     -18.840  -6.725  -3.735  1.00 98.56           O  
ATOM   2470  CG  LEU A 326     -20.578  -4.399  -0.056  1.00 98.56           C  
ATOM   2471  CD1 LEU A 326     -20.971  -5.022   1.283  1.00 98.56           C  
ATOM   2472  CD2 LEU A 326     -19.210  -3.733   0.116  1.00 98.56           C  
ATOM   2473  N   ALA A 327     -21.062  -6.726  -4.066  1.00 97.82           N  
ATOM   2474  CA  ALA A 327     -21.048  -7.790  -5.068  1.00 97.82           C  
ATOM   2475  C   ALA A 327     -20.274  -7.376  -6.334  1.00 97.82           C  
ATOM   2476  CB  ALA A 327     -22.498  -8.183  -5.379  1.00 97.82           C  
ATOM   2477  O   ALA A 327     -19.440  -8.142  -6.819  1.00 97.82           O  
ATOM   2478  N   ALA A 328     -20.484  -6.146  -6.818  1.00 98.19           N  
ATOM   2479  CA  ALA A 328     -19.733  -5.577  -7.935  1.00 98.19           C  
ATOM   2480  C   ALA A 328     -18.229  -5.449  -7.628  1.00 98.19           C  
ATOM   2481  CB  ALA A 328     -20.351  -4.222  -8.298  1.00 98.19           C  
ATOM   2482  O   ALA A 328     -17.411  -5.692  -8.511  1.00 98.19           O  
ATOM   2483  N   SER A 329     -17.839  -5.136  -6.387  1.00 98.51           N  
ATOM   2484  CA  SER A 329     -16.429  -5.134  -5.971  1.00 98.51           C  
ATOM   2485  C   SER A 329     -15.780  -6.501  -6.076  1.00 98.51           C  
ATOM   2486  CB  SER A 329     -16.272  -4.636  -4.527  1.00 98.51           C  
ATOM   2487  O   SER A 329     -14.707  -6.638  -6.665  1.00 98.51           O  
ATOM   2488  OG  SER A 329     -16.920  -3.406  -4.264  1.00 98.51           O  
ATOM   2489  N   VAL A 330     -16.450  -7.522  -5.549  1.00 97.91           N  
ATOM   2490  CA  VAL A 330     -15.973  -8.904  -5.602  1.00 97.91           C  
ATOM   2491  C   VAL A 330     -15.904  -9.403  -7.052  1.00 97.91           C  
ATOM   2492  CB  VAL A 330     -16.865  -9.766  -4.690  1.00 97.91           C  
ATOM   2493  O   VAL A 330     -14.946 -10.082  -7.415  1.00 97.91           O  
ATOM   2494  CG1 VAL A 330     -16.655 -11.265  -4.881  1.00 97.91           C  
ATOM   2495  CG2 VAL A 330     -16.578  -9.452  -3.220  1.00 97.91           C  
ATOM   2496  N   GLU A 331     -16.860  -9.039  -7.913  1.00 97.09           N  
ATOM   2497  CA  GLU A 331     -16.803  -9.337  -9.352  1.00 97.09           C  
ATOM   2498  C   GLU A 331     -15.633  -8.629 -10.054  1.00 97.09           C  
ATOM   2499  CB  GLU A 331     -18.147  -8.982 -10.014  1.00 97.09           C  
ATOM   2500  O   GLU A 331     -14.884  -9.266 -10.800  1.00 97.09           O  
ATOM   2501  CG  GLU A 331     -18.193  -9.474 -11.469  1.00 97.09           C  
ATOM   2502  CD  GLU A 331     -19.515  -9.162 -12.184  1.00 97.09           C  
ATOM   2503  OE1 GLU A 331     -19.437  -8.805 -13.381  1.00 97.09           O  
ATOM   2504  OE2 GLU A 331     -20.585  -9.358 -11.564  1.00 97.09           O  
ATOM   2505  N   TRP A 332     -15.435  -7.335  -9.790  1.00 98.09           N  
ATOM   2506  CA  TRP A 332     -14.369  -6.539 -10.396  1.00 98.09           C  
ATOM   2507  C   TRP A 332     -12.991  -7.109 -10.044  1.00 98.09           C  
ATOM   2508  CB  TRP A 332     -14.525  -5.071  -9.975  1.00 98.09           C  
ATOM   2509  O   TRP A 332     -12.229  -7.450 -10.950  1.00 98.09           O  
ATOM   2510  CG  TRP A 332     -13.691  -4.075 -10.726  1.00 98.09           C  
ATOM   2511  CD1 TRP A 332     -14.161  -3.245 -11.684  1.00 98.09           C  
ATOM   2512  CD2 TRP A 332     -12.264  -3.768 -10.602  1.00 98.09           C  
ATOM   2513  CE2 TRP A 332     -11.937  -2.763 -11.562  1.00 98.09           C  
ATOM   2514  CE3 TRP A 332     -11.212  -4.220  -9.775  1.00 98.09           C  
ATOM   2515  NE1 TRP A 332     -13.135  -2.459 -12.170  1.00 98.09           N  
ATOM   2516  CH2 TRP A 332      -9.608  -2.764 -10.905  1.00 98.09           C  
ATOM   2517  CZ2 TRP A 332     -10.636  -2.262 -11.720  1.00 98.09           C  
ATOM   2518  CZ3 TRP A 332      -9.899  -3.735  -9.931  1.00 98.09           C  
ATOM   2519  N   PHE A 333     -12.687  -7.309  -8.755  1.00 97.99           N  
ATOM   2520  CA  PHE A 333     -11.389  -7.848  -8.327  1.00 97.99           C  
ATOM   2521  C   PHE A 333     -11.163  -9.297  -8.769  1.00 97.99           C  
ATOM   2522  CB  PHE A 333     -11.221  -7.728  -6.810  1.00 97.99           C  
ATOM   2523  O   PHE A 333     -10.035  -9.649  -9.105  1.00 97.99           O  
ATOM   2524  CG  PHE A 333     -10.952  -6.324  -6.315  1.00 97.99           C  
ATOM   2525  CD1 PHE A 333      -9.762  -5.663  -6.679  1.00 97.99           C  
ATOM   2526  CD2 PHE A 333     -11.868  -5.693  -5.456  1.00 97.99           C  
ATOM   2527  CE1 PHE A 333      -9.504  -4.366  -6.203  1.00 97.99           C  
ATOM   2528  CE2 PHE A 333     -11.611  -4.398  -4.980  1.00 97.99           C  
ATOM   2529  CZ  PHE A 333     -10.431  -3.737  -5.352  1.00 97.99           C  
ATOM   2530  N   ARG A 334     -12.216 -10.122  -8.862  1.00 97.22           N  
ATOM   2531  CA  ARG A 334     -12.107 -11.472  -9.437  1.00 97.22           C  
ATOM   2532  C   ARG A 334     -11.653 -11.424 -10.893  1.00 97.22           C  
ATOM   2533  CB  ARG A 334     -13.460 -12.189  -9.320  1.00 97.22           C  
ATOM   2534  O   ARG A 334     -10.826 -12.231 -11.309  1.00 97.22           O  
ATOM   2535  CG  ARG A 334     -13.364 -13.661  -9.750  1.00 97.22           C  
ATOM   2536  CD  ARG A 334     -14.668 -14.430  -9.520  1.00 97.22           C  
ATOM   2537  NE  ARG A 334     -14.979 -14.540  -8.080  1.00 97.22           N  
ATOM   2538  NH1 ARG A 334     -16.777 -13.110  -8.005  1.00 97.22           N  
ATOM   2539  NH2 ARG A 334     -16.008 -14.046  -6.122  1.00 97.22           N  
ATOM   2540  CZ  ARG A 334     -15.921 -13.898  -7.413  1.00 97.22           C  
ATOM   2541  N   ASN A 335     -12.205 -10.491 -11.670  1.00 96.88           N  
ATOM   2542  CA  ASN A 335     -12.157 -10.554 -13.127  1.00 96.88           C  
ATOM   2543  C   ASN A 335     -11.131  -9.612 -13.781  1.00 96.88           C  
ATOM   2544  CB  ASN A 335     -13.589 -10.344 -13.658  1.00 96.88           C  
ATOM   2545  O   ASN A 335     -10.769  -9.849 -14.936  1.00 96.88           O  
ATOM   2546  CG  ASN A 335     -14.549 -11.466 -13.277  1.00 96.88           C  
ATOM   2547  ND2 ASN A 335     -15.837 -11.221 -13.309  1.00 96.88           N  
ATOM   2548  OD1 ASN A 335     -14.164 -12.588 -12.998  1.00 96.88           O  
ATOM   2549  N   TYR A 336     -10.639  -8.565 -13.100  1.00 96.47           N  
ATOM   2550  CA  TYR A 336      -9.911  -7.450 -13.740  1.00 96.47           C  
ATOM   2551  C   TYR A 336      -8.662  -7.851 -14.549  1.00 96.47           C  
ATOM   2552  CB  TYR A 336      -9.585  -6.345 -12.722  1.00 96.47           C  
ATOM   2553  O   TYR A 336      -8.326  -7.188 -15.538  1.00 96.47           O  
ATOM   2554  CG  TYR A 336      -8.280  -6.481 -11.955  1.00 96.47           C  
ATOM   2555  CD1 TYR A 336      -8.162  -7.359 -10.859  1.00 96.47           C  
ATOM   2556  CD2 TYR A 336      -7.196  -5.654 -12.303  1.00 96.47           C  
ATOM   2557  CE1 TYR A 336      -6.973  -7.396 -10.096  1.00 96.47           C  
ATOM   2558  CE2 TYR A 336      -6.011  -5.689 -11.546  1.00 96.47           C  
ATOM   2559  OH  TYR A 336      -4.716  -6.532  -9.753  1.00 96.47           O  
ATOM   2560  CZ  TYR A 336      -5.894  -6.550 -10.435  1.00 96.47           C  
ATOM   2561  N   LYS A 337      -7.992  -8.955 -14.185  1.00 95.36           N  
ATOM   2562  CA  LYS A 337      -6.823  -9.482 -14.911  1.00 95.36           C  
ATOM   2563  C   LYS A 337      -7.165 -10.447 -16.061  1.00 95.36           C  
ATOM   2564  CB  LYS A 337      -5.823 -10.127 -13.934  1.00 95.36           C  
ATOM   2565  O   LYS A 337      -6.307 -10.660 -16.923  1.00 95.36           O  
ATOM   2566  CG  LYS A 337      -5.280  -9.205 -12.835  1.00 95.36           C  
ATOM   2567  CD  LYS A 337      -4.121  -9.889 -12.085  1.00 95.36           C  
ATOM   2568  CE  LYS A 337      -3.476  -8.913 -11.102  1.00 95.36           C  
ATOM   2569  NZ  LYS A 337      -2.319  -9.491 -10.390  1.00 95.36           N  
ATOM   2570  N   ILE A 338      -8.387 -10.984 -16.144  1.00 96.25           N  
ATOM   2571  CA  ILE A 338      -8.786 -11.985 -17.157  1.00 96.25           C  
ATOM   2572  C   ILE A 338      -8.608 -11.470 -18.601  1.00 96.25           C  
ATOM   2573  CB  ILE A 338     -10.206 -12.544 -16.878  1.00 96.25           C  
ATOM   2574  O   ILE A 338      -7.995 -12.175 -19.408  1.00 96.25           O  
ATOM   2575  CG1 ILE A 338     -10.225 -13.294 -15.526  1.00 96.25           C  
ATOM   2576  CG2 ILE A 338     -10.666 -13.469 -18.023  1.00 96.25           C  
ATOM   2577  CD1 ILE A 338     -11.626 -13.728 -15.080  1.00 96.25           C  
ATOM   2578  N   PRO A 339      -9.014 -10.231 -18.955  1.00 94.57           N  
ATOM   2579  CA  PRO A 339      -8.708  -9.628 -20.258  1.00 94.57           C  
ATOM   2580  C   PRO A 339      -7.223  -9.614 -20.655  1.00 94.57           C  
ATOM   2581  CB  PRO A 339      -9.211  -8.194 -20.123  1.00 94.57           C  
ATOM   2582  O   PRO A 339      -6.913  -9.607 -21.846  1.00 94.57           O  
ATOM   2583  CG  PRO A 339     -10.432  -8.339 -19.226  1.00 94.57           C  
ATOM   2584  CD  PRO A 339      -9.909  -9.348 -18.210  1.00 94.57           C  
ATOM   2585  N   ALA A 340      -6.312  -9.635 -19.676  1.00 92.84           N  
ATOM   2586  CA  ALA A 340      -4.866  -9.662 -19.876  1.00 92.84           C  
ATOM   2587  C   ALA A 340      -4.271 -11.090 -19.905  1.00 92.84           C  
ATOM   2588  CB  ALA A 340      -4.215  -8.755 -18.822  1.00 92.84           C  
ATOM   2589  O   ALA A 340      -3.046 -11.237 -19.848  1.00 92.84           O  
ATOM   2590  N   GLY A 341      -5.115 -12.128 -19.989  1.00 93.56           N  
ATOM   2591  CA  GLY A 341      -4.713 -13.535 -20.097  1.00 93.56           C  
ATOM   2592  C   GLY A 341      -4.283 -14.188 -18.780  1.00 93.56           C  
ATOM   2593  O   GLY A 341      -3.548 -15.173 -18.804  1.00 93.56           O  
ATOM   2594  N   LYS A 342      -4.692 -13.626 -17.639  1.00 94.72           N  
ATOM   2595  CA  LYS A 342      -4.486 -14.193 -16.297  1.00 94.72           C  
ATOM   2596  C   LYS A 342      -5.727 -14.991 -15.854  1.00 94.72           C  
ATOM   2597  CB  LYS A 342      -4.195 -13.040 -15.327  1.00 94.72           C  
ATOM   2598  O   LYS A 342      -6.797 -14.782 -16.430  1.00 94.72           O  
ATOM   2599  CG  LYS A 342      -2.826 -12.367 -15.536  1.00 94.72           C  
ATOM   2600  CD  LYS A 342      -1.688 -13.201 -14.932  1.00 94.72           C  
ATOM   2601  CE  LYS A 342      -0.348 -12.473 -15.074  1.00 94.72           C  
ATOM   2602  NZ  LYS A 342       0.687 -13.100 -14.225  1.00 94.72           N  
ATOM   2603  N   PRO A 343      -5.607 -15.900 -14.869  1.00 94.70           N  
ATOM   2604  CA  PRO A 343      -6.773 -16.511 -14.230  1.00 94.70           C  
ATOM   2605  C   PRO A 343      -7.633 -15.461 -13.506  1.00 94.70           C  
ATOM   2606  CB  PRO A 343      -6.200 -17.554 -13.261  1.00 94.70           C  
ATOM   2607  O   PRO A 343      -7.240 -14.301 -13.372  1.00 94.70           O  
ATOM   2608  CG  PRO A 343      -4.852 -16.953 -12.869  1.00 94.70           C  
ATOM   2609  CD  PRO A 343      -4.389 -16.303 -14.172  1.00 94.70           C  
ATOM   2610  N   ALA A 344      -8.807 -15.891 -13.045  1.00 95.78           N  
ATOM   2611  CA  ALA A 344      -9.564 -15.158 -12.039  1.00 95.78           C  
ATOM   2612  C   ALA A 344      -8.777 -15.115 -10.719  1.00 95.78           C  
ATOM   2613  CB  ALA A 344     -10.912 -15.861 -11.839  1.00 95.78           C  
ATOM   2614  O   ALA A 344      -8.115 -16.097 -10.380  1.00 95.78           O  
ATOM   2615  N   ASN A 345      -8.877 -14.015  -9.976  1.00 96.56           N  
ATOM   2616  CA  ASN A 345      -8.300 -13.936  -8.635  1.00 96.56           C  
ATOM   2617  C   ASN A 345      -9.174 -14.668  -7.607  1.00 96.56           C  
ATOM   2618  CB  ASN A 345      -8.057 -12.477  -8.232  1.00 96.56           C  
ATOM   2619  O   ASN A 345     -10.398 -14.768  -7.757  1.00 96.56           O  
ATOM   2620  CG  ASN A 345      -6.891 -11.817  -8.943  1.00 96.56           C  
ATOM   2621  ND2 ASN A 345      -6.512 -10.656  -8.481  1.00 96.56           N  
ATOM   2622  OD1 ASN A 345      -6.296 -12.320  -9.886  1.00 96.56           O  
ATOM   2623  N   GLU A 346      -8.531 -15.153  -6.548  1.00 97.07           N  
ATOM   2624  CA  GLU A 346      -9.174 -15.854  -5.437  1.00 97.07           C  
ATOM   2625  C   GLU A 346      -9.344 -14.923  -4.229  1.00 97.07           C  
ATOM   2626  CB  GLU A 346      -8.400 -17.143  -5.101  1.00 97.07           C  
ATOM   2627  O   GLU A 346      -8.828 -13.807  -4.204  1.00 97.07           O  
ATOM   2628  CG  GLU A 346      -8.439 -18.143  -6.274  1.00 97.07           C  
ATOM   2629  CD  GLU A 346      -7.825 -19.520  -5.962  1.00 97.07           C  
ATOM   2630  OE1 GLU A 346      -7.813 -20.359  -6.894  1.00 97.07           O  
ATOM   2631  OE2 GLU A 346      -7.410 -19.754  -4.805  1.00 97.07           O  
ATOM   2632  N   PHE A 347     -10.103 -15.365  -3.227  1.00 98.14           N  
ATOM   2633  CA  PHE A 347     -10.356 -14.602  -2.006  1.00 98.14           C  
ATOM   2634  C   PHE A 347     -10.337 -15.532  -0.800  1.00 98.14           C  
ATOM   2635  CB  PHE A 347     -11.728 -13.909  -2.060  1.00 98.14           C  
ATOM   2636  O   PHE A 347     -10.907 -16.628  -0.860  1.00 98.14           O  
ATOM   2637  CG  PHE A 347     -11.951 -12.946  -3.206  1.00 98.14           C  
ATOM   2638  CD1 PHE A 347     -11.730 -11.569  -3.030  1.00 98.14           C  
ATOM   2639  CD2 PHE A 347     -12.386 -13.431  -4.453  1.00 98.14           C  
ATOM   2640  CE1 PHE A 347     -11.965 -10.680  -4.092  1.00 98.14           C  
ATOM   2641  CE2 PHE A 347     -12.596 -12.544  -5.520  1.00 98.14           C  
ATOM   2642  CZ  PHE A 347     -12.402 -11.166  -5.336  1.00 98.14           C  
ATOM   2643  N   ALA A 348      -9.796 -15.067   0.326  1.00 97.75           N  
ATOM   2644  CA  ALA A 348     -10.079 -15.720   1.599  1.00 97.75           C  
ATOM   2645  C   ALA A 348     -11.544 -15.484   2.015  1.00 97.75           C  
ATOM   2646  CB  ALA A 348      -9.061 -15.295   2.657  1.00 97.75           C  
ATOM   2647  O   ALA A 348     -12.277 -14.702   1.402  1.00 97.75           O  
ATOM   2648  N   PHE A 349     -12.007 -16.218   3.030  1.00 97.45           N  
ATOM   2649  CA  PHE A 349     -13.396 -16.172   3.517  1.00 97.45           C  
ATOM   2650  C   PHE A 349     -14.475 -16.368   2.425  1.00 97.45           C  
ATOM   2651  CB  PHE A 349     -13.629 -14.890   4.334  1.00 97.45           C  
ATOM   2652  O   PHE A 349     -15.604 -15.912   2.577  1.00 97.45           O  
ATOM   2653  CG  PHE A 349     -12.538 -14.546   5.328  1.00 97.45           C  
ATOM   2654  CD1 PHE A 349     -12.358 -15.331   6.484  1.00 97.45           C  
ATOM   2655  CD2 PHE A 349     -11.716 -13.425   5.104  1.00 97.45           C  
ATOM   2656  CE1 PHE A 349     -11.380 -14.975   7.429  1.00 97.45           C  
ATOM   2657  CE2 PHE A 349     -10.749 -13.063   6.056  1.00 97.45           C  
ATOM   2658  CZ  PHE A 349     -10.600 -13.826   7.225  1.00 97.45           C  
ATOM   2659  N   ASN A 350     -14.148 -17.033   1.309  1.00 95.49           N  
ATOM   2660  CA  ASN A 350     -15.007 -17.162   0.120  1.00 95.49           C  
ATOM   2661  C   ASN A 350     -15.449 -15.816  -0.506  1.00 95.49           C  
ATOM   2662  CB  ASN A 350     -16.197 -18.104   0.403  1.00 95.49           C  
ATOM   2663  O   ASN A 350     -16.477 -15.762  -1.183  1.00 95.49           O  
ATOM   2664  CG  ASN A 350     -15.790 -19.434   0.999  1.00 95.49           C  
ATOM   2665  ND2 ASN A 350     -16.242 -19.740   2.193  1.00 95.49           N  
ATOM   2666  OD1 ASN A 350     -15.069 -20.219   0.411  1.00 95.49           O  
ATOM   2667  N   GLY A 351     -14.693 -14.733  -0.296  1.00 96.63           N  
ATOM   2668  CA  GLY A 351     -15.053 -13.387  -0.761  1.00 96.63           C  
ATOM   2669  C   GLY A 351     -16.068 -12.658   0.128  1.00 96.63           C  
ATOM   2670  O   GLY A 351     -16.660 -11.673  -0.309  1.00 96.63           O  
ATOM   2671  N   GLU A 352     -16.288 -13.129   1.358  1.00 98.03           N  
ATOM   2672  CA  GLU A 352     -17.019 -12.387   2.387  1.00 98.03           C  
ATOM   2673  C   GLU A 352     -16.210 -11.154   2.826  1.00 98.03           C  
ATOM   2674  CB  GLU A 352     -17.298 -13.317   3.582  1.00 98.03           C  
ATOM   2675  O   GLU A 352     -15.046 -11.271   3.216  1.00 98.03           O  
ATOM   2676  CG  GLU A 352     -18.253 -12.722   4.628  1.00 98.03           C  
ATOM   2677  CD  GLU A 352     -18.215 -13.525   5.938  1.00 98.03           C  
ATOM   2678  OE1 GLU A 352     -17.839 -12.940   6.984  1.00 98.03           O  
ATOM   2679  OE2 GLU A 352     -18.497 -14.742   5.916  1.00 98.03           O  
ATOM   2680  N   PHE A 353     -16.833  -9.972   2.814  1.00 98.69           N  
ATOM   2681  CA  PHE A 353     -16.237  -8.795   3.444  1.00 98.69           C  
ATOM   2682  C   PHE A 353     -16.241  -8.952   4.963  1.00 98.69           C  
ATOM   2683  CB  PHE A 353     -16.985  -7.511   3.087  1.00 98.69           C  
ATOM   2684  O   PHE A 353     -17.269  -9.260   5.567  1.00 98.69           O  
ATOM   2685  CG  PHE A 353     -16.794  -7.019   1.675  1.00 98.69           C  
ATOM   2686  CD1 PHE A 353     -15.846  -6.013   1.413  1.00 98.69           C  
ATOM   2687  CD2 PHE A 353     -17.565  -7.553   0.629  1.00 98.69           C  
ATOM   2688  CE1 PHE A 353     -15.661  -5.548   0.102  1.00 98.69           C  
ATOM   2689  CE2 PHE A 353     -17.373  -7.093  -0.681  1.00 98.69           C  
ATOM   2690  CZ  PHE A 353     -16.420  -6.095  -0.942  1.00 98.69           C  
ATOM   2691  N   LYS A 354     -15.108  -8.669   5.602  1.00 98.71           N  
ATOM   2692  CA  LYS A 354     -15.036  -8.561   7.058  1.00 98.71           C  
ATOM   2693  C   LYS A 354     -15.459  -7.160   7.498  1.00 98.71           C  
ATOM   2694  CB  LYS A 354     -13.652  -8.976   7.577  1.00 98.71           C  
ATOM   2695  O   LYS A 354     -15.289  -6.185   6.766  1.00 98.71           O  
ATOM   2696  CG  LYS A 354     -13.131 -10.327   7.047  1.00 98.71           C  
ATOM   2697  CD  LYS A 354     -14.137 -11.488   7.110  1.00 98.71           C  
ATOM   2698  CE  LYS A 354     -14.668 -11.740   8.521  1.00 98.71           C  
ATOM   2699  NZ  LYS A 354     -15.694 -12.806   8.495  1.00 98.71           N  
ATOM   2700  N   ASN A 355     -16.022  -7.086   8.699  1.00 98.73           N  
ATOM   2701  CA  ASN A 355     -16.557  -5.861   9.282  1.00 98.73           C  
ATOM   2702  C   ASN A 355     -15.464  -4.830   9.610  1.00 98.73           C  
ATOM   2703  CB  ASN A 355     -17.420  -6.245  10.503  1.00 98.73           C  
ATOM   2704  O   ASN A 355     -14.261  -5.113   9.552  1.00 98.73           O  
ATOM   2705  CG  ASN A 355     -16.646  -6.585  11.765  1.00 98.73           C  
ATOM   2706  ND2 ASN A 355     -17.282  -6.460  12.904  1.00 98.73           N  
ATOM   2707  OD1 ASN A 355     -15.484  -6.960  11.758  1.00 98.73           O  
ATOM   2708  N   ARG A 356     -15.895  -3.633  10.006  1.00 98.64           N  
ATOM   2709  CA  ARG A 356     -15.022  -2.530  10.409  1.00 98.64           C  
ATOM   2710  C   ARG A 356     -14.005  -2.936  11.476  1.00 98.64           C  
ATOM   2711  CB  ARG A 356     -15.918  -1.381  10.885  1.00 98.64           C  
ATOM   2712  O   ARG A 356     -12.832  -2.617  11.332  1.00 98.64           O  
ATOM   2713  CG  ARG A 356     -15.072  -0.231  11.421  1.00 98.64           C  
ATOM   2714  CD  ARG A 356     -15.950   0.934  11.841  1.00 98.64           C  
ATOM   2715  NE  ARG A 356     -15.099   1.892  12.541  1.00 98.64           N  
ATOM   2716  NH1 ARG A 356     -16.544   3.647  12.690  1.00 98.64           N  
ATOM   2717  NH2 ARG A 356     -14.387   3.808  13.389  1.00 98.64           N  
ATOM   2718  CZ  ARG A 356     -15.363   3.124  12.873  1.00 98.64           C  
ATOM   2719  N   GLU A 357     -14.427  -3.639  12.528  1.00 98.61           N  
ATOM   2720  CA  GLU A 357     -13.536  -4.031  13.635  1.00 98.61           C  
ATOM   2721  C   GLU A 357     -12.380  -4.926  13.157  1.00 98.61           C  
ATOM   2722  CB  GLU A 357     -14.347  -4.775  14.711  1.00 98.61           C  
ATOM   2723  O   GLU A 357     -11.246  -4.787  13.614  1.00 98.61           O  
ATOM   2724  CG  GLU A 357     -13.572  -4.939  16.033  1.00 98.61           C  
ATOM   2725  CD  GLU A 357     -14.091  -6.095  16.901  1.00 98.61           C  
ATOM   2726  OE1 GLU A 357     -13.237  -6.737  17.565  1.00 98.61           O  
ATOM   2727  OE2 GLU A 357     -15.302  -6.391  16.864  1.00 98.61           O  
ATOM   2728  N   TYR A 358     -12.654  -5.846  12.229  1.00 98.64           N  
ATOM   2729  CA  TYR A 358     -11.622  -6.682  11.625  1.00 98.64           C  
ATOM   2730  C   TYR A 358     -10.694  -5.846  10.728  1.00 98.64           C  
ATOM   2731  CB  TYR A 358     -12.301  -7.841  10.885  1.00 98.64           C  
ATOM   2732  O   TYR A 358      -9.476  -5.943  10.852  1.00 98.64           O  
ATOM   2733  CG  TYR A 358     -11.334  -8.881  10.354  1.00 98.64           C  
ATOM   2734  CD1 TYR A 358     -10.604  -8.600   9.187  1.00 98.64           C  
ATOM   2735  CD2 TYR A 358     -11.134 -10.107  11.028  1.00 98.64           C  
ATOM   2736  CE1 TYR A 358      -9.655  -9.518   8.713  1.00 98.64           C  
ATOM   2737  CE2 TYR A 358     -10.181 -11.035  10.546  1.00 98.64           C  
ATOM   2738  OH  TYR A 358      -8.483 -11.565   8.892  1.00 98.64           O  
ATOM   2739  CZ  TYR A 358      -9.429 -10.730   9.390  1.00 98.64           C  
ATOM   2740  N   ALA A 359     -11.249  -4.969   9.886  1.00 98.81           N  
ATOM   2741  CA  ALA A 359     -10.464  -4.080   9.027  1.00 98.81           C  
ATOM   2742  C   ALA A 359      -9.532  -3.147   9.826  1.00 98.81           C  
ATOM   2743  CB  ALA A 359     -11.444  -3.293   8.155  1.00 98.81           C  
ATOM   2744  O   ALA A 359      -8.368  -2.982   9.472  1.00 98.81           O  
ATOM   2745  N   GLU A 360     -10.000  -2.592  10.948  1.00 98.71           N  
ATOM   2746  CA  GLU A 360      -9.181  -1.759  11.837  1.00 98.71           C  
ATOM   2747  C   GLU A 360      -7.994  -2.531  12.446  1.00 98.71           C  
ATOM   2748  CB  GLU A 360     -10.059  -1.120  12.932  1.00 98.71           C  
ATOM   2749  O   GLU A 360      -6.928  -1.939  12.614  1.00 98.71           O  
ATOM   2750  CG  GLU A 360     -10.980  -0.004  12.392  1.00 98.71           C  
ATOM   2751  CD  GLU A 360     -11.840   0.678  13.474  1.00 98.71           C  
ATOM   2752  OE1 GLU A 360     -12.416   1.763  13.189  1.00 98.71           O  
ATOM   2753  OE2 GLU A 360     -11.918   0.173  14.614  1.00 98.71           O  
ATOM   2754  N   LYS A 361      -8.129  -3.843  12.704  1.00 98.59           N  
ATOM   2755  CA  LYS A 361      -7.020  -4.702  13.171  1.00 98.59           C  
ATOM   2756  C   LYS A 361      -5.969  -4.935  12.088  1.00 98.59           C  
ATOM   2757  CB  LYS A 361      -7.542  -6.052  13.685  1.00 98.59           C  
ATOM   2758  O   LYS A 361      -4.786  -4.831  12.387  1.00 98.59           O  
ATOM   2759  CG  LYS A 361      -8.339  -5.902  14.985  1.00 98.59           C  
ATOM   2760  CD  LYS A 361      -9.135  -7.176  15.280  1.00 98.59           C  
ATOM   2761  CE  LYS A 361     -10.080  -6.890  16.446  1.00 98.59           C  
ATOM   2762  NZ  LYS A 361     -11.104  -7.945  16.589  1.00 98.59           N  
ATOM   2763  N   VAL A 362      -6.388  -5.189  10.845  1.00 98.59           N  
ATOM   2764  CA  VAL A 362      -5.471  -5.334   9.696  1.00 98.59           C  
ATOM   2765  C   VAL A 362      -4.695  -4.030   9.450  1.00 98.59           C  
ATOM   2766  CB  VAL A 362      -6.242  -5.765   8.431  1.00 98.59           C  
ATOM   2767  O   VAL A 362      -3.491  -4.050   9.194  1.00 98.59           O  
ATOM   2768  CG1 VAL A 362      -5.312  -5.947   7.234  1.00 98.59           C  
ATOM   2769  CG2 VAL A 362      -6.969  -7.105   8.617  1.00 98.59           C  
ATOM   2770  N   ILE A 363      -5.348  -2.873   9.601  1.00 98.83           N  
ATOM   2771  CA  ILE A 363      -4.682  -1.563   9.499  1.00 98.83           C  
ATOM   2772  C   ILE A 363      -3.682  -1.346  10.642  1.00 98.83           C  
ATOM   2773  CB  ILE A 363      -5.718  -0.424   9.459  1.00 98.83           C  
ATOM   2774  O   ILE A 363      -2.577  -0.860  10.407  1.00 98.83           O  
ATOM   2775  CG1 ILE A 363      -6.591  -0.526   8.196  1.00 98.83           C  
ATOM   2776  CG2 ILE A 363      -5.008   0.943   9.473  1.00 98.83           C  
ATOM   2777  CD1 ILE A 363      -7.892   0.273   8.314  1.00 98.83           C  
ATOM   2778  N   ASP A 364      -4.050  -1.690  11.880  1.00 98.67           N  
ATOM   2779  CA  ASP A 364      -3.138  -1.564  13.021  1.00 98.67           C  
ATOM   2780  C   ASP A 364      -1.914  -2.494  12.862  1.00 98.67           C  
ATOM   2781  CB  ASP A 364      -3.899  -1.779  14.351  1.00 98.67           C  
ATOM   2782  O   ASP A 364      -0.795  -2.073  13.151  1.00 98.67           O  
ATOM   2783  CG  ASP A 364      -4.767  -0.578  14.788  1.00 98.67           C  
ATOM   2784  OD1 ASP A 364      -4.517   0.573  14.360  1.00 98.67           O  
ATOM   2785  OD2 ASP A 364      -5.694  -0.726  15.624  1.00 98.67           O  
ATOM   2786  N   GLU A 365      -2.089  -3.707  12.324  1.00 98.52           N  
ATOM   2787  CA  GLU A 365      -1.000  -4.653  12.038  1.00 98.52           C  
ATOM   2788  C   GLU A 365      -0.066  -4.166  10.910  1.00 98.52           C  
ATOM   2789  CB  GLU A 365      -1.612  -6.037  11.754  1.00 98.52           C  
ATOM   2790  O   GLU A 365       1.142  -4.034  11.122  1.00 98.52           O  
ATOM   2791  CG  GLU A 365      -0.536  -7.101  11.530  1.00 98.52           C  
ATOM   2792  CD  GLU A 365      -1.130  -8.512  11.429  1.00 98.52           C  
ATOM   2793  OE1 GLU A 365      -0.906  -9.311  12.368  1.00 98.52           O  
ATOM   2794  OE2 GLU A 365      -1.784  -8.789  10.401  1.00 98.52           O  
ATOM   2795  N   THR A 366      -0.609  -3.790   9.747  1.00 98.79           N  
ATOM   2796  CA  THR A 366       0.185  -3.238   8.627  1.00 98.79           C  
ATOM   2797  C   THR A 366       0.888  -1.920   8.987  1.00 98.79           C  
ATOM   2798  CB  THR A 366      -0.662  -3.050   7.357  1.00 98.79           C  
ATOM   2799  O   THR A 366       1.950  -1.604   8.442  1.00 98.79           O  
ATOM   2800  CG2 THR A 366      -1.111  -4.373   6.743  1.00 98.79           C  
ATOM   2801  OG1 THR A 366      -1.816  -2.298   7.643  1.00 98.79           O  
ATOM   2802  N   ASN A 367       0.369  -1.159   9.958  1.00 98.80           N  
ATOM   2803  CA  ASN A 367       1.049   0.008  10.525  1.00 98.80           C  
ATOM   2804  C   ASN A 367       2.242  -0.365  11.430  1.00 98.80           C  
ATOM   2805  CB  ASN A 367       0.001   0.875  11.247  1.00 98.80           C  
ATOM   2806  O   ASN A 367       3.229   0.373  11.458  1.00 98.80           O  
ATOM   2807  CG  ASN A 367       0.539   2.176  11.823  1.00 98.80           C  
ATOM   2808  ND2 ASN A 367       1.149   3.023  11.034  1.00 98.80           N  
ATOM   2809  OD1 ASN A 367       0.403   2.482  13.001  1.00 98.80           O  
ATOM   2810  N   GLU A 368       2.204  -1.487  12.158  1.00 98.68           N  
ATOM   2811  CA  GLU A 368       3.376  -2.001  12.893  1.00 98.68           C  
ATOM   2812  C   GLU A 368       4.459  -2.558  11.948  1.00 98.68           C  
ATOM   2813  CB  GLU A 368       2.974  -3.038  13.960  1.00 98.68           C  
ATOM   2814  O   GLU A 368       5.653  -2.338  12.187  1.00 98.68           O  
ATOM   2815  CG  GLU A 368       2.125  -2.497  15.130  1.00 98.68           C  
ATOM   2816  CD  GLU A 368       2.745  -1.315  15.898  1.00 98.68           C  
ATOM   2817  OE1 GLU A 368       1.984  -0.442  16.385  1.00 98.68           O  
ATOM   2818  OE2 GLU A 368       3.987  -1.182  15.966  1.00 98.68           O  
ATOM   2819  N   TYR A 369       4.074  -3.176  10.825  1.00 98.56           N  
ATOM   2820  CA  TYR A 369       5.024  -3.559   9.772  1.00 98.56           C  
ATOM   2821  C   TYR A 369       5.719  -2.331   9.167  1.00 98.56           C  
ATOM   2822  CB  TYR A 369       4.330  -4.423   8.705  1.00 98.56           C  
ATOM   2823  O   TYR A 369       6.951  -2.272   9.147  1.00 98.56           O  
ATOM   2824  CG  TYR A 369       3.742  -5.741   9.191  1.00 98.56           C  
ATOM   2825  CD1 TYR A 369       4.331  -6.454  10.258  1.00 98.56           C  
ATOM   2826  CD2 TYR A 369       2.591  -6.259   8.565  1.00 98.56           C  
ATOM   2827  CE1 TYR A 369       3.723  -7.624  10.746  1.00 98.56           C  
ATOM   2828  CE2 TYR A 369       1.984  -7.437   9.046  1.00 98.56           C  
ATOM   2829  OH  TYR A 369       1.947  -9.198  10.707  1.00 98.56           O  
ATOM   2830  CZ  TYR A 369       2.536  -8.104  10.161  1.00 98.56           C  
ATOM   2831  N   TRP A 370       4.976  -1.283   8.792  1.00 98.72           N  
ATOM   2832  CA  TRP A 370       5.578  -0.034   8.302  1.00 98.72           C  
ATOM   2833  C   TRP A 370       6.514   0.639   9.331  1.00 98.72           C  
ATOM   2834  CB  TRP A 370       4.477   0.928   7.854  1.00 98.72           C  
ATOM   2835  O   TRP A 370       7.607   1.093   8.981  1.00 98.72           O  
ATOM   2836  CG  TRP A 370       5.002   2.286   7.514  1.00 98.72           C  
ATOM   2837  CD1 TRP A 370       5.564   2.645   6.338  1.00 98.72           C  
ATOM   2838  CD2 TRP A 370       5.153   3.436   8.401  1.00 98.72           C  
ATOM   2839  CE2 TRP A 370       5.855   4.458   7.699  1.00 98.72           C  
ATOM   2840  CE3 TRP A 370       4.782   3.704   9.736  1.00 98.72           C  
ATOM   2841  NE1 TRP A 370       6.088   3.919   6.452  1.00 98.72           N  
ATOM   2842  CH2 TRP A 370       5.783   5.930   9.619  1.00 98.72           C  
ATOM   2843  CZ2 TRP A 370       6.177   5.686   8.292  1.00 98.72           C  
ATOM   2844  CZ3 TRP A 370       5.090   4.940  10.340  1.00 98.72           C  
ATOM   2845  N   LYS A 371       6.149   0.653  10.624  1.00 98.55           N  
ATOM   2846  CA  LYS A 371       7.015   1.162  11.714  1.00 98.55           C  
ATOM   2847  C   LYS A 371       8.315   0.376  11.884  1.00 98.55           C  
ATOM   2848  CB  LYS A 371       6.277   1.082  13.052  1.00 98.55           C  
ATOM   2849  O   LYS A 371       9.226   0.885  12.548  1.00 98.55           O  
ATOM   2850  CG  LYS A 371       5.236   2.182  13.261  1.00 98.55           C  
ATOM   2851  CD  LYS A 371       4.389   1.777  14.468  1.00 98.55           C  
ATOM   2852  CE  LYS A 371       3.127   2.620  14.580  1.00 98.55           C  
ATOM   2853  NZ  LYS A 371       2.003   1.765  15.013  1.00 98.55           N  
ATOM   2854  N   THR A 372       8.371  -0.852  11.375  1.00 98.23           N  
ATOM   2855  CA  THR A 372       9.577  -1.683  11.331  1.00 98.23           C  
ATOM   2856  C   THR A 372      10.392  -1.333  10.088  1.00 98.23           C  
ATOM   2857  CB  THR A 372       9.218  -3.175  11.412  1.00 98.23           C  
ATOM   2858  O   THR A 372      11.547  -0.935  10.234  1.00 98.23           O  
ATOM   2859  CG2 THR A 372      10.460  -4.062  11.494  1.00 98.23           C  
ATOM   2860  OG1 THR A 372       8.469  -3.386  12.592  1.00 98.23           O  
ATOM   2861  N   LEU A 373       9.760  -1.334   8.906  1.00 98.31           N  
ATOM   2862  CA  LEU A 373      10.363  -0.962   7.618  1.00 98.31           C  
ATOM   2863  C   LEU A 373      11.106   0.384   7.671  1.00 98.31           C  
ATOM   2864  CB  LEU A 373       9.240  -0.923   6.561  1.00 98.31           C  
ATOM   2865  O   LEU A 373      12.258   0.480   7.252  1.00 98.31           O  
ATOM   2866  CG  LEU A 373       9.679  -0.450   5.162  1.00 98.31           C  
ATOM   2867  CD1 LEU A 373      10.658  -1.417   4.498  1.00 98.31           C  
ATOM   2868  CD2 LEU A 373       8.469  -0.275   4.247  1.00 98.31           C  
ATOM   2869  N   ILE A 374      10.481   1.429   8.226  1.00 98.09           N  
ATOM   2870  CA  ILE A 374      11.068   2.782   8.252  1.00 98.09           C  
ATOM   2871  C   ILE A 374      12.353   2.873   9.109  1.00 98.09           C  
ATOM   2872  CB  ILE A 374       9.975   3.807   8.654  1.00 98.09           C  
ATOM   2873  O   ILE A 374      13.139   3.815   8.971  1.00 98.09           O  
ATOM   2874  CG1 ILE A 374      10.210   5.179   7.990  1.00 98.09           C  
ATOM   2875  CG2 ILE A 374       9.835   3.958  10.178  1.00 98.09           C  
ATOM   2876  CD1 ILE A 374       9.749   5.195   6.526  1.00 98.09           C  
ATOM   2877  N   LYS A 375      12.587   1.881   9.980  1.00 98.24           N  
ATOM   2878  CA  LYS A 375      13.751   1.775  10.876  1.00 98.24           C  
ATOM   2879  C   LYS A 375      14.829   0.820  10.361  1.00 98.24           C  
ATOM   2880  CB  LYS A 375      13.292   1.355  12.278  1.00 98.24           C  
ATOM   2881  O   LYS A 375      15.845   0.636  11.033  1.00 98.24           O  
ATOM   2882  CG  LYS A 375      12.392   2.411  12.924  1.00 98.24           C  
ATOM   2883  CD  LYS A 375      11.836   1.877  14.242  1.00 98.24           C  
ATOM   2884  CE  LYS A 375      10.723   2.810  14.719  1.00 98.24           C  
ATOM   2885  NZ  LYS A 375       9.594   2.020  15.254  1.00 98.24           N  
ATOM   2886  N   GLU A 376      14.633   0.194   9.204  1.00 97.47           N  
ATOM   2887  CA  GLU A 376      15.662  -0.642   8.594  1.00 97.47           C  
ATOM   2888  C   GLU A 376      16.825   0.205   8.070  1.00 97.47           C  
ATOM   2889  CB  GLU A 376      15.090  -1.509   7.471  1.00 97.47           C  
ATOM   2890  O   GLU A 376      16.636   1.297   7.543  1.00 97.47           O  
ATOM   2891  CG  GLU A 376      14.096  -2.549   8.005  1.00 97.47           C  
ATOM   2892  CD  GLU A 376      13.708  -3.603   6.960  1.00 97.47           C  
ATOM   2893  OE1 GLU A 376      12.966  -4.526   7.354  1.00 97.47           O  
ATOM   2894  OE2 GLU A 376      14.207  -3.522   5.812  1.00 97.47           O  
ATOM   2895  N   ALA A 377      18.049  -0.315   8.195  1.00 97.34           N  
ATOM   2896  CA  ALA A 377      19.254   0.372   7.726  1.00 97.34           C  
ATOM   2897  C   ALA A 377      19.598   0.105   6.250  1.00 97.34           C  
ATOM   2898  CB  ALA A 377      20.410  -0.015   8.658  1.00 97.34           C  
ATOM   2899  O   ALA A 377      20.440   0.800   5.685  1.00 97.34           O  
ATOM   2900  N   ASN A 378      19.015  -0.942   5.654  1.00 96.77           N  
ATOM   2901  CA  ASN A 378      19.196  -1.319   4.248  1.00 96.77           C  
ATOM   2902  C   ASN A 378      17.894  -1.939   3.679  1.00 96.77           C  
ATOM   2903  CB  ASN A 378      20.393  -2.289   4.095  1.00 96.77           C  
ATOM   2904  O   ASN A 378      17.923  -3.101   3.265  1.00 96.77           O  
ATOM   2905  CG  ASN A 378      21.725  -1.756   4.585  1.00 96.77           C  
ATOM   2906  ND2 ASN A 378      22.082  -2.037   5.817  1.00 96.77           N  
ATOM   2907  OD1 ASN A 378      22.490  -1.128   3.872  1.00 96.77           O  
ATOM   2908  N   PRO A 379      16.754  -1.222   3.705  1.00 96.23           N  
ATOM   2909  CA  PRO A 379      15.491  -1.740   3.186  1.00 96.23           C  
ATOM   2910  C   PRO A 379      15.560  -1.992   1.674  1.00 96.23           C  
ATOM   2911  CB  PRO A 379      14.427  -0.699   3.548  1.00 96.23           C  
ATOM   2912  O   PRO A 379      16.312  -1.343   0.944  1.00 96.23           O  
ATOM   2913  CG  PRO A 379      15.220   0.602   3.647  1.00 96.23           C  
ATOM   2914  CD  PRO A 379      16.596   0.161   4.133  1.00 96.23           C  
ATOM   2915  N   SER A 380      14.744  -2.929   1.187  1.00 95.77           N  
ATOM   2916  CA  SER A 380      14.588  -3.205  -0.253  1.00 95.77           C  
ATOM   2917  C   SER A 380      13.730  -2.156  -0.982  1.00 95.77           C  
ATOM   2918  CB  SER A 380      13.974  -4.595  -0.440  1.00 95.77           C  
ATOM   2919  O   SER A 380      13.748  -2.083  -2.214  1.00 95.77           O  
ATOM   2920  OG  SER A 380      12.677  -4.607   0.120  1.00 95.77           O  
ATOM   2921  N   LEU A 381      12.988  -1.352  -0.216  1.00 97.63           N  
ATOM   2922  CA  LEU A 381      12.114  -0.269  -0.656  1.00 97.63           C  
ATOM   2923  C   LEU A 381      12.698   1.093  -0.273  1.00 97.63           C  
ATOM   2924  CB  LEU A 381      10.710  -0.484  -0.061  1.00 97.63           C  
ATOM   2925  O   LEU A 381      13.590   1.198   0.568  1.00 97.63           O  
ATOM   2926  CG  LEU A 381      10.032  -1.783  -0.534  1.00 97.63           C  
ATOM   2927  CD1 LEU A 381       8.662  -1.908   0.115  1.00 97.63           C  
ATOM   2928  CD2 LEU A 381       9.874  -1.800  -2.059  1.00 97.63           C  
ATOM   2929  N   ASN A 382      12.204   2.154  -0.907  1.00 97.67           N  
ATOM   2930  CA  ASN A 382      12.665   3.503  -0.623  1.00 97.67           C  
ATOM   2931  C   ASN A 382      11.930   4.065   0.596  1.00 97.67           C  
ATOM   2932  CB  ASN A 382      12.480   4.374  -1.870  1.00 97.67           C  
ATOM   2933  O   ASN A 382      10.750   4.370   0.499  1.00 97.67           O  
ATOM   2934  CG  ASN A 382      13.237   5.676  -1.722  1.00 97.67           C  
ATOM   2935  ND2 ASN A 382      14.204   5.911  -2.577  1.00 97.67           N  
ATOM   2936  OD1 ASN A 382      13.045   6.465  -0.814  1.00 97.67           O  
ATOM   2937  N   THR A 383      12.647   4.227   1.708  1.00 97.85           N  
ATOM   2938  CA  THR A 383      12.116   4.730   2.987  1.00 97.85           C  
ATOM   2939  C   THR A 383      12.452   6.201   3.266  1.00 97.85           C  
ATOM   2940  CB  THR A 383      12.556   3.820   4.140  1.00 97.85           C  
ATOM   2941  O   THR A 383      12.308   6.672   4.399  1.00 97.85           O  
ATOM   2942  CG2 THR A 383      11.969   2.415   4.013  1.00 97.85           C  
ATOM   2943  OG1 THR A 383      13.955   3.689   4.127  1.00 97.85           O  
ATOM   2944  N   VAL A 384      12.908   6.949   2.248  1.00 96.94           N  
ATOM   2945  CA  VAL A 384      13.305   8.359   2.395  1.00 96.94           C  
ATOM   2946  C   VAL A 384      12.097   9.201   2.801  1.00 96.94           C  
ATOM   2947  CB  VAL A 384      13.987   8.926   1.135  1.00 96.94           C  
ATOM   2948  O   VAL A 384      11.144   9.351   2.036  1.00 96.94           O  
ATOM   2949  CG1 VAL A 384      14.346  10.411   1.298  1.00 96.94           C  
ATOM   2950  CG2 VAL A 384      15.301   8.185   0.844  1.00 96.94           C  
ATOM   2951  N   SER A 385      12.148   9.749   4.014  1.00 96.39           N  
ATOM   2952  CA  SER A 385      11.021  10.435   4.654  1.00 96.39           C  
ATOM   2953  C   SER A 385      11.486  11.443   5.708  1.00 96.39           C  
ATOM   2954  CB  SER A 385      10.097   9.392   5.291  1.00 96.39           C  
ATOM   2955  O   SER A 385      12.630  11.422   6.155  1.00 96.39           O  
ATOM   2956  OG  SER A 385      10.790   8.615   6.242  1.00 96.39           O  
ATOM   2957  N   ARG A 386      10.593  12.345   6.107  1.00 94.78           N  
ATOM   2958  CA  ARG A 386      10.762  13.345   7.174  1.00 94.78           C  
ATOM   2959  C   ARG A 386      10.242  12.849   8.533  1.00 94.78           C  
ATOM   2960  CB  ARG A 386      10.069  14.651   6.753  1.00 94.78           C  
ATOM   2961  O   ARG A 386      10.128  13.632   9.476  1.00 94.78           O  
ATOM   2962  CG  ARG A 386      10.576  15.199   5.411  1.00 94.78           C  
ATOM   2963  CD  ARG A 386       9.847  16.504   5.086  1.00 94.78           C  
ATOM   2964  NE  ARG A 386      10.248  17.039   3.773  1.00 94.78           N  
ATOM   2965  NH1 ARG A 386      11.902  18.520   4.441  1.00 94.78           N  
ATOM   2966  NH2 ARG A 386      11.365  18.364   2.321  1.00 94.78           N  
ATOM   2967  CZ  ARG A 386      11.162  17.959   3.532  1.00 94.78           C  
ATOM   2968  N   VAL A 387       9.897  11.564   8.640  1.00 95.42           N  
ATOM   2969  CA  VAL A 387       9.485  10.917   9.895  1.00 95.42           C  
ATOM   2970  C   VAL A 387      10.679  10.892  10.866  1.00 95.42           C  
ATOM   2971  CB  VAL A 387       8.947   9.499   9.617  1.00 95.42           C  
ATOM   2972  O   VAL A 387      11.735  10.379  10.490  1.00 95.42           O  
ATOM   2973  CG1 VAL A 387       8.630   8.722  10.900  1.00 95.42           C  
ATOM   2974  CG2 VAL A 387       7.660   9.572   8.786  1.00 95.42           C  
ATOM   2975  N   PRO A 388      10.564  11.402  12.109  1.00 95.16           N  
ATOM   2976  CA  PRO A 388      11.696  11.495  13.042  1.00 95.16           C  
ATOM   2977  C   PRO A 388      12.383  10.159  13.356  1.00 95.16           C  
ATOM   2978  CB  PRO A 388      11.115  12.108  14.321  1.00 95.16           C  
ATOM   2979  O   PRO A 388      13.584  10.123  13.612  1.00 95.16           O  
ATOM   2980  CG  PRO A 388       9.937  12.933  13.814  1.00 95.16           C  
ATOM   2981  CD  PRO A 388       9.404  12.085  12.665  1.00 95.16           C  
ATOM   2982  N   GLU A 389      11.630   9.060  13.337  1.00 95.46           N  
ATOM   2983  CA  GLU A 389      12.112   7.703  13.601  1.00 95.46           C  
ATOM   2984  C   GLU A 389      12.736   7.011  12.376  1.00 95.46           C  
ATOM   2985  CB  GLU A 389      10.960   6.841  14.156  1.00 95.46           C  
ATOM   2986  O   GLU A 389      13.255   5.902  12.517  1.00 95.46           O  
ATOM   2987  CG  GLU A 389      10.349   7.331  15.482  1.00 95.46           C  
ATOM   2988  CD  GLU A 389       9.395   8.537  15.376  1.00 95.46           C  
ATOM   2989  OE1 GLU A 389       9.034   9.061  16.452  1.00 95.46           O  
ATOM   2990  OE2 GLU A 389       9.020   8.924  14.245  1.00 95.46           O  
ATOM   2991  N   ALA A 390      12.680   7.617  11.184  1.00 97.02           N  
ATOM   2992  CA  ALA A 390      13.212   7.017   9.965  1.00 97.02           C  
ATOM   2993  C   ALA A 390      14.748   6.996   9.957  1.00 97.02           C  
ATOM   2994  CB  ALA A 390      12.665   7.757   8.740  1.00 97.02           C  
ATOM   2995  O   ALA A 390      15.397   8.007  10.238  1.00 97.02           O  
ATOM   2996  N   VAL A 391      15.350   5.874   9.551  1.00 97.54           N  
ATOM   2997  CA  VAL A 391      16.814   5.807   9.354  1.00 97.54           C  
ATOM   2998  C   VAL A 391      17.250   6.633   8.138  1.00 97.54           C  
ATOM   2999  CB  VAL A 391      17.292   4.345   9.258  1.00 97.54           C  
ATOM   3000  O   VAL A 391      18.320   7.244   8.145  1.00 97.54           O  
ATOM   3001  CG1 VAL A 391      18.764   4.229   8.843  1.00 97.54           C  
ATOM   3002  CG2 VAL A 391      17.168   3.675  10.632  1.00 97.54           C  
ATOM   3003  N   HIS A 392      16.405   6.705   7.108  1.00 97.17           N  
ATOM   3004  CA  HIS A 392      16.677   7.417   5.863  1.00 97.17           C  
ATOM   3005  C   HIS A 392      15.952   8.772   5.843  1.00 97.17           C  
ATOM   3006  CB  HIS A 392      16.345   6.491   4.684  1.00 97.17           C  
ATOM   3007  O   HIS A 392      14.852   8.910   5.315  1.00 97.17           O  
ATOM   3008  CG  HIS A 392      17.194   5.238   4.686  1.00 97.17           C  
ATOM   3009  CD2 HIS A 392      16.870   4.029   5.244  1.00 97.17           C  
ATOM   3010  ND1 HIS A 392      18.478   5.121   4.200  1.00 97.17           N  
ATOM   3011  CE1 HIS A 392      18.906   3.870   4.444  1.00 97.17           C  
ATOM   3012  NE2 HIS A 392      17.959   3.169   5.076  1.00 97.17           N  
ATOM   3013  N   GLN A 393      16.584   9.786   6.438  1.00 96.78           N  
ATOM   3014  CA  GLN A 393      16.031  11.142   6.525  1.00 96.78           C  
ATOM   3015  C   GLN A 393      16.012  11.858   5.163  1.00 96.78           C  
ATOM   3016  CB  GLN A 393      16.817  11.955   7.566  1.00 96.78           C  
ATOM   3017  O   GLN A 393      17.033  11.962   4.480  1.00 96.78           O  
ATOM   3018  CG  GLN A 393      16.586  11.456   9.005  1.00 96.78           C  
ATOM   3019  CD  GLN A 393      15.150  11.676   9.475  1.00 96.78           C  
ATOM   3020  NE2 GLN A 393      14.535  10.701  10.098  1.00 96.78           N  
ATOM   3021  OE1 GLN A 393      14.572  12.732   9.288  1.00 96.78           O  
ATOM   3022  N   GLY A 394      14.849  12.386   4.783  1.00 95.45           N  
ATOM   3023  CA  GLY A 394      14.646  13.219   3.601  1.00 95.45           C  
ATOM   3024  C   GLY A 394      14.995  14.683   3.867  1.00 95.45           C  
ATOM   3025  O   GLY A 394      14.531  15.273   4.841  1.00 95.45           O  
ATOM   3026  N   THR A 395      15.786  15.285   2.977  1.00 95.87           N  
ATOM   3027  CA  THR A 395      16.156  16.711   3.033  1.00 95.87           C  
ATOM   3028  C   THR A 395      15.534  17.501   1.883  1.00 95.87           C  
ATOM   3029  CB  THR A 395      17.680  16.938   3.088  1.00 95.87           C  
ATOM   3030  O   THR A 395      15.071  16.928   0.890  1.00 95.87           O  
ATOM   3031  CG2 THR A 395      18.430  15.937   3.969  1.00 95.87           C  
ATOM   3032  OG1 THR A 395      18.270  16.928   1.808  1.00 95.87           O  
ATOM   3033  N   ASP A 396      15.551  18.829   1.986  1.00 95.23           N  
ATOM   3034  CA  ASP A 396      15.034  19.715   0.939  1.00 95.23           C  
ATOM   3035  C   ASP A 396      15.867  19.625  -0.350  1.00 95.23           C  
ATOM   3036  CB  ASP A 396      14.967  21.157   1.468  1.00 95.23           C  
ATOM   3037  O   ASP A 396      15.317  19.692  -1.449  1.00 95.23           O  
ATOM   3038  CG  ASP A 396      13.940  21.351   2.592  1.00 95.23           C  
ATOM   3039  OD1 ASP A 396      13.118  20.427   2.821  1.00 95.23           O  
ATOM   3040  OD2 ASP A 396      13.962  22.430   3.217  1.00 95.23           O  
ATOM   3041  N   GLU A 397      17.175  19.378  -0.243  1.00 96.12           N  
ATOM   3042  CA  GLU A 397      18.056  19.124  -1.387  1.00 96.12           C  
ATOM   3043  C   GLU A 397      17.730  17.789  -2.065  1.00 96.12           C  
ATOM   3044  CB  GLU A 397      19.540  19.112  -0.978  1.00 96.12           C  
ATOM   3045  O   GLU A 397      17.716  17.708  -3.295  1.00 96.12           O  
ATOM   3046  CG  GLU A 397      20.035  20.370  -0.246  1.00 96.12           C  
ATOM   3047  CD  GLU A 397      19.593  20.464   1.224  1.00 96.12           C  
ATOM   3048  OE1 GLU A 397      19.729  21.570   1.786  1.00 96.12           O  
ATOM   3049  OE2 GLU A 397      19.119  19.436   1.773  1.00 96.12           O  
ATOM   3050  N   ALA A 398      17.436  16.742  -1.285  1.00 95.68           N  
ATOM   3051  CA  ALA A 398      17.010  15.451  -1.822  1.00 95.68           C  
ATOM   3052  C   ALA A 398      15.655  15.565  -2.542  1.00 95.68           C  
ATOM   3053  CB  ALA A 398      16.982  14.424  -0.683  1.00 95.68           C  
ATOM   3054  O   ALA A 398      15.499  15.037  -3.644  1.00 95.68           O  
ATOM   3055  N   ALA A 399      14.705  16.309  -1.967  1.00 96.49           N  
ATOM   3056  CA  ALA A 399      13.411  16.606  -2.579  1.00 96.49           C  
ATOM   3057  C   ALA A 399      13.553  17.406  -3.885  1.00 96.49           C  
ATOM   3058  CB  ALA A 399      12.575  17.373  -1.554  1.00 96.49           C  
ATOM   3059  O   ALA A 399      12.974  17.038  -4.909  1.00 96.49           O  
ATOM   3060  N   ALA A 400      14.363  18.469  -3.874  1.00 96.27           N  
ATOM   3061  CA  ALA A 400      14.643  19.274  -5.060  1.00 96.27           C  
ATOM   3062  C   ALA A 400      15.343  18.455  -6.158  1.00 96.27           C  
ATOM   3063  CB  ALA A 400      15.483  20.485  -4.641  1.00 96.27           C  
ATOM   3064  O   ALA A 400      15.029  18.615  -7.336  1.00 96.27           O  
ATOM   3065  N   THR A 401      16.243  17.542  -5.778  1.00 96.51           N  
ATOM   3066  CA  THR A 401      16.916  16.622  -6.709  1.00 96.51           C  
ATOM   3067  C   THR A 401      15.928  15.631  -7.327  1.00 96.51           C  
ATOM   3068  CB  THR A 401      18.058  15.864  -6.010  1.00 96.51           C  
ATOM   3069  O   THR A 401      15.958  15.429  -8.539  1.00 96.51           O  
ATOM   3070  CG2 THR A 401      18.835  14.944  -6.955  1.00 96.51           C  
ATOM   3071  OG1 THR A 401      18.993  16.777  -5.485  1.00 96.51           O  
ATOM   3072  N   ALA A 402      15.028  15.048  -6.526  1.00 95.70           N  
ATOM   3073  CA  ALA A 402      14.012  14.111  -7.006  1.00 95.70           C  
ATOM   3074  C   ALA A 402      13.060  14.772  -8.017  1.00 95.70           C  
ATOM   3075  CB  ALA A 402      13.264  13.523  -5.800  1.00 95.70           C  
ATOM   3076  O   ALA A 402      12.895  14.259  -9.121  1.00 95.70           O  
ATOM   3077  N   ILE A 403      12.506  15.949  -7.694  1.00 95.73           N  
ATOM   3078  CA  ILE A 403      11.635  16.683  -8.625  1.00 95.73           C  
ATOM   3079  C   ILE A 403      12.409  17.170  -9.854  1.00 95.73           C  
ATOM   3080  CB  ILE A 403      10.886  17.826  -7.902  1.00 95.73           C  
ATOM   3081  O   ILE A 403      11.926  17.006 -10.973  1.00 95.73           O  
ATOM   3082  CG1 ILE A 403       9.893  17.177  -6.910  1.00 95.73           C  
ATOM   3083  CG2 ILE A 403      10.168  18.754  -8.906  1.00 95.73           C  
ATOM   3084  CD1 ILE A 403       8.788  18.091  -6.379  1.00 95.73           C  
ATOM   3085  N   GLY A 404      13.614  17.718  -9.677  1.00 96.09           N  
ATOM   3086  CA  GLY A 404      14.448  18.215 -10.776  1.00 96.09           C  
ATOM   3087  C   GLY A 404      14.903  17.135 -11.766  1.00 96.09           C  
ATOM   3088  O   GLY A 404      15.241  17.460 -12.902  1.00 96.09           O  
ATOM   3089  N   ALA A 405      14.877  15.859 -11.368  1.00 95.37           N  
ATOM   3090  CA  ALA A 405      15.125  14.720 -12.251  1.00 95.37           C  
ATOM   3091  C   ALA A 405      13.909  14.331 -13.121  1.00 95.37           C  
ATOM   3092  CB  ALA A 405      15.605  13.547 -11.388  1.00 95.37           C  
ATOM   3093  O   ALA A 405      14.062  13.552 -14.062  1.00 95.37           O  
ATOM   3094  N   THR A 406      12.715  14.864 -12.836  1.00 96.24           N  
ATOM   3095  CA  THR A 406      11.492  14.619 -13.622  1.00 96.24           C  
ATOM   3096  C   THR A 406      11.213  15.760 -14.604  1.00 96.24           C  
ATOM   3097  CB  THR A 406      10.254  14.381 -12.745  1.00 96.24           C  
ATOM   3098  O   THR A 406      11.464  16.922 -14.262  1.00 96.24           O  
ATOM   3099  CG2 THR A 406      10.453  13.212 -11.786  1.00 96.24           C  
ATOM   3100  OG1 THR A 406       9.912  15.526 -11.994  1.00 96.24           O  
ATOM   3101  N   PRO A 407      10.664  15.491 -15.806  1.00 97.18           N  
ATOM   3102  CA  PRO A 407      10.296  16.552 -16.741  1.00 97.18           C  
ATOM   3103  C   PRO A 407       9.245  17.508 -16.156  1.00 97.18           C  
ATOM   3104  CB  PRO A 407       9.787  15.850 -18.006  1.00 97.18           C  
ATOM   3105  O   PRO A 407       8.437  17.127 -15.307  1.00 97.18           O  
ATOM   3106  CG  PRO A 407      10.381  14.445 -17.910  1.00 97.18           C  
ATOM   3107  CD  PRO A 407      10.407  14.188 -16.406  1.00 97.18           C  
ATOM   3108  N   GLU A 408       9.228  18.752 -16.637  1.00 97.20           N  
ATOM   3109  CA  GLU A 408       8.130  19.687 -16.357  1.00 97.20           C  
ATOM   3110  C   GLU A 408       6.783  19.116 -16.833  1.00 97.20           C  
ATOM   3111  CB  GLU A 408       8.395  21.047 -17.031  1.00 97.20           C  
ATOM   3112  O   GLU A 408       6.741  18.315 -17.769  1.00 97.20           O  
ATOM   3113  CG  GLU A 408       9.599  21.811 -16.454  1.00 97.20           C  
ATOM   3114  CD  GLU A 408       9.467  22.056 -14.947  1.00 97.20           C  
ATOM   3115  OE1 GLU A 408      10.455  21.839 -14.209  1.00 97.20           O  
ATOM   3116  OE2 GLU A 408       8.349  22.346 -14.471  1.00 97.20           O  
ATOM   3117  N   HIS A 409       5.681  19.532 -16.199  1.00 97.43           N  
ATOM   3118  CA  HIS A 409       4.339  19.065 -16.557  1.00 97.43           C  
ATOM   3119  C   HIS A 409       4.010  19.414 -18.022  1.00 97.43           C  
ATOM   3120  CB  HIS A 409       3.306  19.640 -15.576  1.00 97.43           C  
ATOM   3121  O   HIS A 409       3.973  20.586 -18.406  1.00 97.43           O  
ATOM   3122  CG  HIS A 409       1.892  19.115 -15.724  1.00 97.43           C  
ATOM   3123  CD2 HIS A 409       1.453  18.055 -16.479  1.00 97.43           C  
ATOM   3124  ND1 HIS A 409       0.792  19.589 -15.042  1.00 97.43           N  
ATOM   3125  CE1 HIS A 409      -0.270  18.832 -15.369  1.00 97.43           C  
ATOM   3126  NE2 HIS A 409       0.084  17.901 -16.263  1.00 97.43           N  
ATOM   3127  N   GLY A 410       3.797  18.379 -18.836  1.00 96.25           N  
ATOM   3128  CA  GLY A 410       3.488  18.463 -20.261  1.00 96.25           C  
ATOM   3129  C   GLY A 410       2.021  18.186 -20.594  1.00 96.25           C  
ATOM   3130  O   GLY A 410       1.181  17.968 -19.726  1.00 96.25           O  
ATOM   3131  N   ALA A 411       1.702  18.183 -21.888  1.00 96.99           N  
ATOM   3132  CA  ALA A 411       0.394  17.742 -22.366  1.00 96.99           C  
ATOM   3133  C   ALA A 411       0.302  16.209 -22.344  1.00 96.99           C  
ATOM   3134  CB  ALA A 411       0.162  18.299 -23.776  1.00 96.99           C  
ATOM   3135  O   ALA A 411       1.252  15.537 -22.737  1.00 96.99           O  
ATOM   3136  N   ASN A 412      -0.855  15.669 -21.950  1.00 96.95           N  
ATOM   3137  CA  ASN A 412      -1.109  14.227 -21.880  1.00 96.95           C  
ATOM   3138  C   ASN A 412      -0.667  13.488 -23.158  1.00 96.95           C  
ATOM   3139  CB  ASN A 412      -2.612  13.963 -21.647  1.00 96.95           C  
ATOM   3140  O   ASN A 412      -1.004  13.895 -24.275  1.00 96.95           O  
ATOM   3141  CG  ASN A 412      -3.223  14.660 -20.445  1.00 96.95           C  
ATOM   3142  ND2 ASN A 412      -4.504  14.494 -20.224  1.00 96.95           N  
ATOM   3143  OD1 ASN A 412      -2.597  15.391 -19.706  1.00 96.95           O  
ATOM   3144  N   ALA A 413       0.010  12.355 -22.984  1.00 96.05           N  
ATOM   3145  CA  ALA A 413       0.275  11.407 -24.055  1.00 96.05           C  
ATOM   3146  C   ALA A 413      -1.050  10.824 -24.604  1.00 96.05           C  
ATOM   3147  CB  ALA A 413       1.233  10.337 -23.511  1.00 96.05           C  
ATOM   3148  O   ALA A 413      -2.069  10.812 -23.906  1.00 96.05           O  
ATOM   3149  N   PRO A 414      -1.092  10.343 -25.860  1.00 94.91           N  
ATOM   3150  CA  PRO A 414      -2.300   9.738 -26.408  1.00 94.91           C  
ATOM   3151  C   PRO A 414      -2.661   8.444 -25.666  1.00 94.91           C  
ATOM   3152  CB  PRO A 414      -2.001   9.493 -27.890  1.00 94.91           C  
ATOM   3153  O   PRO A 414      -1.810   7.586 -25.432  1.00 94.91           O  
ATOM   3154  CG  PRO A 414      -0.480   9.339 -27.919  1.00 94.91           C  
ATOM   3155  CD  PRO A 414      -0.012  10.307 -26.833  1.00 94.91           C  
ATOM   3156  N   LEU A 415      -3.947   8.280 -25.348  1.00 93.66           N  
ATOM   3157  CA  LEU A 415      -4.478   7.024 -24.817  1.00 93.66           C  
ATOM   3158  C   LEU A 415      -4.342   5.880 -25.844  1.00 93.66           C  
ATOM   3159  CB  LEU A 415      -5.955   7.214 -24.428  1.00 93.66           C  
ATOM   3160  O   LEU A 415      -4.505   6.121 -27.046  1.00 93.66           O  
ATOM   3161  CG  LEU A 415      -6.176   7.940 -23.090  1.00 93.66           C  
ATOM   3162  CD1 LEU A 415      -7.655   8.289 -22.916  1.00 93.66           C  
ATOM   3163  CD2 LEU A 415      -5.756   7.070 -21.904  1.00 93.66           C  
ATOM   3164  N   PRO A 416      -4.117   4.625 -25.404  1.00 92.17           N  
ATOM   3165  CA  PRO A 416      -4.202   3.458 -26.278  1.00 92.17           C  
ATOM   3166  C   PRO A 416      -5.584   3.345 -26.932  1.00 92.17           C  
ATOM   3167  CB  PRO A 416      -3.905   2.242 -25.393  1.00 92.17           C  
ATOM   3168  O   PRO A 416      -6.609   3.503 -26.270  1.00 92.17           O  
ATOM   3169  CG  PRO A 416      -3.095   2.833 -24.243  1.00 92.17           C  
ATOM   3170  CD  PRO A 416      -3.718   4.217 -24.065  1.00 92.17           C  
ATOM   3171  N   GLY A 417      -5.625   3.028 -28.229  1.00 91.49           N  
ATOM   3172  CA  GLY A 417      -6.874   2.970 -29.005  1.00 91.49           C  
ATOM   3173  C   GLY A 417      -7.865   1.875 -28.579  1.00 91.49           C  
ATOM   3174  O   GLY A 417      -8.987   1.843 -29.077  1.00 91.49           O  
ATOM   3175  N   ASP A 418      -7.468   0.979 -27.676  1.00 92.99           N  
ATOM   3176  CA  ASP A 418      -8.289  -0.075 -27.084  1.00 92.99           C  
ATOM   3177  C   ASP A 418      -8.696   0.197 -25.621  1.00 92.99           C  
ATOM   3178  CB  ASP A 418      -7.583  -1.431 -27.263  1.00 92.99           C  
ATOM   3179  O   ASP A 418      -9.415  -0.617 -25.043  1.00 92.99           O  
ATOM   3180  CG  ASP A 418      -6.255  -1.577 -26.506  1.00 92.99           C  
ATOM   3181  OD1 ASP A 418      -5.584  -0.544 -26.273  1.00 92.99           O  
ATOM   3182  OD2 ASP A 418      -5.906  -2.747 -26.231  1.00 92.99           O  
ATOM   3183  N   VAL A 419      -8.332   1.345 -25.028  1.00 94.90           N  
ATOM   3184  CA  VAL A 419      -8.663   1.675 -23.623  1.00 94.90           C  
ATOM   3185  C   VAL A 419     -10.172   1.751 -23.347  1.00 94.90           C  
ATOM   3186  CB  VAL A 419      -7.962   2.980 -23.190  1.00 94.90           C  
ATOM   3187  O   VAL A 419     -10.616   1.490 -22.230  1.00 94.90           O  
ATOM   3188  CG1 VAL A 419      -8.636   4.243 -23.741  1.00 94.90           C  
ATOM   3189  CG2 VAL A 419      -7.889   3.100 -21.663  1.00 94.90           C  
ATOM   3190  N   ASP A 420     -10.977   2.067 -24.365  1.00 94.91           N  
ATOM   3191  CA  ASP A 420     -12.444   2.126 -24.295  1.00 94.91           C  
ATOM   3192  C   ASP A 420     -13.130   0.824 -24.738  1.00 94.91           C  
ATOM   3193  CB  ASP A 420     -12.952   3.350 -25.070  1.00 94.91           C  
ATOM   3194  O   ASP A 420     -14.358   0.739 -24.795  1.00 94.91           O  
ATOM   3195  CG  ASP A 420     -12.616   4.659 -24.352  1.00 94.91           C  
ATOM   3196  OD1 ASP A 420     -12.777   4.698 -23.104  1.00 94.91           O  
ATOM   3197  OD2 ASP A 420     -12.226   5.614 -25.052  1.00 94.91           O  
ATOM   3198  N   LYS A 421     -12.355  -0.229 -25.025  1.00 97.43           N  
ATOM   3199  CA  LYS A 421     -12.899  -1.544 -25.360  1.00 97.43           C  
ATOM   3200  C   LYS A 421     -13.641  -2.137 -24.163  1.00 97.43           C  
ATOM   3201  CB  LYS A 421     -11.761  -2.450 -25.837  1.00 97.43           C  
ATOM   3202  O   LYS A 421     -13.126  -2.169 -23.044  1.00 97.43           O  
ATOM   3203  CG  LYS A 421     -12.253  -3.817 -26.320  1.00 97.43           C  
ATOM   3204  CD  LYS A 421     -11.057  -4.610 -26.842  1.00 97.43           C  
ATOM   3205  CE  LYS A 421     -11.489  -6.029 -27.201  1.00 97.43           C  
ATOM   3206  NZ  LYS A 421     -10.316  -6.813 -27.648  1.00 97.43           N  
ATOM   3207  N   TRP A 422     -14.831  -2.665 -24.431  1.00 97.92           N  
ATOM   3208  CA  TRP A 422     -15.583  -3.494 -23.495  1.00 97.92           C  
ATOM   3209  C   TRP A 422     -15.185  -4.962 -23.631  1.00 97.92           C  
ATOM   3210  CB  TRP A 422     -17.085  -3.292 -23.707  1.00 97.92           C  
ATOM   3211  O   TRP A 422     -15.145  -5.514 -24.733  1.00 97.92           O  
ATOM   3212  CG  TRP A 422     -17.573  -1.977 -23.196  1.00 97.92           C  
ATOM   3213  CD1 TRP A 422     -17.889  -0.886 -23.930  1.00 97.92           C  
ATOM   3214  CD2 TRP A 422     -17.744  -1.582 -21.804  1.00 97.92           C  
ATOM   3215  CE2 TRP A 422     -18.196  -0.230 -21.763  1.00 97.92           C  
ATOM   3216  CE3 TRP A 422     -17.545  -2.235 -20.571  1.00 97.92           C  
ATOM   3217  NE1 TRP A 422     -18.261   0.145 -23.088  1.00 97.92           N  
ATOM   3218  CH2 TRP A 422     -18.292  -0.255 -19.348  1.00 97.92           C  
ATOM   3219  CZ2 TRP A 422     -18.467   0.436 -20.559  1.00 97.92           C  
ATOM   3220  CZ3 TRP A 422     -17.824  -1.581 -19.360  1.00 97.92           C  
ATOM   3221  N   HIS A 423     -14.913  -5.593 -22.496  1.00 97.32           N  
ATOM   3222  CA  HIS A 423     -14.665  -7.019 -22.373  1.00 97.32           C  
ATOM   3223  C   HIS A 423     -15.868  -7.676 -21.697  1.00 97.32           C  
ATOM   3224  CB  HIS A 423     -13.356  -7.245 -21.606  1.00 97.32           C  
ATOM   3225  O   HIS A 423     -16.303  -7.246 -20.633  1.00 97.32           O  
ATOM   3226  CG  HIS A 423     -12.138  -6.821 -22.392  1.00 97.32           C  
ATOM   3227  CD2 HIS A 423     -11.722  -5.540 -22.649  1.00 97.32           C  
ATOM   3228  ND1 HIS A 423     -11.220  -7.669 -22.969  1.00 97.32           N  
ATOM   3229  CE1 HIS A 423     -10.252  -6.919 -23.520  1.00 97.32           C  
ATOM   3230  NE2 HIS A 423     -10.530  -5.614 -23.385  1.00 97.32           N  
ATOM   3231  N   PHE A 424     -16.395  -8.725 -22.321  1.00 96.14           N  
ATOM   3232  CA  PHE A 424     -17.456  -9.557 -21.764  1.00 96.14           C  
ATOM   3233  C   PHE A 424     -16.798 -10.844 -21.276  1.00 96.14           C  
ATOM   3234  CB  PHE A 424     -18.539  -9.797 -22.824  1.00 96.14           C  
ATOM   3235  O   PHE A 424     -16.328 -11.643 -22.086  1.00 96.14           O  
ATOM   3236  CG  PHE A 424     -19.239  -8.527 -23.272  1.00 96.14           C  
ATOM   3237  CD1 PHE A 424     -20.426  -8.114 -22.639  1.00 96.14           C  
ATOM   3238  CD2 PHE A 424     -18.686  -7.736 -24.300  1.00 96.14           C  
ATOM   3239  CE1 PHE A 424     -21.057  -6.921 -23.033  1.00 96.14           C  
ATOM   3240  CE2 PHE A 424     -19.309  -6.535 -24.683  1.00 96.14           C  
ATOM   3241  CZ  PHE A 424     -20.496  -6.127 -24.048  1.00 96.14           C  
ATOM   3242  N   VAL A 425     -16.689 -10.988 -19.958  1.00 90.93           N  
ATOM   3243  CA  VAL A 425     -16.078 -12.149 -19.307  1.00 90.93           C  
ATOM   3244  C   VAL A 425     -17.198 -13.064 -18.820  1.00 90.93           C  
ATOM   3245  CB  VAL A 425     -15.132 -11.709 -18.172  1.00 90.93           C  
ATOM   3246  O   VAL A 425     -18.205 -12.590 -18.303  1.00 90.93           O  
ATOM   3247  CG1 VAL A 425     -14.504 -12.910 -17.463  1.00 90.93           C  
ATOM   3248  CG2 VAL A 425     -13.981 -10.847 -18.721  1.00 90.93           C  
ATOM   3249  N   GLN A 426     -17.036 -14.371 -19.013  1.00 77.64           N  
ATOM   3250  CA  GLN A 426     -17.905 -15.365 -18.395  1.00 77.64           C  
ATOM   3251  C   GLN A 426     -17.348 -15.661 -16.998  1.00 77.64           C  
ATOM   3252  CB  GLN A 426     -17.981 -16.593 -19.315  1.00 77.64           C  
ATOM   3253  O   GLN A 426     -16.216 -16.136 -16.900  1.00 77.64           O  
ATOM   3254  CG  GLN A 426     -19.009 -17.615 -18.816  1.00 77.64           C  
ATOM   3255  CD  GLN A 426     -19.276 -18.745 -19.808  1.00 77.64           C  
ATOM   3256  NE2 GLN A 426     -20.195 -19.628 -19.488  1.00 77.64           N  
ATOM   3257  OE1 GLN A 426     -18.707 -18.864 -20.884  1.00 77.64           O  
ATOM   3258  N   GLY A 427     -18.109 -15.294 -15.963  1.00 61.20           N  
ATOM   3259  CA  GLY A 427     -17.796 -15.588 -14.558  1.00 61.20           C  
ATOM   3260  C   GLY A 427     -18.146 -17.011 -14.135  1.00 61.20           C  
ATOM   3261  O   GLY A 427     -18.733 -17.750 -14.962  1.00 61.20           O  
ATOM   3262  OXT GLY A 427     -17.850 -17.309 -12.961  1.00 61.20           O  
TER    3263      GLY A 427                                                      
ENDMDL                                                                          
END                                                                             
