# Supplementary material for: The inorganic pyrophosphatases of microorganisms: a structural and functional review
Source: PeerJ. 2024 Jun 24;12:e17496. doi: 10.7717/peerj.17496 (PMC11210485; doi:10.7717/peerj.17496)
Supplement: Supplemental Information 1 [file peerj-12-17496-s001.zip › Supplementary Files/Familiy I models/AF-Q87WD6-F1-model_v4_Pseudomonas_syr.pdb]

HEADER                                            01-JUN-22                     
TITLE     ALPHAFOLD MONOMER V2.0 PREDICTION FOR INORGANIC PYROPHOSPHATASE 2     
TITLE    2 (Q87WD6)                                                             
COMPND    MOL_ID: 1;                                                            
COMPND   2 MOLECULE: INORGANIC PYROPHOSPHATASE 2;                               
COMPND   3 CHAIN: A                                                             
SOURCE    MOL_ID: 1;                                                            
SOURCE   2 ORGANISM_SCIENTIFIC: PSEUDOMONAS SYRINGAE PV. TOMATO (STRAIN ATCC    
SOURCE   3 BAA-871 / DC3000);                                                   
SOURCE   4 ORGANISM_TAXID: 223283                                               
REMARK   1                                                                      
REMARK   1 REFERENCE 1                                                          
REMARK   1  AUTH   JOHN JUMPER, RICHARD EVANS, ALEXANDER PRITZEL, TIM GREEN,    
REMARK   1  AUTH 2 MICHAEL FIGURNOV, OLAF RONNEBERGER, KATHRYN TUNYASUVUNAKOOL, 
REMARK   1  AUTH 3 RUSS BATES, AUGUSTIN ZIDEK, ANNA POTAPENKO, ALEX BRIDGLAND,  
REMARK   1  AUTH 4 CLEMENS MEYER, SIMON A A KOHL, ANDREW J BALLARD,             
REMARK   1  AUTH 5 ANDREW COWIE, BERNARDINO ROMERA-PAREDES, STANISLAV NIKOLOV,  
REMARK   1  AUTH 6 RISHUB JAIN, JONAS ADLER, TREVOR BACK, STIG PETERSEN,        
REMARK   1  AUTH 7 DAVID REIMAN, ELLEN CLANCY, MICHAL ZIELINSKI,                
REMARK   1  AUTH 8 MARTIN STEINEGGER, MICHALINA PACHOLSKA, TAMAS BERGHAMMER,    
REMARK   1  AUTH 9 DAVID SILVER, ORIOL VINYALS, ANDREW W SENIOR,                
REMARK   1  AUTH10 KORAY KAVUKCUOGLU, PUSHMEET KOHLI, DEMIS HASSABIS            
REMARK   1  TITL   HIGHLY ACCURATE PROTEIN STRUCTURE PREDICTION WITH ALPHAFOLD  
REMARK   1  REF    NATURE                        V. 596   583 2021              
REMARK   1  REFN                   ISSN 0028-0836                               
REMARK   1  PMID   34265844                                                     
REMARK   1  DOI    10.1038/s41586-021-03819-2                                   
REMARK   1                                                                      
REMARK   1 DISCLAIMERS                                                          
REMARK   1 ALPHAFOLD DATA, COPYRIGHT (2021) DEEPMIND TECHNOLOGIES LIMITED. THE  
REMARK   1 INFORMATION PROVIDED IS THEORETICAL MODELLING ONLY AND CAUTION SHOULD
REMARK   1 BE EXERCISED IN ITS USE. IT IS PROVIDED "AS-IS" WITHOUT ANY WARRANTY 
REMARK   1 OF ANY KIND, WHETHER EXPRESSED OR IMPLIED. NO WARRANTY IS GIVEN THAT 
REMARK   1 USE OF THE INFORMATION SHALL NOT INFRINGE THE RIGHTS OF ANY THIRD    
REMARK   1 PARTY. THE INFORMATION IS NOT INTENDED TO BE A SUBSTITUTE FOR        
REMARK   1 PROFESSIONAL MEDICAL ADVICE, DIAGNOSIS, OR TREATMENT, AND DOES NOT   
REMARK   1 CONSTITUTE MEDICAL OR OTHER PROFESSIONAL ADVICE. IT IS AVAILABLE FOR 
REMARK   1 ACADEMIC AND COMMERCIAL PURPOSES, UNDER CC-BY 4.0 LICENCE.           
DBREF  XXXX A    1   181  UNP    Q87WD6   IPYR2_PSESM      1    181             
SEQRES   1 A  181  MET SER TYR THR ASP ILE PRO ALA GLY ASN ALA ILE PRO          
SEQRES   2 A  181  ASP ASP PHE PHE THR VAL ILE GLU ILE PRO ALA ASN HIS          
SEQRES   3 A  181  SER PRO ILE LYS TYR GLU VAL ASP LYS PRO SER GLY GLN          
SEQRES   4 A  181  ILE PHE VAL ASP ARG PHE LEU SER THR PRO MET PHE TYR          
SEQRES   5 A  181  PRO ALA ASN TYR GLY PHE ILE PRO ASN THR LEU SER ASP          
SEQRES   6 A  181  ASP GLY ASP PRO LEU ASP VAL LEU VAL ILE CYS PRO TYR          
SEQRES   7 A  181  PRO VAL SER PRO GLY VAL VAL ILE ARG SER ARG PRO VAL          
SEQRES   8 A  181  GLY VAL MET TYR MET THR ASP GLU ALA GLY ALA ASP ALA          
SEQRES   9 A  181  LYS VAL ILE ALA VAL PRO HIS GLU LYS LEU SER SER MET          
SEQRES  10 A  181  TYR SER ASN VAL LYS GLU CYS SER ASP LEU PRO ALA LEU          
SEQRES  11 A  181  LEU LEU ALA GLN ILE GLN HIS PHE PHE GLU ASN TYR LYS          
SEQRES  12 A  181  ALA LEU GLU PRO GLY LYS TRP VAL LYS MET GLY ARG TRP          
SEQRES  13 A  181  GLY SER ALA ASP GLU ALA ARG GLU ASP ILE ARG LYS SER          
SEQRES  14 A  181  VAL ALA ALA TYR ASN LEU LYS LYS GLU ALA SER LYS              
CRYST1    1.000    1.000    1.000  90.00  90.00  90.00 P 1           1          
ORIGX1      1.000000  0.000000  0.000000        0.00000                         
ORIGX2      0.000000  1.000000  0.000000        0.00000                         
ORIGX3      0.000000  0.000000  1.000000        0.00000                         
SCALE1      1.000000  0.000000  0.000000        0.00000                         
SCALE2      0.000000  1.000000  0.000000        0.00000                         
SCALE3      0.000000  0.000000  1.000000        0.00000                         
MODEL        1                                                                  
ATOM      1  N   MET A   1       5.190 -22.389   1.438  1.00 64.45           N  
ATOM      2  CA  MET A   1       6.087 -21.219   1.520  1.00 64.45           C  
ATOM      3  C   MET A   1       5.302 -20.118   2.190  1.00 64.45           C  
ATOM      4  CB  MET A   1       6.588 -20.767   0.140  1.00 64.45           C  
ATOM      5  O   MET A   1       4.154 -19.925   1.809  1.00 64.45           O  
ATOM      6  CG  MET A   1       7.829 -21.566  -0.269  1.00 64.45           C  
ATOM      7  SD  MET A   1       8.583 -21.039  -1.831  1.00 64.45           S  
ATOM      8  CE  MET A   1       7.625 -21.995  -3.034  1.00 64.45           C  
ATOM      9  N   SER A   2       5.878 -19.501   3.215  1.00 85.57           N  
ATOM     10  CA  SER A   2       5.261 -18.402   3.959  1.00 85.57           C  
ATOM     11  C   SER A   2       5.721 -17.063   3.383  1.00 85.57           C  
ATOM     12  CB  SER A   2       5.656 -18.518   5.434  1.00 85.57           C  
ATOM     13  O   SER A   2       6.809 -16.972   2.813  1.00 85.57           O  
ATOM     14  OG  SER A   2       5.163 -17.413   6.162  1.00 85.57           O  
ATOM     15  N   TYR A   3       4.945 -15.998   3.579  1.00 90.28           N  
ATOM     16  CA  TYR A   3       5.389 -14.642   3.242  1.00 90.28           C  
ATOM     17  C   TYR A   3       6.626 -14.209   4.046  1.00 90.28           C  
ATOM     18  CB  TYR A   3       4.236 -13.655   3.432  1.00 90.28           C  
ATOM     19  O   TYR A   3       7.378 -13.355   3.590  1.00 90.28           O  
ATOM     20  CG  TYR A   3       3.045 -13.951   2.545  1.00 90.28           C  
ATOM     21  CD1 TYR A   3       3.112 -13.708   1.160  1.00 90.28           C  
ATOM     22  CD2 TYR A   3       1.874 -14.487   3.104  1.00 90.28           C  
ATOM     23  CE1 TYR A   3       1.998 -13.971   0.340  1.00 90.28           C  
ATOM     24  CE2 TYR A   3       0.747 -14.717   2.298  1.00 90.28           C  
ATOM     25  OH  TYR A   3      -0.274 -14.719   0.143  1.00 90.28           O  
ATOM     26  CZ  TYR A   3       0.808 -14.460   0.915  1.00 90.28           C  
ATOM     27  N   THR A   4       6.902 -14.841   5.193  1.00 87.48           N  
ATOM     28  CA  THR A   4       8.135 -14.620   5.974  1.00 87.48           C  
ATOM     29  C   THR A   4       9.403 -15.103   5.265  1.00 87.48           C  
ATOM     30  CB  THR A   4       8.053 -15.327   7.334  1.00 87.48           C  
ATOM     31  O   THR A   4      10.505 -14.670   5.606  1.00 87.48           O  
ATOM     32  CG2 THR A   4       6.919 -14.767   8.195  1.00 87.48           C  
ATOM     33  OG1 THR A   4       7.817 -16.713   7.182  1.00 87.48           O  
ATOM     34  N   ASP A   5       9.260 -15.999   4.284  1.00 91.40           N  
ATOM     35  CA  ASP A   5      10.372 -16.507   3.474  1.00 91.40           C  
ATOM     36  C   ASP A   5      10.737 -15.535   2.336  1.00 91.40           C  
ATOM     37  CB  ASP A   5      10.030 -17.903   2.919  1.00 91.40           C  
ATOM     38  O   ASP A   5      11.756 -15.704   1.665  1.00 91.40           O  
ATOM     39  CG  ASP A   5       9.631 -18.923   3.994  1.00 91.40           C  
ATOM     40  OD1 ASP A   5      10.222 -18.875   5.097  1.00 91.40           O  
ATOM     41  OD2 ASP A   5       8.724 -19.749   3.703  1.00 91.40           O  
ATOM     42  N   ILE A   6       9.916 -14.503   2.118  1.00 94.77           N  
ATOM     43  CA  ILE A   6      10.117 -13.486   1.090  1.00 94.77           C  
ATOM     44  C   ILE A   6      10.949 -12.350   1.698  1.00 94.77           C  
ATOM     45  CB  ILE A   6       8.765 -12.994   0.528  1.00 94.77           C  
ATOM     46  O   ILE A   6      10.574 -11.814   2.742  1.00 94.77           O  
ATOM     47  CG1 ILE A   6       7.901 -14.207   0.107  1.00 94.77           C  
ATOM     48  CG2 ILE A   6       8.987 -12.031  -0.654  1.00 94.77           C  
ATOM     49  CD1 ILE A   6       6.561 -13.825  -0.514  1.00 94.77           C  
ATOM     50  N   PRO A   7      12.087 -11.958   1.097  1.00 96.87           N  
ATOM     51  CA  PRO A   7      12.846 -10.808   1.580  1.00 96.87           C  
ATOM     52  C   PRO A   7      12.029  -9.517   1.422  1.00 96.87           C  
ATOM     53  CB  PRO A   7      14.132 -10.801   0.747  1.00 96.87           C  
ATOM     54  O   PRO A   7      11.095  -9.460   0.629  1.00 96.87           O  
ATOM     55  CG  PRO A   7      13.686 -11.425  -0.572  1.00 96.87           C  
ATOM     56  CD  PRO A   7      12.658 -12.469  -0.141  1.00 96.87           C  
ATOM     57  N   ALA A   8      12.412  -8.448   2.120  1.00 97.93           N  
ATOM     58  CA  ALA A   8      11.739  -7.156   1.964  1.00 97.93           C  
ATOM     59  C   ALA A   8      11.867  -6.585   0.540  1.00 97.93           C  
ATOM     60  CB  ALA A   8      12.311  -6.191   3.010  1.00 97.93           C  
ATOM     61  O   ALA A   8      11.025  -5.815   0.092  1.00 97.93           O  
ATOM     62  N   GLY A   9      12.922  -6.952  -0.189  1.00 97.86           N  
ATOM     63  CA  GLY A   9      13.234  -6.409  -1.504  1.00 97.86           C  
ATOM     64  C   GLY A   9      14.533  -6.952  -2.073  1.00 97.86           C  
ATOM     65  O   GLY A   9      15.250  -7.682  -1.390  1.00 97.86           O  
ATOM     66  N   ASN A  10      14.860  -6.560  -3.306  1.00 97.28           N  
ATOM     67  CA  ASN A  10      16.169  -6.872  -3.895  1.00 97.28           C  
ATOM     68  C   ASN A  10      17.216  -5.797  -3.574  1.00 97.28           C  
ATOM     69  CB  ASN A  10      16.067  -7.051  -5.416  1.00 97.28           C  
ATOM     70  O   ASN A  10      18.400  -6.111  -3.495  1.00 97.28           O  
ATOM     71  CG  ASN A  10      14.969  -7.985  -5.857  1.00 97.28           C  
ATOM     72  ND2 ASN A  10      13.913  -7.457  -6.435  1.00 97.28           N  
ATOM     73  OD1 ASN A  10      15.041  -9.189  -5.691  1.00 97.28           O  
ATOM     74  N   ALA A  11      16.793  -4.538  -3.413  1.00 97.70           N  
ATOM     75  CA  ALA A  11      17.666  -3.416  -3.073  1.00 97.70           C  
ATOM     76  C   ALA A  11      16.867  -2.330  -2.333  1.00 97.70           C  
ATOM     77  CB  ALA A  11      18.369  -2.895  -4.337  1.00 97.70           C  
ATOM     78  O   ALA A  11      16.403  -1.348  -2.912  1.00 97.70           O  
ATOM     79  N   ILE A  12      16.686  -2.533  -1.029  1.00 98.28           N  
ATOM     80  CA  ILE A  12      15.997  -1.586  -0.148  1.00 98.28           C  
ATOM     81  C   ILE A  12      16.749  -0.241  -0.108  1.00 98.28           C  
ATOM     82  CB  ILE A  12      15.866  -2.205   1.265  1.00 98.28           C  
ATOM     83  O   ILE A  12      17.974  -0.248   0.036  1.00 98.28           O  
ATOM     84  CG1 ILE A  12      14.988  -3.478   1.263  1.00 98.28           C  
ATOM     85  CG2 ILE A  12      15.355  -1.217   2.326  1.00 98.28           C  
ATOM     86  CD1 ILE A  12      13.570  -3.286   0.711  1.00 98.28           C  
ATOM     87  N   PRO A  13      16.053   0.912  -0.167  1.00 98.43           N  
ATOM     88  CA  PRO A  13      14.590   1.073  -0.162  1.00 98.43           C  
ATOM     89  C   PRO A  13      13.942   1.279  -1.538  1.00 98.43           C  
ATOM     90  CB  PRO A  13      14.364   2.289   0.723  1.00 98.43           C  
ATOM     91  O   PRO A  13      12.726   1.409  -1.611  1.00 98.43           O  
ATOM     92  CG  PRO A  13      15.537   3.176   0.329  1.00 98.43           C  
ATOM     93  CD  PRO A  13      16.682   2.202   0.074  1.00 98.43           C  
ATOM     94  N   ASP A  14      14.715   1.330  -2.621  1.00 98.22           N  
ATOM     95  CA  ASP A  14      14.208   1.691  -3.955  1.00 98.22           C  
ATOM     96  C   ASP A  14      13.652   0.503  -4.756  1.00 98.22           C  
ATOM     97  CB  ASP A  14      15.321   2.414  -4.721  1.00 98.22           C  
ATOM     98  O   ASP A  14      12.989   0.683  -5.776  1.00 98.22           O  
ATOM     99  CG  ASP A  14      15.630   3.764  -4.074  1.00 98.22           C  
ATOM    100  OD1 ASP A  14      14.778   4.676  -4.202  1.00 98.22           O  
ATOM    101  OD2 ASP A  14      16.694   3.881  -3.427  1.00 98.22           O  
ATOM    102  N   ASP A  15      13.912  -0.720  -4.301  1.00 98.51           N  
ATOM    103  CA  ASP A  15      13.486  -1.963  -4.935  1.00 98.51           C  
ATOM    104  C   ASP A  15      13.032  -2.958  -3.868  1.00 98.51           C  
ATOM    105  CB  ASP A  15      14.661  -2.481  -5.758  1.00 98.51           C  
ATOM    106  O   ASP A  15      13.823  -3.758  -3.346  1.00 98.51           O  
ATOM    107  CG  ASP A  15      14.414  -3.798  -6.473  1.00 98.51           C  
ATOM    108  OD1 ASP A  15      13.334  -4.423  -6.399  1.00 98.51           O  
ATOM    109  OD2 ASP A  15      15.330  -4.225  -7.204  1.00 98.51           O  
ATOM    110  N   PHE A  16      11.744  -2.871  -3.543  1.00 98.74           N  
ATOM    111  CA  PHE A  16      11.095  -3.669  -2.513  1.00 98.74           C  
ATOM    112  C   PHE A  16       9.957  -4.523  -3.069  1.00 98.74           C  
ATOM    113  CB  PHE A  16      10.689  -2.783  -1.334  1.00 98.74           C  
ATOM    114  O   PHE A  16       9.470  -4.317  -4.182  1.00 98.74           O  
ATOM    115  CG  PHE A  16       9.577  -1.806  -1.615  1.00 98.74           C  
ATOM    116  CD1 PHE A  16       9.883  -0.476  -1.942  1.00 98.74           C  
ATOM    117  CD2 PHE A  16       8.239  -2.198  -1.446  1.00 98.74           C  
ATOM    118  CE1 PHE A  16       8.850   0.466  -2.045  1.00 98.74           C  
ATOM    119  CE2 PHE A  16       7.209  -1.255  -1.584  1.00 98.74           C  
ATOM    120  CZ  PHE A  16       7.517   0.079  -1.873  1.00 98.74           C  
ATOM    121  N   PHE A  17       9.552  -5.523  -2.299  1.00 98.59           N  
ATOM    122  CA  PHE A  17       8.413  -6.374  -2.599  1.00 98.59           C  
ATOM    123  C   PHE A  17       7.194  -5.928  -1.797  1.00 98.59           C  
ATOM    124  CB  PHE A  17       8.786  -7.835  -2.323  1.00 98.59           C  
ATOM    125  O   PHE A  17       7.310  -5.554  -0.635  1.00 98.59           O  
ATOM    126  CG  PHE A  17       9.830  -8.416  -3.266  1.00 98.59           C  
ATOM    127  CD1 PHE A  17       9.698  -8.277  -4.662  1.00 98.59           C  
ATOM    128  CD2 PHE A  17      10.931  -9.122  -2.752  1.00 98.59           C  
ATOM    129  CE1 PHE A  17      10.659  -8.831  -5.526  1.00 98.59           C  
ATOM    130  CE2 PHE A  17      11.890  -9.680  -3.614  1.00 98.59           C  
ATOM    131  CZ  PHE A  17      11.752  -9.540  -5.001  1.00 98.59           C  
ATOM    132  N   THR A  18       6.018  -5.999  -2.409  1.00 98.63           N  
ATOM    133  CA  THR A  18       4.734  -5.794  -1.739  1.00 98.63           C  
ATOM    134  C   THR A  18       3.898  -7.052  -1.898  1.00 98.63           C  
ATOM    135  CB  THR A  18       3.972  -4.590  -2.308  1.00 98.63           C  
ATOM    136  O   THR A  18       3.661  -7.489  -3.024  1.00 98.63           O  
ATOM    137  CG2 THR A  18       2.802  -4.215  -1.403  1.00 98.63           C  
ATOM    138  OG1 THR A  18       4.816  -3.464  -2.414  1.00 98.63           O  
ATOM    139  N   VAL A  19       3.450  -7.633  -0.790  1.00 98.21           N  
ATOM    140  CA  VAL A  19       2.440  -8.697  -0.793  1.00 98.21           C  
ATOM    141  C   VAL A  19       1.082  -8.026  -0.868  1.00 98.21           C  
ATOM    142  CB  VAL A  19       2.551  -9.566   0.471  1.00 98.21           C  
ATOM    143  O   VAL A  19       0.729  -7.287   0.042  1.00 98.21           O  
ATOM    144  CG1 VAL A  19       1.400 -10.573   0.589  1.00 98.21           C  
ATOM    145  CG2 VAL A  19       3.853 -10.368   0.416  1.00 98.21           C  
ATOM    146  N   ILE A  20       0.347  -8.242  -1.958  1.00 98.43           N  
ATOM    147  CA  ILE A  20      -0.971  -7.631  -2.146  1.00 98.43           C  
ATOM    148  C   ILE A  20      -2.012  -8.399  -1.343  1.00 98.43           C  
ATOM    149  CB  ILE A  20      -1.337  -7.549  -3.643  1.00 98.43           C  
ATOM    150  O   ILE A  20      -2.178  -9.601  -1.525  1.00 98.43           O  
ATOM    151  CG1 ILE A  20      -0.305  -6.714  -4.437  1.00 98.43           C  
ATOM    152  CG2 ILE A  20      -2.754  -6.975  -3.836  1.00 98.43           C  
ATOM    153  CD1 ILE A  20      -0.045  -5.304  -3.885  1.00 98.43           C  
ATOM    154  N   GLU A  21      -2.752  -7.697  -0.497  1.00 98.10           N  
ATOM    155  CA  GLU A  21      -3.882  -8.256   0.245  1.00 98.10           C  
ATOM    156  C   GLU A  21      -5.197  -7.874  -0.427  1.00 98.10           C  
ATOM    157  CB  GLU A  21      -3.838  -7.772   1.696  1.00 98.10           C  
ATOM    158  O   GLU A  21      -6.066  -8.721  -0.626  1.00 98.10           O  
ATOM    159  CG  GLU A  21      -2.583  -8.295   2.402  1.00 98.10           C  
ATOM    160  CD  GLU A  21      -2.592  -7.925   3.882  1.00 98.10           C  
ATOM    161  OE1 GLU A  21      -2.442  -8.863   4.698  1.00 98.10           O  
ATOM    162  OE2 GLU A  21      -2.735  -6.717   4.158  1.00 98.10           O  
ATOM    163  N   ILE A  22      -5.326  -6.614  -0.850  1.00 98.24           N  
ATOM    164  CA  ILE A  22      -6.577  -6.070  -1.375  1.00 98.24           C  
ATOM    165  C   ILE A  22      -6.333  -5.483  -2.771  1.00 98.24           C  
ATOM    166  CB  ILE A  22      -7.206  -5.054  -0.405  1.00 98.24           C  
ATOM    167  O   ILE A  22      -5.600  -4.498  -2.906  1.00 98.24           O  
ATOM    168  CG1 ILE A  22      -7.259  -5.610   1.037  1.00 98.24           C  
ATOM    169  CG2 ILE A  22      -8.619  -4.705  -0.906  1.00 98.24           C  
ATOM    170  CD1 ILE A  22      -7.697  -4.584   2.076  1.00 98.24           C  
ATOM    171  N   PRO A  23      -6.941  -6.052  -3.829  1.00 98.31           N  
ATOM    172  CA  PRO A  23      -6.803  -5.523  -5.178  1.00 98.31           C  
ATOM    173  C   PRO A  23      -7.469  -4.150  -5.309  1.00 98.31           C  
ATOM    174  CB  PRO A  23      -7.441  -6.557  -6.115  1.00 98.31           C  
ATOM    175  O   PRO A  23      -8.506  -3.882  -4.695  1.00 98.31           O  
ATOM    176  CG  PRO A  23      -7.550  -7.821  -5.264  1.00 98.31           C  
ATOM    177  CD  PRO A  23      -7.706  -7.286  -3.849  1.00 98.31           C  
ATOM    178  N   ALA A  24      -6.916  -3.296  -6.171  1.00 97.96           N  
ATOM    179  CA  ALA A  24      -7.522  -2.005  -6.489  1.00 97.96           C  
ATOM    180  C   ALA A  24      -8.959  -2.171  -7.019  1.00 97.96           C  
ATOM    181  CB  ALA A  24      -6.651  -1.278  -7.520  1.00 97.96           C  
ATOM    182  O   ALA A  24      -9.229  -3.050  -7.839  1.00 97.96           O  
ATOM    183  N   ASN A  25      -9.870  -1.291  -6.598  1.00 96.58           N  
ATOM    184  CA  ASN A  25     -11.276  -1.242  -7.019  1.00 96.58           C  
ATOM    185  C   ASN A  25     -12.052  -2.557  -6.811  1.00 96.58           C  
ATOM    186  CB  ASN A  25     -11.371  -0.696  -8.454  1.00 96.58           C  
ATOM    187  O   ASN A  25     -13.047  -2.814  -7.491  1.00 96.58           O  
ATOM    188  CG  ASN A  25     -10.659   0.632  -8.604  1.00 96.58           C  
ATOM    189  ND2 ASN A  25      -9.694   0.725  -9.489  1.00 96.58           N  
ATOM    190  OD1 ASN A  25     -10.948   1.598  -7.922  1.00 96.58           O  
ATOM    191  N   HIS A  26     -11.593  -3.406  -5.891  1.00 95.96           N  
ATOM    192  CA  HIS A  26     -12.261  -4.656  -5.557  1.00 95.96           C  
ATOM    193  C   HIS A  26     -13.460  -4.429  -4.628  1.00 95.96           C  
ATOM    194  CB  HIS A  26     -11.236  -5.616  -4.953  1.00 95.96           C  
ATOM    195  O   HIS A  26     -13.551  -3.393  -3.975  1.00 95.96           O  
ATOM    196  CG  HIS A  26     -11.731  -7.033  -4.909  1.00 95.96           C  
ATOM    197  CD2 HIS A  26     -11.728  -7.923  -5.948  1.00 95.96           C  
ATOM    198  ND1 HIS A  26     -12.328  -7.650  -3.835  1.00 95.96           N  
ATOM    199  CE1 HIS A  26     -12.663  -8.895  -4.213  1.00 95.96           C  
ATOM    200  NE2 HIS A  26     -12.339  -9.097  -5.501  1.00 95.96           N  
ATOM    201  N   SER A  27     -14.356  -5.421  -4.541  1.00 96.69           N  
ATOM    202  CA  SER A  27     -15.479  -5.442  -3.587  1.00 96.69           C  
ATOM    203  C   SER A  27     -15.024  -5.112  -2.152  1.00 96.69           C  
ATOM    204  CB  SER A  27     -16.134  -6.828  -3.587  1.00 96.69           C  
ATOM    205  O   SER A  27     -13.885  -5.451  -1.821  1.00 96.69           O  
ATOM    206  OG  SER A  27     -16.806  -7.051  -4.810  1.00 96.69           O  
ATOM    207  N   PRO A  28     -15.893  -4.513  -1.303  1.00 95.93           N  
ATOM    208  CA  PRO A  28     -15.570  -3.971   0.027  1.00 95.93           C  
ATOM    209  C   PRO A  28     -15.262  -5.076   1.053  1.00 95.93           C  
ATOM    210  CB  PRO A  28     -16.779  -3.105   0.412  1.00 95.93           C  
ATOM    211  O   PRO A  28     -16.009  -5.328   1.999  1.00 95.93           O  
ATOM    212  CG  PRO A  28     -17.938  -3.796  -0.289  1.00 95.93           C  
ATOM    213  CD  PRO A  28     -17.294  -4.234  -1.598  1.00 95.93           C  
ATOM    214  N   ILE A  29     -14.150  -5.766   0.835  1.00 96.59           N  
ATOM    215  CA  ILE A  29     -13.665  -6.904   1.602  1.00 96.59           C  
ATOM    216  C   ILE A  29     -12.239  -6.565   2.008  1.00 96.59           C  
ATOM    217  CB  ILE A  29     -13.716  -8.214   0.777  1.00 96.59           C  
ATOM    218  O   ILE A  29     -11.387  -6.328   1.150  1.00 96.59           O  
ATOM    219  CG1 ILE A  29     -15.107  -8.437   0.137  1.00 96.59           C  
ATOM    220  CG2 ILE A  29     -13.341  -9.386   1.703  1.00 96.59           C  
ATOM    221  CD1 ILE A  29     -15.215  -9.657  -0.784  1.00 96.59           C  
ATOM    222  N   LYS A  30     -11.986  -6.541   3.314  1.00 96.35           N  
ATOM    223  CA  LYS A  30     -10.633  -6.481   3.842  1.00 96.35           C  
ATOM    224  C   LYS A  30     -10.112  -7.903   3.968  1.00 96.35           C  
ATOM    225  CB  LYS A  30     -10.590  -5.722   5.168  1.00 96.35           C  
ATOM    226  O   LYS A  30     -10.629  -8.700   4.753  1.00 96.35           O  
ATOM    227  CG  LYS A  30      -9.122  -5.465   5.549  1.00 96.35           C  
ATOM    228  CD  LYS A  30      -9.021  -4.838   6.929  1.00 96.35           C  
ATOM    229  CE  LYS A  30      -7.576  -4.773   7.459  1.00 96.35           C  
ATOM    230  NZ  LYS A  30      -7.378  -5.532   8.726  1.00 96.35           N  
ATOM    231  N   TYR A  31      -9.102  -8.197   3.169  1.00 97.21           N  
ATOM    232  CA  TYR A  31      -8.311  -9.406   3.292  1.00 97.21           C  
ATOM    233  C   TYR A  31      -7.091  -9.133   4.158  1.00 97.21           C  
ATOM    234  CB  TYR A  31      -7.884  -9.873   1.907  1.00 97.21           C  
ATOM    235  O   TYR A  31      -6.601  -8.006   4.177  1.00 97.21           O  
ATOM    236  CG  TYR A  31      -9.036 -10.207   0.986  1.00 97.21           C  
ATOM    237  CD1 TYR A  31      -9.796 -11.371   1.208  1.00 97.21           C  
ATOM    238  CD2 TYR A  31      -9.351  -9.346  -0.080  1.00 97.21           C  
ATOM    239  CE1 TYR A  31     -10.871 -11.678   0.354  1.00 97.21           C  
ATOM    240  CE2 TYR A  31     -10.431  -9.642  -0.930  1.00 97.21           C  
ATOM    241  OH  TYR A  31     -12.237 -11.099  -1.529  1.00 97.21           O  
ATOM    242  CZ  TYR A  31     -11.191 -10.808  -0.712  1.00 97.21           C  
ATOM    243  N   GLU A  32      -6.611 -10.165   4.837  1.00 95.99           N  
ATOM    244  CA  GLU A  32      -5.407 -10.089   5.654  1.00 95.99           C  
ATOM    245  C   GLU A  32      -4.660 -11.421   5.629  1.00 95.99           C  
ATOM    246  CB  GLU A  32      -5.793  -9.666   7.074  1.00 95.99           C  
ATOM    247  O   GLU A  32      -5.265 -12.500   5.617  1.00 95.99           O  
ATOM    248  CG  GLU A  32      -4.577  -9.232   7.905  1.00 95.99           C  
ATOM    249  CD  GLU A  32      -4.979  -8.490   9.188  1.00 95.99           C  
ATOM    250  OE1 GLU A  32      -4.185  -8.520  10.149  1.00 95.99           O  
ATOM    251  OE2 GLU A  32      -6.067  -7.851   9.196  1.00 95.99           O  
ATOM    252  N   VAL A  33      -3.336 -11.352   5.591  1.00 95.04           N  
ATOM    253  CA  VAL A  33      -2.469 -12.518   5.718  1.00 95.04           C  
ATOM    254  C   VAL A  33      -2.422 -12.973   7.175  1.00 95.04           C  
ATOM    255  CB  VAL A  33      -1.067 -12.202   5.178  1.00 95.04           C  
ATOM    256  O   VAL A  33      -1.888 -12.294   8.050  1.00 95.04           O  
ATOM    257  CG1 VAL A  33      -0.056 -13.306   5.509  1.00 95.04           C  
ATOM    258  CG2 VAL A  33      -1.101 -12.053   3.650  1.00 95.04           C  
ATOM    259  N   ASP A  34      -2.876 -14.199   7.423  1.00 93.26           N  
ATOM    260  CA  ASP A  34      -2.676 -14.865   8.705  1.00 93.26           C  
ATOM    261  C   ASP A  34      -1.216 -15.331   8.830  1.00 93.26           C  
ATOM    262  CB  ASP A  34      -3.670 -16.017   8.855  1.00 93.26           C  
ATOM    263  O   ASP A  34      -0.769 -16.247   8.134  1.00 93.26           O  
ATOM    264  CG  ASP A  34      -3.388 -16.799  10.135  1.00 93.26           C  
ATOM    265  OD1 ASP A  34      -3.511 -16.206  11.225  1.00 93.26           O  
ATOM    266  OD2 ASP A  34      -2.948 -17.969  10.019  1.00 93.26           O  
ATOM    267  N   LYS A  35      -0.452 -14.689   9.723  1.00 86.28           N  
ATOM    268  CA  LYS A  35       1.000 -14.907   9.873  1.00 86.28           C  
ATOM    269  C   LYS A  35       1.369 -16.381  10.154  1.00 86.28           C  
ATOM    270  CB  LYS A  35       1.608 -13.938  10.919  1.00 86.28           C  
ATOM    271  O   LYS A  35       2.311 -16.862   9.524  1.00 86.28           O  
ATOM    272  CG  LYS A  35       1.449 -12.448  10.555  1.00 86.28           C  
ATOM    273  CD  LYS A  35       1.861 -11.489  11.696  1.00 86.28           C  
ATOM    274  CE  LYS A  35       1.554 -10.029  11.290  1.00 86.28           C  
ATOM    275  NZ  LYS A  35       1.603  -9.037  12.407  1.00 86.28           N  
ATOM    276  N   PRO A  36       0.682 -17.119  11.055  1.00 87.76           N  
ATOM    277  CA  PRO A  36       1.003 -18.519  11.334  1.00 87.76           C  
ATOM    278  C   PRO A  36       0.751 -19.475  10.162  1.00 87.76           C  
ATOM    279  CB  PRO A  36       0.153 -18.912  12.549  1.00 87.76           C  
ATOM    280  O   PRO A  36       1.578 -20.351   9.914  1.00 87.76           O  
ATOM    281  CG  PRO A  36      -0.127 -17.581  13.237  1.00 87.76           C  
ATOM    282  CD  PRO A  36      -0.281 -16.652  12.043  1.00 87.76           C  
ATOM    283  N   SER A  37      -0.375 -19.345   9.451  1.00 91.99           N  
ATOM    284  CA  SER A  37      -0.708 -20.257   8.344  1.00 91.99           C  
ATOM    285  C   SER A  37      -0.136 -19.824   6.991  1.00 91.99           C  
ATOM    286  CB  SER A  37      -2.222 -20.437   8.232  1.00 91.99           C  
ATOM    287  O   SER A  37      -0.023 -20.647   6.077  1.00 91.99           O  
ATOM    288  OG  SER A  37      -2.825 -19.244   7.794  1.00 91.99           O  
ATOM    289  N   GLY A  38       0.204 -18.542   6.840  1.00 90.24           N  
ATOM    290  CA  GLY A  38       0.596 -17.930   5.571  1.00 90.24           C  
ATOM    291  C   GLY A  38      -0.543 -17.842   4.549  1.00 90.24           C  
ATOM    292  O   GLY A  38      -0.278 -17.614   3.370  1.00 90.24           O  
ATOM    293  N   GLN A  39      -1.794 -18.067   4.961  1.00 94.80           N  
ATOM    294  CA  GLN A  39      -2.969 -17.964   4.094  1.00 94.80           C  
ATOM    295  C   GLN A  39      -3.586 -16.569   4.166  1.00 94.80           C  
ATOM    296  CB  GLN A  39      -4.014 -19.024   4.468  1.00 94.80           C  
ATOM    297  O   GLN A  39      -3.384 -15.833   5.127  1.00 94.80           O  
ATOM    298  CG  GLN A  39      -3.525 -20.466   4.311  1.00 94.80           C  
ATOM    299  CD  GLN A  39      -3.122 -20.784   2.880  1.00 94.80           C  
ATOM    300  NE2 GLN A  39      -1.980 -21.400   2.680  1.00 94.80           N  
ATOM    301  OE1 GLN A  39      -3.805 -20.481   1.915  1.00 94.80           O  
ATOM    302  N   ILE A  40      -4.375 -16.227   3.151  1.00 95.66           N  
ATOM    303  CA  ILE A  40      -5.181 -15.007   3.156  1.00 95.66           C  
ATOM    304  C   ILE A  40      -6.566 -15.326   3.693  1.00 95.66           C  
ATOM    305  CB  ILE A  40      -5.212 -14.356   1.764  1.00 95.66           C  
ATOM    306  O   ILE A  40      -7.266 -16.191   3.164  1.00 95.66           O  
ATOM    307  CG1 ILE A  40      -3.793 -13.829   1.494  1.00 95.66           C  
ATOM    308  CG2 ILE A  40      -6.235 -13.209   1.722  1.00 95.66           C  
ATOM    309  CD1 ILE A  40      -3.612 -13.178   0.135  1.00 95.66           C  
ATOM    310  N   PHE A  41      -6.961 -14.589   4.722  1.00 96.96           N  
ATOM    311  CA  PHE A  41      -8.277 -14.649   5.329  1.00 96.96           C  
ATOM    312  C   PHE A  41      -9.072 -13.395   4.997  1.00 96.96           C  
ATOM    313  CB  PHE A  41      -8.139 -14.866   6.840  1.00 96.96           C  
ATOM    314  O   PHE A  41      -8.528 -12.336   4.691  1.00 96.96           O  
ATOM    315  CG  PHE A  41      -7.818 -16.302   7.199  1.00 96.96           C  
ATOM    316  CD1 PHE A  41      -8.818 -17.133   7.740  1.00 96.96           C  
ATOM    317  CD2 PHE A  41      -6.523 -16.812   7.001  1.00 96.96           C  
ATOM    318  CE1 PHE A  41      -8.527 -18.468   8.075  1.00 96.96           C  
ATOM    319  CE2 PHE A  41      -6.230 -18.137   7.364  1.00 96.96           C  
ATOM    320  CZ  PHE A  41      -7.230 -18.971   7.885  1.00 96.96           C  
ATOM    321  N   VAL A  42     -10.393 -13.521   5.064  1.00 97.60           N  
ATOM    322  CA  VAL A  42     -11.262 -12.352   5.181  1.00 97.60           C  
ATOM    323  C   VAL A  42     -11.172 -11.884   6.631  1.00 97.60           C  
ATOM    324  CB  VAL A  42     -12.708 -12.703   4.783  1.00 97.60           C  
ATOM    325  O   VAL A  42     -11.612 -12.612   7.517  1.00 97.60           O  
ATOM    326  CG1 VAL A  42     -13.645 -11.504   4.972  1.00 97.60           C  
ATOM    327  CG2 VAL A  42     -12.782 -13.135   3.311  1.00 97.60           C  
ATOM    328  N   ASP A  43     -10.617 -10.693   6.861  1.00 95.25           N  
ATOM    329  CA  ASP A  43     -10.640 -10.033   8.174  1.00 95.25           C  
ATOM    330  C   ASP A  43     -12.057  -9.520   8.448  1.00 95.25           C  
ATOM    331  CB  ASP A  43      -9.608  -8.884   8.212  1.00 95.25           C  
ATOM    332  O   ASP A  43     -12.714  -9.903   9.416  1.00 95.25           O  
ATOM    333  CG  ASP A  43      -9.676  -8.068   9.515  1.00 95.25           C  
ATOM    334  OD1 ASP A  43      -9.652  -8.680  10.596  1.00 95.25           O  
ATOM    335  OD2 ASP A  43      -9.820  -6.815   9.433  1.00 95.25           O  
ATOM    336  N   ARG A  44     -12.581  -8.703   7.525  1.00 95.57           N  
ATOM    337  CA  ARG A  44     -13.948  -8.181   7.605  1.00 95.57           C  
ATOM    338  C   ARG A  44     -14.487  -7.700   6.267  1.00 95.57           C  
ATOM    339  CB  ARG A  44     -14.016  -7.067   8.666  1.00 95.57           C  
ATOM    340  O   ARG A  44     -13.746  -7.415   5.329  1.00 95.57           O  
ATOM    341  CG  ARG A  44     -13.219  -5.802   8.317  1.00 95.57           C  
ATOM    342  CD  ARG A  44     -13.307  -4.837   9.504  1.00 95.57           C  
ATOM    343  NE  ARG A  44     -12.713  -3.527   9.211  1.00 95.57           N  
ATOM    344  NH1 ARG A  44     -10.489  -4.107   9.489  1.00 95.57           N  
ATOM    345  NH2 ARG A  44     -11.065  -2.021   8.948  1.00 95.57           N  
ATOM    346  CZ  ARG A  44     -11.428  -3.241   9.217  1.00 95.57           C  
ATOM    347  N   PHE A  45     -15.800  -7.527   6.216  1.00 96.05           N  
ATOM    348  CA  PHE A  45     -16.455  -6.719   5.192  1.00 96.05           C  
ATOM    349  C   PHE A  45     -16.461  -5.259   5.646  1.00 96.05           C  
ATOM    350  CB  PHE A  45     -17.865  -7.261   4.944  1.00 96.05           C  
ATOM    351  O   PHE A  45     -16.746  -4.988   6.814  1.00 96.05           O  
ATOM    352  CG  PHE A  45     -17.853  -8.696   4.454  1.00 96.05           C  
ATOM    353  CD1 PHE A  45     -17.522  -8.963   3.116  1.00 96.05           C  
ATOM    354  CD2 PHE A  45     -18.109  -9.763   5.337  1.00 96.05           C  
ATOM    355  CE1 PHE A  45     -17.433 -10.290   2.658  1.00 96.05           C  
ATOM    356  CE2 PHE A  45     -18.027 -11.090   4.880  1.00 96.05           C  
ATOM    357  CZ  PHE A  45     -17.685 -11.354   3.542  1.00 96.05           C  
ATOM    358  N   LEU A  46     -16.138  -4.324   4.749  1.00 95.27           N  
ATOM    359  CA  LEU A  46     -16.181  -2.903   5.095  1.00 95.27           C  
ATOM    360  C   LEU A  46     -17.637  -2.481   5.307  1.00 95.27           C  
ATOM    361  CB  LEU A  46     -15.498  -2.017   4.040  1.00 95.27           C  
ATOM    362  O   LEU A  46     -18.510  -2.786   4.492  1.00 95.27           O  
ATOM    363  CG  LEU A  46     -14.049  -2.387   3.685  1.00 95.27           C  
ATOM    364  CD1 LEU A  46     -13.522  -1.382   2.661  1.00 95.27           C  
ATOM    365  CD2 LEU A  46     -13.138  -2.371   4.914  1.00 95.27           C  
ATOM    366  N   SER A  47     -17.892  -1.776   6.406  1.00 93.81           N  
ATOM    367  CA  SER A  47     -19.226  -1.275   6.751  1.00 93.81           C  
ATOM    368  C   SER A  47     -19.661  -0.136   5.827  1.00 93.81           C  
ATOM    369  CB  SER A  47     -19.225  -0.827   8.214  1.00 93.81           C  
ATOM    370  O   SER A  47     -20.834  -0.049   5.459  1.00 93.81           O  
ATOM    371  OG  SER A  47     -18.192   0.117   8.419  1.00 93.81           O  
ATOM    372  N   THR A  48     -18.716   0.703   5.401  1.00 93.74           N  
ATOM    373  CA  THR A  48     -18.931   1.713   4.363  1.00 93.74           C  
ATOM    374  C   THR A  48     -18.703   1.078   2.981  1.00 93.74           C  
ATOM    375  CB  THR A  48     -18.009   2.929   4.564  1.00 93.74           C  
ATOM    376  O   THR A  48     -17.644   0.483   2.771  1.00 93.74           O  
ATOM    377  CG2 THR A  48     -18.543   4.149   3.816  1.00 93.74           C  
ATOM    378  OG1 THR A  48     -17.956   3.337   5.914  1.00 93.74           O  
ATOM    379  N   PRO A  49     -19.634   1.204   2.010  1.00 92.55           N  
ATOM    380  CA  PRO A  49     -19.495   0.623   0.669  1.00 92.55           C  
ATOM    381  C   PRO A  49     -18.479   1.408  -0.183  1.00 92.55           C  
ATOM    382  CB  PRO A  49     -20.916   0.611   0.092  1.00 92.55           C  
ATOM    383  O   PRO A  49     -18.836   2.110  -1.127  1.00 92.55           O  
ATOM    384  CG  PRO A  49     -21.551   1.841   0.736  1.00 92.55           C  
ATOM    385  CD  PRO A  49     -20.941   1.840   2.138  1.00 92.55           C  
ATOM    386  N   MET A  50     -17.203   1.306   0.184  1.00 95.47           N  
ATOM    387  CA  MET A  50     -16.063   1.957  -0.459  1.00 95.47           C  
ATOM    388  C   MET A  50     -15.076   0.916  -0.977  1.00 95.47           C  
ATOM    389  CB  MET A  50     -15.357   2.913   0.515  1.00 95.47           C  
ATOM    390  O   MET A  50     -14.995  -0.201  -0.468  1.00 95.47           O  
ATOM    391  CG  MET A  50     -16.268   4.055   0.964  1.00 95.47           C  
ATOM    392  SD  MET A  50     -15.482   5.243   2.085  1.00 95.47           S  
ATOM    393  CE  MET A  50     -14.605   6.285   0.891  1.00 95.47           C  
ATOM    394  N   PHE A  51     -14.295   1.305  -1.979  1.00 96.37           N  
ATOM    395  CA  PHE A  51     -13.327   0.437  -2.638  1.00 96.37           C  
ATOM    396  C   PHE A  51     -11.929   1.037  -2.500  1.00 96.37           C  
ATOM    397  CB  PHE A  51     -13.724   0.250  -4.108  1.00 96.37           C  
ATOM    398  O   PHE A  51     -11.772   2.254  -2.613  1.00 96.37           O  
ATOM    399  CG  PHE A  51     -15.209   0.026  -4.349  1.00 96.37           C  
ATOM    400  CD1 PHE A  51     -15.822  -1.188  -3.988  1.00 96.37           C  
ATOM    401  CD2 PHE A  51     -15.993   1.046  -4.920  1.00 96.37           C  
ATOM    402  CE1 PHE A  51     -17.178  -1.415  -4.272  1.00 96.37           C  
ATOM    403  CE2 PHE A  51     -17.365   0.840  -5.152  1.00 96.37           C  
ATOM    404  CZ  PHE A  51     -17.954  -0.397  -4.845  1.00 96.37           C  
ATOM    405  N   TYR A  52     -10.920   0.192  -2.281  1.00 97.87           N  
ATOM    406  CA  TYR A  52      -9.532   0.644  -2.216  1.00 97.87           C  
ATOM    407  C   TYR A  52      -9.116   1.237  -3.577  1.00 97.87           C  
ATOM    408  CB  TYR A  52      -8.608  -0.513  -1.812  1.00 97.87           C  
ATOM    409  O   TYR A  52      -9.199   0.535  -4.587  1.00 97.87           O  
ATOM    410  CG  TYR A  52      -8.580  -0.790  -0.320  1.00 97.87           C  
ATOM    411  CD1 TYR A  52      -7.472  -0.377   0.446  1.00 97.87           C  
ATOM    412  CD2 TYR A  52      -9.644  -1.473   0.301  1.00 97.87           C  
ATOM    413  CE1 TYR A  52      -7.414  -0.657   1.825  1.00 97.87           C  
ATOM    414  CE2 TYR A  52      -9.591  -1.751   1.681  1.00 97.87           C  
ATOM    415  OH  TYR A  52      -8.433  -1.623   3.774  1.00 97.87           O  
ATOM    416  CZ  TYR A  52      -8.482  -1.338   2.447  1.00 97.87           C  
ATOM    417  N   PRO A  53      -8.657   2.502  -3.645  1.00 97.49           N  
ATOM    418  CA  PRO A  53      -8.348   3.170  -4.917  1.00 97.49           C  
ATOM    419  C   PRO A  53      -7.032   2.703  -5.566  1.00 97.49           C  
ATOM    420  CB  PRO A  53      -8.324   4.664  -4.580  1.00 97.49           C  
ATOM    421  O   PRO A  53      -6.747   3.047  -6.712  1.00 97.49           O  
ATOM    422  CG  PRO A  53      -7.927   4.693  -3.107  1.00 97.49           C  
ATOM    423  CD  PRO A  53      -8.559   3.435  -2.532  1.00 97.49           C  
ATOM    424  N   ALA A  54      -6.224   1.923  -4.848  1.00 98.41           N  
ATOM    425  CA  ALA A  54      -4.979   1.319  -5.312  1.00 98.41           C  
ATOM    426  C   ALA A  54      -4.819  -0.071  -4.678  1.00 98.41           C  
ATOM    427  CB  ALA A  54      -3.818   2.262  -4.967  1.00 98.41           C  
ATOM    428  O   ALA A  54      -5.567  -0.422  -3.765  1.00 98.41           O  
ATOM    429  N   ASN A  55      -3.864  -0.871  -5.159  1.00 98.71           N  
ATOM    430  CA  ASN A  55      -3.621  -2.188  -4.571  1.00 98.71           C  
ATOM    431  C   ASN A  55      -2.985  -1.995  -3.204  1.00 98.71           C  
ATOM    432  CB  ASN A  55      -2.733  -3.056  -5.465  1.00 98.71           C  
ATOM    433  O   ASN A  55      -1.968  -1.313  -3.099  1.00 98.71           O  
ATOM    434  CG  ASN A  55      -3.332  -3.230  -6.832  1.00 98.71           C  
ATOM    435  ND2 ASN A  55      -2.960  -2.385  -7.756  1.00 98.71           N  
ATOM    436  OD1 ASN A  55      -4.171  -4.081  -7.073  1.00 98.71           O  
ATOM    437  N   TYR A  56      -3.584  -2.580  -2.182  1.00 98.63           N  
ATOM    438  CA  TYR A  56      -3.142  -2.437  -0.808  1.00 98.63           C  
ATOM    439  C   TYR A  56      -2.513  -3.735  -0.316  1.00 98.63           C  
ATOM    440  CB  TYR A  56      -4.313  -1.962   0.045  1.00 98.63           C  
ATOM    441  O   TYR A  56      -2.946  -4.835  -0.674  1.00 98.63           O  
ATOM    442  CG  TYR A  56      -4.016  -1.901   1.525  1.00 98.63           C  
ATOM    443  CD1 TYR A  56      -4.342  -2.999   2.342  1.00 98.63           C  
ATOM    444  CD2 TYR A  56      -3.384  -0.771   2.080  1.00 98.63           C  
ATOM    445  CE1 TYR A  56      -4.099  -2.940   3.723  1.00 98.63           C  
ATOM    446  CE2 TYR A  56      -3.115  -0.724   3.464  1.00 98.63           C  
ATOM    447  OH  TYR A  56      -3.384  -1.744   5.643  1.00 98.63           O  
ATOM    448  CZ  TYR A  56      -3.499  -1.802   4.293  1.00 98.63           C  
ATOM    449  N   GLY A  57      -1.470  -3.592   0.485  1.00 98.25           N  
ATOM    450  CA  GLY A  57      -0.733  -4.698   1.058  1.00 98.25           C  
ATOM    451  C   GLY A  57       0.428  -4.189   1.892  1.00 98.25           C  
ATOM    452  O   GLY A  57       0.439  -3.028   2.292  1.00 98.25           O  
ATOM    453  N   PHE A  58       1.437  -5.027   2.092  1.00 98.15           N  
ATOM    454  CA  PHE A  58       2.553  -4.707   2.979  1.00 98.15           C  
ATOM    455  C   PHE A  58       3.905  -5.159   2.426  1.00 98.15           C  
ATOM    456  CB  PHE A  58       2.282  -5.326   4.350  1.00 98.15           C  
ATOM    457  O   PHE A  58       3.984  -5.992   1.516  1.00 98.15           O  
ATOM    458  CG  PHE A  58       2.225  -6.846   4.346  1.00 98.15           C  
ATOM    459  CD1 PHE A  58       0.992  -7.502   4.188  1.00 98.15           C  
ATOM    460  CD2 PHE A  58       3.403  -7.608   4.475  1.00 98.15           C  
ATOM    461  CE1 PHE A  58       0.941  -8.905   4.139  1.00 98.15           C  
ATOM    462  CE2 PHE A  58       3.354  -9.013   4.422  1.00 98.15           C  
ATOM    463  CZ  PHE A  58       2.119  -9.663   4.252  1.00 98.15           C  
ATOM    464  N   ILE A  59       4.992  -4.627   2.991  1.00 98.51           N  
ATOM    465  CA  ILE A  59       6.362  -5.064   2.690  1.00 98.51           C  
ATOM    466  C   ILE A  59       6.735  -6.246   3.601  1.00 98.51           C  
ATOM    467  CB  ILE A  59       7.380  -3.910   2.823  1.00 98.51           C  
ATOM    468  O   ILE A  59       6.771  -6.080   4.823  1.00 98.51           O  
ATOM    469  CG1 ILE A  59       6.906  -2.664   2.052  1.00 98.51           C  
ATOM    470  CG2 ILE A  59       8.766  -4.361   2.318  1.00 98.51           C  
ATOM    471  CD1 ILE A  59       7.894  -1.497   2.039  1.00 98.51           C  
ATOM    472  N   PRO A  60       7.054  -7.442   3.069  1.00 97.28           N  
ATOM    473  CA  PRO A  60       7.543  -8.555   3.880  1.00 97.28           C  
ATOM    474  C   PRO A  60       8.775  -8.176   4.693  1.00 97.28           C  
ATOM    475  CB  PRO A  60       7.895  -9.675   2.900  1.00 97.28           C  
ATOM    476  O   PRO A  60       9.584  -7.359   4.263  1.00 97.28           O  
ATOM    477  CG  PRO A  60       6.985  -9.373   1.722  1.00 97.28           C  
ATOM    478  CD  PRO A  60       6.960  -7.848   1.679  1.00 97.28           C  
ATOM    479  N   ASN A  61       8.969  -8.820   5.843  1.00 96.48           N  
ATOM    480  CA  ASN A  61      10.157  -8.615   6.677  1.00 96.48           C  
ATOM    481  C   ASN A  61      10.405  -7.136   7.031  1.00 96.48           C  
ATOM    482  CB  ASN A  61      11.353  -9.347   6.040  1.00 96.48           C  
ATOM    483  O   ASN A  61      11.541  -6.658   7.041  1.00 96.48           O  
ATOM    484  CG  ASN A  61      11.145 -10.850   5.983  1.00 96.48           C  
ATOM    485  ND2 ASN A  61      11.978 -11.563   5.267  1.00 96.48           N  
ATOM    486  OD1 ASN A  61      10.256 -11.421   6.592  1.00 96.48           O  
ATOM    487  N   THR A  62       9.317  -6.430   7.332  1.00 97.64           N  
ATOM    488  CA  THR A  62       9.310  -5.093   7.922  1.00 97.64           C  
ATOM    489  C   THR A  62       8.490  -5.100   9.209  1.00 97.64           C  
ATOM    490  CB  THR A  62       8.778  -4.038   6.950  1.00 97.64           C  
ATOM    491  O   THR A  62       7.720  -6.031   9.459  1.00 97.64           O  
ATOM    492  CG2 THR A  62       9.607  -3.944   5.679  1.00 97.64           C  
ATOM    493  OG1 THR A  62       7.440  -4.278   6.623  1.00 97.64           O  
ATOM    494  N   LEU A  63       8.720  -4.104  10.060  1.00 96.40           N  
ATOM    495  CA  LEU A  63       8.024  -3.924  11.324  1.00 96.40           C  
ATOM    496  C   LEU A  63       7.795  -2.431  11.567  1.00 96.40           C  
ATOM    497  CB  LEU A  63       8.882  -4.553  12.434  1.00 96.40           C  
ATOM    498  O   LEU A  63       8.755  -1.665  11.635  1.00 96.40           O  
ATOM    499  CG  LEU A  63       8.208  -4.551  13.814  1.00 96.40           C  
ATOM    500  CD1 LEU A  63       7.053  -5.552  13.863  1.00 96.40           C  
ATOM    501  CD2 LEU A  63       9.237  -4.967  14.864  1.00 96.40           C  
ATOM    502  N   SER A  64       6.536  -2.049  11.685  1.00 94.01           N  
ATOM    503  CA  SER A  64       6.061  -0.727  12.077  1.00 94.01           C  
ATOM    504  C   SER A  64       5.882  -0.646  13.598  1.00 94.01           C  
ATOM    505  CB  SER A  64       4.741  -0.453  11.349  1.00 94.01           C  
ATOM    506  O   SER A  64       5.985  -1.651  14.311  1.00 94.01           O  
ATOM    507  OG  SER A  64       4.949  -0.437   9.950  1.00 94.01           O  
ATOM    508  N   ASP A  65       5.632   0.562  14.107  1.00 87.09           N  
ATOM    509  CA  ASP A  65       5.517   0.829  15.549  1.00 87.09           C  
ATOM    510  C   ASP A  65       4.295   0.152  16.201  1.00 87.09           C  
ATOM    511  CB  ASP A  65       5.466   2.350  15.783  1.00 87.09           C  
ATOM    512  O   ASP A  65       4.317  -0.148  17.395  1.00 87.09           O  
ATOM    513  CG  ASP A  65       6.789   3.082  15.508  1.00 87.09           C  
ATOM    514  OD1 ASP A  65       7.859   2.431  15.535  1.00 87.09           O  
ATOM    515  OD2 ASP A  65       6.732   4.317  15.314  1.00 87.09           O  
ATOM    516  N   ASP A  66       3.252  -0.137  15.421  1.00 86.90           N  
ATOM    517  CA  ASP A  66       2.069  -0.908  15.834  1.00 86.90           C  
ATOM    518  C   ASP A  66       2.332  -2.424  15.945  1.00 86.90           C  
ATOM    519  CB  ASP A  66       0.911  -0.608  14.866  1.00 86.90           C  
ATOM    520  O   ASP A  66       1.522  -3.169  16.500  1.00 86.90           O  
ATOM    521  CG  ASP A  66       1.201  -0.975  13.404  1.00 86.90           C  
ATOM    522  OD1 ASP A  66       2.268  -1.584  13.145  1.00 86.90           O  
ATOM    523  OD2 ASP A  66       0.387  -0.576  12.551  1.00 86.90           O  
ATOM    524  N   GLY A  67       3.498  -2.889  15.485  1.00 89.06           N  
ATOM    525  CA  GLY A  67       3.893  -4.293  15.486  1.00 89.06           C  
ATOM    526  C   GLY A  67       3.527  -5.063  14.214  1.00 89.06           C  
ATOM    527  O   GLY A  67       3.864  -6.255  14.123  1.00 89.06           O  
ATOM    528  N   ASP A  68       2.904  -4.405  13.238  1.00 92.92           N  
ATOM    529  CA  ASP A  68       2.565  -4.966  11.937  1.00 92.92           C  
ATOM    530  C   ASP A  68       3.604  -4.620  10.861  1.00 92.92           C  
ATOM    531  CB  ASP A  68       1.121  -4.579  11.560  1.00 92.92           C  
ATOM    532  O   ASP A  68       4.498  -3.802  11.079  1.00 92.92           O  
ATOM    533  CG  ASP A  68       0.107  -5.422  12.343  1.00 92.92           C  
ATOM    534  OD1 ASP A  68       0.422  -6.628  12.571  1.00 92.92           O  
ATOM    535  OD2 ASP A  68      -0.975  -4.909  12.691  1.00 92.92           O  
ATOM    536  N   PRO A  69       3.607  -5.323   9.716  1.00 96.18           N  
ATOM    537  CA  PRO A  69       4.445  -4.947   8.583  1.00 96.18           C  
ATOM    538  C   PRO A  69       4.096  -3.555   8.028  1.00 96.18           C  
ATOM    539  CB  PRO A  69       4.226  -6.053   7.553  1.00 96.18           C  
ATOM    540  O   PRO A  69       2.983  -3.069   8.184  1.00 96.18           O  
ATOM    541  CG  PRO A  69       3.773  -7.251   8.379  1.00 96.18           C  
ATOM    542  CD  PRO A  69       2.915  -6.573   9.441  1.00 96.18           C  
ATOM    543  N   LEU A  70       5.044  -2.918   7.339  1.00 97.94           N  
ATOM    544  CA  LEU A  70       4.850  -1.596   6.746  1.00 97.94           C  
ATOM    545  C   LEU A  70       3.869  -1.652   5.571  1.00 97.94           C  
ATOM    546  CB  LEU A  70       6.211  -1.003   6.343  1.00 97.94           C  
ATOM    547  O   LEU A  70       4.118  -2.339   4.575  1.00 97.94           O  
ATOM    548  CG  LEU A  70       6.129   0.422   5.758  1.00 97.94           C  
ATOM    549  CD1 LEU A  70       5.559   1.441   6.745  1.00 97.94           C  
ATOM    550  CD2 LEU A  70       7.534   0.888   5.374  1.00 97.94           C  
ATOM    551  N   ASP A  71       2.798  -0.874   5.688  1.00 98.24           N  
ATOM    552  CA  ASP A  71       1.723  -0.766   4.709  1.00 98.24           C  
ATOM    553  C   ASP A  71       2.137  -0.043   3.426  1.00 98.24           C  
ATOM    554  CB  ASP A  71       0.544  -0.011   5.334  1.00 98.24           C  
ATOM    555  O   ASP A  71       2.896   0.932   3.428  1.00 98.24           O  
ATOM    556  CG  ASP A  71      -0.426  -0.888   6.113  1.00 98.24           C  
ATOM    557  OD1 ASP A  71      -0.344  -2.124   6.024  1.00 98.24           O  
ATOM    558  OD2 ASP A  71      -1.414  -0.294   6.599  1.00 98.24           O  
ATOM    559  N   VAL A  72       1.558  -0.482   2.308  1.00 98.72           N  
ATOM    560  CA  VAL A  72       1.823   0.051   0.972  1.00 98.72           C  
ATOM    561  C   VAL A  72       0.545   0.130   0.138  1.00 98.72           C  
ATOM    562  CB  VAL A  72       2.862  -0.799   0.218  1.00 98.72           C  
ATOM    563  O   VAL A  72      -0.217  -0.830   0.035  1.00 98.72           O  
ATOM    564  CG1 VAL A  72       3.353  -0.094  -1.055  1.00 98.72           C  
ATOM    565  CG2 VAL A  72       4.102  -1.136   1.046  1.00 98.72           C  
ATOM    566  N   LEU A  73       0.366   1.254  -0.556  1.00 98.74           N  
ATOM    567  CA  LEU A  73      -0.529   1.394  -1.702  1.00 98.74           C  
ATOM    568  C   LEU A  73       0.287   1.394  -2.994  1.00 98.74           C  
ATOM    569  CB  LEU A  73      -1.356   2.680  -1.576  1.00 98.74           C  
ATOM    570  O   LEU A  73       1.031   2.334  -3.272  1.00 98.74           O  
ATOM    571  CG  LEU A  73      -2.393   2.584  -0.443  1.00 98.74           C  
ATOM    572  CD1 LEU A  73      -2.173   3.702   0.572  1.00 98.74           C  
ATOM    573  CD2 LEU A  73      -3.818   2.646  -1.001  1.00 98.74           C  
ATOM    574  N   VAL A  74       0.123   0.353  -3.807  1.00 98.78           N  
ATOM    575  CA  VAL A  74       0.771   0.220  -5.113  1.00 98.78           C  
ATOM    576  C   VAL A  74      -0.185   0.674  -6.213  1.00 98.78           C  
ATOM    577  CB  VAL A  74       1.308  -1.199  -5.371  1.00 98.78           C  
ATOM    578  O   VAL A  74      -1.156  -0.009  -6.564  1.00 98.78           O  
ATOM    579  CG1 VAL A  74       2.197  -1.196  -6.624  1.00 98.78           C  
ATOM    580  CG2 VAL A  74       2.148  -1.724  -4.203  1.00 98.78           C  
ATOM    581  N   ILE A  75       0.117   1.836  -6.786  1.00 98.55           N  
ATOM    582  CA  ILE A  75      -0.593   2.405  -7.929  1.00 98.55           C  
ATOM    583  C   ILE A  75      -0.052   1.749  -9.196  1.00 98.55           C  
ATOM    584  CB  ILE A  75      -0.441   3.938  -7.954  1.00 98.55           C  
ATOM    585  O   ILE A  75       1.088   1.981  -9.597  1.00 98.55           O  
ATOM    586  CG1 ILE A  75      -1.073   4.548  -6.682  1.00 98.55           C  
ATOM    587  CG2 ILE A  75      -1.099   4.521  -9.222  1.00 98.55           C  
ATOM    588  CD1 ILE A  75      -0.639   5.991  -6.446  1.00 98.55           C  
ATOM    589  N   CYS A  76      -0.869   0.916  -9.832  1.00 95.20           N  
ATOM    590  CA  CYS A  76      -0.520   0.207 -11.058  1.00 95.20           C  
ATOM    591  C   CYS A  76      -1.742   0.150 -12.006  1.00 95.20           C  
ATOM    592  CB  CYS A  76       0.095  -1.142 -10.651  1.00 95.20           C  
ATOM    593  O   CYS A  76      -2.850   0.492 -11.585  1.00 95.20           O  
ATOM    594  SG  CYS A  76      -1.178  -2.288 -10.128  1.00 95.20           S  
ATOM    595  N   PRO A  77      -1.580  -0.228 -13.291  1.00 92.44           N  
ATOM    596  CA  PRO A  77      -2.652  -0.090 -14.282  1.00 92.44           C  
ATOM    597  C   PRO A  77      -3.814  -1.066 -14.088  1.00 92.44           C  
ATOM    598  CB  PRO A  77      -1.981  -0.315 -15.641  1.00 92.44           C  
ATOM    599  O   PRO A  77      -4.896  -0.829 -14.620  1.00 92.44           O  
ATOM    600  CG  PRO A  77      -0.767  -1.179 -15.310  1.00 92.44           C  
ATOM    601  CD  PRO A  77      -0.353  -0.656 -13.943  1.00 92.44           C  
ATOM    602  N   TYR A  78      -3.598  -2.164 -13.359  1.00 96.00           N  
ATOM    603  CA  TYR A  78      -4.579  -3.230 -13.191  1.00 96.00           C  
ATOM    604  C   TYR A  78      -4.609  -3.722 -11.744  1.00 96.00           C  
ATOM    605  CB  TYR A  78      -4.263  -4.398 -14.135  1.00 96.00           C  
ATOM    606  O   TYR A  78      -3.563  -3.752 -11.097  1.00 96.00           O  
ATOM    607  CG  TYR A  78      -4.188  -4.001 -15.595  1.00 96.00           C  
ATOM    608  CD1 TYR A  78      -5.349  -3.565 -16.263  1.00 96.00           C  
ATOM    609  CD2 TYR A  78      -2.953  -4.017 -16.270  1.00 96.00           C  
ATOM    610  CE1 TYR A  78      -5.276  -3.130 -17.599  1.00 96.00           C  
ATOM    611  CE2 TYR A  78      -2.873  -3.579 -17.606  1.00 96.00           C  
ATOM    612  OH  TYR A  78      -3.956  -2.698 -19.554  1.00 96.00           O  
ATOM    613  CZ  TYR A  78      -4.034  -3.131 -18.269  1.00 96.00           C  
ATOM    614  N   PRO A  79      -5.770  -4.159 -11.236  1.00 97.78           N  
ATOM    615  CA  PRO A  79      -5.831  -4.850  -9.957  1.00 97.78           C  
ATOM    616  C   PRO A  79      -4.925  -6.088  -9.955  1.00 97.78           C  
ATOM    617  CB  PRO A  79      -7.305  -5.210  -9.747  1.00 97.78           C  
ATOM    618  O   PRO A  79      -4.884  -6.845 -10.927  1.00 97.78           O  
ATOM    619  CG  PRO A  79      -8.047  -4.220 -10.645  1.00 97.78           C  
ATOM    620  CD  PRO A  79      -7.095  -4.038 -11.818  1.00 97.78           C  
ATOM    621  N   VAL A  80      -4.204  -6.293  -8.857  1.00 98.05           N  
ATOM    622  CA  VAL A  80      -3.329  -7.447  -8.631  1.00 98.05           C  
ATOM    623  C   VAL A  80      -4.025  -8.389  -7.656  1.00 98.05           C  
ATOM    624  CB  VAL A  80      -1.958  -6.990  -8.102  1.00 98.05           C  
ATOM    625  O   VAL A  80      -4.525  -7.943  -6.628  1.00 98.05           O  
ATOM    626  CG1 VAL A  80      -1.032  -8.183  -7.840  1.00 98.05           C  
ATOM    627  CG2 VAL A  80      -1.248  -6.055  -9.089  1.00 98.05           C  
ATOM    628  N   SER A  81      -4.084  -9.682  -7.978  1.00 97.11           N  
ATOM    629  CA  SER A  81      -4.783 -10.674  -7.152  1.00 97.11           C  
ATOM    630  C   SER A  81      -4.219 -10.760  -5.722  1.00 97.11           C  
ATOM    631  CB  SER A  81      -4.698 -12.063  -7.788  1.00 97.11           C  
ATOM    632  O   SER A  81      -3.003 -10.623  -5.554  1.00 97.11           O  
ATOM    633  OG  SER A  81      -5.234 -12.043  -9.099  1.00 97.11           O  
ATOM    634  N   PRO A  82      -5.054 -11.069  -4.708  1.00 97.01           N  
ATOM    635  CA  PRO A  82      -4.582 -11.290  -3.343  1.00 97.01           C  
ATOM    636  C   PRO A  82      -3.509 -12.386  -3.285  1.00 97.01           C  
ATOM    637  CB  PRO A  82      -5.813 -11.679  -2.516  1.00 97.01           C  
ATOM    638  O   PRO A  82      -3.620 -13.418  -3.949  1.00 97.01           O  
ATOM    639  CG  PRO A  82      -6.983 -11.130  -3.324  1.00 97.01           C  
ATOM    640  CD  PRO A  82      -6.496 -11.272  -4.764  1.00 97.01           C  
ATOM    641  N   GLY A  83      -2.472 -12.156  -2.488  1.00 96.19           N  
ATOM    642  CA  GLY A  83      -1.361 -13.073  -2.228  1.00 96.19           C  
ATOM    643  C   GLY A  83      -0.258 -13.054  -3.272  1.00 96.19           C  
ATOM    644  O   GLY A  83       0.775 -13.702  -3.102  1.00 96.19           O  
ATOM    645  N   VAL A  84      -0.437 -12.285  -4.345  1.00 96.99           N  
ATOM    646  CA  VAL A  84       0.623 -12.048  -5.319  1.00 96.99           C  
ATOM    647  C   VAL A  84       1.607 -11.027  -4.761  1.00 96.99           C  
ATOM    648  CB  VAL A  84       0.049 -11.627  -6.678  1.00 96.99           C  
ATOM    649  O   VAL A  84       1.232 -10.017  -4.165  1.00 96.99           O  
ATOM    650  CG1 VAL A  84       1.143 -11.274  -7.696  1.00 96.99           C  
ATOM    651  CG2 VAL A  84      -0.794 -12.764  -7.273  1.00 96.99           C  
ATOM    652  N   VAL A  85       2.889 -11.289  -4.998  1.00 97.70           N  
ATOM    653  CA  VAL A  85       3.976 -10.376  -4.653  1.00 97.70           C  
ATOM    654  C   VAL A  85       4.319  -9.537  -5.878  1.00 97.70           C  
ATOM    655  CB  VAL A  85       5.193 -11.148  -4.125  1.00 97.70           C  
ATOM    656  O   VAL A  85       4.667 -10.078  -6.929  1.00 97.70           O  
ATOM    657  CG1 VAL A  85       6.319 -10.189  -3.726  1.00 97.70           C  
ATOM    658  CG2 VAL A  85       4.832 -12.019  -2.910  1.00 97.70           C  
ATOM    659  N   ILE A  86       4.242  -8.215  -5.746  1.00 98.00           N  
ATOM    660  CA  ILE A  86       4.644  -7.260  -6.780  1.00 98.00           C  
ATOM    661  C   ILE A  86       5.949  -6.568  -6.385  1.00 98.00           C  
ATOM    662  CB  ILE A  86       3.493  -6.290  -7.129  1.00 98.00           C  
ATOM    663  O   ILE A  86       6.199  -6.289  -5.216  1.00 98.00           O  
ATOM    664  CG1 ILE A  86       3.878  -5.423  -8.347  1.00 98.00           C  
ATOM    665  CG2 ILE A  86       3.086  -5.413  -5.937  1.00 98.00           C  
ATOM    666  CD1 ILE A  86       2.703  -4.688  -9.001  1.00 98.00           C  
ATOM    667  N   ARG A  87       6.806  -6.303  -7.373  1.00 98.03           N  
ATOM    668  CA  ARG A  87       8.026  -5.513  -7.190  1.00 98.03           C  
ATOM    669  C   ARG A  87       7.709  -4.029  -7.353  1.00 98.03           C  
ATOM    670  CB  ARG A  87       9.090  -6.004  -8.169  1.00 98.03           C  
ATOM    671  O   ARG A  87       7.224  -3.611  -8.408  1.00 98.03           O  
ATOM    672  CG  ARG A  87      10.466  -5.409  -7.860  1.00 98.03           C  
ATOM    673  CD  ARG A  87      11.421  -5.888  -8.950  1.00 98.03           C  
ATOM    674  NE  ARG A  87      12.697  -5.173  -8.905  1.00 98.03           N  
ATOM    675  NH1 ARG A  87      13.753  -6.427 -10.475  1.00 98.03           N  
ATOM    676  NH2 ARG A  87      14.797  -4.669  -9.653  1.00 98.03           N  
ATOM    677  CZ  ARG A  87      13.739  -5.416  -9.660  1.00 98.03           C  
ATOM    678  N   SER A  88       8.048  -3.247  -6.343  1.00 98.63           N  
ATOM    679  CA  SER A  88       7.608  -1.869  -6.150  1.00 98.63           C  
ATOM    680  C   SER A  88       8.797  -0.937  -5.911  1.00 98.63           C  
ATOM    681  CB  SER A  88       6.659  -1.824  -4.948  1.00 98.63           C  
ATOM    682  O   SER A  88       9.892  -1.375  -5.552  1.00 98.63           O  
ATOM    683  OG  SER A  88       5.527  -2.647  -5.157  1.00 98.63           O  
ATOM    684  N   ARG A  89       8.568   0.363  -6.111  1.00 98.62           N  
ATOM    685  CA  ARG A  89       9.459   1.443  -5.673  1.00 98.62           C  
ATOM    686  C   ARG A  89       8.646   2.576  -5.039  1.00 98.62           C  
ATOM    687  CB  ARG A  89      10.332   1.934  -6.834  1.00 98.62           C  
ATOM    688  O   ARG A  89       7.518   2.812  -5.486  1.00 98.62           O  
ATOM    689  CG  ARG A  89       9.549   2.630  -7.952  1.00 98.62           C  
ATOM    690  CD  ARG A  89      10.544   3.218  -8.953  1.00 98.62           C  
ATOM    691  NE  ARG A  89       9.861   3.943 -10.030  1.00 98.62           N  
ATOM    692  NH1 ARG A  89       9.262   5.846  -8.845  1.00 98.62           N  
ATOM    693  NH2 ARG A  89       8.813   5.690 -10.982  1.00 98.62           N  
ATOM    694  CZ  ARG A  89       9.323   5.142  -9.937  1.00 98.62           C  
ATOM    695  N   PRO A  90       9.184   3.284  -4.036  1.00 98.75           N  
ATOM    696  CA  PRO A  90       8.432   4.311  -3.335  1.00 98.75           C  
ATOM    697  C   PRO A  90       8.382   5.599  -4.163  1.00 98.75           C  
ATOM    698  CB  PRO A  90       9.155   4.493  -2.001  1.00 98.75           C  
ATOM    699  O   PRO A  90       9.323   5.923  -4.892  1.00 98.75           O  
ATOM    700  CG  PRO A  90      10.616   4.188  -2.341  1.00 98.75           C  
ATOM    701  CD  PRO A  90      10.548   3.203  -3.512  1.00 98.75           C  
ATOM    702  N   VAL A  91       7.277   6.330  -4.041  1.00 98.71           N  
ATOM    703  CA  VAL A  91       7.104   7.693  -4.579  1.00 98.71           C  
ATOM    704  C   VAL A  91       6.602   8.673  -3.520  1.00 98.71           C  
ATOM    705  CB  VAL A  91       6.199   7.722  -5.826  1.00 98.71           C  
ATOM    706  O   VAL A  91       6.555   9.868  -3.761  1.00 98.71           O  
ATOM    707  CG1 VAL A  91       6.852   6.944  -6.971  1.00 98.71           C  
ATOM    708  CG2 VAL A  91       4.798   7.153  -5.577  1.00 98.71           C  
ATOM    709  N   GLY A  92       6.258   8.194  -2.330  1.00 98.70           N  
ATOM    710  CA  GLY A  92       5.963   9.029  -1.176  1.00 98.70           C  
ATOM    711  C   GLY A  92       5.273   8.228  -0.092  1.00 98.70           C  
ATOM    712  O   GLY A  92       5.270   6.998  -0.130  1.00 98.70           O  
ATOM    713  N   VAL A  93       4.718   8.910   0.898  1.00 98.69           N  
ATOM    714  CA  VAL A  93       4.087   8.272   2.059  1.00 98.69           C  
ATOM    715  C   VAL A  93       2.902   9.106   2.525  1.00 98.69           C  
ATOM    716  CB  VAL A  93       5.128   7.999   3.167  1.00 98.69           C  
ATOM    717  O   VAL A  93       2.921  10.333   2.458  1.00 98.69           O  
ATOM    718  CG1 VAL A  93       5.910   9.251   3.568  1.00 98.69           C  
ATOM    719  CG2 VAL A  93       4.522   7.361   4.421  1.00 98.69           C  
ATOM    720  N   MET A  94       1.838   8.443   2.954  1.00 98.49           N  
ATOM    721  CA  MET A  94       0.685   9.073   3.577  1.00 98.49           C  
ATOM    722  C   MET A  94       0.779   8.867   5.087  1.00 98.49           C  
ATOM    723  CB  MET A  94      -0.593   8.467   2.989  1.00 98.49           C  
ATOM    724  O   MET A  94       0.669   7.736   5.557  1.00 98.49           O  
ATOM    725  CG  MET A  94      -1.819   9.288   3.388  1.00 98.49           C  
ATOM    726  SD  MET A  94      -3.408   8.598   2.869  1.00 98.49           S  
ATOM    727  CE  MET A  94      -3.372   7.070   3.840  1.00 98.49           C  
ATOM    728  N   TYR A  95       0.974   9.952   5.835  1.00 97.93           N  
ATOM    729  CA  TYR A  95       0.950   9.928   7.294  1.00 97.93           C  
ATOM    730  C   TYR A  95      -0.449  10.251   7.797  1.00 97.93           C  
ATOM    731  CB  TYR A  95       1.961  10.920   7.873  1.00 97.93           C  
ATOM    732  O   TYR A  95      -1.012  11.303   7.472  1.00 97.93           O  
ATOM    733  CG  TYR A  95       3.399  10.572   7.567  1.00 97.93           C  
ATOM    734  CD1 TYR A  95       3.964   9.412   8.129  1.00 97.93           C  
ATOM    735  CD2 TYR A  95       4.165  11.394   6.717  1.00 97.93           C  
ATOM    736  CE1 TYR A  95       5.297   9.069   7.840  1.00 97.93           C  
ATOM    737  CE2 TYR A  95       5.513  11.074   6.465  1.00 97.93           C  
ATOM    738  OH  TYR A  95       7.357   9.581   6.728  1.00 97.93           O  
ATOM    739  CZ  TYR A  95       6.075   9.904   7.016  1.00 97.93           C  
ATOM    740  N   MET A  96      -0.981   9.371   8.632  1.00 96.99           N  
ATOM    741  CA  MET A  96      -2.293   9.501   9.244  1.00 96.99           C  
ATOM    742  C   MET A  96      -2.249   9.113  10.721  1.00 96.99           C  
ATOM    743  CB  MET A  96      -3.334   8.708   8.431  1.00 96.99           C  
ATOM    744  O   MET A  96      -1.231   8.686  11.267  1.00 96.99           O  
ATOM    745  CG  MET A  96      -2.981   7.237   8.177  1.00 96.99           C  
ATOM    746  SD  MET A  96      -4.289   6.359   7.275  1.00 96.99           S  
ATOM    747  CE  MET A  96      -5.214   5.694   8.686  1.00 96.99           C  
ATOM    748  N   THR A  97      -3.356   9.351  11.407  1.00 96.14           N  
ATOM    749  CA  THR A  97      -3.552   8.908  12.785  1.00 96.14           C  
ATOM    750  C   THR A  97      -4.949   8.332  12.901  1.00 96.14           C  
ATOM    751  CB  THR A  97      -3.346  10.065  13.773  1.00 96.14           C  
ATOM    752  O   THR A  97      -5.898   8.924  12.378  1.00 96.14           O  
ATOM    753  CG2 THR A  97      -3.337   9.635  15.238  1.00 96.14           C  
ATOM    754  OG1 THR A  97      -2.100  10.682  13.526  1.00 96.14           O  
ATOM    755  N   ASP A  98      -5.071   7.196  13.570  1.00 94.81           N  
ATOM    756  CA  ASP A  98      -6.344   6.546  13.857  1.00 94.81           C  
ATOM    757  C   ASP A  98      -6.480   6.227  15.354  1.00 94.81           C  
ATOM    758  CB  ASP A  98      -6.537   5.355  12.893  1.00 94.81           C  
ATOM    759  O   ASP A  98      -5.718   6.730  16.187  1.00 94.81           O  
ATOM    760  CG  ASP A  98      -5.837   4.038  13.231  1.00 94.81           C  
ATOM    761  OD1 ASP A  98      -5.130   3.982  14.261  1.00 94.81           O  
ATOM    762  OD2 ASP A  98      -6.115   3.076  12.468  1.00 94.81           O  
ATOM    763  N   GLU A  99      -7.480   5.424  15.720  1.00 92.68           N  
ATOM    764  CA  GLU A  99      -7.713   5.046  17.113  1.00 92.68           C  
ATOM    765  C   GLU A  99      -6.559   4.273  17.780  1.00 92.68           C  
ATOM    766  CB  GLU A  99      -9.025   4.251  17.224  1.00 92.68           C  
ATOM    767  O   GLU A  99      -6.501   4.236  19.011  1.00 92.68           O  
ATOM    768  CG  GLU A  99      -8.987   2.810  16.663  1.00 92.68           C  
ATOM    769  CD  GLU A  99      -9.044   2.679  15.128  1.00 92.68           C  
ATOM    770  OE1 GLU A  99      -8.920   1.524  14.637  1.00 92.68           O  
ATOM    771  OE2 GLU A  99      -9.455   3.639  14.445  1.00 92.68           O  
ATOM    772  N   ALA A 100      -5.675   3.644  16.998  1.00 90.52           N  
ATOM    773  CA  ALA A 100      -4.546   2.853  17.480  1.00 90.52           C  
ATOM    774  C   ALA A 100      -3.239   3.659  17.551  1.00 90.52           C  
ATOM    775  CB  ALA A 100      -4.407   1.613  16.590  1.00 90.52           C  
ATOM    776  O   ALA A 100      -2.320   3.264  18.269  1.00 90.52           O  
ATOM    777  N   GLY A 101      -3.164   4.810  16.880  1.00 92.77           N  
ATOM    778  CA  GLY A 101      -2.015   5.705  16.950  1.00 92.77           C  
ATOM    779  C   GLY A 101      -1.626   6.282  15.597  1.00 92.77           C  
ATOM    780  O   GLY A 101      -2.468   6.511  14.730  1.00 92.77           O  
ATOM    781  N   ALA A 102      -0.338   6.594  15.453  1.00 94.06           N  
ATOM    782  CA  ALA A 102       0.221   7.052  14.189  1.00 94.06           C  
ATOM    783  C   ALA A 102       0.378   5.874  13.223  1.00 94.06           C  
ATOM    784  CB  ALA A 102       1.555   7.759  14.449  1.00 94.06           C  
ATOM    785  O   ALA A 102       0.816   4.801  13.624  1.00 94.06           O  
ATOM    786  N   ASP A 103       0.059   6.110  11.956  1.00 94.37           N  
ATOM    787  CA  ASP A 103       0.095   5.107  10.896  1.00 94.37           C  
ATOM    788  C   ASP A 103       0.650   5.748   9.615  1.00 94.37           C  
ATOM    789  CB  ASP A 103      -1.317   4.523  10.753  1.00 94.37           C  
ATOM    790  O   ASP A 103       0.388   6.919   9.305  1.00 94.37           O  
ATOM    791  CG  ASP A 103      -1.509   3.559   9.583  1.00 94.37           C  
ATOM    792  OD1 ASP A 103      -0.537   2.975   9.065  1.00 94.37           O  
ATOM    793  OD2 ASP A 103      -2.659   3.482   9.095  1.00 94.37           O  
ATOM    794  N   ALA A 104       1.466   4.989   8.890  1.00 96.40           N  
ATOM    795  CA  ALA A 104       2.160   5.430   7.693  1.00 96.40           C  
ATOM    796  C   ALA A 104       1.933   4.422   6.569  1.00 96.40           C  
ATOM    797  CB  ALA A 104       3.650   5.620   8.002  1.00 96.40           C  
ATOM    798  O   ALA A 104       2.231   3.238   6.703  1.00 96.40           O  
ATOM    799  N   LYS A 105       1.447   4.912   5.426  1.00 98.12           N  
ATOM    800  CA  LYS A 105       1.204   4.085   4.239  1.00 98.12           C  
ATOM    801  C   LYS A 105       2.093   4.544   3.105  1.00 98.12           C  
ATOM    802  CB  LYS A 105      -0.285   4.079   3.867  1.00 98.12           C  
ATOM    803  O   LYS A 105       1.922   5.650   2.588  1.00 98.12           O  
ATOM    804  CG  LYS A 105      -1.118   3.682   5.088  1.00 98.12           C  
ATOM    805  CD  LYS A 105      -2.549   3.270   4.741  1.00 98.12           C  
ATOM    806  CE  LYS A 105      -3.323   2.971   6.033  1.00 98.12           C  
ATOM    807  NZ  LYS A 105      -2.610   2.042   6.948  1.00 98.12           N  
ATOM    808  N   VAL A 106       3.044   3.707   2.708  1.00 98.79           N  
ATOM    809  CA  VAL A 106       3.928   4.003   1.579  1.00 98.79           C  
ATOM    810  C   VAL A 106       3.096   4.065   0.304  1.00 98.79           C  
ATOM    811  CB  VAL A 106       5.053   2.962   1.460  1.00 98.79           C  
ATOM    812  O   VAL A 106       2.337   3.154  -0.011  1.00 98.79           O  
ATOM    813  CG1 VAL A 106       5.902   3.163   0.196  1.00 98.79           C  
ATOM    814  CG2 VAL A 106       5.987   3.030   2.673  1.00 98.79           C  
ATOM    815  N   ILE A 107       3.263   5.130  -0.468  1.00 98.82           N  
ATOM    816  CA  ILE A 107       2.751   5.218  -1.830  1.00 98.82           C  
ATOM    817  C   ILE A 107       3.843   4.729  -2.764  1.00 98.82           C  
ATOM    818  CB  ILE A 107       2.298   6.642  -2.177  1.00 98.82           C  
ATOM    819  O   ILE A 107       4.967   5.240  -2.772  1.00 98.82           O  
ATOM    820  CG1 ILE A 107       1.335   7.232  -1.129  1.00 98.82           C  
ATOM    821  CG2 ILE A 107       1.641   6.668  -3.570  1.00 98.82           C  
ATOM    822  CD1 ILE A 107       0.118   6.360  -0.772  1.00 98.82           C  
ATOM    823  N   ALA A 108       3.506   3.726  -3.561  1.00 98.85           N  
ATOM    824  CA  ALA A 108       4.435   3.060  -4.445  1.00 98.85           C  
ATOM    825  C   ALA A 108       3.868   2.915  -5.852  1.00 98.85           C  
ATOM    826  CB  ALA A 108       4.795   1.708  -3.830  1.00 98.85           C  
ATOM    827  O   ALA A 108       2.660   2.938  -6.088  1.00 98.85           O  
ATOM    828  N   VAL A 109       4.777   2.706  -6.792  1.00 98.70           N  
ATOM    829  CA  VAL A 109       4.476   2.315  -8.169  1.00 98.70           C  
ATOM    830  C   VAL A 109       5.283   1.059  -8.510  1.00 98.70           C  
ATOM    831  CB  VAL A 109       4.751   3.468  -9.155  1.00 98.70           C  
ATOM    832  O   VAL A 109       6.272   0.769  -7.826  1.00 98.70           O  
ATOM    833  CG1 VAL A 109       3.854   4.679  -8.871  1.00 98.70           C  
ATOM    834  CG2 VAL A 109       6.217   3.916  -9.153  1.00 98.70           C  
ATOM    835  N   PRO A 110       4.912   0.299  -9.556  1.00 98.49           N  
ATOM    836  CA  PRO A 110       5.734  -0.792 -10.057  1.00 98.49           C  
ATOM    837  C   PRO A 110       7.186  -0.360 -10.273  1.00 98.49           C  
ATOM    838  CB  PRO A 110       5.080  -1.214 -11.374  1.00 98.49           C  
ATOM    839  O   PRO A 110       7.458   0.692 -10.855  1.00 98.49           O  
ATOM    840  CG  PRO A 110       3.606  -0.903 -11.137  1.00 98.49           C  
ATOM    841  CD  PRO A 110       3.652   0.358 -10.279  1.00 98.49           C  
ATOM    842  N   HIS A 111       8.127  -1.193  -9.832  1.00 98.16           N  
ATOM    843  CA  HIS A 111       9.541  -0.983 -10.127  1.00 98.16           C  
ATOM    844  C   HIS A 111       9.758  -0.954 -11.652  1.00 98.16           C  
ATOM    845  CB  HIS A 111      10.358  -2.081  -9.436  1.00 98.16           C  
ATOM    846  O   HIS A 111       9.129  -1.710 -12.390  1.00 98.16           O  
ATOM    847  CG  HIS A 111      11.841  -1.975  -9.667  1.00 98.16           C  
ATOM    848  CD2 HIS A 111      12.787  -1.491  -8.803  1.00 98.16           C  
ATOM    849  ND1 HIS A 111      12.484  -2.312 -10.833  1.00 98.16           N  
ATOM    850  CE1 HIS A 111      13.773  -1.961 -10.714  1.00 98.16           C  
ATOM    851  NE2 HIS A 111      14.018  -1.542  -9.472  1.00 98.16           N  
ATOM    852  N   GLU A 112      10.699  -0.145 -12.143  1.00 95.61           N  
ATOM    853  CA  GLU A 112      10.856   0.127 -13.585  1.00 95.61           C  
ATOM    854  C   GLU A 112      11.125  -1.121 -14.441  1.00 95.61           C  
ATOM    855  CB  GLU A 112      11.996   1.123 -13.796  1.00 95.61           C  
ATOM    856  O   GLU A 112      10.653  -1.223 -15.569  1.00 95.61           O  
ATOM    857  CG  GLU A 112      11.727   2.466 -13.108  1.00 95.61           C  
ATOM    858  CD  GLU A 112      12.736   3.535 -13.538  1.00 95.61           C  
ATOM    859  OE1 GLU A 112      12.347   4.719 -13.456  1.00 95.61           O  
ATOM    860  OE2 GLU A 112      13.853   3.157 -13.959  1.00 95.61           O  
ATOM    861  N   LYS A 113      11.835  -2.116 -13.889  1.00 94.60           N  
ATOM    862  CA  LYS A 113      12.023  -3.436 -14.529  1.00 94.60           C  
ATOM    863  C   LYS A 113      10.722  -4.223 -14.754  1.00 94.60           C  
ATOM    864  CB  LYS A 113      13.007  -4.315 -13.739  1.00 94.60           C  
ATOM    865  O   LYS A 113      10.725  -5.134 -15.572  1.00 94.60           O  
ATOM    866  CG  LYS A 113      14.461  -3.840 -13.863  1.00 94.60           C  
ATOM    867  CD  LYS A 113      15.399  -4.832 -13.165  1.00 94.60           C  
ATOM    868  CE  LYS A 113      16.833  -4.302 -13.077  1.00 94.60           C  
ATOM    869  NZ  LYS A 113      17.700  -5.180 -12.248  1.00 94.60           N  
ATOM    870  N   LEU A 114       9.658  -3.924 -14.009  1.00 94.21           N  
ATOM    871  CA  LEU A 114       8.338  -4.531 -14.179  1.00 94.21           C  
ATOM    872  C   LEU A 114       7.465  -3.703 -15.131  1.00 94.21           C  
ATOM    873  CB  LEU A 114       7.683  -4.692 -12.792  1.00 94.21           C  
ATOM    874  O   LEU A 114       6.748  -4.270 -15.949  1.00 94.21           O  
ATOM    875  CG  LEU A 114       6.308  -5.383 -12.818  1.00 94.21           C  
ATOM    876  CD1 LEU A 114       6.397  -6.825 -13.323  1.00 94.21           C  
ATOM    877  CD2 LEU A 114       5.727  -5.419 -11.407  1.00 94.21           C  
ATOM    878  N   SER A 115       7.520  -2.372 -15.032  1.00 94.84           N  
ATOM    879  CA  SER A 115       6.785  -1.472 -15.923  1.00 94.84           C  
ATOM    880  C   SER A 115       7.457  -0.106 -16.024  1.00 94.84           C  
ATOM    881  CB  SER A 115       5.352  -1.298 -15.417  1.00 94.84           C  
ATOM    882  O   SER A 115       7.723   0.544 -15.016  1.00 94.84           O  
ATOM    883  OG  SER A 115       4.625  -0.438 -16.276  1.00 94.84           O  
ATOM    884  N   SER A 116       7.650   0.372 -17.253  1.00 95.53           N  
ATOM    885  CA  SER A 116       8.131   1.729 -17.534  1.00 95.53           C  
ATOM    886  C   SER A 116       7.029   2.794 -17.465  1.00 95.53           C  
ATOM    887  CB  SER A 116       8.809   1.764 -18.905  1.00 95.53           C  
ATOM    888  O   SER A 116       7.335   3.979 -17.559  1.00 95.53           O  
ATOM    889  OG  SER A 116       7.902   1.337 -19.908  1.00 95.53           O  
ATOM    890  N   MET A 117       5.761   2.405 -17.273  1.00 96.77           N  
ATOM    891  CA  MET A 117       4.600   3.313 -17.293  1.00 96.77           C  
ATOM    892  C   MET A 117       4.708   4.461 -16.280  1.00 96.77           C  
ATOM    893  CB  MET A 117       3.339   2.478 -17.025  1.00 96.77           C  
ATOM    894  O   MET A 117       4.175   5.541 -16.516  1.00 96.77           O  
ATOM    895  CG  MET A 117       2.034   3.278 -17.108  1.00 96.77           C  
ATOM    896  SD  MET A 117       0.551   2.285 -16.789  1.00 96.77           S  
ATOM    897  CE  MET A 117       0.437   1.318 -18.319  1.00 96.77           C  
ATOM    898  N   TYR A 118       5.414   4.235 -15.172  1.00 97.14           N  
ATOM    899  CA  TYR A 118       5.554   5.199 -14.085  1.00 97.14           C  
ATOM    900  C   TYR A 118       6.954   5.805 -13.991  1.00 97.14           C  
ATOM    901  CB  TYR A 118       5.118   4.555 -12.762  1.00 97.14           C  
ATOM    902  O   TYR A 118       7.235   6.458 -13.000  1.00 97.14           O  
ATOM    903  CG  TYR A 118       3.685   4.078 -12.781  1.00 97.14           C  
ATOM    904  CD1 TYR A 118       2.639   4.966 -12.466  1.00 97.14           C  
ATOM    905  CD2 TYR A 118       3.401   2.752 -13.145  1.00 97.14           C  
ATOM    906  CE1 TYR A 118       1.301   4.534 -12.523  1.00 97.14           C  
ATOM    907  CE2 TYR A 118       2.068   2.318 -13.205  1.00 97.14           C  
ATOM    908  OH  TYR A 118      -0.274   2.782 -12.981  1.00 97.14           O  
ATOM    909  CZ  TYR A 118       1.014   3.206 -12.901  1.00 97.14           C  
ATOM    910  N   SER A 119       7.849   5.625 -14.969  1.00 96.42           N  
ATOM    911  CA  SER A 119       9.240   6.129 -14.901  1.00 96.42           C  
ATOM    912  C   SER A 119       9.350   7.630 -14.585  1.00 96.42           C  
ATOM    913  CB  SER A 119       9.949   5.851 -16.228  1.00 96.42           C  
ATOM    914  O   SER A 119      10.274   8.065 -13.903  1.00 96.42           O  
ATOM    915  OG  SER A 119       9.233   6.451 -17.296  1.00 96.42           O  
ATOM    916  N   ASN A 120       8.366   8.422 -15.018  1.00 97.15           N  
ATOM    917  CA  ASN A 120       8.305   9.860 -14.749  1.00 97.15           C  
ATOM    918  C   ASN A 120       7.711  10.225 -13.376  1.00 97.15           C  
ATOM    919  CB  ASN A 120       7.541  10.539 -15.894  1.00 97.15           C  
ATOM    920  O   ASN A 120       7.768  11.389 -13.003  1.00 97.15           O  
ATOM    921  CG  ASN A 120       8.264  10.441 -17.225  1.00 97.15           C  
ATOM    922  ND2 ASN A 120       7.534  10.436 -18.315  1.00 97.15           N  
ATOM    923  OD1 ASN A 120       9.478  10.382 -17.320  1.00 97.15           O  
ATOM    924  N   VAL A 121       7.158   9.264 -12.632  1.00 98.39           N  
ATOM    925  CA  VAL A 121       6.569   9.477 -11.302  1.00 98.39           C  
ATOM    926  C   VAL A 121       7.647   9.261 -10.247  1.00 98.39           C  
ATOM    927  CB  VAL A 121       5.361   8.549 -11.065  1.00 98.39           C  
ATOM    928  O   VAL A 121       8.010   8.121  -9.950  1.00 98.39           O  
ATOM    929  CG1 VAL A 121       4.684   8.818  -9.717  1.00 98.39           C  
ATOM    930  CG2 VAL A 121       4.300   8.725 -12.162  1.00 98.39           C  
ATOM    931  N   LYS A 122       8.191  10.344  -9.703  1.00 98.20           N  
ATOM    932  CA  LYS A 122       9.266  10.326  -8.700  1.00 98.20           C  
ATOM    933  C   LYS A 122       8.751  10.697  -7.318  1.00 98.20           C  
ATOM    934  CB  LYS A 122      10.373  11.289  -9.133  1.00 98.20           C  
ATOM    935  O   LYS A 122       9.241  10.141  -6.343  1.00 98.20           O  
ATOM    936  CG  LYS A 122      10.994  10.860 -10.469  1.00 98.20           C  
ATOM    937  CD  LYS A 122      12.066  11.861 -10.891  1.00 98.20           C  
ATOM    938  CE  LYS A 122      12.591  11.453 -12.266  1.00 98.20           C  
ATOM    939  NZ  LYS A 122      13.578  12.438 -12.760  1.00 98.20           N  
ATOM    940  N   GLU A 123       7.751  11.567  -7.269  1.00 98.49           N  
ATOM    941  CA  GLU A 123       7.065  12.018  -6.063  1.00 98.49           C  
ATOM    942  C   GLU A 123       5.562  11.725  -6.145  1.00 98.49           C  
ATOM    943  CB  GLU A 123       7.294  13.527  -5.881  1.00 98.49           C  
ATOM    944  O   GLU A 123       4.992  11.592  -7.232  1.00 98.49           O  
ATOM    945  CG  GLU A 123       8.746  13.890  -5.528  1.00 98.49           C  
ATOM    946  CD  GLU A 123       9.213  13.336  -4.170  1.00 98.49           C  
ATOM    947  OE1 GLU A 123      10.443  13.213  -3.986  1.00 98.49           O  
ATOM    948  OE2 GLU A 123       8.360  13.039  -3.299  1.00 98.49           O  
ATOM    949  N   CYS A 124       4.878  11.705  -4.997  1.00 96.72           N  
ATOM    950  CA  CYS A 124       3.420  11.601  -4.948  1.00 96.72           C  
ATOM    951  C   CYS A 124       2.752  12.694  -5.786  1.00 96.72           C  
ATOM    952  CB  CYS A 124       2.933  11.703  -3.497  1.00 96.72           C  
ATOM    953  O   CYS A 124       1.749  12.430  -6.438  1.00 96.72           O  
ATOM    954  SG  CYS A 124       3.037  10.085  -2.702  1.00 96.72           S  
ATOM    955  N   SER A 125       3.321  13.902  -5.815  1.00 97.12           N  
ATOM    956  CA  SER A 125       2.801  15.031  -6.595  1.00 97.12           C  
ATOM    957  C   SER A 125       2.854  14.831  -8.112  1.00 97.12           C  
ATOM    958  CB  SER A 125       3.559  16.307  -6.226  1.00 97.12           C  
ATOM    959  O   SER A 125       2.196  15.580  -8.827  1.00 97.12           O  
ATOM    960  OG  SER A 125       4.956  16.129  -6.366  1.00 97.12           O  
ATOM    961  N   ASP A 126       3.603  13.839  -8.605  1.00 98.24           N  
ATOM    962  CA  ASP A 126       3.617  13.478 -10.027  1.00 98.24           C  
ATOM    963  C   ASP A 126       2.415  12.592 -10.411  1.00 98.24           C  
ATOM    964  CB  ASP A 126       4.932  12.767 -10.381  1.00 98.24           C  
ATOM    965  O   ASP A 126       2.156  12.353 -11.594  1.00 98.24           O  
ATOM    966  CG  ASP A 126       6.197  13.583 -10.111  1.00 98.24           C  
ATOM    967  OD1 ASP A 126       6.169  14.820 -10.295  1.00 98.24           O  
ATOM    968  OD2 ASP A 126       7.210  12.938  -9.745  1.00 98.24           O  
ATOM    969  N   LEU A 127       1.667  12.087  -9.424  1.00 97.75           N  
ATOM    970  CA  LEU A 127       0.422  11.352  -9.632  1.00 97.75           C  
ATOM    971  C   LEU A 127      -0.753  12.315  -9.871  1.00 97.75           C  
ATOM    972  CB  LEU A 127       0.135  10.450  -8.421  1.00 97.75           C  
ATOM    973  O   LEU A 127      -0.720  13.471  -9.443  1.00 97.75           O  
ATOM    974  CG  LEU A 127       1.195   9.363  -8.180  1.00 97.75           C  
ATOM    975  CD1 LEU A 127       1.038   8.836  -6.758  1.00 97.75           C  
ATOM    976  CD2 LEU A 127       1.029   8.210  -9.178  1.00 97.75           C  
ATOM    977  N   PRO A 128      -1.850  11.849 -10.499  1.00 97.63           N  
ATOM    978  CA  PRO A 128      -3.046  12.666 -10.654  1.00 97.63           C  
ATOM    979  C   PRO A 128      -3.557  13.184  -9.303  1.00 97.63           C  
ATOM    980  CB  PRO A 128      -4.073  11.768 -11.353  1.00 97.63           C  
ATOM    981  O   PRO A 128      -3.843  12.400  -8.400  1.00 97.63           O  
ATOM    982  CG  PRO A 128      -3.206  10.754 -12.099  1.00 97.63           C  
ATOM    983  CD  PRO A 128      -2.020  10.562 -11.159  1.00 97.63           C  
ATOM    984  N   ALA A 129      -3.753  14.499  -9.186  1.00 97.63           N  
ATOM    985  CA  ALA A 129      -4.215  15.121  -7.942  1.00 97.63           C  
ATOM    986  C   ALA A 129      -5.544  14.528  -7.431  1.00 97.63           C  
ATOM    987  CB  ALA A 129      -4.339  16.630  -8.182  1.00 97.63           C  
ATOM    988  O   ALA A 129      -5.726  14.352  -6.228  1.00 97.63           O  
ATOM    989  N   LEU A 130      -6.452  14.157  -8.344  1.00 98.13           N  
ATOM    990  CA  LEU A 130      -7.701  13.480  -7.989  1.00 98.13           C  
ATOM    991  C   LEU A 130      -7.455  12.102  -7.360  1.00 98.13           C  
ATOM    992  CB  LEU A 130      -8.601  13.372  -9.233  1.00 98.13           C  
ATOM    993  O   LEU A 130      -8.149  11.753  -6.413  1.00 98.13           O  
ATOM    994  CG  LEU A 130      -9.945  12.655  -8.976  1.00 98.13           C  
ATOM    995  CD1 LEU A 130     -10.797  13.362  -7.918  1.00 98.13           C  
ATOM    996  CD2 LEU A 130     -10.749  12.600 -10.275  1.00 98.13           C  
ATOM    997  N   LEU A 131      -6.465  11.343  -7.839  1.00 97.68           N  
ATOM    998  CA  LEU A 131      -6.131  10.038  -7.267  1.00 97.68           C  
ATOM    999  C   LEU A 131      -5.636  10.189  -5.824  1.00 97.68           C  
ATOM   1000  CB  LEU A 131      -5.098   9.331  -8.163  1.00 97.68           C  
ATOM   1001  O   LEU A 131      -6.092   9.462  -4.947  1.00 97.68           O  
ATOM   1002  CG  LEU A 131      -4.591   7.989  -7.604  1.00 97.68           C  
ATOM   1003  CD1 LEU A 131      -5.711   6.957  -7.460  1.00 97.68           C  
ATOM   1004  CD2 LEU A 131      -3.526   7.428  -8.543  1.00 97.68           C  
ATOM   1005  N   LEU A 132      -4.762  11.164  -5.553  1.00 98.06           N  
ATOM   1006  CA  LEU A 132      -4.315  11.454  -4.185  1.00 98.06           C  
ATOM   1007  C   LEU A 132      -5.490  11.855  -3.284  1.00 98.06           C  
ATOM   1008  CB  LEU A 132      -3.267  12.575  -4.189  1.00 98.06           C  
ATOM   1009  O   LEU A 132      -5.623  11.342  -2.175  1.00 98.06           O  
ATOM   1010  CG  LEU A 132      -1.973  12.276  -4.960  1.00 98.06           C  
ATOM   1011  CD1 LEU A 132      -1.077  13.507  -4.836  1.00 98.06           C  
ATOM   1012  CD2 LEU A 132      -1.232  11.053  -4.416  1.00 98.06           C  
ATOM   1013  N   ALA A 133      -6.383  12.717  -3.779  1.00 97.95           N  
ATOM   1014  CA  ALA A 133      -7.581  13.114  -3.043  1.00 97.95           C  
ATOM   1015  C   ALA A 133      -8.513  11.921  -2.766  1.00 97.95           C  
ATOM   1016  CB  ALA A 133      -8.293  14.220  -3.830  1.00 97.95           C  
ATOM   1017  O   ALA A 133      -9.071  11.820  -1.677  1.00 97.95           O  
ATOM   1018  N   GLN A 134      -8.653  10.993  -3.716  1.00 98.08           N  
ATOM   1019  CA  GLN A 134      -9.423   9.760  -3.541  1.00 98.08           C  
ATOM   1020  C   GLN A 134      -8.789   8.823  -2.508  1.00 98.08           C  
ATOM   1021  CB  GLN A 134      -9.564   9.040  -4.890  1.00 98.08           C  
ATOM   1022  O   GLN A 134      -9.517   8.263  -1.693  1.00 98.08           O  
ATOM   1023  CG  GLN A 134     -10.594   9.719  -5.803  1.00 98.08           C  
ATOM   1024  CD  GLN A 134     -10.607   9.121  -7.206  1.00 98.08           C  
ATOM   1025  NE2 GLN A 134     -11.763   8.993  -7.819  1.00 98.08           N  
ATOM   1026  OE1 GLN A 134      -9.599   8.767  -7.795  1.00 98.08           O  
ATOM   1027  N   ILE A 135      -7.459   8.676  -2.504  1.00 98.28           N  
ATOM   1028  CA  ILE A 135      -6.731   7.897  -1.488  1.00 98.28           C  
ATOM   1029  C   ILE A 135      -6.971   8.486  -0.098  1.00 98.28           C  
ATOM   1030  CB  ILE A 135      -5.225   7.803  -1.831  1.00 98.28           C  
ATOM   1031  O   ILE A 135      -7.396   7.763   0.801  1.00 98.28           O  
ATOM   1032  CG1 ILE A 135      -4.994   6.933  -3.089  1.00 98.28           C  
ATOM   1033  CG2 ILE A 135      -4.435   7.192  -0.656  1.00 98.28           C  
ATOM   1034  CD1 ILE A 135      -3.617   7.128  -3.735  1.00 98.28           C  
ATOM   1035  N   GLN A 136      -6.766   9.795   0.067  1.00 97.74           N  
ATOM   1036  CA  GLN A 136      -7.012  10.470   1.340  1.00 97.74           C  
ATOM   1037  C   GLN A 136      -8.468  10.285   1.791  1.00 97.74           C  
ATOM   1038  CB  GLN A 136      -6.646  11.954   1.196  1.00 97.74           C  
ATOM   1039  O   GLN A 136      -8.722   9.827   2.904  1.00 97.74           O  
ATOM   1040  CG  GLN A 136      -6.958  12.721   2.485  1.00 97.74           C  
ATOM   1041  CD  GLN A 136      -6.614  14.199   2.413  1.00 97.74           C  
ATOM   1042  NE2 GLN A 136      -7.302  15.001   3.196  1.00 97.74           N  
ATOM   1043  OE1 GLN A 136      -5.729  14.649   1.693  1.00 97.74           O  
ATOM   1044  N   HIS A 137      -9.425  10.581   0.908  1.00 97.53           N  
ATOM   1045  CA  HIS A 137     -10.845  10.470   1.223  1.00 97.53           C  
ATOM   1046  C   HIS A 137     -11.241   9.040   1.608  1.00 97.53           C  
ATOM   1047  CB  HIS A 137     -11.663  10.950   0.019  1.00 97.53           C  
ATOM   1048  O   HIS A 137     -12.035   8.853   2.528  1.00 97.53           O  
ATOM   1049  CG  HIS A 137     -13.142  10.954   0.297  1.00 97.53           C  
ATOM   1050  CD2 HIS A 137     -14.068  10.048  -0.146  1.00 97.53           C  
ATOM   1051  ND1 HIS A 137     -13.799  11.842   1.114  1.00 97.53           N  
ATOM   1052  CE1 HIS A 137     -15.091  11.478   1.166  1.00 97.53           C  
ATOM   1053  NE2 HIS A 137     -15.307  10.399   0.398  1.00 97.53           N  
ATOM   1054  N   PHE A 138     -10.677   8.031   0.940  1.00 97.89           N  
ATOM   1055  CA  PHE A 138     -10.898   6.633   1.288  1.00 97.89           C  
ATOM   1056  C   PHE A 138     -10.481   6.345   2.734  1.00 97.89           C  
ATOM   1057  CB  PHE A 138     -10.189   5.717   0.281  1.00 97.89           C  
ATOM   1058  O   PHE A 138     -11.317   5.906   3.524  1.00 97.89           O  
ATOM   1059  CG  PHE A 138     -10.242   4.262   0.689  1.00 97.89           C  
ATOM   1060  CD1 PHE A 138      -9.169   3.693   1.399  1.00 97.89           C  
ATOM   1061  CD2 PHE A 138     -11.397   3.501   0.432  1.00 97.89           C  
ATOM   1062  CE1 PHE A 138      -9.266   2.379   1.881  1.00 97.89           C  
ATOM   1063  CE2 PHE A 138     -11.492   2.183   0.911  1.00 97.89           C  
ATOM   1064  CZ  PHE A 138     -10.432   1.632   1.650  1.00 97.89           C  
ATOM   1065  N   PHE A 139      -9.232   6.635   3.111  1.00 97.40           N  
ATOM   1066  CA  PHE A 139      -8.743   6.306   4.453  1.00 97.40           C  
ATOM   1067  C   PHE A 139      -9.436   7.100   5.561  1.00 97.40           C  
ATOM   1068  CB  PHE A 139      -7.222   6.440   4.529  1.00 97.40           C  
ATOM   1069  O   PHE A 139      -9.654   6.552   6.636  1.00 97.40           O  
ATOM   1070  CG  PHE A 139      -6.524   5.250   3.906  1.00 97.40           C  
ATOM   1071  CD1 PHE A 139      -6.502   4.015   4.581  1.00 97.40           C  
ATOM   1072  CD2 PHE A 139      -5.934   5.361   2.638  1.00 97.40           C  
ATOM   1073  CE1 PHE A 139      -5.905   2.892   3.981  1.00 97.40           C  
ATOM   1074  CE2 PHE A 139      -5.327   4.245   2.045  1.00 97.40           C  
ATOM   1075  CZ  PHE A 139      -5.310   3.008   2.714  1.00 97.40           C  
ATOM   1076  N   GLU A 140      -9.867   8.333   5.298  1.00 96.32           N  
ATOM   1077  CA  GLU A 140     -10.635   9.119   6.271  1.00 96.32           C  
ATOM   1078  C   GLU A 140     -12.052   8.567   6.521  1.00 96.32           C  
ATOM   1079  CB  GLU A 140     -10.680  10.589   5.823  1.00 96.32           C  
ATOM   1080  O   GLU A 140     -12.625   8.825   7.577  1.00 96.32           O  
ATOM   1081  CG  GLU A 140      -9.312  11.268   5.994  1.00 96.32           C  
ATOM   1082  CD  GLU A 140      -9.333  12.760   5.631  1.00 96.32           C  
ATOM   1083  OE1 GLU A 140      -8.773  13.551   6.426  1.00 96.32           O  
ATOM   1084  OE2 GLU A 140      -9.841  13.125   4.544  1.00 96.32           O  
ATOM   1085  N   ASN A 141     -12.631   7.799   5.585  1.00 96.72           N  
ATOM   1086  CA  ASN A 141     -14.063   7.462   5.617  1.00 96.72           C  
ATOM   1087  C   ASN A 141     -14.383   5.955   5.600  1.00 96.72           C  
ATOM   1088  CB  ASN A 141     -14.775   8.210   4.477  1.00 96.72           C  
ATOM   1089  O   ASN A 141     -15.501   5.568   5.955  1.00 96.72           O  
ATOM   1090  CG  ASN A 141     -14.741   9.716   4.671  1.00 96.72           C  
ATOM   1091  ND2 ASN A 141     -13.761  10.394   4.127  1.00 96.72           N  
ATOM   1092  OD1 ASN A 141     -15.587  10.301   5.324  1.00 96.72           O  
ATOM   1093  N   TYR A 142     -13.443   5.075   5.241  1.00 95.10           N  
ATOM   1094  CA  TYR A 142     -13.740   3.642   5.071  1.00 95.10           C  
ATOM   1095  C   TYR A 142     -14.196   2.938   6.361  1.00 95.10           C  
ATOM   1096  CB  TYR A 142     -12.550   2.902   4.445  1.00 95.10           C  
ATOM   1097  O   TYR A 142     -14.936   1.961   6.286  1.00 95.10           O  
ATOM   1098  CG  TYR A 142     -11.444   2.514   5.411  1.00 95.10           C  
ATOM   1099  CD1 TYR A 142     -10.611   3.498   5.970  1.00 95.10           C  
ATOM   1100  CD2 TYR A 142     -11.239   1.160   5.739  1.00 95.10           C  
ATOM   1101  CE1 TYR A 142      -9.547   3.139   6.817  1.00 95.10           C  
ATOM   1102  CE2 TYR A 142     -10.176   0.790   6.586  1.00 95.10           C  
ATOM   1103  OH  TYR A 142      -8.267   1.419   7.893  1.00 95.10           O  
ATOM   1104  CZ  TYR A 142      -9.318   1.780   7.112  1.00 95.10           C  
ATOM   1105  N   LYS A 143     -13.808   3.463   7.532  1.00 93.84           N  
ATOM   1106  CA  LYS A 143     -14.233   2.990   8.863  1.00 93.84           C  
ATOM   1107  C   LYS A 143     -15.348   3.845   9.495  1.00 93.84           C  
ATOM   1108  CB  LYS A 143     -13.014   2.907   9.805  1.00 93.84           C  
ATOM   1109  O   LYS A 143     -15.687   3.623  10.649  1.00 93.84           O  
ATOM   1110  CG  LYS A 143     -11.970   1.816   9.504  1.00 93.84           C  
ATOM   1111  CD  LYS A 143     -10.735   2.049  10.407  1.00 93.84           C  
ATOM   1112  CE  LYS A 143      -9.715   0.904  10.525  1.00 93.84           C  
ATOM   1113  NZ  LYS A 143      -8.527   1.307  11.359  1.00 93.84           N  
ATOM   1114  N   ALA A 144     -15.931   4.820   8.787  1.00 93.36           N  
ATOM   1115  CA  ALA A 144     -16.844   5.812   9.382  1.00 93.36           C  
ATOM   1116  C   ALA A 144     -18.113   5.220  10.031  1.00 93.36           C  
ATOM   1117  CB  ALA A 144     -17.230   6.828   8.300  1.00 93.36           C  
ATOM   1118  O   ALA A 144     -18.700   5.842  10.914  1.00 93.36           O  
ATOM   1119  N   LEU A 145     -18.545   4.031   9.599  1.00 95.59           N  
ATOM   1120  CA  LEU A 145     -19.694   3.318  10.166  1.00 95.59           C  
ATOM   1121  C   LEU A 145     -19.298   2.265  11.220  1.00 95.59           C  
ATOM   1122  CB  LEU A 145     -20.529   2.720   9.017  1.00 95.59           C  
ATOM   1123  O   LEU A 145     -20.163   1.554  11.729  1.00 95.59           O  
ATOM   1124  CG  LEU A 145     -21.109   3.743   8.025  1.00 95.59           C  
ATOM   1125  CD1 LEU A 145     -21.894   3.007   6.939  1.00 95.59           C  
ATOM   1126  CD2 LEU A 145     -22.057   4.741   8.694  1.00 95.59           C  
ATOM   1127  N   GLU A 146     -18.011   2.143  11.556  1.00 93.61           N  
ATOM   1128  CA  GLU A 146     -17.519   1.256  12.613  1.00 93.61           C  
ATOM   1129  C   GLU A 146     -17.481   2.016  13.964  1.00 93.61           C  
ATOM   1130  CB  GLU A 146     -16.140   0.673  12.245  1.00 93.61           C  
ATOM   1131  O   GLU A 146     -16.783   3.025  14.086  1.00 93.61           O  
ATOM   1132  CG  GLU A 146     -16.089  -0.143  10.937  1.00 93.61           C  
ATOM   1133  CD  GLU A 146     -14.716  -0.804  10.655  1.00 93.61           C  
ATOM   1134  OE1 GLU A 146     -14.454  -1.199   9.491  1.00 93.61           O  
ATOM   1135  OE2 GLU A 146     -13.897  -0.950  11.588  1.00 93.61           O  
ATOM   1136  N   PRO A 147     -18.214   1.575  15.010  1.00 93.99           N  
ATOM   1137  CA  PRO A 147     -18.273   2.295  16.283  1.00 93.99           C  
ATOM   1138  C   PRO A 147     -16.900   2.504  16.934  1.00 93.99           C  
ATOM   1139  CB  PRO A 147     -19.201   1.476  17.185  1.00 93.99           C  
ATOM   1140  O   PRO A 147     -16.144   1.556  17.138  1.00 93.99           O  
ATOM   1141  CG  PRO A 147     -20.112   0.766  16.188  1.00 93.99           C  
ATOM   1142  CD  PRO A 147     -19.181   0.487  15.010  1.00 93.99           C  
ATOM   1143  N   GLY A 148     -16.599   3.752  17.304  1.00 94.13           N  
ATOM   1144  CA  GLY A 148     -15.345   4.128  17.968  1.00 94.13           C  
ATOM   1145  C   GLY A 148     -14.129   4.229  17.042  1.00 94.13           C  
ATOM   1146  O   GLY A 148     -13.059   4.609  17.513  1.00 94.13           O  
ATOM   1147  N   LYS A 149     -14.283   3.930  15.748  1.00 95.37           N  
ATOM   1148  CA  LYS A 149     -13.226   4.062  14.746  1.00 95.37           C  
ATOM   1149  C   LYS A 149     -13.221   5.459  14.141  1.00 95.37           C  
ATOM   1150  CB  LYS A 149     -13.414   3.009  13.650  1.00 95.37           C  
ATOM   1151  O   LYS A 149     -14.274   6.038  13.876  1.00 95.37           O  
ATOM   1152  CG  LYS A 149     -13.375   1.552  14.140  1.00 95.37           C  
ATOM   1153  CD  LYS A 149     -12.009   1.212  14.724  1.00 95.37           C  
ATOM   1154  CE  LYS A 149     -11.808  -0.289  14.934  1.00 95.37           C  
ATOM   1155  NZ  LYS A 149     -10.434  -0.541  15.436  1.00 95.37           N  
ATOM   1156  N   TRP A 150     -12.033   5.995  13.906  1.00 95.23           N  
ATOM   1157  CA  TRP A 150     -11.849   7.279  13.237  1.00 95.23           C  
ATOM   1158  C   TRP A 150     -10.467   7.324  12.601  1.00 95.23           C  
ATOM   1159  CB  TRP A 150     -12.035   8.438  14.230  1.00 95.23           C  
ATOM   1160  O   TRP A 150      -9.535   6.701  13.089  1.00 95.23           O  
ATOM   1161  CG  TRP A 150     -11.143   8.411  15.434  1.00 95.23           C  
ATOM   1162  CD1 TRP A 150     -11.429   7.802  16.607  1.00 95.23           C  
ATOM   1163  CD2 TRP A 150      -9.784   8.932  15.574  1.00 95.23           C  
ATOM   1164  CE2 TRP A 150      -9.315   8.611  16.883  1.00 95.23           C  
ATOM   1165  CE3 TRP A 150      -8.886   9.605  14.716  1.00 95.23           C  
ATOM   1166  NE1 TRP A 150     -10.357   7.924  17.468  1.00 95.23           N  
ATOM   1167  CH2 TRP A 150      -7.157   9.607  16.441  1.00 95.23           C  
ATOM   1168  CZ2 TRP A 150      -8.028   8.947  17.323  1.00 95.23           C  
ATOM   1169  CZ3 TRP A 150      -7.585   9.933  15.142  1.00 95.23           C  
ATOM   1170  N   VAL A 151     -10.335   8.087  11.522  1.00 96.55           N  
ATOM   1171  CA  VAL A 151      -9.051   8.355  10.876  1.00 96.55           C  
ATOM   1172  C   VAL A 151      -8.956   9.848  10.628  1.00 96.55           C  
ATOM   1173  CB  VAL A 151      -8.906   7.565   9.566  1.00 96.55           C  
ATOM   1174  O   VAL A 151      -9.924  10.483  10.209  1.00 96.55           O  
ATOM   1175  CG1 VAL A 151      -7.652   7.998   8.793  1.00 96.55           C  
ATOM   1176  CG2 VAL A 151      -8.840   6.056   9.831  1.00 96.55           C  
ATOM   1177  N   LYS A 152      -7.779  10.412  10.876  1.00 96.12           N  
ATOM   1178  CA  LYS A 152      -7.453  11.790  10.540  1.00 96.12           C  
ATOM   1179  C   LYS A 152      -6.243  11.810   9.622  1.00 96.12           C  
ATOM   1180  CB  LYS A 152      -7.232  12.569  11.838  1.00 96.12           C  
ATOM   1181  O   LYS A 152      -5.175  11.318   9.994  1.00 96.12           O  
ATOM   1182  CG  LYS A 152      -7.046  14.061  11.552  1.00 96.12           C  
ATOM   1183  CD  LYS A 152      -6.896  14.832  12.861  1.00 96.12           C  
ATOM   1184  CE  LYS A 152      -6.702  16.312  12.537  1.00 96.12           C  
ATOM   1185  NZ  LYS A 152      -6.506  17.095  13.778  1.00 96.12           N  
ATOM   1186  N   MET A 153      -6.396  12.423   8.451  1.00 95.99           N  
ATOM   1187  CA  MET A 153      -5.251  12.689   7.594  1.00 95.99           C  
ATOM   1188  C   MET A 153      -4.274  13.633   8.303  1.00 95.99           C  
ATOM   1189  CB  MET A 153      -5.715  13.259   6.250  1.00 95.99           C  
ATOM   1190  O   MET A 153      -4.660  14.684   8.823  1.00 95.99           O  
ATOM   1191  CG  MET A 153      -4.542  13.542   5.311  1.00 95.99           C  
ATOM   1192  SD  MET A 153      -3.497  12.109   4.949  1.00 95.99           S  
ATOM   1193  CE  MET A 153      -2.416  12.880   3.725  1.00 95.99           C  
ATOM   1194  N   GLY A 154      -3.000  13.248   8.317  1.00 95.61           N  
ATOM   1195  CA  GLY A 154      -1.900  14.100   8.738  1.00 95.61           C  
ATOM   1196  C   GLY A 154      -1.374  14.879   7.542  1.00 95.61           C  
ATOM   1197  O   GLY A 154      -1.807  15.997   7.266  1.00 95.61           O  
ATOM   1198  N   ARG A 155      -0.421  14.284   6.822  1.00 97.34           N  
ATOM   1199  CA  ARG A 155       0.219  14.913   5.663  1.00 97.34           C  
ATOM   1200  C   ARG A 155       0.711  13.883   4.659  1.00 97.34           C  
ATOM   1201  CB  ARG A 155       1.370  15.831   6.118  1.00 97.34           C  
ATOM   1202  O   ARG A 155       0.972  12.733   5.000  1.00 97.34           O  
ATOM   1203  CG  ARG A 155       2.553  15.047   6.699  1.00 97.34           C  
ATOM   1204  CD  ARG A 155       3.674  15.982   7.144  1.00 97.34           C  
ATOM   1205  NE  ARG A 155       4.791  15.196   7.683  1.00 97.34           N  
ATOM   1206  NH1 ARG A 155       5.938  14.805   5.713  1.00 97.34           N  
ATOM   1207  NH2 ARG A 155       6.680  13.975   7.629  1.00 97.34           N  
ATOM   1208  CZ  ARG A 155       5.788  14.671   7.000  1.00 97.34           C  
ATOM   1209  N   TRP A 156       0.932  14.352   3.441  1.00 98.33           N  
ATOM   1210  CA  TRP A 156       1.766  13.653   2.476  1.00 98.33           C  
ATOM   1211  C   TRP A 156       3.244  13.895   2.807  1.00 98.33           C  
ATOM   1212  CB  TRP A 156       1.378  14.109   1.067  1.00 98.33           C  
ATOM   1213  O   TRP A 156       3.645  15.021   3.116  1.00 98.33           O  
ATOM   1214  CG  TRP A 156      -0.042  13.788   0.706  1.00 98.33           C  
ATOM   1215  CD1 TRP A 156      -1.096  14.638   0.736  1.00 98.33           C  
ATOM   1216  CD2 TRP A 156      -0.586  12.496   0.309  1.00 98.33           C  
ATOM   1217  CE2 TRP A 156      -1.988  12.646   0.086  1.00 98.33           C  
ATOM   1218  CE3 TRP A 156      -0.039  11.207   0.138  1.00 98.33           C  
ATOM   1219  NE1 TRP A 156      -2.250  13.965   0.380  1.00 98.33           N  
ATOM   1220  CH2 TRP A 156      -2.228  10.317  -0.495  1.00 98.33           C  
ATOM   1221  CZ2 TRP A 156      -2.802  11.582  -0.316  1.00 98.33           C  
ATOM   1222  CZ3 TRP A 156      -0.858  10.135  -0.257  1.00 98.33           C  
ATOM   1223  N   GLY A 157       4.037  12.832   2.787  1.00 98.40           N  
ATOM   1224  CA  GLY A 157       5.492  12.854   2.835  1.00 98.40           C  
ATOM   1225  C   GLY A 157       6.101  12.538   1.471  1.00 98.40           C  
ATOM   1226  O   GLY A 157       5.460  11.937   0.603  1.00 98.40           O  
ATOM   1227  N   SER A 158       7.342  12.975   1.303  1.00 98.66           N  
ATOM   1228  CA  SER A 158       8.155  12.800   0.097  1.00 98.66           C  
ATOM   1229  C   SER A 158       8.577  11.349  -0.139  1.00 98.66           C  
ATOM   1230  CB  SER A 158       9.403  13.683   0.196  1.00 98.66           C  
ATOM   1231  O   SER A 158       8.500  10.496   0.752  1.00 98.66           O  
ATOM   1232  OG  SER A 158      10.176  13.325   1.327  1.00 98.66           O  
ATOM   1233  N   ALA A 159       9.086  11.068  -1.340  1.00 98.69           N  
ATOM   1234  CA  ALA A 159       9.710   9.787  -1.653  1.00 98.69           C  
ATOM   1235  C   ALA A 159      10.897   9.472  -0.724  1.00 98.69           C  
ATOM   1236  CB  ALA A 159      10.138   9.809  -3.121  1.00 98.69           C  
ATOM   1237  O   ALA A 159      11.084   8.316  -0.352  1.00 98.69           O  
ATOM   1238  N   ASP A 160      11.676  10.476  -0.308  1.00 98.75           N  
ATOM   1239  CA  ASP A 160      12.798  10.282   0.621  1.00 98.75           C  
ATOM   1240  C   ASP A 160      12.347   9.887   2.027  1.00 98.75           C  
ATOM   1241  CB  ASP A 160      13.666  11.550   0.682  1.00 98.75           C  
ATOM   1242  O   ASP A 160      12.976   9.041   2.663  1.00 98.75           O  
ATOM   1243  CG  ASP A 160      14.611  11.683  -0.513  1.00 98.75           C  
ATOM   1244  OD1 ASP A 160      14.902  10.638  -1.151  1.00 98.75           O  
ATOM   1245  OD2 ASP A 160      15.079  12.812  -0.762  1.00 98.75           O  
ATOM   1246  N   GLU A 161      11.232  10.442   2.494  1.00 98.76           N  
ATOM   1247  CA  GLU A 161      10.627  10.041   3.764  1.00 98.76           C  
ATOM   1248  C   GLU A 161      10.097   8.609   3.694  1.00 98.76           C  
ATOM   1249  CB  GLU A 161       9.511  11.020   4.122  1.00 98.76           C  
ATOM   1250  O   GLU A 161      10.380   7.808   4.579  1.00 98.76           O  
ATOM   1251  CG  GLU A 161      10.079  12.390   4.493  1.00 98.76           C  
ATOM   1252  CD  GLU A 161       8.938  13.391   4.554  1.00 98.76           C  
ATOM   1253  OE1 GLU A 161       8.284  13.471   5.609  1.00 98.76           O  
ATOM   1254  OE2 GLU A 161       8.647  14.061   3.537  1.00 98.76           O  
ATOM   1255  N   ALA A 162       9.444   8.240   2.589  1.00 98.76           N  
ATOM   1256  CA  ALA A 162       9.021   6.862   2.359  1.00 98.76           C  
ATOM   1257  C   ALA A 162      10.208   5.889   2.343  1.00 98.76           C  
ATOM   1258  CB  ALA A 162       8.260   6.818   1.037  1.00 98.76           C  
ATOM   1259  O   ALA A 162      10.154   4.823   2.952  1.00 98.76           O  
ATOM   1260  N   ARG A 163      11.313   6.261   1.680  1.00 98.80           N  
ATOM   1261  CA  ARG A 163      12.558   5.480   1.704  1.00 98.80           C  
ATOM   1262  C   ARG A 163      13.070   5.287   3.125  1.00 98.80           C  
ATOM   1263  CB  ARG A 163      13.646   6.182   0.883  1.00 98.80           C  
ATOM   1264  O   ARG A 163      13.547   4.203   3.454  1.00 98.80           O  
ATOM   1265  CG  ARG A 163      13.468   6.072  -0.630  1.00 98.80           C  
ATOM   1266  CD  ARG A 163      14.586   6.876  -1.302  1.00 98.80           C  
ATOM   1267  NE  ARG A 163      14.361   6.954  -2.742  1.00 98.80           N  
ATOM   1268  NH1 ARG A 163      13.543   9.116  -2.915  1.00 98.80           N  
ATOM   1269  NH2 ARG A 163      13.375   7.685  -4.612  1.00 98.80           N  
ATOM   1270  CZ  ARG A 163      13.769   7.928  -3.400  1.00 98.80           C  
ATOM   1271  N   GLU A 164      13.014   6.332   3.939  1.00 98.52           N  
ATOM   1272  CA  GLU A 164      13.476   6.281   5.319  1.00 98.52           C  
ATOM   1273  C   GLU A 164      12.594   5.395   6.197  1.00 98.52           C  
ATOM   1274  CB  GLU A 164      13.608   7.713   5.858  1.00 98.52           C  
ATOM   1275  O   GLU A 164      13.124   4.571   6.942  1.00 98.52           O  
ATOM   1276  CG  GLU A 164      14.222   7.766   7.260  1.00 98.52           C  
ATOM   1277  CD  GLU A 164      15.599   7.086   7.362  1.00 98.52           C  
ATOM   1278  OE1 GLU A 164      15.970   6.781   8.518  1.00 98.52           O  
ATOM   1279  OE2 GLU A 164      16.272   6.878   6.315  1.00 98.52           O  
ATOM   1280  N   ASP A 165      11.274   5.483   6.052  1.00 98.32           N  
ATOM   1281  CA  ASP A 165      10.340   4.614   6.767  1.00 98.32           C  
ATOM   1282  C   ASP A 165      10.570   3.143   6.398  1.00 98.32           C  
ATOM   1283  CB  ASP A 165       8.897   5.065   6.501  1.00 98.32           C  
ATOM   1284  O   ASP A 165      10.714   2.304   7.283  1.00 98.32           O  
ATOM   1285  CG  ASP A 165       8.559   6.409   7.164  1.00 98.32           C  
ATOM   1286  OD1 ASP A 165       9.330   6.886   8.035  1.00 98.32           O  
ATOM   1287  OD2 ASP A 165       7.509   6.979   6.795  1.00 98.32           O  
ATOM   1288  N   ILE A 166      10.768   2.830   5.110  1.00 98.75           N  
ATOM   1289  CA  ILE A 166      11.116   1.468   4.672  1.00 98.75           C  
ATOM   1290  C   ILE A 166      12.416   0.989   5.338  1.00 98.75           C  
ATOM   1291  CB  ILE A 166      11.213   1.391   3.131  1.00 98.75           C  
ATOM   1292  O   ILE A 166      12.467  -0.131   5.855  1.00 98.75           O  
ATOM   1293  CG1 ILE A 166       9.854   1.683   2.458  1.00 98.75           C  
ATOM   1294  CG2 ILE A 166      11.685  -0.006   2.677  1.00 98.75           C  
ATOM   1295  CD1 ILE A 166       9.980   2.014   0.967  1.00 98.75           C  
ATOM   1296  N   ARG A 167      13.482   1.806   5.344  1.00 98.52           N  
ATOM   1297  CA  ARG A 167      14.760   1.429   5.981  1.00 98.52           C  
ATOM   1298  C   ARG A 167      14.579   1.153   7.471  1.00 98.52           C  
ATOM   1299  CB  ARG A 167      15.818   2.527   5.814  1.00 98.52           C  
ATOM   1300  O   ARG A 167      15.084   0.140   7.960  1.00 98.52           O  
ATOM   1301  CG  ARG A 167      16.371   2.650   4.392  1.00 98.52           C  
ATOM   1302  CD  ARG A 167      17.442   3.748   4.380  1.00 98.52           C  
ATOM   1303  NE  ARG A 167      17.658   4.291   3.026  1.00 98.52           N  
ATOM   1304  NH1 ARG A 167      16.609   6.330   3.357  1.00 98.52           N  
ATOM   1305  NH2 ARG A 167      17.436   5.812   1.348  1.00 98.52           N  
ATOM   1306  CZ  ARG A 167      17.233   5.469   2.594  1.00 98.52           C  
ATOM   1307  N   LYS A 168      13.860   2.029   8.177  1.00 98.16           N  
ATOM   1308  CA  LYS A 168      13.577   1.883   9.609  1.00 98.16           C  
ATOM   1309  C   LYS A 168      12.787   0.615   9.890  1.00 98.16           C  
ATOM   1310  CB  LYS A 168      12.799   3.098  10.114  1.00 98.16           C  
ATOM   1311  O   LYS A 168      13.199  -0.156  10.753  1.00 98.16           O  
ATOM   1312  CG  LYS A 168      13.689   4.336  10.256  1.00 98.16           C  
ATOM   1313  CD  LYS A 168      12.781   5.518  10.582  1.00 98.16           C  
ATOM   1314  CE  LYS A 168      13.582   6.807  10.717  1.00 98.16           C  
ATOM   1315  NZ  LYS A 168      12.655   7.957  10.640  1.00 98.16           N  
ATOM   1316  N   SER A 169      11.729   0.346   9.129  1.00 98.18           N  
ATOM   1317  CA  SER A 169      10.900  -0.838   9.350  1.00 98.18           C  
ATOM   1318  C   SER A 169      11.645  -2.142   9.048  1.00 98.18           C  
ATOM   1319  CB  SER A 169       9.604  -0.746   8.543  1.00 98.18           C  
ATOM   1320  O   SER A 169      11.472  -3.126   9.768  1.00 98.18           O  
ATOM   1321  OG  SER A 169       8.891   0.424   8.862  1.00 98.18           O  
ATOM   1322  N   VAL A 170      12.529  -2.169   8.040  1.00 98.28           N  
ATOM   1323  CA  VAL A 170      13.431  -3.315   7.799  1.00 98.28           C  
ATOM   1324  C   VAL A 170      14.415  -3.497   8.962  1.00 98.28           C  
ATOM   1325  CB  VAL A 170      14.191  -3.160   6.463  1.00 98.28           C  
ATOM   1326  O   VAL A 170      14.627  -4.619   9.426  1.00 98.28           O  
ATOM   1327  CG1 VAL A 170      15.285  -4.223   6.275  1.00 98.28           C  
ATOM   1328  CG2 VAL A 170      13.243  -3.305   5.268  1.00 98.28           C  
ATOM   1329  N   ALA A 171      15.013  -2.411   9.460  1.00 97.91           N  
ATOM   1330  CA  ALA A 171      15.942  -2.470  10.587  1.00 97.91           C  
ATOM   1331  C   ALA A 171      15.255  -2.971  11.870  1.00 97.91           C  
ATOM   1332  CB  ALA A 171      16.584  -1.091  10.777  1.00 97.91           C  
ATOM   1333  O   ALA A 171      15.777  -3.869  12.532  1.00 97.91           O  
ATOM   1334  N   ALA A 172      14.062  -2.458  12.181  1.00 97.88           N  
ATOM   1335  CA  ALA A 172      13.263  -2.873  13.331  1.00 97.88           C  
ATOM   1336  C   ALA A 172      12.888  -4.363  13.263  1.00 97.88           C  
ATOM   1337  CB  ALA A 172      12.018  -1.980  13.391  1.00 97.88           C  
ATOM   1338  O   ALA A 172      13.033  -5.090  14.250  1.00 97.88           O  
ATOM   1339  N   TYR A 173      12.486  -4.847  12.083  1.00 96.97           N  
ATOM   1340  CA  TYR A 173      12.219  -6.267  11.866  1.00 96.97           C  
ATOM   1341  C   TYR A 173      13.459  -7.132  12.124  1.00 96.97           C  
ATOM   1342  CB  TYR A 173      11.694  -6.480  10.443  1.00 96.97           C  
ATOM   1343  O   TYR A 173      13.371  -8.138  12.831  1.00 96.97           O  
ATOM   1344  CG  TYR A 173      11.475  -7.940  10.108  1.00 96.97           C  
ATOM   1345  CD1 TYR A 173      12.526  -8.682   9.537  1.00 96.97           C  
ATOM   1346  CD2 TYR A 173      10.247  -8.563  10.402  1.00 96.97           C  
ATOM   1347  CE1 TYR A 173      12.366 -10.056   9.297  1.00 96.97           C  
ATOM   1348  CE2 TYR A 173      10.079  -9.940  10.152  1.00 96.97           C  
ATOM   1349  OH  TYR A 173      11.026 -12.027   9.390  1.00 96.97           O  
ATOM   1350  CZ  TYR A 173      11.150 -10.692   9.616  1.00 96.97           C  
ATOM   1351  N   ASN A 174      14.621  -6.739  11.593  1.00 96.51           N  
ATOM   1352  CA  ASN A 174      15.865  -7.490  11.776  1.00 96.51           C  
ATOM   1353  C   ASN A 174      16.285  -7.555  13.250  1.00 96.51           C  
ATOM   1354  CB  ASN A 174      16.966  -6.886  10.893  1.00 96.51           C  
ATOM   1355  O   ASN A 174      16.598  -8.641  13.734  1.00 96.51           O  
ATOM   1356  CG  ASN A 174      16.764  -7.180   9.418  1.00 96.51           C  
ATOM   1357  ND2 ASN A 174      17.292  -6.344   8.557  1.00 96.51           N  
ATOM   1358  OD1 ASN A 174      16.170  -8.170   9.012  1.00 96.51           O  
ATOM   1359  N   LEU A 175      16.193  -6.440  13.983  1.00 96.32           N  
ATOM   1360  CA  LEU A 175      16.470  -6.404  15.423  1.00 96.32           C  
ATOM   1361  C   LEU A 175      15.543  -7.344  16.207  1.00 96.32           C  
ATOM   1362  CB  LEU A 175      16.324  -4.958  15.934  1.00 96.32           C  
ATOM   1363  O   LEU A 175      16.006  -8.125  17.038  1.00 96.32           O  
ATOM   1364  CG  LEU A 175      17.442  -4.001  15.484  1.00 96.32           C  
ATOM   1365  CD1 LEU A 175      17.071  -2.569  15.873  1.00 96.32           C  
ATOM   1366  CD2 LEU A 175      18.786  -4.338  16.133  1.00 96.32           C  
ATOM   1367  N   LYS A 176      14.235  -7.333  15.911  1.00 94.42           N  
ATOM   1368  CA  LYS A 176      13.264  -8.243  16.545  1.00 94.42           C  
ATOM   1369  C   LYS A 176      13.549  -9.709  16.210  1.00 94.42           C  
ATOM   1370  CB  LYS A 176      11.846  -7.827  16.128  1.00 94.42           C  
ATOM   1371  O   LYS A 176      13.449 -10.573  17.083  1.00 94.42           O  
ATOM   1372  CG  LYS A 176      10.748  -8.673  16.800  1.00 94.42           C  
ATOM   1373  CD  LYS A 176       9.366  -8.119  16.429  1.00 94.42           C  
ATOM   1374  CE  LYS A 176       8.211  -8.915  17.044  1.00 94.42           C  
ATOM   1375  NZ  LYS A 176       6.902  -8.290  16.705  1.00 94.42           N  
ATOM   1376  N   LYS A 177      13.915  -9.997  14.958  1.00 91.75           N  
ATOM   1377  CA  LYS A 177      14.259 -11.345  14.489  1.00 91.75           C  
ATOM   1378  C   LYS A 177      15.525 -11.875  15.157  1.00 91.75           C  
ATOM   1379  CB  LYS A 177      14.390 -11.318  12.961  1.00 91.75           C  
ATOM   1380  O   LYS A 177      15.582 -13.059  15.465  1.00 91.75           O  
ATOM   1381  CG  LYS A 177      14.642 -12.710  12.363  1.00 91.75           C  
ATOM   1382  CD  LYS A 177      14.613 -12.619  10.836  1.00 91.75           C  
ATOM   1383  CE  LYS A 177      14.755 -13.996  10.183  1.00 91.75           C  
ATOM   1384  NZ  LYS A 177      14.473 -13.910   8.727  1.00 91.75           N  
ATOM   1385  N   GLU A 178      16.525 -11.027  15.376  1.00 92.49           N  
ATOM   1386  CA  GLU A 178      17.754 -11.379  16.094  1.00 92.49           C  
ATOM   1387  C   GLU A 178      17.507 -11.599  17.585  1.00 92.49           C  
ATOM   1388  CB  GLU A 178      18.811 -10.291  15.878  1.00 92.49           C  
ATOM   1389  O   GLU A 178      17.994 -12.584  18.127  1.00 92.49           O  
ATOM   1390  CG  GLU A 178      19.386 -10.364  14.457  1.00 92.49           C  
ATOM   1391  CD  GLU A 178      20.335  -9.205  14.117  1.00 92.49           C  
ATOM   1392  OE1 GLU A 178      20.799  -9.210  12.954  1.00 92.49           O  
ATOM   1393  OE2 GLU A 178      20.612  -8.363  14.998  1.00 92.49           O  
ATOM   1394  N   ALA A 179      16.691 -10.758  18.224  1.00 91.46           N  
ATOM   1395  CA  ALA A 179      16.324 -10.907  19.635  1.00 91.46           C  
ATOM   1396  C   ALA A 179      15.456 -12.147  19.930  1.00 91.46           C  
ATOM   1397  CB  ALA A 179      15.606  -9.623  20.064  1.00 91.46           C  
ATOM   1398  O   ALA A 179      15.312 -12.533  21.086  1.00 91.46           O  
ATOM   1399  N   SER A 180      14.857 -12.748  18.896  1.00 86.48           N  
ATOM   1400  CA  SER A 180      14.023 -13.954  19.004  1.00 86.48           C  
ATOM   1401  C   SER A 180      14.789 -15.259  18.728  1.00 86.48           C  
ATOM   1402  CB  SER A 180      12.821 -13.854  18.057  1.00 86.48           C  
ATOM   1403  O   SER A 180      14.171 -16.323  18.739  1.00 86.48           O  
ATOM   1404  OG  SER A 180      12.068 -12.673  18.278  1.00 86.48           O  
ATOM   1405  N   LYS A 181      16.092 -15.185  18.419  1.00 77.09           N  
ATOM   1406  CA  LYS A 181      16.979 -16.350  18.255  1.00 77.09           C  
ATOM   1407  C   LYS A 181      17.629 -16.725  19.579  1.00 77.09           C  
ATOM   1408  CB  LYS A 181      18.084 -16.050  17.238  1.00 77.09           C  
ATOM   1409  O   LYS A 181      17.784 -17.945  19.796  1.00 77.09           O  
ATOM   1410  CG  LYS A 181      17.588 -15.980  15.793  1.00 77.09           C  
ATOM   1411  CD  LYS A 181      18.770 -15.580  14.909  1.00 77.09           C  
ATOM   1412  CE  LYS A 181      18.343 -15.432  13.452  1.00 77.09           C  
ATOM   1413  NZ  LYS A 181      19.473 -14.906  12.649  1.00 77.09           N  
ATOM   1414  OXT LYS A 181      18.038 -15.780  20.281  1.00 77.09           O  
TER    1415      LYS A 181                                                      
ENDMDL                                                                          
END                                                                             
