# Supplementary material for: The inorganic pyrophosphatases of microorganisms: a structural and functional review
Source: PeerJ. 2024 Jun 24;12:e17496. doi: 10.7717/peerj.17496 (PMC11210485; doi:10.7717/peerj.17496)
Supplement: Supplemental Information 1 [file peerj-12-17496-s001.zip › Supplementary Files/Familiy I models/AF-Q8ZB98-F1-model_v_Yersinia.pdb]

HEADER                                            01-JUN-22                     
TITLE     ALPHAFOLD MONOMER V2.0 PREDICTION FOR INORGANIC PYROPHOSPHATASE       
TITLE    2 (Q8ZB98)                                                             
COMPND    MOL_ID: 1;                                                            
COMPND   2 MOLECULE: INORGANIC PYROPHOSPHATASE;                                 
COMPND   3 CHAIN: A                                                             
SOURCE    MOL_ID: 1;                                                            
SOURCE   2 ORGANISM_SCIENTIFIC: YERSINIA PESTIS;                                
SOURCE   3 ORGANISM_TAXID: 632                                                  
REMARK   1                                                                      
REMARK   1 REFERENCE 1                                                          
REMARK   1  AUTH   JOHN JUMPER, RICHARD EVANS, ALEXANDER PRITZEL, TIM GREEN,    
REMARK   1  AUTH 2 MICHAEL FIGURNOV, OLAF RONNEBERGER, KATHRYN TUNYASUVUNAKOOL, 
REMARK   1  AUTH 3 RUSS BATES, AUGUSTIN ZIDEK, ANNA POTAPENKO, ALEX BRIDGLAND,  
REMARK   1  AUTH 4 CLEMENS MEYER, SIMON A A KOHL, ANDREW J BALLARD,             
REMARK   1  AUTH 5 ANDREW COWIE, BERNARDINO ROMERA-PAREDES, STANISLAV NIKOLOV,  
REMARK   1  AUTH 6 RISHUB JAIN, JONAS ADLER, TREVOR BACK, STIG PETERSEN,        
REMARK   1  AUTH 7 DAVID REIMAN, ELLEN CLANCY, MICHAL ZIELINSKI,                
REMARK   1  AUTH 8 MARTIN STEINEGGER, MICHALINA PACHOLSKA, TAMAS BERGHAMMER,    
REMARK   1  AUTH 9 DAVID SILVER, ORIOL VINYALS, ANDREW W SENIOR,                
REMARK   1  AUTH10 KORAY KAVUKCUOGLU, PUSHMEET KOHLI, DEMIS HASSABIS            
REMARK   1  TITL   HIGHLY ACCURATE PROTEIN STRUCTURE PREDICTION WITH ALPHAFOLD  
REMARK   1  REF    NATURE                        V. 596   583 2021              
REMARK   1  REFN                   ISSN 0028-0836                               
REMARK   1  PMID   34265844                                                     
REMARK   1  DOI    10.1038/s41586-021-03819-2                                   
REMARK   1                                                                      
REMARK   1 DISCLAIMERS                                                          
REMARK   1 ALPHAFOLD DATA, COPYRIGHT (2021) DEEPMIND TECHNOLOGIES LIMITED. THE  
REMARK   1 INFORMATION PROVIDED IS THEORETICAL MODELLING ONLY AND CAUTION SHOULD
REMARK   1 BE EXERCISED IN ITS USE. IT IS PROVIDED "AS-IS" WITHOUT ANY WARRANTY 
REMARK   1 OF ANY KIND, WHETHER EXPRESSED OR IMPLIED. NO WARRANTY IS GIVEN THAT 
REMARK   1 USE OF THE INFORMATION SHALL NOT INFRINGE THE RIGHTS OF ANY THIRD    
REMARK   1 PARTY. THE INFORMATION IS NOT INTENDED TO BE A SUBSTITUTE FOR        
REMARK   1 PROFESSIONAL MEDICAL ADVICE, DIAGNOSIS, OR TREATMENT, AND DOES NOT   
REMARK   1 CONSTITUTE MEDICAL OR OTHER PROFESSIONAL ADVICE. IT IS AVAILABLE FOR 
REMARK   1 ACADEMIC AND COMMERCIAL PURPOSES, UNDER CC-BY 4.0 LICENCE.           
DBREF  XXXX A    1   175  UNP    Q8ZB98   IPYR_YERPE       1    175             
SEQRES   1 A  175  MET SER LEU ASN GLN VAL PRO ALA GLY LYS ASP LEU PRO          
SEQRES   2 A  175  GLU ASP ILE TYR VAL VAL ILE GLU ILE PRO ALA ASN ALA          
SEQRES   3 A  175  ASP PRO ILE LYS TYR GLU ILE ASP LYS GLU THR GLY SER          
SEQRES   4 A  175  LEU PHE VAL ASP ARG PHE MET SER THR ALA MET PHE TYR          
SEQRES   5 A  175  PRO CYS ASN TYR GLY TYR ILE ASN ASN THR LEU SER LEU          
SEQRES   6 A  175  ASP GLY ASP PRO VAL ASP VAL LEU VAL PRO THR PRO TYR          
SEQRES   7 A  175  PRO LEU GLN PRO GLY SER VAL ILE ARG CYS ARG PRO VAL          
SEQRES   8 A  175  GLY VAL LEU LYS MET THR ASP GLU ALA GLY GLU ASP ALA          
SEQRES   9 A  175  LYS LEU VAL ALA VAL PRO HIS SER LYS LEU THR LYS GLU          
SEQRES  10 A  175  TYR ASP HIS VAL LYS ASP VAL GLN ASP LEU PRO GLU LEU          
SEQRES  11 A  175  LEU LYS ALA GLN ILE LYS HIS PHE PHE GLU HIS TYR LYS          
SEQRES  12 A  175  ASP LEU GLU THR GLY LYS TRP VAL LYS VAL ASP GLY TRP          
SEQRES  13 A  175  GLU ASP ALA ALA ALA ALA LYS ALA GLU ILE LEU SER SER          
SEQRES  14 A  175  PHE GLU ARG ALA LYS LYS                                      
CRYST1    1.000    1.000    1.000  90.00  90.00  90.00 P 1           1          
ORIGX1      1.000000  0.000000  0.000000        0.00000                         
ORIGX2      0.000000  1.000000  0.000000        0.00000                         
ORIGX3      0.000000  0.000000  1.000000        0.00000                         
SCALE1      1.000000  0.000000  0.000000        0.00000                         
SCALE2      0.000000  1.000000  0.000000        0.00000                         
SCALE3      0.000000  0.000000  1.000000        0.00000                         
MODEL        1                                                                  
ATOM      1  N   MET A   1     -19.905  -4.643  -5.016  1.00 64.59           N  
ATOM      2  CA  MET A   1     -19.229  -5.524  -4.034  1.00 64.59           C  
ATOM      3  C   MET A   1     -19.405  -4.893  -2.659  1.00 64.59           C  
ATOM      4  CB  MET A   1     -17.734  -5.664  -4.364  1.00 64.59           C  
ATOM      5  O   MET A   1     -19.495  -3.678  -2.601  1.00 64.59           O  
ATOM      6  CG  MET A   1     -17.481  -6.386  -5.693  1.00 64.59           C  
ATOM      7  SD  MET A   1     -15.728  -6.453  -6.124  1.00 64.59           S  
ATOM      8  CE  MET A   1     -15.809  -7.073  -7.827  1.00 64.59           C  
ATOM      9  N   SER A   2     -19.477  -5.654  -1.565  1.00 86.06           N  
ATOM     10  CA  SER A   2     -19.716  -5.083  -0.221  1.00 86.06           C  
ATOM     11  C   SER A   2     -18.439  -4.555   0.451  1.00 86.06           C  
ATOM     12  CB  SER A   2     -20.446  -6.079   0.692  1.00 86.06           C  
ATOM     13  O   SER A   2     -18.261  -4.755   1.650  1.00 86.06           O  
ATOM     14  OG  SER A   2     -21.633  -6.541   0.078  1.00 86.06           O  
ATOM     15  N   LEU A   3     -17.534  -3.911  -0.299  1.00 92.20           N  
ATOM     16  CA  LEU A   3     -16.249  -3.428   0.233  1.00 92.20           C  
ATOM     17  C   LEU A   3     -16.444  -2.470   1.413  1.00 92.20           C  
ATOM     18  CB  LEU A   3     -15.426  -2.763  -0.885  1.00 92.20           C  
ATOM     19  O   LEU A   3     -15.728  -2.564   2.404  1.00 92.20           O  
ATOM     20  CG  LEU A   3     -14.951  -3.736  -1.978  1.00 92.20           C  
ATOM     21  CD1 LEU A   3     -14.199  -2.976  -3.062  1.00 92.20           C  
ATOM     22  CD2 LEU A   3     -14.042  -4.831  -1.421  1.00 92.20           C  
ATOM     23  N   ASN A   4     -17.508  -1.667   1.374  1.00 89.83           N  
ATOM     24  CA  ASN A   4     -17.872  -0.740   2.446  1.00 89.83           C  
ATOM     25  C   ASN A   4     -18.197  -1.445   3.780  1.00 89.83           C  
ATOM     26  CB  ASN A   4     -19.048   0.136   1.957  1.00 89.83           C  
ATOM     27  O   ASN A   4     -18.144  -0.816   4.829  1.00 89.83           O  
ATOM     28  CG  ASN A   4     -18.702   0.989   0.741  1.00 89.83           C  
ATOM     29  ND2 ASN A   4     -19.629   1.756   0.227  1.00 89.83           N  
ATOM     30  OD1 ASN A   4     -17.609   0.928   0.210  1.00 89.83           O  
ATOM     31  N   GLN A   5     -18.514  -2.746   3.765  1.00 93.13           N  
ATOM     32  CA  GLN A   5     -18.791  -3.542   4.971  1.00 93.13           C  
ATOM     33  C   GLN A   5     -17.548  -4.245   5.533  1.00 93.13           C  
ATOM     34  CB  GLN A   5     -19.886  -4.580   4.683  1.00 93.13           C  
ATOM     35  O   GLN A   5     -17.632  -4.907   6.569  1.00 93.13           O  
ATOM     36  CG  GLN A   5     -21.215  -3.945   4.255  1.00 93.13           C  
ATOM     37  CD  GLN A   5     -22.303  -4.978   3.982  1.00 93.13           C  
ATOM     38  NE2 GLN A   5     -23.444  -4.551   3.490  1.00 93.13           N  
ATOM     39  OE1 GLN A   5     -22.164  -6.176   4.167  1.00 93.13           O  
ATOM     40  N   VAL A   6     -16.402  -4.152   4.858  1.00 96.33           N  
ATOM     41  CA  VAL A   6     -15.152  -4.744   5.338  1.00 96.33           C  
ATOM     42  C   VAL A   6     -14.689  -3.939   6.559  1.00 96.33           C  
ATOM     43  CB  VAL A   6     -14.091  -4.759   4.223  1.00 96.33           C  
ATOM     44  O   VAL A   6     -14.479  -2.732   6.428  1.00 96.33           O  
ATOM     45  CG1 VAL A   6     -12.758  -5.347   4.697  1.00 96.33           C  
ATOM     46  CG2 VAL A   6     -14.569  -5.605   3.032  1.00 96.33           C  
ATOM     47  N   PRO A   7     -14.548  -4.544   7.753  1.00 97.11           N  
ATOM     48  CA  PRO A   7     -14.022  -3.830   8.913  1.00 97.11           C  
ATOM     49  C   PRO A   7     -12.540  -3.491   8.703  1.00 97.11           C  
ATOM     50  CB  PRO A   7     -14.252  -4.770  10.099  1.00 97.11           C  
ATOM     51  O   PRO A   7     -11.871  -4.121   7.889  1.00 97.11           O  
ATOM     52  CG  PRO A   7     -14.181  -6.157   9.464  1.00 97.11           C  
ATOM     53  CD  PRO A   7     -14.782  -5.946   8.074  1.00 97.11           C  
ATOM     54  N   ALA A   8     -12.001  -2.548   9.480  1.00 97.87           N  
ATOM     55  CA  ALA A   8     -10.585  -2.164   9.404  1.00 97.87           C  
ATOM     56  C   ALA A   8      -9.614  -3.339   9.657  1.00 97.87           C  
ATOM     57  CB  ALA A   8     -10.358  -1.051  10.436  1.00 97.87           C  
ATOM     58  O   ALA A   8      -8.472  -3.344   9.208  1.00 97.87           O  
ATOM     59  N   GLY A   9     -10.059  -4.357  10.392  1.00 97.93           N  
ATOM     60  CA  GLY A   9      -9.237  -5.485  10.801  1.00 97.93           C  
ATOM     61  C   GLY A   9      -9.983  -6.417  11.742  1.00 97.93           C  
ATOM     62  O   GLY A   9     -11.156  -6.189  12.053  1.00 97.93           O  
ATOM     63  N   LYS A  10      -9.312  -7.479  12.193  1.00 96.64           N  
ATOM     64  CA  LYS A  10      -9.837  -8.341  13.263  1.00 96.64           C  
ATOM     65  C   LYS A  10      -9.431  -7.877  14.654  1.00 96.64           C  
ATOM     66  CB  LYS A  10      -9.370  -9.782  13.086  1.00 96.64           C  
ATOM     67  O   LYS A  10     -10.168  -8.148  15.595  1.00 96.64           O  
ATOM     68  CG  LYS A  10      -9.983 -10.441  11.852  1.00 96.64           C  
ATOM     69  CD  LYS A  10      -9.803 -11.949  11.993  1.00 96.64           C  
ATOM     70  CE  LYS A  10     -10.457 -12.652  10.815  1.00 96.64           C  
ATOM     71  NZ  LYS A  10     -10.492 -14.108  11.030  1.00 96.64           N  
ATOM     72  N   ASP A  11      -8.265  -7.250  14.766  1.00 97.89           N  
ATOM     73  CA  ASP A  11      -7.666  -6.844  16.035  1.00 97.89           C  
ATOM     74  C   ASP A  11      -6.702  -5.682  15.777  1.00 97.89           C  
ATOM     75  CB  ASP A  11      -6.951  -8.052  16.666  1.00 97.89           C  
ATOM     76  O   ASP A  11      -5.546  -5.883  15.413  1.00 97.89           O  
ATOM     77  CG  ASP A  11      -6.411  -7.750  18.064  1.00 97.89           C  
ATOM     78  OD1 ASP A  11      -6.928  -6.800  18.692  1.00 97.89           O  
ATOM     79  OD2 ASP A  11      -5.552  -8.539  18.517  1.00 97.89           O  
ATOM     80  N   LEU A  12      -7.202  -4.449  15.849  1.00 98.02           N  
ATOM     81  CA  LEU A  12      -6.386  -3.274  15.553  1.00 98.02           C  
ATOM     82  C   LEU A  12      -5.416  -2.979  16.710  1.00 98.02           C  
ATOM     83  CB  LEU A  12      -7.257  -2.038  15.261  1.00 98.02           C  
ATOM     84  O   LEU A  12      -5.831  -3.033  17.867  1.00 98.02           O  
ATOM     85  CG  LEU A  12      -7.649  -1.884  13.785  1.00 98.02           C  
ATOM     86  CD1 LEU A  12      -8.615  -2.972  13.322  1.00 98.02           C  
ATOM     87  CD2 LEU A  12      -8.306  -0.521  13.573  1.00 98.02           C  
ATOM     88  N   PRO A  13      -4.165  -2.575  16.423  1.00 98.15           N  
ATOM     89  CA  PRO A  13      -3.573  -2.370  15.094  1.00 98.15           C  
ATOM     90  C   PRO A  13      -2.814  -3.597  14.548  1.00 98.15           C  
ATOM     91  CB  PRO A  13      -2.650  -1.172  15.294  1.00 98.15           C  
ATOM     92  O   PRO A  13      -2.179  -3.504  13.505  1.00 98.15           O  
ATOM     93  CG  PRO A  13      -2.118  -1.383  16.713  1.00 98.15           C  
ATOM     94  CD  PRO A  13      -3.262  -2.075  17.450  1.00 98.15           C  
ATOM     95  N   GLU A  14      -2.835  -4.736  15.239  1.00 98.37           N  
ATOM     96  CA  GLU A  14      -1.993  -5.909  14.945  1.00 98.37           C  
ATOM     97  C   GLU A  14      -2.448  -6.716  13.716  1.00 98.37           C  
ATOM     98  CB  GLU A  14      -1.997  -6.830  16.179  1.00 98.37           C  
ATOM     99  O   GLU A  14      -1.636  -7.326  13.017  1.00 98.37           O  
ATOM    100  CG  GLU A  14      -1.466  -6.171  17.465  1.00 98.37           C  
ATOM    101  CD  GLU A  14      -0.008  -5.710  17.351  1.00 98.37           C  
ATOM    102  OE1 GLU A  14       0.391  -4.736  18.032  1.00 98.37           O  
ATOM    103  OE2 GLU A  14       0.783  -6.310  16.584  1.00 98.37           O  
ATOM    104  N   ASP A  15      -3.754  -6.732  13.459  1.00 98.54           N  
ATOM    105  CA  ASP A  15      -4.425  -7.576  12.480  1.00 98.54           C  
ATOM    106  C   ASP A  15      -5.432  -6.762  11.674  1.00 98.54           C  
ATOM    107  CB  ASP A  15      -5.119  -8.712  13.222  1.00 98.54           C  
ATOM    108  O   ASP A  15      -6.574  -6.538  12.096  1.00 98.54           O  
ATOM    109  CG  ASP A  15      -5.546  -9.818  12.278  1.00 98.54           C  
ATOM    110  OD1 ASP A  15      -6.346  -9.658  11.330  1.00 98.54           O  
ATOM    111  OD2 ASP A  15      -5.123 -10.958  12.528  1.00 98.54           O  
ATOM    112  N   ILE A  16      -4.985  -6.322  10.503  1.00 98.81           N  
ATOM    113  CA  ILE A  16      -5.710  -5.395   9.636  1.00 98.81           C  
ATOM    114  C   ILE A  16      -6.212  -6.086   8.371  1.00 98.81           C  
ATOM    115  CB  ILE A  16      -4.868  -4.141   9.328  1.00 98.81           C  
ATOM    116  O   ILE A  16      -5.649  -7.085   7.912  1.00 98.81           O  
ATOM    117  CG1 ILE A  16      -3.551  -4.497   8.602  1.00 98.81           C  
ATOM    118  CG2 ILE A  16      -4.614  -3.363  10.631  1.00 98.81           C  
ATOM    119  CD1 ILE A  16      -2.796  -3.284   8.054  1.00 98.81           C  
ATOM    120  N   TYR A  17      -7.263  -5.528   7.783  1.00 98.75           N  
ATOM    121  CA  TYR A  17      -7.685  -5.844   6.428  1.00 98.75           C  
ATOM    122  C   TYR A  17      -7.290  -4.708   5.491  1.00 98.75           C  
ATOM    123  CB  TYR A  17      -9.191  -6.095   6.378  1.00 98.75           C  
ATOM    124  O   TYR A  17      -7.538  -3.543   5.786  1.00 98.75           O  
ATOM    125  CG  TYR A  17      -9.647  -7.369   7.061  1.00 98.75           C  
ATOM    126  CD1 TYR A  17      -9.135  -8.621   6.660  1.00 98.75           C  
ATOM    127  CD2 TYR A  17     -10.624  -7.300   8.067  1.00 98.75           C  
ATOM    128  CE1 TYR A  17      -9.628  -9.804   7.245  1.00 98.75           C  
ATOM    129  CE2 TYR A  17     -11.123  -8.473   8.653  1.00 98.75           C  
ATOM    130  OH  TYR A  17     -11.221 -10.842   8.723  1.00 98.75           O  
ATOM    131  CZ  TYR A  17     -10.640  -9.723   8.223  1.00 98.75           C  
ATOM    132  N   VAL A  18      -6.713  -5.069   4.349  1.00 98.81           N  
ATOM    133  CA  VAL A  18      -6.365  -4.136   3.276  1.00 98.81           C  
ATOM    134  C   VAL A  18      -7.217  -4.466   2.060  1.00 98.81           C  
ATOM    135  CB  VAL A  18      -4.867  -4.192   2.935  1.00 98.81           C  
ATOM    136  O   VAL A  18      -7.227  -5.614   1.604  1.00 98.81           O  
ATOM    137  CG1 VAL A  18      -4.503  -3.098   1.927  1.00 98.81           C  
ATOM    138  CG2 VAL A  18      -3.988  -4.027   4.182  1.00 98.81           C  
ATOM    139  N   VAL A  19      -7.936  -3.472   1.548  1.00 98.42           N  
ATOM    140  CA  VAL A  19      -8.677  -3.556   0.286  1.00 98.42           C  
ATOM    141  C   VAL A  19      -7.727  -3.170  -0.839  1.00 98.42           C  
ATOM    142  CB  VAL A  19      -9.902  -2.624   0.298  1.00 98.42           C  
ATOM    143  O   VAL A  19      -7.234  -2.049  -0.856  1.00 98.42           O  
ATOM    144  CG1 VAL A  19     -10.674  -2.728  -1.024  1.00 98.42           C  
ATOM    145  CG2 VAL A  19     -10.865  -2.962   1.446  1.00 98.42           C  
ATOM    146  N   ILE A  20      -7.452  -4.093  -1.758  1.00 98.66           N  
ATOM    147  CA  ILE A  20      -6.492  -3.883  -2.847  1.00 98.66           C  
ATOM    148  C   ILE A  20      -7.123  -3.064  -3.969  1.00 98.66           C  
ATOM    149  CB  ILE A  20      -5.954  -5.234  -3.366  1.00 98.66           C  
ATOM    150  O   ILE A  20      -8.182  -3.423  -4.481  1.00 98.66           O  
ATOM    151  CG1 ILE A  20      -5.289  -6.068  -2.247  1.00 98.66           C  
ATOM    152  CG2 ILE A  20      -4.977  -5.035  -4.542  1.00 98.66           C  
ATOM    153  CD1 ILE A  20      -4.147  -5.362  -1.498  1.00 98.66           C  
ATOM    154  N   GLU A  21      -6.431  -2.019  -4.405  1.00 98.41           N  
ATOM    155  CA  GLU A  21      -6.831  -1.165  -5.527  1.00 98.41           C  
ATOM    156  C   GLU A  21      -5.933  -1.408  -6.741  1.00 98.41           C  
ATOM    157  CB  GLU A  21      -6.807   0.310  -5.098  1.00 98.41           C  
ATOM    158  O   GLU A  21      -6.432  -1.574  -7.854  1.00 98.41           O  
ATOM    159  CG  GLU A  21      -7.708   0.546  -3.877  1.00 98.41           C  
ATOM    160  CD  GLU A  21      -7.854   2.027  -3.527  1.00 98.41           C  
ATOM    161  OE1 GLU A  21      -9.012   2.474  -3.324  1.00 98.41           O  
ATOM    162  OE2 GLU A  21      -6.802   2.673  -3.393  1.00 98.41           O  
ATOM    163  N   ILE A  22      -4.617  -1.522  -6.521  1.00 98.53           N  
ATOM    164  CA  ILE A  22      -3.620  -1.662  -7.589  1.00 98.53           C  
ATOM    165  C   ILE A  22      -2.776  -2.923  -7.342  1.00 98.53           C  
ATOM    166  CB  ILE A  22      -2.742  -0.400  -7.735  1.00 98.53           C  
ATOM    167  O   ILE A  22      -2.141  -3.045  -6.289  1.00 98.53           O  
ATOM    168  CG1 ILE A  22      -3.598   0.890  -7.761  1.00 98.53           C  
ATOM    169  CG2 ILE A  22      -1.882  -0.516  -9.007  1.00 98.53           C  
ATOM    170  CD1 ILE A  22      -2.783   2.180  -7.709  1.00 98.53           C  
ATOM    171  N   PRO A  23      -2.742  -3.882  -8.283  1.00 98.50           N  
ATOM    172  CA  PRO A  23      -1.892  -5.062  -8.175  1.00 98.50           C  
ATOM    173  C   PRO A  23      -0.407  -4.713  -8.291  1.00 98.50           C  
ATOM    174  CB  PRO A  23      -2.318  -5.993  -9.316  1.00 98.50           C  
ATOM    175  O   PRO A  23      -0.026  -3.804  -9.030  1.00 98.50           O  
ATOM    176  CG  PRO A  23      -3.719  -5.501  -9.671  1.00 98.50           C  
ATOM    177  CD  PRO A  23      -3.602  -4.000  -9.446  1.00 98.50           C  
ATOM    178  N   ALA A  24       0.447  -5.497  -7.632  1.00 98.34           N  
ATOM    179  CA  ALA A  24       1.892  -5.398  -7.826  1.00 98.34           C  
ATOM    180  C   ALA A  24       2.269  -5.588  -9.308  1.00 98.34           C  
ATOM    181  CB  ALA A  24       2.593  -6.450  -6.957  1.00 98.34           C  
ATOM    182  O   ALA A  24       1.798  -6.527  -9.952  1.00 98.34           O  
ATOM    183  N   ASN A  25       3.169  -4.745  -9.820  1.00 97.39           N  
ATOM    184  CA  ASN A  25       3.697  -4.794 -11.190  1.00 97.39           C  
ATOM    185  C   ASN A  25       2.626  -4.698 -12.297  1.00 97.39           C  
ATOM    186  CB  ASN A  25       4.631  -6.008 -11.358  1.00 97.39           C  
ATOM    187  O   ASN A  25       2.827  -5.224 -13.392  1.00 97.39           O  
ATOM    188  CG  ASN A  25       5.631  -6.154 -10.229  1.00 97.39           C  
ATOM    189  ND2 ASN A  25       5.579  -7.240  -9.494  1.00 97.39           N  
ATOM    190  OD1 ASN A  25       6.461  -5.302  -9.974  1.00 97.39           O  
ATOM    191  N   ALA A  26       1.484  -4.068 -12.010  1.00 97.36           N  
ATOM    192  CA  ALA A  26       0.453  -3.792 -13.005  1.00 97.36           C  
ATOM    193  C   ALA A  26       0.864  -2.672 -13.977  1.00 97.36           C  
ATOM    194  CB  ALA A  26      -0.852  -3.452 -12.275  1.00 97.36           C  
ATOM    195  O   ALA A  26       1.806  -1.918 -13.721  1.00 97.36           O  
ATOM    196  N   ASP A  27       0.112  -2.551 -15.074  1.00 97.78           N  
ATOM    197  CA  ASP A  27       0.197  -1.409 -15.986  1.00 97.78           C  
ATOM    198  C   ASP A  27       0.046  -0.071 -15.223  1.00 97.78           C  
ATOM    199  CB  ASP A  27      -0.885  -1.535 -17.075  1.00 97.78           C  
ATOM    200  O   ASP A  27      -0.630  -0.044 -14.189  1.00 97.78           O  
ATOM    201  CG  ASP A  27      -0.628  -2.674 -18.071  1.00 97.78           C  
ATOM    202  OD1 ASP A  27       0.557  -2.946 -18.366  1.00 97.78           O  
ATOM    203  OD2 ASP A  27      -1.628  -3.252 -18.552  1.00 97.78           O  
ATOM    204  N   PRO A  28       0.642   1.039 -15.715  1.00 96.38           N  
ATOM    205  CA  PRO A  28       0.703   2.350 -15.048  1.00 96.38           C  
ATOM    206  C   PRO A  28      -0.662   3.066 -14.989  1.00 96.38           C  
ATOM    207  CB  PRO A  28       1.776   3.134 -15.821  1.00 96.38           C  
ATOM    208  O   PRO A  28      -0.880   4.125 -15.583  1.00 96.38           O  
ATOM    209  CG  PRO A  28       1.700   2.551 -17.222  1.00 96.38           C  
ATOM    210  CD  PRO A  28       1.430   1.079 -16.941  1.00 96.38           C  
ATOM    211  N   ILE A  29      -1.607   2.473 -14.268  1.00 97.08           N  
ATOM    212  CA  ILE A  29      -2.970   2.950 -14.060  1.00 97.08           C  
ATOM    213  C   ILE A  29      -3.181   3.061 -12.552  1.00 97.08           C  
ATOM    214  CB  ILE A  29      -4.007   2.003 -14.713  1.00 97.08           C  
ATOM    215  O   ILE A  29      -3.093   2.068 -11.828  1.00 97.08           O  
ATOM    216  CG1 ILE A  29      -3.667   1.708 -16.194  1.00 97.08           C  
ATOM    217  CG2 ILE A  29      -5.406   2.637 -14.584  1.00 97.08           C  
ATOM    218  CD1 ILE A  29      -4.591   0.696 -16.881  1.00 97.08           C  
ATOM    219  N   LYS A  30      -3.485   4.269 -12.074  1.00 96.65           N  
ATOM    220  CA  LYS A  30      -3.965   4.464 -10.710  1.00 96.65           C  
ATOM    221  C   LYS A  30      -5.452   4.145 -10.685  1.00 96.65           C  
ATOM    222  CB  LYS A  30      -3.639   5.871 -10.193  1.00 96.65           C  
ATOM    223  O   LYS A  30      -6.263   4.848 -11.293  1.00 96.65           O  
ATOM    224  CG  LYS A  30      -4.101   6.037  -8.731  1.00 96.65           C  
ATOM    225  CD  LYS A  30      -3.531   7.307  -8.095  1.00 96.65           C  
ATOM    226  CE  LYS A  30      -4.072   7.581  -6.673  1.00 96.65           C  
ATOM    227  NZ  LYS A  30      -5.319   8.396  -6.625  1.00 96.65           N  
ATOM    228  N   TYR A  31      -5.780   3.068  -9.992  1.00 97.81           N  
ATOM    229  CA  TYR A  31      -7.147   2.730  -9.641  1.00 97.81           C  
ATOM    230  C   TYR A  31      -7.455   3.204  -8.232  1.00 97.81           C  
ATOM    231  CB  TYR A  31      -7.373   1.227  -9.735  1.00 97.81           C  
ATOM    232  O   TYR A  31      -6.561   3.265  -7.391  1.00 97.81           O  
ATOM    233  CG  TYR A  31      -7.250   0.665 -11.129  1.00 97.81           C  
ATOM    234  CD1 TYR A  31      -8.338   0.775 -12.013  1.00 97.81           C  
ATOM    235  CD2 TYR A  31      -6.060   0.034 -11.536  1.00 97.81           C  
ATOM    236  CE1 TYR A  31      -8.246   0.235 -13.308  1.00 97.81           C  
ATOM    237  CE2 TYR A  31      -5.962  -0.501 -12.833  1.00 97.81           C  
ATOM    238  OH  TYR A  31      -6.961  -0.908 -14.973  1.00 97.81           O  
ATOM    239  CZ  TYR A  31      -7.053  -0.399 -13.718  1.00 97.81           C  
ATOM    240  N   GLU A  32      -8.728   3.474  -7.987  1.00 96.43           N  
ATOM    241  CA  GLU A  32      -9.219   3.883  -6.682  1.00 96.43           C  
ATOM    242  C   GLU A  32     -10.629   3.338  -6.469  1.00 96.43           C  
ATOM    243  CB  GLU A  32      -9.168   5.409  -6.608  1.00 96.43           C  
ATOM    244  O   GLU A  32     -11.460   3.338  -7.382  1.00 96.43           O  
ATOM    245  CG  GLU A  32      -9.193   5.902  -5.161  1.00 96.43           C  
ATOM    246  CD  GLU A  32      -8.841   7.391  -5.077  1.00 96.43           C  
ATOM    247  OE1 GLU A  32      -9.487   8.060  -4.250  1.00 96.43           O  
ATOM    248  OE2 GLU A  32      -7.925   7.833  -5.829  1.00 96.43           O  
ATOM    249  N   ILE A  33     -10.909   2.821  -5.278  1.00 96.36           N  
ATOM    250  CA  ILE A  33     -12.268   2.470  -4.886  1.00 96.36           C  
ATOM    251  C   ILE A  33     -12.983   3.757  -4.508  1.00 96.36           C  
ATOM    252  CB  ILE A  33     -12.294   1.440  -3.739  1.00 96.36           C  
ATOM    253  O   ILE A  33     -12.630   4.387  -3.512  1.00 96.36           O  
ATOM    254  CG1 ILE A  33     -11.663   0.092  -4.147  1.00 96.36           C  
ATOM    255  CG2 ILE A  33     -13.729   1.217  -3.223  1.00 96.36           C  
ATOM    256  CD1 ILE A  33     -12.430  -0.725  -5.189  1.00 96.36           C  
ATOM    257  N   ASP A  34     -14.032   4.089  -5.251  1.00 94.64           N  
ATOM    258  CA  ASP A  34     -14.967   5.136  -4.865  1.00 94.64           C  
ATOM    259  C   ASP A  34     -15.705   4.712  -3.588  1.00 94.64           C  
ATOM    260  CB  ASP A  34     -15.932   5.408  -6.017  1.00 94.64           C  
ATOM    261  O   ASP A  34     -16.355   3.661  -3.546  1.00 94.64           O  
ATOM    262  CG  ASP A  34     -17.060   6.307  -5.534  1.00 94.64           C  
ATOM    263  OD1 ASP A  34     -16.770   7.442  -5.124  1.00 94.64           O  
ATOM    264  OD2 ASP A  34     -18.195   5.784  -5.460  1.00 94.64           O  
ATOM    265  N   LYS A  35     -15.578   5.507  -2.522  1.00 90.79           N  
ATOM    266  CA  LYS A  35     -16.039   5.112  -1.182  1.00 90.79           C  
ATOM    267  C   LYS A  35     -17.568   5.140  -1.061  1.00 90.79           C  
ATOM    268  CB  LYS A  35     -15.345   5.963  -0.097  1.00 90.79           C  
ATOM    269  O   LYS A  35     -18.130   4.390  -0.262  1.00 90.79           O  
ATOM    270  CG  LYS A  35     -13.810   6.101  -0.222  1.00 90.79           C  
ATOM    271  CD  LYS A  35     -13.003   4.788  -0.307  1.00 90.79           C  
ATOM    272  CE  LYS A  35     -11.523   5.131  -0.595  1.00 90.79           C  
ATOM    273  NZ  LYS A  35     -10.788   4.086  -1.361  1.00 90.79           N  
ATOM    274  N   GLU A  36     -18.255   5.933  -1.885  1.00 90.79           N  
ATOM    275  CA  GLU A  36     -19.721   5.994  -1.900  1.00 90.79           C  
ATOM    276  C   GLU A  36     -20.334   4.744  -2.541  1.00 90.79           C  
ATOM    277  CB  GLU A  36     -20.206   7.252  -2.637  1.00 90.79           C  
ATOM    278  O   GLU A  36     -21.210   4.095  -1.961  1.00 90.79           O  
ATOM    279  CG  GLU A  36     -19.794   8.558  -1.939  1.00 90.79           C  
ATOM    280  CD  GLU A  36     -20.498   9.800  -2.519  1.00 90.79           C  
ATOM    281  OE1 GLU A  36     -20.393  10.867  -1.874  1.00 90.79           O  
ATOM    282  OE2 GLU A  36     -21.209   9.675  -3.545  1.00 90.79           O  
ATOM    283  N   THR A  37     -19.855   4.365  -3.726  1.00 93.59           N  
ATOM    284  CA  THR A  37     -20.404   3.243  -4.501  1.00 93.59           C  
ATOM    285  C   THR A  37     -19.731   1.904  -4.199  1.00 93.59           C  
ATOM    286  CB  THR A  37     -20.341   3.511  -6.010  1.00 93.59           C  
ATOM    287  O   THR A  37     -20.283   0.851  -4.536  1.00 93.59           O  
ATOM    288  CG2 THR A  37     -21.042   4.802  -6.441  1.00 93.59           C  
ATOM    289  OG1 THR A  37     -19.011   3.533  -6.456  1.00 93.59           O  
ATOM    290  N   GLY A  38     -18.539   1.913  -3.598  1.00 92.54           N  
ATOM    291  CA  GLY A  38     -17.710   0.725  -3.381  1.00 92.54           C  
ATOM    292  C   GLY A  38     -17.221   0.082  -4.685  1.00 92.54           C  
ATOM    293  O   GLY A  38     -16.995  -1.134  -4.723  1.00 92.54           O  
ATOM    294  N   SER A  39     -17.135   0.859  -5.768  1.00 95.33           N  
ATOM    295  CA  SER A  39     -16.719   0.397  -7.098  1.00 95.33           C  
ATOM    296  C   SER A  39     -15.296   0.843  -7.418  1.00 95.33           C  
ATOM    297  CB  SER A  39     -17.681   0.892  -8.179  1.00 95.33           C  
ATOM    298  O   SER A  39     -14.848   1.877  -6.941  1.00 95.33           O  
ATOM    299  OG  SER A  39     -18.994   0.448  -7.902  1.00 95.33           O  
ATOM    300  N   LEU A  40     -14.592   0.069  -8.245  1.00 96.52           N  
ATOM    301  CA  LEU A  40     -13.243   0.398  -8.702  1.00 96.52           C  
ATOM    302  C   LEU A  40     -13.309   1.352  -9.895  1.00 96.52           C  
ATOM    303  CB  LEU A  40     -12.510  -0.907  -9.050  1.00 96.52           C  
ATOM    304  O   LEU A  40     -13.799   0.978 -10.962  1.00 96.52           O  
ATOM    305  CG  LEU A  40     -11.002  -0.721  -9.302  1.00 96.52           C  
ATOM    306  CD1 LEU A  40     -10.236  -0.543  -7.990  1.00 96.52           C  
ATOM    307  CD2 LEU A  40     -10.482  -1.972 -10.003  1.00 96.52           C  
ATOM    308  N   PHE A  41     -12.795   2.559  -9.709  1.00 97.17           N  
ATOM    309  CA  PHE A  41     -12.671   3.579 -10.737  1.00 97.17           C  
ATOM    310  C   PHE A  41     -11.225   3.692 -11.210  1.00 97.17           C  
ATOM    311  CB  PHE A  41     -13.222   4.915 -10.224  1.00 97.17           C  
ATOM    312  O   PHE A  41     -10.272   3.426 -10.479  1.00 97.17           O  
ATOM    313  CG  PHE A  41     -14.735   4.990 -10.285  1.00 97.17           C  
ATOM    314  CD1 PHE A  41     -15.365   5.744 -11.293  1.00 97.17           C  
ATOM    315  CD2 PHE A  41     -15.518   4.316  -9.332  1.00 97.17           C  
ATOM    316  CE1 PHE A  41     -16.768   5.817 -11.351  1.00 97.17           C  
ATOM    317  CE2 PHE A  41     -16.920   4.405  -9.380  1.00 97.17           C  
ATOM    318  CZ  PHE A  41     -17.547   5.145 -10.394  1.00 97.17           C  
ATOM    319  N   VAL A  42     -11.073   4.092 -12.469  1.00 98.08           N  
ATOM    320  CA  VAL A  42      -9.802   4.617 -12.965  1.00 98.08           C  
ATOM    321  C   VAL A  42      -9.714   6.059 -12.477  1.00 98.08           C  
ATOM    322  CB  VAL A  42      -9.736   4.544 -14.502  1.00 98.08           C  
ATOM    323  O   VAL A  42     -10.541   6.872 -12.882  1.00 98.08           O  
ATOM    324  CG1 VAL A  42      -8.428   5.144 -15.033  1.00 98.08           C  
ATOM    325  CG2 VAL A  42      -9.820   3.095 -14.999  1.00 98.08           C  
ATOM    326  N   ASP A  43      -8.731   6.362 -11.631  1.00 95.91           N  
ATOM    327  CA  ASP A  43      -8.418   7.739 -11.239  1.00 95.91           C  
ATOM    328  C   ASP A  43      -7.648   8.416 -12.378  1.00 95.91           C  
ATOM    329  CB  ASP A  43      -7.627   7.734  -9.917  1.00 95.91           C  
ATOM    330  O   ASP A  43      -8.113   9.372 -12.999  1.00 95.91           O  
ATOM    331  CG  ASP A  43      -7.108   9.123  -9.527  1.00 95.91           C  
ATOM    332  OD1 ASP A  43      -7.871  10.098  -9.618  1.00 95.91           O  
ATOM    333  OD2 ASP A  43      -5.897   9.236  -9.196  1.00 95.91           O  
ATOM    334  N   ARG A  44      -6.485   7.854 -12.735  1.00 96.31           N  
ATOM    335  CA  ARG A  44      -5.650   8.374 -13.824  1.00 96.31           C  
ATOM    336  C   ARG A  44      -4.694   7.339 -14.396  1.00 96.31           C  
ATOM    337  CB  ARG A  44      -4.893   9.625 -13.337  1.00 96.31           C  
ATOM    338  O   ARG A  44      -4.334   6.363 -13.745  1.00 96.31           O  
ATOM    339  CG  ARG A  44      -3.903   9.367 -12.188  1.00 96.31           C  
ATOM    340  CD  ARG A  44      -3.349  10.711 -11.708  1.00 96.31           C  
ATOM    341  NE  ARG A  44      -2.293  10.567 -10.690  1.00 96.31           N  
ATOM    342  NH1 ARG A  44      -3.612  10.668  -8.780  1.00 96.31           N  
ATOM    343  NH2 ARG A  44      -1.394  10.639  -8.624  1.00 96.31           N  
ATOM    344  CZ  ARG A  44      -2.453  10.610  -9.380  1.00 96.31           C  
ATOM    345  N   PHE A  45      -4.216   7.610 -15.604  1.00 96.57           N  
ATOM    346  CA  PHE A  45      -3.014   6.973 -16.137  1.00 96.57           C  
ATOM    347  C   PHE A  45      -1.790   7.705 -15.592  1.00 96.57           C  
ATOM    348  CB  PHE A  45      -3.052   6.985 -17.668  1.00 96.57           C  
ATOM    349  O   PHE A  45      -1.756   8.936 -15.598  1.00 96.57           O  
ATOM    350  CG  PHE A  45      -4.202   6.177 -18.230  1.00 96.57           C  
ATOM    351  CD1 PHE A  45      -4.053   4.791 -18.414  1.00 96.57           C  
ATOM    352  CD2 PHE A  45      -5.434   6.792 -18.523  1.00 96.57           C  
ATOM    353  CE1 PHE A  45      -5.133   4.020 -18.879  1.00 96.57           C  
ATOM    354  CE2 PHE A  45      -6.514   6.022 -18.990  1.00 96.57           C  
ATOM    355  CZ  PHE A  45      -6.364   4.635 -19.166  1.00 96.57           C  
ATOM    356  N   MET A  46      -0.796   6.963 -15.112  1.00 95.76           N  
ATOM    357  CA  MET A  46       0.458   7.559 -14.663  1.00 95.76           C  
ATOM    358  C   MET A  46       1.275   7.999 -15.882  1.00 95.76           C  
ATOM    359  CB  MET A  46       1.251   6.579 -13.794  1.00 95.76           C  
ATOM    360  O   MET A  46       1.421   7.250 -16.846  1.00 95.76           O  
ATOM    361  CG  MET A  46       0.506   6.153 -12.522  1.00 95.76           C  
ATOM    362  SD  MET A  46       1.289   4.801 -11.599  1.00 95.76           S  
ATOM    363  CE  MET A  46       2.993   5.406 -11.550  1.00 95.76           C  
ATOM    364  N   SER A  47       1.819   9.217 -15.840  1.00 96.03           N  
ATOM    365  CA  SER A  47       2.607   9.771 -16.951  1.00 96.03           C  
ATOM    366  C   SER A  47       3.990   9.126 -17.081  1.00 96.03           C  
ATOM    367  CB  SER A  47       2.777  11.280 -16.764  1.00 96.03           C  
ATOM    368  O   SER A  47       4.581   9.134 -18.160  1.00 96.03           O  
ATOM    369  OG  SER A  47       1.523  11.929 -16.766  1.00 96.03           O  
ATOM    370  N   THR A  48       4.527   8.588 -15.985  1.00 96.53           N  
ATOM    371  CA  THR A  48       5.811   7.883 -15.952  1.00 96.53           C  
ATOM    372  C   THR A  48       5.634   6.410 -16.322  1.00 96.53           C  
ATOM    373  CB  THR A  48       6.487   8.026 -14.578  1.00 96.53           C  
ATOM    374  O   THR A  48       4.623   5.784 -16.010  1.00 96.53           O  
ATOM    375  CG2 THR A  48       6.858   9.477 -14.279  1.00 96.53           C  
ATOM    376  OG1 THR A  48       5.632   7.573 -13.556  1.00 96.53           O  
ATOM    377  N   ALA A  49       6.644   5.821 -16.967  1.00 94.71           N  
ATOM    378  CA  ALA A  49       6.676   4.390 -17.277  1.00 94.71           C  
ATOM    379  C   ALA A  49       7.119   3.566 -16.049  1.00 94.71           C  
ATOM    380  CB  ALA A  49       7.542   4.172 -18.525  1.00 94.71           C  
ATOM    381  O   ALA A  49       8.128   2.862 -16.085  1.00 94.71           O  
ATOM    382  N   MET A  50       6.392   3.713 -14.940  1.00 96.71           N  
ATOM    383  CA  MET A  50       6.670   3.088 -13.645  1.00 96.71           C  
ATOM    384  C   MET A  50       5.467   2.270 -13.173  1.00 96.71           C  
ATOM    385  CB  MET A  50       7.028   4.159 -12.603  1.00 96.71           C  
ATOM    386  O   MET A  50       4.334   2.543 -13.550  1.00 96.71           O  
ATOM    387  CG  MET A  50       8.307   4.919 -12.969  1.00 96.71           C  
ATOM    388  SD  MET A  50       8.794   6.195 -11.781  1.00 96.71           S  
ATOM    389  CE  MET A  50       9.377   5.166 -10.416  1.00 96.71           C  
ATOM    390  N   PHE A  51       5.709   1.281 -12.318  1.00 97.38           N  
ATOM    391  CA  PHE A  51       4.681   0.406 -11.754  1.00 97.38           C  
ATOM    392  C   PHE A  51       4.881   0.255 -10.246  1.00 97.38           C  
ATOM    393  CB  PHE A  51       4.710  -0.951 -12.473  1.00 97.38           C  
ATOM    394  O   PHE A  51       6.001   0.384  -9.746  1.00 97.38           O  
ATOM    395  CG  PHE A  51       6.086  -1.588 -12.574  1.00 97.38           C  
ATOM    396  CD1 PHE A  51       6.836  -1.447 -13.757  1.00 97.38           C  
ATOM    397  CD2 PHE A  51       6.631  -2.298 -11.487  1.00 97.38           C  
ATOM    398  CE1 PHE A  51       8.121  -2.009 -13.855  1.00 97.38           C  
ATOM    399  CE2 PHE A  51       7.913  -2.865 -11.586  1.00 97.38           C  
ATOM    400  CZ  PHE A  51       8.660  -2.720 -12.768  1.00 97.38           C  
ATOM    401  N   TYR A  52       3.801  -0.040  -9.521  1.00 98.15           N  
ATOM    402  CA  TYR A  52       3.866  -0.269  -8.079  1.00 98.15           C  
ATOM    403  C   TYR A  52       4.664  -1.554  -7.781  1.00 98.15           C  
ATOM    404  CB  TYR A  52       2.455  -0.353  -7.482  1.00 98.15           C  
ATOM    405  O   TYR A  52       4.295  -2.620  -8.282  1.00 98.15           O  
ATOM    406  CG  TYR A  52       1.757   0.983  -7.322  1.00 98.15           C  
ATOM    407  CD1 TYR A  52       1.676   1.579  -6.047  1.00 98.15           C  
ATOM    408  CD2 TYR A  52       1.178   1.627  -8.433  1.00 98.15           C  
ATOM    409  CE1 TYR A  52       1.010   2.808  -5.879  1.00 98.15           C  
ATOM    410  CE2 TYR A  52       0.528   2.865  -8.271  1.00 98.15           C  
ATOM    411  OH  TYR A  52      -0.209   4.639  -6.834  1.00 98.15           O  
ATOM    412  CZ  TYR A  52       0.439   3.456  -6.994  1.00 98.15           C  
ATOM    413  N   PRO A  53       5.728  -1.504  -6.953  1.00 97.76           N  
ATOM    414  CA  PRO A  53       6.549  -2.684  -6.645  1.00 97.76           C  
ATOM    415  C   PRO A  53       5.845  -3.691  -5.716  1.00 97.76           C  
ATOM    416  CB  PRO A  53       7.823  -2.116  -6.010  1.00 97.76           C  
ATOM    417  O   PRO A  53       6.286  -4.831  -5.582  1.00 97.76           O  
ATOM    418  CG  PRO A  53       7.346  -0.825  -5.346  1.00 97.76           C  
ATOM    419  CD  PRO A  53       6.278  -0.315  -6.310  1.00 97.76           C  
ATOM    420  N   CYS A  54       4.746  -3.278  -5.081  1.00 97.83           N  
ATOM    421  CA  CYS A  54       3.896  -4.074  -4.197  1.00 97.83           C  
ATOM    422  C   CYS A  54       2.431  -3.870  -4.580  1.00 97.83           C  
ATOM    423  CB  CYS A  54       4.093  -3.616  -2.746  1.00 97.83           C  
ATOM    424  O   CYS A  54       2.108  -2.927  -5.298  1.00 97.83           O  
ATOM    425  SG  CYS A  54       5.780  -3.937  -2.194  1.00 97.83           S  
ATOM    426  N   ASN A  55       1.529  -4.697  -4.048  1.00 98.85           N  
ATOM    427  CA  ASN A  55       0.110  -4.358  -4.128  1.00 98.85           C  
ATOM    428  C   ASN A  55      -0.137  -3.103  -3.296  1.00 98.85           C  
ATOM    429  CB  ASN A  55      -0.790  -5.503  -3.655  1.00 98.85           C  
ATOM    430  O   ASN A  55       0.484  -2.931  -2.246  1.00 98.85           O  
ATOM    431  CG  ASN A  55      -0.408  -6.818  -4.275  1.00 98.85           C  
ATOM    432  ND2 ASN A  55       0.381  -7.581  -3.564  1.00 98.85           N  
ATOM    433  OD1 ASN A  55      -0.775  -7.148  -5.392  1.00 98.85           O  
ATOM    434  N   TYR A  56      -1.050  -2.269  -3.758  1.00 98.77           N  
ATOM    435  CA  TYR A  56      -1.440  -1.037  -3.101  1.00 98.77           C  
ATOM    436  C   TYR A  56      -2.928  -1.082  -2.789  1.00 98.77           C  
ATOM    437  CB  TYR A  56      -1.088   0.136  -4.005  1.00 98.77           C  
ATOM    438  O   TYR A  56      -3.735  -1.576  -3.586  1.00 98.77           O  
ATOM    439  CG  TYR A  56      -1.343   1.486  -3.388  1.00 98.77           C  
ATOM    440  CD1 TYR A  56      -2.588   2.122  -3.570  1.00 98.77           C  
ATOM    441  CD2 TYR A  56      -0.332   2.102  -2.629  1.00 98.77           C  
ATOM    442  CE1 TYR A  56      -2.812   3.392  -3.011  1.00 98.77           C  
ATOM    443  CE2 TYR A  56      -0.537   3.392  -2.114  1.00 98.77           C  
ATOM    444  OH  TYR A  56      -1.918   5.306  -1.864  1.00 98.77           O  
ATOM    445  CZ  TYR A  56      -1.772   4.041  -2.315  1.00 98.77           C  
ATOM    446  N   GLY A  57      -3.283  -0.590  -1.617  1.00 98.53           N  
ATOM    447  CA  GLY A  57      -4.649  -0.559  -1.146  1.00 98.53           C  
ATOM    448  C   GLY A  57      -4.776   0.273   0.112  1.00 98.53           C  
ATOM    449  O   GLY A  57      -3.830   0.944   0.508  1.00 98.53           O  
ATOM    450  N   TYR A  58      -5.921   0.171   0.773  1.00 98.32           N  
ATOM    451  CA  TYR A  58      -6.223   0.982   1.948  1.00 98.32           C  
ATOM    452  C   TYR A  58      -6.905   0.178   3.058  1.00 98.32           C  
ATOM    453  CB  TYR A  58      -7.074   2.185   1.526  1.00 98.32           C  
ATOM    454  O   TYR A  58      -7.446  -0.912   2.831  1.00 98.32           O  
ATOM    455  CG  TYR A  58      -8.477   1.813   1.076  1.00 98.32           C  
ATOM    456  CD1 TYR A  58      -8.692   1.393  -0.247  1.00 98.32           C  
ATOM    457  CD2 TYR A  58      -9.556   1.852   1.980  1.00 98.32           C  
ATOM    458  CE1 TYR A  58      -9.971   0.986  -0.665  1.00 98.32           C  
ATOM    459  CE2 TYR A  58     -10.845   1.465   1.564  1.00 98.32           C  
ATOM    460  OH  TYR A  58     -12.295   0.661  -0.170  1.00 98.32           O  
ATOM    461  CZ  TYR A  58     -11.050   1.020   0.240  1.00 98.32           C  
ATOM    462  N   ILE A  59      -6.904   0.732   4.271  1.00 98.34           N  
ATOM    463  CA  ILE A  59      -7.633   0.196   5.426  1.00 98.34           C  
ATOM    464  C   ILE A  59      -8.980   0.906   5.543  1.00 98.34           C  
ATOM    465  CB  ILE A  59      -6.824   0.326   6.734  1.00 98.34           C  
ATOM    466  O   ILE A  59      -9.050   2.109   5.789  1.00 98.34           O  
ATOM    467  CG1 ILE A  59      -5.402  -0.242   6.568  1.00 98.34           C  
ATOM    468  CG2 ILE A  59      -7.569  -0.404   7.868  1.00 98.34           C  
ATOM    469  CD1 ILE A  59      -4.521  -0.098   7.811  1.00 98.34           C  
ATOM    470  N   ASN A  60     -10.075   0.161   5.411  1.00 96.33           N  
ATOM    471  CA  ASN A  60     -11.410   0.738   5.548  1.00 96.33           C  
ATOM    472  C   ASN A  60     -11.667   1.261   6.978  1.00 96.33           C  
ATOM    473  CB  ASN A  60     -12.452  -0.305   5.109  1.00 96.33           C  
ATOM    474  O   ASN A  60     -11.127   0.721   7.941  1.00 96.33           O  
ATOM    475  CG  ASN A  60     -13.797   0.330   4.806  1.00 96.33           C  
ATOM    476  ND2 ASN A  60     -14.867  -0.421   4.865  1.00 96.33           N  
ATOM    477  OD1 ASN A  60     -13.898   1.509   4.523  1.00 96.33           O  
ATOM    478  N   ASN A  61     -12.561   2.242   7.138  1.00 96.04           N  
ATOM    479  CA  ASN A  61     -12.873   2.896   8.423  1.00 96.04           C  
ATOM    480  C   ASN A  61     -11.664   3.576   9.092  1.00 96.04           C  
ATOM    481  CB  ASN A  61     -13.603   1.942   9.391  1.00 96.04           C  
ATOM    482  O   ASN A  61     -11.566   3.603  10.317  1.00 96.04           O  
ATOM    483  CG  ASN A  61     -14.696   1.130   8.742  1.00 96.04           C  
ATOM    484  ND2 ASN A  61     -14.426  -0.122   8.450  1.00 96.04           N  
ATOM    485  OD1 ASN A  61     -15.784   1.597   8.474  1.00 96.04           O  
ATOM    486  N   THR A  62     -10.735   4.110   8.303  1.00 97.76           N  
ATOM    487  CA  THR A  62      -9.636   4.951   8.788  1.00 97.76           C  
ATOM    488  C   THR A  62      -9.647   6.284   8.044  1.00 97.76           C  
ATOM    489  CB  THR A  62      -8.275   4.253   8.666  1.00 97.76           C  
ATOM    490  O   THR A  62     -10.212   6.364   6.955  1.00 97.76           O  
ATOM    491  CG2 THR A  62      -8.209   2.913   9.395  1.00 97.76           C  
ATOM    492  OG1 THR A  62      -7.922   4.033   7.326  1.00 97.76           O  
ATOM    493  N   LEU A  63      -9.086   7.324   8.660  1.00 97.03           N  
ATOM    494  CA  LEU A  63      -8.970   8.667   8.098  1.00 97.03           C  
ATOM    495  C   LEU A  63      -7.592   9.243   8.450  1.00 97.03           C  
ATOM    496  CB  LEU A  63     -10.127   9.528   8.638  1.00 97.03           C  
ATOM    497  O   LEU A  63      -7.336   9.603   9.606  1.00 97.03           O  
ATOM    498  CG  LEU A  63     -10.172  10.950   8.052  1.00 97.03           C  
ATOM    499  CD1 LEU A  63     -10.479  10.923   6.558  1.00 97.03           C  
ATOM    500  CD2 LEU A  63     -11.271  11.755   8.750  1.00 97.03           C  
ATOM    501  N   SER A  64      -6.713   9.265   7.455  1.00 95.28           N  
ATOM    502  CA  SER A  64      -5.371   9.842   7.492  1.00 95.28           C  
ATOM    503  C   SER A  64      -5.434  11.379   7.461  1.00 95.28           C  
ATOM    504  CB  SER A  64      -4.572   9.241   6.325  1.00 95.28           C  
ATOM    505  O   SER A  64      -6.510  11.983   7.412  1.00 95.28           O  
ATOM    506  OG  SER A  64      -3.248   9.730   6.268  1.00 95.28           O  
ATOM    507  N   LEU A  65      -4.280  12.036   7.594  1.00 92.62           N  
ATOM    508  CA  LEU A  65      -4.175  13.501   7.649  1.00 92.62           C  
ATOM    509  C   LEU A  65      -4.399  14.184   6.292  1.00 92.62           C  
ATOM    510  CB  LEU A  65      -2.805  13.902   8.221  1.00 92.62           C  
ATOM    511  O   LEU A  65      -4.776  15.354   6.270  1.00 92.62           O  
ATOM    512  CG  LEU A  65      -2.581  13.531   9.696  1.00 92.62           C  
ATOM    513  CD1 LEU A  65      -1.183  13.976  10.126  1.00 92.62           C  
ATOM    514  CD2 LEU A  65      -3.593  14.202  10.635  1.00 92.62           C  
ATOM    515  N   ASP A  66      -4.206  13.456   5.196  1.00 91.49           N  
ATOM    516  CA  ASP A  66      -4.519  13.876   3.824  1.00 91.49           C  
ATOM    517  C   ASP A  66      -6.031  13.871   3.520  1.00 91.49           C  
ATOM    518  CB  ASP A  66      -3.744  12.982   2.836  1.00 91.49           C  
ATOM    519  O   ASP A  66      -6.465  14.456   2.529  1.00 91.49           O  
ATOM    520  CG  ASP A  66      -3.995  11.479   3.022  1.00 91.49           C  
ATOM    521  OD1 ASP A  66      -4.919  11.126   3.794  1.00 91.49           O  
ATOM    522  OD2 ASP A  66      -3.176  10.685   2.521  1.00 91.49           O  
ATOM    523  N   GLY A  67      -6.844  13.286   4.405  1.00 92.40           N  
ATOM    524  CA  GLY A  67      -8.292  13.164   4.243  1.00 92.40           C  
ATOM    525  C   GLY A  67      -8.744  11.845   3.616  1.00 92.40           C  
ATOM    526  O   GLY A  67      -9.953  11.622   3.525  1.00 92.40           O  
ATOM    527  N   ASP A  68      -7.812  10.958   3.268  1.00 94.45           N  
ATOM    528  CA  ASP A  68      -8.096   9.648   2.692  1.00 94.45           C  
ATOM    529  C   ASP A  68      -7.956   8.525   3.736  1.00 94.45           C  
ATOM    530  CB  ASP A  68      -7.201   9.426   1.457  1.00 94.45           C  
ATOM    531  O   ASP A  68      -7.417   8.718   4.833  1.00 94.45           O  
ATOM    532  CG  ASP A  68      -7.642  10.274   0.254  1.00 94.45           C  
ATOM    533  OD1 ASP A  68      -8.876  10.445   0.098  1.00 94.45           O  
ATOM    534  OD2 ASP A  68      -6.766  10.692  -0.536  1.00 94.45           O  
ATOM    535  N   PRO A  69      -8.479   7.316   3.471  1.00 96.97           N  
ATOM    536  CA  PRO A  69      -8.169   6.158   4.297  1.00 96.97           C  
ATOM    537  C   PRO A  69      -6.675   5.821   4.276  1.00 96.97           C  
ATOM    538  CB  PRO A  69      -9.027   5.022   3.747  1.00 96.97           C  
ATOM    539  O   PRO A  69      -5.987   6.051   3.292  1.00 96.97           O  
ATOM    540  CG  PRO A  69     -10.169   5.746   3.041  1.00 96.97           C  
ATOM    541  CD  PRO A  69      -9.469   6.975   2.465  1.00 96.97           C  
ATOM    542  N   VAL A  70      -6.181   5.201   5.348  1.00 98.25           N  
ATOM    543  CA  VAL A  70      -4.765   4.834   5.479  1.00 98.25           C  
ATOM    544  C   VAL A  70      -4.340   3.899   4.353  1.00 98.25           C  
ATOM    545  CB  VAL A  70      -4.487   4.170   6.837  1.00 98.25           C  
ATOM    546  O   VAL A  70      -4.852   2.780   4.241  1.00 98.25           O  
ATOM    547  CG1 VAL A  70      -3.058   3.636   6.959  1.00 98.25           C  
ATOM    548  CG2 VAL A  70      -4.684   5.169   7.980  1.00 98.25           C  
ATOM    549  N   ASP A  71      -3.351   4.337   3.585  1.00 98.38           N  
ATOM    550  CA  ASP A  71      -2.768   3.581   2.488  1.00 98.38           C  
ATOM    551  C   ASP A  71      -1.766   2.527   2.952  1.00 98.38           C  
ATOM    552  CB  ASP A  71      -2.072   4.534   1.538  1.00 98.38           C  
ATOM    553  O   ASP A  71      -1.007   2.708   3.910  1.00 98.38           O  
ATOM    554  CG  ASP A  71      -3.070   5.367   0.756  1.00 98.38           C  
ATOM    555  OD1 ASP A  71      -3.832   4.775  -0.036  1.00 98.38           O  
ATOM    556  OD2 ASP A  71      -2.903   6.595   0.780  1.00 98.38           O  
ATOM    557  N   VAL A  72      -1.732   1.409   2.229  1.00 98.85           N  
ATOM    558  CA  VAL A  72      -0.935   0.235   2.572  1.00 98.85           C  
ATOM    559  C   VAL A  72      -0.334  -0.416   1.331  1.00 98.85           C  
ATOM    560  CB  VAL A  72      -1.752  -0.807   3.358  1.00 98.85           C  
ATOM    561  O   VAL A  72      -1.026  -0.847   0.409  1.00 98.85           O  
ATOM    562  CG1 VAL A  72      -0.812  -1.827   4.016  1.00 98.85           C  
ATOM    563  CG2 VAL A  72      -2.624  -0.208   4.464  1.00 98.85           C  
ATOM    564  N   LEU A  73       0.982  -0.586   1.372  1.00 98.88           N  
ATOM    565  CA  LEU A  73       1.754  -1.440   0.484  1.00 98.88           C  
ATOM    566  C   LEU A  73       1.790  -2.857   1.059  1.00 98.88           C  
ATOM    567  CB  LEU A  73       3.172  -0.872   0.351  1.00 98.88           C  
ATOM    568  O   LEU A  73       2.186  -3.063   2.209  1.00 98.88           O  
ATOM    569  CG  LEU A  73       3.208   0.522  -0.302  1.00 98.88           C  
ATOM    570  CD1 LEU A  73       4.489   1.227   0.130  1.00 98.88           C  
ATOM    571  CD2 LEU A  73       3.166   0.410  -1.830  1.00 98.88           C  
ATOM    572  N   VAL A  74       1.421  -3.844   0.246  1.00 98.85           N  
ATOM    573  CA  VAL A  74       1.376  -5.253   0.648  1.00 98.85           C  
ATOM    574  C   VAL A  74       2.281  -6.086  -0.262  1.00 98.85           C  
ATOM    575  CB  VAL A  74      -0.065  -5.794   0.705  1.00 98.85           C  
ATOM    576  O   VAL A  74       1.854  -6.489  -1.352  1.00 98.85           O  
ATOM    577  CG1 VAL A  74      -0.077  -7.166   1.392  1.00 98.85           C  
ATOM    578  CG2 VAL A  74      -1.006  -4.881   1.501  1.00 98.85           C  
ATOM    579  N   PRO A  75       3.535  -6.354   0.149  1.00 98.49           N  
ATOM    580  CA  PRO A  75       4.397  -7.307  -0.534  1.00 98.49           C  
ATOM    581  C   PRO A  75       3.793  -8.711  -0.436  1.00 98.49           C  
ATOM    582  CB  PRO A  75       5.765  -7.226   0.160  1.00 98.49           C  
ATOM    583  O   PRO A  75       3.480  -9.189   0.656  1.00 98.49           O  
ATOM    584  CG  PRO A  75       5.708  -5.940   0.988  1.00 98.49           C  
ATOM    585  CD  PRO A  75       4.225  -5.789   1.297  1.00 98.49           C  
ATOM    586  N   THR A  76       3.637  -9.382  -1.573  1.00 98.33           N  
ATOM    587  CA  THR A  76       3.133 -10.760  -1.659  1.00 98.33           C  
ATOM    588  C   THR A  76       3.925 -11.558  -2.694  1.00 98.33           C  
ATOM    589  CB  THR A  76       1.641 -10.812  -2.024  1.00 98.33           C  
ATOM    590  O   THR A  76       4.556 -10.959  -3.566  1.00 98.33           O  
ATOM    591  CG2 THR A  76       0.755 -10.163  -0.970  1.00 98.33           C  
ATOM    592  OG1 THR A  76       1.415 -10.130  -3.228  1.00 98.33           O  
ATOM    593  N   PRO A  77       3.861 -12.904  -2.670  1.00 96.05           N  
ATOM    594  CA  PRO A  77       4.559 -13.733  -3.658  1.00 96.05           C  
ATOM    595  C   PRO A  77       4.010 -13.568  -5.082  1.00 96.05           C  
ATOM    596  CB  PRO A  77       4.400 -15.175  -3.160  1.00 96.05           C  
ATOM    597  O   PRO A  77       4.722 -13.793  -6.056  1.00 96.05           O  
ATOM    598  CG  PRO A  77       4.171 -14.997  -1.662  1.00 96.05           C  
ATOM    599  CD  PRO A  77       3.314 -13.743  -1.615  1.00 96.05           C  
ATOM    600  N   TYR A  78       2.740 -13.167  -5.202  1.00 97.76           N  
ATOM    601  CA  TYR A  78       2.051 -12.938  -6.470  1.00 97.76           C  
ATOM    602  C   TYR A  78       1.160 -11.695  -6.384  1.00 97.76           C  
ATOM    603  CB  TYR A  78       1.184 -14.152  -6.829  1.00 97.76           C  
ATOM    604  O   TYR A  78       0.594 -11.455  -5.311  1.00 97.76           O  
ATOM    605  CG  TYR A  78       1.952 -15.455  -6.880  1.00 97.76           C  
ATOM    606  CD1 TYR A  78       2.804 -15.719  -7.968  1.00 97.76           C  
ATOM    607  CD2 TYR A  78       1.862 -16.368  -5.812  1.00 97.76           C  
ATOM    608  CE1 TYR A  78       3.574 -16.897  -7.990  1.00 97.76           C  
ATOM    609  CE2 TYR A  78       2.629 -17.548  -5.831  1.00 97.76           C  
ATOM    610  OH  TYR A  78       4.232 -18.945  -6.930  1.00 97.76           O  
ATOM    611  CZ  TYR A  78       3.488 -17.810  -6.917  1.00 97.76           C  
ATOM    612  N   PRO A  79       0.979 -10.943  -7.486  1.00 98.37           N  
ATOM    613  CA  PRO A  79       0.021  -9.845  -7.540  1.00 98.37           C  
ATOM    614  C   PRO A  79      -1.392 -10.295  -7.154  1.00 98.37           C  
ATOM    615  CB  PRO A  79       0.066  -9.314  -8.976  1.00 98.37           C  
ATOM    616  O   PRO A  79      -1.834 -11.393  -7.503  1.00 98.37           O  
ATOM    617  CG  PRO A  79       1.448  -9.736  -9.471  1.00 98.37           C  
ATOM    618  CD  PRO A  79       1.675 -11.066  -8.760  1.00 98.37           C  
ATOM    619  N   LEU A  80      -2.101  -9.436  -6.429  1.00 98.52           N  
ATOM    620  CA  LEU A  80      -3.475  -9.658  -5.990  1.00 98.52           C  
ATOM    621  C   LEU A  80      -4.472  -9.036  -6.973  1.00 98.52           C  
ATOM    622  CB  LEU A  80      -3.649  -9.101  -4.569  1.00 98.52           C  
ATOM    623  O   LEU A  80      -4.126  -8.183  -7.781  1.00 98.52           O  
ATOM    624  CG  LEU A  80      -2.709  -9.714  -3.515  1.00 98.52           C  
ATOM    625  CD1 LEU A  80      -2.981  -9.047  -2.170  1.00 98.52           C  
ATOM    626  CD2 LEU A  80      -2.893 -11.226  -3.362  1.00 98.52           C  
ATOM    627  N   GLN A  81      -5.733  -9.455  -6.902  1.00 97.75           N  
ATOM    628  CA  GLN A  81      -6.786  -8.887  -7.746  1.00 97.75           C  
ATOM    629  C   GLN A  81      -7.308  -7.562  -7.161  1.00 97.75           C  
ATOM    630  CB  GLN A  81      -7.927  -9.898  -7.920  1.00 97.75           C  
ATOM    631  O   GLN A  81      -7.505  -7.490  -5.942  1.00 97.75           O  
ATOM    632  CG  GLN A  81      -7.485 -11.108  -8.760  1.00 97.75           C  
ATOM    633  CD  GLN A  81      -8.596 -12.128  -8.979  1.00 97.75           C  
ATOM    634  NE2 GLN A  81      -8.395 -13.080  -9.864  1.00 97.75           N  
ATOM    635  OE1 GLN A  81      -9.650 -12.119  -8.366  1.00 97.75           O  
ATOM    636  N   PRO A  82      -7.607  -6.543  -7.988  1.00 97.24           N  
ATOM    637  CA  PRO A  82      -8.312  -5.348  -7.530  1.00 97.24           C  
ATOM    638  C   PRO A  82      -9.665  -5.697  -6.894  1.00 97.24           C  
ATOM    639  CB  PRO A  82      -8.497  -4.474  -8.770  1.00 97.24           C  
ATOM    640  O   PRO A  82     -10.379  -6.579  -7.376  1.00 97.24           O  
ATOM    641  CG  PRO A  82      -7.397  -4.939  -9.714  1.00 97.24           C  
ATOM    642  CD  PRO A  82      -7.309  -6.431  -9.409  1.00 97.24           C  
ATOM    643  N   GLY A  83     -10.014  -5.029  -5.798  1.00 96.51           N  
ATOM    644  CA  GLY A  83     -11.211  -5.307  -5.000  1.00 96.51           C  
ATOM    645  C   GLY A  83     -11.112  -6.557  -4.115  1.00 96.51           C  
ATOM    646  O   GLY A  83     -12.071  -6.885  -3.417  1.00 96.51           O  
ATOM    647  N   SER A  84      -9.980  -7.271  -4.110  1.00 97.62           N  
ATOM    648  CA  SER A  84      -9.740  -8.328  -3.122  1.00 97.62           C  
ATOM    649  C   SER A  84      -9.357  -7.737  -1.762  1.00 97.62           C  
ATOM    650  CB  SER A  84      -8.726  -9.366  -3.616  1.00 97.62           C  
ATOM    651  O   SER A  84      -8.832  -6.629  -1.670  1.00 97.62           O  
ATOM    652  OG  SER A  84      -7.411  -8.862  -3.678  1.00 97.62           O  
ATOM    653  N   VAL A  85      -9.633  -8.484  -0.691  1.00 98.16           N  
ATOM    654  CA  VAL A  85      -9.291  -8.096   0.682  1.00 98.16           C  
ATOM    655  C   VAL A  85      -8.263  -9.071   1.228  1.00 98.16           C  
ATOM    656  CB  VAL A  85     -10.526  -8.045   1.595  1.00 98.16           C  
ATOM    657  O   VAL A  85      -8.500 -10.282   1.240  1.00 98.16           O  
ATOM    658  CG1 VAL A  85     -10.160  -7.527   2.991  1.00 98.16           C  
ATOM    659  CG2 VAL A  85     -11.617  -7.140   1.016  1.00 98.16           C  
ATOM    660  N   ILE A  86      -7.141  -8.553   1.720  1.00 98.62           N  
ATOM    661  CA  ILE A  86      -6.081  -9.352   2.335  1.00 98.62           C  
ATOM    662  C   ILE A  86      -5.940  -9.018   3.821  1.00 98.62           C  
ATOM    663  CB  ILE A  86      -4.773  -9.253   1.524  1.00 98.62           C  
ATOM    664  O   ILE A  86      -6.054  -7.869   4.236  1.00 98.62           O  
ATOM    665  CG1 ILE A  86      -3.727 -10.228   2.107  1.00 98.62           C  
ATOM    666  CG2 ILE A  86      -4.257  -7.810   1.439  1.00 98.62           C  
ATOM    667  CD1 ILE A  86      -2.540 -10.518   1.187  1.00 98.62           C  
ATOM    668  N   ARG A  87      -5.719 -10.052   4.640  1.00 98.63           N  
ATOM    669  CA  ARG A  87      -5.436  -9.922   6.075  1.00 98.63           C  
ATOM    670  C   ARG A  87      -3.934  -9.754   6.274  1.00 98.63           C  
ATOM    671  CB  ARG A  87      -5.977 -11.147   6.817  1.00 98.63           C  
ATOM    672  O   ARG A  87      -3.178 -10.652   5.891  1.00 98.63           O  
ATOM    673  CG  ARG A  87      -5.929 -10.998   8.346  1.00 98.63           C  
ATOM    674  CD  ARG A  87      -6.310 -12.351   8.958  1.00 98.63           C  
ATOM    675  NE  ARG A  87      -6.353 -12.318  10.428  1.00 98.63           N  
ATOM    676  NH1 ARG A  87      -6.276 -14.559  10.823  1.00 98.63           N  
ATOM    677  NH2 ARG A  87      -6.366 -13.205  12.551  1.00 98.63           N  
ATOM    678  CZ  ARG A  87      -6.324 -13.337  11.264  1.00 98.63           C  
ATOM    679  N   CYS A  88      -3.519  -8.670   6.912  1.00 98.87           N  
ATOM    680  CA  CYS A  88      -2.118  -8.285   7.043  1.00 98.87           C  
ATOM    681  C   CYS A  88      -1.732  -7.958   8.490  1.00 98.87           C  
ATOM    682  CB  CYS A  88      -1.828  -7.103   6.105  1.00 98.87           C  
ATOM    683  O   CYS A  88      -2.588  -7.799   9.361  1.00 98.87           O  
ATOM    684  SG  CYS A  88      -2.087  -7.578   4.378  1.00 98.87           S  
ATOM    685  N   ARG A  89      -0.422  -7.854   8.720  1.00 98.72           N  
ATOM    686  CA  ARG A  89       0.204  -7.304   9.928  1.00 98.72           C  
ATOM    687  C   ARG A  89       1.062  -6.104   9.518  1.00 98.72           C  
ATOM    688  CB  ARG A  89       1.106  -8.350  10.592  1.00 98.72           C  
ATOM    689  O   ARG A  89       1.887  -6.281   8.615  1.00 98.72           O  
ATOM    690  CG  ARG A  89       0.365  -9.610  11.054  1.00 98.72           C  
ATOM    691  CD  ARG A  89       1.352 -10.620  11.659  1.00 98.72           C  
ATOM    692  NE  ARG A  89       2.312 -11.146  10.657  1.00 98.72           N  
ATOM    693  NH1 ARG A  89       4.259 -10.066  11.321  1.00 98.72           N  
ATOM    694  NH2 ARG A  89       4.316 -11.522   9.662  1.00 98.72           N  
ATOM    695  CZ  ARG A  89       3.614 -10.906  10.564  1.00 98.72           C  
ATOM    696  N   PRO A  90       0.901  -4.918  10.123  1.00 98.79           N  
ATOM    697  CA  PRO A  90       1.755  -3.776   9.814  1.00 98.79           C  
ATOM    698  C   PRO A  90       3.184  -4.024  10.304  1.00 98.79           C  
ATOM    699  CB  PRO A  90       1.113  -2.589  10.527  1.00 98.79           C  
ATOM    700  O   PRO A  90       3.381  -4.590  11.381  1.00 98.79           O  
ATOM    701  CG  PRO A  90       0.458  -3.237  11.743  1.00 98.79           C  
ATOM    702  CD  PRO A  90      -0.013  -4.592  11.213  1.00 98.79           C  
ATOM    703  N   VAL A  91       4.172  -3.601   9.515  1.00 98.74           N  
ATOM    704  CA  VAL A  91       5.599  -3.742   9.863  1.00 98.74           C  
ATOM    705  C   VAL A  91       6.383  -2.438   9.741  1.00 98.74           C  
ATOM    706  CB  VAL A  91       6.286  -4.881   9.081  1.00 98.74           C  
ATOM    707  O   VAL A  91       7.488  -2.364  10.253  1.00 98.74           O  
ATOM    708  CG1 VAL A  91       5.600  -6.226   9.351  1.00 98.74           C  
ATOM    709  CG2 VAL A  91       6.333  -4.648   7.568  1.00 98.74           C  
ATOM    710  N   GLY A  92       5.829  -1.401   9.112  1.00 98.69           N  
ATOM    711  CA  GLY A  92       6.489  -0.103   8.996  1.00 98.69           C  
ATOM    712  C   GLY A  92       5.620   0.942   8.316  1.00 98.69           C  
ATOM    713  O   GLY A  92       4.530   0.634   7.824  1.00 98.69           O  
ATOM    714  N   VAL A  93       6.114   2.173   8.270  1.00 98.56           N  
ATOM    715  CA  VAL A  93       5.481   3.284   7.551  1.00 98.56           C  
ATOM    716  C   VAL A  93       6.529   4.096   6.804  1.00 98.56           C  
ATOM    717  CB  VAL A  93       4.610   4.140   8.493  1.00 98.56           C  
ATOM    718  O   VAL A  93       7.582   4.424   7.346  1.00 98.56           O  
ATOM    719  CG1 VAL A  93       5.354   4.739   9.681  1.00 98.56           C  
ATOM    720  CG2 VAL A  93       3.915   5.289   7.755  1.00 98.56           C  
ATOM    721  N   LEU A  94       6.249   4.397   5.540  1.00 98.46           N  
ATOM    722  CA  LEU A  94       7.000   5.353   4.743  1.00 98.46           C  
ATOM    723  C   LEU A  94       6.400   6.739   4.982  1.00 98.46           C  
ATOM    724  CB  LEU A  94       6.910   4.949   3.264  1.00 98.46           C  
ATOM    725  O   LEU A  94       5.239   6.973   4.643  1.00 98.46           O  
ATOM    726  CG  LEU A  94       7.820   5.789   2.351  1.00 98.46           C  
ATOM    727  CD1 LEU A  94       9.280   5.370   2.521  1.00 98.46           C  
ATOM    728  CD2 LEU A  94       7.425   5.568   0.892  1.00 98.46           C  
ATOM    729  N   LYS A  95       7.186   7.640   5.567  1.00 97.90           N  
ATOM    730  CA  LYS A  95       6.825   9.048   5.732  1.00 97.90           C  
ATOM    731  C   LYS A  95       7.280   9.832   4.513  1.00 97.90           C  
ATOM    732  CB  LYS A  95       7.438   9.614   7.022  1.00 97.90           C  
ATOM    733  O   LYS A  95       8.435   9.708   4.084  1.00 97.90           O  
ATOM    734  CG  LYS A  95       6.906   8.960   8.310  1.00 97.90           C  
ATOM    735  CD  LYS A  95       5.400   9.186   8.512  1.00 97.90           C  
ATOM    736  CE  LYS A  95       4.954   8.671   9.886  1.00 97.90           C  
ATOM    737  NZ  LYS A  95       3.509   8.937  10.126  1.00 97.90           N  
ATOM    738  N   MET A  96       6.377  10.625   3.960  1.00 97.24           N  
ATOM    739  CA  MET A  96       6.672  11.508   2.847  1.00 97.24           C  
ATOM    740  C   MET A  96       5.844  12.787   2.915  1.00 97.24           C  
ATOM    741  CB  MET A  96       6.504  10.745   1.522  1.00 97.24           C  
ATOM    742  O   MET A  96       4.867  12.893   3.651  1.00 97.24           O  
ATOM    743  CG  MET A  96       5.080  10.284   1.218  1.00 97.24           C  
ATOM    744  SD  MET A  96       5.034   9.153  -0.194  1.00 97.24           S  
ATOM    745  CE  MET A  96       3.258   9.166  -0.452  1.00 97.24           C  
ATOM    746  N   THR A  97       6.266  13.763   2.128  1.00 96.11           N  
ATOM    747  CA  THR A  97       5.576  15.035   1.950  1.00 96.11           C  
ATOM    748  C   THR A  97       5.432  15.293   0.455  1.00 96.11           C  
ATOM    749  CB  THR A  97       6.363  16.169   2.622  1.00 96.11           C  
ATOM    750  O   THR A  97       6.387  15.076  -0.298  1.00 96.11           O  
ATOM    751  CG2 THR A  97       5.587  17.485   2.629  1.00 96.11           C  
ATOM    752  OG1 THR A  97       6.673  15.901   3.975  1.00 96.11           O  
ATOM    753  N   ASP A  98       4.270  15.765   0.021  1.00 94.53           N  
ATOM    754  CA  ASP A  98       4.008  16.155  -1.363  1.00 94.53           C  
ATOM    755  C   ASP A  98       3.428  17.577  -1.460  1.00 94.53           C  
ATOM    756  CB  ASP A  98       3.180  15.052  -2.054  1.00 94.53           C  
ATOM    757  O   ASP A  98       3.435  18.343  -0.490  1.00 94.53           O  
ATOM    758  CG  ASP A  98       1.667  15.059  -1.834  1.00 94.53           C  
ATOM    759  OD1 ASP A  98       1.161  15.922  -1.084  1.00 94.53           O  
ATOM    760  OD2 ASP A  98       1.030  14.253  -2.558  1.00 94.53           O  
ATOM    761  N   GLU A  99       2.960  17.970  -2.648  1.00 92.60           N  
ATOM    762  CA  GLU A  99       2.377  19.293  -2.872  1.00 92.60           C  
ATOM    763  C   GLU A  99       1.126  19.607  -2.026  1.00 92.60           C  
ATOM    764  CB  GLU A  99       2.085  19.485  -4.374  1.00 92.60           C  
ATOM    765  O   GLU A  99       0.793  20.785  -1.865  1.00 92.60           O  
ATOM    766  CG  GLU A  99       0.924  18.650  -4.971  1.00 92.60           C  
ATOM    767  CD  GLU A  99       1.249  17.183  -5.340  1.00 92.60           C  
ATOM    768  OE1 GLU A  99       0.354  16.463  -5.854  1.00 92.60           O  
ATOM    769  OE2 GLU A  99       2.421  16.755  -5.257  1.00 92.60           O  
ATOM    770  N   ALA A 100       0.433  18.585  -1.516  1.00 90.67           N  
ATOM    771  CA  ALA A 100      -0.800  18.695  -0.744  1.00 90.67           C  
ATOM    772  C   ALA A 100      -0.571  18.592   0.774  1.00 90.67           C  
ATOM    773  CB  ALA A 100      -1.780  17.628  -1.248  1.00 90.67           C  
ATOM    774  O   ALA A 100      -1.396  19.097   1.539  1.00 90.67           O  
ATOM    775  N   GLY A 101       0.548  18.016   1.221  1.00 92.74           N  
ATOM    776  CA  GLY A 101       0.916  17.982   2.634  1.00 92.74           C  
ATOM    777  C   GLY A 101       1.699  16.739   3.040  1.00 92.74           C  
ATOM    778  O   GLY A 101       2.444  16.166   2.249  1.00 92.74           O  
ATOM    779  N   GLU A 102       1.561  16.369   4.314  1.00 93.85           N  
ATOM    780  CA  GLU A 102       2.125  15.133   4.857  1.00 93.85           C  
ATOM    781  C   GLU A 102       1.314  13.925   4.386  1.00 93.85           C  
ATOM    782  CB  GLU A 102       2.143  15.159   6.396  1.00 93.85           C  
ATOM    783  O   GLU A 102       0.085  13.935   4.446  1.00 93.85           O  
ATOM    784  CG  GLU A 102       3.111  16.201   6.979  1.00 93.85           C  
ATOM    785  CD  GLU A 102       3.154  16.212   8.521  1.00 93.85           C  
ATOM    786  OE1 GLU A 102       3.805  17.134   9.070  1.00 93.85           O  
ATOM    787  OE2 GLU A 102       2.540  15.330   9.168  1.00 93.85           O  
ATOM    788  N   ASP A 103       2.017  12.870   3.985  1.00 94.80           N  
ATOM    789  CA  ASP A 103       1.438  11.618   3.522  1.00 94.80           C  
ATOM    790  C   ASP A 103       2.216  10.429   4.123  1.00 94.80           C  
ATOM    791  CB  ASP A 103       1.395  11.636   1.985  1.00 94.80           C  
ATOM    792  O   ASP A 103       3.448  10.428   4.244  1.00 94.80           O  
ATOM    793  CG  ASP A 103       0.661  10.443   1.379  1.00 94.80           C  
ATOM    794  OD1 ASP A 103       0.226   9.547   2.136  1.00 94.80           O  
ATOM    795  OD2 ASP A 103       0.648  10.307   0.133  1.00 94.80           O  
ATOM    796  N   ALA A 104       1.489   9.402   4.550  1.00 96.24           N  
ATOM    797  CA  ALA A 104       2.033   8.213   5.181  1.00 96.24           C  
ATOM    798  C   ALA A 104       1.540   6.955   4.464  1.00 96.24           C  
ATOM    799  CB  ALA A 104       1.660   8.233   6.667  1.00 96.24           C  
ATOM    800  O   ALA A 104       0.353   6.637   4.476  1.00 96.24           O  
ATOM    801  N   LYS A 105       2.473   6.177   3.907  1.00 98.06           N  
ATOM    802  CA  LYS A 105       2.167   4.886   3.273  1.00 98.06           C  
ATOM    803  C   LYS A 105       2.639   3.753   4.171  1.00 98.06           C  
ATOM    804  CB  LYS A 105       2.760   4.819   1.852  1.00 98.06           C  
ATOM    805  O   LYS A 105       3.841   3.565   4.367  1.00 98.06           O  
ATOM    806  CG  LYS A 105       2.360   5.988   0.928  1.00 98.06           C  
ATOM    807  CD  LYS A 105       0.839   6.192   0.817  1.00 98.06           C  
ATOM    808  CE  LYS A 105       0.429   7.256  -0.208  1.00 98.06           C  
ATOM    809  NZ  LYS A 105      -0.766   8.022   0.219  1.00 98.06           N  
ATOM    810  N   LEU A 106       1.715   2.980   4.735  1.00 98.72           N  
ATOM    811  CA  LEU A 106       2.086   1.809   5.525  1.00 98.72           C  
ATOM    812  C   LEU A 106       2.702   0.729   4.641  1.00 98.72           C  
ATOM    813  CB  LEU A 106       0.885   1.237   6.288  1.00 98.72           C  
ATOM    814  O   LEU A 106       2.382   0.600   3.462  1.00 98.72           O  
ATOM    815  CG  LEU A 106       0.262   2.177   7.324  1.00 98.72           C  
ATOM    816  CD1 LEU A 106      -0.743   1.386   8.147  1.00 98.72           C  
ATOM    817  CD2 LEU A 106       1.293   2.748   8.289  1.00 98.72           C  
ATOM    818  N   VAL A 107       3.523  -0.120   5.246  1.00 98.80           N  
ATOM    819  CA  VAL A 107       3.857  -1.431   4.697  1.00 98.80           C  
ATOM    820  C   VAL A 107       3.378  -2.510   5.658  1.00 98.80           C  
ATOM    821  CB  VAL A 107       5.338  -1.530   4.298  1.00 98.80           C  
ATOM    822  O   VAL A 107       3.638  -2.473   6.866  1.00 98.80           O  
ATOM    823  CG1 VAL A 107       6.300  -1.332   5.471  1.00 98.80           C  
ATOM    824  CG2 VAL A 107       5.629  -2.867   3.607  1.00 98.80           C  
ATOM    825  N   ALA A 108       2.646  -3.478   5.118  1.00 98.90           N  
ATOM    826  CA  ALA A 108       2.092  -4.584   5.879  1.00 98.90           C  
ATOM    827  C   ALA A 108       2.300  -5.898   5.130  1.00 98.90           C  
ATOM    828  CB  ALA A 108       0.615  -4.301   6.170  1.00 98.90           C  
ATOM    829  O   ALA A 108       2.145  -5.970   3.914  1.00 98.90           O  
ATOM    830  N   VAL A 109       2.631  -6.956   5.860  1.00 98.79           N  
ATOM    831  CA  VAL A 109       2.856  -8.287   5.283  1.00 98.79           C  
ATOM    832  C   VAL A 109       1.658  -9.201   5.534  1.00 98.79           C  
ATOM    833  CB  VAL A 109       4.160  -8.921   5.785  1.00 98.79           C  
ATOM    834  O   VAL A 109       0.938  -8.999   6.518  1.00 98.79           O  
ATOM    835  CG1 VAL A 109       5.370  -8.087   5.360  1.00 98.79           C  
ATOM    836  CG2 VAL A 109       4.178  -9.131   7.303  1.00 98.79           C  
ATOM    837  N   PRO A 110       1.434 -10.234   4.704  1.00 98.73           N  
ATOM    838  CA  PRO A 110       0.368 -11.202   4.926  1.00 98.73           C  
ATOM    839  C   PRO A 110       0.374 -11.791   6.343  1.00 98.73           C  
ATOM    840  CB  PRO A 110       0.571 -12.281   3.861  1.00 98.73           C  
ATOM    841  O   PRO A 110       1.412 -12.155   6.904  1.00 98.73           O  
ATOM    842  CG  PRO A 110       1.214 -11.505   2.714  1.00 98.73           C  
ATOM    843  CD  PRO A 110       2.101 -10.496   3.435  1.00 98.73           C  
ATOM    844  N   HIS A 111      -0.813 -11.918   6.933  1.00 98.45           N  
ATOM    845  CA  HIS A 111      -0.981 -12.585   8.219  1.00 98.45           C  
ATOM    846  C   HIS A 111      -0.569 -14.069   8.108  1.00 98.45           C  
ATOM    847  CB  HIS A 111      -2.434 -12.389   8.685  1.00 98.45           C  
ATOM    848  O   HIS A 111      -0.952 -14.742   7.153  1.00 98.45           O  
ATOM    849  CG  HIS A 111      -2.756 -13.091   9.979  1.00 98.45           C  
ATOM    850  CD2 HIS A 111      -2.879 -12.543  11.229  1.00 98.45           C  
ATOM    851  ND1 HIS A 111      -2.899 -14.449  10.112  1.00 98.45           N  
ATOM    852  CE1 HIS A 111      -3.016 -14.735  11.419  1.00 98.45           C  
ATOM    853  NE2 HIS A 111      -3.065 -13.607  12.127  1.00 98.45           N  
ATOM    854  N   SER A 112       0.098 -14.618   9.134  1.00 97.84           N  
ATOM    855  CA  SER A 112       0.692 -15.978   9.154  1.00 97.84           C  
ATOM    856  C   SER A 112      -0.264 -17.116   8.729  1.00 97.84           C  
ATOM    857  CB  SER A 112       1.216 -16.244  10.570  1.00 97.84           C  
ATOM    858  O   SER A 112       0.119 -18.096   8.096  1.00 97.84           O  
ATOM    859  OG  SER A 112       1.927 -17.456  10.626  1.00 97.84           O  
ATOM    860  N   LYS A 113      -1.567 -16.967   9.016  1.00 97.10           N  
ATOM    861  CA  LYS A 113      -2.640 -17.871   8.539  1.00 97.10           C  
ATOM    862  C   LYS A 113      -2.709 -18.018   7.004  1.00 97.10           C  
ATOM    863  CB  LYS A 113      -4.008 -17.434   9.108  1.00 97.10           C  
ATOM    864  O   LYS A 113      -3.160 -19.058   6.538  1.00 97.10           O  
ATOM    865  CG  LYS A 113      -5.131 -18.427   8.757  1.00 97.10           C  
ATOM    866  CD  LYS A 113      -6.500 -18.069   9.345  1.00 97.10           C  
ATOM    867  CE  LYS A 113      -7.487 -19.137   8.849  1.00 97.10           C  
ATOM    868  NZ  LYS A 113      -8.887 -18.887   9.275  1.00 97.10           N  
ATOM    869  N   LEU A 114      -2.354 -16.984   6.241  1.00 97.54           N  
ATOM    870  CA  LEU A 114      -2.367 -17.003   4.774  1.00 97.54           C  
ATOM    871  C   LEU A 114      -1.085 -17.628   4.221  1.00 97.54           C  
ATOM    872  CB  LEU A 114      -2.540 -15.572   4.228  1.00 97.54           C  
ATOM    873  O   LEU A 114      -1.140 -18.454   3.317  1.00 97.54           O  
ATOM    874  CG  LEU A 114      -3.843 -14.861   4.630  1.00 97.54           C  
ATOM    875  CD1 LEU A 114      -3.866 -13.459   4.029  1.00 97.54           C  
ATOM    876  CD2 LEU A 114      -5.090 -15.608   4.149  1.00 97.54           C  
ATOM    877  N   THR A 115       0.061 -17.250   4.783  1.00 97.82           N  
ATOM    878  CA  THR A 115       1.372 -17.810   4.451  1.00 97.82           C  
ATOM    879  C   THR A 115       2.343 -17.574   5.606  1.00 97.82           C  
ATOM    880  CB  THR A 115       1.928 -17.220   3.141  1.00 97.82           C  
ATOM    881  O   THR A 115       2.295 -16.529   6.253  1.00 97.82           O  
ATOM    882  CG2 THR A 115       2.000 -15.694   3.119  1.00 97.82           C  
ATOM    883  OG1 THR A 115       3.226 -17.728   2.935  1.00 97.82           O  
ATOM    884  N   LYS A 116       3.241 -18.535   5.842  1.00 97.65           N  
ATOM    885  CA  LYS A 116       4.323 -18.433   6.838  1.00 97.65           C  
ATOM    886  C   LYS A 116       5.575 -17.744   6.300  1.00 97.65           C  
ATOM    887  CB  LYS A 116       4.685 -19.822   7.370  1.00 97.65           C  
ATOM    888  O   LYS A 116       6.521 -17.510   7.045  1.00 97.65           O  
ATOM    889  CG  LYS A 116       3.519 -20.472   8.119  1.00 97.65           C  
ATOM    890  CD  LYS A 116       4.008 -21.771   8.758  1.00 97.65           C  
ATOM    891  CE  LYS A 116       2.871 -22.407   9.552  1.00 97.65           C  
ATOM    892  NZ  LYS A 116       3.342 -23.638  10.228  1.00 97.65           N  
ATOM    893  N   GLU A 117       5.596 -17.435   5.005  1.00 97.57           N  
ATOM    894  CA  GLU A 117       6.750 -16.846   4.319  1.00 97.57           C  
ATOM    895  C   GLU A 117       7.218 -15.545   4.977  1.00 97.57           C  
ATOM    896  CB  GLU A 117       6.345 -16.639   2.860  1.00 97.57           C  
ATOM    897  O   GLU A 117       8.415 -15.313   5.077  1.00 97.57           O  
ATOM    898  CG  GLU A 117       7.476 -16.135   1.954  1.00 97.57           C  
ATOM    899  CD  GLU A 117       7.071 -16.172   0.472  1.00 97.57           C  
ATOM    900  OE1 GLU A 117       7.875 -15.698  -0.357  1.00 97.57           O  
ATOM    901  OE2 GLU A 117       5.967 -16.695   0.180  1.00 97.57           O  
ATOM    902  N   TYR A 118       6.292 -14.761   5.534  1.00 98.01           N  
ATOM    903  CA  TYR A 118       6.574 -13.471   6.165  1.00 98.01           C  
ATOM    904  C   TYR A 118       6.637 -13.526   7.699  1.00 98.01           C  
ATOM    905  CB  TYR A 118       5.555 -12.435   5.674  1.00 98.01           C  
ATOM    906  O   TYR A 118       6.675 -12.479   8.341  1.00 98.01           O  
ATOM    907  CG  TYR A 118       5.565 -12.233   4.173  1.00 98.01           C  
ATOM    908  CD1 TYR A 118       6.392 -11.249   3.598  1.00 98.01           C  
ATOM    909  CD2 TYR A 118       4.767 -13.049   3.351  1.00 98.01           C  
ATOM    910  CE1 TYR A 118       6.418 -11.078   2.201  1.00 98.01           C  
ATOM    911  CE2 TYR A 118       4.802 -12.893   1.956  1.00 98.01           C  
ATOM    912  OH  TYR A 118       5.659 -11.769   0.027  1.00 98.01           O  
ATOM    913  CZ  TYR A 118       5.624 -11.904   1.377  1.00 98.01           C  
ATOM    914  N   ASP A 119       6.646 -14.709   8.325  1.00 98.28           N  
ATOM    915  CA  ASP A 119       6.688 -14.832   9.797  1.00 98.28           C  
ATOM    916  C   ASP A 119       7.970 -14.230  10.402  1.00 98.28           C  
ATOM    917  CB  ASP A 119       6.583 -16.313  10.213  1.00 98.28           C  
ATOM    918  O   ASP A 119       7.981 -13.790  11.554  1.00 98.28           O  
ATOM    919  CG  ASP A 119       5.177 -16.918  10.109  1.00 98.28           C  
ATOM    920  OD1 ASP A 119       4.199 -16.185   9.838  1.00 98.28           O  
ATOM    921  OD2 ASP A 119       5.037 -18.137  10.356  1.00 98.28           O  
ATOM    922  N   HIS A 120       9.048 -14.201   9.615  1.00 98.15           N  
ATOM    923  CA  HIS A 120      10.313 -13.580   9.990  1.00 98.15           C  
ATOM    924  C   HIS A 120      10.288 -12.047   9.890  1.00 98.15           C  
ATOM    925  CB  HIS A 120      11.444 -14.193   9.153  1.00 98.15           C  
ATOM    926  O   HIS A 120      11.123 -11.411  10.519  1.00 98.15           O  
ATOM    927  CG  HIS A 120      11.401 -13.839   7.686  1.00 98.15           C  
ATOM    928  CD2 HIS A 120      12.145 -12.864   7.072  1.00 98.15           C  
ATOM    929  ND1 HIS A 120      10.640 -14.439   6.702  1.00 98.15           N  
ATOM    930  CE1 HIS A 120      10.926 -13.844   5.534  1.00 98.15           C  
ATOM    931  NE2 HIS A 120      11.842 -12.887   5.709  1.00 98.15           N  
ATOM    932  N   VAL A 121       9.326 -11.464   9.162  1.00 98.52           N  
ATOM    933  CA  VAL A 121       9.182 -10.013   8.995  1.00 98.52           C  
ATOM    934  C   VAL A 121       8.288  -9.460  10.104  1.00 98.52           C  
ATOM    935  CB  VAL A 121       8.662  -9.633   7.594  1.00 98.52           C  
ATOM    936  O   VAL A 121       7.069  -9.704  10.142  1.00 98.52           O  
ATOM    937  CG1 VAL A 121       8.734  -8.118   7.366  1.00 98.52           C  
ATOM    938  CG2 VAL A 121       9.466 -10.303   6.471  1.00 98.52           C  
ATOM    939  N   LYS A 122       8.909  -8.742  11.038  1.00 98.38           N  
ATOM    940  CA  LYS A 122       8.263  -8.142  12.213  1.00 98.38           C  
ATOM    941  C   LYS A 122       8.379  -6.626  12.223  1.00 98.38           C  
ATOM    942  CB  LYS A 122       8.900  -8.712  13.482  1.00 98.38           C  
ATOM    943  O   LYS A 122       7.497  -5.978  12.776  1.00 98.38           O  
ATOM    944  CG  LYS A 122       8.701 -10.228  13.586  1.00 98.38           C  
ATOM    945  CD  LYS A 122       9.355 -10.736  14.866  1.00 98.38           C  
ATOM    946  CE  LYS A 122       9.218 -12.255  14.914  1.00 98.38           C  
ATOM    947  NZ  LYS A 122       9.916 -12.794  16.102  1.00 98.38           N  
ATOM    948  N   ASP A 123       9.423  -6.099  11.599  1.00 98.55           N  
ATOM    949  CA  ASP A 123       9.683  -4.671  11.472  1.00 98.55           C  
ATOM    950  C   ASP A 123      10.115  -4.309  10.042  1.00 98.55           C  
ATOM    951  CB  ASP A 123      10.738  -4.269  12.516  1.00 98.55           C  
ATOM    952  O   ASP A 123      10.399  -5.176   9.209  1.00 98.55           O  
ATOM    953  CG  ASP A 123      10.475  -2.862  13.050  1.00 98.55           C  
ATOM    954  OD1 ASP A 123      10.468  -1.923  12.225  1.00 98.55           O  
ATOM    955  OD2 ASP A 123      10.237  -2.742  14.268  1.00 98.55           O  
ATOM    956  N   VAL A 124      10.197  -3.016   9.750  1.00 98.06           N  
ATOM    957  CA  VAL A 124      10.534  -2.472   8.435  1.00 98.06           C  
ATOM    958  C   VAL A 124      11.937  -2.885   7.997  1.00 98.06           C  
ATOM    959  CB  VAL A 124      10.362  -0.942   8.464  1.00 98.06           C  
ATOM    960  O   VAL A 124      12.194  -3.060   6.809  1.00 98.06           O  
ATOM    961  CG1 VAL A 124      11.428  -0.194   9.274  1.00 98.06           C  
ATOM    962  CG2 VAL A 124      10.335  -0.370   7.048  1.00 98.06           C  
ATOM    963  N   GLN A 125      12.846  -3.099   8.951  1.00 97.82           N  
ATOM    964  CA  GLN A 125      14.218  -3.530   8.675  1.00 97.82           C  
ATOM    965  C   GLN A 125      14.331  -5.007   8.284  1.00 97.82           C  
ATOM    966  CB  GLN A 125      15.131  -3.209   9.869  1.00 97.82           C  
ATOM    967  O   GLN A 125      15.338  -5.392   7.698  1.00 97.82           O  
ATOM    968  CG  GLN A 125      15.121  -1.726  10.275  1.00 97.82           C  
ATOM    969  CD  GLN A 125      15.461  -0.758   9.141  1.00 97.82           C  
ATOM    970  NE2 GLN A 125      15.037   0.481   9.241  1.00 97.82           N  
ATOM    971  OE1 GLN A 125      16.084  -1.076   8.138  1.00 97.82           O  
ATOM    972  N   ASP A 126      13.302  -5.816   8.547  1.00 98.51           N  
ATOM    973  CA  ASP A 126      13.266  -7.212   8.104  1.00 98.51           C  
ATOM    974  C   ASP A 126      12.852  -7.336   6.624  1.00 98.51           C  
ATOM    975  CB  ASP A 126      12.308  -8.022   8.985  1.00 98.51           C  
ATOM    976  O   ASP A 126      12.944  -8.415   6.036  1.00 98.51           O  
ATOM    977  CG  ASP A 126      12.629  -8.037  10.480  1.00 98.51           C  
ATOM    978  OD1 ASP A 126      13.823  -8.113  10.845  1.00 98.51           O  
ATOM    979  OD2 ASP A 126      11.638  -8.027  11.254  1.00 98.51           O  
ATOM    980  N   LEU A 127      12.380  -6.246   6.003  1.00 98.13           N  
ATOM    981  CA  LEU A 127      12.081  -6.217   4.573  1.00 98.13           C  
ATOM    982  C   LEU A 127      13.374  -6.197   3.744  1.00 98.13           C  
ATOM    983  CB  LEU A 127      11.214  -5.001   4.211  1.00 98.13           C  
ATOM    984  O   LEU A 127      14.339  -5.530   4.125  1.00 98.13           O  
ATOM    985  CG  LEU A 127       9.797  -5.029   4.803  1.00 98.13           C  
ATOM    986  CD1 LEU A 127       9.121  -3.686   4.543  1.00 98.13           C  
ATOM    987  CD2 LEU A 127       8.935  -6.122   4.160  1.00 98.13           C  
ATOM    988  N   PRO A 128      13.389  -6.832   2.555  1.00 97.89           N  
ATOM    989  CA  PRO A 128      14.540  -6.764   1.663  1.00 97.89           C  
ATOM    990  C   PRO A 128      14.946  -5.317   1.354  1.00 97.89           C  
ATOM    991  CB  PRO A 128      14.123  -7.520   0.395  1.00 97.89           C  
ATOM    992  O   PRO A 128      14.113  -4.507   0.946  1.00 97.89           O  
ATOM    993  CG  PRO A 128      13.048  -8.487   0.891  1.00 97.89           C  
ATOM    994  CD  PRO A 128      12.357  -7.697   1.999  1.00 97.89           C  
ATOM    995  N   GLU A 129      16.240  -5.006   1.471  1.00 97.98           N  
ATOM    996  CA  GLU A 129      16.765  -3.657   1.198  1.00 97.98           C  
ATOM    997  C   GLU A 129      16.398  -3.153  -0.201  1.00 97.98           C  
ATOM    998  CB  GLU A 129      18.297  -3.638   1.343  1.00 97.98           C  
ATOM    999  O   GLU A 129      15.996  -2.003  -0.368  1.00 97.98           O  
ATOM   1000  CG  GLU A 129      18.792  -3.818   2.784  1.00 97.98           C  
ATOM   1001  CD  GLU A 129      18.219  -2.772   3.749  1.00 97.98           C  
ATOM   1002  OE1 GLU A 129      17.989  -3.125   4.922  1.00 97.98           O  
ATOM   1003  OE2 GLU A 129      17.904  -1.635   3.330  1.00 97.98           O  
ATOM   1004  N   LEU A 130      16.461  -4.035  -1.206  1.00 98.18           N  
ATOM   1005  CA  LEU A 130      16.065  -3.691  -2.570  1.00 98.18           C  
ATOM   1006  C   LEU A 130      14.584  -3.302  -2.650  1.00 98.18           C  
ATOM   1007  CB  LEU A 130      16.392  -4.863  -3.510  1.00 98.18           C  
ATOM   1008  O   LEU A 130      14.255  -2.342  -3.339  1.00 98.18           O  
ATOM   1009  CG  LEU A 130      16.019  -4.601  -4.984  1.00 98.18           C  
ATOM   1010  CD1 LEU A 130      16.758  -3.396  -5.571  1.00 98.18           C  
ATOM   1011  CD2 LEU A 130      16.369  -5.830  -5.822  1.00 98.18           C  
ATOM   1012  N   LEU A 131      13.705  -3.994  -1.921  1.00 98.25           N  
ATOM   1013  CA  LEU A 131      12.278  -3.685  -1.918  1.00 98.25           C  
ATOM   1014  C   LEU A 131      12.012  -2.314  -1.285  1.00 98.25           C  
ATOM   1015  CB  LEU A 131      11.515  -4.804  -1.189  1.00 98.25           C  
ATOM   1016  O   LEU A 131      11.290  -1.501  -1.861  1.00 98.25           O  
ATOM   1017  CG  LEU A 131       9.996  -4.574  -1.163  1.00 98.25           C  
ATOM   1018  CD1 LEU A 131       9.419  -4.576  -2.577  1.00 98.25           C  
ATOM   1019  CD2 LEU A 131       9.329  -5.672  -0.340  1.00 98.25           C  
ATOM   1020  N   LYS A 132      12.643  -2.025  -0.138  1.00 98.41           N  
ATOM   1021  CA  LYS A 132      12.573  -0.700   0.501  1.00 98.41           C  
ATOM   1022  C   LYS A 132      13.051   0.407  -0.443  1.00 98.41           C  
ATOM   1023  CB  LYS A 132      13.413  -0.682   1.789  1.00 98.41           C  
ATOM   1024  O   LYS A 132      12.409   1.452  -0.532  1.00 98.41           O  
ATOM   1025  CG  LYS A 132      12.748  -1.415   2.964  1.00 98.41           C  
ATOM   1026  CD  LYS A 132      13.552  -1.210   4.260  1.00 98.41           C  
ATOM   1027  CE  LYS A 132      14.788  -2.116   4.316  1.00 98.41           C  
ATOM   1028  NZ  LYS A 132      15.756  -1.734   5.373  1.00 98.41           N  
ATOM   1029  N   ALA A 133      14.152   0.172  -1.160  1.00 98.21           N  
ATOM   1030  CA  ALA A 133      14.699   1.118  -2.128  1.00 98.21           C  
ATOM   1031  C   ALA A 133      13.780   1.314  -3.346  1.00 98.21           C  
ATOM   1032  CB  ALA A 133      16.096   0.642  -2.542  1.00 98.21           C  
ATOM   1033  O   ALA A 133      13.583   2.445  -3.779  1.00 98.21           O  
ATOM   1034  N   GLN A 134      13.178   0.240  -3.867  1.00 98.47           N  
ATOM   1035  CA  GLN A 134      12.218   0.303  -4.974  1.00 98.47           C  
ATOM   1036  C   GLN A 134      10.953   1.075  -4.593  1.00 98.47           C  
ATOM   1037  CB  GLN A 134      11.842  -1.118  -5.418  1.00 98.47           C  
ATOM   1038  O   GLN A 134      10.499   1.901  -5.377  1.00 98.47           O  
ATOM   1039  CG  GLN A 134      12.943  -1.774  -6.260  1.00 98.47           C  
ATOM   1040  CD  GLN A 134      12.635  -3.237  -6.562  1.00 98.47           C  
ATOM   1041  NE2 GLN A 134      12.893  -3.697  -7.766  1.00 98.47           N  
ATOM   1042  OE1 GLN A 134      12.167  -4.003  -5.737  1.00 98.47           O  
ATOM   1043  N   ILE A 135      10.411   0.850  -3.391  1.00 98.47           N  
ATOM   1044  CA  ILE A 135       9.263   1.605  -2.869  1.00 98.47           C  
ATOM   1045  C   ILE A 135       9.610   3.091  -2.755  1.00 98.47           C  
ATOM   1046  CB  ILE A 135       8.809   1.018  -1.515  1.00 98.47           C  
ATOM   1047  O   ILE A 135       8.872   3.928  -3.267  1.00 98.47           O  
ATOM   1048  CG1 ILE A 135       8.130  -0.354  -1.716  1.00 98.47           C  
ATOM   1049  CG2 ILE A 135       7.857   1.985  -0.792  1.00 98.47           C  
ATOM   1050  CD1 ILE A 135       7.960  -1.148  -0.413  1.00 98.47           C  
ATOM   1051  N   LYS A 136      10.746   3.419  -2.126  1.00 98.17           N  
ATOM   1052  CA  LYS A 136      11.199   4.807  -1.989  1.00 98.17           C  
ATOM   1053  C   LYS A 136      11.336   5.485  -3.357  1.00 98.17           C  
ATOM   1054  CB  LYS A 136      12.496   4.844  -1.165  1.00 98.17           C  
ATOM   1055  O   LYS A 136      10.720   6.519  -3.582  1.00 98.17           O  
ATOM   1056  CG  LYS A 136      13.089   6.253  -1.194  1.00 98.17           C  
ATOM   1057  CD  LYS A 136      14.247   6.468  -0.222  1.00 98.17           C  
ATOM   1058  CE  LYS A 136      14.654   7.920  -0.469  1.00 98.17           C  
ATOM   1059  NZ  LYS A 136      15.745   8.403   0.394  1.00 98.17           N  
ATOM   1060  N   HIS A 137      12.074   4.865  -4.278  1.00 98.12           N  
ATOM   1061  CA  HIS A 137      12.266   5.393  -5.628  1.00 98.12           C  
ATOM   1062  C   HIS A 137      10.936   5.545  -6.375  1.00 98.12           C  
ATOM   1063  CB  HIS A 137      13.209   4.451  -6.391  1.00 98.12           C  
ATOM   1064  O   HIS A 137      10.755   6.499  -7.123  1.00 98.12           O  
ATOM   1065  CG  HIS A 137      13.488   4.881  -7.811  1.00 98.12           C  
ATOM   1066  CD2 HIS A 137      14.663   5.386  -8.295  1.00 98.12           C  
ATOM   1067  ND1 HIS A 137      12.593   4.876  -8.859  1.00 98.12           N  
ATOM   1068  CE1 HIS A 137      13.211   5.377  -9.940  1.00 98.12           C  
ATOM   1069  NE2 HIS A 137      14.489   5.665  -9.654  1.00 98.12           N  
ATOM   1070  N   PHE A 138      10.001   4.607  -6.207  1.00 98.23           N  
ATOM   1071  CA  PHE A 138       8.682   4.715  -6.819  1.00 98.23           C  
ATOM   1072  C   PHE A 138       7.973   5.998  -6.378  1.00 98.23           C  
ATOM   1073  CB  PHE A 138       7.850   3.458  -6.543  1.00 98.23           C  
ATOM   1074  O   PHE A 138       7.628   6.812  -7.230  1.00 98.23           O  
ATOM   1075  CG  PHE A 138       6.439   3.575  -7.074  1.00 98.23           C  
ATOM   1076  CD1 PHE A 138       5.410   4.045  -6.238  1.00 98.23           C  
ATOM   1077  CD2 PHE A 138       6.167   3.277  -8.421  1.00 98.23           C  
ATOM   1078  CE1 PHE A 138       4.118   4.236  -6.752  1.00 98.23           C  
ATOM   1079  CE2 PHE A 138       4.871   3.454  -8.931  1.00 98.23           C  
ATOM   1080  CZ  PHE A 138       3.851   3.946  -8.100  1.00 98.23           C  
ATOM   1081  N   PHE A 139       7.809   6.214  -5.070  1.00 97.67           N  
ATOM   1082  CA  PHE A 139       7.083   7.384  -4.574  1.00 97.67           C  
ATOM   1083  C   PHE A 139       7.807   8.705  -4.840  1.00 97.67           C  
ATOM   1084  CB  PHE A 139       6.728   7.217  -3.094  1.00 97.67           C  
ATOM   1085  O   PHE A 139       7.133   9.688  -5.120  1.00 97.67           O  
ATOM   1086  CG  PHE A 139       5.558   6.276  -2.891  1.00 97.67           C  
ATOM   1087  CD1 PHE A 139       4.251   6.701  -3.201  1.00 97.67           C  
ATOM   1088  CD2 PHE A 139       5.774   4.962  -2.446  1.00 97.67           C  
ATOM   1089  CE1 PHE A 139       3.166   5.817  -3.063  1.00 97.67           C  
ATOM   1090  CE2 PHE A 139       4.696   4.068  -2.346  1.00 97.67           C  
ATOM   1091  CZ  PHE A 139       3.389   4.496  -2.638  1.00 97.67           C  
ATOM   1092  N   GLU A 140       9.143   8.734  -4.838  1.00 96.97           N  
ATOM   1093  CA  GLU A 140       9.904   9.946  -5.184  1.00 96.97           C  
ATOM   1094  C   GLU A 140       9.717  10.373  -6.648  1.00 96.97           C  
ATOM   1095  CB  GLU A 140      11.404   9.750  -4.871  1.00 96.97           C  
ATOM   1096  O   GLU A 140       9.753  11.567  -6.924  1.00 96.97           O  
ATOM   1097  CG  GLU A 140      11.672   9.772  -3.358  1.00 96.97           C  
ATOM   1098  CD  GLU A 140      13.141   9.566  -2.945  1.00 96.97           C  
ATOM   1099  OE1 GLU A 140      13.565  10.177  -1.931  1.00 96.97           O  
ATOM   1100  OE2 GLU A 140      13.838   8.691  -3.507  1.00 96.97           O  
ATOM   1101  N   HIS A 141       9.490   9.428  -7.571  1.00 97.21           N  
ATOM   1102  CA  HIS A 141       9.587   9.696  -9.012  1.00 97.21           C  
ATOM   1103  C   HIS A 141       8.303   9.480  -9.818  1.00 97.21           C  
ATOM   1104  CB  HIS A 141      10.741   8.864  -9.583  1.00 97.21           C  
ATOM   1105  O   HIS A 141       8.212   9.924 -10.964  1.00 97.21           O  
ATOM   1106  CG  HIS A 141      12.073   9.334  -9.073  1.00 97.21           C  
ATOM   1107  CD2 HIS A 141      12.937   8.692  -8.229  1.00 97.21           C  
ATOM   1108  ND1 HIS A 141      12.610  10.562  -9.354  1.00 97.21           N  
ATOM   1109  CE1 HIS A 141      13.768  10.667  -8.686  1.00 97.21           C  
ATOM   1110  NE2 HIS A 141      14.030   9.539  -8.001  1.00 97.21           N  
ATOM   1111  N   TYR A 142       7.278   8.814  -9.275  1.00 96.04           N  
ATOM   1112  CA  TYR A 142       6.109   8.439 -10.083  1.00 96.04           C  
ATOM   1113  C   TYR A 142       5.332   9.642 -10.649  1.00 96.04           C  
ATOM   1114  CB  TYR A 142       5.175   7.504  -9.309  1.00 96.04           C  
ATOM   1115  O   TYR A 142       4.692   9.502 -11.696  1.00 96.04           O  
ATOM   1116  CG  TYR A 142       4.209   8.181  -8.356  1.00 96.04           C  
ATOM   1117  CD1 TYR A 142       4.672   8.714  -7.142  1.00 96.04           C  
ATOM   1118  CD2 TYR A 142       2.839   8.256  -8.677  1.00 96.04           C  
ATOM   1119  CE1 TYR A 142       3.766   9.276  -6.225  1.00 96.04           C  
ATOM   1120  CE2 TYR A 142       1.927   8.816  -7.764  1.00 96.04           C  
ATOM   1121  OH  TYR A 142       1.516   9.815  -5.621  1.00 96.04           O  
ATOM   1122  CZ  TYR A 142       2.392   9.317  -6.530  1.00 96.04           C  
ATOM   1123  N   LYS A 143       5.430  10.816 -10.004  1.00 94.85           N  
ATOM   1124  CA  LYS A 143       4.812  12.080 -10.440  1.00 94.85           C  
ATOM   1125  C   LYS A 143       5.743  12.987 -11.273  1.00 94.85           C  
ATOM   1126  CB  LYS A 143       4.238  12.866  -9.238  1.00 94.85           C  
ATOM   1127  O   LYS A 143       5.316  14.079 -11.626  1.00 94.85           O  
ATOM   1128  CG  LYS A 143       3.228  12.149  -8.317  1.00 94.85           C  
ATOM   1129  CD  LYS A 143       2.611  13.190  -7.353  1.00 94.85           C  
ATOM   1130  CE  LYS A 143       1.778  12.695  -6.156  1.00 94.85           C  
ATOM   1131  NZ  LYS A 143       1.410  13.820  -5.231  1.00 94.85           N  
ATOM   1132  N   ASP A 144       6.963  12.575 -11.638  1.00 96.11           N  
ATOM   1133  CA  ASP A 144       7.980  13.462 -12.257  1.00 96.11           C  
ATOM   1134  C   ASP A 144       7.538  14.147 -13.565  1.00 96.11           C  
ATOM   1135  CB  ASP A 144       9.264  12.654 -12.553  1.00 96.11           C  
ATOM   1136  O   ASP A 144       8.023  15.222 -13.918  1.00 96.11           O  
ATOM   1137  CG  ASP A 144      10.186  12.459 -11.345  1.00 96.11           C  
ATOM   1138  OD1 ASP A 144       9.871  12.993 -10.265  1.00 96.11           O  
ATOM   1139  OD2 ASP A 144      11.244  11.809 -11.516  1.00 96.11           O  
ATOM   1140  N   LEU A 145       6.618  13.524 -14.306  1.00 96.79           N  
ATOM   1141  CA  LEU A 145       6.069  14.060 -15.556  1.00 96.79           C  
ATOM   1142  C   LEU A 145       4.709  14.763 -15.369  1.00 96.79           C  
ATOM   1143  CB  LEU A 145       6.043  12.943 -16.617  1.00 96.79           C  
ATOM   1144  O   LEU A 145       4.085  15.171 -16.350  1.00 96.79           O  
ATOM   1145  CG  LEU A 145       7.424  12.360 -16.979  1.00 96.79           C  
ATOM   1146  CD1 LEU A 145       7.250  11.265 -18.029  1.00 96.79           C  
ATOM   1147  CD2 LEU A 145       8.389  13.401 -17.546  1.00 96.79           C  
ATOM   1148  N   GLU A 146       4.231  14.915 -14.131  1.00 93.70           N  
ATOM   1149  CA  GLU A 146       3.035  15.687 -13.786  1.00 93.70           C  
ATOM   1150  C   GLU A 146       3.440  17.124 -13.405  1.00 93.70           C  
ATOM   1151  CB  GLU A 146       2.215  14.995 -12.672  1.00 93.70           C  
ATOM   1152  O   GLU A 146       4.135  17.367 -12.421  1.00 93.70           O  
ATOM   1153  CG  GLU A 146       1.664  13.604 -13.058  1.00 93.70           C  
ATOM   1154  CD  GLU A 146       0.679  13.009 -12.017  1.00 93.70           C  
ATOM   1155  OE1 GLU A 146       0.710  11.782 -11.763  1.00 93.70           O  
ATOM   1156  OE2 GLU A 146      -0.182  13.752 -11.480  1.00 93.70           O  
ATOM   1157  N   THR A 147       3.010  18.116 -14.193  1.00 93.78           N  
ATOM   1158  CA  THR A 147       3.425  19.517 -13.987  1.00 93.78           C  
ATOM   1159  C   THR A 147       2.994  20.039 -12.615  1.00 93.78           C  
ATOM   1160  CB  THR A 147       2.862  20.432 -15.082  1.00 93.78           C  
ATOM   1161  O   THR A 147       1.809  20.038 -12.292  1.00 93.78           O  
ATOM   1162  CG2 THR A 147       3.274  21.898 -14.927  1.00 93.78           C  
ATOM   1163  OG1 THR A 147       3.354  20.013 -16.334  1.00 93.78           O  
ATOM   1164  N   GLY A 148       3.957  20.547 -11.842  1.00 94.21           N  
ATOM   1165  CA  GLY A 148       3.718  21.162 -10.533  1.00 94.21           C  
ATOM   1166  C   GLY A 148       3.607  20.176  -9.369  1.00 94.21           C  
ATOM   1167  O   GLY A 148       3.468  20.627  -8.235  1.00 94.21           O  
ATOM   1168  N   LYS A 149       3.700  18.868  -9.626  1.00 95.39           N  
ATOM   1169  CA  LYS A 149       3.676  17.842  -8.583  1.00 95.39           C  
ATOM   1170  C   LYS A 149       5.077  17.391  -8.214  1.00 95.39           C  
ATOM   1171  CB  LYS A 149       2.818  16.661  -9.014  1.00 95.39           C  
ATOM   1172  O   LYS A 149       5.979  17.393  -9.049  1.00 95.39           O  
ATOM   1173  CG  LYS A 149       1.378  17.104  -9.295  1.00 95.39           C  
ATOM   1174  CD  LYS A 149       0.471  15.892  -9.166  1.00 95.39           C  
ATOM   1175  CE  LYS A 149      -0.971  16.237  -9.514  1.00 95.39           C  
ATOM   1176  NZ  LYS A 149      -1.758  14.991  -9.577  1.00 95.39           N  
ATOM   1177  N   TRP A 150       5.252  17.018  -6.956  1.00 95.39           N  
ATOM   1178  CA  TRP A 150       6.527  16.552  -6.423  1.00 95.39           C  
ATOM   1179  C   TRP A 150       6.272  15.704  -5.185  1.00 95.39           C  
ATOM   1180  CB  TRP A 150       7.431  17.750  -6.092  1.00 95.39           C  
ATOM   1181  O   TRP A 150       5.271  15.882  -4.502  1.00 95.39           O  
ATOM   1182  CG  TRP A 150       6.852  18.759  -5.145  1.00 95.39           C  
ATOM   1183  CD1 TRP A 150       6.124  19.843  -5.499  1.00 95.39           C  
ATOM   1184  CD2 TRP A 150       6.863  18.747  -3.683  1.00 95.39           C  
ATOM   1185  CE2 TRP A 150       6.128  19.879  -3.220  1.00 95.39           C  
ATOM   1186  CE3 TRP A 150       7.389  17.875  -2.704  1.00 95.39           C  
ATOM   1187  NE1 TRP A 150       5.701  20.510  -4.367  1.00 95.39           N  
ATOM   1188  CH2 TRP A 150       6.454  19.245  -0.911  1.00 95.39           C  
ATOM   1189  CZ2 TRP A 150       5.929  20.139  -1.858  1.00 95.39           C  
ATOM   1190  CZ3 TRP A 150       7.182  18.119  -1.333  1.00 95.39           C  
ATOM   1191  N   VAL A 151       7.190  14.793  -4.881  1.00 97.11           N  
ATOM   1192  CA  VAL A 151       7.151  14.006  -3.648  1.00 97.11           C  
ATOM   1193  C   VAL A 151       8.547  13.988  -3.052  1.00 97.11           C  
ATOM   1194  CB  VAL A 151       6.641  12.579  -3.902  1.00 97.11           C  
ATOM   1195  O   VAL A 151       9.541  13.814  -3.755  1.00 97.11           O  
ATOM   1196  CG1 VAL A 151       6.585  11.760  -2.603  1.00 97.11           C  
ATOM   1197  CG2 VAL A 151       5.235  12.585  -4.518  1.00 97.11           C  
ATOM   1198  N   LYS A 152       8.626  14.170  -1.739  1.00 96.98           N  
ATOM   1199  CA  LYS A 152       9.850  14.035  -0.959  1.00 96.98           C  
ATOM   1200  C   LYS A 152       9.648  12.939   0.074  1.00 96.98           C  
ATOM   1201  CB  LYS A 152      10.178  15.392  -0.331  1.00 96.98           C  
ATOM   1202  O   LYS A 152       8.833  13.085   0.976  1.00 96.98           O  
ATOM   1203  CG  LYS A 152      11.442  15.319   0.531  1.00 96.98           C  
ATOM   1204  CD  LYS A 152      11.818  16.719   1.019  1.00 96.98           C  
ATOM   1205  CE  LYS A 152      12.908  16.636   2.088  1.00 96.98           C  
ATOM   1206  NZ  LYS A 152      12.300  16.434   3.422  1.00 96.98           N  
ATOM   1207  N   VAL A 153      10.416  11.859  -0.036  1.00 97.42           N  
ATOM   1208  CA  VAL A 153      10.409  10.796   0.974  1.00 97.42           C  
ATOM   1209  C   VAL A 153      11.296  11.201   2.147  1.00 97.42           C  
ATOM   1210  CB  VAL A 153      10.811   9.447   0.363  1.00 97.42           C  
ATOM   1211  O   VAL A 153      12.499  11.423   1.990  1.00 97.42           O  
ATOM   1212  CG1 VAL A 153      11.014   8.375   1.440  1.00 97.42           C  
ATOM   1213  CG2 VAL A 153       9.713   8.953  -0.589  1.00 97.42           C  
ATOM   1214  N   ASP A 154      10.703  11.258   3.334  1.00 96.45           N  
ATOM   1215  CA  ASP A 154      11.381  11.645   4.570  1.00 96.45           C  
ATOM   1216  C   ASP A 154      12.067  10.448   5.238  1.00 96.45           C  
ATOM   1217  CB  ASP A 154      10.376  12.349   5.492  1.00 96.45           C  
ATOM   1218  O   ASP A 154      13.161  10.587   5.789  1.00 96.45           O  
ATOM   1219  CG  ASP A 154       9.864  13.646   4.851  1.00 96.45           C  
ATOM   1220  OD1 ASP A 154      10.724  14.470   4.427  1.00 96.45           O  
ATOM   1221  OD2 ASP A 154       8.631  13.812   4.763  1.00 96.45           O  
ATOM   1222  N   GLY A 155      11.492   9.248   5.112  1.00 97.24           N  
ATOM   1223  CA  GLY A 155      12.142   8.015   5.542  1.00 97.24           C  
ATOM   1224  C   GLY A 155      11.181   6.908   5.950  1.00 97.24           C  
ATOM   1225  O   GLY A 155       9.966   7.018   5.811  1.00 97.24           O  
ATOM   1226  N   TRP A 156      11.763   5.822   6.451  1.00 98.47           N  
ATOM   1227  CA  TRP A 156      11.032   4.702   7.032  1.00 98.47           C  
ATOM   1228  C   TRP A 156      10.978   4.839   8.551  1.00 98.47           C  
ATOM   1229  CB  TRP A 156      11.714   3.387   6.643  1.00 98.47           C  
ATOM   1230  O   TRP A 156      12.015   5.041   9.184  1.00 98.47           O  
ATOM   1231  CG  TRP A 156      11.533   2.968   5.217  1.00 98.47           C  
ATOM   1232  CD1 TRP A 156      12.448   3.071   4.225  1.00 98.47           C  
ATOM   1233  CD2 TRP A 156      10.348   2.375   4.609  1.00 98.47           C  
ATOM   1234  CE2 TRP A 156      10.639   2.089   3.243  1.00 98.47           C  
ATOM   1235  CE3 TRP A 156       9.052   2.064   5.070  1.00 98.47           C  
ATOM   1236  NE1 TRP A 156      11.918   2.563   3.052  1.00 98.47           N  
ATOM   1237  CH2 TRP A 156       8.434   1.162   2.887  1.00 98.47           C  
ATOM   1238  CZ2 TRP A 156       9.707   1.486   2.387  1.00 98.47           C  
ATOM   1239  CZ3 TRP A 156       8.107   1.464   4.220  1.00 98.47           C  
ATOM   1240  N   GLU A 157       9.795   4.637   9.120  1.00 98.58           N  
ATOM   1241  CA  GLU A 157       9.600   4.394  10.547  1.00 98.58           C  
ATOM   1242  C   GLU A 157       9.125   2.952  10.784  1.00 98.58           C  
ATOM   1243  CB  GLU A 157       8.650   5.418  11.183  1.00 98.58           C  
ATOM   1244  O   GLU A 157       8.707   2.238   9.863  1.00 98.58           O  
ATOM   1245  CG  GLU A 157       9.033   6.886  10.945  1.00 98.58           C  
ATOM   1246  CD  GLU A 157       8.050   7.872  11.601  1.00 98.58           C  
ATOM   1247  OE1 GLU A 157       8.455   9.035  11.810  1.00 98.58           O  
ATOM   1248  OE2 GLU A 157       6.878   7.499  11.847  1.00 98.58           O  
ATOM   1249  N   ASP A 158       9.254   2.518  12.032  1.00 98.61           N  
ATOM   1250  CA  ASP A 158       9.106   1.131  12.458  1.00 98.61           C  
ATOM   1251  C   ASP A 158       7.643   0.655  12.553  1.00 98.61           C  
ATOM   1252  CB  ASP A 158       9.888   0.950  13.778  1.00 98.61           C  
ATOM   1253  O   ASP A 158       6.671   1.375  12.282  1.00 98.61           O  
ATOM   1254  CG  ASP A 158       9.342   1.734  14.977  1.00 98.61           C  
ATOM   1255  OD1 ASP A 158       8.158   2.142  14.942  1.00 98.61           O  
ATOM   1256  OD2 ASP A 158      10.101   1.900  15.956  1.00 98.61           O  
ATOM   1257  N   ALA A 159       7.475  -0.604  12.958  1.00 98.64           N  
ATOM   1258  CA  ALA A 159       6.159  -1.194  13.170  1.00 98.64           C  
ATOM   1259  C   ALA A 159       5.338  -0.457  14.245  1.00 98.64           C  
ATOM   1260  CB  ALA A 159       6.349  -2.668  13.545  1.00 98.64           C  
ATOM   1261  O   ALA A 159       4.107  -0.456  14.176  1.00 98.64           O  
ATOM   1262  N   ALA A 160       5.976   0.164  15.243  1.00 98.70           N  
ATOM   1263  CA  ALA A 160       5.271   0.898  16.289  1.00 98.70           C  
ATOM   1264  C   ALA A 160       4.651   2.191  15.739  1.00 98.70           C  
ATOM   1265  CB  ALA A 160       6.222   1.156  17.464  1.00 98.70           C  
ATOM   1266  O   ALA A 160       3.484   2.475  16.028  1.00 98.70           O  
ATOM   1267  N   ALA A 161       5.378   2.918  14.890  1.00 98.53           N  
ATOM   1268  CA  ALA A 161       4.859   4.084  14.181  1.00 98.53           C  
ATOM   1269  C   ALA A 161       3.691   3.717  13.251  1.00 98.53           C  
ATOM   1270  CB  ALA A 161       6.010   4.719  13.405  1.00 98.53           C  
ATOM   1271  O   ALA A 161       2.646   4.369  13.280  1.00 98.53           O  
ATOM   1272  N   ALA A 162       3.813   2.615  12.504  1.00 98.68           N  
ATOM   1273  CA  ALA A 162       2.734   2.104  11.656  1.00 98.68           C  
ATOM   1274  C   ALA A 162       1.453   1.801  12.452  1.00 98.68           C  
ATOM   1275  CB  ALA A 162       3.248   0.840  10.962  1.00 98.68           C  
ATOM   1276  O   ALA A 162       0.345   2.159  12.054  1.00 98.68           O  
ATOM   1277  N   LYS A 163       1.599   1.163  13.617  1.00 98.76           N  
ATOM   1278  CA  LYS A 163       0.484   0.845  14.518  1.00 98.76           C  
ATOM   1279  C   LYS A 163      -0.166   2.094  15.109  1.00 98.76           C  
ATOM   1280  CB  LYS A 163       1.011  -0.063  15.629  1.00 98.76           C  
ATOM   1281  O   LYS A 163      -1.392   2.145  15.223  1.00 98.76           O  
ATOM   1282  CG  LYS A 163       1.276  -1.484  15.121  1.00 98.76           C  
ATOM   1283  CD  LYS A 163       2.021  -2.265  16.200  1.00 98.76           C  
ATOM   1284  CE  LYS A 163       2.386  -3.642  15.661  1.00 98.76           C  
ATOM   1285  NZ  LYS A 163       2.778  -4.532  16.768  1.00 98.76           N  
ATOM   1286  N   ALA A 164       0.636   3.093  15.474  1.00 98.49           N  
ATOM   1287  CA  ALA A 164       0.139   4.374  15.966  1.00 98.49           C  
ATOM   1288  C   ALA A 164      -0.664   5.121  14.889  1.00 98.49           C  
ATOM   1289  CB  ALA A 164       1.327   5.200  16.470  1.00 98.49           C  
ATOM   1290  O   ALA A 164      -1.738   5.645  15.192  1.00 98.49           O  
ATOM   1291  N   GLU A 165      -0.195   5.099  13.637  1.00 98.35           N  
ATOM   1292  CA  GLU A 165      -0.906   5.668  12.489  1.00 98.35           C  
ATOM   1293  C   GLU A 165      -2.294   5.031  12.335  1.00 98.35           C  
ATOM   1294  CB  GLU A 165      -0.050   5.505  11.218  1.00 98.35           C  
ATOM   1295  O   GLU A 165      -3.298   5.741  12.381  1.00 98.35           O  
ATOM   1296  CG  GLU A 165      -0.653   6.179   9.978  1.00 98.35           C  
ATOM   1297  CD  GLU A 165      -0.950   7.659  10.241  1.00 98.35           C  
ATOM   1298  OE1 GLU A 165      -2.117   8.052  10.027  1.00 98.35           O  
ATOM   1299  OE2 GLU A 165      -0.043   8.340  10.780  1.00 98.35           O  
ATOM   1300  N   ILE A 166      -2.369   3.692  12.304  1.00 98.60           N  
ATOM   1301  CA  ILE A 166      -3.634   2.939  12.201  1.00 98.60           C  
ATOM   1302  C   ILE A 166      -4.612   3.337  13.307  1.00 98.60           C  
ATOM   1303  CB  ILE A 166      -3.382   1.411  12.251  1.00 98.60           C  
ATOM   1304  O   ILE A 166      -5.773   3.629  13.023  1.00 98.60           O  
ATOM   1305  CG1 ILE A 166      -2.592   0.958  11.012  1.00 98.60           C  
ATOM   1306  CG2 ILE A 166      -4.704   0.616  12.332  1.00 98.60           C  
ATOM   1307  CD1 ILE A 166      -1.924  -0.412  11.163  1.00 98.60           C  
ATOM   1308  N   LEU A 167      -4.165   3.345  14.567  1.00 98.35           N  
ATOM   1309  CA  LEU A 167      -5.031   3.680  15.698  1.00 98.35           C  
ATOM   1310  C   LEU A 167      -5.515   5.128  15.626  1.00 98.35           C  
ATOM   1311  CB  LEU A 167      -4.292   3.434  17.024  1.00 98.35           C  
ATOM   1312  O   LEU A 167      -6.704   5.383  15.801  1.00 98.35           O  
ATOM   1313  CG  LEU A 167      -4.099   1.953  17.385  1.00 98.35           C  
ATOM   1314  CD1 LEU A 167      -3.287   1.859  18.677  1.00 98.35           C  
ATOM   1315  CD2 LEU A 167      -5.433   1.228  17.585  1.00 98.35           C  
ATOM   1316  N   SER A 168      -4.615   6.072  15.343  1.00 97.96           N  
ATOM   1317  CA  SER A 168      -4.978   7.487  15.261  1.00 97.96           C  
ATOM   1318  C   SER A 168      -5.983   7.748  14.138  1.00 97.96           C  
ATOM   1319  CB  SER A 168      -3.720   8.352  15.131  1.00 97.96           C  
ATOM   1320  O   SER A 168      -6.973   8.448  14.350  1.00 97.96           O  
ATOM   1321  OG  SER A 168      -3.137   8.320  13.843  1.00 97.96           O  
ATOM   1322  N   SER A 169      -5.790   7.111  12.985  1.00 98.08           N  
ATOM   1323  CA  SER A 169      -6.645   7.261  11.812  1.00 98.08           C  
ATOM   1324  C   SER A 169      -7.981   6.540  11.973  1.00 98.08           C  
ATOM   1325  CB  SER A 169      -5.849   6.819  10.581  1.00 98.08           C  
ATOM   1326  O   SER A 169      -9.013   7.062  11.552  1.00 98.08           O  
ATOM   1327  OG  SER A 169      -4.831   7.789  10.443  1.00 98.08           O  
ATOM   1328  N   PHE A 170      -8.012   5.401  12.668  1.00 98.07           N  
ATOM   1329  CA  PHE A 170      -9.260   4.747  13.071  1.00 98.07           C  
ATOM   1330  C   PHE A 170     -10.078   5.609  14.046  1.00 98.07           C  
ATOM   1331  CB  PHE A 170      -8.929   3.381  13.688  1.00 98.07           C  
ATOM   1332  O   PHE A 170     -11.295   5.717  13.911  1.00 98.07           O  
ATOM   1333  CG  PHE A 170     -10.147   2.536  14.001  1.00 98.07           C  
ATOM   1334  CD1 PHE A 170     -10.507   2.247  15.330  1.00 98.07           C  
ATOM   1335  CD2 PHE A 170     -10.901   1.998  12.946  1.00 98.07           C  
ATOM   1336  CE1 PHE A 170     -11.609   1.410  15.590  1.00 98.07           C  
ATOM   1337  CE2 PHE A 170     -12.044   1.225  13.205  1.00 98.07           C  
ATOM   1338  CZ  PHE A 170     -12.399   0.928  14.531  1.00 98.07           C  
ATOM   1339  N   GLU A 171      -9.430   6.269  15.012  1.00 97.85           N  
ATOM   1340  CA  GLU A 171     -10.114   7.184  15.935  1.00 97.85           C  
ATOM   1341  C   GLU A 171     -10.590   8.476  15.254  1.00 97.85           C  
ATOM   1342  CB  GLU A 171      -9.217   7.512  17.142  1.00 97.85           C  
ATOM   1343  O   GLU A 171     -11.644   9.000  15.617  1.00 97.85           O  
ATOM   1344  CG  GLU A 171      -9.001   6.331  18.106  1.00 97.85           C  
ATOM   1345  CD  GLU A 171     -10.315   5.710  18.604  1.00 97.85           C  
ATOM   1346  OE1 GLU A 171     -10.476   4.466  18.533  1.00 97.85           O  
ATOM   1347  OE2 GLU A 171     -11.228   6.458  19.012  1.00 97.85           O  
ATOM   1348  N   ARG A 172      -9.860   8.993  14.253  1.00 97.59           N  
ATOM   1349  CA  ARG A 172     -10.313  10.139  13.442  1.00 97.59           C  
ATOM   1350  C   ARG A 172     -11.567   9.801  12.636  1.00 97.59           C  
ATOM   1351  CB  ARG A 172      -9.198  10.643  12.509  1.00 97.59           C  
ATOM   1352  O   ARG A 172     -12.499  10.593  12.657  1.00 97.59           O  
ATOM   1353  CG  ARG A 172      -8.091  11.420  13.239  1.00 97.59           C  
ATOM   1354  CD  ARG A 172      -7.042  11.935  12.241  1.00 97.59           C  
ATOM   1355  NE  ARG A 172      -5.717  12.126  12.873  1.00 97.59           N  
ATOM   1356  NH1 ARG A 172      -4.754  10.174  12.109  1.00 97.59           N  
ATOM   1357  NH2 ARG A 172      -3.588  11.499  13.432  1.00 97.59           N  
ATOM   1358  CZ  ARG A 172      -4.705  11.271  12.802  1.00 97.59           C  
ATOM   1359  N   ALA A 173     -11.624   8.625  12.012  1.00 95.94           N  
ATOM   1360  CA  ALA A 173     -12.756   8.200  11.180  1.00 95.94           C  
ATOM   1361  C   ALA A 173     -14.079   7.992  11.942  1.00 95.94           C  
ATOM   1362  CB  ALA A 173     -12.352   6.905  10.472  1.00 95.94           C  
ATOM   1363  O   ALA A 173     -15.137   7.907  11.326  1.00 95.94           O  
ATOM   1364  N   LYS A 174     -14.037   7.874  13.276  1.00 92.37           N  
ATOM   1365  CA  LYS A 174     -15.236   7.735  14.121  1.00 92.37           C  
ATOM   1366  C   LYS A 174     -15.932   9.061  14.444  1.00 92.37           C  
ATOM   1367  CB  LYS A 174     -14.853   7.062  15.442  1.00 92.37           C  
ATOM   1368  O   LYS A 174     -17.034   9.016  14.992  1.00 92.37           O  
ATOM   1369  CG  LYS A 174     -14.513   5.577  15.306  1.00 92.37           C  
ATOM   1370  CD  LYS A 174     -14.027   5.105  16.676  1.00 92.37           C  
ATOM   1371  CE  LYS A 174     -13.549   3.661  16.636  1.00 92.37           C  
ATOM   1372  NZ  LYS A 174     -12.847   3.351  17.903  1.00 92.37           N  
ATOM   1373  N   LYS A 175     -15.261  10.196  14.233  1.00 81.62           N  
ATOM   1374  CA  LYS A 175     -15.767  11.533  14.579  1.00 81.62           C  
ATOM   1375  C   LYS A 175     -16.665  12.079  13.482  1.00 81.62           C  
ATOM   1376  CB  LYS A 175     -14.604  12.497  14.822  1.00 81.62           C  
ATOM   1377  O   LYS A 175     -17.664  12.726  13.861  1.00 81.62           O  
ATOM   1378  CG  LYS A 175     -13.792  12.127  16.064  1.00 81.62           C  
ATOM   1379  CD  LYS A 175     -12.660  13.138  16.235  1.00 81.62           C  
ATOM   1380  CE  LYS A 175     -11.831  12.763  17.461  1.00 81.62           C  
ATOM   1381  NZ  LYS A 175     -10.669  13.671  17.600  1.00 81.62           N  
ATOM   1382  OXT LYS A 175     -16.277  11.894  12.314  1.00 81.62           O  
TER    1383      LYS A 175                                                      
ENDMDL                                                                          
END                                                                             
