# Supplementary material for: The inorganic pyrophosphatases of microorganisms: a structural and functional review
Source: PeerJ. 2024 Jun 24;12:e17496. doi: 10.7717/peerj.17496 (PMC11210485; doi:10.7717/peerj.17496)
Supplement: Supplemental Information 1 [file peerj-12-17496-s001.zip › Supplementary Files/Familiy I models/AF-Q9H2U2-F1-model_v4_Human.pdb]

HEADER                                            01-JUN-22                     
TITLE     ALPHAFOLD MONOMER V2.0 PREDICTION FOR INORGANIC PYROPHOSPHATASE 2,    
TITLE    2 MITOCHONDRIAL (Q9H2U2)                                               
COMPND    MOL_ID: 1;                                                            
COMPND   2 MOLECULE: INORGANIC PYROPHOSPHATASE 2, MITOCHONDRIAL;                
COMPND   3 CHAIN: A                                                             
SOURCE    MOL_ID: 1;                                                            
SOURCE   2 ORGANISM_SCIENTIFIC: HOMO SAPIENS;                                   
SOURCE   3 ORGANISM_TAXID: 9606                                                 
REMARK   1                                                                      
REMARK   1 REFERENCE 1                                                          
REMARK   1  AUTH   JOHN JUMPER, RICHARD EVANS, ALEXANDER PRITZEL, TIM GREEN,    
REMARK   1  AUTH 2 MICHAEL FIGURNOV, OLAF RONNEBERGER, KATHRYN TUNYASUVUNAKOOL, 
REMARK   1  AUTH 3 RUSS BATES, AUGUSTIN ZIDEK, ANNA POTAPENKO, ALEX BRIDGLAND,  
REMARK   1  AUTH 4 CLEMENS MEYER, SIMON A A KOHL, ANDREW J BALLARD,             
REMARK   1  AUTH 5 ANDREW COWIE, BERNARDINO ROMERA-PAREDES, STANISLAV NIKOLOV,  
REMARK   1  AUTH 6 RISHUB JAIN, JONAS ADLER, TREVOR BACK, STIG PETERSEN,        
REMARK   1  AUTH 7 DAVID REIMAN, ELLEN CLANCY, MICHAL ZIELINSKI,                
REMARK   1  AUTH 8 MARTIN STEINEGGER, MICHALINA PACHOLSKA, TAMAS BERGHAMMER,    
REMARK   1  AUTH 9 DAVID SILVER, ORIOL VINYALS, ANDREW W SENIOR,                
REMARK   1  AUTH10 KORAY KAVUKCUOGLU, PUSHMEET KOHLI, DEMIS HASSABIS            
REMARK   1  TITL   HIGHLY ACCURATE PROTEIN STRUCTURE PREDICTION WITH ALPHAFOLD  
REMARK   1  REF    NATURE                        V. 596   583 2021              
REMARK   1  REFN                   ISSN 0028-0836                               
REMARK   1  PMID   34265844                                                     
REMARK   1  DOI    10.1038/s41586-021-03819-2                                   
REMARK   1                                                                      
REMARK   1 DISCLAIMERS                                                          
REMARK   1 ALPHAFOLD DATA, COPYRIGHT (2021) DEEPMIND TECHNOLOGIES LIMITED. THE  
REMARK   1 INFORMATION PROVIDED IS THEORETICAL MODELLING ONLY AND CAUTION SHOULD
REMARK   1 BE EXERCISED IN ITS USE. IT IS PROVIDED "AS-IS" WITHOUT ANY WARRANTY 
REMARK   1 OF ANY KIND, WHETHER EXPRESSED OR IMPLIED. NO WARRANTY IS GIVEN THAT 
REMARK   1 USE OF THE INFORMATION SHALL NOT INFRINGE THE RIGHTS OF ANY THIRD    
REMARK   1 PARTY. THE INFORMATION IS NOT INTENDED TO BE A SUBSTITUTE FOR        
REMARK   1 PROFESSIONAL MEDICAL ADVICE, DIAGNOSIS, OR TREATMENT, AND DOES NOT   
REMARK   1 CONSTITUTE MEDICAL OR OTHER PROFESSIONAL ADVICE. IT IS AVAILABLE FOR 
REMARK   1 ACADEMIC AND COMMERCIAL PURPOSES, UNDER CC-BY 4.0 LICENCE.           
DBREF  XXXX A    1   334  UNP    Q9H2U2   IPYR2_HUMAN      1    334             
SEQRES   1 A  334  MET SER ALA LEU LEU ARG LEU LEU ARG THR GLY ALA PRO          
SEQRES   2 A  334  ALA ALA ALA CYS LEU ARG LEU GLY THR SER ALA GLY THR          
SEQRES   3 A  334  GLY SER ARG ARG ALA MET ALA LEU TYR HIS THR GLU GLU          
SEQRES   4 A  334  ARG GLY GLN PRO CYS SER GLN ASN TYR ARG LEU PHE PHE          
SEQRES   5 A  334  LYS ASN VAL THR GLY HIS TYR ILE SER PRO PHE HIS ASP          
SEQRES   6 A  334  ILE PRO LEU LYS VAL ASN SER LYS GLU GLU ASN GLY ILE          
SEQRES   7 A  334  PRO MET LYS LYS ALA ARG ASN ASP GLU TYR GLU ASN LEU          
SEQRES   8 A  334  PHE ASN MET ILE VAL GLU ILE PRO ARG TRP THR ASN ALA          
SEQRES   9 A  334  LYS MET GLU ILE ALA THR LYS GLU PRO MET ASN PRO ILE          
SEQRES  10 A  334  LYS GLN TYR VAL LYS ASP GLY LYS LEU ARG TYR VAL ALA          
SEQRES  11 A  334  ASN ILE PHE PRO TYR LYS GLY TYR ILE TRP ASN TYR GLY          
SEQRES  12 A  334  THR LEU PRO GLN THR TRP GLU ASP PRO HIS GLU LYS ASP          
SEQRES  13 A  334  LYS SER THR ASN CYS PHE GLY ASP ASN ASP PRO ILE ASP          
SEQRES  14 A  334  VAL CYS GLU ILE GLY SER LYS ILE LEU SER CYS GLY GLU          
SEQRES  15 A  334  VAL ILE HIS VAL LYS ILE LEU GLY ILE LEU ALA LEU ILE          
SEQRES  16 A  334  ASP GLU GLY GLU THR ASP TRP LYS LEU ILE ALA ILE ASN          
SEQRES  17 A  334  ALA ASN ASP PRO GLU ALA SER LYS PHE HIS ASP ILE ASP          
SEQRES  18 A  334  ASP VAL LYS LYS PHE LYS PRO GLY TYR LEU GLU ALA THR          
SEQRES  19 A  334  LEU ASN TRP PHE ARG LEU TYR LYS VAL PRO ASP GLY LYS          
SEQRES  20 A  334  PRO GLU ASN GLN PHE ALA PHE ASN GLY GLU PHE LYS ASN          
SEQRES  21 A  334  LYS ALA PHE ALA LEU GLU VAL ILE LYS SER THR HIS GLN          
SEQRES  22 A  334  CYS TRP LYS ALA LEU LEU MET LYS LYS CYS ASN GLY GLY          
SEQRES  23 A  334  ALA ILE ASN CYS THR ASN VAL GLN ILE SER ASP SER PRO          
SEQRES  24 A  334  PHE ARG CYS THR GLN GLU GLU ALA ARG SER LEU VAL GLU          
SEQRES  25 A  334  SER VAL SER SER SER PRO ASN LYS GLU SER ASN GLU GLU          
SEQRES  26 A  334  GLU GLN VAL TRP HIS PHE LEU GLY LYS                          
CRYST1    1.000    1.000    1.000  90.00  90.00  90.00 P 1           1          
ORIGX1      1.000000  0.000000  0.000000        0.00000                         
ORIGX2      0.000000  1.000000  0.000000        0.00000                         
ORIGX3      0.000000  0.000000  1.000000        0.00000                         
SCALE1      1.000000  0.000000  0.000000        0.00000                         
SCALE2      0.000000  1.000000  0.000000        0.00000                         
SCALE3      0.000000  0.000000  1.000000        0.00000                         
MODEL        1                                                                  
ATOM      1  N   MET A   1     -13.574 -35.760  -0.693  1.00 33.46           N  
ATOM      2  CA  MET A   1     -14.270 -35.211  -1.875  1.00 33.46           C  
ATOM      3  C   MET A   1     -15.490 -34.449  -1.383  1.00 33.46           C  
ATOM      4  CB  MET A   1     -14.712 -36.327  -2.841  1.00 33.46           C  
ATOM      5  O   MET A   1     -16.472 -35.086  -1.039  1.00 33.46           O  
ATOM      6  CG  MET A   1     -13.564 -36.990  -3.607  1.00 33.46           C  
ATOM      7  SD  MET A   1     -14.180 -38.165  -4.838  1.00 33.46           S  
ATOM      8  CE  MET A   1     -12.625 -38.786  -5.534  1.00 33.46           C  
ATOM      9  N   SER A   2     -15.411 -33.124  -1.256  1.00 37.30           N  
ATOM     10  CA  SER A   2     -16.583 -32.295  -0.950  1.00 37.30           C  
ATOM     11  C   SER A   2     -16.872 -31.455  -2.187  1.00 37.30           C  
ATOM     12  CB  SER A   2     -16.364 -31.437   0.297  1.00 37.30           C  
ATOM     13  O   SER A   2     -16.020 -30.683  -2.625  1.00 37.30           O  
ATOM     14  OG  SER A   2     -17.601 -30.868   0.661  1.00 37.30           O  
ATOM     15  N   ALA A   3     -18.006 -31.725  -2.827  1.00 40.69           N  
ATOM     16  CA  ALA A   3     -18.414 -31.096  -4.072  1.00 40.69           C  
ATOM     17  C   ALA A   3     -18.841 -29.643  -3.803  1.00 40.69           C  
ATOM     18  CB  ALA A   3     -19.539 -31.944  -4.683  1.00 40.69           C  
ATOM     19  O   ALA A   3     -19.784 -29.404  -3.050  1.00 40.69           O  
ATOM     20  N   LEU A   4     -18.153 -28.678  -4.426  1.00 40.88           N  
ATOM     21  CA  LEU A   4     -18.566 -27.273  -4.446  1.00 40.88           C  
ATOM     22  C   LEU A   4     -19.915 -27.151  -5.174  1.00 40.88           C  
ATOM     23  CB  LEU A   4     -17.504 -26.391  -5.148  1.00 40.88           C  
ATOM     24  O   LEU A   4     -19.979 -27.240  -6.402  1.00 40.88           O  
ATOM     25  CG  LEU A   4     -16.489 -25.695  -4.221  1.00 40.88           C  
ATOM     26  CD1 LEU A   4     -15.281 -26.580  -3.917  1.00 40.88           C  
ATOM     27  CD2 LEU A   4     -15.986 -24.410  -4.885  1.00 40.88           C  
ATOM     28  N   LEU A   5     -20.994 -26.919  -4.426  1.00 38.09           N  
ATOM     29  CA  LEU A   5     -22.282 -26.515  -4.985  1.00 38.09           C  
ATOM     30  C   LEU A   5     -22.193 -25.049  -5.444  1.00 38.09           C  
ATOM     31  CB  LEU A   5     -23.416 -26.735  -3.954  1.00 38.09           C  
ATOM     32  O   LEU A   5     -22.113 -24.135  -4.626  1.00 38.09           O  
ATOM     33  CG  LEU A   5     -24.383 -27.875  -4.326  1.00 38.09           C  
ATOM     34  CD1 LEU A   5     -23.774 -29.251  -4.060  1.00 38.09           C  
ATOM     35  CD2 LEU A   5     -25.671 -27.787  -3.510  1.00 38.09           C  
ATOM     36  N   ARG A   6     -22.226 -24.817  -6.762  1.00 31.98           N  
ATOM     37  CA  ARG A   6     -22.441 -23.491  -7.362  1.00 31.98           C  
ATOM     38  C   ARG A   6     -23.942 -23.185  -7.343  1.00 31.98           C  
ATOM     39  CB  ARG A   6     -21.902 -23.462  -8.810  1.00 31.98           C  
ATOM     40  O   ARG A   6     -24.692 -23.824  -8.076  1.00 31.98           O  
ATOM     41  CG  ARG A   6     -20.368 -23.410  -8.929  1.00 31.98           C  
ATOM     42  CD  ARG A   6     -19.955 -23.339 -10.411  1.00 31.98           C  
ATOM     43  NE  ARG A   6     -18.500 -23.128 -10.584  1.00 31.98           N  
ATOM     44  NH1 ARG A   6     -18.542 -22.150 -12.678  1.00 31.98           N  
ATOM     45  NH2 ARG A   6     -16.610 -22.348 -11.604  1.00 31.98           N  
ATOM     46  CZ  ARG A   6     -17.897 -22.552 -11.617  1.00 31.98           C  
ATOM     47  N   LEU A   7     -24.388 -22.209  -6.549  1.00 41.64           N  
ATOM     48  CA  LEU A   7     -25.777 -21.731  -6.573  1.00 41.64           C  
ATOM     49  C   LEU A   7     -25.879 -20.211  -6.782  1.00 41.64           C  
ATOM     50  CB  LEU A   7     -26.560 -22.220  -5.336  1.00 41.64           C  
ATOM     51  O   LEU A   7     -25.490 -19.418  -5.937  1.00 41.64           O  
ATOM     52  CG  LEU A   7     -27.433 -23.464  -5.629  1.00 41.64           C  
ATOM     53  CD1 LEU A   7     -27.059 -24.618  -4.711  1.00 41.64           C  
ATOM     54  CD2 LEU A   7     -28.920 -23.169  -5.432  1.00 41.64           C  
ATOM     55  N   LEU A   8     -26.408 -19.895  -7.969  1.00 37.53           N  
ATOM     56  CA  LEU A   8     -27.451 -18.931  -8.353  1.00 37.53           C  
ATOM     57  C   LEU A   8     -27.481 -17.494  -7.788  1.00 37.53           C  
ATOM     58  CB  LEU A   8     -28.816 -19.638  -8.252  1.00 37.53           C  
ATOM     59  O   LEU A   8     -27.558 -17.229  -6.595  1.00 37.53           O  
ATOM     60  CG  LEU A   8     -29.040 -20.615  -9.428  1.00 37.53           C  
ATOM     61  CD1 LEU A   8     -29.928 -21.787  -9.026  1.00 37.53           C  
ATOM     62  CD2 LEU A   8     -29.682 -19.897 -10.618  1.00 37.53           C  
ATOM     63  N   ARG A   9     -27.562 -16.578  -8.767  1.00 28.98           N  
ATOM     64  CA  ARG A   9     -27.727 -15.119  -8.714  1.00 28.98           C  
ATOM     65  C   ARG A   9     -28.982 -14.687  -7.940  1.00 28.98           C  
ATOM     66  CB  ARG A   9     -27.868 -14.613 -10.170  1.00 28.98           C  
ATOM     67  O   ARG A   9     -30.087 -15.080  -8.304  1.00 28.98           O  
ATOM     68  CG  ARG A   9     -26.626 -14.787 -11.062  1.00 28.98           C  
ATOM     69  CD  ARG A   9     -26.946 -14.391 -12.515  1.00 28.98           C  
ATOM     70  NE  ARG A   9     -25.735 -14.333 -13.360  1.00 28.98           N  
ATOM     71  NH1 ARG A   9     -26.685 -13.316 -15.192  1.00 28.98           N  
ATOM     72  NH2 ARG A   9     -24.493 -13.723 -15.177  1.00 28.98           N  
ATOM     73  CZ  ARG A   9     -25.644 -13.796 -14.568  1.00 28.98           C  
ATOM     74  N   THR A  10     -28.828 -13.776  -6.982  1.00 38.70           N  
ATOM     75  CA  THR A  10     -29.940 -13.016  -6.385  1.00 38.70           C  
ATOM     76  C   THR A  10     -29.950 -11.581  -6.907  1.00 38.70           C  
ATOM     77  CB  THR A  10     -29.912 -13.046  -4.854  1.00 38.70           C  
ATOM     78  O   THR A  10     -28.912 -10.922  -6.957  1.00 38.70           O  
ATOM     79  CG2 THR A  10     -30.196 -14.455  -4.333  1.00 38.70           C  
ATOM     80  OG1 THR A  10     -28.650 -12.640  -4.381  1.00 38.70           O  
ATOM     81  N   GLY A  11     -31.132 -11.141  -7.344  1.00 30.60           N  
ATOM     82  CA  GLY A  11     -31.385  -9.896  -8.064  1.00 30.60           C  
ATOM     83  C   GLY A  11     -31.294  -8.606  -7.243  1.00 30.60           C  
ATOM     84  O   GLY A  11     -31.234  -8.603  -6.016  1.00 30.60           O  
ATOM     85  N   ALA A  12     -31.274  -7.509  -8.000  1.00 32.50           N  
ATOM     86  CA  ALA A  12     -31.068  -6.130  -7.579  1.00 32.50           C  
ATOM     87  C   ALA A  12     -32.211  -5.556  -6.713  1.00 32.50           C  
ATOM     88  CB  ALA A  12     -30.930  -5.303  -8.867  1.00 32.50           C  
ATOM     89  O   ALA A  12     -33.381  -5.779  -7.032  1.00 32.50           O  
ATOM     90  N   PRO A  13     -31.904  -4.740  -5.685  1.00 37.06           N  
ATOM     91  CA  PRO A  13     -32.890  -3.902  -5.021  1.00 37.06           C  
ATOM     92  C   PRO A  13     -33.050  -2.546  -5.730  1.00 37.06           C  
ATOM     93  CB  PRO A  13     -32.412  -3.785  -3.577  1.00 37.06           C  
ATOM     94  O   PRO A  13     -32.103  -1.960  -6.255  1.00 37.06           O  
ATOM     95  CG  PRO A  13     -30.889  -3.869  -3.698  1.00 37.06           C  
ATOM     96  CD  PRO A  13     -30.624  -4.631  -5.001  1.00 37.06           C  
ATOM     97  N   ALA A  14     -34.298  -2.084  -5.741  1.00 35.04           N  
ATOM     98  CA  ALA A  14     -34.804  -0.914  -6.438  1.00 35.04           C  
ATOM     99  C   ALA A  14     -34.218   0.424  -5.950  1.00 35.04           C  
ATOM    100  CB  ALA A  14     -36.331  -0.938  -6.295  1.00 35.04           C  
ATOM    101  O   ALA A  14     -33.970   0.638  -4.764  1.00 35.04           O  
ATOM    102  N   ALA A  15     -34.061   1.341  -6.906  1.00 32.26           N  
ATOM    103  CA  ALA A  15     -33.584   2.703  -6.731  1.00 32.26           C  
ATOM    104  C   ALA A  15     -34.588   3.571  -5.949  1.00 32.26           C  
ATOM    105  CB  ALA A  15     -33.320   3.274  -8.132  1.00 32.26           C  
ATOM    106  O   ALA A  15     -35.709   3.807  -6.400  1.00 32.26           O  
ATOM    107  N   ALA A  16     -34.161   4.097  -4.801  1.00 33.50           N  
ATOM    108  CA  ALA A  16     -34.866   5.157  -4.093  1.00 33.50           C  
ATOM    109  C   ALA A  16     -34.378   6.523  -4.604  1.00 33.50           C  
ATOM    110  CB  ALA A  16     -34.685   4.974  -2.583  1.00 33.50           C  
ATOM    111  O   ALA A  16     -33.227   6.913  -4.416  1.00 33.50           O  
ATOM    112  N   CYS A  17     -35.275   7.241  -5.276  1.00 25.73           N  
ATOM    113  CA  CYS A  17     -35.062   8.587  -5.796  1.00 25.73           C  
ATOM    114  C   CYS A  17     -35.071   9.603  -4.635  1.00 25.73           C  
ATOM    115  CB  CYS A  17     -36.191   8.860  -6.815  1.00 25.73           C  
ATOM    116  O   CYS A  17     -36.130   9.884  -4.075  1.00 25.73           O  
ATOM    117  SG  CYS A  17     -35.583   9.729  -8.284  1.00 25.73           S  
ATOM    118  N   LEU A  18     -33.920  10.182  -4.280  1.00 31.42           N  
ATOM    119  CA  LEU A  18     -33.842  11.318  -3.353  1.00 31.42           C  
ATOM    120  C   LEU A  18     -33.695  12.625  -4.141  1.00 31.42           C  
ATOM    121  CB  LEU A  18     -32.739  11.090  -2.301  1.00 31.42           C  
ATOM    122  O   LEU A  18     -32.760  12.813  -4.915  1.00 31.42           O  
ATOM    123  CG  LEU A  18     -33.279  10.370  -1.047  1.00 31.42           C  
ATOM    124  CD1 LEU A  18     -32.152   9.670  -0.294  1.00 31.42           C  
ATOM    125  CD2 LEU A  18     -33.951  11.358  -0.085  1.00 31.42           C  
ATOM    126  N   ARG A  19     -34.681  13.510  -3.955  1.00 28.32           N  
ATOM    127  CA  ARG A  19     -34.781  14.839  -4.569  1.00 28.32           C  
ATOM    128  C   ARG A  19     -33.695  15.766  -4.013  1.00 28.32           C  
ATOM    129  CB  ARG A  19     -36.179  15.427  -4.298  1.00 28.32           C  
ATOM    130  O   ARG A  19     -33.601  15.955  -2.804  1.00 28.32           O  
ATOM    131  CG  ARG A  19     -37.309  14.714  -5.060  1.00 28.32           C  
ATOM    132  CD  ARG A  19     -38.665  15.342  -4.703  1.00 28.32           C  
ATOM    133  NE  ARG A  19     -39.759  14.819  -5.546  1.00 28.32           N  
ATOM    134  NH1 ARG A  19     -41.440  16.140  -4.699  1.00 28.32           N  
ATOM    135  NH2 ARG A  19     -41.885  14.730  -6.368  1.00 28.32           N  
ATOM    136  CZ  ARG A  19     -41.018  15.229  -5.533  1.00 28.32           C  
ATOM    137  N   LEU A  20     -32.921  16.373  -4.910  1.00 34.69           N  
ATOM    138  CA  LEU A  20     -31.918  17.393  -4.604  1.00 34.69           C  
ATOM    139  C   LEU A  20     -32.604  18.748  -4.381  1.00 34.69           C  
ATOM    140  CB  LEU A  20     -30.900  17.442  -5.762  1.00 34.69           C  
ATOM    141  O   LEU A  20     -33.084  19.376  -5.323  1.00 34.69           O  
ATOM    142  CG  LEU A  20     -29.874  16.293  -5.708  1.00 34.69           C  
ATOM    143  CD1 LEU A  20     -29.364  15.956  -7.108  1.00 34.69           C  
ATOM    144  CD2 LEU A  20     -28.675  16.677  -4.838  1.00 34.69           C  
ATOM    145  N   GLY A  21     -32.658  19.182  -3.123  1.00 32.99           N  
ATOM    146  CA  GLY A  21     -32.949  20.564  -2.758  1.00 32.99           C  
ATOM    147  C   GLY A  21     -31.722  21.445  -2.989  1.00 32.99           C  
ATOM    148  O   GLY A  21     -30.612  21.106  -2.584  1.00 32.99           O  
ATOM    149  N   THR A  22     -31.927  22.577  -3.653  1.00 28.57           N  
ATOM    150  CA  THR A  22     -30.923  23.611  -3.906  1.00 28.57           C  
ATOM    151  C   THR A  22     -30.633  24.395  -2.627  1.00 28.57           C  
ATOM    152  CB  THR A  22     -31.446  24.575  -4.986  1.00 28.57           C  
ATOM    153  O   THR A  22     -31.509  25.097  -2.127  1.00 28.57           O  
ATOM    154  CG2 THR A  22     -31.474  23.927  -6.371  1.00 28.57           C  
ATOM    155  OG1 THR A  22     -32.770  24.958  -4.677  1.00 28.57           O  
ATOM    156  N   SER A  23     -29.404  24.318  -2.119  1.00 36.68           N  
ATOM    157  CA  SER A  23     -28.887  25.251  -1.115  1.00 36.68           C  
ATOM    158  C   SER A  23     -27.590  25.862  -1.630  1.00 36.68           C  
ATOM    159  CB  SER A  23     -28.687  24.569   0.238  1.00 36.68           C  
ATOM    160  O   SER A  23     -26.645  25.153  -1.979  1.00 36.68           O  
ATOM    161  OG  SER A  23     -28.110  25.489   1.142  1.00 36.68           O  
ATOM    162  N   ALA A  24     -27.584  27.190  -1.719  1.00 31.69           N  
ATOM    163  CA  ALA A  24     -26.440  28.009  -2.074  1.00 31.69           C  
ATOM    164  C   ALA A  24     -25.423  27.991  -0.921  1.00 31.69           C  
ATOM    165  CB  ALA A  24     -26.963  29.415  -2.403  1.00 31.69           C  
ATOM    166  O   ALA A  24     -25.489  28.799   0.001  1.00 31.69           O  
ATOM    167  N   GLY A  25     -24.501  27.030  -0.960  1.00 35.36           N  
ATOM    168  CA  GLY A  25     -23.348  26.953  -0.069  1.00 35.36           C  
ATOM    169  C   GLY A  25     -22.089  27.438  -0.779  1.00 35.36           C  
ATOM    170  O   GLY A  25     -21.802  27.021  -1.898  1.00 35.36           O  
ATOM    171  N   THR A  26     -21.360  28.332  -0.115  1.00 35.46           N  
ATOM    172  CA  THR A  26     -20.048  28.888  -0.474  1.00 35.46           C  
ATOM    173  C   THR A  26     -19.172  27.914  -1.257  1.00 35.46           C  
ATOM    174  CB  THR A  26     -19.308  29.249   0.821  1.00 35.46           C  
ATOM    175  O   THR A  26     -18.933  26.798  -0.795  1.00 35.46           O  
ATOM    176  CG2 THR A  26     -19.965  30.437   1.525  1.00 35.46           C  
ATOM    177  OG1 THR A  26     -19.352  28.156   1.712  1.00 35.46           O  
ATOM    178  N   GLY A  27     -18.684  28.355  -2.422  1.00 32.79           N  
ATOM    179  CA  GLY A  27     -17.871  27.554  -3.330  1.00 32.79           C  
ATOM    180  C   GLY A  27     -16.785  26.786  -2.588  1.00 32.79           C  
ATOM    181  O   GLY A  27     -15.809  27.369  -2.116  1.00 32.79           O  
ATOM    182  N   SER A  28     -16.966  25.468  -2.491  1.00 40.40           N  
ATOM    183  CA  SER A  28     -15.893  24.556  -2.131  1.00 40.40           C  
ATOM    184  C   SER A  28     -14.799  24.785  -3.167  1.00 40.40           C  
ATOM    185  CB  SER A  28     -16.402  23.109  -2.145  1.00 40.40           C  
ATOM    186  O   SER A  28     -14.952  24.421  -4.335  1.00 40.40           O  
ATOM    187  OG  SER A  28     -15.370  22.207  -1.799  1.00 40.40           O  
ATOM    188  N   ARG A  29     -13.722  25.476  -2.776  1.00 38.00           N  
ATOM    189  CA  ARG A  29     -12.477  25.452  -3.538  1.00 38.00           C  
ATOM    190  C   ARG A  29     -12.101  23.982  -3.610  1.00 38.00           C  
ATOM    191  CB  ARG A  29     -11.375  26.270  -2.845  1.00 38.00           C  
ATOM    192  O   ARG A  29     -11.621  23.424  -2.629  1.00 38.00           O  
ATOM    193  CG  ARG A  29     -11.489  27.779  -3.096  1.00 38.00           C  
ATOM    194  CD  ARG A  29     -10.302  28.486  -2.427  1.00 38.00           C  
ATOM    195  NE  ARG A  29     -10.241  29.922  -2.761  1.00 38.00           N  
ATOM    196  NH1 ARG A  29      -8.204  30.355  -1.780  1.00 38.00           N  
ATOM    197  NH2 ARG A  29      -9.285  31.991  -2.838  1.00 38.00           N  
ATOM    198  CZ  ARG A  29      -9.248  30.744  -2.460  1.00 38.00           C  
ATOM    199  N   ARG A  30     -12.406  23.344  -4.740  1.00 41.83           N  
ATOM    200  CA  ARG A  30     -12.038  21.961  -5.019  1.00 41.83           C  
ATOM    201  C   ARG A  30     -10.515  21.938  -4.923  1.00 41.83           C  
ATOM    202  CB  ARG A  30     -12.603  21.580  -6.404  1.00 41.83           C  
ATOM    203  O   ARG A  30      -9.850  22.499  -5.790  1.00 41.83           O  
ATOM    204  CG  ARG A  30     -12.998  20.103  -6.523  1.00 41.83           C  
ATOM    205  CD  ARG A  30     -13.588  19.843  -7.918  1.00 41.83           C  
ATOM    206  NE  ARG A  30     -14.081  18.460  -8.066  1.00 41.83           N  
ATOM    207  NH1 ARG A  30     -14.433  18.506 -10.340  1.00 41.83           N  
ATOM    208  NH2 ARG A  30     -14.862  16.641  -9.199  1.00 41.83           N  
ATOM    209  CZ  ARG A  30     -14.456  17.880  -9.195  1.00 41.83           C  
ATOM    210  N   ALA A  31      -9.977  21.443  -3.810  1.00 53.69           N  
ATOM    211  CA  ALA A  31      -8.538  21.350  -3.624  1.00 53.69           C  
ATOM    212  C   ALA A  31      -7.985  20.577  -4.826  1.00 53.69           C  
ATOM    213  CB  ALA A  31      -8.244  20.668  -2.282  1.00 53.69           C  
ATOM    214  O   ALA A  31      -8.475  19.487  -5.128  1.00 53.69           O  
ATOM    215  N   MET A  32      -7.057  21.180  -5.574  1.00 59.83           N  
ATOM    216  CA  MET A  32      -6.461  20.489  -6.714  1.00 59.83           C  
ATOM    217  C   MET A  32      -5.687  19.282  -6.196  1.00 59.83           C  
ATOM    218  CB  MET A  32      -5.563  21.405  -7.558  1.00 59.83           C  
ATOM    219  O   MET A  32      -4.957  19.394  -5.208  1.00 59.83           O  
ATOM    220  CG  MET A  32      -6.380  22.444  -8.337  1.00 59.83           C  
ATOM    221  SD  MET A  32      -5.684  22.903  -9.950  1.00 59.83           S  
ATOM    222  CE  MET A  32      -4.166  23.762  -9.464  1.00 59.83           C  
ATOM    223  N   ALA A  33      -5.859  18.139  -6.857  1.00 76.79           N  
ATOM    224  CA  ALA A  33      -5.082  16.953  -6.548  1.00 76.79           C  
ATOM    225  C   ALA A  33      -3.589  17.271  -6.730  1.00 76.79           C  
ATOM    226  CB  ALA A  33      -5.552  15.797  -7.439  1.00 76.79           C  
ATOM    227  O   ALA A  33      -3.186  17.866  -7.732  1.00 76.79           O  
ATOM    228  N   LEU A  34      -2.768  16.897  -5.745  1.00 89.00           N  
ATOM    229  CA  LEU A  34      -1.315  17.098  -5.811  1.00 89.00           C  
ATOM    230  C   LEU A  34      -0.650  16.190  -6.858  1.00 89.00           C  
ATOM    231  CB  LEU A  34      -0.699  16.874  -4.421  1.00 89.00           C  
ATOM    232  O   LEU A  34       0.445  16.480  -7.348  1.00 89.00           O  
ATOM    233  CG  LEU A  34      -1.049  17.954  -3.382  1.00 89.00           C  
ATOM    234  CD1 LEU A  34      -0.479  17.549  -2.024  1.00 89.00           C  
ATOM    235  CD2 LEU A  34      -0.471  19.327  -3.748  1.00 89.00           C  
ATOM    236  N   TYR A  35      -1.332  15.102  -7.201  1.00 95.87           N  
ATOM    237  CA  TYR A  35      -0.864  14.063  -8.096  1.00 95.87           C  
ATOM    238  C   TYR A  35      -1.990  13.670  -9.048  1.00 95.87           C  
ATOM    239  CB  TYR A  35      -0.361  12.876  -7.268  1.00 95.87           C  
ATOM    240  O   TYR A  35      -3.161  13.656  -8.669  1.00 95.87           O  
ATOM    241  CG  TYR A  35       0.699  13.268  -6.252  1.00 95.87           C  
ATOM    242  CD1 TYR A  35       2.011  13.524  -6.684  1.00 95.87           C  
ATOM    243  CD2 TYR A  35       0.367  13.431  -4.893  1.00 95.87           C  
ATOM    244  CE1 TYR A  35       3.005  13.898  -5.759  1.00 95.87           C  
ATOM    245  CE2 TYR A  35       1.351  13.814  -3.962  1.00 95.87           C  
ATOM    246  OH  TYR A  35       3.634  14.398  -3.505  1.00 95.87           O  
ATOM    247  CZ  TYR A  35       2.674  14.038  -4.395  1.00 95.87           C  
ATOM    248  N   HIS A  36      -1.618  13.369 -10.284  1.00 95.52           N  
ATOM    249  CA  HIS A  36      -2.511  12.923 -11.346  1.00 95.52           C  
ATOM    250  C   HIS A  36      -1.974  11.621 -11.920  1.00 95.52           C  
ATOM    251  CB  HIS A  36      -2.607  13.993 -12.443  1.00 95.52           C  
ATOM    252  O   HIS A  36      -0.778  11.346 -11.814  1.00 95.52           O  
ATOM    253  CG  HIS A  36      -3.089  15.326 -11.939  1.00 95.52           C  
ATOM    254  CD2 HIS A  36      -4.385  15.763 -11.889  1.00 95.52           C  
ATOM    255  ND1 HIS A  36      -2.304  16.315 -11.393  1.00 95.52           N  
ATOM    256  CE1 HIS A  36      -3.112  17.315 -11.005  1.00 95.52           C  
ATOM    257  NE2 HIS A  36      -4.391  17.033 -11.303  1.00 95.52           N  
ATOM    258  N   THR A  37      -2.837  10.853 -12.570  1.00 97.25           N  
ATOM    259  CA  THR A  37      -2.442   9.619 -13.238  1.00 97.25           C  
ATOM    260  C   THR A  37      -2.645   9.689 -14.749  1.00 97.25           C  
ATOM    261  CB  THR A  37      -3.135   8.405 -12.617  1.00 97.25           C  
ATOM    262  O   THR A  37      -3.452  10.472 -15.249  1.00 97.25           O  
ATOM    263  CG2 THR A  37      -2.659   8.160 -11.187  1.00 97.25           C  
ATOM    264  OG1 THR A  37      -4.531   8.600 -12.575  1.00 97.25           O  
ATOM    265  N   GLU A  38      -1.871   8.893 -15.484  1.00 96.12           N  
ATOM    266  CA  GLU A  38      -2.023   8.661 -16.921  1.00 96.12           C  
ATOM    267  C   GLU A  38      -2.104   7.156 -17.180  1.00 96.12           C  
ATOM    268  CB  GLU A  38      -0.872   9.311 -17.711  1.00 96.12           C  
ATOM    269  O   GLU A  38      -1.199   6.403 -16.813  1.00 96.12           O  
ATOM    270  CG  GLU A  38      -0.983   9.048 -19.228  1.00 96.12           C  
ATOM    271  CD  GLU A  38       0.083   9.792 -20.047  1.00 96.12           C  
ATOM    272  OE1 GLU A  38       0.719   9.187 -20.946  1.00 96.12           O  
ATOM    273  OE2 GLU A  38       0.264  11.003 -19.789  1.00 96.12           O  
ATOM    274  N   GLU A  39      -3.185   6.731 -17.826  1.00 95.68           N  
ATOM    275  CA  GLU A  39      -3.366   5.357 -18.283  1.00 95.68           C  
ATOM    276  C   GLU A  39      -2.613   5.118 -19.595  1.00 95.68           C  
ATOM    277  CB  GLU A  39      -4.857   5.049 -18.476  1.00 95.68           C  
ATOM    278  O   GLU A  39      -2.670   5.929 -20.523  1.00 95.68           O  
ATOM    279  CG  GLU A  39      -5.626   5.088 -17.150  1.00 95.68           C  
ATOM    280  CD  GLU A  39      -7.116   4.741 -17.299  1.00 95.68           C  
ATOM    281  OE1 GLU A  39      -7.907   5.243 -16.466  1.00 95.68           O  
ATOM    282  OE2 GLU A  39      -7.465   3.996 -18.244  1.00 95.68           O  
ATOM    283  N   ARG A  40      -1.938   3.972 -19.692  1.00 94.93           N  
ATOM    284  CA  ARG A  40      -1.338   3.455 -20.925  1.00 94.93           C  
ATOM    285  C   ARG A  40      -1.639   1.970 -21.076  1.00 94.93           C  
ATOM    286  CB  ARG A  40       0.172   3.724 -20.942  1.00 94.93           C  
ATOM    287  O   ARG A  40      -1.667   1.237 -20.092  1.00 94.93           O  
ATOM    288  CG  ARG A  40       0.450   5.226 -21.050  1.00 94.93           C  
ATOM    289  CD  ARG A  40       1.921   5.481 -21.348  1.00 94.93           C  
ATOM    290  NE  ARG A  40       2.100   6.886 -21.723  1.00 94.93           N  
ATOM    291  NH1 ARG A  40       3.225   6.574 -23.695  1.00 94.93           N  
ATOM    292  NH2 ARG A  40       2.733   8.647 -22.923  1.00 94.93           N  
ATOM    293  CZ  ARG A  40       2.705   7.354 -22.785  1.00 94.93           C  
ATOM    294  N   GLY A  41      -1.844   1.525 -22.311  1.00 91.51           N  
ATOM    295  CA  GLY A  41      -2.297   0.167 -22.610  1.00 91.51           C  
ATOM    296  C   GLY A  41      -3.800  -0.025 -22.381  1.00 91.51           C  
ATOM    297  O   GLY A  41      -4.548   0.927 -22.177  1.00 91.51           O  
ATOM    298  N   GLN A  42      -4.258  -1.274 -22.452  1.00 89.31           N  
ATOM    299  CA  GLN A  42      -5.676  -1.625 -22.335  1.00 89.31           C  
ATOM    300  C   GLN A  42      -6.035  -1.980 -20.886  1.00 89.31           C  
ATOM    301  CB  GLN A  42      -5.958  -2.820 -23.263  1.00 89.31           C  
ATOM    302  O   GLN A  42      -5.468  -2.948 -20.384  1.00 89.31           O  
ATOM    303  CG  GLN A  42      -7.352  -3.434 -23.093  1.00 89.31           C  
ATOM    304  CD  GLN A  42      -8.483  -2.458 -23.387  1.00 89.31           C  
ATOM    305  NE2 GLN A  42      -9.471  -2.371 -22.529  1.00 89.31           N  
ATOM    306  OE1 GLN A  42      -8.486  -1.730 -24.358  1.00 89.31           O  
ATOM    307  N   PRO A  43      -7.014  -1.328 -20.233  1.00 88.72           N  
ATOM    308  CA  PRO A  43      -7.546  -1.782 -18.945  1.00 88.72           C  
ATOM    309  C   PRO A  43      -7.933  -3.269 -18.945  1.00 88.72           C  
ATOM    310  CB  PRO A  43      -8.763  -0.896 -18.674  1.00 88.72           C  
ATOM    311  O   PRO A  43      -8.476  -3.764 -19.933  1.00 88.72           O  
ATOM    312  CG  PRO A  43      -8.426   0.399 -19.412  1.00 88.72           C  
ATOM    313  CD  PRO A  43      -7.650  -0.081 -20.637  1.00 88.72           C  
ATOM    314  N   CYS A  44      -7.684  -3.967 -17.832  1.00 87.15           N  
ATOM    315  CA  CYS A  44      -7.872  -5.423 -17.699  1.00 87.15           C  
ATOM    316  C   CYS A  44      -7.018  -6.250 -18.681  1.00 87.15           C  
ATOM    317  CB  CYS A  44      -9.364  -5.795 -17.759  1.00 87.15           C  
ATOM    318  O   CYS A  44      -7.455  -7.282 -19.190  1.00 87.15           O  
ATOM    319  SG  CYS A  44     -10.329  -4.861 -16.537  1.00 87.15           S  
ATOM    320  N   SER A  45      -5.785  -5.811 -18.945  1.00 90.33           N  
ATOM    321  CA  SER A  45      -4.811  -6.546 -19.758  1.00 90.33           C  
ATOM    322  C   SER A  45      -3.406  -6.484 -19.143  1.00 90.33           C  
ATOM    323  CB  SER A  45      -4.820  -6.022 -21.189  1.00 90.33           C  
ATOM    324  O   SER A  45      -3.115  -5.648 -18.286  1.00 90.33           O  
ATOM    325  OG  SER A  45      -3.992  -4.898 -21.243  1.00 90.33           O  
ATOM    326  N   GLN A  46      -2.496  -7.348 -19.603  1.00 90.84           N  
ATOM    327  CA  GLN A  46      -1.118  -7.390 -19.092  1.00 90.84           C  
ATOM    328  C   GLN A  46      -0.286  -6.148 -19.449  1.00 90.84           C  
ATOM    329  CB  GLN A  46      -0.399  -8.637 -19.618  1.00 90.84           C  
ATOM    330  O   GLN A  46       0.717  -5.880 -18.782  1.00 90.84           O  
ATOM    331  CG  GLN A  46      -1.033  -9.952 -19.148  1.00 90.84           C  
ATOM    332  CD  GLN A  46      -0.213 -11.159 -19.590  1.00 90.84           C  
ATOM    333  NE2 GLN A  46      -0.842 -12.278 -19.852  1.00 90.84           N  
ATOM    334  OE1 GLN A  46       1.001 -11.128 -19.698  1.00 90.84           O  
ATOM    335  N   ASN A  47      -0.674  -5.391 -20.484  1.00 91.53           N  
ATOM    336  CA  ASN A  47       0.046  -4.188 -20.911  1.00 91.53           C  
ATOM    337  C   ASN A  47      -0.466  -2.899 -20.242  1.00 91.53           C  
ATOM    338  CB  ASN A  47       0.104  -4.111 -22.452  1.00 91.53           C  
ATOM    339  O   ASN A  47       0.122  -1.845 -20.466  1.00 91.53           O  
ATOM    340  CG  ASN A  47      -1.155  -3.594 -23.136  1.00 91.53           C  
ATOM    341  ND2 ASN A  47      -1.109  -3.377 -24.428  1.00 91.53           N  
ATOM    342  OD1 ASN A  47      -2.186  -3.348 -22.550  1.00 91.53           O  
ATOM    343  N   TYR A  48      -1.518  -2.979 -19.418  1.00 94.67           N  
ATOM    344  CA  TYR A  48      -2.065  -1.828 -18.705  1.00 94.67           C  
ATOM    345  C   TYR A  48      -1.083  -1.281 -17.674  1.00 94.67           C  
ATOM    346  CB  TYR A  48      -3.338  -2.220 -17.960  1.00 94.67           C  
ATOM    347  O   TYR A  48      -0.583  -2.040 -16.839  1.00 94.67           O  
ATOM    348  CG  TYR A  48      -4.020  -1.045 -17.288  1.00 94.67           C  
ATOM    349  CD1 TYR A  48      -4.052  -0.994 -15.883  1.00 94.67           C  
ATOM    350  CD2 TYR A  48      -4.570   0.011 -18.046  1.00 94.67           C  
ATOM    351  CE1 TYR A  48      -4.654   0.093 -15.227  1.00 94.67           C  
ATOM    352  CE2 TYR A  48      -5.180   1.099 -17.391  1.00 94.67           C  
ATOM    353  OH  TYR A  48      -5.828   2.170 -15.345  1.00 94.67           O  
ATOM    354  CZ  TYR A  48      -5.226   1.137 -15.982  1.00 94.67           C  
ATOM    355  N   ARG A  49      -0.848   0.028 -17.695  1.00 97.24           N  
ATOM    356  CA  ARG A  49      -0.036   0.759 -16.723  1.00 97.24           C  
ATOM    357  C   ARG A  49      -0.715   2.066 -16.348  1.00 97.24           C  
ATOM    358  CB  ARG A  49       1.363   1.036 -17.304  1.00 97.24           C  
ATOM    359  O   ARG A  49      -1.221   2.775 -17.213  1.00 97.24           O  
ATOM    360  CG  ARG A  49       2.198  -0.219 -17.598  1.00 97.24           C  
ATOM    361  CD  ARG A  49       2.422  -1.045 -16.329  1.00 97.24           C  
ATOM    362  NE  ARG A  49       3.236  -2.237 -16.578  1.00 97.24           N  
ATOM    363  NH1 ARG A  49       1.590  -3.685 -17.264  1.00 97.24           N  
ATOM    364  NH2 ARG A  49       3.696  -4.370 -17.161  1.00 97.24           N  
ATOM    365  CZ  ARG A  49       2.834  -3.414 -17.005  1.00 97.24           C  
ATOM    366  N   LEU A  50      -0.662   2.400 -15.064  1.00 97.90           N  
ATOM    367  CA  LEU A  50      -1.113   3.677 -14.528  1.00 97.90           C  
ATOM    368  C   LEU A  50       0.100   4.445 -13.991  1.00 97.90           C  
ATOM    369  CB  LEU A  50      -2.187   3.388 -13.471  1.00 97.90           C  
ATOM    370  O   LEU A  50       0.634   4.126 -12.927  1.00 97.90           O  
ATOM    371  CG  LEU A  50      -2.918   4.635 -12.954  1.00 97.90           C  
ATOM    372  CD1 LEU A  50      -3.842   5.201 -14.030  1.00 97.90           C  
ATOM    373  CD2 LEU A  50      -3.782   4.257 -11.752  1.00 97.90           C  
ATOM    374  N   PHE A  51       0.560   5.428 -14.761  1.00 98.27           N  
ATOM    375  CA  PHE A  51       1.709   6.271 -14.428  1.00 98.27           C  
ATOM    376  C   PHE A  51       1.289   7.492 -13.619  1.00 98.27           C  
ATOM    377  CB  PHE A  51       2.426   6.702 -15.710  1.00 98.27           C  
ATOM    378  O   PHE A  51       0.156   7.948 -13.736  1.00 98.27           O  
ATOM    379  CG  PHE A  51       3.167   5.564 -16.369  1.00 98.27           C  
ATOM    380  CD1 PHE A  51       4.423   5.177 -15.867  1.00 98.27           C  
ATOM    381  CD2 PHE A  51       2.594   4.875 -17.454  1.00 98.27           C  
ATOM    382  CE1 PHE A  51       5.115   4.107 -16.457  1.00 98.27           C  
ATOM    383  CE2 PHE A  51       3.295   3.812 -18.052  1.00 98.27           C  
ATOM    384  CZ  PHE A  51       4.550   3.429 -17.548  1.00 98.27           C  
ATOM    385  N   PHE A  52       2.214   8.058 -12.843  1.00 98.51           N  
ATOM    386  CA  PHE A  52       1.951   9.203 -11.974  1.00 98.51           C  
ATOM    387  C   PHE A  52       2.630  10.468 -12.486  1.00 98.51           C  
ATOM    388  CB  PHE A  52       2.373   8.889 -10.536  1.00 98.51           C  
ATOM    389  O   PHE A  52       3.754  10.444 -12.990  1.00 98.51           O  
ATOM    390  CG  PHE A  52       1.440   7.924  -9.838  1.00 98.51           C  
ATOM    391  CD1 PHE A  52       0.572   8.387  -8.831  1.00 98.51           C  
ATOM    392  CD2 PHE A  52       1.437   6.562 -10.194  1.00 98.51           C  
ATOM    393  CE1 PHE A  52      -0.270   7.483  -8.163  1.00 98.51           C  
ATOM    394  CE2 PHE A  52       0.581   5.665  -9.539  1.00 98.51           C  
ATOM    395  CZ  PHE A  52      -0.255   6.123  -8.511  1.00 98.51           C  
ATOM    396  N   LYS A  53       1.941  11.594 -12.308  1.00 98.03           N  
ATOM    397  CA  LYS A  53       2.431  12.945 -12.561  1.00 98.03           C  
ATOM    398  C   LYS A  53       2.218  13.814 -11.331  1.00 98.03           C  
ATOM    399  CB  LYS A  53       1.735  13.563 -13.781  1.00 98.03           C  
ATOM    400  O   LYS A  53       1.207  13.696 -10.643  1.00 98.03           O  
ATOM    401  CG  LYS A  53       2.084  12.842 -15.088  1.00 98.03           C  
ATOM    402  CD  LYS A  53       1.334  13.473 -16.266  1.00 98.03           C  
ATOM    403  CE  LYS A  53       1.714  12.717 -17.535  1.00 98.03           C  
ATOM    404  NZ  LYS A  53       1.033  13.233 -18.736  1.00 98.03           N  
ATOM    405  N   ASN A  54       3.139  14.731 -11.075  1.00 95.77           N  
ATOM    406  CA  ASN A  54       2.940  15.774 -10.070  1.00 95.77           C  
ATOM    407  C   ASN A  54       2.011  16.898 -10.587  1.00 95.77           C  
ATOM    408  CB  ASN A  54       4.326  16.258  -9.608  1.00 95.77           C  
ATOM    409  O   ASN A  54       1.558  16.883 -11.734  1.00 95.77           O  
ATOM    410  CG  ASN A  54       5.108  16.998 -10.676  1.00 95.77           C  
ATOM    411  ND2 ASN A  54       6.397  17.135 -10.489  1.00 95.77           N  
ATOM    412  OD1 ASN A  54       4.577  17.487 -11.659  1.00 95.77           O  
ATOM    413  N   VAL A  55       1.762  17.917  -9.756  1.00 93.57           N  
ATOM    414  CA  VAL A  55       0.948  19.097 -10.122  1.00 93.57           C  
ATOM    415  C   VAL A  55       1.429  19.861 -11.358  1.00 93.57           C  
ATOM    416  CB  VAL A  55       0.853  20.121  -8.974  1.00 93.57           C  
ATOM    417  O   VAL A  55       0.631  20.557 -11.975  1.00 93.57           O  
ATOM    418  CG1 VAL A  55       0.127  19.559  -7.762  1.00 93.57           C  
ATOM    419  CG2 VAL A  55       2.214  20.654  -8.499  1.00 93.57           C  
ATOM    420  N   THR A  56       2.712  19.767 -11.724  1.00 93.71           N  
ATOM    421  CA  THR A  56       3.263  20.458 -12.901  1.00 93.71           C  
ATOM    422  C   THR A  56       3.169  19.612 -14.173  1.00 93.71           C  
ATOM    423  CB  THR A  56       4.699  20.972 -12.677  1.00 93.71           C  
ATOM    424  O   THR A  56       3.674  20.028 -15.209  1.00 93.71           O  
ATOM    425  CG2 THR A  56       4.860  21.758 -11.376  1.00 93.71           C  
ATOM    426  OG1 THR A  56       5.642  19.928 -12.636  1.00 93.71           O  
ATOM    427  N   GLY A  57       2.566  18.419 -14.108  1.00 95.03           N  
ATOM    428  CA  GLY A  57       2.434  17.501 -15.244  1.00 95.03           C  
ATOM    429  C   GLY A  57       3.691  16.679 -15.548  1.00 95.03           C  
ATOM    430  O   GLY A  57       3.752  16.018 -16.583  1.00 95.03           O  
ATOM    431  N   HIS A  58       4.688  16.707 -14.663  1.00 96.85           N  
ATOM    432  CA  HIS A  58       5.925  15.941 -14.795  1.00 96.85           C  
ATOM    433  C   HIS A  58       5.761  14.532 -14.226  1.00 96.85           C  
ATOM    434  CB  HIS A  58       7.033  16.695 -14.061  1.00 96.85           C  
ATOM    435  O   HIS A  58       5.187  14.389 -13.145  1.00 96.85           O  
ATOM    436  CG  HIS A  58       7.566  17.903 -14.786  1.00 96.85           C  
ATOM    437  CD2 HIS A  58       7.733  18.054 -16.137  1.00 96.85           C  
ATOM    438  ND1 HIS A  58       7.960  19.084 -14.200  1.00 96.85           N  
ATOM    439  CE1 HIS A  58       8.336  19.929 -15.172  1.00 96.85           C  
ATOM    440  NE2 HIS A  58       8.207  19.347 -16.372  1.00 96.85           N  
ATOM    441  N   TYR A  59       6.276  13.519 -14.932  1.00 98.13           N  
ATOM    442  CA  TYR A  59       6.234  12.131 -14.470  1.00 98.13           C  
ATOM    443  C   TYR A  59       7.085  11.939 -13.219  1.00 98.13           C  
ATOM    444  CB  TYR A  59       6.679  11.149 -15.558  1.00 98.13           C  
ATOM    445  O   TYR A  59       8.152  12.535 -13.076  1.00 98.13           O  
ATOM    446  CG  TYR A  59       5.728  11.045 -16.727  1.00 98.13           C  
ATOM    447  CD1 TYR A  59       4.474  10.423 -16.563  1.00 98.13           C  
ATOM    448  CD2 TYR A  59       6.120  11.533 -17.986  1.00 98.13           C  
ATOM    449  CE1 TYR A  59       3.616  10.278 -17.669  1.00 98.13           C  
ATOM    450  CE2 TYR A  59       5.270  11.381 -19.094  1.00 98.13           C  
ATOM    451  OH  TYR A  59       3.215  10.612 -20.008  1.00 98.13           O  
ATOM    452  CZ  TYR A  59       4.023  10.748 -18.935  1.00 98.13           C  
ATOM    453  N   ILE A  60       6.592  11.097 -12.319  1.00 98.25           N  
ATOM    454  CA  ILE A  60       7.232  10.770 -11.048  1.00 98.25           C  
ATOM    455  C   ILE A  60       7.019   9.288 -10.727  1.00 98.25           C  
ATOM    456  CB  ILE A  60       6.692  11.668  -9.916  1.00 98.25           C  
ATOM    457  O   ILE A  60       6.048   8.687 -11.186  1.00 98.25           O  
ATOM    458  CG1 ILE A  60       5.167  11.524  -9.720  1.00 98.25           C  
ATOM    459  CG2 ILE A  60       7.106  13.140 -10.104  1.00 98.25           C  
ATOM    460  CD1 ILE A  60       4.674  12.128  -8.407  1.00 98.25           C  
ATOM    461  N   SER A  61       7.913   8.707  -9.930  1.00 98.53           N  
ATOM    462  CA  SER A  61       7.703   7.386  -9.339  1.00 98.53           C  
ATOM    463  C   SER A  61       6.774   7.515  -8.126  1.00 98.53           C  
ATOM    464  CB  SER A  61       9.045   6.762  -8.939  1.00 98.53           C  
ATOM    465  O   SER A  61       7.124   8.230  -7.181  1.00 98.53           O  
ATOM    466  OG  SER A  61       8.824   5.683  -8.052  1.00 98.53           O  
ATOM    467  N   PRO A  62       5.616   6.825  -8.080  1.00 98.52           N  
ATOM    468  CA  PRO A  62       4.785   6.826  -6.882  1.00 98.52           C  
ATOM    469  C   PRO A  62       5.517   6.187  -5.699  1.00 98.52           C  
ATOM    470  CB  PRO A  62       3.518   6.058  -7.255  1.00 98.52           C  
ATOM    471  O   PRO A  62       5.341   6.623  -4.571  1.00 98.52           O  
ATOM    472  CG  PRO A  62       4.010   5.090  -8.325  1.00 98.52           C  
ATOM    473  CD  PRO A  62       5.081   5.893  -9.063  1.00 98.52           C  
ATOM    474  N   PHE A  63       6.397   5.217  -5.954  1.00 98.62           N  
ATOM    475  CA  PHE A  63       7.160   4.537  -4.916  1.00 98.62           C  
ATOM    476  C   PHE A  63       8.219   5.454  -4.276  1.00 98.62           C  
ATOM    477  CB  PHE A  63       7.785   3.279  -5.547  1.00 98.62           C  
ATOM    478  O   PHE A  63       8.444   5.410  -3.065  1.00 98.62           O  
ATOM    479  CG  PHE A  63       8.494   2.321  -4.609  1.00 98.62           C  
ATOM    480  CD1 PHE A  63       9.303   1.296  -5.139  1.00 98.62           C  
ATOM    481  CD2 PHE A  63       8.374   2.439  -3.213  1.00 98.62           C  
ATOM    482  CE1 PHE A  63      10.000   0.423  -4.282  1.00 98.62           C  
ATOM    483  CE2 PHE A  63       9.147   1.638  -2.374  1.00 98.62           C  
ATOM    484  CZ  PHE A  63       9.945   0.610  -2.892  1.00 98.62           C  
ATOM    485  N   HIS A  64       8.890   6.292  -5.068  1.00 98.43           N  
ATOM    486  CA  HIS A  64      10.090   7.001  -4.612  1.00 98.43           C  
ATOM    487  C   HIS A  64       9.925   8.513  -4.475  1.00 98.43           C  
ATOM    488  CB  HIS A  64      11.238   6.658  -5.562  1.00 98.43           C  
ATOM    489  O   HIS A  64      10.456   9.098  -3.531  1.00 98.43           O  
ATOM    490  CG  HIS A  64      11.526   5.183  -5.618  1.00 98.43           C  
ATOM    491  CD2 HIS A  64      11.892   4.466  -6.722  1.00 98.43           C  
ATOM    492  ND1 HIS A  64      11.428   4.299  -4.564  1.00 98.43           N  
ATOM    493  CE1 HIS A  64      11.810   3.094  -5.006  1.00 98.43           C  
ATOM    494  NE2 HIS A  64      12.074   3.147  -6.312  1.00 98.43           N  
ATOM    495  N   ASP A  65       9.210   9.155  -5.396  1.00 98.18           N  
ATOM    496  CA  ASP A  65       9.142  10.617  -5.471  1.00 98.18           C  
ATOM    497  C   ASP A  65       8.028  11.206  -4.596  1.00 98.18           C  
ATOM    498  CB  ASP A  65       8.938  11.035  -6.928  1.00 98.18           C  
ATOM    499  O   ASP A  65       8.161  12.327  -4.101  1.00 98.18           O  
ATOM    500  CG  ASP A  65      10.160  10.806  -7.814  1.00 98.18           C  
ATOM    501  OD1 ASP A  65      11.272  11.204  -7.409  1.00 98.18           O  
ATOM    502  OD2 ASP A  65      10.002  10.332  -8.959  1.00 98.18           O  
ATOM    503  N   ILE A  66       6.939  10.464  -4.366  1.00 97.55           N  
ATOM    504  CA  ILE A  66       5.888  10.898  -3.440  1.00 97.55           C  
ATOM    505  C   ILE A  66       6.450  10.837  -2.010  1.00 97.55           C  
ATOM    506  CB  ILE A  66       4.587  10.081  -3.596  1.00 97.55           C  
ATOM    507  O   ILE A  66       6.891   9.774  -1.582  1.00 97.55           O  
ATOM    508  CG1 ILE A  66       4.059  10.236  -5.041  1.00 97.55           C  
ATOM    509  CG2 ILE A  66       3.529  10.571  -2.583  1.00 97.55           C  
ATOM    510  CD1 ILE A  66       2.766   9.468  -5.329  1.00 97.55           C  
ATOM    511  N   PRO A  67       6.447  11.940  -1.238  1.00 96.83           N  
ATOM    512  CA  PRO A  67       6.961  11.922   0.128  1.00 96.83           C  
ATOM    513  C   PRO A  67       6.159  10.981   1.030  1.00 96.83           C  
ATOM    514  CB  PRO A  67       6.867  13.372   0.617  1.00 96.83           C  
ATOM    515  O   PRO A  67       4.932  10.995   0.977  1.00 96.83           O  
ATOM    516  CG  PRO A  67       6.865  14.192  -0.670  1.00 96.83           C  
ATOM    517  CD  PRO A  67       6.093  13.294  -1.628  1.00 96.83           C  
ATOM    518  N   LEU A  68       6.822  10.249   1.931  1.00 97.65           N  
ATOM    519  CA  LEU A  68       6.135   9.434   2.946  1.00 97.65           C  
ATOM    520  C   LEU A  68       5.166  10.270   3.797  1.00 97.65           C  
ATOM    521  CB  LEU A  68       7.198   8.761   3.835  1.00 97.65           C  
ATOM    522  O   LEU A  68       3.990   9.940   3.948  1.00 97.65           O  
ATOM    523  CG  LEU A  68       6.645   8.008   5.056  1.00 97.65           C  
ATOM    524  CD1 LEU A  68       5.661   6.906   4.677  1.00 97.65           C  
ATOM    525  CD2 LEU A  68       7.798   7.372   5.825  1.00 97.65           C  
ATOM    526  N   LYS A  69       5.669  11.372   4.364  1.00 95.48           N  
ATOM    527  CA  LYS A  69       4.885  12.282   5.204  1.00 95.48           C  
ATOM    528  C   LYS A  69       4.340  13.448   4.399  1.00 95.48           C  
ATOM    529  CB  LYS A  69       5.689  12.779   6.413  1.00 95.48           C  
ATOM    530  O   LYS A  69       4.995  13.963   3.492  1.00 95.48           O  
ATOM    531  CG  LYS A  69       5.983  11.649   7.410  1.00 95.48           C  
ATOM    532  CD  LYS A  69       6.317  12.219   8.795  1.00 95.48           C  
ATOM    533  CE  LYS A  69       6.544  11.076   9.792  1.00 95.48           C  
ATOM    534  NZ  LYS A  69       6.311  11.507  11.193  1.00 95.48           N  
ATOM    535  N   VAL A  70       3.171  13.931   4.802  1.00 90.20           N  
ATOM    536  CA  VAL A  70       2.640  15.194   4.293  1.00 90.20           C  
ATOM    537  C   VAL A  70       3.483  16.334   4.867  1.00 90.20           C  
ATOM    538  CB  VAL A  70       1.152  15.343   4.643  1.00 90.20           C  
ATOM    539  O   VAL A  70       3.496  16.562   6.075  1.00 90.20           O  
ATOM    540  CG1 VAL A  70       0.568  16.634   4.055  1.00 90.20           C  
ATOM    541  CG2 VAL A  70       0.349  14.163   4.087  1.00 90.20           C  
ATOM    542  N   ASN A  71       4.207  17.059   4.013  1.00 72.62           N  
ATOM    543  CA  ASN A  71       4.947  18.241   4.451  1.00 72.62           C  
ATOM    544  C   ASN A  71       3.963  19.305   4.950  1.00 72.62           C  
ATOM    545  CB  ASN A  71       5.819  18.784   3.301  1.00 72.62           C  
ATOM    546  O   ASN A  71       3.058  19.706   4.215  1.00 72.62           O  
ATOM    547  CG  ASN A  71       7.040  17.926   3.019  1.00 72.62           C  
ATOM    548  ND2 ASN A  71       7.571  17.973   1.820  1.00 72.62           N  
ATOM    549  OD1 ASN A  71       7.557  17.230   3.871  1.00 72.62           O  
ATOM    550  N   SER A  72       4.189  19.838   6.153  1.00 53.93           N  
ATOM    551  CA  SER A  72       3.620  21.127   6.538  1.00 53.93           C  
ATOM    552  C   SER A  72       4.250  22.188   5.635  1.00 53.93           C  
ATOM    553  CB  SER A  72       3.880  21.418   8.026  1.00 53.93           C  
ATOM    554  O   SER A  72       5.343  22.678   5.920  1.00 53.93           O  
ATOM    555  OG  SER A  72       5.268  21.429   8.309  1.00 53.93           O  
ATOM    556  N   LYS A  73       3.630  22.512   4.497  1.00 45.55           N  
ATOM    557  CA  LYS A  73       4.022  23.732   3.792  1.00 45.55           C  
ATOM    558  C   LYS A  73       3.706  24.900   4.716  1.00 45.55           C  
ATOM    559  CB  LYS A  73       3.348  23.879   2.423  1.00 45.55           C  
ATOM    560  O   LYS A  73       2.570  25.060   5.152  1.00 45.55           O  
ATOM    561  CG  LYS A  73       4.050  23.014   1.366  1.00 45.55           C  
ATOM    562  CD  LYS A  73       3.537  23.355  -0.037  1.00 45.55           C  
ATOM    563  CE  LYS A  73       4.296  22.538  -1.088  1.00 45.55           C  
ATOM    564  NZ  LYS A  73       3.854  22.880  -2.462  1.00 45.55           N  
ATOM    565  N   GLU A  74       4.742  25.665   5.023  1.00 38.06           N  
ATOM    566  CA  GLU A  74       4.647  26.985   5.623  1.00 38.06           C  
ATOM    567  C   GLU A  74       3.677  27.814   4.778  1.00 38.06           C  
ATOM    568  CB  GLU A  74       6.042  27.637   5.613  1.00 38.06           C  
ATOM    569  O   GLU A  74       3.958  28.124   3.618  1.00 38.06           O  
ATOM    570  CG  GLU A  74       7.097  26.834   6.393  1.00 38.06           C  
ATOM    571  CD  GLU A  74       8.504  27.447   6.312  1.00 38.06           C  
ATOM    572  OE1 GLU A  74       9.356  26.999   7.113  1.00 38.06           O  
ATOM    573  OE2 GLU A  74       8.721  28.330   5.452  1.00 38.06           O  
ATOM    574  N   GLU A  75       2.516  28.159   5.322  1.00 34.63           N  
ATOM    575  CA  GLU A  75       1.737  29.234   4.730  1.00 34.63           C  
ATOM    576  C   GLU A  75       2.485  30.538   5.060  1.00 34.63           C  
ATOM    577  CB  GLU A  75       0.276  29.170   5.206  1.00 34.63           C  
ATOM    578  O   GLU A  75       2.681  30.882   6.225  1.00 34.63           O  
ATOM    579  CG  GLU A  75      -0.662  29.901   4.231  1.00 34.63           C  
ATOM    580  CD  GLU A  75      -2.156  29.751   4.570  1.00 34.63           C  
ATOM    581  OE1 GLU A  75      -2.975  30.067   3.674  1.00 34.63           O  
ATOM    582  OE2 GLU A  75      -2.477  29.347   5.709  1.00 34.63           O  
ATOM    583  N   ASN A  76       2.970  31.234   4.029  1.00 40.26           N  
ATOM    584  CA  ASN A  76       3.643  32.539   4.120  1.00 40.26           C  
ATOM    585  C   ASN A  76       4.982  32.582   4.889  1.00 40.26           C  
ATOM    586  CB  ASN A  76       2.630  33.600   4.589  1.00 40.26           C  
ATOM    587  O   ASN A  76       5.305  33.604   5.492  1.00 40.26           O  
ATOM    588  CG  ASN A  76       1.390  33.630   3.721  1.00 40.26           C  
ATOM    589  ND2 ASN A  76       0.223  33.724   4.310  1.00 40.26           N  
ATOM    590  OD1 ASN A  76       1.457  33.553   2.506  1.00 40.26           O  
ATOM    591  N   GLY A  77       5.786  31.511   4.855  1.00 36.25           N  
ATOM    592  CA  GLY A  77       7.152  31.519   5.413  1.00 36.25           C  
ATOM    593  C   GLY A  77       7.219  31.622   6.942  1.00 36.25           C  
ATOM    594  O   GLY A  77       8.282  31.873   7.509  1.00 36.25           O  
ATOM    595  N   ILE A  78       6.084  31.447   7.621  1.00 33.09           N  
ATOM    596  CA  ILE A  78       6.017  31.314   9.072  1.00 33.09           C  
ATOM    597  C   ILE A  78       5.807  29.824   9.344  1.00 33.09           C  
ATOM    598  CB  ILE A  78       4.909  32.210   9.671  1.00 33.09           C  
ATOM    599  O   ILE A  78       4.759  29.289   8.970  1.00 33.09           O  
ATOM    600  CG1 ILE A  78       5.163  33.692   9.304  1.00 33.09           C  
ATOM    601  CG2 ILE A  78       4.858  32.036  11.202  1.00 33.09           C  
ATOM    602  CD1 ILE A  78       4.064  34.662   9.756  1.00 33.09           C  
ATOM    603  N   PRO A  79       6.758  29.130   9.998  1.00 39.35           N  
ATOM    604  CA  PRO A  79       6.496  27.804  10.524  1.00 39.35           C  
ATOM    605  C   PRO A  79       5.257  27.919  11.402  1.00 39.35           C  
ATOM    606  CB  PRO A  79       7.749  27.395  11.313  1.00 39.35           C  
ATOM    607  O   PRO A  79       5.282  28.641  12.406  1.00 39.35           O  
ATOM    608  CG  PRO A  79       8.844  28.288  10.730  1.00 39.35           C  
ATOM    609  CD  PRO A  79       8.100  29.562  10.342  1.00 39.35           C  
ATOM    610  N   MET A  80       4.165  27.241  11.027  1.00 46.37           N  
ATOM    611  CA  MET A  80       3.059  27.030  11.953  1.00 46.37           C  
ATOM    612  C   MET A  80       3.734  26.514  13.217  1.00 46.37           C  
ATOM    613  CB  MET A  80       2.040  26.029  11.374  1.00 46.37           C  
ATOM    614  O   MET A  80       4.485  25.537  13.128  1.00 46.37           O  
ATOM    615  CG  MET A  80       0.619  26.377  11.821  1.00 46.37           C  
ATOM    616  SD  MET A  80      -0.668  25.288  11.159  1.00 46.37           S  
ATOM    617  CE  MET A  80      -0.516  23.896  12.305  1.00 46.37           C  
ATOM    618  N   LYS A  81       3.638  27.279  14.321  1.00 38.36           N  
ATOM    619  CA  LYS A  81       4.342  26.994  15.580  1.00 38.36           C  
ATOM    620  C   LYS A  81       4.384  25.482  15.736  1.00 38.36           C  
ATOM    621  CB  LYS A  81       3.575  27.599  16.775  1.00 38.36           C  
ATOM    622  O   LYS A  81       3.324  24.867  15.653  1.00 38.36           O  
ATOM    623  CG  LYS A  81       4.130  28.939  17.273  1.00 38.36           C  
ATOM    624  CD  LYS A  81       3.245  29.473  18.411  1.00 38.36           C  
ATOM    625  CE  LYS A  81       3.848  30.736  19.038  1.00 38.36           C  
ATOM    626  NZ  LYS A  81       2.923  31.351  20.025  1.00 38.36           N  
ATOM    627  N   LYS A  82       5.572  24.910  15.965  1.00 41.62           N  
ATOM    628  CA  LYS A  82       5.768  23.521  16.413  1.00 41.62           C  
ATOM    629  C   LYS A  82       5.092  23.291  17.780  1.00 41.62           C  
ATOM    630  CB  LYS A  82       7.271  23.166  16.482  1.00 41.62           C  
ATOM    631  O   LYS A  82       5.715  22.805  18.719  1.00 41.62           O  
ATOM    632  CG  LYS A  82       7.996  22.954  15.148  1.00 41.62           C  
ATOM    633  CD  LYS A  82       9.465  22.589  15.440  1.00 41.62           C  
ATOM    634  CE  LYS A  82      10.204  22.192  14.159  1.00 41.62           C  
ATOM    635  NZ  LYS A  82      11.657  21.988  14.395  1.00 41.62           N  
ATOM    636  N   ALA A  83       3.828  23.676  17.939  1.00 43.71           N  
ATOM    637  CA  ALA A  83       2.921  22.968  18.800  1.00 43.71           C  
ATOM    638  C   ALA A  83       2.948  21.548  18.247  1.00 43.71           C  
ATOM    639  CB  ALA A  83       1.536  23.624  18.728  1.00 43.71           C  
ATOM    640  O   ALA A  83       2.516  21.299  17.123  1.00 43.71           O  
ATOM    641  N   ARG A  84       3.631  20.679  18.990  1.00 46.51           N  
ATOM    642  CA  ARG A  84       3.674  19.233  18.818  1.00 46.51           C  
ATOM    643  C   ARG A  84       2.244  18.694  18.869  1.00 46.51           C  
ATOM    644  CB  ARG A  84       4.482  18.626  19.972  1.00 46.51           C  
ATOM    645  O   ARG A  84       1.814  18.153  19.878  1.00 46.51           O  
ATOM    646  CG  ARG A  84       5.990  18.877  19.955  1.00 46.51           C  
ATOM    647  CD  ARG A  84       6.521  18.312  21.279  1.00 46.51           C  
ATOM    648  NE  ARG A  84       7.986  18.178  21.295  1.00 46.51           N  
ATOM    649  NH1 ARG A  84       8.181  17.794  23.551  1.00 46.51           N  
ATOM    650  NH2 ARG A  84       9.989  17.666  22.248  1.00 46.51           N  
ATOM    651  CZ  ARG A  84       8.709  17.886  22.361  1.00 46.51           C  
ATOM    652  N   ASN A  85       1.473  18.934  17.823  1.00 54.92           N  
ATOM    653  CA  ASN A  85       0.198  18.285  17.645  1.00 54.92           C  
ATOM    654  C   ASN A  85       0.556  16.942  17.025  1.00 54.92           C  
ATOM    655  CB  ASN A  85      -0.726  19.167  16.789  1.00 54.92           C  
ATOM    656  O   ASN A  85       0.857  16.882  15.832  1.00 54.92           O  
ATOM    657  CG  ASN A  85      -1.316  20.353  17.534  1.00 54.92           C  
ATOM    658  ND2 ASN A  85      -2.240  21.050  16.916  1.00 54.92           N  
ATOM    659  OD1 ASN A  85      -0.971  20.686  18.657  1.00 54.92           O  
ATOM    660  N   ASP A  86       0.557  15.892  17.847  1.00 64.20           N  
ATOM    661  CA  ASP A  86       0.806  14.496  17.457  1.00 64.20           C  
ATOM    662  C   ASP A  86       0.034  14.088  16.182  1.00 64.20           C  
ATOM    663  CB  ASP A  86       0.377  13.578  18.620  1.00 64.20           C  
ATOM    664  O   ASP A  86       0.450  13.197  15.443  1.00 64.20           O  
ATOM    665  CG  ASP A  86       1.217  13.710  19.898  1.00 64.20           C  
ATOM    666  OD1 ASP A  86       2.357  14.214  19.816  1.00 64.20           O  
ATOM    667  OD2 ASP A  86       0.688  13.309  20.958  1.00 64.20           O  
ATOM    668  N   GLU A  87      -1.074  14.772  15.877  1.00 63.63           N  
ATOM    669  CA  GLU A  87      -1.854  14.600  14.650  1.00 63.63           C  
ATOM    670  C   GLU A  87      -1.071  14.885  13.360  1.00 63.63           C  
ATOM    671  CB  GLU A  87      -3.101  15.494  14.691  1.00 63.63           C  
ATOM    672  O   GLU A  87      -1.219  14.131  12.400  1.00 63.63           O  
ATOM    673  CG  GLU A  87      -4.045  15.130  15.846  1.00 63.63           C  
ATOM    674  CD  GLU A  87      -5.442  15.740  15.669  1.00 63.63           C  
ATOM    675  OE1 GLU A  87      -6.411  15.053  16.068  1.00 63.63           O  
ATOM    676  OE2 GLU A  87      -5.533  16.855  15.108  1.00 63.63           O  
ATOM    677  N   TYR A  88      -0.218  15.917  13.319  1.00 69.47           N  
ATOM    678  CA  TYR A  88       0.589  16.212  12.126  1.00 69.47           C  
ATOM    679  C   TYR A  88       1.719  15.202  11.937  1.00 69.47           C  
ATOM    680  CB  TYR A  88       1.178  17.628  12.189  1.00 69.47           C  
ATOM    681  O   TYR A  88       2.082  14.883  10.806  1.00 69.47           O  
ATOM    682  CG  TYR A  88       0.204  18.718  11.795  1.00 69.47           C  
ATOM    683  CD1 TYR A  88      -0.034  18.988  10.433  1.00 69.47           C  
ATOM    684  CD2 TYR A  88      -0.468  19.451  12.786  1.00 69.47           C  
ATOM    685  CE1 TYR A  88      -0.949  19.992  10.062  1.00 69.47           C  
ATOM    686  CE2 TYR A  88      -1.383  20.456  12.423  1.00 69.47           C  
ATOM    687  OH  TYR A  88      -2.524  21.684  10.714  1.00 69.47           O  
ATOM    688  CZ  TYR A  88      -1.628  20.724  11.060  1.00 69.47           C  
ATOM    689  N   GLU A  89       2.278  14.674  13.030  1.00 81.92           N  
ATOM    690  CA  GLU A  89       3.314  13.644  12.935  1.00 81.92           C  
ATOM    691  C   GLU A  89       2.766  12.314  12.395  1.00 81.92           C  
ATOM    692  CB  GLU A  89       4.029  13.441  14.280  1.00 81.92           C  
ATOM    693  O   GLU A  89       3.544  11.542  11.823  1.00 81.92           O  
ATOM    694  CG  GLU A  89       4.837  14.681  14.704  1.00 81.92           C  
ATOM    695  CD  GLU A  89       5.889  14.394  15.791  1.00 81.92           C  
ATOM    696  OE1 GLU A  89       6.765  15.274  15.982  1.00 81.92           O  
ATOM    697  OE2 GLU A  89       5.875  13.286  16.366  1.00 81.92           O  
ATOM    698  N   ASN A  90       1.450  12.096  12.520  1.00 94.32           N  
ATOM    699  CA  ASN A  90       0.703  10.921  12.072  1.00 94.32           C  
ATOM    700  C   ASN A  90      -0.047  11.133  10.737  1.00 94.32           C  
ATOM    701  CB  ASN A  90      -0.240  10.486  13.212  1.00 94.32           C  
ATOM    702  O   ASN A  90      -1.104  10.541  10.531  1.00 94.32           O  
ATOM    703  CG  ASN A  90      -0.873   9.125  12.962  1.00 94.32           C  
ATOM    704  ND2 ASN A  90      -2.069   8.888  13.449  1.00 94.32           N  
ATOM    705  OD1 ASN A  90      -0.297   8.247  12.348  1.00 94.32           O  
ATOM    706  N   LEU A  91       0.453  11.992   9.843  1.00 96.42           N  
ATOM    707  CA  LEU A  91      -0.159  12.221   8.531  1.00 96.42           C  
ATOM    708  C   LEU A  91       0.761  11.760   7.394  1.00 96.42           C  
ATOM    709  CB  LEU A  91      -0.581  13.694   8.412  1.00 96.42           C  
ATOM    710  O   LEU A  91       1.840  12.320   7.171  1.00 96.42           O  
ATOM    711  CG  LEU A  91      -1.583  13.933   7.270  1.00 96.42           C  
ATOM    712  CD1 LEU A  91      -2.944  13.294   7.553  1.00 96.42           C  
ATOM    713  CD2 LEU A  91      -1.812  15.433   7.075  1.00 96.42           C  
ATOM    714  N   PHE A  92       0.306  10.754   6.652  1.00 97.83           N  
ATOM    715  CA  PHE A  92       1.078  10.089   5.603  1.00 97.83           C  
ATOM    716  C   PHE A  92       0.375  10.176   4.255  1.00 97.83           C  
ATOM    717  CB  PHE A  92       1.326   8.632   6.001  1.00 97.83           C  
ATOM    718  O   PHE A  92      -0.854  10.194   4.204  1.00 97.83           O  
ATOM    719  CG  PHE A  92       2.140   8.492   7.269  1.00 97.83           C  
ATOM    720  CD1 PHE A  92       3.537   8.390   7.190  1.00 97.83           C  
ATOM    721  CD2 PHE A  92       1.509   8.482   8.524  1.00 97.83           C  
ATOM    722  CE1 PHE A  92       4.308   8.249   8.356  1.00 97.83           C  
ATOM    723  CE2 PHE A  92       2.275   8.339   9.693  1.00 97.83           C  
ATOM    724  CZ  PHE A  92       3.674   8.218   9.610  1.00 97.83           C  
ATOM    725  N   ASN A  93       1.148  10.212   3.169  1.00 98.10           N  
ATOM    726  CA  ASN A  93       0.599   9.964   1.840  1.00 98.10           C  
ATOM    727  C   ASN A  93       0.398   8.455   1.674  1.00 98.10           C  
ATOM    728  CB  ASN A  93       1.531  10.528   0.759  1.00 98.10           C  
ATOM    729  O   ASN A  93       1.311   7.687   1.944  1.00 98.10           O  
ATOM    730  CG  ASN A  93       1.575  12.041   0.770  1.00 98.10           C  
ATOM    731  ND2 ASN A  93       2.711  12.634   1.035  1.00 98.10           N  
ATOM    732  OD1 ASN A  93       0.591  12.721   0.544  1.00 98.10           O  
ATOM    733  N   MET A  94      -0.773   8.041   1.211  1.00 98.59           N  
ATOM    734  CA  MET A  94      -1.062   6.674   0.782  1.00 98.59           C  
ATOM    735  C   MET A  94      -1.387   6.702  -0.706  1.00 98.59           C  
ATOM    736  CB  MET A  94      -2.227   6.109   1.604  1.00 98.59           C  
ATOM    737  O   MET A  94      -2.161   7.555  -1.149  1.00 98.59           O  
ATOM    738  CG  MET A  94      -2.737   4.753   1.102  1.00 98.59           C  
ATOM    739  SD  MET A  94      -4.286   4.258   1.890  1.00 98.59           S  
ATOM    740  CE  MET A  94      -4.639   2.750   0.946  1.00 98.59           C  
ATOM    741  N   ILE A  95      -0.831   5.757  -1.457  1.00 98.81           N  
ATOM    742  CA  ILE A  95      -1.210   5.499  -2.846  1.00 98.81           C  
ATOM    743  C   ILE A  95      -2.261   4.401  -2.839  1.00 98.81           C  
ATOM    744  CB  ILE A  95       0.028   5.103  -3.668  1.00 98.81           C  
ATOM    745  O   ILE A  95      -1.995   3.299  -2.373  1.00 98.81           O  
ATOM    746  CG1 ILE A  95       1.015   6.287  -3.737  1.00 98.81           C  
ATOM    747  CG2 ILE A  95      -0.361   4.683  -5.095  1.00 98.81           C  
ATOM    748  CD1 ILE A  95       2.440   5.840  -3.439  1.00 98.81           C  
ATOM    749  N   VAL A  96      -3.458   4.702  -3.336  1.00 98.84           N  
ATOM    750  CA  VAL A  96      -4.533   3.717  -3.474  1.00 98.84           C  
ATOM    751  C   VAL A  96      -4.245   2.844  -4.687  1.00 98.84           C  
ATOM    752  CB  VAL A  96      -5.903   4.402  -3.610  1.00 98.84           C  
ATOM    753  O   VAL A  96      -4.161   3.343  -5.806  1.00 98.84           O  
ATOM    754  CG1 VAL A  96      -7.037   3.374  -3.752  1.00 98.84           C  
ATOM    755  CG2 VAL A  96      -6.212   5.275  -2.387  1.00 98.84           C  
ATOM    756  N   GLU A  97      -4.151   1.538  -4.489  1.00 98.82           N  
ATOM    757  CA  GLU A  97      -3.940   0.570  -5.566  1.00 98.82           C  
ATOM    758  C   GLU A  97      -5.250  -0.127  -5.926  1.00 98.82           C  
ATOM    759  CB  GLU A  97      -2.872  -0.443  -5.148  1.00 98.82           C  
ATOM    760  O   GLU A  97      -5.596  -0.241  -7.101  1.00 98.82           O  
ATOM    761  CG  GLU A  97      -1.518   0.230  -4.878  1.00 98.82           C  
ATOM    762  CD  GLU A  97      -0.502  -0.780  -4.353  1.00 98.82           C  
ATOM    763  OE1 GLU A  97       0.601  -0.831  -4.935  1.00 98.82           O  
ATOM    764  OE2 GLU A  97      -0.851  -1.485  -3.389  1.00 98.82           O  
ATOM    765  N   ILE A  98      -6.028  -0.534  -4.919  1.00 98.61           N  
ATOM    766  CA  ILE A  98      -7.236  -1.336  -5.108  1.00 98.61           C  
ATOM    767  C   ILE A  98      -8.427  -0.656  -4.414  1.00 98.61           C  
ATOM    768  CB  ILE A  98      -7.020  -2.793  -4.651  1.00 98.61           C  
ATOM    769  O   ILE A  98      -8.513  -0.635  -3.182  1.00 98.61           O  
ATOM    770  CG1 ILE A  98      -5.779  -3.430  -5.321  1.00 98.61           C  
ATOM    771  CG2 ILE A  98      -8.292  -3.599  -4.957  1.00 98.61           C  
ATOM    772  CD1 ILE A  98      -5.353  -4.763  -4.705  1.00 98.61           C  
ATOM    773  N   PRO A  99      -9.374  -0.097  -5.188  1.00 98.58           N  
ATOM    774  CA  PRO A  99     -10.637   0.419  -4.672  1.00 98.58           C  
ATOM    775  C   PRO A  99     -11.421  -0.609  -3.856  1.00 98.58           C  
ATOM    776  CB  PRO A  99     -11.434   0.803  -5.920  1.00 98.58           C  
ATOM    777  O   PRO A  99     -11.511  -1.785  -4.229  1.00 98.58           O  
ATOM    778  CG  PRO A  99     -10.341   1.235  -6.890  1.00 98.58           C  
ATOM    779  CD  PRO A  99      -9.261   0.195  -6.611  1.00 98.58           C  
ATOM    780  N   ARG A 100     -12.095  -0.152  -2.796  1.00 98.58           N  
ATOM    781  CA  ARG A 100     -12.969  -1.015  -1.994  1.00 98.58           C  
ATOM    782  C   ARG A 100     -14.020  -1.737  -2.844  1.00 98.58           C  
ATOM    783  CB  ARG A 100     -13.601  -0.196  -0.863  1.00 98.58           C  
ATOM    784  O   ARG A 100     -14.693  -1.131  -3.676  1.00 98.58           O  
ATOM    785  CG  ARG A 100     -14.355  -1.112   0.108  1.00 98.58           C  
ATOM    786  CD  ARG A 100     -14.883  -0.363   1.328  1.00 98.58           C  
ATOM    787  NE  ARG A 100     -15.923   0.610   0.948  1.00 98.58           N  
ATOM    788  NH1 ARG A 100     -15.763   1.913   2.814  1.00 98.58           N  
ATOM    789  NH2 ARG A 100     -17.096   2.537   1.124  1.00 98.58           N  
ATOM    790  CZ  ARG A 100     -16.258   1.684   1.634  1.00 98.58           C  
ATOM    791  N   TRP A 101     -14.199  -3.026  -2.561  1.00 97.56           N  
ATOM    792  CA  TRP A 101     -15.109  -3.979  -3.212  1.00 97.56           C  
ATOM    793  C   TRP A 101     -14.788  -4.295  -4.674  1.00 97.56           C  
ATOM    794  CB  TRP A 101     -16.571  -3.577  -3.002  1.00 97.56           C  
ATOM    795  O   TRP A 101     -15.639  -4.829  -5.396  1.00 97.56           O  
ATOM    796  CG  TRP A 101     -16.970  -3.266  -1.598  1.00 97.56           C  
ATOM    797  CD1 TRP A 101     -16.559  -3.930  -0.493  1.00 97.56           C  
ATOM    798  CD2 TRP A 101     -17.854  -2.206  -1.131  1.00 97.56           C  
ATOM    799  CE2 TRP A 101     -17.937  -2.288   0.291  1.00 97.56           C  
ATOM    800  CE3 TRP A 101     -18.602  -1.189  -1.765  1.00 97.56           C  
ATOM    801  NE1 TRP A 101     -17.121  -3.348   0.627  1.00 97.56           N  
ATOM    802  CH2 TRP A 101     -19.471  -0.418   0.385  1.00 97.56           C  
ATOM    803  CZ2 TRP A 101     -18.721  -1.405   1.046  1.00 97.56           C  
ATOM    804  CZ3 TRP A 101     -19.417  -0.318  -1.016  1.00 97.56           C  
ATOM    805  N   THR A 102     -13.559  -3.997  -5.089  1.00 96.80           N  
ATOM    806  CA  THR A 102     -12.946  -4.529  -6.307  1.00 96.80           C  
ATOM    807  C   THR A 102     -11.941  -5.617  -5.938  1.00 96.80           C  
ATOM    808  CB  THR A 102     -12.308  -3.429  -7.165  1.00 96.80           C  
ATOM    809  O   THR A 102     -11.554  -5.747  -4.776  1.00 96.80           O  
ATOM    810  CG2 THR A 102     -13.266  -2.264  -7.420  1.00 96.80           C  
ATOM    811  OG1 THR A 102     -11.129  -2.930  -6.596  1.00 96.80           O  
ATOM    812  N   ASN A 103     -11.582  -6.462  -6.897  1.00 96.09           N  
ATOM    813  CA  ASN A 103     -10.801  -7.671  -6.648  1.00 96.09           C  
ATOM    814  C   ASN A 103      -9.625  -7.869  -7.614  1.00 96.09           C  
ATOM    815  CB  ASN A 103     -11.756  -8.872  -6.667  1.00 96.09           C  
ATOM    816  O   ASN A 103      -8.853  -8.802  -7.414  1.00 96.09           O  
ATOM    817  CG  ASN A 103     -12.377  -9.122  -8.025  1.00 96.09           C  
ATOM    818  ND2 ASN A 103     -12.681 -10.356  -8.320  1.00 96.09           N  
ATOM    819  OD1 ASN A 103     -12.615  -8.196  -8.789  1.00 96.09           O  
ATOM    820  N   ALA A 104      -9.446  -7.010  -8.622  1.00 95.94           N  
ATOM    821  CA  ALA A 104      -8.227  -7.003  -9.424  1.00 95.94           C  
ATOM    822  C   ALA A 104      -7.033  -6.709  -8.505  1.00 95.94           C  
ATOM    823  CB  ALA A 104      -8.362  -5.957 -10.537  1.00 95.94           C  
ATOM    824  O   ALA A 104      -7.023  -5.680  -7.830  1.00 95.94           O  
ATOM    825  N   LYS A 105      -6.041  -7.610  -8.457  1.00 96.57           N  
ATOM    826  CA  LYS A 105      -4.831  -7.394  -7.656  1.00 96.57           C  
ATOM    827  C   LYS A 105      -3.949  -6.371  -8.373  1.00 96.57           C  
ATOM    828  CB  LYS A 105      -4.108  -8.720  -7.336  1.00 96.57           C  
ATOM    829  O   LYS A 105      -3.081  -6.751  -9.155  1.00 96.57           O  
ATOM    830  CG  LYS A 105      -2.982  -8.429  -6.326  1.00 96.57           C  
ATOM    831  CD  LYS A 105      -2.071  -9.600  -5.926  1.00 96.57           C  
ATOM    832  CE  LYS A 105      -1.032  -8.967  -4.980  1.00 96.57           C  
ATOM    833  NZ  LYS A 105       0.193  -9.758  -4.713  1.00 96.57           N  
ATOM    834  N   MET A 106      -4.240  -5.095  -8.164  1.00 98.31           N  
ATOM    835  CA  MET A 106      -3.437  -3.973  -8.640  1.00 98.31           C  
ATOM    836  C   MET A 106      -2.329  -3.681  -7.632  1.00 98.31           C  
ATOM    837  CB  MET A 106      -4.307  -2.728  -8.837  1.00 98.31           C  
ATOM    838  O   MET A 106      -2.577  -3.732  -6.434  1.00 98.31           O  
ATOM    839  CG  MET A 106      -5.519  -2.942  -9.752  1.00 98.31           C  
ATOM    840  SD  MET A 106      -5.166  -3.536 -11.430  1.00 98.31           S  
ATOM    841  CE  MET A 106      -4.229  -2.128 -12.070  1.00 98.31           C  
ATOM    842  N   GLU A 107      -1.135  -3.375  -8.117  1.00 97.84           N  
ATOM    843  CA  GLU A 107       0.036  -3.088  -7.287  1.00 97.84           C  
ATOM    844  C   GLU A 107       1.000  -2.154  -8.029  1.00 97.84           C  
ATOM    845  CB  GLU A 107       0.735  -4.403  -6.884  1.00 97.84           C  
ATOM    846  O   GLU A 107       1.054  -2.138  -9.267  1.00 97.84           O  
ATOM    847  CG  GLU A 107       1.338  -5.135  -8.094  1.00 97.84           C  
ATOM    848  CD  GLU A 107       1.838  -6.557  -7.823  1.00 97.84           C  
ATOM    849  OE1 GLU A 107       2.506  -7.066  -8.761  1.00 97.84           O  
ATOM    850  OE2 GLU A 107       1.425  -7.219  -6.836  1.00 97.84           O  
ATOM    851  N   ILE A 108       1.792  -1.394  -7.282  1.00 98.55           N  
ATOM    852  CA  ILE A 108       2.964  -0.687  -7.778  1.00 98.55           C  
ATOM    853  C   ILE A 108       3.950  -1.714  -8.338  1.00 98.55           C  
ATOM    854  CB  ILE A 108       3.574   0.183  -6.655  1.00 98.55           C  
ATOM    855  O   ILE A 108       4.424  -2.619  -7.656  1.00 98.55           O  
ATOM    856  CG1 ILE A 108       2.678   1.424  -6.426  1.00 98.55           C  
ATOM    857  CG2 ILE A 108       5.004   0.639  -6.990  1.00 98.55           C  
ATOM    858  CD1 ILE A 108       3.173   2.363  -5.320  1.00 98.55           C  
ATOM    859  N   ALA A 109       4.327  -1.541  -9.603  1.00 98.22           N  
ATOM    860  CA  ALA A 109       5.324  -2.367 -10.261  1.00 98.22           C  
ATOM    861  C   ALA A 109       6.737  -1.987  -9.782  1.00 98.22           C  
ATOM    862  CB  ALA A 109       5.137  -2.233 -11.778  1.00 98.22           C  
ATOM    863  O   ALA A 109       7.481  -1.297 -10.482  1.00 98.22           O  
ATOM    864  N   THR A 110       7.139  -2.460  -8.600  1.00 98.24           N  
ATOM    865  CA  THR A 110       8.438  -2.151  -7.961  1.00 98.24           C  
ATOM    866  C   THR A 110       9.653  -2.454  -8.844  1.00 98.24           C  
ATOM    867  CB  THR A 110       8.593  -2.922  -6.637  1.00 98.24           C  
ATOM    868  O   THR A 110      10.703  -1.840  -8.692  1.00 98.24           O  
ATOM    869  CG2 THR A 110       7.568  -2.485  -5.595  1.00 98.24           C  
ATOM    870  OG1 THR A 110       8.423  -4.307  -6.848  1.00 98.24           O  
ATOM    871  N   LYS A 111       9.513  -3.362  -9.815  1.00 97.90           N  
ATOM    872  CA  LYS A 111      10.577  -3.806 -10.736  1.00 97.90           C  
ATOM    873  C   LYS A 111      10.583  -3.077 -12.087  1.00 97.90           C  
ATOM    874  CB  LYS A 111      10.482  -5.332 -10.912  1.00 97.90           C  
ATOM    875  O   LYS A 111      11.465  -3.322 -12.906  1.00 97.90           O  
ATOM    876  CG  LYS A 111      10.579  -6.076  -9.568  1.00 97.90           C  
ATOM    877  CD  LYS A 111      10.332  -7.584  -9.696  1.00 97.90           C  
ATOM    878  CE  LYS A 111      10.325  -8.158  -8.271  1.00 97.90           C  
ATOM    879  NZ  LYS A 111       9.840  -9.558  -8.198  1.00 97.90           N  
ATOM    880  N   GLU A 112       9.606  -2.211 -12.355  1.00 97.43           N  
ATOM    881  CA  GLU A 112       9.505  -1.467 -13.617  1.00 97.43           C  
ATOM    882  C   GLU A 112       9.953  -0.006 -13.454  1.00 97.43           C  
ATOM    883  CB  GLU A 112       8.085  -1.543 -14.198  1.00 97.43           C  
ATOM    884  O   GLU A 112       9.720   0.587 -12.397  1.00 97.43           O  
ATOM    885  CG  GLU A 112       7.739  -2.972 -14.648  1.00 97.43           C  
ATOM    886  CD  GLU A 112       6.386  -3.083 -15.360  1.00 97.43           C  
ATOM    887  OE1 GLU A 112       5.819  -4.205 -15.390  1.00 97.43           O  
ATOM    888  OE2 GLU A 112       5.872  -2.094 -15.915  1.00 97.43           O  
ATOM    889  N   PRO A 113      10.568   0.608 -14.486  1.00 97.12           N  
ATOM    890  CA  PRO A 113      10.916   2.025 -14.456  1.00 97.12           C  
ATOM    891  C   PRO A 113       9.703   2.904 -14.149  1.00 97.12           C  
ATOM    892  CB  PRO A 113      11.507   2.352 -15.830  1.00 97.12           C  
ATOM    893  O   PRO A 113       8.618   2.679 -14.685  1.00 97.12           O  
ATOM    894  CG  PRO A 113      11.973   1.000 -16.362  1.00 97.12           C  
ATOM    895  CD  PRO A 113      10.977   0.017 -15.753  1.00 97.12           C  
ATOM    896  N   MET A 114       9.902   3.922 -13.308  1.00 98.05           N  
ATOM    897  CA  MET A 114       8.855   4.846 -12.842  1.00 98.05           C  
ATOM    898  C   MET A 114       7.727   4.196 -12.021  1.00 98.05           C  
ATOM    899  CB  MET A 114       8.300   5.684 -14.015  1.00 98.05           C  
ATOM    900  O   MET A 114       6.756   4.875 -11.699  1.00 98.05           O  
ATOM    901  CG  MET A 114       9.382   6.430 -14.808  1.00 98.05           C  
ATOM    902  SD  MET A 114      10.432   7.547 -13.837  1.00 98.05           S  
ATOM    903  CE  MET A 114       9.161   8.649 -13.172  1.00 98.05           C  
ATOM    904  N   ASN A 115       7.851   2.911 -11.675  1.00 98.50           N  
ATOM    905  CA  ASN A 115       6.966   2.147 -10.792  1.00 98.50           C  
ATOM    906  C   ASN A 115       5.451   2.405 -11.004  1.00 98.50           C  
ATOM    907  CB  ASN A 115       7.422   2.322  -9.329  1.00 98.50           C  
ATOM    908  O   ASN A 115       4.757   2.757 -10.049  1.00 98.50           O  
ATOM    909  CG  ASN A 115       8.922   2.284  -9.124  1.00 98.50           C  
ATOM    910  ND2 ASN A 115       9.546   1.135  -9.184  1.00 98.50           N  
ATOM    911  OD1 ASN A 115       9.543   3.312  -8.915  1.00 98.50           O  
ATOM    912  N   PRO A 116       4.907   2.264 -12.230  1.00 98.41           N  
ATOM    913  CA  PRO A 116       3.469   2.414 -12.470  1.00 98.41           C  
ATOM    914  C   PRO A 116       2.654   1.386 -11.681  1.00 98.41           C  
ATOM    915  CB  PRO A 116       3.281   2.181 -13.970  1.00 98.41           C  
ATOM    916  O   PRO A 116       3.151   0.304 -11.374  1.00 98.41           O  
ATOM    917  CG  PRO A 116       4.446   1.252 -14.318  1.00 98.41           C  
ATOM    918  CD  PRO A 116       5.569   1.767 -13.428  1.00 98.41           C  
ATOM    919  N   ILE A 117       1.370   1.662 -11.448  1.00 98.67           N  
ATOM    920  CA  ILE A 117       0.452   0.614 -10.986  1.00 98.67           C  
ATOM    921  C   ILE A 117       0.089  -0.293 -12.167  1.00 98.67           C  
ATOM    922  CB  ILE A 117      -0.773   1.184 -10.240  1.00 98.67           C  
ATOM    923  O   ILE A 117      -0.217   0.183 -13.266  1.00 98.67           O  
ATOM    924  CG1 ILE A 117      -0.344   1.820  -8.903  1.00 98.67           C  
ATOM    925  CG2 ILE A 117      -1.828   0.092  -9.994  1.00 98.67           C  
ATOM    926  CD1 ILE A 117      -1.442   2.694  -8.283  1.00 98.67           C  
ATOM    927  N   LYS A 118       0.102  -1.606 -11.940  1.00 97.31           N  
ATOM    928  CA  LYS A 118      -0.349  -2.633 -12.887  1.00 97.31           C  
ATOM    929  C   LYS A 118      -1.081  -3.748 -12.154  1.00 97.31           C  
ATOM    930  CB  LYS A 118       0.851  -3.172 -13.679  1.00 97.31           C  
ATOM    931  O   LYS A 118      -1.003  -3.849 -10.937  1.00 97.31           O  
ATOM    932  CG  LYS A 118       1.754  -4.103 -12.857  1.00 97.31           C  
ATOM    933  CD  LYS A 118       2.905  -4.608 -13.722  1.00 97.31           C  
ATOM    934  CE  LYS A 118       3.798  -5.513 -12.877  1.00 97.31           C  
ATOM    935  NZ  LYS A 118       4.879  -6.090 -13.704  1.00 97.31           N  
ATOM    936  N   GLN A 119      -1.761  -4.615 -12.893  1.00 97.20           N  
ATOM    937  CA  GLN A 119      -2.328  -5.822 -12.302  1.00 97.20           C  
ATOM    938  C   GLN A 119      -1.262  -6.921 -12.191  1.00 97.20           C  
ATOM    939  CB  GLN A 119      -3.547  -6.254 -13.116  1.00 97.20           C  
ATOM    940  O   GLN A 119      -0.527  -7.176 -13.150  1.00 97.20           O  
ATOM    941  CG  GLN A 119      -4.400  -7.287 -12.363  1.00 97.20           C  
ATOM    942  CD  GLN A 119      -5.747  -7.550 -13.024  1.00 97.20           C  
ATOM    943  NE2 GLN A 119      -6.541  -8.430 -12.459  1.00 97.20           N  
ATOM    944  OE1 GLN A 119      -6.103  -7.003 -14.056  1.00 97.20           O  
ATOM    945  N   TYR A 120      -1.201  -7.596 -11.043  1.00 95.04           N  
ATOM    946  CA  TYR A 120      -0.337  -8.752 -10.818  1.00 95.04           C  
ATOM    947  C   TYR A 120      -0.653  -9.854 -11.835  1.00 95.04           C  
ATOM    948  CB  TYR A 120      -0.512  -9.266  -9.381  1.00 95.04           C  
ATOM    949  O   TYR A 120      -1.816 -10.215 -12.045  1.00 95.04           O  
ATOM    950  CG  TYR A 120       0.401 -10.424  -8.996  1.00 95.04           C  
ATOM    951  CD1 TYR A 120       0.026 -11.761  -9.229  1.00 95.04           C  
ATOM    952  CD2 TYR A 120       1.640 -10.172  -8.385  1.00 95.04           C  
ATOM    953  CE1 TYR A 120       0.882 -12.811  -8.837  1.00 95.04           C  
ATOM    954  CE2 TYR A 120       2.515 -11.208  -8.028  1.00 95.04           C  
ATOM    955  OH  TYR A 120       2.938 -13.566  -7.889  1.00 95.04           O  
ATOM    956  CZ  TYR A 120       2.134 -12.538  -8.257  1.00 95.04           C  
ATOM    957  N   VAL A 121       0.389 -10.424 -12.443  1.00 93.36           N  
ATOM    958  CA  VAL A 121       0.272 -11.540 -13.390  1.00 93.36           C  
ATOM    959  C   VAL A 121       0.820 -12.803 -12.738  1.00 93.36           C  
ATOM    960  CB  VAL A 121       0.967 -11.241 -14.733  1.00 93.36           C  
ATOM    961  O   VAL A 121       1.999 -12.869 -12.403  1.00 93.36           O  
ATOM    962  CG1 VAL A 121       0.793 -12.404 -15.721  1.00 93.36           C  
ATOM    963  CG2 VAL A 121       0.378  -9.992 -15.401  1.00 93.36           C  
ATOM    964  N   LYS A 122      -0.032 -13.820 -12.590  1.00 89.35           N  
ATOM    965  CA  LYS A 122       0.330 -15.154 -12.099  1.00 89.35           C  
ATOM    966  C   LYS A 122       0.138 -16.165 -13.218  1.00 89.35           C  
ATOM    967  CB  LYS A 122      -0.549 -15.528 -10.898  1.00 89.35           C  
ATOM    968  O   LYS A 122      -0.945 -16.220 -13.793  1.00 89.35           O  
ATOM    969  CG  LYS A 122       0.128 -16.629 -10.073  1.00 89.35           C  
ATOM    970  CD  LYS A 122      -0.733 -17.023  -8.871  1.00 89.35           C  
ATOM    971  CE  LYS A 122      -0.154 -18.285  -8.228  1.00 89.35           C  
ATOM    972  NZ  LYS A 122      -1.017 -18.761  -7.117  1.00 89.35           N  
ATOM    973  N   ASP A 123       1.165 -16.948 -13.538  1.00 90.00           N  
ATOM    974  CA  ASP A 123       1.083 -18.010 -14.555  1.00 90.00           C  
ATOM    975  C   ASP A 123       0.513 -17.513 -15.903  1.00 90.00           C  
ATOM    976  CB  ASP A 123       0.354 -19.235 -13.972  1.00 90.00           C  
ATOM    977  O   ASP A 123      -0.326 -18.155 -16.536  1.00 90.00           O  
ATOM    978  CG  ASP A 123       0.970 -19.689 -12.644  1.00 90.00           C  
ATOM    979  OD1 ASP A 123       2.218 -19.706 -12.570  1.00 90.00           O  
ATOM    980  OD2 ASP A 123       0.197 -19.947 -11.691  1.00 90.00           O  
ATOM    981  N   GLY A 124       0.926 -16.308 -16.316  1.00 90.26           N  
ATOM    982  CA  GLY A 124       0.472 -15.662 -17.553  1.00 90.26           C  
ATOM    983  C   GLY A 124      -0.968 -15.134 -17.526  1.00 90.26           C  
ATOM    984  O   GLY A 124      -1.471 -14.713 -18.565  1.00 90.26           O  
ATOM    985  N   LYS A 125      -1.647 -15.136 -16.373  1.00 92.09           N  
ATOM    986  CA  LYS A 125      -3.010 -14.615 -16.206  1.00 92.09           C  
ATOM    987  C   LYS A 125      -3.044 -13.457 -15.220  1.00 92.09           C  
ATOM    988  CB  LYS A 125      -3.955 -15.733 -15.750  1.00 92.09           C  
ATOM    989  O   LYS A 125      -2.321 -13.443 -14.227  1.00 92.09           O  
ATOM    990  CG  LYS A 125      -4.092 -16.825 -16.817  1.00 92.09           C  
ATOM    991  CD  LYS A 125      -5.061 -17.906 -16.339  1.00 92.09           C  
ATOM    992  CE  LYS A 125      -5.138 -19.015 -17.389  1.00 92.09           C  
ATOM    993  NZ  LYS A 125      -6.040 -20.102 -16.943  1.00 92.09           N  
ATOM    994  N   LEU A 126      -3.919 -12.496 -15.490  1.00 93.83           N  
ATOM    995  CA  LEU A 126      -4.218 -11.418 -14.555  1.00 93.83           C  
ATOM    996  C   LEU A 126      -4.827 -11.999 -13.281  1.00 93.83           C  
ATOM    997  CB  LEU A 126      -5.200 -10.446 -15.210  1.00 93.83           C  
ATOM    998  O   LEU A 126      -5.746 -12.817 -13.346  1.00 93.83           O  
ATOM    999  CG  LEU A 126      -4.649  -9.731 -16.445  1.00 93.83           C  
ATOM   1000  CD1 LEU A 126      -5.785  -8.949 -17.080  1.00 93.83           C  
ATOM   1001  CD2 LEU A 126      -3.519  -8.755 -16.129  1.00 93.83           C  
ATOM   1002  N   ARG A 127      -4.298 -11.596 -12.127  1.00 94.41           N  
ATOM   1003  CA  ARG A 127      -4.759 -12.094 -10.837  1.00 94.41           C  
ATOM   1004  C   ARG A 127      -5.912 -11.256 -10.313  1.00 94.41           C  
ATOM   1005  CB  ARG A 127      -3.593 -12.171  -9.853  1.00 94.41           C  
ATOM   1006  O   ARG A 127      -5.825 -10.030 -10.217  1.00 94.41           O  
ATOM   1007  CG  ARG A 127      -4.021 -12.777  -8.509  1.00 94.41           C  
ATOM   1008  CD  ARG A 127      -2.812 -12.998  -7.601  1.00 94.41           C  
ATOM   1009  NE  ARG A 127      -3.197 -13.746  -6.391  1.00 94.41           N  
ATOM   1010  NH1 ARG A 127      -1.192 -13.619  -5.284  1.00 94.41           N  
ATOM   1011  NH2 ARG A 127      -2.907 -14.769  -4.393  1.00 94.41           N  
ATOM   1012  CZ  ARG A 127      -2.433 -14.030  -5.356  1.00 94.41           C  
ATOM   1013  N   TYR A 128      -6.944 -11.962  -9.886  1.00 94.80           N  
ATOM   1014  CA  TYR A 128      -8.046 -11.426  -9.114  1.00 94.80           C  
ATOM   1015  C   TYR A 128      -8.115 -12.180  -7.790  1.00 94.80           C  
ATOM   1016  CB  TYR A 128      -9.338 -11.547  -9.915  1.00 94.80           C  
ATOM   1017  O   TYR A 128      -7.883 -13.389  -7.750  1.00 94.80           O  
ATOM   1018  CG  TYR A 128      -9.336 -10.776 -11.223  1.00 94.80           C  
ATOM   1019  CD1 TYR A 128      -9.919  -9.497 -11.281  1.00 94.80           C  
ATOM   1020  CD2 TYR A 128      -8.792 -11.347 -12.390  1.00 94.80           C  
ATOM   1021  CE1 TYR A 128      -9.984  -8.797 -12.499  1.00 94.80           C  
ATOM   1022  CE2 TYR A 128      -8.834 -10.641 -13.607  1.00 94.80           C  
ATOM   1023  OH  TYR A 128      -9.467  -8.695 -14.841  1.00 94.80           O  
ATOM   1024  CZ  TYR A 128      -9.443  -9.372 -13.666  1.00 94.80           C  
ATOM   1025  N   VAL A 129      -8.379 -11.471  -6.699  1.00 95.35           N  
ATOM   1026  CA  VAL A 129      -8.656 -12.100  -5.408  1.00 95.35           C  
ATOM   1027  C   VAL A 129     -10.065 -12.690  -5.445  1.00 95.35           C  
ATOM   1028  CB  VAL A 129      -8.447 -11.125  -4.236  1.00 95.35           C  
ATOM   1029  O   VAL A 129     -11.004 -12.079  -5.958  1.00 95.35           O  
ATOM   1030  CG1 VAL A 129      -8.794 -11.787  -2.898  1.00 95.35           C  
ATOM   1031  CG2 VAL A 129      -6.978 -10.686  -4.173  1.00 95.35           C  
ATOM   1032  N   ALA A 130     -10.221 -13.892  -4.903  1.00 95.00           N  
ATOM   1033  CA  ALA A 130     -11.512 -14.558  -4.845  1.00 95.00           C  
ATOM   1034  C   ALA A 130     -12.508 -13.789  -3.959  1.00 95.00           C  
ATOM   1035  CB  ALA A 130     -11.275 -15.977  -4.330  1.00 95.00           C  
ATOM   1036  O   ALA A 130     -12.169 -13.344  -2.861  1.00 95.00           O  
ATOM   1037  N   ASN A 131     -13.769 -13.696  -4.389  1.00 96.78           N  
ATOM   1038  CA  ASN A 131     -14.846 -13.277  -3.493  1.00 96.78           C  
ATOM   1039  C   ASN A 131     -15.169 -14.440  -2.550  1.00 96.78           C  
ATOM   1040  CB  ASN A 131     -16.085 -12.838  -4.287  1.00 96.78           C  
ATOM   1041  O   ASN A 131     -15.596 -15.503  -3.003  1.00 96.78           O  
ATOM   1042  CG  ASN A 131     -15.803 -11.705  -5.247  1.00 96.78           C  
ATOM   1043  ND2 ASN A 131     -15.973 -11.932  -6.528  1.00 96.78           N  
ATOM   1044  OD1 ASN A 131     -15.447 -10.610  -4.842  1.00 96.78           O  
ATOM   1045  N   ILE A 132     -14.982 -14.255  -1.246  1.00 96.41           N  
ATOM   1046  CA  ILE A 132     -15.241 -15.276  -0.224  1.00 96.41           C  
ATOM   1047  C   ILE A 132     -16.406 -14.784   0.614  1.00 96.41           C  
ATOM   1048  CB  ILE A 132     -13.991 -15.521   0.650  1.00 96.41           C  
ATOM   1049  O   ILE A 132     -16.231 -13.827   1.356  1.00 96.41           O  
ATOM   1050  CG1 ILE A 132     -12.818 -16.031  -0.211  1.00 96.41           C  
ATOM   1051  CG2 ILE A 132     -14.328 -16.527   1.770  1.00 96.41           C  
ATOM   1052  CD1 ILE A 132     -11.499 -16.116   0.559  1.00 96.41           C  
ATOM   1053  N   PHE A 133     -17.582 -15.409   0.522  1.00 95.75           N  
ATOM   1054  CA  PHE A 133     -18.760 -14.946   1.262  1.00 95.75           C  
ATOM   1055  C   PHE A 133     -18.450 -14.817   2.771  1.00 95.75           C  
ATOM   1056  CB  PHE A 133     -19.946 -15.889   1.022  1.00 95.75           C  
ATOM   1057  O   PHE A 133     -17.970 -15.788   3.361  1.00 95.75           O  
ATOM   1058  CG  PHE A 133     -21.203 -15.472   1.767  1.00 95.75           C  
ATOM   1059  CD1 PHE A 133     -21.462 -15.976   3.056  1.00 95.75           C  
ATOM   1060  CD2 PHE A 133     -22.089 -14.541   1.192  1.00 95.75           C  
ATOM   1061  CE1 PHE A 133     -22.600 -15.552   3.766  1.00 95.75           C  
ATOM   1062  CE2 PHE A 133     -23.226 -14.115   1.904  1.00 95.75           C  
ATOM   1063  CZ  PHE A 133     -23.482 -14.622   3.190  1.00 95.75           C  
ATOM   1064  N   PRO A 134     -18.725 -13.661   3.416  1.00 95.41           N  
ATOM   1065  CA  PRO A 134     -19.504 -12.509   2.931  1.00 95.41           C  
ATOM   1066  C   PRO A 134     -18.674 -11.355   2.320  1.00 95.41           C  
ATOM   1067  CB  PRO A 134     -20.265 -12.055   4.178  1.00 95.41           C  
ATOM   1068  O   PRO A 134     -19.207 -10.277   2.064  1.00 95.41           O  
ATOM   1069  CG  PRO A 134     -19.226 -12.248   5.281  1.00 95.41           C  
ATOM   1070  CD  PRO A 134     -18.488 -13.515   4.848  1.00 95.41           C  
ATOM   1071  N   TYR A 135     -17.377 -11.542   2.109  1.00 96.46           N  
ATOM   1072  CA  TYR A 135     -16.429 -10.536   1.640  1.00 96.46           C  
ATOM   1073  C   TYR A 135     -16.343 -10.473   0.106  1.00 96.46           C  
ATOM   1074  CB  TYR A 135     -15.052 -10.819   2.255  1.00 96.46           C  
ATOM   1075  O   TYR A 135     -15.959 -11.436  -0.561  1.00 96.46           O  
ATOM   1076  CG  TYR A 135     -15.054 -11.174   3.737  1.00 96.46           C  
ATOM   1077  CD1 TYR A 135     -15.682 -10.324   4.669  1.00 96.46           C  
ATOM   1078  CD2 TYR A 135     -14.454 -12.371   4.179  1.00 96.46           C  
ATOM   1079  CE1 TYR A 135     -15.722 -10.672   6.032  1.00 96.46           C  
ATOM   1080  CE2 TYR A 135     -14.483 -12.719   5.545  1.00 96.46           C  
ATOM   1081  OH  TYR A 135     -15.184 -12.204   7.792  1.00 96.46           O  
ATOM   1082  CZ  TYR A 135     -15.120 -11.870   6.474  1.00 96.46           C  
ATOM   1083  N   LYS A 136     -16.670  -9.306  -0.460  1.00 96.21           N  
ATOM   1084  CA  LYS A 136     -16.481  -9.003  -1.886  1.00 96.21           C  
ATOM   1085  C   LYS A 136     -15.148  -8.292  -2.098  1.00 96.21           C  
ATOM   1086  CB  LYS A 136     -17.633  -8.126  -2.396  1.00 96.21           C  
ATOM   1087  O   LYS A 136     -14.987  -7.188  -1.574  1.00 96.21           O  
ATOM   1088  CG  LYS A 136     -17.531  -7.970  -3.917  1.00 96.21           C  
ATOM   1089  CD  LYS A 136     -18.622  -7.056  -4.469  1.00 96.21           C  
ATOM   1090  CE  LYS A 136     -18.307  -6.837  -5.950  1.00 96.21           C  
ATOM   1091  NZ  LYS A 136     -19.146  -5.775  -6.544  1.00 96.21           N  
ATOM   1092  N   GLY A 137     -14.261  -8.871  -2.909  1.00 97.06           N  
ATOM   1093  CA  GLY A 137     -12.941  -8.313  -3.206  1.00 97.06           C  
ATOM   1094  C   GLY A 137     -12.214  -7.834  -1.949  1.00 97.06           C  
ATOM   1095  O   GLY A 137     -12.328  -8.458  -0.895  1.00 97.06           O  
ATOM   1096  N   TYR A 138     -11.520  -6.703  -2.043  1.00 98.48           N  
ATOM   1097  CA  TYR A 138     -10.936  -6.015  -0.891  1.00 98.48           C  
ATOM   1098  C   TYR A 138     -12.019  -5.247  -0.124  1.00 98.48           C  
ATOM   1099  CB  TYR A 138      -9.809  -5.086  -1.360  1.00 98.48           C  
ATOM   1100  O   TYR A 138     -12.770  -4.463  -0.702  1.00 98.48           O  
ATOM   1101  CG  TYR A 138      -8.572  -5.836  -1.816  1.00 98.48           C  
ATOM   1102  CD1 TYR A 138      -7.427  -5.866  -0.997  1.00 98.48           C  
ATOM   1103  CD2 TYR A 138      -8.561  -6.508  -3.054  1.00 98.48           C  
ATOM   1104  CE1 TYR A 138      -6.270  -6.542  -1.422  1.00 98.48           C  
ATOM   1105  CE2 TYR A 138      -7.416  -7.211  -3.472  1.00 98.48           C  
ATOM   1106  OH  TYR A 138      -5.137  -7.849  -3.083  1.00 98.48           O  
ATOM   1107  CZ  TYR A 138      -6.263  -7.218  -2.660  1.00 98.48           C  
ATOM   1108  N   ILE A 139     -12.114  -5.439   1.194  1.00 98.28           N  
ATOM   1109  CA  ILE A 139     -13.165  -4.806   2.019  1.00 98.28           C  
ATOM   1110  C   ILE A 139     -12.806  -3.382   2.503  1.00 98.28           C  
ATOM   1111  CB  ILE A 139     -13.635  -5.747   3.149  1.00 98.28           C  
ATOM   1112  O   ILE A 139     -13.612  -2.736   3.180  1.00 98.28           O  
ATOM   1113  CG1 ILE A 139     -12.511  -5.995   4.170  1.00 98.28           C  
ATOM   1114  CG2 ILE A 139     -14.184  -7.059   2.558  1.00 98.28           C  
ATOM   1115  CD1 ILE A 139     -12.930  -6.820   5.391  1.00 98.28           C  
ATOM   1116  N   TRP A 140     -11.643  -2.875   2.084  1.00 98.76           N  
ATOM   1117  CA  TRP A 140     -11.091  -1.528   2.314  1.00 98.76           C  
ATOM   1118  C   TRP A 140     -10.694  -0.900   0.982  1.00 98.76           C  
ATOM   1119  CB  TRP A 140      -9.823  -1.606   3.176  1.00 98.76           C  
ATOM   1120  O   TRP A 140     -10.594  -1.613  -0.015  1.00 98.76           O  
ATOM   1121  CG  TRP A 140      -9.840  -2.681   4.189  1.00 98.76           C  
ATOM   1122  CD1 TRP A 140     -10.397  -2.606   5.411  1.00 98.76           C  
ATOM   1123  CD2 TRP A 140      -9.306  -4.020   4.050  1.00 98.76           C  
ATOM   1124  CE2 TRP A 140      -9.643  -4.730   5.225  1.00 98.76           C  
ATOM   1125  CE3 TRP A 140      -8.580  -4.711   3.057  1.00 98.76           C  
ATOM   1126  NE1 TRP A 140     -10.317  -3.837   6.025  1.00 98.76           N  
ATOM   1127  CH2 TRP A 140      -8.570  -6.741   4.399  1.00 98.76           C  
ATOM   1128  CZ2 TRP A 140      -9.309  -6.065   5.369  1.00 98.76           C  
ATOM   1129  CZ3 TRP A 140      -8.199  -6.055   3.235  1.00 98.76           C  
ATOM   1130  N   ASN A 141     -10.385   0.398   0.971  1.00 98.89           N  
ATOM   1131  CA  ASN A 141      -9.457   0.874  -0.053  1.00 98.89           C  
ATOM   1132  C   ASN A 141      -8.068   0.385   0.352  1.00 98.89           C  
ATOM   1133  CB  ASN A 141      -9.509   2.395  -0.201  1.00 98.89           C  
ATOM   1134  O   ASN A 141      -7.657   0.571   1.497  1.00 98.89           O  
ATOM   1135  CG  ASN A 141     -10.906   2.898  -0.466  1.00 98.89           C  
ATOM   1136  ND2 ASN A 141     -11.454   3.658   0.455  1.00 98.89           N  
ATOM   1137  OD1 ASN A 141     -11.521   2.606  -1.487  1.00 98.89           O  
ATOM   1138  N   TYR A 142      -7.384  -0.278  -0.564  1.00 98.89           N  
ATOM   1139  CA  TYR A 142      -6.114  -0.925  -0.295  1.00 98.89           C  
ATOM   1140  C   TYR A 142      -5.013  -0.285  -1.128  1.00 98.89           C  
ATOM   1141  CB  TYR A 142      -6.272  -2.417  -0.550  1.00 98.89           C  
ATOM   1142  O   TYR A 142      -5.262   0.206  -2.232  1.00 98.89           O  
ATOM   1143  CG  TYR A 142      -5.087  -3.227  -0.111  1.00 98.89           C  
ATOM   1144  CD1 TYR A 142      -4.014  -3.459  -0.996  1.00 98.89           C  
ATOM   1145  CD2 TYR A 142      -5.054  -3.708   1.209  1.00 98.89           C  
ATOM   1146  CE1 TYR A 142      -2.909  -4.209  -0.565  1.00 98.89           C  
ATOM   1147  CE2 TYR A 142      -3.968  -4.489   1.624  1.00 98.89           C  
ATOM   1148  OH  TYR A 142      -1.945  -5.581   1.125  1.00 98.89           O  
ATOM   1149  CZ  TYR A 142      -2.916  -4.749   0.731  1.00 98.89           C  
ATOM   1150  N   GLY A 143      -3.810  -0.247  -0.584  1.00 98.80           N  
ATOM   1151  CA  GLY A 143      -2.667   0.352  -1.240  1.00 98.80           C  
ATOM   1152  C   GLY A 143      -1.468   0.381  -0.315  1.00 98.80           C  
ATOM   1153  O   GLY A 143      -1.405  -0.404   0.623  1.00 98.80           O  
ATOM   1154  N   THR A 144      -0.573   1.342  -0.514  1.00 98.87           N  
ATOM   1155  CA  THR A 144       0.724   1.341   0.168  1.00 98.87           C  
ATOM   1156  C   THR A 144       1.198   2.742   0.563  1.00 98.87           C  
ATOM   1157  CB  THR A 144       1.735   0.599  -0.712  1.00 98.87           C  
ATOM   1158  O   THR A 144       0.716   3.754   0.030  1.00 98.87           O  
ATOM   1159  CG2 THR A 144       2.117   1.356  -1.986  1.00 98.87           C  
ATOM   1160  OG1 THR A 144       2.895   0.422   0.032  1.00 98.87           O  
ATOM   1161  N   LEU A 145       2.138   2.826   1.511  1.00 98.86           N  
ATOM   1162  CA  LEU A 145       2.867   4.065   1.793  1.00 98.86           C  
ATOM   1163  C   LEU A 145       4.114   4.180   0.897  1.00 98.86           C  
ATOM   1164  CB  LEU A 145       3.270   4.188   3.270  1.00 98.86           C  
ATOM   1165  O   LEU A 145       4.959   3.281   0.890  1.00 98.86           O  
ATOM   1166  CG  LEU A 145       2.133   4.142   4.301  1.00 98.86           C  
ATOM   1167  CD1 LEU A 145       2.708   4.454   5.684  1.00 98.86           C  
ATOM   1168  CD2 LEU A 145       1.035   5.173   4.028  1.00 98.86           C  
ATOM   1169  N   PRO A 146       4.317   5.316   0.208  1.00 98.54           N  
ATOM   1170  CA  PRO A 146       5.526   5.544  -0.565  1.00 98.54           C  
ATOM   1171  C   PRO A 146       6.744   5.665   0.345  1.00 98.54           C  
ATOM   1172  CB  PRO A 146       5.281   6.846  -1.312  1.00 98.54           C  
ATOM   1173  O   PRO A 146       6.638   6.005   1.524  1.00 98.54           O  
ATOM   1174  CG  PRO A 146       4.373   7.634  -0.375  1.00 98.54           C  
ATOM   1175  CD  PRO A 146       3.554   6.548   0.315  1.00 98.54           C  
ATOM   1176  N   GLN A 147       7.927   5.466  -0.230  1.00 98.54           N  
ATOM   1177  CA  GLN A 147       9.201   5.568   0.477  1.00 98.54           C  
ATOM   1178  C   GLN A 147       9.316   4.639   1.694  1.00 98.54           C  
ATOM   1179  CB  GLN A 147       9.513   7.027   0.839  1.00 98.54           C  
ATOM   1180  O   GLN A 147       9.955   4.982   2.691  1.00 98.54           O  
ATOM   1181  CG  GLN A 147       9.423   8.003  -0.331  1.00 98.54           C  
ATOM   1182  CD  GLN A 147       9.891   9.404   0.046  1.00 98.54           C  
ATOM   1183  NE2 GLN A 147      10.124  10.251  -0.928  1.00 98.54           N  
ATOM   1184  OE1 GLN A 147      10.048   9.782   1.205  1.00 98.54           O  
ATOM   1185  N   THR A 148       8.705   3.464   1.624  1.00 98.69           N  
ATOM   1186  CA  THR A 148       8.835   2.395   2.617  1.00 98.69           C  
ATOM   1187  C   THR A 148       9.218   1.110   1.910  1.00 98.69           C  
ATOM   1188  CB  THR A 148       7.534   2.178   3.386  1.00 98.69           C  
ATOM   1189  O   THR A 148       8.935   0.956   0.732  1.00 98.69           O  
ATOM   1190  CG2 THR A 148       7.042   3.435   4.094  1.00 98.69           C  
ATOM   1191  OG1 THR A 148       6.543   1.704   2.516  1.00 98.69           O  
ATOM   1192  N   TRP A 149       9.915   0.204   2.574  1.00 98.55           N  
ATOM   1193  CA  TRP A 149      10.271  -1.069   1.969  1.00 98.55           C  
ATOM   1194  C   TRP A 149      10.485  -2.117   3.053  1.00 98.55           C  
ATOM   1195  CB  TRP A 149      11.526  -0.862   1.117  1.00 98.55           C  
ATOM   1196  O   TRP A 149      11.202  -1.858   4.023  1.00 98.55           O  
ATOM   1197  CG  TRP A 149      12.021  -2.080   0.421  1.00 98.55           C  
ATOM   1198  CD1 TRP A 149      11.285  -2.909  -0.352  1.00 98.55           C  
ATOM   1199  CD2 TRP A 149      13.352  -2.664   0.485  1.00 98.55           C  
ATOM   1200  CE2 TRP A 149      13.374  -3.828  -0.334  1.00 98.55           C  
ATOM   1201  CE3 TRP A 149      14.538  -2.331   1.170  1.00 98.55           C  
ATOM   1202  NE1 TRP A 149      12.078  -3.950  -0.784  1.00 98.55           N  
ATOM   1203  CH2 TRP A 149      15.698  -4.244   0.194  1.00 98.55           C  
ATOM   1204  CZ2 TRP A 149      14.536  -4.590  -0.512  1.00 98.55           C  
ATOM   1205  CZ3 TRP A 149      15.691  -3.124   1.042  1.00 98.55           C  
ATOM   1206  N   GLU A 150       9.846  -3.269   2.897  1.00 98.05           N  
ATOM   1207  CA  GLU A 150       9.993  -4.437   3.760  1.00 98.05           C  
ATOM   1208  C   GLU A 150      11.150  -5.300   3.234  1.00 98.05           C  
ATOM   1209  CB  GLU A 150       8.646  -5.183   3.849  1.00 98.05           C  
ATOM   1210  O   GLU A 150      10.978  -6.151   2.367  1.00 98.05           O  
ATOM   1211  CG  GLU A 150       7.571  -4.287   4.486  1.00 98.05           C  
ATOM   1212  CD  GLU A 150       6.250  -4.997   4.819  1.00 98.05           C  
ATOM   1213  OE1 GLU A 150       6.266  -5.822   5.762  1.00 98.05           O  
ATOM   1214  OE2 GLU A 150       5.198  -4.500   4.373  1.00 98.05           O  
ATOM   1215  N   ASP A 151      12.369  -5.039   3.721  1.00 97.42           N  
ATOM   1216  CA  ASP A 151      13.600  -5.666   3.213  1.00 97.42           C  
ATOM   1217  C   ASP A 151      13.582  -7.207   3.391  1.00 97.42           C  
ATOM   1218  CB  ASP A 151      14.820  -5.015   3.901  1.00 97.42           C  
ATOM   1219  O   ASP A 151      13.558  -7.695   4.529  1.00 97.42           O  
ATOM   1220  CG  ASP A 151      16.195  -5.437   3.348  1.00 97.42           C  
ATOM   1221  OD1 ASP A 151      16.299  -6.508   2.709  1.00 97.42           O  
ATOM   1222  OD2 ASP A 151      17.176  -4.680   3.550  1.00 97.42           O  
ATOM   1223  N   PRO A 152      13.669  -8.007   2.306  1.00 97.11           N  
ATOM   1224  CA  PRO A 152      13.661  -9.472   2.376  1.00 97.11           C  
ATOM   1225  C   PRO A 152      14.955 -10.068   2.949  1.00 97.11           C  
ATOM   1226  CB  PRO A 152      13.442  -9.930   0.935  1.00 97.11           C  
ATOM   1227  O   PRO A 152      15.086 -11.284   3.097  1.00 97.11           O  
ATOM   1228  CG  PRO A 152      14.178  -8.852   0.142  1.00 97.11           C  
ATOM   1229  CD  PRO A 152      13.839  -7.584   0.922  1.00 97.11           C  
ATOM   1230  N   HIS A 153      15.952  -9.237   3.247  1.00 95.92           N  
ATOM   1231  CA  HIS A 153      17.200  -9.627   3.890  1.00 95.92           C  
ATOM   1232  C   HIS A 153      17.264  -9.202   5.361  1.00 95.92           C  
ATOM   1233  CB  HIS A 153      18.366  -9.062   3.074  1.00 95.92           C  
ATOM   1234  O   HIS A 153      18.176  -9.629   6.077  1.00 95.92           O  
ATOM   1235  CG  HIS A 153      18.345  -9.500   1.630  1.00 95.92           C  
ATOM   1236  CD2 HIS A 153      18.466  -8.703   0.523  1.00 95.92           C  
ATOM   1237  ND1 HIS A 153      18.142 -10.786   1.186  1.00 95.92           N  
ATOM   1238  CE1 HIS A 153      18.173 -10.768  -0.155  1.00 95.92           C  
ATOM   1239  NE2 HIS A 153      18.419  -9.530  -0.611  1.00 95.92           N  
ATOM   1240  N   GLU A 154      16.294  -8.417   5.837  1.00 92.77           N  
ATOM   1241  CA  GLU A 154      16.189  -8.016   7.234  1.00 92.77           C  
ATOM   1242  C   GLU A 154      15.139  -8.857   7.958  1.00 92.77           C  
ATOM   1243  CB  GLU A 154      15.948  -6.505   7.361  1.00 92.77           C  
ATOM   1244  O   GLU A 154      13.973  -8.926   7.579  1.00 92.77           O  
ATOM   1245  CG  GLU A 154      16.118  -6.058   8.824  1.00 92.77           C  
ATOM   1246  CD  GLU A 154      16.270  -4.539   9.027  1.00 92.77           C  
ATOM   1247  OE1 GLU A 154      16.362  -4.145  10.217  1.00 92.77           O  
ATOM   1248  OE2 GLU A 154      16.386  -3.783   8.036  1.00 92.77           O  
ATOM   1249  N   LYS A 155      15.569  -9.530   9.026  1.00 94.69           N  
ATOM   1250  CA  LYS A 155      14.673 -10.325   9.859  1.00 94.69           C  
ATOM   1251  C   LYS A 155      13.987  -9.420  10.877  1.00 94.69           C  
ATOM   1252  CB  LYS A 155      15.458 -11.469  10.502  1.00 94.69           C  
ATOM   1253  O   LYS A 155      14.653  -8.886  11.769  1.00 94.69           O  
ATOM   1254  CG  LYS A 155      14.493 -12.528  11.028  1.00 94.69           C  
ATOM   1255  CD  LYS A 155      15.274 -13.691  11.641  1.00 94.69           C  
ATOM   1256  CE  LYS A 155      14.291 -14.843  11.758  1.00 94.69           C  
ATOM   1257  NZ  LYS A 155      14.830 -15.989  12.510  1.00 94.69           N  
ATOM   1258  N   ASP A 156      12.670  -9.296  10.787  1.00 93.77           N  
ATOM   1259  CA  ASP A 156      11.886  -8.511  11.731  1.00 93.77           C  
ATOM   1260  C   ASP A 156      11.926  -9.165  13.123  1.00 93.77           C  
ATOM   1261  CB  ASP A 156      10.466  -8.296  11.195  1.00 93.77           C  
ATOM   1262  O   ASP A 156      11.722 -10.370  13.301  1.00 93.77           O  
ATOM   1263  CG  ASP A 156       9.637  -7.443  12.157  1.00 93.77           C  
ATOM   1264  OD1 ASP A 156       9.246  -7.964  13.228  1.00 93.77           O  
ATOM   1265  OD2 ASP A 156       9.503  -6.228  11.918  1.00 93.77           O  
ATOM   1266  N   LYS A 157      12.241  -8.362  14.144  1.00 92.67           N  
ATOM   1267  CA  LYS A 157      12.428  -8.844  15.525  1.00 92.67           C  
ATOM   1268  C   LYS A 157      11.121  -9.266  16.191  1.00 92.67           C  
ATOM   1269  CB  LYS A 157      13.095  -7.754  16.371  1.00 92.67           C  
ATOM   1270  O   LYS A 157      11.153 -10.027  17.155  1.00 92.67           O  
ATOM   1271  CG  LYS A 157      14.524  -7.461  15.905  1.00 92.67           C  
ATOM   1272  CD  LYS A 157      15.132  -6.341  16.750  1.00 92.67           C  
ATOM   1273  CE  LYS A 157      16.526  -6.027  16.206  1.00 92.67           C  
ATOM   1274  NZ  LYS A 157      17.095  -4.821  16.847  1.00 92.67           N  
ATOM   1275  N   SER A 158      10.003  -8.735  15.718  1.00 93.70           N  
ATOM   1276  CA  SER A 158       8.673  -8.948  16.272  1.00 93.70           C  
ATOM   1277  C   SER A 158       8.005 -10.192  15.696  1.00 93.70           C  
ATOM   1278  CB  SER A 158       7.785  -7.745  15.972  1.00 93.70           C  
ATOM   1279  O   SER A 158       7.298 -10.894  16.418  1.00 93.70           O  
ATOM   1280  OG  SER A 158       8.394  -6.519  16.330  1.00 93.70           O  
ATOM   1281  N   THR A 159       8.230 -10.474  14.411  1.00 95.24           N  
ATOM   1282  CA  THR A 159       7.637 -11.620  13.703  1.00 95.24           C  
ATOM   1283  C   THR A 159       8.598 -12.796  13.549  1.00 95.24           C  
ATOM   1284  CB  THR A 159       7.149 -11.199  12.315  1.00 95.24           C  
ATOM   1285  O   THR A 159       8.153 -13.928  13.378  1.00 95.24           O  
ATOM   1286  CG2 THR A 159       6.223  -9.983  12.372  1.00 95.24           C  
ATOM   1287  OG1 THR A 159       8.282 -10.894  11.554  1.00 95.24           O  
ATOM   1288  N   ASN A 160       9.912 -12.551  13.650  1.00 95.00           N  
ATOM   1289  CA  ASN A 160      10.971 -13.521  13.371  1.00 95.00           C  
ATOM   1290  C   ASN A 160      10.931 -14.057  11.918  1.00 95.00           C  
ATOM   1291  CB  ASN A 160      10.965 -14.583  14.488  1.00 95.00           C  
ATOM   1292  O   ASN A 160      11.428 -15.157  11.654  1.00 95.00           O  
ATOM   1293  CG  ASN A 160      12.184 -15.480  14.542  1.00 95.00           C  
ATOM   1294  ND2 ASN A 160      11.979 -16.777  14.584  1.00 95.00           N  
ATOM   1295  OD1 ASN A 160      13.333 -15.060  14.590  1.00 95.00           O  
ATOM   1296  N   CYS A 161      10.403 -13.257  10.990  1.00 97.08           N  
ATOM   1297  CA  CYS A 161      10.322 -13.505   9.548  1.00 97.08           C  
ATOM   1298  C   CYS A 161      11.051 -12.391   8.769  1.00 97.08           C  
ATOM   1299  CB  CYS A 161       8.837 -13.619   9.169  1.00 97.08           C  
ATOM   1300  O   CYS A 161      11.313 -11.323   9.318  1.00 97.08           O  
ATOM   1301  SG  CYS A 161       8.173 -15.210   9.729  1.00 97.08           S  
ATOM   1302  N   PHE A 162      11.415 -12.642   7.510  1.00 97.39           N  
ATOM   1303  CA  PHE A 162      11.986 -11.621   6.611  1.00 97.39           C  
ATOM   1304  C   PHE A 162      10.875 -10.790   5.960  1.00 97.39           C  
ATOM   1305  CB  PHE A 162      12.858 -12.305   5.555  1.00 97.39           C  
ATOM   1306  O   PHE A 162       9.745 -11.262   5.957  1.00 97.39           O  
ATOM   1307  CG  PHE A 162      14.105 -12.947   6.131  1.00 97.39           C  
ATOM   1308  CD1 PHE A 162      15.239 -12.156   6.378  1.00 97.39           C  
ATOM   1309  CD2 PHE A 162      14.132 -14.322   6.433  1.00 97.39           C  
ATOM   1310  CE1 PHE A 162      16.402 -12.732   6.919  1.00 97.39           C  
ATOM   1311  CE2 PHE A 162      15.292 -14.901   6.980  1.00 97.39           C  
ATOM   1312  CZ  PHE A 162      16.428 -14.106   7.222  1.00 97.39           C  
ATOM   1313  N   GLY A 163      11.156  -9.589   5.448  1.00 96.95           N  
ATOM   1314  CA  GLY A 163      10.161  -8.797   4.707  1.00 96.95           C  
ATOM   1315  C   GLY A 163       9.742  -9.435   3.375  1.00 96.95           C  
ATOM   1316  O   GLY A 163      10.463 -10.273   2.832  1.00 96.95           O  
ATOM   1317  N   ASP A 164       8.590  -9.028   2.848  1.00 96.93           N  
ATOM   1318  CA  ASP A 164       8.013  -9.510   1.581  1.00 96.93           C  
ATOM   1319  C   ASP A 164       8.561  -8.806   0.319  1.00 96.93           C  
ATOM   1320  CB  ASP A 164       6.483  -9.407   1.662  1.00 96.93           C  
ATOM   1321  O   ASP A 164       8.165  -9.116  -0.806  1.00 96.93           O  
ATOM   1322  CG  ASP A 164       5.957  -7.968   1.619  1.00 96.93           C  
ATOM   1323  OD1 ASP A 164       6.790  -7.026   1.667  1.00 96.93           O  
ATOM   1324  OD2 ASP A 164       4.720  -7.845   1.514  1.00 96.93           O  
ATOM   1325  N   ASN A 165       9.531  -7.897   0.488  1.00 97.57           N  
ATOM   1326  CA  ASN A 165      10.171  -7.115  -0.568  1.00 97.57           C  
ATOM   1327  C   ASN A 165       9.277  -6.051  -1.239  1.00 97.57           C  
ATOM   1328  CB  ASN A 165      10.900  -8.081  -1.527  1.00 97.57           C  
ATOM   1329  O   ASN A 165       9.690  -5.491  -2.263  1.00 97.57           O  
ATOM   1330  CG  ASN A 165      11.798  -7.395  -2.524  1.00 97.57           C  
ATOM   1331  ND2 ASN A 165      11.395  -7.337  -3.767  1.00 97.57           N  
ATOM   1332  OD1 ASN A 165      12.845  -6.851  -2.226  1.00 97.57           O  
ATOM   1333  N   ASP A 166       8.131  -5.707  -0.653  1.00 97.99           N  
ATOM   1334  CA  ASP A 166       7.220  -4.674  -1.149  1.00 97.99           C  
ATOM   1335  C   ASP A 166       7.188  -3.428  -0.224  1.00 97.99           C  
ATOM   1336  CB  ASP A 166       5.847  -5.324  -1.443  1.00 97.99           C  
ATOM   1337  O   ASP A 166       7.870  -3.373   0.809  1.00 97.99           O  
ATOM   1338  CG  ASP A 166       5.848  -6.167  -2.740  1.00 97.99           C  
ATOM   1339  OD1 ASP A 166       6.586  -5.797  -3.698  1.00 97.99           O  
ATOM   1340  OD2 ASP A 166       5.062  -7.137  -2.855  1.00 97.99           O  
ATOM   1341  N   PRO A 167       6.540  -2.319  -0.634  1.00 98.60           N  
ATOM   1342  CA  PRO A 167       6.318  -1.163   0.232  1.00 98.60           C  
ATOM   1343  C   PRO A 167       5.144  -1.433   1.192  1.00 98.60           C  
ATOM   1344  CB  PRO A 167       6.097   0.023  -0.722  1.00 98.60           C  
ATOM   1345  O   PRO A 167       4.176  -2.084   0.814  1.00 98.60           O  
ATOM   1346  CG  PRO A 167       6.354  -0.526  -2.125  1.00 98.60           C  
ATOM   1347  CD  PRO A 167       6.066  -2.010  -1.971  1.00 98.60           C  
ATOM   1348  N   ILE A 168       5.185  -0.874   2.407  1.00 98.78           N  
ATOM   1349  CA  ILE A 168       4.270  -1.262   3.494  1.00 98.78           C  
ATOM   1350  C   ILE A 168       2.794  -1.023   3.161  1.00 98.78           C  
ATOM   1351  CB  ILE A 168       4.662  -0.602   4.832  1.00 98.78           C  
ATOM   1352  O   ILE A 168       2.377   0.090   2.814  1.00 98.78           O  
ATOM   1353  CG1 ILE A 168       3.942  -1.284   6.009  1.00 98.78           C  
ATOM   1354  CG2 ILE A 168       4.375   0.909   4.869  1.00 98.78           C  
ATOM   1355  CD1 ILE A 168       4.457  -0.803   7.370  1.00 98.78           C  
ATOM   1356  N   ASP A 169       1.988  -2.061   3.342  1.00 98.86           N  
ATOM   1357  CA  ASP A 169       0.590  -2.071   2.939  1.00 98.86           C  
ATOM   1358  C   ASP A 169      -0.334  -1.307   3.895  1.00 98.86           C  
ATOM   1359  CB  ASP A 169       0.134  -3.519   2.786  1.00 98.86           C  
ATOM   1360  O   ASP A 169      -0.127  -1.226   5.108  1.00 98.86           O  
ATOM   1361  CG  ASP A 169       0.530  -4.129   1.445  1.00 98.86           C  
ATOM   1362  OD1 ASP A 169       0.298  -3.454   0.426  1.00 98.86           O  
ATOM   1363  OD2 ASP A 169       0.644  -5.367   1.390  1.00 98.86           O  
ATOM   1364  N   VAL A 170      -1.423  -0.764   3.347  1.00 98.93           N  
ATOM   1365  CA  VAL A 170      -2.417   0.046   4.057  1.00 98.93           C  
ATOM   1366  C   VAL A 170      -3.837  -0.373   3.687  1.00 98.93           C  
ATOM   1367  CB  VAL A 170      -2.239   1.552   3.779  1.00 98.93           C  
ATOM   1368  O   VAL A 170      -4.255  -0.328   2.532  1.00 98.93           O  
ATOM   1369  CG1 VAL A 170      -3.175   2.382   4.675  1.00 98.93           C  
ATOM   1370  CG2 VAL A 170      -0.825   2.071   4.032  1.00 98.93           C  
ATOM   1371  N   CYS A 171      -4.625  -0.678   4.713  1.00 98.93           N  
ATOM   1372  CA  CYS A 171      -6.076  -0.797   4.660  1.00 98.93           C  
ATOM   1373  C   CYS A 171      -6.712   0.516   5.137  1.00 98.93           C  
ATOM   1374  CB  CYS A 171      -6.502  -1.966   5.554  1.00 98.93           C  
ATOM   1375  O   CYS A 171      -6.730   0.812   6.337  1.00 98.93           O  
ATOM   1376  SG  CYS A 171      -5.790  -3.522   4.960  1.00 98.93           S  
ATOM   1377  N   GLU A 172      -7.256   1.302   4.209  1.00 98.85           N  
ATOM   1378  CA  GLU A 172      -7.958   2.548   4.512  1.00 98.85           C  
ATOM   1379  C   GLU A 172      -9.456   2.292   4.745  1.00 98.85           C  
ATOM   1380  CB  GLU A 172      -7.650   3.590   3.434  1.00 98.85           C  
ATOM   1381  O   GLU A 172     -10.171   1.777   3.879  1.00 98.85           O  
ATOM   1382  CG  GLU A 172      -8.067   5.019   3.800  1.00 98.85           C  
ATOM   1383  CD  GLU A 172      -9.573   5.277   3.721  1.00 98.85           C  
ATOM   1384  OE1 GLU A 172     -10.076   5.899   4.683  1.00 98.85           O  
ATOM   1385  OE2 GLU A 172     -10.222   4.901   2.717  1.00 98.85           O  
ATOM   1386  N   ILE A 173      -9.925   2.623   5.953  1.00 98.72           N  
ATOM   1387  CA  ILE A 173     -11.222   2.180   6.501  1.00 98.72           C  
ATOM   1388  C   ILE A 173     -12.341   3.230   6.417  1.00 98.72           C  
ATOM   1389  CB  ILE A 173     -11.053   1.631   7.936  1.00 98.72           C  
ATOM   1390  O   ILE A 173     -13.391   3.085   7.055  1.00 98.72           O  
ATOM   1391  CG1 ILE A 173     -10.827   2.755   8.977  1.00 98.72           C  
ATOM   1392  CG2 ILE A 173      -9.925   0.584   7.983  1.00 98.72           C  
ATOM   1393  CD1 ILE A 173     -10.775   2.262  10.423  1.00 98.72           C  
ATOM   1394  N   GLY A 174     -12.110   4.314   5.684  1.00 98.28           N  
ATOM   1395  CA  GLY A 174     -13.036   5.420   5.522  1.00 98.28           C  
ATOM   1396  C   GLY A 174     -14.320   5.041   4.790  1.00 98.28           C  
ATOM   1397  O   GLY A 174     -14.527   3.947   4.257  1.00 98.28           O  
ATOM   1398  N   SER A 175     -15.245   5.986   4.774  1.00 97.33           N  
ATOM   1399  CA  SER A 175     -16.585   5.821   4.219  1.00 97.33           C  
ATOM   1400  C   SER A 175     -16.611   5.810   2.686  1.00 97.33           C  
ATOM   1401  CB  SER A 175     -17.483   6.928   4.776  1.00 97.33           C  
ATOM   1402  O   SER A 175     -17.441   5.112   2.097  1.00 97.33           O  
ATOM   1403  OG  SER A 175     -16.976   8.207   4.443  1.00 97.33           O  
ATOM   1404  N   LYS A 176     -15.697   6.527   2.020  1.00 98.08           N  
ATOM   1405  CA  LYS A 176     -15.665   6.696   0.557  1.00 98.08           C  
ATOM   1406  C   LYS A 176     -14.964   5.520  -0.143  1.00 98.08           C  
ATOM   1407  CB  LYS A 176     -15.014   8.058   0.240  1.00 98.08           C  
ATOM   1408  O   LYS A 176     -13.941   5.040   0.325  1.00 98.08           O  
ATOM   1409  CG  LYS A 176     -15.105   8.430  -1.248  1.00 98.08           C  
ATOM   1410  CD  LYS A 176     -14.362   9.726  -1.598  1.00 98.08           C  
ATOM   1411  CE  LYS A 176     -14.305   9.873  -3.129  1.00 98.08           C  
ATOM   1412  NZ  LYS A 176     -13.123  10.653  -3.589  1.00 98.08           N  
ATOM   1413  N   ILE A 177     -15.484   5.089  -1.296  1.00 98.55           N  
ATOM   1414  CA  ILE A 177     -14.730   4.241  -2.239  1.00 98.55           C  
ATOM   1415  C   ILE A 177     -13.804   5.154  -3.045  1.00 98.55           C  
ATOM   1416  CB  ILE A 177     -15.652   3.434  -3.179  1.00 98.55           C  
ATOM   1417  O   ILE A 177     -14.275   6.102  -3.680  1.00 98.55           O  
ATOM   1418  CG1 ILE A 177     -16.682   2.606  -2.382  1.00 98.55           C  
ATOM   1419  CG2 ILE A 177     -14.810   2.525  -4.095  1.00 98.55           C  
ATOM   1420  CD1 ILE A 177     -17.671   1.862  -3.284  1.00 98.55           C  
ATOM   1421  N   LEU A 178     -12.504   4.894  -2.978  1.00 98.32           N  
ATOM   1422  CA  LEU A 178     -11.473   5.646  -3.688  1.00 98.32           C  
ATOM   1423  C   LEU A 178     -11.155   4.984  -5.029  1.00 98.32           C  
ATOM   1424  CB  LEU A 178     -10.229   5.762  -2.793  1.00 98.32           C  
ATOM   1425  O   LEU A 178     -11.541   3.848  -5.278  1.00 98.32           O  
ATOM   1426  CG  LEU A 178     -10.498   6.432  -1.435  1.00 98.32           C  
ATOM   1427  CD1 LEU A 178      -9.255   6.332  -0.566  1.00 98.32           C  
ATOM   1428  CD2 LEU A 178     -10.889   7.906  -1.577  1.00 98.32           C  
ATOM   1429  N   SER A 179     -10.461   5.705  -5.894  1.00 98.24           N  
ATOM   1430  CA  SER A 179     -10.067   5.266  -7.231  1.00 98.24           C  
ATOM   1431  C   SER A 179      -8.616   4.788  -7.220  1.00 98.24           C  
ATOM   1432  CB  SER A 179     -10.261   6.383  -8.269  1.00 98.24           C  
ATOM   1433  O   SER A 179      -7.786   5.321  -6.483  1.00 98.24           O  
ATOM   1434  OG  SER A 179     -11.393   7.181  -7.968  1.00 98.24           O  
ATOM   1435  N   CYS A 180      -8.299   3.806  -8.065  1.00 98.24           N  
ATOM   1436  CA  CYS A 180      -6.925   3.358  -8.280  1.00 98.24           C  
ATOM   1437  C   CYS A 180      -6.053   4.547  -8.714  1.00 98.24           C  
ATOM   1438  CB  CYS A 180      -6.938   2.245  -9.336  1.00 98.24           C  
ATOM   1439  O   CYS A 180      -6.420   5.302  -9.614  1.00 98.24           O  
ATOM   1440  SG  CYS A 180      -5.256   1.664  -9.685  1.00 98.24           S  
ATOM   1441  N   GLY A 181      -4.902   4.706  -8.071  1.00 98.35           N  
ATOM   1442  CA  GLY A 181      -3.957   5.792  -8.287  1.00 98.35           C  
ATOM   1443  C   GLY A 181      -4.268   7.102  -7.558  1.00 98.35           C  
ATOM   1444  O   GLY A 181      -3.487   8.045  -7.681  1.00 98.35           O  
ATOM   1445  N   GLU A 182      -5.358   7.199  -6.783  1.00 98.12           N  
ATOM   1446  CA  GLU A 182      -5.539   8.348  -5.888  1.00 98.12           C  
ATOM   1447  C   GLU A 182      -4.428   8.366  -4.827  1.00 98.12           C  
ATOM   1448  CB  GLU A 182      -6.938   8.397  -5.226  1.00 98.12           C  
ATOM   1449  O   GLU A 182      -4.125   7.350  -4.203  1.00 98.12           O  
ATOM   1450  CG  GLU A 182      -8.034   8.923  -6.172  1.00 98.12           C  
ATOM   1451  CD  GLU A 182      -9.402   9.175  -5.489  1.00 98.12           C  
ATOM   1452  OE1 GLU A 182     -10.358   8.396  -5.715  1.00 98.12           O  
ATOM   1453  OE2 GLU A 182      -9.583  10.194  -4.779  1.00 98.12           O  
ATOM   1454  N   VAL A 183      -3.842   9.543  -4.598  1.00 98.05           N  
ATOM   1455  CA  VAL A 183      -2.901   9.779  -3.497  1.00 98.05           C  
ATOM   1456  C   VAL A 183      -3.629  10.584  -2.433  1.00 98.05           C  
ATOM   1457  CB  VAL A 183      -1.620  10.487  -3.957  1.00 98.05           C  
ATOM   1458  O   VAL A 183      -4.023  11.728  -2.675  1.00 98.05           O  
ATOM   1459  CG1 VAL A 183      -0.620  10.622  -2.799  1.00 98.05           C  
ATOM   1460  CG2 VAL A 183      -0.938   9.733  -5.103  1.00 98.05           C  
ATOM   1461  N   ILE A 184      -3.840   9.979  -1.269  1.00 97.26           N  
ATOM   1462  CA  ILE A 184      -4.620  10.567  -0.177  1.00 97.26           C  
ATOM   1463  C   ILE A 184      -3.782  10.721   1.085  1.00 97.26           C  
ATOM   1464  CB  ILE A 184      -5.910   9.768   0.095  1.00 97.26           C  
ATOM   1465  O   ILE A 184      -2.781  10.036   1.275  1.00 97.26           O  
ATOM   1466  CG1 ILE A 184      -5.619   8.303   0.475  1.00 97.26           C  
ATOM   1467  CG2 ILE A 184      -6.851   9.840  -1.122  1.00 97.26           C  
ATOM   1468  CD1 ILE A 184      -6.752   7.692   1.294  1.00 97.26           C  
ATOM   1469  N   HIS A 185      -4.215  11.610   1.974  1.00 96.72           N  
ATOM   1470  CA  HIS A 185      -3.615  11.737   3.294  1.00 96.72           C  
ATOM   1471  C   HIS A 185      -4.339  10.821   4.277  1.00 96.72           C  
ATOM   1472  CB  HIS A 185      -3.648  13.189   3.766  1.00 96.72           C  
ATOM   1473  O   HIS A 185      -5.565  10.898   4.396  1.00 96.72           O  
ATOM   1474  CG  HIS A 185      -3.022  14.191   2.831  1.00 96.72           C  
ATOM   1475  CD2 HIS A 185      -2.117  13.967   1.824  1.00 96.72           C  
ATOM   1476  ND1 HIS A 185      -3.237  15.547   2.888  1.00 96.72           N  
ATOM   1477  CE1 HIS A 185      -2.490  16.127   1.938  1.00 96.72           C  
ATOM   1478  NE2 HIS A 185      -1.794  15.208   1.261  1.00 96.72           N  
ATOM   1479  N   VAL A 186      -3.598   9.992   5.004  1.00 98.16           N  
ATOM   1480  CA  VAL A 186      -4.155   9.047   5.976  1.00 98.16           C  
ATOM   1481  C   VAL A 186      -3.550   9.230   7.360  1.00 98.16           C  
ATOM   1482  CB  VAL A 186      -4.031   7.586   5.510  1.00 98.16           C  
ATOM   1483  O   VAL A 186      -2.373   9.571   7.500  1.00 98.16           O  
ATOM   1484  CG1 VAL A 186      -4.842   7.334   4.241  1.00 98.16           C  
ATOM   1485  CG2 VAL A 186      -2.585   7.129   5.286  1.00 98.16           C  
ATOM   1486  N   LYS A 187      -4.372   8.980   8.383  1.00 97.54           N  
ATOM   1487  CA  LYS A 187      -3.939   8.816   9.772  1.00 97.54           C  
ATOM   1488  C   LYS A 187      -3.792   7.338  10.090  1.00 97.54           C  
ATOM   1489  CB  LYS A 187      -4.933   9.456  10.744  1.00 97.54           C  
ATOM   1490  O   LYS A 187      -4.736   6.580   9.864  1.00 97.54           O  
ATOM   1491  CG  LYS A 187      -5.072  10.974  10.562  1.00 97.54           C  
ATOM   1492  CD  LYS A 187      -5.832  11.599  11.740  1.00 97.54           C  
ATOM   1493  CE  LYS A 187      -7.265  11.067  11.867  1.00 97.54           C  
ATOM   1494  NZ  LYS A 187      -7.839  11.390  13.193  1.00 97.54           N  
ATOM   1495  N   ILE A 188      -2.655   6.945  10.658  1.00 98.70           N  
ATOM   1496  CA  ILE A 188      -2.418   5.563  11.086  1.00 98.70           C  
ATOM   1497  C   ILE A 188      -3.101   5.325  12.431  1.00 98.70           C  
ATOM   1498  CB  ILE A 188      -0.911   5.236  11.134  1.00 98.70           C  
ATOM   1499  O   ILE A 188      -3.002   6.150  13.344  1.00 98.70           O  
ATOM   1500  CG1 ILE A 188      -0.191   5.629   9.825  1.00 98.70           C  
ATOM   1501  CG2 ILE A 188      -0.673   3.755  11.467  1.00 98.70           C  
ATOM   1502  CD1 ILE A 188      -0.723   4.972   8.543  1.00 98.70           C  
ATOM   1503  N   LEU A 189      -3.808   4.203  12.538  1.00 98.69           N  
ATOM   1504  CA  LEU A 189      -4.559   3.795  13.725  1.00 98.69           C  
ATOM   1505  C   LEU A 189      -3.937   2.566  14.386  1.00 98.69           C  
ATOM   1506  CB  LEU A 189      -6.020   3.517  13.327  1.00 98.69           C  
ATOM   1507  O   LEU A 189      -3.950   2.454  15.604  1.00 98.69           O  
ATOM   1508  CG  LEU A 189      -6.732   4.698  12.643  1.00 98.69           C  
ATOM   1509  CD1 LEU A 189      -8.149   4.279  12.258  1.00 98.69           C  
ATOM   1510  CD2 LEU A 189      -6.804   5.926  13.553  1.00 98.69           C  
ATOM   1511  N   GLY A 190      -3.366   1.661  13.598  1.00 98.80           N  
ATOM   1512  CA  GLY A 190      -2.721   0.451  14.089  1.00 98.80           C  
ATOM   1513  C   GLY A 190      -2.170  -0.381  12.944  1.00 98.80           C  
ATOM   1514  O   GLY A 190      -2.066   0.103  11.817  1.00 98.80           O  
ATOM   1515  N   ILE A 191      -1.808  -1.627  13.231  1.00 98.86           N  
ATOM   1516  CA  ILE A 191      -1.181  -2.521  12.255  1.00 98.86           C  
ATOM   1517  C   ILE A 191      -1.452  -3.989  12.590  1.00 98.86           C  
ATOM   1518  CB  ILE A 191       0.325  -2.194  12.177  1.00 98.86           C  
ATOM   1519  O   ILE A 191      -1.578  -4.349  13.762  1.00 98.86           O  
ATOM   1520  CG1 ILE A 191       0.989  -2.776  10.922  1.00 98.86           C  
ATOM   1521  CG2 ILE A 191       1.081  -2.567  13.461  1.00 98.86           C  
ATOM   1522  CD1 ILE A 191       2.426  -2.270  10.761  1.00 98.86           C  
ATOM   1523  N   LEU A 192      -1.537  -4.833  11.567  1.00 98.79           N  
ATOM   1524  CA  LEU A 192      -1.636  -6.286  11.671  1.00 98.79           C  
ATOM   1525  C   LEU A 192      -0.393  -6.933  11.052  1.00 98.79           C  
ATOM   1526  CB  LEU A 192      -2.935  -6.727  10.979  1.00 98.79           C  
ATOM   1527  O   LEU A 192       0.032  -6.543   9.969  1.00 98.79           O  
ATOM   1528  CG  LEU A 192      -3.216  -8.238  10.988  1.00 98.79           C  
ATOM   1529  CD1 LEU A 192      -3.469  -8.760  12.404  1.00 98.79           C  
ATOM   1530  CD2 LEU A 192      -4.457  -8.515  10.137  1.00 98.79           C  
ATOM   1531  N   ALA A 193       0.170  -7.924  11.741  1.00 98.47           N  
ATOM   1532  CA  ALA A 193       1.325  -8.690  11.280  1.00 98.47           C  
ATOM   1533  C   ALA A 193       0.867  -9.957  10.542  1.00 98.47           C  
ATOM   1534  CB  ALA A 193       2.165  -9.051  12.510  1.00 98.47           C  
ATOM   1535  O   ALA A 193       0.686 -10.999  11.183  1.00 98.47           O  
ATOM   1536  N   LEU A 194       0.636  -9.878   9.231  1.00 98.58           N  
ATOM   1537  CA  LEU A 194       0.400 -11.074   8.422  1.00 98.58           C  
ATOM   1538  C   LEU A 194       1.731 -11.814   8.240  1.00 98.58           C  
ATOM   1539  CB  LEU A 194      -0.234 -10.670   7.078  1.00 98.58           C  
ATOM   1540  O   LEU A 194       2.769 -11.193   8.029  1.00 98.58           O  
ATOM   1541  CG  LEU A 194      -0.597 -11.833   6.140  1.00 98.58           C  
ATOM   1542  CD1 LEU A 194      -1.718 -12.685   6.727  1.00 98.58           C  
ATOM   1543  CD2 LEU A 194      -1.102 -11.287   4.807  1.00 98.58           C  
ATOM   1544  N   ILE A 195       1.693 -13.140   8.347  1.00 98.02           N  
ATOM   1545  CA  ILE A 195       2.800 -14.008   7.948  1.00 98.02           C  
ATOM   1546  C   ILE A 195       2.374 -14.714   6.670  1.00 98.02           C  
ATOM   1547  CB  ILE A 195       3.208 -14.983   9.068  1.00 98.02           C  
ATOM   1548  O   ILE A 195       1.603 -15.682   6.718  1.00 98.02           O  
ATOM   1549  CG1 ILE A 195       3.497 -14.271  10.405  1.00 98.02           C  
ATOM   1550  CG2 ILE A 195       4.420 -15.822   8.623  1.00 98.02           C  
ATOM   1551  CD1 ILE A 195       4.611 -13.219  10.361  1.00 98.02           C  
ATOM   1552  N   ASP A 196       2.846 -14.201   5.539  1.00 94.03           N  
ATOM   1553  CA  ASP A 196       2.511 -14.711   4.218  1.00 94.03           C  
ATOM   1554  C   ASP A 196       3.613 -15.649   3.715  1.00 94.03           C  
ATOM   1555  CB  ASP A 196       2.215 -13.564   3.233  1.00 94.03           C  
ATOM   1556  O   ASP A 196       4.724 -15.230   3.428  1.00 94.03           O  
ATOM   1557  CG  ASP A 196       1.572 -14.129   1.965  1.00 94.03           C  
ATOM   1558  OD1 ASP A 196       1.284 -15.350   1.936  1.00 94.03           O  
ATOM   1559  OD2 ASP A 196       1.217 -13.405   1.004  1.00 94.03           O  
ATOM   1560  N   GLU A 197       3.335 -16.955   3.670  1.00 92.99           N  
ATOM   1561  CA  GLU A 197       4.281 -17.981   3.188  1.00 92.99           C  
ATOM   1562  C   GLU A 197       5.692 -17.915   3.836  1.00 92.99           C  
ATOM   1563  CB  GLU A 197       4.267 -18.052   1.638  1.00 92.99           C  
ATOM   1564  O   GLU A 197       6.671 -18.403   3.276  1.00 92.99           O  
ATOM   1565  CG  GLU A 197       2.880 -18.476   1.101  1.00 92.99           C  
ATOM   1566  CD  GLU A 197       2.776 -18.671  -0.427  1.00 92.99           C  
ATOM   1567  OE1 GLU A 197       1.736 -18.298  -1.038  1.00 92.99           O  
ATOM   1568  OE2 GLU A 197       3.552 -19.445  -1.033  1.00 92.99           O  
ATOM   1569  N   GLY A 198       5.780 -17.398   5.071  1.00 95.19           N  
ATOM   1570  CA  GLY A 198       7.020 -17.263   5.847  1.00 95.19           C  
ATOM   1571  C   GLY A 198       7.640 -15.861   5.831  1.00 95.19           C  
ATOM   1572  O   GLY A 198       8.613 -15.632   6.553  1.00 95.19           O  
ATOM   1573  N   GLU A 199       7.061 -14.939   5.069  1.00 97.50           N  
ATOM   1574  CA  GLU A 199       7.442 -13.530   4.977  1.00 97.50           C  
ATOM   1575  C   GLU A 199       6.549 -12.680   5.896  1.00 97.50           C  
ATOM   1576  CB  GLU A 199       7.403 -13.074   3.503  1.00 97.50           C  
ATOM   1577  O   GLU A 199       5.391 -13.011   6.159  1.00 97.50           O  
ATOM   1578  CG  GLU A 199       8.438 -13.853   2.660  1.00 97.50           C  
ATOM   1579  CD  GLU A 199       8.311 -13.697   1.133  1.00 97.50           C  
ATOM   1580  OE1 GLU A 199       9.326 -13.992   0.452  1.00 97.50           O  
ATOM   1581  OE2 GLU A 199       7.201 -13.424   0.628  1.00 97.50           O  
ATOM   1582  N   THR A 200       7.116 -11.612   6.450  1.00 98.25           N  
ATOM   1583  CA  THR A 200       6.374 -10.573   7.159  1.00 98.25           C  
ATOM   1584  C   THR A 200       5.754  -9.672   6.120  1.00 98.25           C  
ATOM   1585  CB  THR A 200       7.264  -9.697   8.047  1.00 98.25           C  
ATOM   1586  O   THR A 200       6.469  -9.152   5.270  1.00 98.25           O  
ATOM   1587  CG2 THR A 200       6.448  -8.728   8.897  1.00 98.25           C  
ATOM   1588  OG1 THR A 200       8.022 -10.502   8.915  1.00 98.25           O  
ATOM   1589  N   ASP A 201       4.450  -9.496   6.246  1.00 98.26           N  
ATOM   1590  CA  ASP A 201       3.667  -8.625   5.396  1.00 98.26           C  
ATOM   1591  C   ASP A 201       2.825  -7.719   6.316  1.00 98.26           C  
ATOM   1592  CB  ASP A 201       2.890  -9.537   4.438  1.00 98.26           C  
ATOM   1593  O   ASP A 201       1.828  -8.123   6.939  1.00 98.26           O  
ATOM   1594  CG  ASP A 201       1.976  -8.766   3.508  1.00 98.26           C  
ATOM   1595  OD1 ASP A 201       1.845  -7.541   3.705  1.00 98.26           O  
ATOM   1596  OD2 ASP A 201       1.165  -9.419   2.795  1.00 98.26           O  
ATOM   1597  N   TRP A 202       3.309  -6.498   6.527  1.00 98.73           N  
ATOM   1598  CA  TRP A 202       2.720  -5.565   7.477  1.00 98.73           C  
ATOM   1599  C   TRP A 202       1.492  -4.855   6.891  1.00 98.73           C  
ATOM   1600  CB  TRP A 202       3.793  -4.568   7.910  1.00 98.73           C  
ATOM   1601  O   TRP A 202       1.587  -4.050   5.971  1.00 98.73           O  
ATOM   1602  CG  TRP A 202       4.788  -5.034   8.932  1.00 98.73           C  
ATOM   1603  CD1 TRP A 202       6.125  -5.077   8.740  1.00 98.73           C  
ATOM   1604  CD2 TRP A 202       4.579  -5.495  10.301  1.00 98.73           C  
ATOM   1605  CE2 TRP A 202       5.849  -5.816  10.867  1.00 98.73           C  
ATOM   1606  CE3 TRP A 202       3.453  -5.650  11.136  1.00 98.73           C  
ATOM   1607  NE1 TRP A 202       6.757  -5.538   9.876  1.00 98.73           N  
ATOM   1608  CH2 TRP A 202       4.860  -6.405  12.986  1.00 98.73           C  
ATOM   1609  CZ2 TRP A 202       5.995  -6.290  12.174  1.00 98.73           C  
ATOM   1610  CZ3 TRP A 202       3.596  -6.046  12.479  1.00 98.73           C  
ATOM   1611  N   LYS A 203       0.317  -5.042   7.510  1.00 98.79           N  
ATOM   1612  CA  LYS A 203      -0.941  -4.398   7.086  1.00 98.79           C  
ATOM   1613  C   LYS A 203      -1.330  -3.256   8.020  1.00 98.79           C  
ATOM   1614  CB  LYS A 203      -2.069  -5.437   6.964  1.00 98.79           C  
ATOM   1615  O   LYS A 203      -1.914  -3.480   9.086  1.00 98.79           O  
ATOM   1616  CG  LYS A 203      -1.742  -6.672   6.117  1.00 98.79           C  
ATOM   1617  CD  LYS A 203      -1.299  -6.325   4.694  1.00 98.79           C  
ATOM   1618  CE  LYS A 203      -1.174  -7.614   3.892  1.00 98.79           C  
ATOM   1619  NZ  LYS A 203      -0.474  -7.382   2.621  1.00 98.79           N  
ATOM   1620  N   LEU A 204      -1.036  -2.018   7.639  1.00 98.94           N  
ATOM   1621  CA  LEU A 204      -1.463  -0.832   8.383  1.00 98.94           C  
ATOM   1622  C   LEU A 204      -2.981  -0.666   8.326  1.00 98.94           C  
ATOM   1623  CB  LEU A 204      -0.773   0.425   7.834  1.00 98.94           C  
ATOM   1624  O   LEU A 204      -3.608  -0.861   7.290  1.00 98.94           O  
ATOM   1625  CG  LEU A 204       0.749   0.448   8.043  1.00 98.94           C  
ATOM   1626  CD1 LEU A 204       1.357   1.520   7.149  1.00 98.94           C  
ATOM   1627  CD2 LEU A 204       1.080   0.793   9.494  1.00 98.94           C  
ATOM   1628  N   ILE A 205      -3.572  -0.230   9.435  1.00 98.92           N  
ATOM   1629  CA  ILE A 205      -4.962   0.222   9.494  1.00 98.92           C  
ATOM   1630  C   ILE A 205      -4.952   1.740   9.568  1.00 98.92           C  
ATOM   1631  CB  ILE A 205      -5.715  -0.420  10.676  1.00 98.92           C  
ATOM   1632  O   ILE A 205      -4.386   2.318  10.501  1.00 98.92           O  
ATOM   1633  CG1 ILE A 205      -5.652  -1.964  10.655  1.00 98.92           C  
ATOM   1634  CG2 ILE A 205      -7.181   0.054  10.696  1.00 98.92           C  
ATOM   1635  CD1 ILE A 205      -6.098  -2.614   9.336  1.00 98.92           C  
ATOM   1636  N   ALA A 206      -5.585   2.387   8.594  1.00 98.86           N  
ATOM   1637  CA  ALA A 206      -5.575   3.834   8.473  1.00 98.86           C  
ATOM   1638  C   ALA A 206      -6.952   4.387   8.100  1.00 98.86           C  
ATOM   1639  CB  ALA A 206      -4.493   4.221   7.461  1.00 98.86           C  
ATOM   1640  O   ALA A 206      -7.818   3.668   7.611  1.00 98.86           O  
ATOM   1641  N   ILE A 207      -7.158   5.681   8.319  1.00 98.58           N  
ATOM   1642  CA  ILE A 207      -8.356   6.397   7.868  1.00 98.58           C  
ATOM   1643  C   ILE A 207      -7.949   7.645   7.096  1.00 98.58           C  
ATOM   1644  CB  ILE A 207      -9.305   6.690   9.051  1.00 98.58           C  
ATOM   1645  O   ILE A 207      -7.025   8.356   7.501  1.00 98.58           O  
ATOM   1646  CG1 ILE A 207     -10.648   7.252   8.534  1.00 98.58           C  
ATOM   1647  CG2 ILE A 207      -8.663   7.628  10.095  1.00 98.58           C  
ATOM   1648  CD1 ILE A 207     -11.774   7.194   9.570  1.00 98.58           C  
ATOM   1649  N   ASN A 208      -8.640   7.927   5.993  1.00 98.18           N  
ATOM   1650  CA  ASN A 208      -8.468   9.163   5.245  1.00 98.18           C  
ATOM   1651  C   ASN A 208      -8.683  10.367   6.174  1.00 98.18           C  
ATOM   1652  CB  ASN A 208      -9.435   9.143   4.052  1.00 98.18           C  
ATOM   1653  O   ASN A 208      -9.704  10.472   6.850  1.00 98.18           O  
ATOM   1654  CG  ASN A 208      -9.237  10.288   3.075  1.00 98.18           C  
ATOM   1655  ND2 ASN A 208      -9.503  10.046   1.814  1.00 98.18           N  
ATOM   1656  OD1 ASN A 208      -8.858  11.402   3.403  1.00 98.18           O  
ATOM   1657  N   ALA A 209      -7.730  11.297   6.201  1.00 96.00           N  
ATOM   1658  CA  ALA A 209      -7.789  12.480   7.055  1.00 96.00           C  
ATOM   1659  C   ALA A 209      -8.969  13.411   6.721  1.00 96.00           C  
ATOM   1660  CB  ALA A 209      -6.448  13.203   6.935  1.00 96.00           C  
ATOM   1661  O   ALA A 209      -9.388  14.192   7.570  1.00 96.00           O  
ATOM   1662  N   ASN A 210      -9.517  13.302   5.506  1.00 95.49           N  
ATOM   1663  CA  ASN A 210     -10.704  14.026   5.056  1.00 95.49           C  
ATOM   1664  C   ASN A 210     -12.007  13.221   5.223  1.00 95.49           C  
ATOM   1665  CB  ASN A 210     -10.499  14.453   3.594  1.00 95.49           C  
ATOM   1666  O   ASN A 210     -13.058  13.676   4.766  1.00 95.49           O  
ATOM   1667  CG  ASN A 210      -9.313  15.375   3.399  1.00 95.49           C  
ATOM   1668  ND2 ASN A 210      -8.505  15.128   2.395  1.00 95.49           N  
ATOM   1669  OD1 ASN A 210      -9.101  16.340   4.111  1.00 95.49           O  
ATOM   1670  N   ASP A 211     -11.968  12.023   5.817  1.00 97.29           N  
ATOM   1671  CA  ASP A 211     -13.192  11.286   6.129  1.00 97.29           C  
ATOM   1672  C   ASP A 211     -14.025  12.052   7.181  1.00 97.29           C  
ATOM   1673  CB  ASP A 211     -12.886   9.856   6.592  1.00 97.29           C  
ATOM   1674  O   ASP A 211     -13.455  12.555   8.155  1.00 97.29           O  
ATOM   1675  CG  ASP A 211     -14.185   9.065   6.723  1.00 97.29           C  
ATOM   1676  OD1 ASP A 211     -14.792   9.101   7.813  1.00 97.29           O  
ATOM   1677  OD2 ASP A 211     -14.645   8.504   5.701  1.00 97.29           O  
ATOM   1678  N   PRO A 212     -15.365  12.138   7.044  1.00 97.41           N  
ATOM   1679  CA  PRO A 212     -16.213  12.841   8.010  1.00 97.41           C  
ATOM   1680  C   PRO A 212     -16.097  12.335   9.453  1.00 97.41           C  
ATOM   1681  CB  PRO A 212     -17.645  12.652   7.499  1.00 97.41           C  
ATOM   1682  O   PRO A 212     -16.382  13.080  10.390  1.00 97.41           O  
ATOM   1683  CG  PRO A 212     -17.467  12.466   5.996  1.00 97.41           C  
ATOM   1684  CD  PRO A 212     -16.159  11.689   5.907  1.00 97.41           C  
ATOM   1685  N   GLU A 213     -15.700  11.076   9.649  1.00 96.09           N  
ATOM   1686  CA  GLU A 213     -15.499  10.484  10.968  1.00 96.09           C  
ATOM   1687  C   GLU A 213     -14.034  10.470  11.413  1.00 96.09           C  
ATOM   1688  CB  GLU A 213     -16.078   9.066  11.024  1.00 96.09           C  
ATOM   1689  O   GLU A 213     -13.762  10.003  12.518  1.00 96.09           O  
ATOM   1690  CG  GLU A 213     -17.552   8.961  10.625  1.00 96.09           C  
ATOM   1691  CD  GLU A 213     -18.128   7.655  11.179  1.00 96.09           C  
ATOM   1692  OE1 GLU A 213     -18.765   7.764  12.262  1.00 96.09           O  
ATOM   1693  OE2 GLU A 213     -17.874   6.567  10.596  1.00 96.09           O  
ATOM   1694  N   ALA A 214     -13.090  10.985  10.614  1.00 96.62           N  
ATOM   1695  CA  ALA A 214     -11.658  10.907  10.902  1.00 96.62           C  
ATOM   1696  C   ALA A 214     -11.310  11.405  12.312  1.00 96.62           C  
ATOM   1697  CB  ALA A 214     -10.888  11.698   9.838  1.00 96.62           C  
ATOM   1698  O   ALA A 214     -10.475  10.805  12.983  1.00 96.62           O  
ATOM   1699  N   SER A 215     -11.975  12.454  12.803  1.00 95.88           N  
ATOM   1700  CA  SER A 215     -11.775  13.016  14.148  1.00 95.88           C  
ATOM   1701  C   SER A 215     -12.191  12.099  15.306  1.00 95.88           C  
ATOM   1702  CB  SER A 215     -12.532  14.340  14.266  1.00 95.88           C  
ATOM   1703  O   SER A 215     -11.911  12.432  16.448  1.00 95.88           O  
ATOM   1704  OG  SER A 215     -13.916  14.128  14.049  1.00 95.88           O  
ATOM   1705  N   LYS A 216     -12.849  10.961  15.046  1.00 97.32           N  
ATOM   1706  CA  LYS A 216     -13.191   9.951  16.063  1.00 97.32           C  
ATOM   1707  C   LYS A 216     -12.135   8.853  16.204  1.00 97.32           C  
ATOM   1708  CB  LYS A 216     -14.538   9.295  15.733  1.00 97.32           C  
ATOM   1709  O   LYS A 216     -12.216   8.073  17.146  1.00 97.32           O  
ATOM   1710  CG  LYS A 216     -15.714  10.273  15.612  1.00 97.32           C  
ATOM   1711  CD  LYS A 216     -16.970   9.464  15.272  1.00 97.32           C  
ATOM   1712  CE  LYS A 216     -18.148  10.365  14.901  1.00 97.32           C  
ATOM   1713  NZ  LYS A 216     -19.242   9.550  14.312  1.00 97.32           N  
ATOM   1714  N   PHE A 217     -11.199   8.753  15.259  1.00 97.66           N  
ATOM   1715  CA  PHE A 217     -10.215   7.675  15.196  1.00 97.66           C  
ATOM   1716  C   PHE A 217      -8.803   8.220  15.426  1.00 97.66           C  
ATOM   1717  CB  PHE A 217     -10.331   6.933  13.857  1.00 97.66           C  
ATOM   1718  O   PHE A 217      -8.264   8.980  14.610  1.00 97.66           O  
ATOM   1719  CG  PHE A 217     -11.665   6.260  13.601  1.00 97.66           C  
ATOM   1720  CD1 PHE A 217     -11.910   4.953  14.063  1.00 97.66           C  
ATOM   1721  CD2 PHE A 217     -12.671   6.945  12.899  1.00 97.66           C  
ATOM   1722  CE1 PHE A 217     -13.166   4.358  13.842  1.00 97.66           C  
ATOM   1723  CE2 PHE A 217     -13.918   6.343  12.667  1.00 97.66           C  
ATOM   1724  CZ  PHE A 217     -14.171   5.053  13.152  1.00 97.66           C  
ATOM   1725  N   HIS A 218      -8.197   7.814  16.538  1.00 96.93           N  
ATOM   1726  CA  HIS A 218      -6.850   8.206  16.949  1.00 96.93           C  
ATOM   1727  C   HIS A 218      -5.947   7.012  17.263  1.00 96.93           C  
ATOM   1728  CB  HIS A 218      -6.946   9.112  18.179  1.00 96.93           C  
ATOM   1729  O   HIS A 218      -4.725   7.186  17.270  1.00 96.93           O  
ATOM   1730  CG  HIS A 218      -7.788  10.338  17.957  1.00 96.93           C  
ATOM   1731  CD2 HIS A 218      -9.070  10.515  18.399  1.00 96.93           C  
ATOM   1732  ND1 HIS A 218      -7.411  11.495  17.306  1.00 96.93           N  
ATOM   1733  CE1 HIS A 218      -8.437  12.358  17.374  1.00 96.93           C  
ATOM   1734  NE2 HIS A 218      -9.463  11.803  18.034  1.00 96.93           N  
ATOM   1735  N   ASP A 219      -6.523   5.839  17.527  1.00 98.33           N  
ATOM   1736  CA  ASP A 219      -5.814   4.576  17.736  1.00 98.33           C  
ATOM   1737  C   ASP A 219      -6.688   3.372  17.326  1.00 98.33           C  
ATOM   1738  CB  ASP A 219      -5.363   4.480  19.209  1.00 98.33           C  
ATOM   1739  O   ASP A 219      -7.846   3.518  16.925  1.00 98.33           O  
ATOM   1740  CG  ASP A 219      -3.974   3.843  19.325  1.00 98.33           C  
ATOM   1741  OD1 ASP A 219      -3.783   2.735  18.776  1.00 98.33           O  
ATOM   1742  OD2 ASP A 219      -3.069   4.489  19.899  1.00 98.33           O  
ATOM   1743  N   ILE A 220      -6.143   2.162  17.424  1.00 98.57           N  
ATOM   1744  CA  ILE A 220      -6.788   0.932  16.959  1.00 98.57           C  
ATOM   1745  C   ILE A 220      -8.047   0.580  17.763  1.00 98.57           C  
ATOM   1746  CB  ILE A 220      -5.750  -0.210  16.961  1.00 98.57           C  
ATOM   1747  O   ILE A 220      -8.994  -0.002  17.229  1.00 98.57           O  
ATOM   1748  CG1 ILE A 220      -6.211  -1.438  16.160  1.00 98.57           C  
ATOM   1749  CG2 ILE A 220      -5.355  -0.657  18.382  1.00 98.57           C  
ATOM   1750  CD1 ILE A 220      -6.491  -1.161  14.676  1.00 98.57           C  
ATOM   1751  N   ASP A 221      -8.101   0.972  19.036  1.00 98.58           N  
ATOM   1752  CA  ASP A 221      -9.254   0.717  19.902  1.00 98.58           C  
ATOM   1753  C   ASP A 221     -10.478   1.561  19.517  1.00 98.58           C  
ATOM   1754  CB  ASP A 221      -8.860   0.919  21.372  1.00 98.58           C  
ATOM   1755  O   ASP A 221     -11.614   1.120  19.712  1.00 98.58           O  
ATOM   1756  CG  ASP A 221      -7.921  -0.174  21.903  1.00 98.58           C  
ATOM   1757  OD1 ASP A 221      -7.956  -1.320  21.375  1.00 98.58           O  
ATOM   1758  OD2 ASP A 221      -7.195   0.126  22.871  1.00 98.58           O  
ATOM   1759  N   ASP A 222     -10.283   2.717  18.872  1.00 98.65           N  
ATOM   1760  CA  ASP A 222     -11.390   3.494  18.305  1.00 98.65           C  
ATOM   1761  C   ASP A 222     -12.068   2.728  17.162  1.00 98.65           C  
ATOM   1762  CB  ASP A 222     -10.902   4.855  17.799  1.00 98.65           C  
ATOM   1763  O   ASP A 222     -13.288   2.794  17.004  1.00 98.65           O  
ATOM   1764  CG  ASP A 222     -10.371   5.761  18.909  1.00 98.65           C  
ATOM   1765  OD1 ASP A 222     -11.024   5.827  19.978  1.00 98.65           O  
ATOM   1766  OD2 ASP A 222      -9.321   6.398  18.648  1.00 98.65           O  
ATOM   1767  N   VAL A 223     -11.308   1.930  16.401  1.00 98.65           N  
ATOM   1768  CA  VAL A 223     -11.871   1.052  15.364  1.00 98.65           C  
ATOM   1769  C   VAL A 223     -12.764  -0.010  15.993  1.00 98.65           C  
ATOM   1770  CB  VAL A 223     -10.801   0.423  14.455  1.00 98.65           C  
ATOM   1771  O   VAL A 223     -13.906  -0.164  15.564  1.00 98.65           O  
ATOM   1772  CG1 VAL A 223     -11.477  -0.251  13.252  1.00 98.65           C  
ATOM   1773  CG2 VAL A 223      -9.825   1.477  13.917  1.00 98.65           C  
ATOM   1774  N   LYS A 224     -12.305  -0.669  17.064  1.00 97.95           N  
ATOM   1775  CA  LYS A 224     -13.116  -1.649  17.812  1.00 97.95           C  
ATOM   1776  C   LYS A 224     -14.403  -1.022  18.356  1.00 97.95           C  
ATOM   1777  CB  LYS A 224     -12.307  -2.239  18.979  1.00 97.95           C  
ATOM   1778  O   LYS A 224     -15.463  -1.640  18.304  1.00 97.95           O  
ATOM   1779  CG  LYS A 224     -11.061  -3.010  18.529  1.00 97.95           C  
ATOM   1780  CD  LYS A 224     -10.243  -3.457  19.746  1.00 97.95           C  
ATOM   1781  CE  LYS A 224      -8.877  -4.006  19.323  1.00 97.95           C  
ATOM   1782  NZ  LYS A 224      -7.915  -3.928  20.450  1.00 97.95           N  
ATOM   1783  N   LYS A 225     -14.314   0.214  18.857  1.00 98.33           N  
ATOM   1784  CA  LYS A 225     -15.431   0.947  19.464  1.00 98.33           C  
ATOM   1785  C   LYS A 225     -16.463   1.434  18.444  1.00 98.33           C  
ATOM   1786  CB  LYS A 225     -14.840   2.109  20.271  1.00 98.33           C  
ATOM   1787  O   LYS A 225     -17.659   1.271  18.668  1.00 98.33           O  
ATOM   1788  CG  LYS A 225     -15.909   2.960  20.967  1.00 98.33           C  
ATOM   1789  CD  LYS A 225     -15.215   4.073  21.750  1.00 98.33           C  
ATOM   1790  CE  LYS A 225     -16.242   5.019  22.369  1.00 98.33           C  
ATOM   1791  NZ  LYS A 225     -15.541   6.117  23.075  1.00 98.33           N  
ATOM   1792  N   PHE A 226     -16.022   2.075  17.363  1.00 98.20           N  
ATOM   1793  CA  PHE A 226     -16.908   2.761  16.415  1.00 98.20           C  
ATOM   1794  C   PHE A 226     -17.227   1.937  15.160  1.00 98.20           C  
ATOM   1795  CB  PHE A 226     -16.309   4.127  16.051  1.00 98.20           C  
ATOM   1796  O   PHE A 226     -18.189   2.254  14.460  1.00 98.20           O  
ATOM   1797  CG  PHE A 226     -16.155   5.094  17.212  1.00 98.20           C  
ATOM   1798  CD1 PHE A 226     -17.293   5.604  17.868  1.00 98.20           C  
ATOM   1799  CD2 PHE A 226     -14.877   5.522  17.616  1.00 98.20           C  
ATOM   1800  CE1 PHE A 226     -17.151   6.538  18.911  1.00 98.20           C  
ATOM   1801  CE2 PHE A 226     -14.731   6.439  18.669  1.00 98.20           C  
ATOM   1802  CZ  PHE A 226     -15.869   6.959  19.309  1.00 98.20           C  
ATOM   1803  N   LYS A 227     -16.457   0.882  14.869  1.00 97.95           N  
ATOM   1804  CA  LYS A 227     -16.690  -0.066  13.766  1.00 97.95           C  
ATOM   1805  C   LYS A 227     -16.619  -1.519  14.280  1.00 97.95           C  
ATOM   1806  CB  LYS A 227     -15.721   0.214  12.596  1.00 97.95           C  
ATOM   1807  O   LYS A 227     -15.725  -2.269  13.881  1.00 97.95           O  
ATOM   1808  CG  LYS A 227     -15.856   1.644  12.050  1.00 97.95           C  
ATOM   1809  CD  LYS A 227     -15.180   1.835  10.681  1.00 97.95           C  
ATOM   1810  CE  LYS A 227     -15.218   3.299  10.191  1.00 97.95           C  
ATOM   1811  NZ  LYS A 227     -16.584   3.907  10.205  1.00 97.95           N  
ATOM   1812  N   PRO A 228     -17.541  -1.938  15.170  1.00 98.03           N  
ATOM   1813  CA  PRO A 228     -17.532  -3.289  15.732  1.00 98.03           C  
ATOM   1814  C   PRO A 228     -17.629  -4.356  14.631  1.00 98.03           C  
ATOM   1815  CB  PRO A 228     -18.728  -3.345  16.689  1.00 98.03           C  
ATOM   1816  O   PRO A 228     -18.421  -4.222  13.697  1.00 98.03           O  
ATOM   1817  CG  PRO A 228     -19.686  -2.296  16.124  1.00 98.03           C  
ATOM   1818  CD  PRO A 228     -18.732  -1.220  15.609  1.00 98.03           C  
ATOM   1819  N   GLY A 229     -16.822  -5.415  14.736  1.00 97.99           N  
ATOM   1820  CA  GLY A 229     -16.752  -6.493  13.745  1.00 97.99           C  
ATOM   1821  C   GLY A 229     -15.822  -6.211  12.559  1.00 97.99           C  
ATOM   1822  O   GLY A 229     -15.565  -7.117  11.766  1.00 97.99           O  
ATOM   1823  N   TYR A 230     -15.326  -4.978  12.400  1.00 98.18           N  
ATOM   1824  CA  TYR A 230     -14.531  -4.597  11.232  1.00 98.18           C  
ATOM   1825  C   TYR A 230     -13.109  -5.165  11.281  1.00 98.18           C  
ATOM   1826  CB  TYR A 230     -14.530  -3.071  11.092  1.00 98.18           C  
ATOM   1827  O   TYR A 230     -12.635  -5.705  10.287  1.00 98.18           O  
ATOM   1828  CG  TYR A 230     -14.140  -2.587   9.712  1.00 98.18           C  
ATOM   1829  CD1 TYR A 230     -12.793  -2.342   9.395  1.00 98.18           C  
ATOM   1830  CD2 TYR A 230     -15.140  -2.399   8.739  1.00 98.18           C  
ATOM   1831  CE1 TYR A 230     -12.452  -1.896   8.106  1.00 98.18           C  
ATOM   1832  CE2 TYR A 230     -14.799  -1.970   7.443  1.00 98.18           C  
ATOM   1833  OH  TYR A 230     -13.127  -1.287   5.876  1.00 98.18           O  
ATOM   1834  CZ  TYR A 230     -13.451  -1.710   7.125  1.00 98.18           C  
ATOM   1835  N   LEU A 231     -12.437  -5.101  12.436  1.00 98.73           N  
ATOM   1836  CA  LEU A 231     -11.100  -5.688  12.600  1.00 98.73           C  
ATOM   1837  C   LEU A 231     -11.144  -7.219  12.523  1.00 98.73           C  
ATOM   1838  CB  LEU A 231     -10.488  -5.237  13.936  1.00 98.73           C  
ATOM   1839  O   LEU A 231     -10.252  -7.839  11.952  1.00 98.73           O  
ATOM   1840  CG  LEU A 231     -10.156  -3.740  14.051  1.00 98.73           C  
ATOM   1841  CD1 LEU A 231      -9.396  -3.509  15.356  1.00 98.73           C  
ATOM   1842  CD2 LEU A 231      -9.288  -3.214  12.906  1.00 98.73           C  
ATOM   1843  N   GLU A 232     -12.210  -7.832  13.033  1.00 98.27           N  
ATOM   1844  CA  GLU A 232     -12.451  -9.269  12.937  1.00 98.27           C  
ATOM   1845  C   GLU A 232     -12.688  -9.694  11.484  1.00 98.27           C  
ATOM   1846  CB  GLU A 232     -13.661  -9.669  13.800  1.00 98.27           C  
ATOM   1847  O   GLU A 232     -12.101 -10.674  11.023  1.00 98.27           O  
ATOM   1848  CG  GLU A 232     -13.495  -9.409  15.308  1.00 98.27           C  
ATOM   1849  CD  GLU A 232     -13.667  -7.943  15.757  1.00 98.27           C  
ATOM   1850  OE1 GLU A 232     -13.410  -7.676  16.948  1.00 98.27           O  
ATOM   1851  OE2 GLU A 232     -14.057  -7.081  14.931  1.00 98.27           O  
ATOM   1852  N   ALA A 233     -13.500  -8.937  10.735  1.00 98.46           N  
ATOM   1853  CA  ALA A 233     -13.663  -9.137   9.298  1.00 98.46           C  
ATOM   1854  C   ALA A 233     -12.326  -8.992   8.564  1.00 98.46           C  
ATOM   1855  CB  ALA A 233     -14.709  -8.154   8.759  1.00 98.46           C  
ATOM   1856  O   ALA A 233     -12.044  -9.784   7.667  1.00 98.46           O  
ATOM   1857  N   THR A 234     -11.484  -8.047   8.987  1.00 98.75           N  
ATOM   1858  CA  THR A 234     -10.164  -7.845   8.395  1.00 98.75           C  
ATOM   1859  C   THR A 234      -9.218  -9.008   8.614  1.00 98.75           C  
ATOM   1860  CB  THR A 234      -9.524  -6.533   8.904  1.00 98.75           C  
ATOM   1861  O   THR A 234      -8.634  -9.522   7.660  1.00 98.75           O  
ATOM   1862  CG2 THR A 234      -8.056  -6.310   8.523  1.00 98.75           C  
ATOM   1863  OG1 THR A 234     -10.256  -5.405   8.483  1.00 98.75           O  
ATOM   1864  N   LEU A 235      -9.109  -9.465   9.858  1.00 98.56           N  
ATOM   1865  CA  LEU A 235      -8.302 -10.623  10.211  1.00 98.56           C  
ATOM   1866  C   LEU A 235      -8.768 -11.873   9.448  1.00 98.56           C  
ATOM   1867  CB  LEU A 235      -8.411 -10.800  11.733  1.00 98.56           C  
ATOM   1868  O   LEU A 235      -7.953 -12.605   8.891  1.00 98.56           O  
ATOM   1869  CG  LEU A 235      -7.577 -11.964  12.287  1.00 98.56           C  
ATOM   1870  CD1 LEU A 235      -6.081 -11.694  12.187  1.00 98.56           C  
ATOM   1871  CD2 LEU A 235      -7.927 -12.186  13.758  1.00 98.56           C  
ATOM   1872  N   ASN A 236     -10.083 -12.102   9.380  1.00 97.91           N  
ATOM   1873  CA  ASN A 236     -10.653 -13.241   8.660  1.00 97.91           C  
ATOM   1874  C   ASN A 236     -10.412 -13.155   7.151  1.00 97.91           C  
ATOM   1875  CB  ASN A 236     -12.155 -13.329   8.954  1.00 97.91           C  
ATOM   1876  O   ASN A 236     -10.116 -14.174   6.531  1.00 97.91           O  
ATOM   1877  CG  ASN A 236     -12.479 -13.757  10.372  1.00 97.91           C  
ATOM   1878  ND2 ASN A 236     -13.716 -13.591  10.772  1.00 97.91           N  
ATOM   1879  OD1 ASN A 236     -11.665 -14.273  11.124  1.00 97.91           O  
ATOM   1880  N   TRP A 237     -10.503 -11.961   6.563  1.00 98.22           N  
ATOM   1881  CA  TRP A 237     -10.195 -11.755   5.152  1.00 98.22           C  
ATOM   1882  C   TRP A 237      -8.751 -12.164   4.846  1.00 98.22           C  
ATOM   1883  CB  TRP A 237     -10.469 -10.298   4.770  1.00 98.22           C  
ATOM   1884  O   TRP A 237      -8.531 -13.041   4.012  1.00 98.22           O  
ATOM   1885  CG  TRP A 237     -10.418 -10.047   3.301  1.00 98.22           C  
ATOM   1886  CD1 TRP A 237     -11.501  -9.969   2.505  1.00 98.22           C  
ATOM   1887  CD2 TRP A 237      -9.262  -9.870   2.424  1.00 98.22           C  
ATOM   1888  CE2 TRP A 237      -9.739  -9.684   1.093  1.00 98.22           C  
ATOM   1889  CE3 TRP A 237      -7.864  -9.831   2.608  1.00 98.22           C  
ATOM   1890  NE1 TRP A 237     -11.107  -9.745   1.204  1.00 98.22           N  
ATOM   1891  CH2 TRP A 237      -7.498  -9.468   0.221  1.00 98.22           C  
ATOM   1892  CZ2 TRP A 237      -8.885  -9.464   0.007  1.00 98.22           C  
ATOM   1893  CZ3 TRP A 237      -6.992  -9.654   1.518  1.00 98.22           C  
ATOM   1894  N   PHE A 238      -7.771 -11.623   5.582  1.00 98.45           N  
ATOM   1895  CA  PHE A 238      -6.356 -11.952   5.369  1.00 98.45           C  
ATOM   1896  C   PHE A 238      -6.022 -13.412   5.677  1.00 98.45           C  
ATOM   1897  CB  PHE A 238      -5.459 -11.020   6.189  1.00 98.45           C  
ATOM   1898  O   PHE A 238      -5.148 -13.987   5.029  1.00 98.45           O  
ATOM   1899  CG  PHE A 238      -5.297  -9.643   5.586  1.00 98.45           C  
ATOM   1900  CD1 PHE A 238      -4.709  -9.499   4.314  1.00 98.45           C  
ATOM   1901  CD2 PHE A 238      -5.719  -8.506   6.298  1.00 98.45           C  
ATOM   1902  CE1 PHE A 238      -4.583  -8.225   3.737  1.00 98.45           C  
ATOM   1903  CE2 PHE A 238      -5.567  -7.230   5.730  1.00 98.45           C  
ATOM   1904  CZ  PHE A 238      -5.015  -7.095   4.447  1.00 98.45           C  
ATOM   1905  N   ARG A 239      -6.742 -14.044   6.611  1.00 97.75           N  
ATOM   1906  CA  ARG A 239      -6.586 -15.475   6.897  1.00 97.75           C  
ATOM   1907  C   ARG A 239      -6.988 -16.333   5.698  1.00 97.75           C  
ATOM   1908  CB  ARG A 239      -7.396 -15.833   8.154  1.00 97.75           C  
ATOM   1909  O   ARG A 239      -6.324 -17.322   5.409  1.00 97.75           O  
ATOM   1910  CG  ARG A 239      -7.121 -17.278   8.603  1.00 97.75           C  
ATOM   1911  CD  ARG A 239      -7.846 -17.661   9.896  1.00 97.75           C  
ATOM   1912  NE  ARG A 239      -7.415 -16.838  11.044  1.00 97.75           N  
ATOM   1913  NH1 ARG A 239      -9.421 -15.846  11.483  1.00 97.75           N  
ATOM   1914  NH2 ARG A 239      -7.637 -15.340  12.737  1.00 97.75           N  
ATOM   1915  CZ  ARG A 239      -8.158 -16.011  11.751  1.00 97.75           C  
ATOM   1916  N   LEU A 240      -8.066 -15.957   5.007  1.00 97.19           N  
ATOM   1917  CA  LEU A 240      -8.765 -16.831   4.063  1.00 97.19           C  
ATOM   1918  C   LEU A 240      -8.522 -16.504   2.584  1.00 97.19           C  
ATOM   1919  CB  LEU A 240     -10.270 -16.793   4.384  1.00 97.19           C  
ATOM   1920  O   LEU A 240      -8.777 -17.365   1.745  1.00 97.19           O  
ATOM   1921  CG  LEU A 240     -10.654 -17.311   5.785  1.00 97.19           C  
ATOM   1922  CD1 LEU A 240     -12.141 -17.054   6.034  1.00 97.19           C  
ATOM   1923  CD2 LEU A 240     -10.381 -18.804   5.950  1.00 97.19           C  
ATOM   1924  N   TYR A 241      -8.055 -15.302   2.227  1.00 96.38           N  
ATOM   1925  CA  TYR A 241      -8.098 -14.819   0.835  1.00 96.38           C  
ATOM   1926  C   TYR A 241      -7.352 -15.695  -0.188  1.00 96.38           C  
ATOM   1927  CB  TYR A 241      -7.624 -13.364   0.746  1.00 96.38           C  
ATOM   1928  O   TYR A 241      -7.734 -15.720  -1.357  1.00 96.38           O  
ATOM   1929  CG  TYR A 241      -6.122 -13.178   0.645  1.00 96.38           C  
ATOM   1930  CD1 TYR A 241      -5.316 -13.198   1.797  1.00 96.38           C  
ATOM   1931  CD2 TYR A 241      -5.540 -12.950  -0.615  1.00 96.38           C  
ATOM   1932  CE1 TYR A 241      -3.933 -12.929   1.705  1.00 96.38           C  
ATOM   1933  CE2 TYR A 241      -4.160 -12.704  -0.716  1.00 96.38           C  
ATOM   1934  OH  TYR A 241      -2.038 -12.382   0.295  1.00 96.38           O  
ATOM   1935  CZ  TYR A 241      -3.356 -12.670   0.443  1.00 96.38           C  
ATOM   1936  N   LYS A 242      -6.323 -16.442   0.240  1.00 95.74           N  
ATOM   1937  CA  LYS A 242      -5.579 -17.390  -0.608  1.00 95.74           C  
ATOM   1938  C   LYS A 242      -6.117 -18.827  -0.567  1.00 95.74           C  
ATOM   1939  CB  LYS A 242      -4.089 -17.387  -0.243  1.00 95.74           C  
ATOM   1940  O   LYS A 242      -5.686 -19.651  -1.371  1.00 95.74           O  
ATOM   1941  CG  LYS A 242      -3.349 -16.066  -0.476  1.00 95.74           C  
ATOM   1942  CD  LYS A 242      -1.851 -16.292  -0.208  1.00 95.74           C  
ATOM   1943  CE  LYS A 242      -0.973 -15.120  -0.641  1.00 95.74           C  
ATOM   1944  NZ  LYS A 242       0.461 -15.446  -0.508  1.00 95.74           N  
ATOM   1945  N   VAL A 243      -7.058 -19.155   0.320  1.00 96.66           N  
ATOM   1946  CA  VAL A 243      -7.619 -20.515   0.432  1.00 96.66           C  
ATOM   1947  C   VAL A 243      -8.263 -20.982  -0.884  1.00 96.66           C  
ATOM   1948  CB  VAL A 243      -8.565 -20.650   1.645  1.00 96.66           C  
ATOM   1949  O   VAL A 243      -7.989 -22.106  -1.309  1.00 96.66           O  
ATOM   1950  CG1 VAL A 243      -9.251 -22.020   1.696  1.00 96.66           C  
ATOM   1951  CG2 VAL A 243      -7.796 -20.453   2.956  1.00 96.66           C  
ATOM   1952  N   PRO A 244      -9.033 -20.143  -1.608  1.00 94.71           N  
ATOM   1953  CA  PRO A 244      -9.516 -20.481  -2.950  1.00 94.71           C  
ATOM   1954  C   PRO A 244      -8.419 -20.769  -3.985  1.00 94.71           C  
ATOM   1955  CB  PRO A 244     -10.350 -19.274  -3.377  1.00 94.71           C  
ATOM   1956  O   PRO A 244      -8.659 -21.548  -4.906  1.00 94.71           O  
ATOM   1957  CG  PRO A 244     -10.897 -18.761  -2.051  1.00 94.71           C  
ATOM   1958  CD  PRO A 244      -9.671 -18.908  -1.162  1.00 94.71           C  
ATOM   1959  N   ASP A 245      -7.218 -20.205  -3.809  1.00 92.20           N  
ATOM   1960  CA  ASP A 245      -6.042 -20.460  -4.655  1.00 92.20           C  
ATOM   1961  C   ASP A 245      -5.347 -21.799  -4.304  1.00 92.20           C  
ATOM   1962  CB  ASP A 245      -5.031 -19.285  -4.584  1.00 92.20           C  
ATOM   1963  O   ASP A 245      -4.265 -22.093  -4.819  1.00 92.20           O  
ATOM   1964  CG  ASP A 245      -5.505 -17.927  -5.124  1.00 92.20           C  
ATOM   1965  OD1 ASP A 245      -6.464 -17.912  -5.921  1.00 92.20           O  
ATOM   1966  OD2 ASP A 245      -4.805 -16.915  -4.834  1.00 92.20           O  
ATOM   1967  N   GLY A 246      -5.931 -22.608  -3.410  1.00 94.03           N  
ATOM   1968  CA  GLY A 246      -5.373 -23.880  -2.943  1.00 94.03           C  
ATOM   1969  C   GLY A 246      -4.255 -23.733  -1.907  1.00 94.03           C  
ATOM   1970  O   GLY A 246      -3.531 -24.695  -1.649  1.00 94.03           O  
ATOM   1971  N   LYS A 247      -4.086 -22.540  -1.327  1.00 95.77           N  
ATOM   1972  CA  LYS A 247      -3.114 -22.270  -0.259  1.00 95.77           C  
ATOM   1973  C   LYS A 247      -3.730 -22.546   1.121  1.00 95.77           C  
ATOM   1974  CB  LYS A 247      -2.624 -20.820  -0.374  1.00 95.77           C  
ATOM   1975  O   LYS A 247      -4.954 -22.511   1.256  1.00 95.77           O  
ATOM   1976  CG  LYS A 247      -1.865 -20.513  -1.679  1.00 95.77           C  
ATOM   1977  CD  LYS A 247      -0.458 -21.130  -1.662  1.00 95.77           C  
ATOM   1978  CE  LYS A 247       0.343 -20.732  -2.905  1.00 95.77           C  
ATOM   1979  NZ  LYS A 247       1.804 -20.801  -2.640  1.00 95.77           N  
ATOM   1980  N   PRO A 248      -2.914 -22.830   2.151  1.00 95.89           N  
ATOM   1981  CA  PRO A 248      -3.407 -22.890   3.522  1.00 95.89           C  
ATOM   1982  C   PRO A 248      -3.876 -21.512   4.005  1.00 95.89           C  
ATOM   1983  CB  PRO A 248      -2.229 -23.416   4.347  1.00 95.89           C  
ATOM   1984  O   PRO A 248      -3.601 -20.487   3.380  1.00 95.89           O  
ATOM   1985  CG  PRO A 248      -1.016 -22.888   3.584  1.00 95.89           C  
ATOM   1986  CD  PRO A 248      -1.464 -22.981   2.126  1.00 95.89           C  
ATOM   1987  N   GLU A 249      -4.563 -21.495   5.145  1.00 96.79           N  
ATOM   1988  CA  GLU A 249      -4.849 -20.253   5.857  1.00 96.79           C  
ATOM   1989  C   GLU A 249      -3.553 -19.540   6.252  1.00 96.79           C  
ATOM   1990  CB  GLU A 249      -5.672 -20.528   7.119  1.00 96.79           C  
ATOM   1991  O   GLU A 249      -2.615 -20.169   6.761  1.00 96.79           O  
ATOM   1992  CG  GLU A 249      -7.069 -21.067   6.793  1.00 96.79           C  
ATOM   1993  CD  GLU A 249      -7.971 -21.193   8.029  1.00 96.79           C  
ATOM   1994  OE1 GLU A 249      -9.133 -21.611   7.839  1.00 96.79           O  
ATOM   1995  OE2 GLU A 249      -7.527 -20.839   9.145  1.00 96.79           O  
ATOM   1996  N   ASN A 250      -3.517 -18.223   6.050  1.00 97.61           N  
ATOM   1997  CA  ASN A 250      -2.375 -17.425   6.476  1.00 97.61           C  
ATOM   1998  C   ASN A 250      -2.266 -17.375   8.001  1.00 97.61           C  
ATOM   1999  CB  ASN A 250      -2.431 -16.014   5.897  1.00 97.61           C  
ATOM   2000  O   ASN A 250      -3.264 -17.421   8.729  1.00 97.61           O  
ATOM   2001  CG  ASN A 250      -2.154 -15.974   4.413  1.00 97.61           C  
ATOM   2002  ND2 ASN A 250      -2.961 -15.272   3.659  1.00 97.61           N  
ATOM   2003  OD1 ASN A 250      -1.223 -16.570   3.910  1.00 97.61           O  
ATOM   2004  N   GLN A 251      -1.029 -17.240   8.467  1.00 97.64           N  
ATOM   2005  CA  GLN A 251      -0.705 -17.098   9.879  1.00 97.64           C  
ATOM   2006  C   GLN A 251      -0.494 -15.628  10.231  1.00 97.64           C  
ATOM   2007  CB  GLN A 251       0.515 -17.969  10.223  1.00 97.64           C  
ATOM   2008  O   GLN A 251      -0.385 -14.770   9.360  1.00 97.64           O  
ATOM   2009  CG  GLN A 251       0.275 -19.461   9.941  1.00 97.64           C  
ATOM   2010  CD  GLN A 251      -0.932 -20.023  10.686  1.00 97.64           C  
ATOM   2011  NE2 GLN A 251      -1.705 -20.886  10.067  1.00 97.64           N  
ATOM   2012  OE1 GLN A 251      -1.208 -19.689  11.828  1.00 97.64           O  
ATOM   2013  N   PHE A 252      -0.440 -15.335  11.525  1.00 98.38           N  
ATOM   2014  CA  PHE A 252      -0.236 -13.979  12.020  1.00 98.38           C  
ATOM   2015  C   PHE A 252       0.747 -13.997  13.183  1.00 98.38           C  
ATOM   2016  CB  PHE A 252      -1.574 -13.368  12.455  1.00 98.38           C  
ATOM   2017  O   PHE A 252       0.655 -14.866  14.057  1.00 98.38           O  
ATOM   2018  CG  PHE A 252      -2.613 -13.273  11.356  1.00 98.38           C  
ATOM   2019  CD1 PHE A 252      -2.707 -12.106  10.577  1.00 98.38           C  
ATOM   2020  CD2 PHE A 252      -3.451 -14.370  11.079  1.00 98.38           C  
ATOM   2021  CE1 PHE A 252      -3.644 -12.033   9.534  1.00 98.38           C  
ATOM   2022  CE2 PHE A 252      -4.374 -14.304  10.023  1.00 98.38           C  
ATOM   2023  CZ  PHE A 252      -4.477 -13.130   9.259  1.00 98.38           C  
ATOM   2024  N   ALA A 253       1.639 -13.008  13.249  1.00 97.67           N  
ATOM   2025  CA  ALA A 253       2.358 -12.764  14.494  1.00 97.67           C  
ATOM   2026  C   ALA A 253       1.383 -12.240  15.559  1.00 97.67           C  
ATOM   2027  CB  ALA A 253       3.567 -11.848  14.281  1.00 97.67           C  
ATOM   2028  O   ALA A 253       0.246 -11.856  15.266  1.00 97.67           O  
ATOM   2029  N   PHE A 254       1.811 -12.266  16.823  1.00 97.62           N  
ATOM   2030  CA  PHE A 254       0.991 -11.832  17.964  1.00 97.62           C  
ATOM   2031  C   PHE A 254      -0.391 -12.500  18.039  1.00 97.62           C  
ATOM   2032  CB  PHE A 254       0.864 -10.304  17.970  1.00 97.62           C  
ATOM   2033  O   PHE A 254      -1.336 -11.912  18.556  1.00 97.62           O  
ATOM   2034  CG  PHE A 254       2.153  -9.561  17.729  1.00 97.62           C  
ATOM   2035  CD1 PHE A 254       3.145  -9.538  18.725  1.00 97.62           C  
ATOM   2036  CD2 PHE A 254       2.331  -8.851  16.528  1.00 97.62           C  
ATOM   2037  CE1 PHE A 254       4.284  -8.736  18.554  1.00 97.62           C  
ATOM   2038  CE2 PHE A 254       3.462  -8.041  16.366  1.00 97.62           C  
ATOM   2039  CZ  PHE A 254       4.409  -7.951  17.397  1.00 97.62           C  
ATOM   2040  N   ASN A 255      -0.535 -13.714  17.497  1.00 96.90           N  
ATOM   2041  CA  ASN A 255      -1.809 -14.433  17.457  1.00 96.90           C  
ATOM   2042  C   ASN A 255      -2.947 -13.641  16.766  1.00 96.90           C  
ATOM   2043  CB  ASN A 255      -2.129 -14.902  18.889  1.00 96.90           C  
ATOM   2044  O   ASN A 255      -4.111 -13.749  17.152  1.00 96.90           O  
ATOM   2045  CG  ASN A 255      -3.194 -15.974  18.933  1.00 96.90           C  
ATOM   2046  ND2 ASN A 255      -4.084 -15.921  19.896  1.00 96.90           N  
ATOM   2047  OD1 ASN A 255      -3.215 -16.899  18.141  1.00 96.90           O  
ATOM   2048  N   GLY A 256      -2.616 -12.811  15.768  1.00 97.82           N  
ATOM   2049  CA  GLY A 256      -3.594 -11.987  15.045  1.00 97.82           C  
ATOM   2050  C   GLY A 256      -4.061 -10.740  15.801  1.00 97.82           C  
ATOM   2051  O   GLY A 256      -5.035 -10.109  15.392  1.00 97.82           O  
ATOM   2052  N   GLU A 257      -3.397 -10.374  16.902  1.00 98.34           N  
ATOM   2053  CA  GLU A 257      -3.664  -9.127  17.615  1.00 98.34           C  
ATOM   2054  C   GLU A 257      -3.190  -7.920  16.792  1.00 98.34           C  
ATOM   2055  CB  GLU A 257      -2.979  -9.145  18.991  1.00 98.34           C  
ATOM   2056  O   GLU A 257      -2.012  -7.799  16.449  1.00 98.34           O  
ATOM   2057  CG  GLU A 257      -3.408  -7.983  19.905  1.00 98.34           C  
ATOM   2058  CD  GLU A 257      -2.394  -7.743  21.035  1.00 98.34           C  
ATOM   2059  OE1 GLU A 257      -2.051  -6.563  21.299  1.00 98.34           O  
ATOM   2060  OE2 GLU A 257      -1.851  -8.718  21.592  1.00 98.34           O  
ATOM   2061  N   PHE A 258      -4.099  -6.980  16.533  1.00 98.80           N  
ATOM   2062  CA  PHE A 258      -3.726  -5.683  15.975  1.00 98.80           C  
ATOM   2063  C   PHE A 258      -2.914  -4.882  16.996  1.00 98.80           C  
ATOM   2064  CB  PHE A 258      -4.961  -4.882  15.557  1.00 98.80           C  
ATOM   2065  O   PHE A 258      -3.365  -4.665  18.125  1.00 98.80           O  
ATOM   2066  CG  PHE A 258      -5.742  -5.461  14.401  1.00 98.80           C  
ATOM   2067  CD1 PHE A 258      -5.553  -4.944  13.106  1.00 98.80           C  
ATOM   2068  CD2 PHE A 258      -6.646  -6.519  14.608  1.00 98.80           C  
ATOM   2069  CE1 PHE A 258      -6.260  -5.494  12.024  1.00 98.80           C  
ATOM   2070  CE2 PHE A 258      -7.340  -7.074  13.522  1.00 98.80           C  
ATOM   2071  CZ  PHE A 258      -7.152  -6.559  12.231  1.00 98.80           C  
ATOM   2072  N   LYS A 259      -1.743  -4.387  16.590  1.00 98.73           N  
ATOM   2073  CA  LYS A 259      -0.929  -3.483  17.408  1.00 98.73           C  
ATOM   2074  C   LYS A 259      -1.399  -2.039  17.228  1.00 98.73           C  
ATOM   2075  CB  LYS A 259       0.574  -3.671  17.135  1.00 98.73           C  
ATOM   2076  O   LYS A 259      -1.989  -1.677  16.210  1.00 98.73           O  
ATOM   2077  CG  LYS A 259       1.077  -5.128  17.160  1.00 98.73           C  
ATOM   2078  CD  LYS A 259       0.682  -5.936  18.406  1.00 98.73           C  
ATOM   2079  CE  LYS A 259       1.235  -5.362  19.715  1.00 98.73           C  
ATOM   2080  NZ  LYS A 259       0.634  -6.069  20.879  1.00 98.73           N  
ATOM   2081  N   ASN A 260      -1.158  -1.228  18.251  1.00 98.59           N  
ATOM   2082  CA  ASN A 260      -1.609   0.160  18.322  1.00 98.59           C  
ATOM   2083  C   ASN A 260      -0.852   1.084  17.352  1.00 98.59           C  
ATOM   2084  CB  ASN A 260      -1.532   0.616  19.793  1.00 98.59           C  
ATOM   2085  O   ASN A 260       0.148   0.700  16.736  1.00 98.59           O  
ATOM   2086  CG  ASN A 260      -0.135   0.729  20.374  1.00 98.59           C  
ATOM   2087  ND2 ASN A 260      -0.041   0.897  21.669  1.00 98.59           N  
ATOM   2088  OD1 ASN A 260       0.884   0.676  19.705  1.00 98.59           O  
ATOM   2089  N   LYS A 261      -1.311   2.333  17.254  1.00 98.28           N  
ATOM   2090  CA  LYS A 261      -0.679   3.378  16.438  1.00 98.28           C  
ATOM   2091  C   LYS A 261       0.811   3.539  16.741  1.00 98.28           C  
ATOM   2092  CB  LYS A 261      -1.427   4.691  16.693  1.00 98.28           C  
ATOM   2093  O   LYS A 261       1.605   3.644  15.815  1.00 98.28           O  
ATOM   2094  CG  LYS A 261      -0.752   5.920  16.051  1.00 98.28           C  
ATOM   2095  CD  LYS A 261      -1.472   7.216  16.420  1.00 98.28           C  
ATOM   2096  CE  LYS A 261      -1.383   7.498  17.929  1.00 98.28           C  
ATOM   2097  NZ  LYS A 261      -2.416   8.462  18.354  1.00 98.28           N  
ATOM   2098  N   ALA A 262       1.205   3.575  18.015  1.00 97.83           N  
ATOM   2099  CA  ALA A 262       2.603   3.804  18.393  1.00 97.83           C  
ATOM   2100  C   ALA A 262       3.534   2.716  17.832  1.00 97.83           C  
ATOM   2101  CB  ALA A 262       2.695   3.896  19.919  1.00 97.83           C  
ATOM   2102  O   ALA A 262       4.582   3.029  17.274  1.00 97.83           O  
ATOM   2103  N   PHE A 263       3.117   1.450  17.916  1.00 98.43           N  
ATOM   2104  CA  PHE A 263       3.843   0.339  17.311  1.00 98.43           C  
ATOM   2105  C   PHE A 263       3.890   0.467  15.782  1.00 98.43           C  
ATOM   2106  CB  PHE A 263       3.181  -0.970  17.755  1.00 98.43           C  
ATOM   2107  O   PHE A 263       4.960   0.359  15.189  1.00 98.43           O  
ATOM   2108  CG  PHE A 263       3.948  -2.206  17.336  1.00 98.43           C  
ATOM   2109  CD1 PHE A 263       3.788  -2.726  16.040  1.00 98.43           C  
ATOM   2110  CD2 PHE A 263       4.851  -2.817  18.226  1.00 98.43           C  
ATOM   2111  CE1 PHE A 263       4.531  -3.842  15.627  1.00 98.43           C  
ATOM   2112  CE2 PHE A 263       5.594  -3.938  17.814  1.00 98.43           C  
ATOM   2113  CZ  PHE A 263       5.438  -4.444  16.512  1.00 98.43           C  
ATOM   2114  N   ALA A 264       2.750   0.766  15.149  1.00 98.64           N  
ATOM   2115  CA  ALA A 264       2.664   0.959  13.702  1.00 98.64           C  
ATOM   2116  C   ALA A 264       3.611   2.064  13.192  1.00 98.64           C  
ATOM   2117  CB  ALA A 264       1.204   1.269  13.355  1.00 98.64           C  
ATOM   2118  O   ALA A 264       4.265   1.900  12.165  1.00 98.64           O  
ATOM   2119  N   LEU A 265       3.739   3.172  13.931  1.00 98.12           N  
ATOM   2120  CA  LEU A 265       4.645   4.272  13.589  1.00 98.12           C  
ATOM   2121  C   LEU A 265       6.128   3.875  13.660  1.00 98.12           C  
ATOM   2122  CB  LEU A 265       4.361   5.474  14.508  1.00 98.12           C  
ATOM   2123  O   LEU A 265       6.911   4.337  12.828  1.00 98.12           O  
ATOM   2124  CG  LEU A 265       3.022   6.190  14.254  1.00 98.12           C  
ATOM   2125  CD1 LEU A 265       2.824   7.291  15.299  1.00 98.12           C  
ATOM   2126  CD2 LEU A 265       2.963   6.839  12.875  1.00 98.12           C  
ATOM   2127  N   GLU A 266       6.526   3.017  14.605  1.00 97.94           N  
ATOM   2128  CA  GLU A 266       7.897   2.488  14.640  1.00 97.94           C  
ATOM   2129  C   GLU A 266       8.164   1.515  13.481  1.00 97.94           C  
ATOM   2130  CB  GLU A 266       8.230   1.843  15.996  1.00 97.94           C  
ATOM   2131  O   GLU A 266       9.243   1.580  12.890  1.00 97.94           O  
ATOM   2132  CG  GLU A 266       8.389   2.850  17.152  1.00 97.94           C  
ATOM   2133  CD  GLU A 266       9.475   3.936  16.935  1.00 97.94           C  
ATOM   2134  OE1 GLU A 266       9.207   5.128  17.202  1.00 97.94           O  
ATOM   2135  OE2 GLU A 266      10.626   3.651  16.512  1.00 97.94           O  
ATOM   2136  N   VAL A 267       7.181   0.694  13.084  1.00 98.28           N  
ATOM   2137  CA  VAL A 267       7.295  -0.161  11.886  1.00 98.28           C  
ATOM   2138  C   VAL A 267       7.486   0.694  10.629  1.00 98.28           C  
ATOM   2139  CB  VAL A 267       6.096  -1.121  11.735  1.00 98.28           C  
ATOM   2140  O   VAL A 267       8.461   0.498   9.909  1.00 98.28           O  
ATOM   2141  CG1 VAL A 267       6.204  -1.949  10.452  1.00 98.28           C  
ATOM   2142  CG2 VAL A 267       6.022  -2.113  12.902  1.00 98.28           C  
ATOM   2143  N   ILE A 268       6.642   1.713  10.412  1.00 98.48           N  
ATOM   2144  CA  ILE A 268       6.764   2.647   9.272  1.00 98.48           C  
ATOM   2145  C   ILE A 268       8.138   3.322   9.249  1.00 98.48           C  
ATOM   2146  CB  ILE A 268       5.658   3.725   9.335  1.00 98.48           C  
ATOM   2147  O   ILE A 268       8.761   3.493   8.203  1.00 98.48           O  
ATOM   2148  CG1 ILE A 268       4.282   3.095   9.053  1.00 98.48           C  
ATOM   2149  CG2 ILE A 268       5.915   4.863   8.323  1.00 98.48           C  
ATOM   2150  CD1 ILE A 268       3.108   3.990   9.464  1.00 98.48           C  
ATOM   2151  N   LYS A 269       8.629   3.747  10.414  1.00 97.92           N  
ATOM   2152  CA  LYS A 269       9.950   4.368  10.523  1.00 97.92           C  
ATOM   2153  C   LYS A 269      11.063   3.395  10.140  1.00 97.92           C  
ATOM   2154  CB  LYS A 269      10.095   4.875  11.950  1.00 97.92           C  
ATOM   2155  O   LYS A 269      12.015   3.837   9.492  1.00 97.92           O  
ATOM   2156  CG  LYS A 269      11.455   5.500  12.288  1.00 97.92           C  
ATOM   2157  CD  LYS A 269      11.357   5.841  13.772  1.00 97.92           C  
ATOM   2158  CE  LYS A 269      12.674   6.160  14.458  1.00 97.92           C  
ATOM   2159  NZ  LYS A 269      12.431   5.981  15.912  1.00 97.92           N  
ATOM   2160  N   SER A 270      10.947   2.123  10.530  1.00 97.80           N  
ATOM   2161  CA  SER A 270      11.882   1.055  10.162  1.00 97.80           C  
ATOM   2162  C   SER A 270      11.877   0.821   8.654  1.00 97.80           C  
ATOM   2163  CB  SER A 270      11.565  -0.246  10.912  1.00 97.80           C  
ATOM   2164  O   SER A 270      12.915   0.997   8.020  1.00 97.80           O  
ATOM   2165  OG  SER A 270      12.698  -1.090  10.876  1.00 97.80           O  
ATOM   2166  N   THR A 271      10.711   0.564   8.052  1.00 98.30           N  
ATOM   2167  CA  THR A 271      10.594   0.319   6.603  1.00 98.30           C  
ATOM   2168  C   THR A 271      11.031   1.533   5.780  1.00 98.30           C  
ATOM   2169  CB  THR A 271       9.168  -0.098   6.208  1.00 98.30           C  
ATOM   2170  O   THR A 271      11.615   1.393   4.706  1.00 98.30           O  
ATOM   2171  CG2 THR A 271       8.733  -1.396   6.881  1.00 98.30           C  
ATOM   2172  OG1 THR A 271       8.233   0.897   6.550  1.00 98.30           O  
ATOM   2173  N   HIS A 272      10.852   2.751   6.300  1.00 98.25           N  
ATOM   2174  CA  HIS A 272      11.408   3.962   5.696  1.00 98.25           C  
ATOM   2175  C   HIS A 272      12.946   4.023   5.761  1.00 98.25           C  
ATOM   2176  CB  HIS A 272      10.783   5.193   6.361  1.00 98.25           C  
ATOM   2177  O   HIS A 272      13.577   4.526   4.829  1.00 98.25           O  
ATOM   2178  CG  HIS A 272      11.197   6.495   5.720  1.00 98.25           C  
ATOM   2179  CD2 HIS A 272      11.787   7.563   6.333  1.00 98.25           C  
ATOM   2180  ND1 HIS A 272      10.993   6.853   4.413  1.00 98.25           N  
ATOM   2181  CE1 HIS A 272      11.427   8.107   4.236  1.00 98.25           C  
ATOM   2182  NE2 HIS A 272      11.938   8.592   5.389  1.00 98.25           N  
ATOM   2183  N   GLN A 273      13.587   3.526   6.831  1.00 97.96           N  
ATOM   2184  CA  GLN A 273      15.054   3.422   6.864  1.00 97.96           C  
ATOM   2185  C   GLN A 273      15.567   2.381   5.867  1.00 97.96           C  
ATOM   2186  CB  GLN A 273      15.616   3.089   8.257  1.00 97.96           C  
ATOM   2187  O   GLN A 273      16.536   2.669   5.161  1.00 97.96           O  
ATOM   2188  CG  GLN A 273      15.409   4.136   9.356  1.00 97.96           C  
ATOM   2189  CD  GLN A 273      15.540   5.579   8.888  1.00 97.96           C  
ATOM   2190  NE2 GLN A 273      14.473   6.338   8.998  1.00 97.96           N  
ATOM   2191  OE1 GLN A 273      16.567   6.063   8.432  1.00 97.96           O  
ATOM   2192  N   CYS A 274      14.905   1.225   5.762  1.00 98.02           N  
ATOM   2193  CA  CYS A 274      15.231   0.204   4.765  1.00 98.02           C  
ATOM   2194  C   CYS A 274      15.112   0.787   3.347  1.00 98.02           C  
ATOM   2195  CB  CYS A 274      14.314  -1.012   4.962  1.00 98.02           C  
ATOM   2196  O   CYS A 274      16.052   0.697   2.557  1.00 98.02           O  
ATOM   2197  SG  CYS A 274      14.410  -1.638   6.668  1.00 98.02           S  
ATOM   2198  N   TRP A 275      14.027   1.514   3.054  1.00 98.39           N  
ATOM   2199  CA  TRP A 275      13.867   2.219   1.778  1.00 98.39           C  
ATOM   2200  C   TRP A 275      14.976   3.250   1.515  1.00 98.39           C  
ATOM   2201  CB  TRP A 275      12.499   2.897   1.713  1.00 98.39           C  
ATOM   2202  O   TRP A 275      15.489   3.336   0.400  1.00 98.39           O  
ATOM   2203  CG  TRP A 275      12.368   3.816   0.541  1.00 98.39           C  
ATOM   2204  CD1 TRP A 275      12.088   3.440  -0.727  1.00 98.39           C  
ATOM   2205  CD2 TRP A 275      12.624   5.252   0.491  1.00 98.39           C  
ATOM   2206  CE2 TRP A 275      12.439   5.692  -0.851  1.00 98.39           C  
ATOM   2207  CE3 TRP A 275      12.985   6.225   1.447  1.00 98.39           C  
ATOM   2208  NE1 TRP A 275      12.172   4.540  -1.557  1.00 98.39           N  
ATOM   2209  CH2 TRP A 275      12.898   7.988  -0.241  1.00 98.39           C  
ATOM   2210  CZ2 TRP A 275      12.539   7.040  -1.213  1.00 98.39           C  
ATOM   2211  CZ3 TRP A 275      13.134   7.579   1.085  1.00 98.39           C  
ATOM   2212  N   LYS A 276      15.408   4.022   2.522  1.00 98.09           N  
ATOM   2213  CA  LYS A 276      16.549   4.942   2.349  1.00 98.09           C  
ATOM   2214  C   LYS A 276      17.831   4.196   2.003  1.00 98.09           C  
ATOM   2215  CB  LYS A 276      16.791   5.778   3.608  1.00 98.09           C  
ATOM   2216  O   LYS A 276      18.604   4.676   1.176  1.00 98.09           O  
ATOM   2217  CG  LYS A 276      15.785   6.915   3.723  1.00 98.09           C  
ATOM   2218  CD  LYS A 276      16.111   7.774   4.942  1.00 98.09           C  
ATOM   2219  CE  LYS A 276      15.015   8.826   5.005  1.00 98.09           C  
ATOM   2220  NZ  LYS A 276      15.108   9.663   6.216  1.00 98.09           N  
ATOM   2221  N   ALA A 277      18.087   3.055   2.641  1.00 97.85           N  
ATOM   2222  CA  ALA A 277      19.248   2.231   2.325  1.00 97.85           C  
ATOM   2223  C   ALA A 277      19.177   1.710   0.880  1.00 97.85           C  
ATOM   2224  CB  ALA A 277      19.364   1.102   3.353  1.00 97.85           C  
ATOM   2225  O   ALA A 277      20.161   1.838   0.146  1.00 97.85           O  
ATOM   2226  N   LEU A 278      18.004   1.235   0.456  1.00 97.94           N  
ATOM   2227  CA  LEU A 278      17.711   0.801  -0.909  1.00 97.94           C  
ATOM   2228  C   LEU A 278      17.963   1.923  -1.928  1.00 97.94           C  
ATOM   2229  CB  LEU A 278      16.257   0.293  -0.922  1.00 97.94           C  
ATOM   2230  O   LEU A 278      18.784   1.773  -2.836  1.00 97.94           O  
ATOM   2231  CG  LEU A 278      15.662   0.029  -2.311  1.00 97.94           C  
ATOM   2232  CD1 LEU A 278      16.342  -1.158  -2.979  1.00 97.94           C  
ATOM   2233  CD2 LEU A 278      14.167  -0.242  -2.192  1.00 97.94           C  
ATOM   2234  N   LEU A 279      17.321   3.082  -1.747  1.00 97.65           N  
ATOM   2235  CA  LEU A 279      17.404   4.201  -2.687  1.00 97.65           C  
ATOM   2236  C   LEU A 279      18.817   4.797  -2.768  1.00 97.65           C  
ATOM   2237  CB  LEU A 279      16.387   5.284  -2.284  1.00 97.65           C  
ATOM   2238  O   LEU A 279      19.221   5.290  -3.817  1.00 97.65           O  
ATOM   2239  CG  LEU A 279      16.167   6.305  -3.418  1.00 97.65           C  
ATOM   2240  CD1 LEU A 279      15.224   5.755  -4.485  1.00 97.65           C  
ATOM   2241  CD2 LEU A 279      15.604   7.612  -2.889  1.00 97.65           C  
ATOM   2242  N   MET A 280      19.591   4.737  -1.682  1.00 96.99           N  
ATOM   2243  CA  MET A 280      20.976   5.220  -1.646  1.00 96.99           C  
ATOM   2244  C   MET A 280      22.003   4.145  -2.034  1.00 96.99           C  
ATOM   2245  CB  MET A 280      21.283   5.847  -0.278  1.00 96.99           C  
ATOM   2246  O   MET A 280      23.201   4.372  -1.864  1.00 96.99           O  
ATOM   2247  CG  MET A 280      20.384   7.052   0.035  1.00 96.99           C  
ATOM   2248  SD  MET A 280      20.422   8.421  -1.154  1.00 96.99           S  
ATOM   2249  CE  MET A 280      22.149   8.951  -1.023  1.00 96.99           C  
ATOM   2250  N   LYS A 281      21.558   2.982  -2.539  1.00 94.39           N  
ATOM   2251  CA  LYS A 281      22.413   1.852  -2.944  1.00 94.39           C  
ATOM   2252  C   LYS A 281      23.337   1.358  -1.814  1.00 94.39           C  
ATOM   2253  CB  LYS A 281      23.144   2.225  -4.247  1.00 94.39           C  
ATOM   2254  O   LYS A 281      24.492   1.006  -2.043  1.00 94.39           O  
ATOM   2255  CG  LYS A 281      23.646   1.006  -5.033  1.00 94.39           C  
ATOM   2256  CD  LYS A 281      24.336   1.464  -6.320  1.00 94.39           C  
ATOM   2257  CE  LYS A 281      24.816   0.242  -7.105  1.00 94.39           C  
ATOM   2258  NZ  LYS A 281      25.409   0.640  -8.405  1.00 94.39           N  
ATOM   2259  N   LYS A 282      22.833   1.363  -0.576  1.00 95.46           N  
ATOM   2260  CA  LYS A 282      23.536   0.900   0.636  1.00 95.46           C  
ATOM   2261  C   LYS A 282      23.178  -0.534   1.037  1.00 95.46           C  
ATOM   2262  CB  LYS A 282      23.273   1.861   1.803  1.00 95.46           C  
ATOM   2263  O   LYS A 282      23.834  -1.085   1.914  1.00 95.46           O  
ATOM   2264  CG  LYS A 282      23.844   3.261   1.555  1.00 95.46           C  
ATOM   2265  CD  LYS A 282      23.577   4.159   2.765  1.00 95.46           C  
ATOM   2266  CE  LYS A 282      24.182   5.541   2.517  1.00 95.46           C  
ATOM   2267  NZ  LYS A 282      23.899   6.460   3.646  1.00 95.46           N  
ATOM   2268  N   CYS A 283      22.172  -1.131   0.406  1.00 93.23           N  
ATOM   2269  CA  CYS A 283      21.819  -2.544   0.535  1.00 93.23           C  
ATOM   2270  C   CYS A 283      21.561  -3.162  -0.851  1.00 93.23           C  
ATOM   2271  CB  CYS A 283      20.624  -2.692   1.491  1.00 93.23           C  
ATOM   2272  O   CYS A 283      21.595  -2.470  -1.875  1.00 93.23           O  
ATOM   2273  SG  CYS A 283      19.153  -1.905   0.793  1.00 93.23           S  
ATOM   2274  N   ASN A 284      21.347  -4.479  -0.893  1.00 91.71           N  
ATOM   2275  CA  ASN A 284      21.005  -5.185  -2.122  1.00 91.71           C  
ATOM   2276  C   ASN A 284      19.498  -5.072  -2.399  1.00 91.71           C  
ATOM   2277  CB  ASN A 284      21.452  -6.651  -2.005  1.00 91.71           C  
ATOM   2278  O   ASN A 284      18.715  -5.798  -1.803  1.00 91.71           O  
ATOM   2279  CG  ASN A 284      21.133  -7.436  -3.266  1.00 91.71           C  
ATOM   2280  ND2 ASN A 284      21.045  -8.739  -3.170  1.00 91.71           N  
ATOM   2281  OD1 ASN A 284      20.973  -6.893  -4.350  1.00 91.71           O  
ATOM   2282  N   GLY A 285      19.109  -4.202  -3.332  1.00 91.16           N  
ATOM   2283  CA  GLY A 285      17.713  -4.063  -3.771  1.00 91.16           C  
ATOM   2284  C   GLY A 285      17.237  -5.111  -4.781  1.00 91.16           C  
ATOM   2285  O   GLY A 285      16.106  -5.034  -5.257  1.00 91.16           O  
ATOM   2286  N   GLY A 286      18.098  -6.057  -5.175  1.00 94.42           N  
ATOM   2287  CA  GLY A 286      17.763  -7.084  -6.156  1.00 94.42           C  
ATOM   2288  C   GLY A 286      17.234  -6.494  -7.468  1.00 94.42           C  
ATOM   2289  O   GLY A 286      17.941  -5.772  -8.167  1.00 94.42           O  
ATOM   2290  N   ALA A 287      15.987  -6.832  -7.805  1.00 95.44           N  
ATOM   2291  CA  ALA A 287      15.321  -6.404  -9.036  1.00 95.44           C  
ATOM   2292  C   ALA A 287      14.510  -5.103  -8.896  1.00 95.44           C  
ATOM   2293  CB  ALA A 287      14.453  -7.567  -9.537  1.00 95.44           C  
ATOM   2294  O   ALA A 287      13.845  -4.711  -9.856  1.00 95.44           O  
ATOM   2295  N   ILE A 288      14.507  -4.460  -7.723  1.00 98.03           N  
ATOM   2296  CA  ILE A 288      13.758  -3.218  -7.524  1.00 98.03           C  
ATOM   2297  C   ILE A 288      14.344  -2.117  -8.405  1.00 98.03           C  
ATOM   2298  CB  ILE A 288      13.688  -2.807  -6.040  1.00 98.03           C  
ATOM   2299  O   ILE A 288      15.550  -1.860  -8.417  1.00 98.03           O  
ATOM   2300  CG1 ILE A 288      12.873  -3.871  -5.277  1.00 98.03           C  
ATOM   2301  CG2 ILE A 288      13.037  -1.415  -5.915  1.00 98.03           C  
ATOM   2302  CD1 ILE A 288      12.784  -3.629  -3.773  1.00 98.03           C  
ATOM   2303  N   ASN A 289      13.465  -1.457  -9.149  1.00 98.13           N  
ATOM   2304  CA  ASN A 289      13.814  -0.318  -9.966  1.00 98.13           C  
ATOM   2305  C   ASN A 289      13.715   0.958  -9.126  1.00 98.13           C  
ATOM   2306  CB  ASN A 289      12.909  -0.295 -11.200  1.00 98.13           C  
ATOM   2307  O   ASN A 289      12.616   1.406  -8.814  1.00 98.13           O  
ATOM   2308  CG  ASN A 289      13.393   0.763 -12.162  1.00 98.13           C  
ATOM   2309  ND2 ASN A 289      13.860   0.379 -13.325  1.00 98.13           N  
ATOM   2310  OD1 ASN A 289      13.434   1.942 -11.867  1.00 98.13           O  
ATOM   2311  N   CYS A 290      14.876   1.533  -8.805  1.00 98.20           N  
ATOM   2312  CA  CYS A 290      15.005   2.730  -7.975  1.00 98.20           C  
ATOM   2313  C   CYS A 290      14.911   4.063  -8.748  1.00 98.20           C  
ATOM   2314  CB  CYS A 290      16.295   2.625  -7.148  1.00 98.20           C  
ATOM   2315  O   CYS A 290      15.221   5.114  -8.177  1.00 98.20           O  
ATOM   2316  SG  CYS A 290      16.167   1.290  -5.926  1.00 98.20           S  
ATOM   2317  N   THR A 291      14.553   4.054 -10.041  1.00 97.80           N  
ATOM   2318  CA  THR A 291      14.494   5.276 -10.859  1.00 97.80           C  
ATOM   2319  C   THR A 291      13.499   6.273 -10.269  1.00 97.80           C  
ATOM   2320  CB  THR A 291      14.146   4.983 -12.327  1.00 97.80           C  
ATOM   2321  O   THR A 291      12.342   5.955 -10.008  1.00 97.80           O  
ATOM   2322  CG2 THR A 291      14.075   6.247 -13.185  1.00 97.80           C  
ATOM   2323  OG1 THR A 291      15.163   4.200 -12.916  1.00 97.80           O  
ATOM   2324  N   ASN A 292      13.965   7.500 -10.066  1.00 98.19           N  
ATOM   2325  CA  ASN A 292      13.206   8.592  -9.463  1.00 98.19           C  
ATOM   2326  C   ASN A 292      13.646   9.925 -10.076  1.00 98.19           C  
ATOM   2327  CB  ASN A 292      13.424   8.550  -7.943  1.00 98.19           C  
ATOM   2328  O   ASN A 292      14.667   9.981 -10.757  1.00 98.19           O  
ATOM   2329  CG  ASN A 292      14.853   8.862  -7.558  1.00 98.19           C  
ATOM   2330  ND2 ASN A 292      15.677   7.851  -7.438  1.00 98.19           N  
ATOM   2331  OD1 ASN A 292      15.242  10.005  -7.383  1.00 98.19           O  
ATOM   2332  N   VAL A 293      12.899  11.000  -9.839  1.00 97.54           N  
ATOM   2333  CA  VAL A 293      13.168  12.299 -10.482  1.00 97.54           C  
ATOM   2334  C   VAL A 293      13.413  13.418  -9.469  1.00 97.54           C  
ATOM   2335  CB  VAL A 293      12.019  12.669 -11.442  1.00 97.54           C  
ATOM   2336  O   VAL A 293      14.191  14.350  -9.713  1.00 97.54           O  
ATOM   2337  CG1 VAL A 293      12.498  13.770 -12.387  1.00 97.54           C  
ATOM   2338  CG2 VAL A 293      11.551  11.502 -12.318  1.00 97.54           C  
ATOM   2339  N   GLN A 294      12.749  13.344  -8.316  1.00 94.99           N  
ATOM   2340  CA  GLN A 294      12.675  14.412  -7.323  1.00 94.99           C  
ATOM   2341  C   GLN A 294      13.702  14.264  -6.193  1.00 94.99           C  
ATOM   2342  CB  GLN A 294      11.239  14.516  -6.771  1.00 94.99           C  
ATOM   2343  O   GLN A 294      13.972  15.250  -5.504  1.00 94.99           O  
ATOM   2344  CG  GLN A 294      10.189  14.711  -7.880  1.00 94.99           C  
ATOM   2345  CD  GLN A 294       8.844  15.203  -7.348  1.00 94.99           C  
ATOM   2346  NE2 GLN A 294       8.334  16.314  -7.840  1.00 94.99           N  
ATOM   2347  OE1 GLN A 294       8.213  14.651  -6.472  1.00 94.99           O  
ATOM   2348  N   ILE A 295      14.303  13.085  -5.999  1.00 95.39           N  
ATOM   2349  CA  ILE A 295      15.236  12.848  -4.889  1.00 95.39           C  
ATOM   2350  C   ILE A 295      16.662  13.231  -5.297  1.00 95.39           C  
ATOM   2351  CB  ILE A 295      15.131  11.408  -4.338  1.00 95.39           C  
ATOM   2352  O   ILE A 295      17.390  12.444  -5.896  1.00 95.39           O  
ATOM   2353  CG1 ILE A 295      13.674  10.934  -4.110  1.00 95.39           C  
ATOM   2354  CG2 ILE A 295      15.950  11.319  -3.036  1.00 95.39           C  
ATOM   2355  CD1 ILE A 295      12.853  11.790  -3.135  1.00 95.39           C  
ATOM   2356  N   SER A 296      17.067  14.458  -4.955  1.00 90.31           N  
ATOM   2357  CA  SER A 296      18.324  15.074  -5.410  1.00 90.31           C  
ATOM   2358  C   SER A 296      19.585  14.238  -5.187  1.00 90.31           C  
ATOM   2359  CB  SER A 296      18.530  16.426  -4.725  1.00 90.31           C  
ATOM   2360  O   SER A 296      20.434  14.215  -6.073  1.00 90.31           O  
ATOM   2361  OG  SER A 296      17.496  17.319  -5.099  1.00 90.31           O  
ATOM   2362  N   ASP A 297      19.689  13.553  -4.047  1.00 91.21           N  
ATOM   2363  CA  ASP A 297      20.884  12.788  -3.667  1.00 91.21           C  
ATOM   2364  C   ASP A 297      20.835  11.323  -4.130  1.00 91.21           C  
ATOM   2365  CB  ASP A 297      21.093  12.878  -2.146  1.00 91.21           C  
ATOM   2366  O   ASP A 297      21.756  10.551  -3.855  1.00 91.21           O  
ATOM   2367  CG  ASP A 297      21.253  14.313  -1.636  1.00 91.21           C  
ATOM   2368  OD1 ASP A 297      21.831  15.147  -2.368  1.00 91.21           O  
ATOM   2369  OD2 ASP A 297      20.771  14.568  -0.510  1.00 91.21           O  
ATOM   2370  N   SER A 298      19.763  10.905  -4.812  1.00 96.65           N  
ATOM   2371  CA  SER A 298      19.644   9.523  -5.262  1.00 96.65           C  
ATOM   2372  C   SER A 298      20.611   9.237  -6.421  1.00 96.65           C  
ATOM   2373  CB  SER A 298      18.218   9.188  -5.687  1.00 96.65           C  
ATOM   2374  O   SER A 298      20.555   9.923  -7.444  1.00 96.65           O  
ATOM   2375  OG  SER A 298      18.184   7.823  -6.072  1.00 96.65           O  
ATOM   2376  N   PRO A 299      21.429   8.168  -6.346  1.00 97.01           N  
ATOM   2377  CA  PRO A 299      22.254   7.720  -7.471  1.00 97.01           C  
ATOM   2378  C   PRO A 299      21.432   7.163  -8.647  1.00 97.01           C  
ATOM   2379  CB  PRO A 299      23.179   6.654  -6.875  1.00 97.01           C  
ATOM   2380  O   PRO A 299      22.000   6.852  -9.689  1.00 97.01           O  
ATOM   2381  CG  PRO A 299      22.349   6.057  -5.740  1.00 97.01           C  
ATOM   2382  CD  PRO A 299      21.591   7.270  -5.210  1.00 97.01           C  
ATOM   2383  N   PHE A 300      20.114   7.013  -8.482  1.00 97.25           N  
ATOM   2384  CA  PHE A 300      19.178   6.533  -9.503  1.00 97.25           C  
ATOM   2385  C   PHE A 300      18.314   7.655 -10.090  1.00 97.25           C  
ATOM   2386  CB  PHE A 300      18.299   5.444  -8.889  1.00 97.25           C  
ATOM   2387  O   PHE A 300      17.353   7.381 -10.814  1.00 97.25           O  
ATOM   2388  CG  PHE A 300      19.064   4.314  -8.240  1.00 97.25           C  
ATOM   2389  CD1 PHE A 300      19.641   3.307  -9.033  1.00 97.25           C  
ATOM   2390  CD2 PHE A 300      19.164   4.248  -6.841  1.00 97.25           C  
ATOM   2391  CE1 PHE A 300      20.300   2.225  -8.423  1.00 97.25           C  
ATOM   2392  CE2 PHE A 300      19.820   3.166  -6.230  1.00 97.25           C  
ATOM   2393  CZ  PHE A 300      20.383   2.152  -7.021  1.00 97.25           C  
ATOM   2394  N   ARG A 301      18.621   8.911  -9.746  1.00 97.65           N  
ATOM   2395  CA  ARG A 301      17.871  10.064 -10.221  1.00 97.65           C  
ATOM   2396  C   ARG A 301      18.032  10.221 -11.733  1.00 97.65           C  
ATOM   2397  CB  ARG A 301      18.319  11.316  -9.465  1.00 97.65           C  
ATOM   2398  O   ARG A 301      19.156  10.298 -12.223  1.00 97.65           O  
ATOM   2399  CG  ARG A 301      17.423  12.507  -9.810  1.00 97.65           C  
ATOM   2400  CD  ARG A 301      17.960  13.745  -9.105  1.00 97.65           C  
ATOM   2401  NE  ARG A 301      17.116  14.910  -9.397  1.00 97.65           N  
ATOM   2402  NH1 ARG A 301      18.598  16.510  -8.685  1.00 97.65           N  
ATOM   2403  NH2 ARG A 301      16.620  17.107  -9.554  1.00 97.65           N  
ATOM   2404  CZ  ARG A 301      17.452  16.168  -9.211  1.00 97.65           C  
ATOM   2405  N   CYS A 302      16.919  10.331 -12.448  1.00 97.44           N  
ATOM   2406  CA  CYS A 302      16.886  10.681 -13.863  1.00 97.44           C  
ATOM   2407  C   CYS A 302      16.336  12.099 -14.082  1.00 97.44           C  
ATOM   2408  CB  CYS A 302      16.133   9.593 -14.643  1.00 97.44           C  
ATOM   2409  O   CYS A 302      15.810  12.753 -13.177  1.00 97.44           O  
ATOM   2410  SG  CYS A 302      14.354   9.620 -14.287  1.00 97.44           S  
ATOM   2411  N   THR A 303      16.501  12.598 -15.300  1.00 97.42           N  
ATOM   2412  CA  THR A 303      15.921  13.854 -15.784  1.00 97.42           C  
ATOM   2413  C   THR A 303      14.435  13.694 -16.113  1.00 97.42           C  
ATOM   2414  CB  THR A 303      16.680  14.376 -17.012  1.00 97.42           C  
ATOM   2415  O   THR A 303      13.924  12.587 -16.293  1.00 97.42           O  
ATOM   2416  CG2 THR A 303      18.157  14.642 -16.723  1.00 97.42           C  
ATOM   2417  OG1 THR A 303      16.611  13.433 -18.047  1.00 97.42           O  
ATOM   2418  N   GLN A 304      13.717  14.815 -16.229  1.00 97.09           N  
ATOM   2419  CA  GLN A 304      12.308  14.798 -16.640  1.00 97.09           C  
ATOM   2420  C   GLN A 304      12.134  14.253 -18.063  1.00 97.09           C  
ATOM   2421  CB  GLN A 304      11.736  16.223 -16.550  1.00 97.09           C  
ATOM   2422  O   GLN A 304      11.144  13.589 -18.366  1.00 97.09           O  
ATOM   2423  CG  GLN A 304      11.553  16.696 -15.100  1.00 97.09           C  
ATOM   2424  CD  GLN A 304      10.529  15.864 -14.340  1.00 97.09           C  
ATOM   2425  NE2 GLN A 304      10.480  15.956 -13.029  1.00 97.09           N  
ATOM   2426  OE1 GLN A 304       9.742  15.118 -14.896  1.00 97.09           O  
ATOM   2427  N   GLU A 305      13.107  14.512 -18.931  1.00 97.53           N  
ATOM   2428  CA  GLU A 305      13.161  14.034 -20.307  1.00 97.53           C  
ATOM   2429  C   GLU A 305      13.350  12.513 -20.363  1.00 97.53           C  
ATOM   2430  CB  GLU A 305      14.306  14.748 -21.046  1.00 97.53           C  
ATOM   2431  O   GLU A 305      12.649  11.836 -21.114  1.00 97.53           O  
ATOM   2432  CG  GLU A 305      14.085  16.256 -21.269  1.00 97.53           C  
ATOM   2433  CD  GLU A 305      14.045  17.109 -19.986  1.00 97.53           C  
ATOM   2434  OE1 GLU A 305      13.251  18.077 -19.979  1.00 97.53           O  
ATOM   2435  OE2 GLU A 305      14.735  16.763 -18.996  1.00 97.53           O  
ATOM   2436  N   GLU A 306      14.237  11.959 -19.532  1.00 97.86           N  
ATOM   2437  CA  GLU A 306      14.429  10.510 -19.405  1.00 97.86           C  
ATOM   2438  C   GLU A 306      13.187   9.827 -18.824  1.00 97.86           C  
ATOM   2439  CB  GLU A 306      15.643  10.221 -18.516  1.00 97.86           C  
ATOM   2440  O   GLU A 306      12.732   8.826 -19.376  1.00 97.86           O  
ATOM   2441  CG  GLU A 306      16.975  10.509 -19.229  1.00 97.86           C  
ATOM   2442  CD  GLU A 306      18.152  10.596 -18.247  1.00 97.86           C  
ATOM   2443  OE1 GLU A 306      19.270  10.196 -18.627  1.00 97.86           O  
ATOM   2444  OE2 GLU A 306      17.934  11.126 -17.132  1.00 97.86           O  
ATOM   2445  N   ALA A 307      12.587  10.390 -17.768  1.00 97.87           N  
ATOM   2446  CA  ALA A 307      11.333   9.888 -17.205  1.00 97.87           C  
ATOM   2447  C   ALA A 307      10.206   9.881 -18.250  1.00 97.87           C  
ATOM   2448  CB  ALA A 307      10.959  10.743 -15.989  1.00 97.87           C  
ATOM   2449  O   ALA A 307       9.501   8.883 -18.402  1.00 97.87           O  
ATOM   2450  N   ARG A 308      10.066  10.967 -19.023  1.00 97.44           N  
ATOM   2451  CA  ARG A 308       9.107  11.053 -20.132  1.00 97.44           C  
ATOM   2452  C   ARG A 308       9.376   9.985 -21.188  1.00 97.44           C  
ATOM   2453  CB  ARG A 308       9.121  12.474 -20.719  1.00 97.44           C  
ATOM   2454  O   ARG A 308       8.440   9.295 -21.569  1.00 97.44           O  
ATOM   2455  CG  ARG A 308       8.125  12.627 -21.879  1.00 97.44           C  
ATOM   2456  CD  ARG A 308       8.133  14.020 -22.516  1.00 97.44           C  
ATOM   2457  NE  ARG A 308       7.716  15.078 -21.568  1.00 97.44           N  
ATOM   2458  NH1 ARG A 308       9.389  16.596 -22.001  1.00 97.44           N  
ATOM   2459  NH2 ARG A 308       7.879  17.049 -20.430  1.00 97.44           N  
ATOM   2460  CZ  ARG A 308       8.325  16.230 -21.342  1.00 97.44           C  
ATOM   2461  N   SER A 309      10.628   9.815 -21.609  1.00 97.46           N  
ATOM   2462  CA  SER A 309      11.028   8.805 -22.597  1.00 97.46           C  
ATOM   2463  C   SER A 309      10.696   7.378 -22.139  1.00 97.46           C  
ATOM   2464  CB  SER A 309      12.528   8.951 -22.865  1.00 97.46           C  
ATOM   2465  O   SER A 309      10.134   6.592 -22.903  1.00 97.46           O  
ATOM   2466  OG  SER A 309      12.946   8.063 -23.879  1.00 97.46           O  
ATOM   2467  N   LEU A 310      10.955   7.056 -20.864  1.00 95.98           N  
ATOM   2468  CA  LEU A 310      10.611   5.760 -20.270  1.00 95.98           C  
ATOM   2469  C   LEU A 310       9.105   5.485 -20.350  1.00 95.98           C  
ATOM   2470  CB  LEU A 310      11.082   5.719 -18.804  1.00 95.98           C  
ATOM   2471  O   LEU A 310       8.700   4.420 -20.815  1.00 95.98           O  
ATOM   2472  CG  LEU A 310      12.603   5.585 -18.624  1.00 95.98           C  
ATOM   2473  CD1 LEU A 310      12.973   5.883 -17.170  1.00 95.98           C  
ATOM   2474  CD2 LEU A 310      13.089   4.177 -18.979  1.00 95.98           C  
ATOM   2475  N   VAL A 311       8.274   6.450 -19.952  1.00 95.80           N  
ATOM   2476  CA  VAL A 311       6.811   6.304 -20.007  1.00 95.80           C  
ATOM   2477  C   VAL A 311       6.307   6.257 -21.452  1.00 95.80           C  
ATOM   2478  CB  VAL A 311       6.122   7.428 -19.211  1.00 95.80           C  
ATOM   2479  O   VAL A 311       5.433   5.457 -21.782  1.00 95.80           O  
ATOM   2480  CG1 VAL A 311       4.600   7.293 -19.310  1.00 95.80           C  
ATOM   2481  CG2 VAL A 311       6.515   7.363 -17.730  1.00 95.80           C  
ATOM   2482  N   GLU A 312       6.881   7.075 -22.336  1.00 93.89           N  
ATOM   2483  CA  GLU A 312       6.494   7.155 -23.745  1.00 93.89           C  
ATOM   2484  C   GLU A 312       6.829   5.899 -24.552  1.00 93.89           C  
ATOM   2485  CB  GLU A 312       7.001   8.446 -24.396  1.00 93.89           C  
ATOM   2486  O   GLU A 312       6.124   5.600 -25.516  1.00 93.89           O  
ATOM   2487  CG  GLU A 312       6.110   9.621 -23.952  1.00 93.89           C  
ATOM   2488  CD  GLU A 312       6.579  10.995 -24.445  1.00 93.89           C  
ATOM   2489  OE1 GLU A 312       5.933  11.985 -24.026  1.00 93.89           O  
ATOM   2490  OE2 GLU A 312       7.571  11.075 -25.200  1.00 93.89           O  
ATOM   2491  N   SER A 313       7.818   5.120 -24.107  1.00 92.26           N  
ATOM   2492  CA  SER A 313       8.137   3.807 -24.677  1.00 92.26           C  
ATOM   2493  C   SER A 313       7.050   2.747 -24.438  1.00 92.26           C  
ATOM   2494  CB  SER A 313       9.490   3.325 -24.145  1.00 92.26           C  
ATOM   2495  O   SER A 313       6.980   1.757 -25.170  1.00 92.26           O  
ATOM   2496  OG  SER A 313       9.403   2.798 -22.834  1.00 92.26           O  
ATOM   2497  N   VAL A 314       6.171   2.950 -23.449  1.00 89.25           N  
ATOM   2498  CA  VAL A 314       5.036   2.062 -23.181  1.00 89.25           C  
ATOM   2499  C   VAL A 314       3.880   2.409 -24.115  1.00 89.25           C  
ATOM   2500  CB  VAL A 314       4.617   2.096 -21.699  1.00 89.25           C  
ATOM   2501  O   VAL A 314       3.409   3.550 -24.149  1.00 89.25           O  
ATOM   2502  CG1 VAL A 314       3.470   1.114 -21.418  1.00 89.25           C  
ATOM   2503  CG2 VAL A 314       5.808   1.704 -20.814  1.00 89.25           C  
ATOM   2504  N   SER A 315       3.412   1.402 -24.862  1.00 82.50           N  
ATOM   2505  CA  SER A 315       2.321   1.536 -25.834  1.00 82.50           C  
ATOM   2506  C   SER A 315       1.079   2.178 -25.215  1.00 82.50           C  
ATOM   2507  CB  SER A 315       1.934   0.171 -26.411  1.00 82.50           C  
ATOM   2508  O   SER A 315       0.577   1.730 -24.186  1.00 82.50           O  
ATOM   2509  OG  SER A 315       0.892   0.320 -27.362  1.00 82.50           O  
ATOM   2510  N   SER A 316       0.546   3.199 -25.884  1.00 75.52           N  
ATOM   2511  CA  SER A 316      -0.715   3.844 -25.515  1.00 75.52           C  
ATOM   2512  C   SER A 316      -1.949   3.090 -26.015  1.00 75.52           C  
ATOM   2513  CB  SER A 316      -0.733   5.268 -26.077  1.00 75.52           C  
ATOM   2514  O   SER A 316      -3.056   3.390 -25.580  1.00 75.52           O  
ATOM   2515  OG  SER A 316      -0.568   5.243 -27.487  1.00 75.52           O  
ATOM   2516  N   SER A 317      -1.792   2.144 -26.950  1.00 72.35           N  
ATOM   2517  CA  SER A 317      -2.932   1.598 -27.690  1.00 72.35           C  
ATOM   2518  C   SER A 317      -3.681   0.516 -26.904  1.00 72.35           C  
ATOM   2519  CB  SER A 317      -2.516   1.062 -29.057  1.00 72.35           C  
ATOM   2520  O   SER A 317      -3.067  -0.480 -26.501  1.00 72.35           O  
ATOM   2521  OG  SER A 317      -2.110   2.145 -29.871  1.00 72.35           O  
ATOM   2522  N   PRO A 318      -5.007   0.654 -26.740  1.00 62.60           N  
ATOM   2523  CA  PRO A 318      -5.838  -0.416 -26.221  1.00 62.60           C  
ATOM   2524  C   PRO A 318      -5.895  -1.600 -27.208  1.00 62.60           C  
ATOM   2525  CB  PRO A 318      -7.207   0.226 -25.970  1.00 62.60           C  
ATOM   2526  O   PRO A 318      -6.349  -1.448 -28.343  1.00 62.60           O  
ATOM   2527  CG  PRO A 318      -7.243   1.500 -26.796  1.00 62.60           C  
ATOM   2528  CD  PRO A 318      -5.781   1.869 -26.964  1.00 62.60           C  
ATOM   2529  N   ASN A 319      -5.444  -2.789 -26.796  1.00 56.41           N  
ATOM   2530  CA  ASN A 319      -5.721  -4.039 -27.514  1.00 56.41           C  
ATOM   2531  C   ASN A 319      -7.154  -4.511 -27.211  1.00 56.41           C  
ATOM   2532  CB  ASN A 319      -4.673  -5.113 -27.153  1.00 56.41           C  
ATOM   2533  O   ASN A 319      -7.607  -4.430 -26.080  1.00 56.41           O  
ATOM   2534  CG  ASN A 319      -3.385  -5.007 -27.954  1.00 56.41           C  
ATOM   2535  ND2 ASN A 319      -2.369  -5.742 -27.571  1.00 56.41           N  
ATOM   2536  OD1 ASN A 319      -3.276  -4.312 -28.948  1.00 56.41           O  
ATOM   2537  N   LYS A 320      -7.870  -5.048 -28.205  1.00 52.16           N  
ATOM   2538  CA  LYS A 320      -9.303  -5.413 -28.120  1.00 52.16           C  
ATOM   2539  C   LYS A 320      -9.647  -6.663 -27.283  1.00 52.16           C  
ATOM   2540  CB  LYS A 320      -9.893  -5.504 -29.543  1.00 52.16           C  
ATOM   2541  O   LYS A 320     -10.716  -7.236 -27.471  1.00 52.16           O  
ATOM   2542  CG  LYS A 320     -10.287  -4.138 -30.111  1.00 52.16           C  
ATOM   2543  CD  LYS A 320     -11.017  -4.348 -31.443  1.00 52.16           C  
ATOM   2544  CE  LYS A 320     -11.524  -3.014 -31.990  1.00 52.16           C  
ATOM   2545  NZ  LYS A 320     -12.249  -3.206 -33.269  1.00 52.16           N  
ATOM   2546  N   GLU A 321      -8.796  -7.099 -26.363  1.00 53.26           N  
ATOM   2547  CA  GLU A 321      -9.108  -8.241 -25.495  1.00 53.26           C  
ATOM   2548  C   GLU A 321      -9.615  -7.750 -24.138  1.00 53.26           C  
ATOM   2549  CB  GLU A 321      -7.911  -9.194 -25.384  1.00 53.26           C  
ATOM   2550  O   GLU A 321      -8.838  -7.400 -23.253  1.00 53.26           O  
ATOM   2551  CG  GLU A 321      -7.727  -9.992 -26.686  1.00 53.26           C  
ATOM   2552  CD  GLU A 321      -6.586 -11.020 -26.621  1.00 53.26           C  
ATOM   2553  OE1 GLU A 321      -6.405 -11.722 -27.641  1.00 53.26           O  
ATOM   2554  OE2 GLU A 321      -5.889 -11.084 -25.583  1.00 53.26           O  
ATOM   2555  N   SER A 322     -10.939  -7.711 -23.976  1.00 53.61           N  
ATOM   2556  CA  SER A 322     -11.578  -7.571 -22.670  1.00 53.61           C  
ATOM   2557  C   SER A 322     -11.864  -8.962 -22.108  1.00 53.61           C  
ATOM   2558  CB  SER A 322     -12.864  -6.739 -22.770  1.00 53.61           C  
ATOM   2559  O   SER A 322     -12.786  -9.637 -22.567  1.00 53.61           O  
ATOM   2560  OG  SER A 322     -13.793  -7.344 -23.650  1.00 53.61           O  
ATOM   2561  N   ASN A 323     -11.110  -9.384 -21.098  1.00 58.55           N  
ATOM   2562  CA  ASN A 323     -11.565 -10.455 -20.218  1.00 58.55           C  
ATOM   2563  C   ASN A 323     -12.389  -9.801 -19.107  1.00 58.55           C  
ATOM   2564  CB  ASN A 323     -10.364 -11.271 -19.712  1.00 58.55           C  
ATOM   2565  O   ASN A 323     -11.837  -9.315 -18.122  1.00 58.55           O  
ATOM   2566  CG  ASN A 323      -9.798 -12.194 -20.778  1.00 58.55           C  
ATOM   2567  ND2 ASN A 323      -8.506 -12.421 -20.776  1.00 58.55           N  
ATOM   2568  OD1 ASN A 323     -10.492 -12.743 -21.615  1.00 58.55           O  
ATOM   2569  N   GLU A 324     -13.708  -9.724 -19.291  1.00 58.62           N  
ATOM   2570  CA  GLU A 324     -14.597  -9.458 -18.160  1.00 58.62           C  
ATOM   2571  C   GLU A 324     -14.478 -10.626 -17.178  1.00 58.62           C  
ATOM   2572  CB  GLU A 324     -16.056  -9.264 -18.597  1.00 58.62           C  
ATOM   2573  O   GLU A 324     -14.599 -11.792 -17.555  1.00 58.62           O  
ATOM   2574  CG  GLU A 324     -16.289  -7.913 -19.291  1.00 58.62           C  
ATOM   2575  CD  GLU A 324     -17.775  -7.624 -19.580  1.00 58.62           C  
ATOM   2576  OE1 GLU A 324     -18.065  -6.472 -19.974  1.00 58.62           O  
ATOM   2577  OE2 GLU A 324     -18.621  -8.531 -19.397  1.00 58.62           O  
ATOM   2578  N   GLU A 325     -14.198 -10.321 -15.915  1.00 65.37           N  
ATOM   2579  CA  GLU A 325     -14.066 -11.350 -14.894  1.00 65.37           C  
ATOM   2580  C   GLU A 325     -15.446 -11.882 -14.479  1.00 65.37           C  
ATOM   2581  CB  GLU A 325     -13.306 -10.790 -13.692  1.00 65.37           C  
ATOM   2582  O   GLU A 325     -16.350 -11.124 -14.108  1.00 65.37           O  
ATOM   2583  CG  GLU A 325     -12.840 -11.920 -12.758  1.00 65.37           C  
ATOM   2584  CD  GLU A 325     -12.525 -11.428 -11.348  1.00 65.37           C  
ATOM   2585  OE1 GLU A 325     -12.175 -12.266 -10.490  1.00 65.37           O  
ATOM   2586  OE2 GLU A 325     -12.719 -10.226 -11.069  1.00 65.37           O  
ATOM   2587  N   GLU A 326     -15.601 -13.207 -14.473  1.00 69.28           N  
ATOM   2588  CA  GLU A 326     -16.755 -13.849 -13.851  1.00 69.28           C  
ATOM   2589  C   GLU A 326     -16.736 -13.612 -12.334  1.00 69.28           C  
ATOM   2590  CB  GLU A 326     -16.794 -15.357 -14.151  1.00 69.28           C  
ATOM   2591  O   GLU A 326     -15.807 -14.006 -11.633  1.00 69.28           O  
ATOM   2592  CG  GLU A 326     -17.112 -15.682 -15.620  1.00 69.28           C  
ATOM   2593  CD  GLU A 326     -17.348 -17.185 -15.870  1.00 69.28           C  
ATOM   2594  OE1 GLU A 326     -17.869 -17.512 -16.959  1.00 69.28           O  
ATOM   2595  OE2 GLU A 326     -17.078 -18.015 -14.965  1.00 69.28           O  
ATOM   2596  N   GLN A 327     -17.803 -13.012 -11.800  1.00 81.87           N  
ATOM   2597  CA  GLN A 327     -17.992 -12.817 -10.358  1.00 81.87           C  
ATOM   2598  C   GLN A 327     -18.300 -14.159  -9.668  1.00 81.87           C  
ATOM   2599  CB  GLN A 327     -19.091 -11.768 -10.115  1.00 81.87           C  
ATOM   2600  O   GLN A 327     -19.455 -14.478  -9.370  1.00 81.87           O  
ATOM   2601  CG  GLN A 327     -18.717 -10.361 -10.616  1.00 81.87           C  
ATOM   2602  CD  GLN A 327     -17.616  -9.701  -9.789  1.00 81.87           C  
ATOM   2603  NE2 GLN A 327     -16.597  -9.159 -10.416  1.00 81.87           N  
ATOM   2604  OE1 GLN A 327     -17.688  -9.634  -8.569  1.00 81.87           O  
ATOM   2605  N   VAL A 328     -17.263 -14.967  -9.443  1.00 91.71           N  
ATOM   2606  CA  VAL A 328     -17.345 -16.249  -8.735  1.00 91.71           C  
ATOM   2607  C   VAL A 328     -17.266 -16.008  -7.229  1.00 91.71           C  
ATOM   2608  CB  VAL A 328     -16.262 -17.237  -9.214  1.00 91.71           C  
ATOM   2609  O   VAL A 328     -16.405 -15.273  -6.748  1.00 91.71           O  
ATOM   2610  CG1 VAL A 328     -16.379 -18.594  -8.500  1.00 91.71           C  
ATOM   2611  CG2 VAL A 328     -16.394 -17.510 -10.719  1.00 91.71           C  
ATOM   2612  N   TRP A 329     -18.176 -16.643  -6.489  1.00 94.87           N  
ATOM   2613  CA  TRP A 329     -18.208 -16.632  -5.029  1.00 94.87           C  
ATOM   2614  C   TRP A 329     -17.770 -17.978  -4.467  1.00 94.87           C  
ATOM   2615  CB  TRP A 329     -19.607 -16.266  -4.529  1.00 94.87           C  
ATOM   2616  O   TRP A 329     -18.245 -19.032  -4.897  1.00 94.87           O  
ATOM   2617  CG  TRP A 329     -19.958 -14.824  -4.690  1.00 94.87           C  
ATOM   2618  CD1 TRP A 329     -20.520 -14.254  -5.779  1.00 94.87           C  
ATOM   2619  CD2 TRP A 329     -19.727 -13.742  -3.742  1.00 94.87           C  
ATOM   2620  CE2 TRP A 329     -20.227 -12.532  -4.310  1.00 94.87           C  
ATOM   2621  CE3 TRP A 329     -19.129 -13.662  -2.466  1.00 94.87           C  
ATOM   2622  NE1 TRP A 329     -20.682 -12.901  -5.559  1.00 94.87           N  
ATOM   2623  CH2 TRP A 329     -19.626 -11.278  -2.334  1.00 94.87           C  
ATOM   2624  CZ2 TRP A 329     -20.189 -11.311  -3.622  1.00 94.87           C  
ATOM   2625  CZ3 TRP A 329     -19.073 -12.440  -1.772  1.00 94.87           C  
ATOM   2626  N   HIS A 330     -16.901 -17.925  -3.467  1.00 95.51           N  
ATOM   2627  CA  HIS A 330     -16.444 -19.066  -2.696  1.00 95.51           C  
ATOM   2628  C   HIS A 330     -17.141 -19.074  -1.336  1.00 95.51           C  
ATOM   2629  CB  HIS A 330     -14.915 -19.032  -2.579  1.00 95.51           C  
ATOM   2630  O   HIS A 330     -17.197 -18.062  -0.636  1.00 95.51           O  
ATOM   2631  CG  HIS A 330     -14.238 -19.220  -3.913  1.00 95.51           C  
ATOM   2632  CD2 HIS A 330     -14.113 -18.284  -4.905  1.00 95.51           C  
ATOM   2633  ND1 HIS A 330     -13.670 -20.384  -4.381  1.00 95.51           N  
ATOM   2634  CE1 HIS A 330     -13.200 -20.149  -5.618  1.00 95.51           C  
ATOM   2635  NE2 HIS A 330     -13.460 -18.886  -5.983  1.00 95.51           N  
ATOM   2636  N   PHE A 331     -17.663 -20.238  -0.962  1.00 94.82           N  
ATOM   2637  CA  PHE A 331     -18.289 -20.487   0.330  1.00 94.82           C  
ATOM   2638  C   PHE A 331     -17.402 -21.478   1.072  1.00 94.82           C  
ATOM   2639  CB  PHE A 331     -19.720 -21.003   0.126  1.00 94.82           C  
ATOM   2640  O   PHE A 331     -17.439 -22.678   0.800  1.00 94.82           O  
ATOM   2641  CG  PHE A 331     -20.633 -20.015  -0.574  1.00 94.82           C  
ATOM   2642  CD1 PHE A 331     -21.442 -19.142   0.178  1.00 94.82           C  
ATOM   2643  CD2 PHE A 331     -20.663 -19.956  -1.981  1.00 94.82           C  
ATOM   2644  CE1 PHE A 331     -22.279 -18.219  -0.474  1.00 94.82           C  
ATOM   2645  CE2 PHE A 331     -21.492 -19.027  -2.632  1.00 94.82           C  
ATOM   2646  CZ  PHE A 331     -22.302 -18.160  -1.879  1.00 94.82           C  
ATOM   2647  N   LEU A 332     -16.542 -20.960   1.947  1.00 90.95           N  
ATOM   2648  CA  LEU A 332     -15.670 -21.796   2.762  1.00 90.95           C  
ATOM   2649  C   LEU A 332     -16.501 -22.364   3.919  1.00 90.95           C  
ATOM   2650  CB  LEU A 332     -14.428 -20.998   3.206  1.00 90.95           C  
ATOM   2651  O   LEU A 332     -17.181 -21.618   4.627  1.00 90.95           O  
ATOM   2652  CG  LEU A 332     -13.604 -20.399   2.044  1.00 90.95           C  
ATOM   2653  CD1 LEU A 332     -12.377 -19.676   2.588  1.00 90.95           C  
ATOM   2654  CD2 LEU A 332     -13.127 -21.444   1.031  1.00 90.95           C  
ATOM   2655  N   GLY A 333     -16.504 -23.692   4.059  1.00 80.18           N  
ATOM   2656  CA  GLY A 333     -17.086 -24.349   5.230  1.00 80.18           C  
ATOM   2657  C   GLY A 333     -16.355 -23.899   6.495  1.00 80.18           C  
ATOM   2658  O   GLY A 333     -15.166 -23.594   6.430  1.00 80.18           O  
ATOM   2659  N   LYS A 334     -17.078 -23.821   7.615  1.00 59.58           N  
ATOM   2660  CA  LYS A 334     -16.459 -23.615   8.929  1.00 59.58           C  
ATOM   2661  C   LYS A 334     -15.773 -24.876   9.423  1.00 59.58           C  
ATOM   2662  CB  LYS A 334     -17.477 -23.159   9.975  1.00 59.58           C  
ATOM   2663  O   LYS A 334     -16.306 -25.970   9.119  1.00 59.58           O  
ATOM   2664  CG  LYS A 334     -17.911 -21.708   9.769  1.00 59.58           C  
ATOM   2665  CD  LYS A 334     -18.739 -21.272  10.979  1.00 59.58           C  
ATOM   2666  CE  LYS A 334     -19.153 -19.810  10.824  1.00 59.58           C  
ATOM   2667  NZ  LYS A 334     -19.890 -19.342  12.022  1.00 59.58           N  
ATOM   2668  OXT LYS A 334     -14.809 -24.668  10.182  1.00 59.58           O  
TER    2669      LYS A 334                                                      
ENDMDL                                                                          
END                                                                             
