# Supplementary material for: The inorganic pyrophosphatases of microorganisms: a structural and functional review
Source: PeerJ. 2024 Jun 24;12:e17496. doi: 10.7717/peerj.17496 (PMC11210485; doi:10.7717/peerj.17496)
Supplement: Supplemental Information 1 [file peerj-12-17496-s001.zip › Supplementary Files/Familiy I models/AF-Q9JVG3-F1-model_v4_Neisseria.pdb]

HEADER                                            01-JUN-22                     
TITLE     ALPHAFOLD MONOMER V2.0 PREDICTION FOR INORGANIC PYROPHOSPHATASE       
TITLE    2 (Q9JVG3)                                                             
COMPND    MOL_ID: 1;                                                            
COMPND   2 MOLECULE: INORGANIC PYROPHOSPHATASE;                                 
COMPND   3 CHAIN: A                                                             
SOURCE    MOL_ID: 1;                                                            
SOURCE   2 ORGANISM_SCIENTIFIC: NEISSERIA MENINGITIDIS SEROGROUP A / SEROTYPE 4A
SOURCE   3 (STRAIN DSM 15465 / Z2491);                                          
SOURCE   4 ORGANISM_TAXID: 122587                                               
REMARK   1                                                                      
REMARK   1 REFERENCE 1                                                          
REMARK   1  AUTH   JOHN JUMPER, RICHARD EVANS, ALEXANDER PRITZEL, TIM GREEN,    
REMARK   1  AUTH 2 MICHAEL FIGURNOV, OLAF RONNEBERGER, KATHRYN TUNYASUVUNAKOOL, 
REMARK   1  AUTH 3 RUSS BATES, AUGUSTIN ZIDEK, ANNA POTAPENKO, ALEX BRIDGLAND,  
REMARK   1  AUTH 4 CLEMENS MEYER, SIMON A A KOHL, ANDREW J BALLARD,             
REMARK   1  AUTH 5 ANDREW COWIE, BERNARDINO ROMERA-PAREDES, STANISLAV NIKOLOV,  
REMARK   1  AUTH 6 RISHUB JAIN, JONAS ADLER, TREVOR BACK, STIG PETERSEN,        
REMARK   1  AUTH 7 DAVID REIMAN, ELLEN CLANCY, MICHAL ZIELINSKI,                
REMARK   1  AUTH 8 MARTIN STEINEGGER, MICHALINA PACHOLSKA, TAMAS BERGHAMMER,    
REMARK   1  AUTH 9 DAVID SILVER, ORIOL VINYALS, ANDREW W SENIOR,                
REMARK   1  AUTH10 KORAY KAVUKCUOGLU, PUSHMEET KOHLI, DEMIS HASSABIS            
REMARK   1  TITL   HIGHLY ACCURATE PROTEIN STRUCTURE PREDICTION WITH ALPHAFOLD  
REMARK   1  REF    NATURE                        V. 596   583 2021              
REMARK   1  REFN                   ISSN 0028-0836                               
REMARK   1  PMID   34265844                                                     
REMARK   1  DOI    10.1038/s41586-021-03819-2                                   
REMARK   1                                                                      
REMARK   1 DISCLAIMERS                                                          
REMARK   1 ALPHAFOLD DATA, COPYRIGHT (2021) DEEPMIND TECHNOLOGIES LIMITED. THE  
REMARK   1 INFORMATION PROVIDED IS THEORETICAL MODELLING ONLY AND CAUTION SHOULD
REMARK   1 BE EXERCISED IN ITS USE. IT IS PROVIDED "AS-IS" WITHOUT ANY WARRANTY 
REMARK   1 OF ANY KIND, WHETHER EXPRESSED OR IMPLIED. NO WARRANTY IS GIVEN THAT 
REMARK   1 USE OF THE INFORMATION SHALL NOT INFRINGE THE RIGHTS OF ANY THIRD    
REMARK   1 PARTY. THE INFORMATION IS NOT INTENDED TO BE A SUBSTITUTE FOR        
REMARK   1 PROFESSIONAL MEDICAL ADVICE, DIAGNOSIS, OR TREATMENT, AND DOES NOT   
REMARK   1 CONSTITUTE MEDICAL OR OTHER PROFESSIONAL ADVICE. IT IS AVAILABLE FOR 
REMARK   1 ACADEMIC AND COMMERCIAL PURPOSES, UNDER CC-BY 4.0 LICENCE.           
DBREF  XXXX A    1   177  UNP    Q9JVG3   IPYR_NEIMA       1    177             
SEQRES   1 A  177  MET ALA ASP PHE ASN GLN ILE LEU THR THR GLY ASP VAL          
SEQRES   2 A  177  ASP GLY GLY ILE ILE ASN VAL VAL ASN GLU ILE PRO ALA          
SEQRES   3 A  177  GLY SER ASN HIS LYS ILE GLU TRP ASN ARG LYS LEU ALA          
SEQRES   4 A  177  ALA PHE GLN LEU ASP ARG VAL GLU PRO ALA ILE PHE ALA          
SEQRES   5 A  177  LYS PRO THR ASN TYR GLY PHE ILE PRO GLN THR LEU ASP          
SEQRES   6 A  177  GLU ASP GLY ASP GLU LEU ASP VAL LEU LEU VAL THR GLU          
SEQRES   7 A  177  GLN PRO LEU ALA THR GLY VAL PHE LEU GLU ALA ARG VAL          
SEQRES   8 A  177  ILE GLY VAL MET LYS PHE VAL ASP ASP GLY GLU VAL ASP          
SEQRES   9 A  177  ASP LYS ILE VAL CYS VAL PRO ALA ASP ASP ARG ASN ASN          
SEQRES  10 A  177  GLY ASN ALA TYR LYS THR LEU ALA ASP LEU PRO GLN GLN          
SEQRES  11 A  177  LEU ILE LYS GLN ILE GLU PHE HIS PHE ASN HIS TYR LYS          
SEQRES  12 A  177  ASP LEU LYS LYS ALA GLY THR THR LYS VAL GLU SER TRP          
SEQRES  13 A  177  GLY ASP ALA GLU GLU ALA LYS LYS VAL ILE LYS GLU SER          
SEQRES  14 A  177  ILE GLU ARG TRP ASN LYS GLN ALA                              
CRYST1    1.000    1.000    1.000  90.00  90.00  90.00 P 1           1          
ORIGX1      1.000000  0.000000  0.000000        0.00000                         
ORIGX2      0.000000  1.000000  0.000000        0.00000                         
ORIGX3      0.000000  0.000000  1.000000        0.00000                         
SCALE1      1.000000  0.000000  0.000000        0.00000                         
SCALE2      0.000000  1.000000  0.000000        0.00000                         
SCALE3      0.000000  0.000000  1.000000        0.00000                         
MODEL        1                                                                  
ATOM      1  N   MET A   1     -17.880  11.574  -5.966  1.00 68.50           N  
ATOM      2  CA  MET A   1     -17.326  10.220  -5.756  1.00 68.50           C  
ATOM      3  C   MET A   1     -17.992   9.642  -4.524  1.00 68.50           C  
ATOM      4  CB  MET A   1     -15.802  10.269  -5.586  1.00 68.50           C  
ATOM      5  O   MET A   1     -18.515  10.420  -3.735  1.00 68.50           O  
ATOM      6  CG  MET A   1     -15.114  10.456  -6.940  1.00 68.50           C  
ATOM      7  SD  MET A   1     -13.355  10.839  -6.800  1.00 68.50           S  
ATOM      8  CE  MET A   1     -13.155  11.949  -8.218  1.00 68.50           C  
ATOM      9  N   ALA A   2     -18.050   8.319  -4.395  1.00 84.35           N  
ATOM     10  CA  ALA A   2     -18.394   7.719  -3.112  1.00 84.35           C  
ATOM     11  C   ALA A   2     -17.253   7.985  -2.116  1.00 84.35           C  
ATOM     12  CB  ALA A   2     -18.644   6.227  -3.324  1.00 84.35           C  
ATOM     13  O   ALA A   2     -16.098   8.072  -2.531  1.00 84.35           O  
ATOM     14  N   ASP A   3     -17.577   8.139  -0.836  1.00 95.98           N  
ATOM     15  CA  ASP A   3     -16.572   8.179   0.225  1.00 95.98           C  
ATOM     16  C   ASP A   3     -15.992   6.772   0.399  1.00 95.98           C  
ATOM     17  CB  ASP A   3     -17.221   8.709   1.512  1.00 95.98           C  
ATOM     18  O   ASP A   3     -16.708   5.853   0.806  1.00 95.98           O  
ATOM     19  CG  ASP A   3     -16.287   8.729   2.731  1.00 95.98           C  
ATOM     20  OD1 ASP A   3     -15.137   8.244   2.628  1.00 95.98           O  
ATOM     21  OD2 ASP A   3     -16.769   9.212   3.779  1.00 95.98           O  
ATOM     22  N   PHE A   4     -14.711   6.598   0.062  1.00 97.93           N  
ATOM     23  CA  PHE A   4     -14.052   5.294   0.080  1.00 97.93           C  
ATOM     24  C   PHE A   4     -14.114   4.621   1.451  1.00 97.93           C  
ATOM     25  CB  PHE A   4     -12.601   5.437  -0.384  1.00 97.93           C  
ATOM     26  O   PHE A   4     -14.318   3.413   1.503  1.00 97.93           O  
ATOM     27  CG  PHE A   4     -12.460   5.851  -1.837  1.00 97.93           C  
ATOM     28  CD1 PHE A   4     -12.776   4.943  -2.866  1.00 97.93           C  
ATOM     29  CD2 PHE A   4     -11.999   7.137  -2.164  1.00 97.93           C  
ATOM     30  CE1 PHE A   4     -12.620   5.316  -4.214  1.00 97.93           C  
ATOM     31  CE2 PHE A   4     -11.857   7.516  -3.510  1.00 97.93           C  
ATOM     32  CZ  PHE A   4     -12.158   6.604  -4.537  1.00 97.93           C  
ATOM     33  N   ASN A   5     -14.056   5.377   2.550  1.00 97.55           N  
ATOM     34  CA  ASN A   5     -14.140   4.804   3.897  1.00 97.55           C  
ATOM     35  C   ASN A   5     -15.551   4.341   4.279  1.00 97.55           C  
ATOM     36  CB  ASN A   5     -13.638   5.837   4.901  1.00 97.55           C  
ATOM     37  O   ASN A   5     -15.720   3.613   5.256  1.00 97.55           O  
ATOM     38  CG  ASN A   5     -12.171   6.128   4.704  1.00 97.55           C  
ATOM     39  ND2 ASN A   5     -11.855   7.362   4.417  1.00 97.55           N  
ATOM     40  OD1 ASN A   5     -11.339   5.243   4.788  1.00 97.55           O  
ATOM     41  N   GLN A   6     -16.575   4.753   3.528  1.00 96.97           N  
ATOM     42  CA  GLN A   6     -17.951   4.291   3.725  1.00 96.97           C  
ATOM     43  C   GLN A   6     -18.294   3.083   2.854  1.00 96.97           C  
ATOM     44  CB  GLN A   6     -18.937   5.426   3.432  1.00 96.97           C  
ATOM     45  O   GLN A   6     -19.154   2.289   3.229  1.00 96.97           O  
ATOM     46  CG  GLN A   6     -18.794   6.572   4.437  1.00 96.97           C  
ATOM     47  CD  GLN A   6     -19.801   7.690   4.199  1.00 96.97           C  
ATOM     48  NE2 GLN A   6     -19.443   8.912   4.508  1.00 96.97           N  
ATOM     49  OE1 GLN A   6     -20.917   7.496   3.736  1.00 96.97           O  
ATOM     50  N   ILE A   7     -17.662   2.957   1.684  1.00 97.75           N  
ATOM     51  CA  ILE A   7     -18.006   1.920   0.700  1.00 97.75           C  
ATOM     52  C   ILE A   7     -16.987   0.784   0.600  1.00 97.75           C  
ATOM     53  CB  ILE A   7     -18.296   2.532  -0.682  1.00 97.75           C  
ATOM     54  O   ILE A   7     -17.317  -0.262   0.043  1.00 97.75           O  
ATOM     55  CG1 ILE A   7     -17.079   3.262  -1.291  1.00 97.75           C  
ATOM     56  CG2 ILE A   7     -19.512   3.474  -0.606  1.00 97.75           C  
ATOM     57  CD1 ILE A   7     -17.043   3.171  -2.817  1.00 97.75           C  
ATOM     58  N   LEU A   8     -15.774   0.966   1.122  1.00 98.30           N  
ATOM     59  CA  LEU A   8     -14.734  -0.054   1.176  1.00 98.30           C  
ATOM     60  C   LEU A   8     -14.387  -0.361   2.630  1.00 98.30           C  
ATOM     61  CB  LEU A   8     -13.478   0.394   0.404  1.00 98.30           C  
ATOM     62  O   LEU A   8     -14.233   0.536   3.455  1.00 98.30           O  
ATOM     63  CG  LEU A   8     -13.681   0.630  -1.101  1.00 98.30           C  
ATOM     64  CD1 LEU A   8     -12.417   1.235  -1.712  1.00 98.30           C  
ATOM     65  CD2 LEU A   8     -13.998  -0.668  -1.846  1.00 98.30           C  
ATOM     66  N   THR A   9     -14.220  -1.646   2.915  1.00 98.30           N  
ATOM     67  CA  THR A   9     -13.481  -2.115   4.090  1.00 98.30           C  
ATOM     68  C   THR A   9     -11.997  -2.230   3.754  1.00 98.30           C  
ATOM     69  CB  THR A   9     -14.015  -3.474   4.565  1.00 98.30           C  
ATOM     70  O   THR A   9     -11.627  -2.214   2.579  1.00 98.30           O  
ATOM     71  CG2 THR A   9     -15.500  -3.425   4.922  1.00 98.30           C  
ATOM     72  OG1 THR A   9     -13.863  -4.447   3.549  1.00 98.30           O  
ATOM     73  N   THR A  10     -11.158  -2.495   4.749  1.00 98.55           N  
ATOM     74  CA  THR A  10      -9.733  -2.816   4.557  1.00 98.55           C  
ATOM     75  C   THR A  10      -9.467  -4.036   3.668  1.00 98.55           C  
ATOM     76  CB  THR A  10      -9.052  -3.059   5.913  1.00 98.55           C  
ATOM     77  O   THR A  10      -8.447  -4.071   2.989  1.00 98.55           O  
ATOM     78  CG2 THR A  10      -8.537  -1.773   6.526  1.00 98.55           C  
ATOM     79  OG1 THR A  10      -9.958  -3.591   6.857  1.00 98.55           O  
ATOM     80  N   GLY A  11     -10.372  -5.020   3.620  1.00 98.54           N  
ATOM     81  CA  GLY A  11     -10.224  -6.235   2.802  1.00 98.54           C  
ATOM     82  C   GLY A  11      -9.783  -7.461   3.614  1.00 98.54           C  
ATOM     83  O   GLY A  11      -9.988  -7.509   4.826  1.00 98.54           O  
ATOM     84  N   ASP A  12      -9.199  -8.463   2.952  1.00 98.71           N  
ATOM     85  CA  ASP A  12      -8.707  -9.708   3.562  1.00 98.71           C  
ATOM     86  C   ASP A  12      -7.265  -9.548   4.076  1.00 98.71           C  
ATOM     87  CB  ASP A  12      -8.856 -10.885   2.581  1.00 98.71           C  
ATOM     88  O   ASP A  12      -6.285 -10.004   3.477  1.00 98.71           O  
ATOM     89  CG  ASP A  12      -8.391 -12.221   3.181  1.00 98.71           C  
ATOM     90  OD1 ASP A  12      -8.213 -12.299   4.421  1.00 98.71           O  
ATOM     91  OD2 ASP A  12      -8.206 -13.176   2.393  1.00 98.71           O  
ATOM     92  N   VAL A  13      -7.133  -8.871   5.218  1.00 98.74           N  
ATOM     93  CA  VAL A  13      -5.831  -8.624   5.860  1.00 98.74           C  
ATOM     94  C   VAL A  13      -5.131  -9.935   6.237  1.00 98.74           C  
ATOM     95  CB  VAL A  13      -5.991  -7.729   7.103  1.00 98.74           C  
ATOM     96  O   VAL A  13      -3.916 -10.052   6.077  1.00 98.74           O  
ATOM     97  CG1 VAL A  13      -4.636  -7.377   7.736  1.00 98.74           C  
ATOM     98  CG2 VAL A  13      -6.695  -6.412   6.757  1.00 98.74           C  
ATOM     99  N   ASP A  14      -5.875 -10.946   6.693  1.00 98.55           N  
ATOM    100  CA  ASP A  14      -5.303 -12.241   7.080  1.00 98.55           C  
ATOM    101  C   ASP A  14      -4.738 -12.996   5.865  1.00 98.55           C  
ATOM    102  CB  ASP A  14      -6.352 -13.075   7.836  1.00 98.55           C  
ATOM    103  O   ASP A  14      -3.611 -13.511   5.922  1.00 98.55           O  
ATOM    104  CG  ASP A  14      -6.605 -12.566   9.261  1.00 98.55           C  
ATOM    105  OD1 ASP A  14      -5.624 -12.143   9.925  1.00 98.55           O  
ATOM    106  OD2 ASP A  14      -7.758 -12.640   9.731  1.00 98.55           O  
ATOM    107  N   GLY A  15      -5.461 -12.982   4.740  1.00 98.53           N  
ATOM    108  CA  GLY A  15      -4.999 -13.492   3.447  1.00 98.53           C  
ATOM    109  C   GLY A  15      -3.950 -12.617   2.753  1.00 98.53           C  
ATOM    110  O   GLY A  15      -3.337 -13.052   1.776  1.00 98.53           O  
ATOM    111  N   GLY A  16      -3.686 -11.411   3.269  1.00 98.61           N  
ATOM    112  CA  GLY A  16      -2.714 -10.467   2.716  1.00 98.61           C  
ATOM    113  C   GLY A  16      -3.174  -9.787   1.424  1.00 98.61           C  
ATOM    114  O   GLY A  16      -2.322  -9.357   0.645  1.00 98.61           O  
ATOM    115  N   ILE A  17      -4.487  -9.715   1.185  1.00 98.88           N  
ATOM    116  CA  ILE A  17      -5.105  -9.016   0.052  1.00 98.88           C  
ATOM    117  C   ILE A  17      -6.002  -7.903   0.595  1.00 98.88           C  
ATOM    118  CB  ILE A  17      -5.904  -9.981  -0.851  1.00 98.88           C  
ATOM    119  O   ILE A  17      -7.074  -8.161   1.136  1.00 98.88           O  
ATOM    120  CG1 ILE A  17      -5.090 -11.193  -1.356  1.00 98.88           C  
ATOM    121  CG2 ILE A  17      -6.498  -9.204  -2.042  1.00 98.88           C  
ATOM    122  CD1 ILE A  17      -3.854 -10.864  -2.202  1.00 98.88           C  
ATOM    123  N   ILE A  18      -5.572  -6.656   0.444  1.00 98.92           N  
ATOM    124  CA  ILE A  18      -6.249  -5.479   0.999  1.00 98.92           C  
ATOM    125  C   ILE A  18      -6.831  -4.594  -0.101  1.00 98.92           C  
ATOM    126  CB  ILE A  18      -5.299  -4.691   1.922  1.00 98.92           C  
ATOM    127  O   ILE A  18      -6.371  -4.627  -1.241  1.00 98.92           O  
ATOM    128  CG1 ILE A  18      -4.017  -4.252   1.180  1.00 98.92           C  
ATOM    129  CG2 ILE A  18      -4.976  -5.536   3.168  1.00 98.92           C  
ATOM    130  CD1 ILE A  18      -3.216  -3.208   1.952  1.00 98.92           C  
ATOM    131  N   ASN A  19      -7.816  -3.771   0.244  1.00 98.93           N  
ATOM    132  CA  ASN A  19      -8.261  -2.684  -0.619  1.00 98.93           C  
ATOM    133  C   ASN A  19      -7.310  -1.497  -0.481  1.00 98.93           C  
ATOM    134  CB  ASN A  19      -9.698  -2.284  -0.273  1.00 98.93           C  
ATOM    135  O   ASN A  19      -6.988  -1.077   0.628  1.00 98.93           O  
ATOM    136  CG  ASN A  19     -10.703  -3.332  -0.699  1.00 98.93           C  
ATOM    137  ND2 ASN A  19     -11.675  -3.620   0.130  1.00 98.93           N  
ATOM    138  OD1 ASN A  19     -10.657  -3.875  -1.788  1.00 98.93           O  
ATOM    139  N   VAL A  20      -6.902  -0.934  -1.612  1.00 98.94           N  
ATOM    140  CA  VAL A  20      -6.052   0.258  -1.681  1.00 98.94           C  
ATOM    141  C   VAL A  20      -6.719   1.272  -2.592  1.00 98.94           C  
ATOM    142  CB  VAL A  20      -4.640  -0.100  -2.179  1.00 98.94           C  
ATOM    143  O   VAL A  20      -7.227   0.904  -3.650  1.00 98.94           O  
ATOM    144  CG1 VAL A  20      -3.732   1.130  -2.314  1.00 98.94           C  
ATOM    145  CG2 VAL A  20      -3.982  -1.110  -1.232  1.00 98.94           C  
ATOM    146  N   VAL A  21      -6.707   2.543  -2.203  1.00 98.84           N  
ATOM    147  CA  VAL A  21      -7.152   3.662  -3.041  1.00 98.84           C  
ATOM    148  C   VAL A  21      -5.930   4.469  -3.444  1.00 98.84           C  
ATOM    149  CB  VAL A  21      -8.167   4.536  -2.297  1.00 98.84           C  
ATOM    150  O   VAL A  21      -5.202   4.969  -2.597  1.00 98.84           O  
ATOM    151  CG1 VAL A  21      -8.590   5.747  -3.142  1.00 98.84           C  
ATOM    152  CG2 VAL A  21      -9.432   3.748  -1.945  1.00 98.84           C  
ATOM    153  N   ASN A  22      -5.695   4.592  -4.747  1.00 98.92           N  
ATOM    154  CA  ASN A  22      -4.516   5.259  -5.278  1.00 98.92           C  
ATOM    155  C   ASN A  22      -4.691   6.785  -5.325  1.00 98.92           C  
ATOM    156  CB  ASN A  22      -4.233   4.654  -6.654  1.00 98.92           C  
ATOM    157  O   ASN A  22      -5.650   7.289  -5.911  1.00 98.92           O  
ATOM    158  CG  ASN A  22      -2.912   5.135  -7.197  1.00 98.92           C  
ATOM    159  ND2 ASN A  22      -2.929   5.995  -8.186  1.00 98.92           N  
ATOM    160  OD1 ASN A  22      -1.864   4.711  -6.757  1.00 98.92           O  
ATOM    161  N   GLU A  23      -3.728   7.522  -4.784  1.00 98.88           N  
ATOM    162  CA  GLU A  23      -3.711   8.987  -4.734  1.00 98.88           C  
ATOM    163  C   GLU A  23      -2.714   9.584  -5.725  1.00 98.88           C  
ATOM    164  CB  GLU A  23      -3.331   9.447  -3.328  1.00 98.88           C  
ATOM    165  O   GLU A  23      -3.074  10.453  -6.522  1.00 98.88           O  
ATOM    166  CG  GLU A  23      -4.429   9.140  -2.312  1.00 98.88           C  
ATOM    167  CD  GLU A  23      -3.911   9.351  -0.898  1.00 98.88           C  
ATOM    168  OE1 GLU A  23      -4.573  10.133  -0.187  1.00 98.88           O  
ATOM    169  OE2 GLU A  23      -2.875   8.732  -0.594  1.00 98.88           O  
ATOM    170  N   ILE A  24      -1.467   9.106  -5.716  1.00 98.92           N  
ATOM    171  CA  ILE A  24      -0.365   9.680  -6.492  1.00 98.92           C  
ATOM    172  C   ILE A  24       0.140   8.641  -7.499  1.00 98.92           C  
ATOM    173  CB  ILE A  24       0.782  10.200  -5.593  1.00 98.92           C  
ATOM    174  O   ILE A  24       0.666   7.604  -7.093  1.00 98.92           O  
ATOM    175  CG1 ILE A  24       0.266  11.093  -4.440  1.00 98.92           C  
ATOM    176  CG2 ILE A  24       1.788  10.965  -6.469  1.00 98.92           C  
ATOM    177  CD1 ILE A  24       1.340  11.504  -3.425  1.00 98.92           C  
ATOM    178  N   PRO A  25       0.046   8.908  -8.814  1.00 98.94           N  
ATOM    179  CA  PRO A  25       0.675   8.065  -9.824  1.00 98.94           C  
ATOM    180  C   PRO A  25       2.198   8.030  -9.657  1.00 98.94           C  
ATOM    181  CB  PRO A  25       0.277   8.671 -11.178  1.00 98.94           C  
ATOM    182  O   PRO A  25       2.819   9.069  -9.409  1.00 98.94           O  
ATOM    183  CG  PRO A  25      -0.963   9.510 -10.865  1.00 98.94           C  
ATOM    184  CD  PRO A  25      -0.712   9.979  -9.438  1.00 98.94           C  
ATOM    185  N   ALA A  26       2.813   6.863  -9.867  1.00 98.89           N  
ATOM    186  CA  ALA A  26       4.269   6.753  -9.956  1.00 98.89           C  
ATOM    187  C   ALA A  26       4.832   7.766 -10.971  1.00 98.89           C  
ATOM    188  CB  ALA A  26       4.655   5.317 -10.332  1.00 98.89           C  
ATOM    189  O   ALA A  26       4.275   7.963 -12.052  1.00 98.89           O  
ATOM    190  N   GLY A  27       5.932   8.432 -10.620  1.00 98.75           N  
ATOM    191  CA  GLY A  27       6.550   9.475 -11.442  1.00 98.75           C  
ATOM    192  C   GLY A  27       5.910  10.866 -11.326  1.00 98.75           C  
ATOM    193  O   GLY A  27       6.388  11.802 -11.964  1.00 98.75           O  
ATOM    194  N   SER A  28       4.875  11.044 -10.503  1.00 98.87           N  
ATOM    195  CA  SER A  28       4.302  12.362 -10.205  1.00 98.87           C  
ATOM    196  C   SER A  28       5.080  13.086  -9.100  1.00 98.87           C  
ATOM    197  CB  SER A  28       2.842  12.194  -9.791  1.00 98.87           C  
ATOM    198  O   SER A  28       5.478  12.476  -8.109  1.00 98.87           O  
ATOM    199  OG  SER A  28       2.250  13.445  -9.503  1.00 98.87           O  
ATOM    200  N   ASN A  29       5.243  14.406  -9.227  1.00 98.81           N  
ATOM    201  CA  ASN A  29       5.677  15.301  -8.146  1.00 98.81           C  
ATOM    202  C   ASN A  29       4.503  16.095  -7.538  1.00 98.81           C  
ATOM    203  CB  ASN A  29       6.799  16.219  -8.654  1.00 98.81           C  
ATOM    204  O   ASN A  29       4.708  17.066  -6.818  1.00 98.81           O  
ATOM    205  CG  ASN A  29       6.281  17.300  -9.586  1.00 98.81           C  
ATOM    206  ND2 ASN A  29       6.746  18.516  -9.451  1.00 98.81           N  
ATOM    207  OD1 ASN A  29       5.441  17.074 -10.440  1.00 98.81           O  
ATOM    208  N   HIS A  30       3.262  15.730  -7.845  1.00 98.87           N  
ATOM    209  CA  HIS A  30       2.082  16.306  -7.210  1.00 98.87           C  
ATOM    210  C   HIS A  30       1.722  15.482  -5.978  1.00 98.87           C  
ATOM    211  CB  HIS A  30       0.932  16.347  -8.221  1.00 98.87           C  
ATOM    212  O   HIS A  30       1.368  14.310  -6.110  1.00 98.87           O  
ATOM    213  CG  HIS A  30       1.163  17.255  -9.402  1.00 98.87           C  
ATOM    214  CD2 HIS A  30       2.091  18.257  -9.525  1.00 98.87           C  
ATOM    215  ND1 HIS A  30       0.446  17.227 -10.573  1.00 98.87           N  
ATOM    216  CE1 HIS A  30       0.925  18.188 -11.379  1.00 98.87           C  
ATOM    217  NE2 HIS A  30       1.920  18.856 -10.778  1.00 98.87           N  
ATOM    218  N   LYS A  31       1.795  16.093  -4.791  1.00 98.68           N  
ATOM    219  CA  LYS A  31       1.327  15.467  -3.557  1.00 98.68           C  
ATOM    220  C   LYS A  31      -0.188  15.608  -3.478  1.00 98.68           C  
ATOM    221  CB  LYS A  31       2.052  16.053  -2.347  1.00 98.68           C  
ATOM    222  O   LYS A  31      -0.709  16.643  -3.066  1.00 98.68           O  
ATOM    223  CG  LYS A  31       1.623  15.289  -1.089  1.00 98.68           C  
ATOM    224  CD  LYS A  31       2.444  15.766   0.098  1.00 98.68           C  
ATOM    225  CE  LYS A  31       1.998  15.096   1.401  1.00 98.68           C  
ATOM    226  NZ  LYS A  31       0.712  15.641   1.863  1.00 98.68           N  
ATOM    227  N   ILE A  32      -0.861  14.582  -3.975  1.00 98.83           N  
ATOM    228  CA  ILE A  32      -2.313  14.448  -3.957  1.00 98.83           C  
ATOM    229  C   ILE A  32      -2.689  13.626  -2.729  1.00 98.83           C  
ATOM    230  CB  ILE A  32      -2.812  13.792  -5.261  1.00 98.83           C  
ATOM    231  O   ILE A  32      -2.015  12.642  -2.449  1.00 98.83           O  
ATOM    232  CG1 ILE A  32      -2.409  14.634  -6.497  1.00 98.83           C  
ATOM    233  CG2 ILE A  32      -4.339  13.612  -5.210  1.00 98.83           C  
ATOM    234  CD1 ILE A  32      -2.586  13.896  -7.830  1.00 98.83           C  
ATOM    235  N   GLU A  33      -3.757  14.026  -2.050  1.00 98.04           N  
ATOM    236  CA  GLU A  33      -4.290  13.356  -0.865  1.00 98.04           C  
ATOM    237  C   GLU A  33      -5.806  13.216  -0.941  1.00 98.04           C  
ATOM    238  CB  GLU A  33      -3.942  14.146   0.397  1.00 98.04           C  
ATOM    239  O   GLU A  33      -6.510  14.053  -1.523  1.00 98.04           O  
ATOM    240  CG  GLU A  33      -2.457  14.018   0.707  1.00 98.04           C  
ATOM    241  CD  GLU A  33      -2.088  14.803   1.954  1.00 98.04           C  
ATOM    242  OE1 GLU A  33      -1.231  14.293   2.698  1.00 98.04           O  
ATOM    243  OE2 GLU A  33      -2.299  16.036   1.956  1.00 98.04           O  
ATOM    244  N   TRP A  34      -6.324  12.170  -0.318  1.00 98.09           N  
ATOM    245  CA  TRP A  34      -7.730  11.990  -0.040  1.00 98.09           C  
ATOM    246  C   TRP A  34      -8.159  12.894   1.114  1.00 98.09           C  
ATOM    247  CB  TRP A  34      -7.988  10.521   0.272  1.00 98.09           C  
ATOM    248  O   TRP A  34      -7.856  12.669   2.282  1.00 98.09           O  
ATOM    249  CG  TRP A  34      -9.396  10.238   0.679  1.00 98.09           C  
ATOM    250  CD1 TRP A  34      -9.786   9.842   1.911  1.00 98.09           C  
ATOM    251  CD2 TRP A  34     -10.609  10.337  -0.122  1.00 98.09           C  
ATOM    252  CE2 TRP A  34     -11.714   9.968   0.700  1.00 98.09           C  
ATOM    253  CE3 TRP A  34     -10.882  10.681  -1.465  1.00 98.09           C  
ATOM    254  NE1 TRP A  34     -11.155   9.666   1.924  1.00 98.09           N  
ATOM    255  CH2 TRP A  34     -13.266  10.255  -1.137  1.00 98.09           C  
ATOM    256  CZ2 TRP A  34     -13.026   9.925   0.210  1.00 98.09           C  
ATOM    257  CZ3 TRP A  34     -12.198  10.644  -1.967  1.00 98.09           C  
ATOM    258  N   ASN A  35      -8.947  13.923   0.807  1.00 97.44           N  
ATOM    259  CA  ASN A  35      -9.551  14.742   1.845  1.00 97.44           C  
ATOM    260  C   ASN A  35     -10.796  14.035   2.399  1.00 97.44           C  
ATOM    261  CB  ASN A  35      -9.814  16.151   1.302  1.00 97.44           C  
ATOM    262  O   ASN A  35     -11.899  14.186   1.858  1.00 97.44           O  
ATOM    263  CG  ASN A  35     -10.256  17.095   2.405  1.00 97.44           C  
ATOM    264  ND2 ASN A  35      -9.721  18.289   2.443  1.00 97.44           N  
ATOM    265  OD1 ASN A  35     -11.096  16.798   3.245  1.00 97.44           O  
ATOM    266  N   ARG A  36     -10.629  13.312   3.515  1.00 95.48           N  
ATOM    267  CA  ARG A  36     -11.693  12.548   4.194  1.00 95.48           C  
ATOM    268  C   ARG A  36     -12.948  13.375   4.497  1.00 95.48           C  
ATOM    269  CB  ARG A  36     -11.105  11.934   5.480  1.00 95.48           C  
ATOM    270  O   ARG A  36     -14.059  12.869   4.396  1.00 95.48           O  
ATOM    271  CG  ARG A  36     -11.957  10.784   6.053  1.00 95.48           C  
ATOM    272  CD  ARG A  36     -11.451  10.272   7.414  1.00 95.48           C  
ATOM    273  NE  ARG A  36     -10.004  10.008   7.402  1.00 95.48           N  
ATOM    274  NH1 ARG A  36      -9.518  10.107   9.647  1.00 95.48           N  
ATOM    275  NH2 ARG A  36      -7.885  10.126   8.168  1.00 95.48           N  
ATOM    276  CZ  ARG A  36      -9.151  10.082   8.401  1.00 95.48           C  
ATOM    277  N   LYS A  37     -12.803  14.667   4.823  1.00 95.37           N  
ATOM    278  CA  LYS A  37     -13.938  15.561   5.142  1.00 95.37           C  
ATOM    279  C   LYS A  37     -14.728  15.986   3.907  1.00 95.37           C  
ATOM    280  CB  LYS A  37     -13.447  16.814   5.881  1.00 95.37           C  
ATOM    281  O   LYS A  37     -15.932  16.206   4.002  1.00 95.37           O  
ATOM    282  CG  LYS A  37     -12.909  16.494   7.279  1.00 95.37           C  
ATOM    283  CD  LYS A  37     -12.374  17.759   7.959  1.00 95.37           C  
ATOM    284  CE  LYS A  37     -11.814  17.375   9.332  1.00 95.37           C  
ATOM    285  NZ  LYS A  37     -11.046  18.479   9.956  1.00 95.37           N  
ATOM    286  N   LEU A  38     -14.049  16.162   2.775  1.00 96.77           N  
ATOM    287  CA  LEU A  38     -14.658  16.616   1.522  1.00 96.77           C  
ATOM    288  C   LEU A  38     -15.047  15.463   0.589  1.00 96.77           C  
ATOM    289  CB  LEU A  38     -13.709  17.605   0.820  1.00 96.77           C  
ATOM    290  O   LEU A  38     -15.729  15.706  -0.406  1.00 96.77           O  
ATOM    291  CG  LEU A  38     -13.412  18.896   1.607  1.00 96.77           C  
ATOM    292  CD1 LEU A  38     -12.477  19.785   0.785  1.00 96.77           C  
ATOM    293  CD2 LEU A  38     -14.676  19.704   1.917  1.00 96.77           C  
ATOM    294  N   ALA A  39     -14.612  14.237   0.894  1.00 96.87           N  
ATOM    295  CA  ALA A  39     -14.744  13.063   0.036  1.00 96.87           C  
ATOM    296  C   ALA A  39     -14.242  13.328  -1.402  1.00 96.87           C  
ATOM    297  CB  ALA A  39     -16.168  12.502   0.142  1.00 96.87           C  
ATOM    298  O   ALA A  39     -14.916  13.022  -2.395  1.00 96.87           O  
ATOM    299  N   ALA A  40     -13.065  13.955  -1.508  1.00 97.88           N  
ATOM    300  CA  ALA A  40     -12.447  14.353  -2.769  1.00 97.88           C  
ATOM    301  C   ALA A  40     -10.915  14.314  -2.694  1.00 97.88           C  
ATOM    302  CB  ALA A  40     -12.935  15.763  -3.132  1.00 97.88           C  
ATOM    303  O   ALA A  40     -10.335  14.527  -1.632  1.00 97.88           O  
ATOM    304  N   PHE A  41     -10.262  14.116  -3.841  1.00 98.49           N  
ATOM    305  CA  PHE A  41      -8.811  14.262  -3.952  1.00 98.49           C  
ATOM    306  C   PHE A  41      -8.418  15.734  -4.012  1.00 98.49           C  
ATOM    307  CB  PHE A  41      -8.267  13.503  -5.165  1.00 98.49           C  
ATOM    308  O   PHE A  41      -8.969  16.510  -4.799  1.00 98.49           O  
ATOM    309  CG  PHE A  41      -8.440  12.012  -5.022  1.00 98.49           C  
ATOM    310  CD1 PHE A  41      -7.555  11.279  -4.209  1.00 98.49           C  
ATOM    311  CD2 PHE A  41      -9.539  11.375  -5.626  1.00 98.49           C  
ATOM    312  CE1 PHE A  41      -7.783   9.911  -3.991  1.00 98.49           C  
ATOM    313  CE2 PHE A  41      -9.772  10.013  -5.390  1.00 98.49           C  
ATOM    314  CZ  PHE A  41      -8.896   9.286  -4.565  1.00 98.49           C  
ATOM    315  N   GLN A  42      -7.439  16.100  -3.199  1.00 98.27           N  
ATOM    316  CA  GLN A  42      -6.906  17.442  -3.075  1.00 98.27           C  
ATOM    317  C   GLN A  42      -5.417  17.425  -3.408  1.00 98.27           C  
ATOM    318  CB  GLN A  42      -7.195  17.941  -1.654  1.00 98.27           C  
ATOM    319  O   GLN A  42      -4.673  16.576  -2.935  1.00 98.27           O  
ATOM    320  CG  GLN A  42      -6.668  19.362  -1.422  1.00 98.27           C  
ATOM    321  CD  GLN A  42      -7.091  19.946  -0.081  1.00 98.27           C  
ATOM    322  NE2 GLN A  42      -6.666  21.151   0.222  1.00 98.27           N  
ATOM    323  OE1 GLN A  42      -7.830  19.375   0.704  1.00 98.27           O  
ATOM    324  N   LEU A  43      -4.966  18.385  -4.213  1.00 98.75           N  
ATOM    325  CA  LEU A  43      -3.542  18.680  -4.327  1.00 98.75           C  
ATOM    326  C   LEU A  43      -3.122  19.472  -3.083  1.00 98.75           C  
ATOM    327  CB  LEU A  43      -3.311  19.462  -5.634  1.00 98.75           C  
ATOM    328  O   LEU A  43      -3.497  20.638  -2.967  1.00 98.75           O  
ATOM    329  CG  LEU A  43      -1.849  19.889  -5.867  1.00 98.75           C  
ATOM    330  CD1 LEU A  43      -0.933  18.677  -6.000  1.00 98.75           C  
ATOM    331  CD2 LEU A  43      -1.756  20.697  -7.163  1.00 98.75           C  
ATOM    332  N   ASP A  44      -2.371  18.854  -2.173  1.00 98.01           N  
ATOM    333  CA  ASP A  44      -1.774  19.543  -1.019  1.00 98.01           C  
ATOM    334  C   ASP A  44      -0.694  20.514  -1.508  1.00 98.01           C  
ATOM    335  CB  ASP A  44      -1.222  18.496  -0.029  1.00 98.01           C  
ATOM    336  O   ASP A  44      -0.776  21.730  -1.319  1.00 98.01           O  
ATOM    337  CG  ASP A  44      -0.311  19.065   1.075  1.00 98.01           C  
ATOM    338  OD1 ASP A  44      -0.361  20.278   1.360  1.00 98.01           O  
ATOM    339  OD2 ASP A  44       0.593  18.328   1.538  1.00 98.01           O  
ATOM    340  N   ARG A  45       0.293  19.983  -2.238  1.00 98.33           N  
ATOM    341  CA  ARG A  45       1.415  20.768  -2.761  1.00 98.33           C  
ATOM    342  C   ARG A  45       2.063  20.136  -3.985  1.00 98.33           C  
ATOM    343  CB  ARG A  45       2.435  21.007  -1.632  1.00 98.33           C  
ATOM    344  O   ARG A  45       1.905  18.951  -4.275  1.00 98.33           O  
ATOM    345  CG  ARG A  45       3.073  19.708  -1.121  1.00 98.33           C  
ATOM    346  CD  ARG A  45       3.941  19.989   0.103  1.00 98.33           C  
ATOM    347  NE  ARG A  45       4.606  18.759   0.548  1.00 98.33           N  
ATOM    348  NH1 ARG A  45       3.201  18.141   2.286  1.00 98.33           N  
ATOM    349  NH2 ARG A  45       4.989  16.912   1.752  1.00 98.33           N  
ATOM    350  CZ  ARG A  45       4.255  17.962   1.537  1.00 98.33           C  
ATOM    351  N   VAL A  46       2.849  20.947  -4.683  1.00 98.57           N  
ATOM    352  CA  VAL A  46       3.775  20.484  -5.720  1.00 98.57           C  
ATOM    353  C   VAL A  46       5.141  20.272  -5.074  1.00 98.57           C  
ATOM    354  CB  VAL A  46       3.836  21.480  -6.891  1.00 98.57           C  
ATOM    355  O   VAL A  46       5.727  21.211  -4.539  1.00 98.57           O  
ATOM    356  CG1 VAL A  46       4.791  20.994  -7.987  1.00 98.57           C  
ATOM    357  CG2 VAL A  46       2.448  21.676  -7.520  1.00 98.57           C  
ATOM    358  N   GLU A  47       5.636  19.042  -5.121  1.00 98.67           N  
ATOM    359  CA  GLU A  47       6.967  18.666  -4.652  1.00 98.67           C  
ATOM    360  C   GLU A  47       8.039  19.022  -5.699  1.00 98.67           C  
ATOM    361  CB  GLU A  47       7.014  17.158  -4.321  1.00 98.67           C  
ATOM    362  O   GLU A  47       7.739  19.156  -6.895  1.00 98.67           O  
ATOM    363  CG  GLU A  47       6.052  16.707  -3.207  1.00 98.67           C  
ATOM    364  CD  GLU A  47       6.438  17.185  -1.796  1.00 98.67           C  
ATOM    365  OE1 GLU A  47       5.853  16.668  -0.816  1.00 98.67           O  
ATOM    366  OE2 GLU A  47       7.263  18.108  -1.647  1.00 98.67           O  
ATOM    367  N   PRO A  48       9.316  19.157  -5.302  1.00 98.58           N  
ATOM    368  CA  PRO A  48      10.412  19.312  -6.251  1.00 98.58           C  
ATOM    369  C   PRO A  48      10.428  18.169  -7.274  1.00 98.58           C  
ATOM    370  CB  PRO A  48      11.688  19.335  -5.403  1.00 98.58           C  
ATOM    371  O   PRO A  48      10.386  17.000  -6.906  1.00 98.58           O  
ATOM    372  CG  PRO A  48      11.196  19.793  -4.027  1.00 98.58           C  
ATOM    373  CD  PRO A  48       9.805  19.182  -3.933  1.00 98.58           C  
ATOM    374  N   ALA A  49      10.543  18.494  -8.565  1.00 98.47           N  
ATOM    375  CA  ALA A  49      10.460  17.503  -9.647  1.00 98.47           C  
ATOM    376  C   ALA A  49      11.516  16.380  -9.558  1.00 98.47           C  
ATOM    377  CB  ALA A  49      10.563  18.250 -10.981  1.00 98.47           C  
ATOM    378  O   ALA A  49      11.299  15.288 -10.073  1.00 98.47           O  
ATOM    379  N   ILE A  50      12.642  16.631  -8.880  1.00 98.64           N  
ATOM    380  CA  ILE A  50      13.687  15.630  -8.610  1.00 98.64           C  
ATOM    381  C   ILE A  50      13.236  14.521  -7.643  1.00 98.64           C  
ATOM    382  CB  ILE A  50      14.975  16.311  -8.093  1.00 98.64           C  
ATOM    383  O   ILE A  50      13.882  13.481  -7.579  1.00 98.64           O  
ATOM    384  CG1 ILE A  50      14.753  17.023  -6.737  1.00 98.64           C  
ATOM    385  CG2 ILE A  50      15.525  17.279  -9.159  1.00 98.64           C  
ATOM    386  CD1 ILE A  50      16.039  17.551  -6.093  1.00 98.64           C  
ATOM    387  N   PHE A  51      12.137  14.737  -6.914  1.00 98.58           N  
ATOM    388  CA  PHE A  51      11.531  13.809  -5.958  1.00 98.58           C  
ATOM    389  C   PHE A  51      10.135  13.374  -6.423  1.00 98.58           C  
ATOM    390  CB  PHE A  51      11.510  14.438  -4.557  1.00 98.58           C  
ATOM    391  O   PHE A  51       9.190  13.292  -5.636  1.00 98.58           O  
ATOM    392  CG  PHE A  51      12.862  14.835  -4.004  1.00 98.58           C  
ATOM    393  CD1 PHE A  51      13.905  13.892  -3.932  1.00 98.58           C  
ATOM    394  CD2 PHE A  51      13.058  16.131  -3.491  1.00 98.58           C  
ATOM    395  CE1 PHE A  51      15.140  14.246  -3.362  1.00 98.58           C  
ATOM    396  CE2 PHE A  51      14.294  16.486  -2.925  1.00 98.58           C  
ATOM    397  CZ  PHE A  51      15.335  15.544  -2.860  1.00 98.58           C  
ATOM    398  N   ALA A  52       9.980  13.116  -7.722  1.00 98.78           N  
ATOM    399  CA  ALA A  52       8.815  12.399  -8.221  1.00 98.78           C  
ATOM    400  C   ALA A  52       8.680  11.041  -7.504  1.00 98.78           C  
ATOM    401  CB  ALA A  52       8.965  12.233  -9.732  1.00 98.78           C  
ATOM    402  O   ALA A  52       9.684  10.363  -7.275  1.00 98.78           O  
ATOM    403  N   LYS A  53       7.456  10.639  -7.135  1.00 98.81           N  
ATOM    404  CA  LYS A  53       7.241   9.418  -6.344  1.00 98.81           C  
ATOM    405  C   LYS A  53       7.766   8.176  -7.090  1.00 98.81           C  
ATOM    406  CB  LYS A  53       5.760   9.244  -5.963  1.00 98.81           C  
ATOM    407  O   LYS A  53       7.416   7.990  -8.258  1.00 98.81           O  
ATOM    408  CG  LYS A  53       5.233  10.231  -4.907  1.00 98.81           C  
ATOM    409  CD  LYS A  53       5.957  10.133  -3.550  1.00 98.81           C  
ATOM    410  CE  LYS A  53       5.167  10.901  -2.478  1.00 98.81           C  
ATOM    411  NZ  LYS A  53       5.789  10.843  -1.127  1.00 98.81           N  
ATOM    412  N   PRO A  54       8.575   7.312  -6.441  1.00 98.76           N  
ATOM    413  CA  PRO A  54       9.189   6.147  -7.088  1.00 98.76           C  
ATOM    414  C   PRO A  54       8.201   4.995  -7.320  1.00 98.76           C  
ATOM    415  CB  PRO A  54      10.320   5.727  -6.142  1.00 98.76           C  
ATOM    416  O   PRO A  54       8.450   4.113  -8.137  1.00 98.76           O  
ATOM    417  CG  PRO A  54       9.801   6.141  -4.766  1.00 98.76           C  
ATOM    418  CD  PRO A  54       9.064   7.441  -5.073  1.00 98.76           C  
ATOM    419  N   THR A  55       7.083   5.001  -6.598  1.00 98.94           N  
ATOM    420  CA  THR A  55       5.962   4.064  -6.726  1.00 98.94           C  
ATOM    421  C   THR A  55       4.668   4.851  -6.838  1.00 98.94           C  
ATOM    422  CB  THR A  55       5.882   3.107  -5.522  1.00 98.94           C  
ATOM    423  O   THR A  55       4.659   6.069  -6.630  1.00 98.94           O  
ATOM    424  CG2 THR A  55       7.173   2.303  -5.359  1.00 98.94           C  
ATOM    425  OG1 THR A  55       5.623   3.815  -4.329  1.00 98.94           O  
ATOM    426  N   ASN A  56       3.562   4.166  -7.122  1.00 98.96           N  
ATOM    427  CA  ASN A  56       2.280   4.782  -6.831  1.00 98.96           C  
ATOM    428  C   ASN A  56       2.112   4.862  -5.314  1.00 98.96           C  
ATOM    429  CB  ASN A  56       1.109   4.082  -7.519  1.00 98.96           C  
ATOM    430  O   ASN A  56       2.722   4.086  -4.566  1.00 98.96           O  
ATOM    431  CG  ASN A  56       1.409   3.615  -8.912  1.00 98.96           C  
ATOM    432  ND2 ASN A  56       1.853   2.391  -9.041  1.00 98.96           N  
ATOM    433  OD1 ASN A  56       1.285   4.356  -9.875  1.00 98.96           O  
ATOM    434  N   TYR A  57       1.316   5.828  -4.889  1.00 98.94           N  
ATOM    435  CA  TYR A  57       1.058   6.123  -3.494  1.00 98.94           C  
ATOM    436  C   TYR A  57      -0.442   6.171  -3.267  1.00 98.94           C  
ATOM    437  CB  TYR A  57       1.685   7.464  -3.144  1.00 98.94           C  
ATOM    438  O   TYR A  57      -1.162   6.733  -4.094  1.00 98.94           O  
ATOM    439  CG  TYR A  57       1.966   7.624  -1.681  1.00 98.94           C  
ATOM    440  CD1 TYR A  57       0.975   8.134  -0.818  1.00 98.94           C  
ATOM    441  CD2 TYR A  57       3.235   7.270  -1.194  1.00 98.94           C  
ATOM    442  CE1 TYR A  57       1.277   8.349   0.537  1.00 98.94           C  
ATOM    443  CE2 TYR A  57       3.534   7.502   0.155  1.00 98.94           C  
ATOM    444  OH  TYR A  57       2.985   8.393   2.243  1.00 98.94           O  
ATOM    445  CZ  TYR A  57       2.569   8.060   1.008  1.00 98.94           C  
ATOM    446  N   GLY A  58      -0.904   5.598  -2.173  1.00 98.82           N  
ATOM    447  CA  GLY A  58      -2.307   5.607  -1.806  1.00 98.82           C  
ATOM    448  C   GLY A  58      -2.484   5.228  -0.351  1.00 98.82           C  
ATOM    449  O   GLY A  58      -1.506   5.140   0.381  1.00 98.82           O  
ATOM    450  N   PHE A  59      -3.713   4.900   0.023  1.00 98.85           N  
ATOM    451  CA  PHE A  59      -4.060   4.560   1.397  1.00 98.85           C  
ATOM    452  C   PHE A  59      -4.950   3.319   1.475  1.00 98.85           C  
ATOM    453  CB  PHE A  59      -4.734   5.767   2.055  1.00 98.85           C  
ATOM    454  O   PHE A  59      -5.539   2.877   0.476  1.00 98.85           O  
ATOM    455  CG  PHE A  59      -6.129   6.061   1.531  1.00 98.85           C  
ATOM    456  CD1 PHE A  59      -6.294   6.842   0.376  1.00 98.85           C  
ATOM    457  CD2 PHE A  59      -7.262   5.558   2.196  1.00 98.85           C  
ATOM    458  CE1 PHE A  59      -7.583   7.127  -0.106  1.00 98.85           C  
ATOM    459  CE2 PHE A  59      -8.554   5.850   1.724  1.00 98.85           C  
ATOM    460  CZ  PHE A  59      -8.714   6.638   0.571  1.00 98.85           C  
ATOM    461  N   ILE A  60      -5.072   2.771   2.683  1.00 98.85           N  
ATOM    462  CA  ILE A  60      -5.983   1.670   3.004  1.00 98.85           C  
ATOM    463  C   ILE A  60      -7.257   2.239   3.656  1.00 98.85           C  
ATOM    464  CB  ILE A  60      -5.307   0.627   3.916  1.00 98.85           C  
ATOM    465  O   ILE A  60      -7.175   2.809   4.746  1.00 98.85           O  
ATOM    466  CG1 ILE A  60      -3.897   0.252   3.419  1.00 98.85           C  
ATOM    467  CG2 ILE A  60      -6.190  -0.632   3.961  1.00 98.85           C  
ATOM    468  CD1 ILE A  60      -3.168  -0.758   4.303  1.00 98.85           C  
ATOM    469  N   PRO A  61      -8.451   2.077   3.054  1.00 98.48           N  
ATOM    470  CA  PRO A  61      -9.696   2.555   3.652  1.00 98.48           C  
ATOM    471  C   PRO A  61      -9.948   1.962   5.039  1.00 98.48           C  
ATOM    472  CB  PRO A  61     -10.812   2.156   2.681  1.00 98.48           C  
ATOM    473  O   PRO A  61      -9.652   0.792   5.274  1.00 98.48           O  
ATOM    474  CG  PRO A  61     -10.083   2.036   1.346  1.00 98.48           C  
ATOM    475  CD  PRO A  61      -8.708   1.509   1.741  1.00 98.48           C  
ATOM    476  N   GLN A  62     -10.574   2.737   5.924  1.00 98.10           N  
ATOM    477  CA  GLN A  62     -10.908   2.339   7.298  1.00 98.10           C  
ATOM    478  C   GLN A  62      -9.686   1.971   8.159  1.00 98.10           C  
ATOM    479  CB  GLN A  62     -12.006   1.263   7.333  1.00 98.10           C  
ATOM    480  O   GLN A  62      -9.706   1.006   8.928  1.00 98.10           O  
ATOM    481  CG  GLN A  62     -13.290   1.690   6.617  1.00 98.10           C  
ATOM    482  CD  GLN A  62     -14.396   0.647   6.732  1.00 98.10           C  
ATOM    483  NE2 GLN A  62     -15.623   1.034   6.473  1.00 98.10           N  
ATOM    484  OE1 GLN A  62     -14.204  -0.520   7.045  1.00 98.10           O  
ATOM    485  N   THR A  63      -8.617   2.753   8.033  1.00 98.56           N  
ATOM    486  CA  THR A  63      -7.420   2.664   8.876  1.00 98.56           C  
ATOM    487  C   THR A  63      -7.016   4.049   9.370  1.00 98.56           C  
ATOM    488  CB  THR A  63      -6.246   2.015   8.137  1.00 98.56           C  
ATOM    489  O   THR A  63      -7.388   5.048   8.767  1.00 98.56           O  
ATOM    490  CG2 THR A  63      -6.557   0.630   7.597  1.00 98.56           C  
ATOM    491  OG1 THR A  63      -5.819   2.804   7.065  1.00 98.56           O  
ATOM    492  N   LEU A  64      -6.290   4.114  10.482  1.00 96.84           N  
ATOM    493  CA  LEU A  64      -5.628   5.329  10.958  1.00 96.84           C  
ATOM    494  C   LEU A  64      -4.194   5.008  11.335  1.00 96.84           C  
ATOM    495  CB  LEU A  64      -6.338   5.875  12.203  1.00 96.84           C  
ATOM    496  O   LEU A  64      -3.988   4.090  12.137  1.00 96.84           O  
ATOM    497  CG  LEU A  64      -7.595   6.671  11.883  1.00 96.84           C  
ATOM    498  CD1 LEU A  64      -8.366   6.958  13.163  1.00 96.84           C  
ATOM    499  CD2 LEU A  64      -7.288   8.006  11.222  1.00 96.84           C  
ATOM    500  N   ASP A  65      -3.240   5.770  10.816  1.00 93.45           N  
ATOM    501  CA  ASP A  65      -1.897   5.801  11.386  1.00 93.45           C  
ATOM    502  C   ASP A  65      -1.790   6.853  12.509  1.00 93.45           C  
ATOM    503  CB  ASP A  65      -0.820   5.918  10.285  1.00 93.45           C  
ATOM    504  O   ASP A  65      -2.797   7.422  12.954  1.00 93.45           O  
ATOM    505  CG  ASP A  65       0.485   5.198  10.682  1.00 93.45           C  
ATOM    506  OD1 ASP A  65       0.546   4.699  11.836  1.00 93.45           O  
ATOM    507  OD2 ASP A  65       1.375   5.030   9.827  1.00 93.45           O  
ATOM    508  N   GLU A  66      -0.594   7.037  13.069  1.00 90.83           N  
ATOM    509  CA  GLU A  66      -0.372   7.935  14.209  1.00 90.83           C  
ATOM    510  C   GLU A  66      -0.487   9.427  13.864  1.00 90.83           C  
ATOM    511  CB  GLU A  66       0.962   7.621  14.910  1.00 90.83           C  
ATOM    512  O   GLU A  66      -0.798  10.221  14.755  1.00 90.83           O  
ATOM    513  CG  GLU A  66       0.996   6.160  15.387  1.00 90.83           C  
ATOM    514  CD  GLU A  66       2.011   5.843  16.493  1.00 90.83           C  
ATOM    515  OE1 GLU A  66       1.845   4.724  17.050  1.00 90.83           O  
ATOM    516  OE2 GLU A  66       2.853   6.693  16.864  1.00 90.83           O  
ATOM    517  N   ASP A  67      -0.327   9.794  12.592  1.00 89.55           N  
ATOM    518  CA  ASP A  67      -0.503  11.159  12.073  1.00 89.55           C  
ATOM    519  C   ASP A  67      -1.986  11.581  11.934  1.00 89.55           C  
ATOM    520  CB  ASP A  67       0.261  11.282  10.745  1.00 89.55           C  
ATOM    521  O   ASP A  67      -2.313  12.765  11.809  1.00 89.55           O  
ATOM    522  CG  ASP A  67      -0.337  10.478   9.583  1.00 89.55           C  
ATOM    523  OD1 ASP A  67      -1.293   9.698   9.827  1.00 89.55           O  
ATOM    524  OD2 ASP A  67       0.155  10.697   8.459  1.00 89.55           O  
ATOM    525  N   GLY A  68      -2.910  10.619  12.038  1.00 91.00           N  
ATOM    526  CA  GLY A  68      -4.355  10.823  11.938  1.00 91.00           C  
ATOM    527  C   GLY A  68      -4.935  10.661  10.529  1.00 91.00           C  
ATOM    528  O   GLY A  68      -6.169  10.738  10.380  1.00 91.00           O  
ATOM    529  N   ASP A  69      -4.096  10.387   9.534  1.00 94.47           N  
ATOM    530  CA  ASP A  69      -4.494  10.023   8.180  1.00 94.47           C  
ATOM    531  C   ASP A  69      -4.628   8.495   8.040  1.00 94.47           C  
ATOM    532  CB  ASP A  69      -3.595  10.729   7.147  1.00 94.47           C  
ATOM    533  O   ASP A  69      -4.368   7.720   8.967  1.00 94.47           O  
ATOM    534  CG  ASP A  69      -3.868  12.250   7.080  1.00 94.47           C  
ATOM    535  OD1 ASP A  69      -5.002  12.679   7.435  1.00 94.47           O  
ATOM    536  OD2 ASP A  69      -2.998  13.013   6.604  1.00 94.47           O  
ATOM    537  N   GLU A  70      -5.208   8.044   6.930  1.00 97.75           N  
ATOM    538  CA  GLU A  70      -5.309   6.620   6.625  1.00 97.75           C  
ATOM    539  C   GLU A  70      -3.918   6.014   6.376  1.00 97.75           C  
ATOM    540  CB  GLU A  70      -6.234   6.384   5.421  1.00 97.75           C  
ATOM    541  O   GLU A  70      -3.041   6.665   5.826  1.00 97.75           O  
ATOM    542  CG  GLU A  70      -7.741   6.601   5.658  1.00 97.75           C  
ATOM    543  CD  GLU A  70      -8.260   8.044   5.513  1.00 97.75           C  
ATOM    544  OE1 GLU A  70      -9.491   8.218   5.344  1.00 97.75           O  
ATOM    545  OE2 GLU A  70      -7.536   9.043   5.678  1.00 97.75           O  
ATOM    546  N   LEU A  71      -3.728   4.738   6.727  1.00 98.50           N  
ATOM    547  CA  LEU A  71      -2.441   4.057   6.590  1.00 98.50           C  
ATOM    548  C   LEU A  71      -1.978   4.018   5.127  1.00 98.50           C  
ATOM    549  CB  LEU A  71      -2.540   2.643   7.190  1.00 98.50           C  
ATOM    550  O   LEU A  71      -2.703   3.549   4.240  1.00 98.50           O  
ATOM    551  CG  LEU A  71      -1.248   1.812   7.099  1.00 98.50           C  
ATOM    552  CD1 LEU A  71      -0.085   2.424   7.877  1.00 98.50           C  
ATOM    553  CD2 LEU A  71      -1.500   0.418   7.682  1.00 98.50           C  
ATOM    554  N   ASP A  72      -0.736   4.437   4.917  1.00 98.72           N  
ATOM    555  CA  ASP A  72      -0.139   4.628   3.605  1.00 98.72           C  
ATOM    556  C   ASP A  72       0.269   3.333   2.896  1.00 98.72           C  
ATOM    557  CB  ASP A  72       1.085   5.531   3.748  1.00 98.72           C  
ATOM    558  O   ASP A  72       0.683   2.332   3.492  1.00 98.72           O  
ATOM    559  CG  ASP A  72       0.739   7.011   3.839  1.00 98.72           C  
ATOM    560  OD1 ASP A  72      -0.210   7.429   3.155  1.00 98.72           O  
ATOM    561  OD2 ASP A  72       1.639   7.756   4.269  1.00 98.72           O  
ATOM    562  N   VAL A  73       0.233   3.385   1.564  1.00 98.94           N  
ATOM    563  CA  VAL A  73       0.592   2.286   0.668  1.00 98.94           C  
ATOM    564  C   VAL A  73       1.541   2.747  -0.433  1.00 98.94           C  
ATOM    565  CB  VAL A  73      -0.649   1.619   0.051  1.00 98.94           C  
ATOM    566  O   VAL A  73       1.238   3.639  -1.224  1.00 98.94           O  
ATOM    567  CG1 VAL A  73      -0.247   0.414  -0.814  1.00 98.94           C  
ATOM    568  CG2 VAL A  73      -1.610   1.114   1.127  1.00 98.94           C  
ATOM    569  N   LEU A  74       2.662   2.038  -0.565  1.00 98.95           N  
ATOM    570  CA  LEU A  74       3.544   2.067  -1.727  1.00 98.95           C  
ATOM    571  C   LEU A  74       3.144   0.941  -2.686  1.00 98.95           C  
ATOM    572  CB  LEU A  74       5.014   1.942  -1.285  1.00 98.95           C  
ATOM    573  O   LEU A  74       3.496  -0.222  -2.482  1.00 98.95           O  
ATOM    574  CG  LEU A  74       5.457   2.945  -0.209  1.00 98.95           C  
ATOM    575  CD1 LEU A  74       6.959   2.808   0.030  1.00 98.95           C  
ATOM    576  CD2 LEU A  74       5.171   4.396  -0.587  1.00 98.95           C  
ATOM    577  N   LEU A  75       2.407   1.279  -3.745  1.00 98.96           N  
ATOM    578  CA  LEU A  75       1.944   0.315  -4.743  1.00 98.96           C  
ATOM    579  C   LEU A  75       2.915   0.258  -5.929  1.00 98.96           C  
ATOM    580  CB  LEU A  75       0.503   0.661  -5.148  1.00 98.96           C  
ATOM    581  O   LEU A  75       3.026   1.205  -6.716  1.00 98.96           O  
ATOM    582  CG  LEU A  75      -0.081  -0.272  -6.225  1.00 98.96           C  
ATOM    583  CD1 LEU A  75      -0.394  -1.660  -5.664  1.00 98.96           C  
ATOM    584  CD2 LEU A  75      -1.355   0.341  -6.798  1.00 98.96           C  
ATOM    585  N   VAL A  76       3.593  -0.877  -6.087  1.00 98.93           N  
ATOM    586  CA  VAL A  76       4.549  -1.117  -7.174  1.00 98.93           C  
ATOM    587  C   VAL A  76       3.821  -1.659  -8.404  1.00 98.93           C  
ATOM    588  CB  VAL A  76       5.685  -2.057  -6.724  1.00 98.93           C  
ATOM    589  O   VAL A  76       3.186  -2.711  -8.356  1.00 98.93           O  
ATOM    590  CG1 VAL A  76       6.720  -2.260  -7.840  1.00 98.93           C  
ATOM    591  CG2 VAL A  76       6.422  -1.521  -5.490  1.00 98.93           C  
ATOM    592  N   THR A  77       3.949  -0.953  -9.527  1.00 98.86           N  
ATOM    593  CA  THR A  77       3.450  -1.361 -10.849  1.00 98.86           C  
ATOM    594  C   THR A  77       4.490  -1.036 -11.919  1.00 98.86           C  
ATOM    595  CB  THR A  77       2.126  -0.667 -11.213  1.00 98.86           C  
ATOM    596  O   THR A  77       5.375  -0.210 -11.704  1.00 98.86           O  
ATOM    597  CG2 THR A  77       0.998  -0.973 -10.233  1.00 98.86           C  
ATOM    598  OG1 THR A  77       2.292   0.729 -11.241  1.00 98.86           O  
ATOM    599  N   GLU A  78       4.389  -1.670 -13.089  1.00 98.56           N  
ATOM    600  CA  GLU A  78       5.254  -1.331 -14.231  1.00 98.56           C  
ATOM    601  C   GLU A  78       4.903   0.037 -14.840  1.00 98.56           C  
ATOM    602  CB  GLU A  78       5.150  -2.444 -15.284  1.00 98.56           C  
ATOM    603  O   GLU A  78       5.791   0.787 -15.237  1.00 98.56           O  
ATOM    604  CG  GLU A  78       6.096  -2.202 -16.469  1.00 98.56           C  
ATOM    605  CD  GLU A  78       6.035  -3.355 -17.470  1.00 98.56           C  
ATOM    606  OE1 GLU A  78       7.032  -4.100 -17.570  1.00 98.56           O  
ATOM    607  OE2 GLU A  78       4.981  -3.486 -18.131  1.00 98.56           O  
ATOM    608  N   GLN A  79       3.609   0.364 -14.906  1.00 98.76           N  
ATOM    609  CA  GLN A  79       3.097   1.634 -15.426  1.00 98.76           C  
ATOM    610  C   GLN A  79       2.305   2.376 -14.343  1.00 98.76           C  
ATOM    611  CB  GLN A  79       2.217   1.399 -16.664  1.00 98.76           C  
ATOM    612  O   GLN A  79       1.618   1.711 -13.560  1.00 98.76           O  
ATOM    613  CG  GLN A  79       2.982   0.764 -17.835  1.00 98.76           C  
ATOM    614  CD  GLN A  79       4.149   1.619 -18.322  1.00 98.76           C  
ATOM    615  NE2 GLN A  79       5.236   1.008 -18.735  1.00 98.76           N  
ATOM    616  OE1 GLN A  79       4.103   2.839 -18.355  1.00 98.76           O  
ATOM    617  N   PRO A  80       2.356   3.721 -14.290  1.00 98.84           N  
ATOM    618  CA  PRO A  80       1.655   4.493 -13.268  1.00 98.84           C  
ATOM    619  C   PRO A  80       0.140   4.252 -13.263  1.00 98.84           C  
ATOM    620  CB  PRO A  80       1.978   5.962 -13.555  1.00 98.84           C  
ATOM    621  O   PRO A  80      -0.497   4.192 -14.317  1.00 98.84           O  
ATOM    622  CG  PRO A  80       3.294   5.898 -14.325  1.00 98.84           C  
ATOM    623  CD  PRO A  80       3.163   4.605 -15.122  1.00 98.84           C  
ATOM    624  N   LEU A  81      -0.442   4.171 -12.068  1.00 98.85           N  
ATOM    625  CA  LEU A  81      -1.881   4.085 -11.846  1.00 98.85           C  
ATOM    626  C   LEU A  81      -2.464   5.484 -11.613  1.00 98.85           C  
ATOM    627  CB  LEU A  81      -2.153   3.122 -10.675  1.00 98.85           C  
ATOM    628  O   LEU A  81      -1.877   6.307 -10.914  1.00 98.85           O  
ATOM    629  CG  LEU A  81      -3.638   2.762 -10.486  1.00 98.85           C  
ATOM    630  CD1 LEU A  81      -4.208   2.021 -11.701  1.00 98.85           C  
ATOM    631  CD2 LEU A  81      -3.804   1.855  -9.268  1.00 98.85           C  
ATOM    632  N   ALA A  82      -3.630   5.763 -12.195  1.00 98.79           N  
ATOM    633  CA  ALA A  82      -4.295   7.056 -12.054  1.00 98.79           C  
ATOM    634  C   ALA A  82      -4.862   7.280 -10.636  1.00 98.79           C  
ATOM    635  CB  ALA A  82      -5.383   7.167 -13.128  1.00 98.79           C  
ATOM    636  O   ALA A  82      -5.267   6.337  -9.954  1.00 98.79           O  
ATOM    637  N   THR A  83      -4.927   8.541 -10.207  1.00 98.77           N  
ATOM    638  CA  THR A  83      -5.590   8.969  -8.962  1.00 98.77           C  
ATOM    639  C   THR A  83      -7.068   8.563  -8.944  1.00 98.77           C  
ATOM    640  CB  THR A  83      -5.508  10.496  -8.838  1.00 98.77           C  
ATOM    641  O   THR A  83      -7.776   8.736  -9.938  1.00 98.77           O  
ATOM    642  CG2 THR A  83      -6.142  11.061  -7.569  1.00 98.77           C  
ATOM    643  OG1 THR A  83      -4.164  10.914  -8.890  1.00 98.77           O  
ATOM    644  N   GLY A  84      -7.551   8.076  -7.802  1.00 98.36           N  
ATOM    645  CA  GLY A  84      -8.956   7.740  -7.563  1.00 98.36           C  
ATOM    646  C   GLY A  84      -9.390   6.347  -7.991  1.00 98.36           C  
ATOM    647  O   GLY A  84     -10.561   6.005  -7.827  1.00 98.36           O  
ATOM    648  N   VAL A  85      -8.470   5.532  -8.505  1.00 98.61           N  
ATOM    649  CA  VAL A  85      -8.711   4.106  -8.735  1.00 98.61           C  
ATOM    650  C   VAL A  85      -8.479   3.348  -7.431  1.00 98.61           C  
ATOM    651  CB  VAL A  85      -7.823   3.567  -9.872  1.00 98.61           C  
ATOM    652  O   VAL A  85      -7.448   3.539  -6.789  1.00 98.61           O  
ATOM    653  CG1 VAL A  85      -8.074   2.074 -10.116  1.00 98.61           C  
ATOM    654  CG2 VAL A  85      -8.110   4.312 -11.185  1.00 98.61           C  
ATOM    655  N   PHE A  86      -9.416   2.472  -7.062  1.00 98.71           N  
ATOM    656  CA  PHE A  86      -9.192   1.480  -6.013  1.00 98.71           C  
ATOM    657  C   PHE A  86      -8.911   0.103  -6.623  1.00 98.71           C  
ATOM    658  CB  PHE A  86     -10.345   1.459  -4.996  1.00 98.71           C  
ATOM    659  O   PHE A  86      -9.334  -0.179  -7.748  1.00 98.71           O  
ATOM    660  CG  PHE A  86     -11.486   0.526  -5.356  1.00 98.71           C  
ATOM    661  CD1 PHE A  86     -12.500   0.953  -6.232  1.00 98.71           C  
ATOM    662  CD2 PHE A  86     -11.513  -0.784  -4.838  1.00 98.71           C  
ATOM    663  CE1 PHE A  86     -13.536   0.072  -6.593  1.00 98.71           C  
ATOM    664  CE2 PHE A  86     -12.545  -1.664  -5.201  1.00 98.71           C  
ATOM    665  CZ  PHE A  86     -13.557  -1.237  -6.078  1.00 98.71           C  
ATOM    666  N   LEU A  87      -8.203  -0.749  -5.886  1.00 98.88           N  
ATOM    667  CA  LEU A  87      -7.896  -2.121  -6.283  1.00 98.88           C  
ATOM    668  C   LEU A  87      -7.715  -3.038  -5.073  1.00 98.88           C  
ATOM    669  CB  LEU A  87      -6.649  -2.161  -7.199  1.00 98.88           C  
ATOM    670  O   LEU A  87      -7.409  -2.578  -3.974  1.00 98.88           O  
ATOM    671  CG  LEU A  87      -5.275  -1.987  -6.513  1.00 98.88           C  
ATOM    672  CD1 LEU A  87      -4.161  -2.291  -7.515  1.00 98.88           C  
ATOM    673  CD2 LEU A  87      -5.033  -0.576  -5.984  1.00 98.88           C  
ATOM    674  N   GLU A  88      -7.813  -4.340  -5.323  1.00 98.93           N  
ATOM    675  CA  GLU A  88      -7.272  -5.364  -4.433  1.00 98.93           C  
ATOM    676  C   GLU A  88      -5.755  -5.474  -4.649  1.00 98.93           C  
ATOM    677  CB  GLU A  88      -7.956  -6.711  -4.692  1.00 98.93           C  
ATOM    678  O   GLU A  88      -5.274  -5.688  -5.771  1.00 98.93           O  
ATOM    679  CG  GLU A  88      -9.435  -6.715  -4.269  1.00 98.93           C  
ATOM    680  CD  GLU A  88     -10.146  -8.045  -4.576  1.00 98.93           C  
ATOM    681  OE1 GLU A  88     -11.380  -8.102  -4.369  1.00 98.93           O  
ATOM    682  OE2 GLU A  88      -9.474  -8.993  -5.050  1.00 98.93           O  
ATOM    683  N   ALA A  89      -4.989  -5.324  -3.573  1.00 98.96           N  
ATOM    684  CA  ALA A  89      -3.537  -5.318  -3.590  1.00 98.96           C  
ATOM    685  C   ALA A  89      -2.971  -6.364  -2.624  1.00 98.96           C  
ATOM    686  CB  ALA A  89      -3.042  -3.904  -3.281  1.00 98.96           C  
ATOM    687  O   ALA A  89      -3.425  -6.510  -1.490  1.00 98.96           O  
ATOM    688  N   ARG A  90      -1.953  -7.094  -3.081  1.00 98.91           N  
ATOM    689  CA  ARG A  90      -1.193  -8.044  -2.276  1.00 98.91           C  
ATOM    690  C   ARG A  90      -0.156  -7.307  -1.445  1.00 98.91           C  
ATOM    691  CB  ARG A  90      -0.542  -9.082  -3.194  1.00 98.91           C  
ATOM    692  O   ARG A  90       0.722  -6.653  -2.006  1.00 98.91           O  
ATOM    693  CG  ARG A  90       0.312 -10.103  -2.420  1.00 98.91           C  
ATOM    694  CD  ARG A  90       0.989 -11.110  -3.362  1.00 98.91           C  
ATOM    695  NE  ARG A  90       0.020 -11.783  -4.253  1.00 98.91           N  
ATOM    696  NH1 ARG A  90      -0.982 -13.132  -2.687  1.00 98.91           N  
ATOM    697  NH2 ARG A  90      -1.836 -12.993  -4.755  1.00 98.91           N  
ATOM    698  CZ  ARG A  90      -0.921 -12.638  -3.895  1.00 98.91           C  
ATOM    699  N   VAL A  91      -0.209  -7.511  -0.136  1.00 98.96           N  
ATOM    700  CA  VAL A  91       0.808  -7.054   0.815  1.00 98.96           C  
ATOM    701  C   VAL A  91       2.067  -7.906   0.656  1.00 98.96           C  
ATOM    702  CB  VAL A  91       0.269  -7.137   2.255  1.00 98.96           C  
ATOM    703  O   VAL A  91       1.997  -9.134   0.731  1.00 98.96           O  
ATOM    704  CG1 VAL A  91       1.303  -6.626   3.261  1.00 98.96           C  
ATOM    705  CG2 VAL A  91      -1.016  -6.315   2.424  1.00 98.96           C  
ATOM    706  N   ILE A  92       3.219  -7.265   0.441  1.00 98.88           N  
ATOM    707  CA  ILE A  92       4.517  -7.947   0.282  1.00 98.88           C  
ATOM    708  C   ILE A  92       5.576  -7.506   1.303  1.00 98.88           C  
ATOM    709  CB  ILE A  92       5.040  -7.833  -1.167  1.00 98.88           C  
ATOM    710  O   ILE A  92       6.630  -8.139   1.390  1.00 98.88           O  
ATOM    711  CG1 ILE A  92       5.343  -6.378  -1.582  1.00 98.88           C  
ATOM    712  CG2 ILE A  92       4.046  -8.489  -2.145  1.00 98.88           C  
ATOM    713  CD1 ILE A  92       6.214  -6.288  -2.840  1.00 98.88           C  
ATOM    714  N   GLY A  93       5.303  -6.447   2.069  1.00 98.90           N  
ATOM    715  CA  GLY A  93       6.170  -5.941   3.131  1.00 98.90           C  
ATOM    716  C   GLY A  93       5.693  -4.608   3.702  1.00 98.90           C  
ATOM    717  O   GLY A  93       4.612  -4.129   3.360  1.00 98.90           O  
ATOM    718  N   VAL A  94       6.514  -4.006   4.556  1.00 98.90           N  
ATOM    719  CA  VAL A  94       6.297  -2.673   5.140  1.00 98.90           C  
ATOM    720  C   VAL A  94       7.618  -1.910   5.200  1.00 98.90           C  
ATOM    721  CB  VAL A  94       5.607  -2.767   6.520  1.00 98.90           C  
ATOM    722  O   VAL A  94       8.668  -2.493   5.465  1.00 98.90           O  
ATOM    723  CG1 VAL A  94       6.364  -3.638   7.533  1.00 98.90           C  
ATOM    724  CG2 VAL A  94       5.352  -1.397   7.155  1.00 98.90           C  
ATOM    725  N   MET A  95       7.579  -0.608   4.938  1.00 98.84           N  
ATOM    726  CA  MET A  95       8.685   0.313   5.177  1.00 98.84           C  
ATOM    727  C   MET A  95       8.417   1.041   6.494  1.00 98.84           C  
ATOM    728  CB  MET A  95       8.786   1.285   3.995  1.00 98.84           C  
ATOM    729  O   MET A  95       7.475   1.828   6.571  1.00 98.84           O  
ATOM    730  CG  MET A  95      10.010   2.203   4.101  1.00 98.84           C  
ATOM    731  SD  MET A  95      10.052   3.501   2.833  1.00 98.84           S  
ATOM    732  CE  MET A  95       8.862   4.659   3.571  1.00 98.84           C  
ATOM    733  N   LYS A  96       9.236   0.774   7.516  1.00 98.45           N  
ATOM    734  CA  LYS A  96       9.142   1.458   8.807  1.00 98.45           C  
ATOM    735  C   LYS A  96       9.718   2.859   8.675  1.00 98.45           C  
ATOM    736  CB  LYS A  96       9.841   0.665   9.920  1.00 98.45           C  
ATOM    737  O   LYS A  96      10.862   3.006   8.226  1.00 98.45           O  
ATOM    738  CG  LYS A  96       9.257  -0.740  10.157  1.00 98.45           C  
ATOM    739  CD  LYS A  96       7.808  -0.776  10.659  1.00 98.45           C  
ATOM    740  CE  LYS A  96       7.688  -0.087  12.023  1.00 98.45           C  
ATOM    741  NZ  LYS A  96       6.354  -0.299  12.622  1.00 98.45           N  
ATOM    742  N   PHE A  97       8.940   3.873   9.028  1.00 98.26           N  
ATOM    743  CA  PHE A  97       9.271   5.252   8.683  1.00 98.26           C  
ATOM    744  C   PHE A  97       8.873   6.233   9.781  1.00 98.26           C  
ATOM    745  CB  PHE A  97       8.620   5.585   7.335  1.00 98.26           C  
ATOM    746  O   PHE A  97       7.827   6.100  10.408  1.00 98.26           O  
ATOM    747  CG  PHE A  97       8.937   6.961   6.783  1.00 98.26           C  
ATOM    748  CD1 PHE A  97       7.924   7.922   6.622  1.00 98.26           C  
ATOM    749  CD2 PHE A  97      10.254   7.276   6.408  1.00 98.26           C  
ATOM    750  CE1 PHE A  97       8.221   9.179   6.074  1.00 98.26           C  
ATOM    751  CE2 PHE A  97      10.563   8.546   5.893  1.00 98.26           C  
ATOM    752  CZ  PHE A  97       9.541   9.494   5.719  1.00 98.26           C  
ATOM    753  N   VAL A  98       9.750   7.210  10.007  1.00 96.91           N  
ATOM    754  CA  VAL A  98       9.517   8.332  10.913  1.00 96.91           C  
ATOM    755  C   VAL A  98       9.556   9.626  10.110  1.00 96.91           C  
ATOM    756  CB  VAL A  98      10.532   8.343  12.072  1.00 96.91           C  
ATOM    757  O   VAL A  98      10.563   9.912   9.449  1.00 96.91           O  
ATOM    758  CG1 VAL A  98      10.317   9.539  13.009  1.00 96.91           C  
ATOM    759  CG2 VAL A  98      10.430   7.063  12.913  1.00 96.91           C  
ATOM    760  N   ASP A  99       8.494  10.423  10.201  1.00 95.66           N  
ATOM    761  CA  ASP A  99       8.371  11.734   9.563  1.00 95.66           C  
ATOM    762  C   ASP A  99       8.167  12.826  10.620  1.00 95.66           C  
ATOM    763  CB  ASP A  99       7.246  11.726   8.515  1.00 95.66           C  
ATOM    764  O   ASP A  99       7.187  12.840  11.352  1.00 95.66           O  
ATOM    765  CG  ASP A  99       7.441  12.834   7.475  1.00 95.66           C  
ATOM    766  OD1 ASP A  99       7.967  13.933   7.791  1.00 95.66           O  
ATOM    767  OD2 ASP A  99       7.151  12.654   6.263  1.00 95.66           O  
ATOM    768  N   ASP A 100       9.148  13.719  10.759  1.00 93.53           N  
ATOM    769  CA  ASP A 100       9.192  14.808  11.750  1.00 93.53           C  
ATOM    770  C   ASP A 100       8.936  14.362  13.208  1.00 93.53           C  
ATOM    771  CB  ASP A 100       8.352  16.015  11.281  1.00 93.53           C  
ATOM    772  O   ASP A 100       8.506  15.142  14.054  1.00 93.53           O  
ATOM    773  CG  ASP A 100       8.886  17.384  11.750  1.00 93.53           C  
ATOM    774  OD1 ASP A 100      10.128  17.549  11.900  1.00 93.53           O  
ATOM    775  OD2 ASP A 100       8.098  18.360  11.782  1.00 93.53           O  
ATOM    776  N   GLY A 101       9.281  13.106  13.516  1.00 92.95           N  
ATOM    777  CA  GLY A 101       9.141  12.497  14.840  1.00 92.95           C  
ATOM    778  C   GLY A 101       7.881  11.648  15.028  1.00 92.95           C  
ATOM    779  O   GLY A 101       7.754  11.025  16.081  1.00 92.95           O  
ATOM    780  N   GLU A 102       6.997  11.591  14.034  1.00 93.62           N  
ATOM    781  CA  GLU A 102       5.777  10.777  14.036  1.00 93.62           C  
ATOM    782  C   GLU A 102       6.007   9.465  13.274  1.00 93.62           C  
ATOM    783  CB  GLU A 102       4.597  11.595  13.474  1.00 93.62           C  
ATOM    784  O   GLU A 102       6.777   9.426  12.311  1.00 93.62           O  
ATOM    785  CG  GLU A 102       4.312  12.819  14.370  1.00 93.62           C  
ATOM    786  CD  GLU A 102       3.174  13.741  13.899  1.00 93.62           C  
ATOM    787  OE1 GLU A 102       2.858  14.680  14.676  1.00 93.62           O  
ATOM    788  OE2 GLU A 102       2.652  13.562  12.781  1.00 93.62           O  
ATOM    789  N   VAL A 103       5.389   8.374  13.740  1.00 94.35           N  
ATOM    790  CA  VAL A 103       5.395   7.088  13.025  1.00 94.35           C  
ATOM    791  C   VAL A 103       4.451   7.203  11.834  1.00 94.35           C  
ATOM    792  CB  VAL A 103       4.978   5.923  13.943  1.00 94.35           C  
ATOM    793  O   VAL A 103       3.304   7.601  12.005  1.00 94.35           O  
ATOM    794  CG1 VAL A 103       4.907   4.588  13.189  1.00 94.35           C  
ATOM    795  CG2 VAL A 103       5.980   5.754  15.097  1.00 94.35           C  
ATOM    796  N   ASP A 104       4.959   6.868  10.651  1.00 96.19           N  
ATOM    797  CA  ASP A 104       4.276   7.058   9.367  1.00 96.19           C  
ATOM    798  C   ASP A 104       4.607   5.881   8.421  1.00 96.19           C  
ATOM    799  CB  ASP A 104       4.662   8.452   8.839  1.00 96.19           C  
ATOM    800  O   ASP A 104       5.210   6.016   7.345  1.00 96.19           O  
ATOM    801  CG  ASP A 104       4.073   8.750   7.466  1.00 96.19           C  
ATOM    802  OD1 ASP A 104       3.075   8.108   7.099  1.00 96.19           O  
ATOM    803  OD2 ASP A 104       4.750   9.435   6.651  1.00 96.19           O  
ATOM    804  N   ASP A 105       4.322   4.670   8.901  1.00 98.03           N  
ATOM    805  CA  ASP A 105       4.727   3.433   8.239  1.00 98.03           C  
ATOM    806  C   ASP A 105       4.004   3.251   6.903  1.00 98.03           C  
ATOM    807  CB  ASP A 105       4.436   2.213   9.113  1.00 98.03           C  
ATOM    808  O   ASP A 105       2.832   3.580   6.746  1.00 98.03           O  
ATOM    809  CG  ASP A 105       5.303   2.078  10.358  1.00 98.03           C  
ATOM    810  OD1 ASP A 105       6.494   2.476  10.375  1.00 98.03           O  
ATOM    811  OD2 ASP A 105       4.857   1.316  11.244  1.00 98.03           O  
ATOM    812  N   LYS A 106       4.682   2.642   5.922  1.00 98.78           N  
ATOM    813  CA  LYS A 106       4.112   2.486   4.572  1.00 98.78           C  
ATOM    814  C   LYS A 106       4.065   1.037   4.146  1.00 98.78           C  
ATOM    815  CB  LYS A 106       4.813   3.399   3.557  1.00 98.78           C  
ATOM    816  O   LYS A 106       5.100   0.374   4.032  1.00 98.78           O  
ATOM    817  CG  LYS A 106       4.961   4.803   4.147  1.00 98.78           C  
ATOM    818  CD  LYS A 106       5.202   5.898   3.116  1.00 98.78           C  
ATOM    819  CE  LYS A 106       5.390   7.236   3.849  1.00 98.78           C  
ATOM    820  NZ  LYS A 106       4.274   7.546   4.777  1.00 98.78           N  
ATOM    821  N   ILE A 107       2.869   0.536   3.870  1.00 98.91           N  
ATOM    822  CA  ILE A 107       2.667  -0.837   3.412  1.00 98.91           C  
ATOM    823  C   ILE A 107       3.125  -0.958   1.963  1.00 98.91           C  
ATOM    824  CB  ILE A 107       1.202  -1.269   3.603  1.00 98.91           C  
ATOM    825  O   ILE A 107       2.732  -0.179   1.100  1.00 98.91           O  
ATOM    826  CG1 ILE A 107       0.722  -1.082   5.061  1.00 98.91           C  
ATOM    827  CG2 ILE A 107       1.009  -2.729   3.159  1.00 98.91           C  
ATOM    828  CD1 ILE A 107       1.571  -1.774   6.139  1.00 98.91           C  
ATOM    829  N   VAL A 108       3.953  -1.953   1.667  1.00 98.95           N  
ATOM    830  CA  VAL A 108       4.418  -2.213   0.304  1.00 98.95           C  
ATOM    831  C   VAL A 108       3.504  -3.245  -0.332  1.00 98.95           C  
ATOM    832  CB  VAL A 108       5.882  -2.660   0.256  1.00 98.95           C  
ATOM    833  O   VAL A 108       3.383  -4.375   0.153  1.00 98.95           O  
ATOM    834  CG1 VAL A 108       6.381  -2.673  -1.197  1.00 98.95           C  
ATOM    835  CG2 VAL A 108       6.793  -1.728   1.059  1.00 98.95           C  
ATOM    836  N   CYS A 109       2.894  -2.858  -1.445  1.00 98.96           N  
ATOM    837  CA  CYS A 109       1.909  -3.659  -2.148  1.00 98.96           C  
ATOM    838  C   CYS A 109       2.231  -3.811  -3.636  1.00 98.96           C  
ATOM    839  CB  CYS A 109       0.524  -3.035  -1.945  1.00 98.96           C  
ATOM    840  O   CYS A 109       2.908  -2.986  -4.250  1.00 98.96           O  
ATOM    841  SG  CYS A 109      -0.092  -3.408  -0.283  1.00 98.96           S  
ATOM    842  N   VAL A 110       1.659  -4.852  -4.235  1.00 98.95           N  
ATOM    843  CA  VAL A 110       1.541  -5.045  -5.691  1.00 98.95           C  
ATOM    844  C   VAL A 110       0.088  -5.380  -6.035  1.00 98.95           C  
ATOM    845  CB  VAL A 110       2.496  -6.141  -6.203  1.00 98.95           C  
ATOM    846  O   VAL A 110      -0.636  -5.839  -5.150  1.00 98.95           O  
ATOM    847  CG1 VAL A 110       3.946  -5.694  -6.022  1.00 98.95           C  
ATOM    848  CG2 VAL A 110       2.287  -7.503  -5.533  1.00 98.95           C  
ATOM    849  N   PRO A 111      -0.390  -5.185  -7.276  1.00 98.93           N  
ATOM    850  CA  PRO A 111      -1.727  -5.639  -7.663  1.00 98.93           C  
ATOM    851  C   PRO A 111      -1.937  -7.132  -7.360  1.00 98.93           C  
ATOM    852  CB  PRO A 111      -1.844  -5.335  -9.159  1.00 98.93           C  
ATOM    853  O   PRO A 111      -1.037  -7.946  -7.571  1.00 98.93           O  
ATOM    854  CG  PRO A 111      -0.875  -4.170  -9.356  1.00 98.93           C  
ATOM    855  CD  PRO A 111       0.255  -4.487  -8.378  1.00 98.93           C  
ATOM    856  N   ALA A 112      -3.119  -7.506  -6.856  1.00 98.88           N  
ATOM    857  CA  ALA A 112      -3.407  -8.899  -6.499  1.00 98.88           C  
ATOM    858  C   ALA A 112      -3.484  -9.845  -7.719  1.00 98.88           C  
ATOM    859  CB  ALA A 112      -4.701  -8.928  -5.678  1.00 98.88           C  
ATOM    860  O   ALA A 112      -3.162 -11.029  -7.581  1.00 98.88           O  
ATOM    861  N   ASP A 113      -3.880  -9.311  -8.884  1.00 98.82           N  
ATOM    862  CA  ASP A 113      -3.911  -9.974 -10.198  1.00 98.82           C  
ATOM    863  C   ASP A 113      -3.057  -9.183 -11.209  1.00 98.82           C  
ATOM    864  CB  ASP A 113      -5.374 -10.166 -10.675  1.00 98.82           C  
ATOM    865  O   ASP A 113      -3.561  -8.361 -11.977  1.00 98.82           O  
ATOM    866  CG  ASP A 113      -5.523 -10.979 -11.982  1.00 98.82           C  
ATOM    867  OD1 ASP A 113      -4.537 -11.569 -12.476  1.00 98.82           O  
ATOM    868  OD2 ASP A 113      -6.650 -11.102 -12.529  1.00 98.82           O  
ATOM    869  N   ASP A 114      -1.742  -9.411 -11.197  1.00 98.77           N  
ATOM    870  CA  ASP A 114      -0.811  -8.870 -12.191  1.00 98.77           C  
ATOM    871  C   ASP A 114      -0.510  -9.922 -13.267  1.00 98.77           C  
ATOM    872  CB  ASP A 114       0.461  -8.334 -11.521  1.00 98.77           C  
ATOM    873  O   ASP A 114       0.383 -10.766 -13.140  1.00 98.77           O  
ATOM    874  CG  ASP A 114       1.364  -7.569 -12.502  1.00 98.77           C  
ATOM    875  OD1 ASP A 114       1.296  -7.815 -13.736  1.00 98.77           O  
ATOM    876  OD2 ASP A 114       2.158  -6.737 -12.011  1.00 98.77           O  
ATOM    877  N   ARG A 115      -1.264  -9.873 -14.368  1.00 98.61           N  
ATOM    878  CA  ARG A 115      -1.081 -10.786 -15.512  1.00 98.61           C  
ATOM    879  C   ARG A 115       0.040 -10.373 -16.456  1.00 98.61           C  
ATOM    880  CB  ARG A 115      -2.384 -10.944 -16.299  1.00 98.61           C  
ATOM    881  O   ARG A 115       0.403 -11.168 -17.317  1.00 98.61           O  
ATOM    882  CG  ARG A 115      -3.512 -11.412 -15.386  1.00 98.61           C  
ATOM    883  CD  ARG A 115      -4.751 -11.765 -16.193  1.00 98.61           C  
ATOM    884  NE  ARG A 115      -5.852 -12.034 -15.268  1.00 98.61           N  
ATOM    885  NH1 ARG A 115      -7.488 -12.492 -16.807  1.00 98.61           N  
ATOM    886  NH2 ARG A 115      -7.954 -12.409 -14.606  1.00 98.61           N  
ATOM    887  CZ  ARG A 115      -7.094 -12.320 -15.572  1.00 98.61           C  
ATOM    888  N   ASN A 116       0.565  -9.157 -16.320  1.00 98.63           N  
ATOM    889  CA  ASN A 116       1.645  -8.670 -17.170  1.00 98.63           C  
ATOM    890  C   ASN A 116       2.972  -9.328 -16.772  1.00 98.63           C  
ATOM    891  CB  ASN A 116       1.680  -7.141 -17.076  1.00 98.63           C  
ATOM    892  O   ASN A 116       3.700  -9.807 -17.638  1.00 98.63           O  
ATOM    893  CG  ASN A 116       2.695  -6.536 -18.026  1.00 98.63           C  
ATOM    894  ND2 ASN A 116       3.667  -5.841 -17.490  1.00 98.63           N  
ATOM    895  OD1 ASN A 116       2.584  -6.674 -19.234  1.00 98.63           O  
ATOM    896  N   ASN A 117       3.242  -9.440 -15.464  1.00 98.40           N  
ATOM    897  CA  ASN A 117       4.404 -10.176 -14.945  1.00 98.40           C  
ATOM    898  C   ASN A 117       4.077 -11.574 -14.379  1.00 98.40           C  
ATOM    899  CB  ASN A 117       5.183  -9.288 -13.962  1.00 98.40           C  
ATOM    900  O   ASN A 117       4.993 -12.304 -14.003  1.00 98.40           O  
ATOM    901  CG  ASN A 117       4.450  -9.023 -12.659  1.00 98.40           C  
ATOM    902  ND2 ASN A 117       4.651  -7.861 -12.096  1.00 98.40           N  
ATOM    903  OD1 ASN A 117       3.717  -9.847 -12.134  1.00 98.40           O  
ATOM    904  N   GLY A 118       2.801 -11.967 -14.315  1.00 98.54           N  
ATOM    905  CA  GLY A 118       2.388 -13.281 -13.811  1.00 98.54           C  
ATOM    906  C   GLY A 118       2.466 -13.414 -12.286  1.00 98.54           C  
ATOM    907  O   GLY A 118       2.802 -14.487 -11.780  1.00 98.54           O  
ATOM    908  N   ASN A 119       2.152 -12.347 -11.547  1.00 98.54           N  
ATOM    909  CA  ASN A 119       2.251 -12.264 -10.086  1.00 98.54           C  
ATOM    910  C   ASN A 119       3.672 -12.568  -9.577  1.00 98.54           C  
ATOM    911  CB  ASN A 119       1.161 -13.129  -9.426  1.00 98.54           C  
ATOM    912  O   ASN A 119       3.862 -13.358  -8.638  1.00 98.54           O  
ATOM    913  CG  ASN A 119      -0.224 -12.781  -9.924  1.00 98.54           C  
ATOM    914  ND2 ASN A 119      -0.913 -13.693 -10.569  1.00 98.54           N  
ATOM    915  OD1 ASN A 119      -0.708 -11.686  -9.732  1.00 98.54           O  
ATOM    916  N   ALA A 120       4.672 -11.984 -10.244  1.00 98.71           N  
ATOM    917  CA  ALA A 120       6.088 -12.250  -9.997  1.00 98.71           C  
ATOM    918  C   ALA A 120       6.524 -11.887  -8.568  1.00 98.71           C  
ATOM    919  CB  ALA A 120       6.910 -11.478 -11.035  1.00 98.71           C  
ATOM    920  O   ALA A 120       7.315 -12.610  -7.970  1.00 98.71           O  
ATOM    921  N   TYR A 121       5.975 -10.812  -8.005  1.00 98.80           N  
ATOM    922  CA  TYR A 121       6.382 -10.282  -6.705  1.00 98.80           C  
ATOM    923  C   TYR A 121       5.449 -10.764  -5.588  1.00 98.80           C  
ATOM    924  CB  TYR A 121       6.436  -8.753  -6.800  1.00 98.80           C  
ATOM    925  O   TYR A 121       4.242 -10.519  -5.629  1.00 98.80           O  
ATOM    926  CG  TYR A 121       7.196  -8.208  -8.000  1.00 98.80           C  
ATOM    927  CD1 TYR A 121       8.474  -8.706  -8.320  1.00 98.80           C  
ATOM    928  CD2 TYR A 121       6.617  -7.207  -8.808  1.00 98.80           C  
ATOM    929  CE1 TYR A 121       9.171  -8.213  -9.438  1.00 98.80           C  
ATOM    930  CE2 TYR A 121       7.313  -6.705  -9.924  1.00 98.80           C  
ATOM    931  OH  TYR A 121       9.274  -6.724 -11.312  1.00 98.80           O  
ATOM    932  CZ  TYR A 121       8.593  -7.209 -10.241  1.00 98.80           C  
ATOM    933  N   LYS A 122       5.994 -11.463  -4.586  1.00 98.66           N  
ATOM    934  CA  LYS A 122       5.247 -11.950  -3.410  1.00 98.66           C  
ATOM    935  C   LYS A 122       5.871 -11.530  -2.080  1.00 98.66           C  
ATOM    936  CB  LYS A 122       5.109 -13.478  -3.475  1.00 98.66           C  
ATOM    937  O   LYS A 122       5.202 -11.590  -1.056  1.00 98.66           O  
ATOM    938  CG  LYS A 122       4.330 -13.923  -4.719  1.00 98.66           C  
ATOM    939  CD  LYS A 122       4.004 -15.419  -4.654  1.00 98.66           C  
ATOM    940  CE  LYS A 122       3.264 -15.893  -5.911  1.00 98.66           C  
ATOM    941  NZ  LYS A 122       4.089 -15.716  -7.133  1.00 98.66           N  
ATOM    942  N   THR A 123       7.125 -11.100  -2.100  1.00 98.80           N  
ATOM    943  CA  THR A 123       7.897 -10.587  -0.968  1.00 98.80           C  
ATOM    944  C   THR A 123       8.779  -9.426  -1.431  1.00 98.80           C  
ATOM    945  CB  THR A 123       8.791 -11.687  -0.370  1.00 98.80           C  
ATOM    946  O   THR A 123       9.051  -9.284  -2.625  1.00 98.80           O  
ATOM    947  CG2 THR A 123       8.041 -12.962   0.016  1.00 98.80           C  
ATOM    948  OG1 THR A 123       9.814 -12.047  -1.274  1.00 98.80           O  
ATOM    949  N   LEU A 124       9.301  -8.622  -0.500  1.00 98.71           N  
ATOM    950  CA  LEU A 124      10.288  -7.579  -0.826  1.00 98.71           C  
ATOM    951  C   LEU A 124      11.559  -8.126  -1.500  1.00 98.71           C  
ATOM    952  CB  LEU A 124      10.695  -6.823   0.450  1.00 98.71           C  
ATOM    953  O   LEU A 124      12.198  -7.412  -2.271  1.00 98.71           O  
ATOM    954  CG  LEU A 124       9.570  -6.042   1.143  1.00 98.71           C  
ATOM    955  CD1 LEU A 124      10.141  -5.340   2.371  1.00 98.71           C  
ATOM    956  CD2 LEU A 124       8.950  -4.985   0.230  1.00 98.71           C  
ATOM    957  N   ALA A 125      11.930  -9.382  -1.235  1.00 98.22           N  
ATOM    958  CA  ALA A 125      13.105 -10.012  -1.837  1.00 98.22           C  
ATOM    959  C   ALA A 125      12.927 -10.309  -3.337  1.00 98.22           C  
ATOM    960  CB  ALA A 125      13.431 -11.284  -1.049  1.00 98.22           C  
ATOM    961  O   ALA A 125      13.925 -10.431  -4.047  1.00 98.22           O  
ATOM    962  N   ASP A 126      11.680 -10.386  -3.817  1.00 98.72           N  
ATOM    963  CA  ASP A 126      11.375 -10.591  -5.237  1.00 98.72           C  
ATOM    964  C   ASP A 126      11.557  -9.304  -6.058  1.00 98.72           C  
ATOM    965  CB  ASP A 126       9.939 -11.109  -5.403  1.00 98.72           C  
ATOM    966  O   ASP A 126      11.687  -9.355  -7.283  1.00 98.72           O  
ATOM    967  CG  ASP A 126       9.657 -12.404  -4.644  1.00 98.72           C  
ATOM    968  OD1 ASP A 126      10.489 -13.332  -4.692  1.00 98.72           O  
ATOM    969  OD2 ASP A 126       8.581 -12.462  -4.002  1.00 98.72           O  
ATOM    970  N   LEU A 127      11.573  -8.141  -5.398  1.00 98.65           N  
ATOM    971  CA  LEU A 127      11.838  -6.864  -6.048  1.00 98.65           C  
ATOM    972  C   LEU A 127      13.343  -6.681  -6.299  1.00 98.65           C  
ATOM    973  CB  LEU A 127      11.271  -5.702  -5.212  1.00 98.65           C  
ATOM    974  O   LEU A 127      14.180  -7.114  -5.496  1.00 98.65           O  
ATOM    975  CG  LEU A 127       9.736  -5.679  -5.087  1.00 98.65           C  
ATOM    976  CD1 LEU A 127       9.318  -4.515  -4.187  1.00 98.65           C  
ATOM    977  CD2 LEU A 127       9.047  -5.484  -6.439  1.00 98.65           C  
ATOM    978  N   PRO A 128      13.729  -5.959  -7.369  1.00 98.62           N  
ATOM    979  CA  PRO A 128      15.112  -5.546  -7.544  1.00 98.62           C  
ATOM    980  C   PRO A 128      15.609  -4.800  -6.301  1.00 98.62           C  
ATOM    981  CB  PRO A 128      15.124  -4.658  -8.795  1.00 98.62           C  
ATOM    982  O   PRO A 128      15.046  -3.783  -5.909  1.00 98.62           O  
ATOM    983  CG  PRO A 128      13.902  -5.135  -9.581  1.00 98.62           C  
ATOM    984  CD  PRO A 128      12.908  -5.502  -8.482  1.00 98.62           C  
ATOM    985  N   GLN A 129      16.714  -5.242  -5.703  1.00 98.30           N  
ATOM    986  CA  GLN A 129      17.245  -4.614  -4.482  1.00 98.30           C  
ATOM    987  C   GLN A 129      17.601  -3.130  -4.677  1.00 98.30           C  
ATOM    988  CB  GLN A 129      18.474  -5.409  -4.015  1.00 98.30           C  
ATOM    989  O   GLN A 129      17.532  -2.329  -3.749  1.00 98.30           O  
ATOM    990  CG  GLN A 129      18.094  -6.806  -3.494  1.00 98.30           C  
ATOM    991  CD  GLN A 129      17.208  -6.717  -2.257  1.00 98.30           C  
ATOM    992  NE2 GLN A 129      16.032  -7.304  -2.264  1.00 98.30           N  
ATOM    993  OE1 GLN A 129      17.563  -6.070  -1.288  1.00 98.30           O  
ATOM    994  N   GLN A 130      17.943  -2.729  -5.905  1.00 98.72           N  
ATOM    995  CA  GLN A 130      18.135  -1.318  -6.238  1.00 98.72           C  
ATOM    996  C   GLN A 130      16.830  -0.510  -6.243  1.00 98.72           C  
ATOM    997  CB  GLN A 130      18.847  -1.185  -7.593  1.00 98.72           C  
ATOM    998  O   GLN A 130      16.903   0.697  -6.038  1.00 98.72           O  
ATOM    999  CG  GLN A 130      20.352  -1.492  -7.516  1.00 98.72           C  
ATOM   1000  CD  GLN A 130      21.109  -0.546  -6.585  1.00 98.72           C  
ATOM   1001  NE2 GLN A 130      21.153   0.734  -6.887  1.00 98.72           N  
ATOM   1002  OE1 GLN A 130      21.668  -0.947  -5.568  1.00 98.72           O  
ATOM   1003  N   LEU A 131      15.661  -1.119  -6.472  1.00 98.63           N  
ATOM   1004  CA  LEU A 131      14.369  -0.442  -6.317  1.00 98.63           C  
ATOM   1005  C   LEU A 131      14.117  -0.119  -4.840  1.00 98.63           C  
ATOM   1006  CB  LEU A 131      13.240  -1.306  -6.917  1.00 98.63           C  
ATOM   1007  O   LEU A 131      13.823   1.027  -4.523  1.00 98.63           O  
ATOM   1008  CG  LEU A 131      11.823  -0.737  -6.712  1.00 98.63           C  
ATOM   1009  CD1 LEU A 131      11.647   0.632  -7.366  1.00 98.63           C  
ATOM   1010  CD2 LEU A 131      10.802  -1.706  -7.305  1.00 98.63           C  
ATOM   1011  N   ILE A 132      14.336  -1.085  -3.941  1.00 98.76           N  
ATOM   1012  CA  ILE A 132      14.203  -0.883  -2.487  1.00 98.76           C  
ATOM   1013  C   ILE A 132      15.087   0.279  -2.017  1.00 98.76           C  
ATOM   1014  CB  ILE A 132      14.536  -2.187  -1.727  1.00 98.76           C  
ATOM   1015  O   ILE A 132      14.606   1.212  -1.382  1.00 98.76           O  
ATOM   1016  CG1 ILE A 132      13.695  -3.396  -2.199  1.00 98.76           C  
ATOM   1017  CG2 ILE A 132      14.374  -2.001  -0.212  1.00 98.76           C  
ATOM   1018  CD1 ILE A 132      12.174  -3.207  -2.118  1.00 98.76           C  
ATOM   1019  N   LYS A 133      16.360   0.299  -2.434  1.00 98.77           N  
ATOM   1020  CA  LYS A 133      17.280   1.404  -2.115  1.00 98.77           C  
ATOM   1021  C   LYS A 133      16.853   2.754  -2.696  1.00 98.77           C  
ATOM   1022  CB  LYS A 133      18.685   1.082  -2.615  1.00 98.77           C  
ATOM   1023  O   LYS A 133      17.129   3.780  -2.087  1.00 98.77           O  
ATOM   1024  CG  LYS A 133      19.338  -0.061  -1.832  1.00 98.77           C  
ATOM   1025  CD  LYS A 133      20.724  -0.278  -2.426  1.00 98.77           C  
ATOM   1026  CE  LYS A 133      21.388  -1.534  -1.877  1.00 98.77           C  
ATOM   1027  NZ  LYS A 133      22.638  -1.789  -2.628  1.00 98.77           N  
ATOM   1028  N   GLN A 134      16.224   2.778  -3.872  1.00 98.82           N  
ATOM   1029  CA  GLN A 134      15.711   4.019  -4.465  1.00 98.82           C  
ATOM   1030  C   GLN A 134      14.510   4.556  -3.686  1.00 98.82           C  
ATOM   1031  CB  GLN A 134      15.330   3.794  -5.934  1.00 98.82           C  
ATOM   1032  O   GLN A 134      14.443   5.758  -3.441  1.00 98.82           O  
ATOM   1033  CG  GLN A 134      16.555   3.817  -6.851  1.00 98.82           C  
ATOM   1034  CD  GLN A 134      16.188   3.346  -8.249  1.00 98.82           C  
ATOM   1035  NE2 GLN A 134      16.414   2.092  -8.564  1.00 98.82           N  
ATOM   1036  OE1 GLN A 134      15.677   4.077  -9.074  1.00 98.82           O  
ATOM   1037  N   ILE A 135      13.601   3.677  -3.256  1.00 98.87           N  
ATOM   1038  CA  ILE A 135      12.480   4.048  -2.387  1.00 98.87           C  
ATOM   1039  C   ILE A 135      13.014   4.572  -1.047  1.00 98.87           C  
ATOM   1040  CB  ILE A 135      11.513   2.857  -2.210  1.00 98.87           C  
ATOM   1041  O   ILE A 135      12.622   5.653  -0.615  1.00 98.87           O  
ATOM   1042  CG1 ILE A 135      10.882   2.428  -3.557  1.00 98.87           C  
ATOM   1043  CG2 ILE A 135      10.394   3.245  -1.230  1.00 98.87           C  
ATOM   1044  CD1 ILE A 135      10.202   1.053  -3.506  1.00 98.87           C  
ATOM   1045  N   GLU A 136      13.971   3.867  -0.437  1.00 98.86           N  
ATOM   1046  CA  GLU A 136      14.609   4.291   0.813  1.00 98.86           C  
ATOM   1047  C   GLU A 136      15.288   5.661   0.681  1.00 98.86           C  
ATOM   1048  CB  GLU A 136      15.623   3.223   1.248  1.00 98.86           C  
ATOM   1049  O   GLU A 136      15.106   6.538   1.525  1.00 98.86           O  
ATOM   1050  CG  GLU A 136      16.271   3.556   2.596  1.00 98.86           C  
ATOM   1051  CD  GLU A 136      17.167   2.423   3.106  1.00 98.86           C  
ATOM   1052  OE1 GLU A 136      18.290   2.743   3.560  1.00 98.86           O  
ATOM   1053  OE2 GLU A 136      16.738   1.248   3.006  1.00 98.86           O  
ATOM   1054  N   PHE A 137      16.048   5.877  -0.396  1.00 98.86           N  
ATOM   1055  CA  PHE A 137      16.672   7.169  -0.672  1.00 98.86           C  
ATOM   1056  C   PHE A 137      15.620   8.273  -0.828  1.00 98.86           C  
ATOM   1057  CB  PHE A 137      17.547   7.057  -1.927  1.00 98.86           C  
ATOM   1058  O   PHE A 137      15.757   9.338  -0.233  1.00 98.86           O  
ATOM   1059  CG  PHE A 137      18.269   8.346  -2.265  1.00 98.86           C  
ATOM   1060  CD1 PHE A 137      17.659   9.307  -3.094  1.00 98.86           C  
ATOM   1061  CD2 PHE A 137      19.529   8.612  -1.698  1.00 98.86           C  
ATOM   1062  CE1 PHE A 137      18.302  10.531  -3.348  1.00 98.86           C  
ATOM   1063  CE2 PHE A 137      20.174   9.835  -1.955  1.00 98.86           C  
ATOM   1064  CZ  PHE A 137      19.559  10.795  -2.777  1.00 98.86           C  
ATOM   1065  N   HIS A 138      14.550   8.016  -1.584  1.00 98.87           N  
ATOM   1066  CA  HIS A 138      13.461   8.971  -1.767  1.00 98.87           C  
ATOM   1067  C   HIS A 138      12.859   9.404  -0.426  1.00 98.87           C  
ATOM   1068  CB  HIS A 138      12.401   8.367  -2.698  1.00 98.87           C  
ATOM   1069  O   HIS A 138      12.814  10.598  -0.140  1.00 98.87           O  
ATOM   1070  CG  HIS A 138      11.202   9.258  -2.841  1.00 98.87           C  
ATOM   1071  CD2 HIS A 138      10.150   9.315  -1.975  1.00 98.87           C  
ATOM   1072  ND1 HIS A 138      11.068  10.267  -3.790  1.00 98.87           N  
ATOM   1073  CE1 HIS A 138       9.942  10.915  -3.472  1.00 98.87           C  
ATOM   1074  NE2 HIS A 138       9.380  10.377  -2.378  1.00 98.87           N  
ATOM   1075  N   PHE A 139      12.432   8.462   0.420  1.00 98.71           N  
ATOM   1076  CA  PHE A 139      11.769   8.801   1.685  1.00 98.71           C  
ATOM   1077  C   PHE A 139      12.707   9.420   2.723  1.00 98.71           C  
ATOM   1078  CB  PHE A 139      11.001   7.594   2.232  1.00 98.71           C  
ATOM   1079  O   PHE A 139      12.254  10.233   3.519  1.00 98.71           O  
ATOM   1080  CG  PHE A 139       9.671   7.417   1.531  1.00 98.71           C  
ATOM   1081  CD1 PHE A 139       8.575   8.229   1.885  1.00 98.71           C  
ATOM   1082  CD2 PHE A 139       9.532   6.465   0.507  1.00 98.71           C  
ATOM   1083  CE1 PHE A 139       7.361   8.117   1.184  1.00 98.71           C  
ATOM   1084  CE2 PHE A 139       8.321   6.351  -0.192  1.00 98.71           C  
ATOM   1085  CZ  PHE A 139       7.246   7.191   0.132  1.00 98.71           C  
ATOM   1086  N   ASN A 140      14.012   9.142   2.671  1.00 98.72           N  
ATOM   1087  CA  ASN A 140      14.985   9.843   3.513  1.00 98.72           C  
ATOM   1088  C   ASN A 140      15.237  11.302   3.083  1.00 98.72           C  
ATOM   1089  CB  ASN A 140      16.298   9.045   3.536  1.00 98.72           C  
ATOM   1090  O   ASN A 140      15.679  12.083   3.920  1.00 98.72           O  
ATOM   1091  CG  ASN A 140      16.233   7.816   4.425  1.00 98.72           C  
ATOM   1092  ND2 ASN A 140      16.706   6.689   3.959  1.00 98.72           N  
ATOM   1093  OD1 ASN A 140      15.801   7.839   5.564  1.00 98.72           O  
ATOM   1094  N   HIS A 141      14.980  11.671   1.818  1.00 98.65           N  
ATOM   1095  CA  HIS A 141      15.468  12.937   1.246  1.00 98.65           C  
ATOM   1096  C   HIS A 141      14.408  13.842   0.603  1.00 98.65           C  
ATOM   1097  CB  HIS A 141      16.587  12.621   0.241  1.00 98.65           C  
ATOM   1098  O   HIS A 141      14.701  15.004   0.317  1.00 98.65           O  
ATOM   1099  CG  HIS A 141      17.824  12.082   0.910  1.00 98.65           C  
ATOM   1100  CD2 HIS A 141      18.373  10.834   0.797  1.00 98.65           C  
ATOM   1101  ND1 HIS A 141      18.609  12.787   1.782  1.00 98.65           N  
ATOM   1102  CE1 HIS A 141      19.597  11.986   2.201  1.00 98.65           C  
ATOM   1103  NE2 HIS A 141      19.510  10.779   1.617  1.00 98.65           N  
ATOM   1104  N   TYR A 142      13.176  13.379   0.366  1.00 98.39           N  
ATOM   1105  CA  TYR A 142      12.190  14.158  -0.401  1.00 98.39           C  
ATOM   1106  C   TYR A 142      11.824  15.515   0.234  1.00 98.39           C  
ATOM   1107  CB  TYR A 142      10.933  13.323  -0.682  1.00 98.39           C  
ATOM   1108  O   TYR A 142      11.398  16.432  -0.471  1.00 98.39           O  
ATOM   1109  CG  TYR A 142       9.927  13.249   0.455  1.00 98.39           C  
ATOM   1110  CD1 TYR A 142      10.163  12.440   1.585  1.00 98.39           C  
ATOM   1111  CD2 TYR A 142       8.746  14.013   0.378  1.00 98.39           C  
ATOM   1112  CE1 TYR A 142       9.218  12.387   2.632  1.00 98.39           C  
ATOM   1113  CE2 TYR A 142       7.801  13.955   1.420  1.00 98.39           C  
ATOM   1114  OH  TYR A 142       7.105  13.159   3.549  1.00 98.39           O  
ATOM   1115  CZ  TYR A 142       8.035  13.151   2.556  1.00 98.39           C  
ATOM   1116  N   LYS A 143      12.031  15.668   1.550  1.00 97.63           N  
ATOM   1117  CA  LYS A 143      11.808  16.908   2.315  1.00 97.63           C  
ATOM   1118  C   LYS A 143      13.061  17.786   2.473  1.00 97.63           C  
ATOM   1119  CB  LYS A 143      11.151  16.555   3.667  1.00 97.63           C  
ATOM   1120  O   LYS A 143      12.957  18.884   3.024  1.00 97.63           O  
ATOM   1121  CG  LYS A 143       9.637  16.325   3.508  1.00 97.63           C  
ATOM   1122  CD  LYS A 143       8.963  15.835   4.802  1.00 97.63           C  
ATOM   1123  CE  LYS A 143       7.432  15.950   4.731  1.00 97.63           C  
ATOM   1124  NZ  LYS A 143       6.768  15.253   5.860  1.00 97.63           N  
ATOM   1125  N   ASP A 144      14.216  17.393   1.933  1.00 98.39           N  
ATOM   1126  CA  ASP A 144      15.502  18.062   2.190  1.00 98.39           C  
ATOM   1127  C   ASP A 144      15.560  19.522   1.727  1.00 98.39           C  
ATOM   1128  CB  ASP A 144      16.655  17.282   1.537  1.00 98.39           C  
ATOM   1129  O   ASP A 144      16.215  20.347   2.365  1.00 98.39           O  
ATOM   1130  CG  ASP A 144      17.112  16.057   2.333  1.00 98.39           C  
ATOM   1131  OD1 ASP A 144      16.506  15.752   3.381  1.00 98.39           O  
ATOM   1132  OD2 ASP A 144      18.140  15.472   1.928  1.00 98.39           O  
ATOM   1133  N   LEU A 145      14.841  19.875   0.654  1.00 97.80           N  
ATOM   1134  CA  LEU A 145      14.766  21.262   0.173  1.00 97.80           C  
ATOM   1135  C   LEU A 145      13.884  22.166   1.051  1.00 97.80           C  
ATOM   1136  CB  LEU A 145      14.316  21.294  -1.298  1.00 97.80           C  
ATOM   1137  O   LEU A 145      13.962  23.388   0.930  1.00 97.80           O  
ATOM   1138  CG  LEU A 145      15.302  20.649  -2.291  1.00 97.80           C  
ATOM   1139  CD1 LEU A 145      14.795  20.853  -3.719  1.00 97.80           C  
ATOM   1140  CD2 LEU A 145      16.708  21.246  -2.221  1.00 97.80           C  
ATOM   1141  N   LYS A 146      13.068  21.586   1.940  1.00 95.68           N  
ATOM   1142  CA  LYS A 146      12.360  22.310   3.004  1.00 95.68           C  
ATOM   1143  C   LYS A 146      13.214  22.342   4.272  1.00 95.68           C  
ATOM   1144  CB  LYS A 146      10.979  21.669   3.228  1.00 95.68           C  
ATOM   1145  O   LYS A 146      13.480  23.419   4.801  1.00 95.68           O  
ATOM   1146  CG  LYS A 146      10.124  22.429   4.255  1.00 95.68           C  
ATOM   1147  CD  LYS A 146       8.765  21.737   4.442  1.00 95.68           C  
ATOM   1148  CE  LYS A 146       7.892  22.496   5.451  1.00 95.68           C  
ATOM   1149  NZ  LYS A 146       6.619  21.778   5.731  1.00 95.68           N  
ATOM   1150  N   LYS A 147      13.624  21.166   4.755  1.00 96.94           N  
ATOM   1151  CA  LYS A 147      14.517  20.969   5.903  1.00 96.94           C  
ATOM   1152  C   LYS A 147      15.016  19.523   5.902  1.00 96.94           C  
ATOM   1153  CB  LYS A 147      13.743  21.271   7.200  1.00 96.94           C  
ATOM   1154  O   LYS A 147      14.221  18.606   6.055  1.00 96.94           O  
ATOM   1155  CG  LYS A 147      14.615  21.164   8.460  1.00 96.94           C  
ATOM   1156  CD  LYS A 147      13.752  21.452   9.694  1.00 96.94           C  
ATOM   1157  CE  LYS A 147      14.511  21.147  10.987  1.00 96.94           C  
ATOM   1158  NZ  LYS A 147      13.568  21.046  12.132  1.00 96.94           N  
ATOM   1159  N   ALA A 148      16.322  19.332   5.755  1.00 97.51           N  
ATOM   1160  CA  ALA A 148      16.919  18.001   5.755  1.00 97.51           C  
ATOM   1161  C   ALA A 148      16.930  17.343   7.141  1.00 97.51           C  
ATOM   1162  CB  ALA A 148      18.323  18.091   5.148  1.00 97.51           C  
ATOM   1163  O   ALA A 148      16.974  18.025   8.170  1.00 97.51           O  
ATOM   1164  N   GLY A 149      16.953  16.008   7.145  1.00 96.87           N  
ATOM   1165  CA  GLY A 149      17.113  15.196   8.354  1.00 96.87           C  
ATOM   1166  C   GLY A 149      15.867  15.101   9.238  1.00 96.87           C  
ATOM   1167  O   GLY A 149      15.995  14.750  10.407  1.00 96.87           O  
ATOM   1168  N   THR A 150      14.685  15.434   8.709  1.00 97.62           N  
ATOM   1169  CA  THR A 150      13.398  15.274   9.414  1.00 97.62           C  
ATOM   1170  C   THR A 150      12.718  13.940   9.119  1.00 97.62           C  
ATOM   1171  CB  THR A 150      12.417  16.406   9.077  1.00 97.62           C  
ATOM   1172  O   THR A 150      11.766  13.595   9.798  1.00 97.62           O  
ATOM   1173  CG2 THR A 150      12.985  17.780   9.430  1.00 97.62           C  
ATOM   1174  OG1 THR A 150      12.121  16.414   7.698  1.00 97.62           O  
ATOM   1175  N   THR A 151      13.175  13.202   8.111  1.00 98.27           N  
ATOM   1176  CA  THR A 151      12.573  11.941   7.666  1.00 98.27           C  
ATOM   1177  C   THR A 151      13.579  10.809   7.741  1.00 98.27           C  
ATOM   1178  CB  THR A 151      12.059  12.056   6.230  1.00 98.27           C  
ATOM   1179  O   THR A 151      14.735  10.991   7.344  1.00 98.27           O  
ATOM   1180  CG2 THR A 151      10.798  12.903   6.173  1.00 98.27           C  
ATOM   1181  OG1 THR A 151      12.999  12.683   5.380  1.00 98.27           O  
ATOM   1182  N   LYS A 152      13.152   9.638   8.221  1.00 98.48           N  
ATOM   1183  CA  LYS A 152      14.034   8.483   8.384  1.00 98.48           C  
ATOM   1184  C   LYS A 152      13.318   7.168   8.100  1.00 98.48           C  
ATOM   1185  CB  LYS A 152      14.625   8.515   9.805  1.00 98.48           C  
ATOM   1186  O   LYS A 152      12.365   6.808   8.777  1.00 98.48           O  
ATOM   1187  CG  LYS A 152      15.644   7.406  10.089  1.00 98.48           C  
ATOM   1188  CD  LYS A 152      16.824   7.402   9.117  1.00 98.48           C  
ATOM   1189  CE  LYS A 152      17.757   6.266   9.518  1.00 98.48           C  
ATOM   1190  NZ  LYS A 152      18.599   5.875   8.370  1.00 98.48           N  
ATOM   1191  N   VAL A 153      13.831   6.421   7.125  1.00 98.68           N  
ATOM   1192  CA  VAL A 153      13.519   4.994   6.973  1.00 98.68           C  
ATOM   1193  C   VAL A 153      14.329   4.217   8.008  1.00 98.68           C  
ATOM   1194  CB  VAL A 153      13.785   4.495   5.544  1.00 98.68           C  
ATOM   1195  O   VAL A 153      15.566   4.280   8.011  1.00 98.68           O  
ATOM   1196  CG1 VAL A 153      13.424   3.010   5.402  1.00 98.68           C  
ATOM   1197  CG2 VAL A 153      12.962   5.296   4.525  1.00 98.68           C  
ATOM   1198  N   GLU A 154      13.621   3.521   8.892  1.00 98.37           N  
ATOM   1199  CA  GLU A 154      14.180   2.772  10.021  1.00 98.37           C  
ATOM   1200  C   GLU A 154      14.531   1.337   9.617  1.00 98.37           C  
ATOM   1201  CB  GLU A 154      13.168   2.774  11.183  1.00 98.37           C  
ATOM   1202  O   GLU A 154      15.644   0.864   9.858  1.00 98.37           O  
ATOM   1203  CG  GLU A 154      13.029   4.138  11.883  1.00 98.37           C  
ATOM   1204  CD  GLU A 154      14.323   4.579  12.591  1.00 98.37           C  
ATOM   1205  OE1 GLU A 154      14.662   5.781  12.526  1.00 98.37           O  
ATOM   1206  OE2 GLU A 154      15.021   3.707  13.160  1.00 98.37           O  
ATOM   1207  N   SER A 155      13.599   0.640   8.965  1.00 98.55           N  
ATOM   1208  CA  SER A 155      13.775  -0.747   8.534  1.00 98.55           C  
ATOM   1209  C   SER A 155      12.761  -1.152   7.460  1.00 98.55           C  
ATOM   1210  CB  SER A 155      13.678  -1.696   9.743  1.00 98.55           C  
ATOM   1211  O   SER A 155      11.813  -0.429   7.152  1.00 98.55           O  
ATOM   1212  OG  SER A 155      12.386  -1.667  10.305  1.00 98.55           O  
ATOM   1213  N   TRP A 156      12.971  -2.339   6.892  1.00 98.85           N  
ATOM   1214  CA  TRP A 156      12.034  -3.002   5.990  1.00 98.85           C  
ATOM   1215  C   TRP A 156      11.537  -4.288   6.651  1.00 98.85           C  
ATOM   1216  CB  TRP A 156      12.724  -3.281   4.653  1.00 98.85           C  
ATOM   1217  O   TRP A 156      12.345  -5.156   6.987  1.00 98.85           O  
ATOM   1218  CG  TRP A 156      13.084  -2.060   3.863  1.00 98.85           C  
ATOM   1219  CD1 TRP A 156      14.235  -1.355   3.961  1.00 98.85           C  
ATOM   1220  CD2 TRP A 156      12.284  -1.373   2.859  1.00 98.85           C  
ATOM   1221  CE2 TRP A 156      13.028  -0.251   2.379  1.00 98.85           C  
ATOM   1222  CE3 TRP A 156      11.002  -1.593   2.307  1.00 98.85           C  
ATOM   1223  NE1 TRP A 156      14.216  -0.290   3.083  1.00 98.85           N  
ATOM   1224  CH2 TRP A 156      11.260   0.334   0.837  1.00 98.85           C  
ATOM   1225  CZ2 TRP A 156      12.525   0.597   1.383  1.00 98.85           C  
ATOM   1226  CZ3 TRP A 156      10.504  -0.753   1.295  1.00 98.85           C  
ATOM   1227  N   GLY A 157      10.223  -4.388   6.835  1.00 98.73           N  
ATOM   1228  CA  GLY A 157       9.535  -5.540   7.411  1.00 98.73           C  
ATOM   1229  C   GLY A 157       8.908  -6.439   6.347  1.00 98.73           C  
ATOM   1230  O   GLY A 157       8.645  -6.019   5.215  1.00 98.73           O  
ATOM   1231  N   ASP A 158       8.665  -7.695   6.710  1.00 98.76           N  
ATOM   1232  CA  ASP A 158       8.008  -8.666   5.835  1.00 98.76           C  
ATOM   1233  C   ASP A 158       6.477  -8.487   5.799  1.00 98.76           C  
ATOM   1234  CB  ASP A 158       8.465 -10.093   6.200  1.00 98.76           C  
ATOM   1235  O   ASP A 158       5.906  -7.567   6.391  1.00 98.76           O  
ATOM   1236  CG  ASP A 158       7.965 -10.624   7.550  1.00 98.76           C  
ATOM   1237  OD1 ASP A 158       6.981 -10.070   8.087  1.00 98.76           O  
ATOM   1238  OD2 ASP A 158       8.528 -11.645   7.999  1.00 98.76           O  
ATOM   1239  N   ALA A 159       5.791  -9.358   5.055  1.00 98.77           N  
ATOM   1240  CA  ALA A 159       4.338  -9.307   4.930  1.00 98.77           C  
ATOM   1241  C   ALA A 159       3.607  -9.583   6.260  1.00 98.77           C  
ATOM   1242  CB  ALA A 159       3.911 -10.301   3.844  1.00 98.77           C  
ATOM   1243  O   ALA A 159       2.493  -9.101   6.446  1.00 98.77           O  
ATOM   1244  N   GLU A 160       4.200 -10.335   7.190  1.00 98.76           N  
ATOM   1245  CA  GLU A 160       3.578 -10.620   8.486  1.00 98.76           C  
ATOM   1246  C   GLU A 160       3.705  -9.429   9.438  1.00 98.76           C  
ATOM   1247  CB  GLU A 160       4.188 -11.888   9.105  1.00 98.76           C  
ATOM   1248  O   GLU A 160       2.760  -9.117  10.165  1.00 98.76           O  
ATOM   1249  CG  GLU A 160       3.827 -13.167   8.331  1.00 98.76           C  
ATOM   1250  CD  GLU A 160       2.308 -13.409   8.280  1.00 98.76           C  
ATOM   1251  OE1 GLU A 160       1.740 -13.552   7.166  1.00 98.76           O  
ATOM   1252  OE2 GLU A 160       1.681 -13.433   9.362  1.00 98.76           O  
ATOM   1253  N   GLU A 161       4.833  -8.718   9.409  1.00 98.79           N  
ATOM   1254  CA  GLU A 161       4.976  -7.436  10.098  1.00 98.79           C  
ATOM   1255  C   GLU A 161       4.016  -6.387   9.522  1.00 98.79           C  
ATOM   1256  CB  GLU A 161       6.440  -6.983  10.047  1.00 98.79           C  
ATOM   1257  O   GLU A 161       3.292  -5.742  10.279  1.00 98.79           O  
ATOM   1258  CG  GLU A 161       6.682  -5.783  10.977  1.00 98.79           C  
ATOM   1259  CD  GLU A 161       8.167  -5.418  11.130  1.00 98.79           C  
ATOM   1260  OE1 GLU A 161       8.440  -4.489  11.922  1.00 98.79           O  
ATOM   1261  OE2 GLU A 161       9.020  -6.083  10.498  1.00 98.79           O  
ATOM   1262  N   ALA A 162       3.907  -6.300   8.193  1.00 98.85           N  
ATOM   1263  CA  ALA A 162       2.957  -5.415   7.522  1.00 98.85           C  
ATOM   1264  C   ALA A 162       1.502  -5.678   7.952  1.00 98.85           C  
ATOM   1265  CB  ALA A 162       3.134  -5.602   6.015  1.00 98.85           C  
ATOM   1266  O   ALA A 162       0.769  -4.745   8.274  1.00 98.85           O  
ATOM   1267  N   LYS A 163       1.084  -6.949   8.041  1.00 98.85           N  
ATOM   1268  CA  LYS A 163      -0.254  -7.317   8.538  1.00 98.85           C  
ATOM   1269  C   LYS A 163      -0.510  -6.848   9.968  1.00 98.85           C  
ATOM   1270  CB  LYS A 163      -0.443  -8.834   8.480  1.00 98.85           C  
ATOM   1271  O   LYS A 163      -1.647  -6.507  10.284  1.00 98.85           O  
ATOM   1272  CG  LYS A 163      -0.697  -9.355   7.063  1.00 98.85           C  
ATOM   1273  CD  LYS A 163      -0.722 -10.885   7.123  1.00 98.85           C  
ATOM   1274  CE  LYS A 163      -0.732 -11.507   5.733  1.00 98.85           C  
ATOM   1275  NZ  LYS A 163      -0.652 -12.978   5.856  1.00 98.85           N  
ATOM   1276  N   LYS A 164       0.504  -6.847  10.841  1.00 98.70           N  
ATOM   1277  CA  LYS A 164       0.359  -6.333  12.214  1.00 98.70           C  
ATOM   1278  C   LYS A 164       0.110  -4.830  12.206  1.00 98.70           C  
ATOM   1279  CB  LYS A 164       1.582  -6.657  13.073  1.00 98.70           C  
ATOM   1280  O   LYS A 164      -0.863  -4.407  12.817  1.00 98.70           O  
ATOM   1281  CG  LYS A 164       1.717  -8.157  13.344  1.00 98.70           C  
ATOM   1282  CD  LYS A 164       3.057  -8.408  14.032  1.00 98.70           C  
ATOM   1283  CE  LYS A 164       3.299  -9.906  14.180  1.00 98.70           C  
ATOM   1284  NZ  LYS A 164       4.665 -10.143  14.697  1.00 98.70           N  
ATOM   1285  N   VAL A 165       0.902  -4.074  11.442  1.00 98.62           N  
ATOM   1286  CA  VAL A 165       0.720  -2.621  11.280  1.00 98.62           C  
ATOM   1287  C   VAL A 165      -0.688  -2.311  10.764  1.00 98.62           C  
ATOM   1288  CB  VAL A 165       1.806  -2.028  10.356  1.00 98.62           C  
ATOM   1289  O   VAL A 165      -1.408  -1.529  11.374  1.00 98.62           O  
ATOM   1290  CG1 VAL A 165       1.604  -0.531  10.111  1.00 98.62           C  
ATOM   1291  CG2 VAL A 165       3.204  -2.216  10.964  1.00 98.62           C  
ATOM   1292  N   ILE A 166      -1.155  -3.018   9.726  1.00 98.80           N  
ATOM   1293  CA  ILE A 166      -2.518  -2.839   9.193  1.00 98.80           C  
ATOM   1294  C   ILE A 166      -3.582  -3.095  10.271  1.00 98.80           C  
ATOM   1295  CB  ILE A 166      -2.746  -3.740   7.957  1.00 98.80           C  
ATOM   1296  O   ILE A 166      -4.535  -2.327  10.392  1.00 98.80           O  
ATOM   1297  CG1 ILE A 166      -1.800  -3.351   6.800  1.00 98.80           C  
ATOM   1298  CG2 ILE A 166      -4.204  -3.643   7.463  1.00 98.80           C  
ATOM   1299  CD1 ILE A 166      -1.667  -4.442   5.730  1.00 98.80           C  
ATOM   1300  N   LYS A 167      -3.437  -4.158  11.073  1.00 98.73           N  
ATOM   1301  CA  LYS A 167      -4.381  -4.474  12.160  1.00 98.73           C  
ATOM   1302  C   LYS A 167      -4.388  -3.402  13.247  1.00 98.73           C  
ATOM   1303  CB  LYS A 167      -4.068  -5.851  12.758  1.00 98.73           C  
ATOM   1304  O   LYS A 167      -5.464  -3.014  13.691  1.00 98.73           O  
ATOM   1305  CG  LYS A 167      -4.507  -6.975  11.813  1.00 98.73           C  
ATOM   1306  CD  LYS A 167      -4.067  -8.345  12.337  1.00 98.73           C  
ATOM   1307  CE  LYS A 167      -4.521  -9.399  11.325  1.00 98.73           C  
ATOM   1308  NZ  LYS A 167      -4.250 -10.782  11.772  1.00 98.73           N  
ATOM   1309  N   GLU A 168      -3.224  -2.895  13.638  1.00 98.20           N  
ATOM   1310  CA  GLU A 168      -3.106  -1.793  14.598  1.00 98.20           C  
ATOM   1311  C   GLU A 168      -3.798  -0.526  14.073  1.00 98.20           C  
ATOM   1312  CB  GLU A 168      -1.623  -1.533  14.905  1.00 98.20           C  
ATOM   1313  O   GLU A 168      -4.560   0.112  14.804  1.00 98.20           O  
ATOM   1314  CG  GLU A 168      -1.000  -2.667  15.740  1.00 98.20           C  
ATOM   1315  CD  GLU A 168       0.531  -2.584  15.868  1.00 98.20           C  
ATOM   1316  OE1 GLU A 168       1.102  -3.528  16.469  1.00 98.20           O  
ATOM   1317  OE2 GLU A 168       1.130  -1.603  15.377  1.00 98.20           O  
ATOM   1318  N   SER A 169      -3.639  -0.206  12.787  1.00 98.27           N  
ATOM   1319  CA  SER A 169      -4.301   0.945  12.166  1.00 98.27           C  
ATOM   1320  C   SER A 169      -5.820   0.770  12.029  1.00 98.27           C  
ATOM   1321  CB  SER A 169      -3.644   1.266  10.821  1.00 98.27           C  
ATOM   1322  O   SER A 169      -6.570   1.732  12.209  1.00 98.27           O  
ATOM   1323  OG  SER A 169      -2.261   1.464  11.024  1.00 98.27           O  
ATOM   1324  N   ILE A 170      -6.311  -0.455  11.801  1.00 98.33           N  
ATOM   1325  CA  ILE A 170      -7.748  -0.785  11.887  1.00 98.33           C  
ATOM   1326  C   ILE A 170      -8.267  -0.573  13.313  1.00 98.33           C  
ATOM   1327  CB  ILE A 170      -8.008  -2.242  11.436  1.00 98.33           C  
ATOM   1328  O   ILE A 170      -9.347  -0.016  13.515  1.00 98.33           O  
ATOM   1329  CG1 ILE A 170      -7.780  -2.383   9.923  1.00 98.33           C  
ATOM   1330  CG2 ILE A 170      -9.441  -2.704  11.776  1.00 98.33           C  
ATOM   1331  CD1 ILE A 170      -7.653  -3.838   9.456  1.00 98.33           C  
ATOM   1332  N   GLU A 171      -7.518  -1.010  14.328  1.00 97.99           N  
ATOM   1333  CA  GLU A 171      -7.908  -0.798  15.721  1.00 97.99           C  
ATOM   1334  C   GLU A 171      -7.981   0.687  16.082  1.00 97.99           C  
ATOM   1335  CB  GLU A 171      -6.939  -1.477  16.689  1.00 97.99           C  
ATOM   1336  O   GLU A 171      -8.904   1.082  16.797  1.00 97.99           O  
ATOM   1337  CG  GLU A 171      -7.078  -3.001  16.759  1.00 97.99           C  
ATOM   1338  CD  GLU A 171      -6.171  -3.590  17.850  1.00 97.99           C  
ATOM   1339  OE1 GLU A 171      -5.944  -4.820  17.806  1.00 97.99           O  
ATOM   1340  OE2 GLU A 171      -5.815  -2.829  18.790  1.00 97.99           O  
ATOM   1341  N   ARG A 172      -7.035   1.507  15.602  1.00 97.69           N  
ATOM   1342  CA  ARG A 172      -7.075   2.968  15.777  1.00 97.69           C  
ATOM   1343  C   ARG A 172      -8.320   3.562  15.113  1.00 97.69           C  
ATOM   1344  CB  ARG A 172      -5.789   3.632  15.244  1.00 97.69           C  
ATOM   1345  O   ARG A 172      -9.048   4.295  15.782  1.00 97.69           O  
ATOM   1346  CG  ARG A 172      -4.521   3.358  16.075  1.00 97.69           C  
ATOM   1347  CD  ARG A 172      -3.343   4.202  15.549  1.00 97.69           C  
ATOM   1348  NE  ARG A 172      -2.032   3.803  16.114  1.00 97.69           N  
ATOM   1349  NH1 ARG A 172      -1.478   2.241  14.517  1.00 97.69           N  
ATOM   1350  NH2 ARG A 172       0.007   2.764  16.093  1.00 97.69           N  
ATOM   1351  CZ  ARG A 172      -1.179   2.940  15.578  1.00 97.69           C  
ATOM   1352  N   TRP A 173      -8.622   3.188  13.865  1.00 97.64           N  
ATOM   1353  CA  TRP A 173      -9.841   3.618  13.159  1.00 97.64           C  
ATOM   1354  C   TRP A 173     -11.114   3.281  13.941  1.00 97.64           C  
ATOM   1355  CB  TRP A 173      -9.882   2.998  11.758  1.00 97.64           C  
ATOM   1356  O   TRP A 173     -11.954   4.145  14.185  1.00 97.64           O  
ATOM   1357  CG  TRP A 173     -11.120   3.330  10.982  1.00 97.64           C  
ATOM   1358  CD1 TRP A 173     -12.283   2.641  11.025  1.00 97.64           C  
ATOM   1359  CD2 TRP A 173     -11.349   4.435  10.056  1.00 97.64           C  
ATOM   1360  CE2 TRP A 173     -12.702   4.381   9.611  1.00 97.64           C  
ATOM   1361  CE3 TRP A 173     -10.544   5.448   9.501  1.00 97.64           C  
ATOM   1362  NE1 TRP A 173     -13.222   3.264  10.227  1.00 97.64           N  
ATOM   1363  CH2 TRP A 173     -12.396   6.317   8.187  1.00 97.64           C  
ATOM   1364  CZ2 TRP A 173     -13.232   5.309   8.701  1.00 97.64           C  
ATOM   1365  CZ3 TRP A 173     -11.048   6.372   8.572  1.00 97.64           C  
ATOM   1366  N   ASN A 174     -11.235   2.044  14.422  1.00 97.36           N  
ATOM   1367  CA  ASN A 174     -12.419   1.593  15.157  1.00 97.36           C  
ATOM   1368  C   ASN A 174     -12.620   2.308  16.505  1.00 97.36           C  
ATOM   1369  CB  ASN A 174     -12.310   0.074  15.349  1.00 97.36           C  
ATOM   1370  O   ASN A 174     -13.736   2.332  17.021  1.00 97.36           O  
ATOM   1371  CG  ASN A 174     -12.483  -0.697  14.053  1.00 97.36           C  
ATOM   1372  ND2 ASN A 174     -11.955  -1.894  13.979  1.00 97.36           N  
ATOM   1373  OD1 ASN A 174     -13.122  -0.268  13.109  1.00 97.36           O  
ATOM   1374  N   LYS A 175     -11.560   2.885  17.086  1.00 96.45           N  
ATOM   1375  CA  LYS A 175     -11.610   3.643  18.347  1.00 96.45           C  
ATOM   1376  C   LYS A 175     -11.985   5.120  18.159  1.00 96.45           C  
ATOM   1377  CB  LYS A 175     -10.269   3.500  19.091  1.00 96.45           C  
ATOM   1378  O   LYS A 175     -12.165   5.799  19.164  1.00 96.45           O  
ATOM   1379  CG  LYS A 175     -10.051   2.095  19.680  1.00 96.45           C  
ATOM   1380  CD  LYS A 175      -8.585   1.897  20.104  1.00 96.45           C  
ATOM   1381  CE  LYS A 175      -8.329   0.430  20.483  1.00 96.45           C  
ATOM   1382  NZ  LYS A 175      -6.885   0.068  20.426  1.00 96.45           N  
ATOM   1383  N   GLN A 176     -12.112   5.623  16.924  1.00 85.22           N  
ATOM   1384  CA  GLN A 176     -12.616   6.984  16.668  1.00 85.22           C  
ATOM   1385  C   GLN A 176     -14.138   7.131  16.866  1.00 85.22           C  
ATOM   1386  CB  GLN A 176     -12.206   7.474  15.260  1.00 85.22           C  
ATOM   1387  O   GLN A 176     -14.631   8.260  16.822  1.00 85.22           O  
ATOM   1388  CG  GLN A 176     -10.924   8.319  15.279  1.00 85.22           C  
ATOM   1389  CD  GLN A 176     -10.671   9.077  13.971  1.00 85.22           C  
ATOM   1390  NE2 GLN A 176      -9.651   9.907  13.927  1.00 85.22           N  
ATOM   1391  OE1 GLN A 176     -11.354   8.950  12.966  1.00 85.22           O  
ATOM   1392  N   ALA A 177     -14.864   6.022  17.059  1.00 53.26           N  
ATOM   1393  CA  ALA A 177     -16.319   5.990  17.236  1.00 53.26           C  
ATOM   1394  C   ALA A 177     -16.802   6.558  18.582  1.00 53.26           C  
ATOM   1395  CB  ALA A 177     -16.806   4.552  17.010  1.00 53.26           C  
ATOM   1396  O   ALA A 177     -16.183   6.252  19.628  1.00 53.26           O  
ATOM   1397  OXT ALA A 177     -17.859   7.227  18.535  1.00 53.26           O  
TER    1398      ALA A 177                                                      
ENDMDL                                                                          
END                                                                             
