# Supplementary material for: The inorganic pyrophosphatases of microorganisms: a structural and functional review
Source: PeerJ. 2024 Jun 24;12:e17496. doi: 10.7717/peerj.17496 (PMC11210485; doi:10.7717/peerj.17496)
Supplement: Supplemental Information 1 [file peerj-12-17496-s001.zip › Supplementary Files/Familiy I models/AF-Q9RGQ1-F1-model_v4_Rhodospirillum.pdb]

HEADER                                            01-JUN-22                     
TITLE     ALPHAFOLD MONOMER V2.0 PREDICTION FOR INORGANIC PYROPHOSPHATASE       
TITLE    2 (Q9RGQ1)                                                             
COMPND    MOL_ID: 1;                                                            
COMPND   2 MOLECULE: INORGANIC PYROPHOSPHATASE;                                 
COMPND   3 CHAIN: A                                                             
SOURCE    MOL_ID: 1;                                                            
SOURCE   2 ORGANISM_SCIENTIFIC: RHODOSPIRILLUM RUBRUM (STRAIN ATCC 11170 / ATH  
SOURCE   3 1.1.1 / DSM 467 / LMG 4362 / NCIMB 8255 / S1);                       
SOURCE   4 ORGANISM_TAXID: 269796                                               
REMARK   1                                                                      
REMARK   1 REFERENCE 1                                                          
REMARK   1  AUTH   JOHN JUMPER, RICHARD EVANS, ALEXANDER PRITZEL, TIM GREEN,    
REMARK   1  AUTH 2 MICHAEL FIGURNOV, OLAF RONNEBERGER, KATHRYN TUNYASUVUNAKOOL, 
REMARK   1  AUTH 3 RUSS BATES, AUGUSTIN ZIDEK, ANNA POTAPENKO, ALEX BRIDGLAND,  
REMARK   1  AUTH 4 CLEMENS MEYER, SIMON A A KOHL, ANDREW J BALLARD,             
REMARK   1  AUTH 5 ANDREW COWIE, BERNARDINO ROMERA-PAREDES, STANISLAV NIKOLOV,  
REMARK   1  AUTH 6 RISHUB JAIN, JONAS ADLER, TREVOR BACK, STIG PETERSEN,        
REMARK   1  AUTH 7 DAVID REIMAN, ELLEN CLANCY, MICHAL ZIELINSKI,                
REMARK   1  AUTH 8 MARTIN STEINEGGER, MICHALINA PACHOLSKA, TAMAS BERGHAMMER,    
REMARK   1  AUTH 9 DAVID SILVER, ORIOL VINYALS, ANDREW W SENIOR,                
REMARK   1  AUTH10 KORAY KAVUKCUOGLU, PUSHMEET KOHLI, DEMIS HASSABIS            
REMARK   1  TITL   HIGHLY ACCURATE PROTEIN STRUCTURE PREDICTION WITH ALPHAFOLD  
REMARK   1  REF    NATURE                        V. 596   583 2021              
REMARK   1  REFN                   ISSN 0028-0836                               
REMARK   1  PMID   34265844                                                     
REMARK   1  DOI    10.1038/s41586-021-03819-2                                   
REMARK   1                                                                      
REMARK   1 DISCLAIMERS                                                          
REMARK   1 ALPHAFOLD DATA, COPYRIGHT (2021) DEEPMIND TECHNOLOGIES LIMITED. THE  
REMARK   1 INFORMATION PROVIDED IS THEORETICAL MODELLING ONLY AND CAUTION SHOULD
REMARK   1 BE EXERCISED IN ITS USE. IT IS PROVIDED "AS-IS" WITHOUT ANY WARRANTY 
REMARK   1 OF ANY KIND, WHETHER EXPRESSED OR IMPLIED. NO WARRANTY IS GIVEN THAT 
REMARK   1 USE OF THE INFORMATION SHALL NOT INFRINGE THE RIGHTS OF ANY THIRD    
REMARK   1 PARTY. THE INFORMATION IS NOT INTENDED TO BE A SUBSTITUTE FOR        
REMARK   1 PROFESSIONAL MEDICAL ADVICE, DIAGNOSIS, OR TREATMENT, AND DOES NOT   
REMARK   1 CONSTITUTE MEDICAL OR OTHER PROFESSIONAL ADVICE. IT IS AVAILABLE FOR 
REMARK   1 ACADEMIC AND COMMERCIAL PURPOSES, UNDER CC-BY 4.0 LICENCE.           
DBREF  XXXX A    1   179  UNP    Q9RGQ1   IPYR_RHORT       1    179             
SEQRES   1 A  179  MET ASP ILE LYS LYS ILE PRO VAL GLY LYS ASN PRO PRO          
SEQRES   2 A  179  GLN ASP VAL ASN VAL ILE ILE GLU ILE PRO LEU LEU ALA          
SEQRES   3 A  179  ASP PRO VAL LYS TYR GLU VAL ASP LYS GLU SER GLY ALA          
SEQRES   4 A  179  MET PHE VAL ASP ARG PHE LEU HIS THR ALA MET HIS TYR          
SEQRES   5 A  179  PRO CYS ASN TYR GLY PHE VAL PRO HIS THR LEU SER ASP          
SEQRES   6 A  179  ASP GLY ASP PRO VAL ASP VAL MET VAL VAL GLY ARG ILE          
SEQRES   7 A  179  PRO VAL ALA VAL GLY SER VAL MET ARG THR ARG PRO VAL          
SEQRES   8 A  179  GLY VAL LEU TYR MET GLU ASP GLU ALA GLY ARG ASP GLU          
SEQRES   9 A  179  LYS ILE LEU GLY VAL PRO HIS SER LYS LEU TYR PRO TYR          
SEQRES  10 A  179  HIS ASP ASN VAL ASN ASN PHE GLY ASP LEU ARG PRO ILE          
SEQRES  11 A  179  GLU LEU ARG ARG ILE GLU HIS PHE PHE ALA HIS TYR LYS          
SEQRES  12 A  179  ASP LEU GLU GLU GLY LYS TRP VAL LYS ILE LEU GLY TRP          
SEQRES  13 A  179  GLY ASN TYR LYS GLU ALA TRP ASP VAL ILE GLU ARG GLY          
SEQRES  14 A  179  ILE ALA ALA GLU ALA ALA HIS LYS LYS VAL                      
CRYST1    1.000    1.000    1.000  90.00  90.00  90.00 P 1           1          
ORIGX1      1.000000  0.000000  0.000000        0.00000                         
ORIGX2      0.000000  1.000000  0.000000        0.00000                         
ORIGX3      0.000000  0.000000  1.000000        0.00000                         
SCALE1      1.000000  0.000000  0.000000        0.00000                         
SCALE2      0.000000  1.000000  0.000000        0.00000                         
SCALE3      0.000000  0.000000  1.000000        0.00000                         
MODEL        1                                                                  
ATOM      1  N   MET A   1      14.755  13.817   1.112  1.00 85.52           N  
ATOM      2  CA  MET A   1      14.937  12.824   2.200  1.00 85.52           C  
ATOM      3  C   MET A   1      16.041  11.865   1.774  1.00 85.52           C  
ATOM      4  CB  MET A   1      13.597  12.102   2.410  1.00 85.52           C  
ATOM      5  O   MET A   1      16.051  11.505   0.611  1.00 85.52           O  
ATOM      6  CG  MET A   1      13.672  10.773   3.162  1.00 85.52           C  
ATOM      7  SD  MET A   1      12.056   9.987   3.336  1.00 85.52           S  
ATOM      8  CE  MET A   1      11.329  11.063   4.590  1.00 85.52           C  
ATOM      9  N   ASP A   2      16.978  11.463   2.642  1.00 91.20           N  
ATOM     10  CA  ASP A   2      18.023  10.499   2.240  1.00 91.20           C  
ATOM     11  C   ASP A   2      17.541   9.053   2.442  1.00 91.20           C  
ATOM     12  CB  ASP A   2      19.346  10.797   2.965  1.00 91.20           C  
ATOM     13  O   ASP A   2      17.743   8.461   3.505  1.00 91.20           O  
ATOM     14  CG  ASP A   2      20.529   9.967   2.441  1.00 91.20           C  
ATOM     15  OD1 ASP A   2      20.321   9.083   1.582  1.00 91.20           O  
ATOM     16  OD2 ASP A   2      21.653  10.238   2.937  1.00 91.20           O  
ATOM     17  N   ILE A   3      16.877   8.494   1.426  1.00 92.84           N  
ATOM     18  CA  ILE A   3      16.290   7.142   1.473  1.00 92.84           C  
ATOM     19  C   ILE A   3      17.363   6.076   1.706  1.00 92.84           C  
ATOM     20  CB  ILE A   3      15.491   6.837   0.185  1.00 92.84           C  
ATOM     21  O   ILE A   3      17.100   5.082   2.375  1.00 92.84           O  
ATOM     22  CG1 ILE A   3      14.387   7.893  -0.031  1.00 92.84           C  
ATOM     23  CG2 ILE A   3      14.879   5.422   0.225  1.00 92.84           C  
ATOM     24  CD1 ILE A   3      13.730   7.769  -1.405  1.00 92.84           C  
ATOM     25  N   LYS A   4      18.603   6.309   1.250  1.00 92.35           N  
ATOM     26  CA  LYS A   4      19.744   5.391   1.435  1.00 92.35           C  
ATOM     27  C   LYS A   4      20.086   5.155   2.909  1.00 92.35           C  
ATOM     28  CB  LYS A   4      20.974   5.899   0.668  1.00 92.35           C  
ATOM     29  O   LYS A   4      20.767   4.186   3.226  1.00 92.35           O  
ATOM     30  CG  LYS A   4      20.705   6.035  -0.839  1.00 92.35           C  
ATOM     31  CD  LYS A   4      21.926   6.583  -1.590  1.00 92.35           C  
ATOM     32  CE  LYS A   4      21.544   6.768  -3.065  1.00 92.35           C  
ATOM     33  NZ  LYS A   4      22.628   7.377  -3.876  1.00 92.35           N  
ATOM     34  N   LYS A   5      19.632   6.039   3.803  1.00 95.21           N  
ATOM     35  CA  LYS A   5      19.831   5.943   5.256  1.00 95.21           C  
ATOM     36  C   LYS A   5      18.619   5.391   6.007  1.00 95.21           C  
ATOM     37  CB  LYS A   5      20.237   7.315   5.803  1.00 95.21           C  
ATOM     38  O   LYS A   5      18.690   5.261   7.229  1.00 95.21           O  
ATOM     39  CG  LYS A   5      21.617   7.742   5.296  1.00 95.21           C  
ATOM     40  CD  LYS A   5      21.994   9.086   5.920  1.00 95.21           C  
ATOM     41  CE  LYS A   5      23.392   9.492   5.450  1.00 95.21           C  
ATOM     42  NZ  LYS A   5      23.386  10.872   4.931  1.00 95.21           N  
ATOM     43  N   ILE A   6      17.517   5.089   5.323  1.00 96.42           N  
ATOM     44  CA  ILE A   6      16.313   4.540   5.949  1.00 96.42           C  
ATOM     45  C   ILE A   6      16.411   3.014   5.895  1.00 96.42           C  
ATOM     46  CB  ILE A   6      15.027   5.064   5.275  1.00 96.42           C  
ATOM     47  O   ILE A   6      16.310   2.447   4.815  1.00 96.42           O  
ATOM     48  CG1 ILE A   6      14.993   6.606   5.356  1.00 96.42           C  
ATOM     49  CG2 ILE A   6      13.793   4.463   5.980  1.00 96.42           C  
ATOM     50  CD1 ILE A   6      13.814   7.251   4.627  1.00 96.42           C  
ATOM     51  N   PRO A   7      16.591   2.315   7.029  1.00 97.74           N  
ATOM     52  CA  PRO A   7      16.707   0.863   7.003  1.00 97.74           C  
ATOM     53  C   PRO A   7      15.406   0.222   6.504  1.00 97.74           C  
ATOM     54  CB  PRO A   7      17.038   0.461   8.444  1.00 97.74           C  
ATOM     55  O   PRO A   7      14.323   0.709   6.836  1.00 97.74           O  
ATOM     56  CG  PRO A   7      16.431   1.587   9.283  1.00 97.74           C  
ATOM     57  CD  PRO A   7      16.589   2.818   8.394  1.00 97.74           C  
ATOM     58  N   VAL A   8      15.519  -0.918   5.810  1.00 98.28           N  
ATOM     59  CA  VAL A   8      14.383  -1.747   5.343  1.00 98.28           C  
ATOM     60  C   VAL A   8      13.356  -1.965   6.452  1.00 98.28           C  
ATOM     61  CB  VAL A   8      14.870  -3.142   4.891  1.00 98.28           C  
ATOM     62  O   VAL A   8      12.154  -1.904   6.237  1.00 98.28           O  
ATOM     63  CG1 VAL A   8      13.733  -4.005   4.333  1.00 98.28           C  
ATOM     64  CG2 VAL A   8      15.929  -3.057   3.797  1.00 98.28           C  
ATOM     65  N   GLY A   9      13.836  -2.218   7.666  1.00 97.95           N  
ATOM     66  CA  GLY A   9      13.023  -2.583   8.810  1.00 97.95           C  
ATOM     67  C   GLY A   9      13.885  -2.913  10.012  1.00 97.95           C  
ATOM     68  O   GLY A   9      15.111  -2.953   9.913  1.00 97.95           O  
ATOM     69  N   LYS A  10      13.251  -3.169  11.159  1.00 97.10           N  
ATOM     70  CA  LYS A  10      13.975  -3.678  12.336  1.00 97.10           C  
ATOM     71  C   LYS A  10      14.165  -5.191  12.295  1.00 97.10           C  
ATOM     72  CB  LYS A  10      13.272  -3.272  13.631  1.00 97.10           C  
ATOM     73  O   LYS A  10      15.115  -5.678  12.896  1.00 97.10           O  
ATOM     74  CG  LYS A  10      13.364  -1.766  13.882  1.00 97.10           C  
ATOM     75  CD  LYS A  10      12.987  -1.457  15.331  1.00 97.10           C  
ATOM     76  CE  LYS A  10      13.095   0.051  15.549  1.00 97.10           C  
ATOM     77  NZ  LYS A  10      12.842   0.419  16.959  1.00 97.10           N  
ATOM     78  N   ASN A  11      13.260  -5.906  11.631  1.00 98.14           N  
ATOM     79  CA  ASN A  11      13.318  -7.353  11.452  1.00 98.14           C  
ATOM     80  C   ASN A  11      12.545  -7.738  10.174  1.00 98.14           C  
ATOM     81  CB  ASN A  11      12.785  -8.030  12.729  1.00 98.14           C  
ATOM     82  O   ASN A  11      11.432  -8.258  10.272  1.00 98.14           O  
ATOM     83  CG  ASN A  11      12.869  -9.536  12.618  1.00 98.14           C  
ATOM     84  ND2 ASN A  11      11.762 -10.228  12.669  1.00 98.14           N  
ATOM     85  OD1 ASN A  11      13.936 -10.098  12.474  1.00 98.14           O  
ATOM     86  N   PRO A  12      13.060  -7.390   8.980  1.00 98.24           N  
ATOM     87  CA  PRO A  12      12.421  -7.767   7.725  1.00 98.24           C  
ATOM     88  C   PRO A  12      12.456  -9.297   7.526  1.00 98.24           C  
ATOM     89  CB  PRO A  12      13.207  -7.035   6.636  1.00 98.24           C  
ATOM     90  O   PRO A  12      13.433  -9.925   7.936  1.00 98.24           O  
ATOM     91  CG  PRO A  12      14.608  -6.914   7.231  1.00 98.24           C  
ATOM     92  CD  PRO A  12      14.334  -6.727   8.723  1.00 98.24           C  
ATOM     93  N   PRO A  13      11.431  -9.890   6.889  1.00 98.44           N  
ATOM     94  CA  PRO A  13      10.254  -9.230   6.313  1.00 98.44           C  
ATOM     95  C   PRO A  13       9.117  -8.960   7.319  1.00 98.44           C  
ATOM     96  CB  PRO A  13       9.790 -10.187   5.216  1.00 98.44           C  
ATOM     97  O   PRO A  13       8.144  -8.305   6.966  1.00 98.44           O  
ATOM     98  CG  PRO A  13      10.110 -11.550   5.825  1.00 98.44           C  
ATOM     99  CD  PRO A  13      11.444 -11.298   6.515  1.00 98.44           C  
ATOM    100  N   GLN A  14       9.198  -9.425   8.571  1.00 98.51           N  
ATOM    101  CA  GLN A  14       8.068  -9.359   9.518  1.00 98.51           C  
ATOM    102  C   GLN A  14       7.822  -7.959  10.117  1.00 98.51           C  
ATOM    103  CB  GLN A  14       8.263 -10.376  10.656  1.00 98.51           C  
ATOM    104  O   GLN A  14       6.743  -7.673  10.638  1.00 98.51           O  
ATOM    105  CG  GLN A  14       8.494 -11.825  10.185  1.00 98.51           C  
ATOM    106  CD  GLN A  14       9.946 -12.181   9.890  1.00 98.51           C  
ATOM    107  NE2 GLN A  14      10.214 -13.380   9.432  1.00 98.51           N  
ATOM    108  OE1 GLN A  14      10.861 -11.399  10.077  1.00 98.51           O  
ATOM    109  N   ASP A  15       8.837  -7.100  10.094  1.00 98.52           N  
ATOM    110  CA  ASP A  15       8.847  -5.767  10.692  1.00 98.52           C  
ATOM    111  C   ASP A  15       9.675  -4.819   9.823  1.00 98.52           C  
ATOM    112  CB  ASP A  15       9.418  -5.894  12.103  1.00 98.52           C  
ATOM    113  O   ASP A  15      10.905  -4.727   9.953  1.00 98.52           O  
ATOM    114  CG  ASP A  15       9.541  -4.584  12.867  1.00 98.52           C  
ATOM    115  OD1 ASP A  15       9.124  -3.493  12.429  1.00 98.52           O  
ATOM    116  OD2 ASP A  15      10.051  -4.634  14.004  1.00 98.52           O  
ATOM    117  N   VAL A  16       8.966  -4.133   8.928  1.00 98.85           N  
ATOM    118  CA  VAL A  16       9.510  -3.253   7.893  1.00 98.85           C  
ATOM    119  C   VAL A  16       9.171  -1.794   8.170  1.00 98.85           C  
ATOM    120  CB  VAL A  16       9.079  -3.682   6.478  1.00 98.85           C  
ATOM    121  O   VAL A  16       8.228  -1.469   8.889  1.00 98.85           O  
ATOM    122  CG1 VAL A  16       9.601  -5.088   6.165  1.00 98.85           C  
ATOM    123  CG2 VAL A  16       7.561  -3.641   6.268  1.00 98.85           C  
ATOM    124  N   ASN A  17       9.950  -0.891   7.600  1.00 98.78           N  
ATOM    125  CA  ASN A  17       9.582   0.506   7.467  1.00 98.78           C  
ATOM    126  C   ASN A  17       8.882   0.704   6.121  1.00 98.78           C  
ATOM    127  CB  ASN A  17      10.848   1.355   7.588  1.00 98.78           C  
ATOM    128  O   ASN A  17       9.259   0.084   5.135  1.00 98.78           O  
ATOM    129  CG  ASN A  17      11.419   1.364   8.991  1.00 98.78           C  
ATOM    130  ND2 ASN A  17      12.718   1.251   9.103  1.00 98.78           N  
ATOM    131  OD1 ASN A  17      10.736   1.486  10.001  1.00 98.78           O  
ATOM    132  N   VAL A  18       7.888   1.586   6.087  1.00 98.75           N  
ATOM    133  CA  VAL A  18       7.179   1.984   4.868  1.00 98.75           C  
ATOM    134  C   VAL A  18       7.290   3.492   4.730  1.00 98.75           C  
ATOM    135  CB  VAL A  18       5.704   1.549   4.903  1.00 98.75           C  
ATOM    136  O   VAL A  18       6.960   4.211   5.674  1.00 98.75           O  
ATOM    137  CG1 VAL A  18       4.996   1.874   3.585  1.00 98.75           C  
ATOM    138  CG2 VAL A  18       5.579   0.042   5.145  1.00 98.75           C  
ATOM    139  N   ILE A  19       7.767   3.976   3.589  1.00 98.25           N  
ATOM    140  CA  ILE A  19       7.782   5.406   3.269  1.00 98.25           C  
ATOM    141  C   ILE A  19       6.427   5.743   2.660  1.00 98.25           C  
ATOM    142  CB  ILE A  19       8.949   5.755   2.322  1.00 98.25           C  
ATOM    143  O   ILE A  19       6.114   5.259   1.582  1.00 98.25           O  
ATOM    144  CG1 ILE A  19      10.290   5.351   2.980  1.00 98.25           C  
ATOM    145  CG2 ILE A  19       8.915   7.262   1.993  1.00 98.25           C  
ATOM    146  CD1 ILE A  19      11.537   5.659   2.149  1.00 98.25           C  
ATOM    147  N   ILE A  20       5.615   6.527   3.368  1.00 98.50           N  
ATOM    148  CA  ILE A  20       4.245   6.852   2.961  1.00 98.50           C  
ATOM    149  C   ILE A  20       4.257   7.935   1.887  1.00 98.50           C  
ATOM    150  CB  ILE A  20       3.391   7.263   4.181  1.00 98.50           C  
ATOM    151  O   ILE A  20       4.766   9.030   2.111  1.00 98.50           O  
ATOM    152  CG1 ILE A  20       3.367   6.161   5.267  1.00 98.50           C  
ATOM    153  CG2 ILE A  20       1.955   7.642   3.762  1.00 98.50           C  
ATOM    154  CD1 ILE A  20       2.867   4.784   4.809  1.00 98.50           C  
ATOM    155  N   GLU A  21       3.632   7.654   0.755  1.00 98.31           N  
ATOM    156  CA  GLU A  21       3.483   8.573  -0.374  1.00 98.31           C  
ATOM    157  C   GLU A  21       2.091   9.196  -0.391  1.00 98.31           C  
ATOM    158  CB  GLU A  21       3.749   7.818  -1.677  1.00 98.31           C  
ATOM    159  O   GLU A  21       1.948  10.396  -0.611  1.00 98.31           O  
ATOM    160  CG  GLU A  21       5.169   7.249  -1.683  1.00 98.31           C  
ATOM    161  CD  GLU A  21       5.463   6.541  -2.997  1.00 98.31           C  
ATOM    162  OE1 GLU A  21       6.472   6.927  -3.627  1.00 98.31           O  
ATOM    163  OE2 GLU A  21       4.696   5.605  -3.297  1.00 98.31           O  
ATOM    164  N   ILE A  22       1.064   8.402  -0.074  1.00 98.32           N  
ATOM    165  CA  ILE A  22      -0.333   8.834  -0.135  1.00 98.32           C  
ATOM    166  C   ILE A  22      -1.009   8.518   1.202  1.00 98.32           C  
ATOM    167  CB  ILE A  22      -1.081   8.221  -1.334  1.00 98.32           C  
ATOM    168  O   ILE A  22      -1.222   7.351   1.542  1.00 98.32           O  
ATOM    169  CG1 ILE A  22      -0.267   8.357  -2.641  1.00 98.32           C  
ATOM    170  CG2 ILE A  22      -2.453   8.905  -1.465  1.00 98.32           C  
ATOM    171  CD1 ILE A  22      -0.819   7.514  -3.782  1.00 98.32           C  
ATOM    172  N   PRO A  23      -1.338   9.539   2.007  1.00 98.31           N  
ATOM    173  CA  PRO A  23      -2.042   9.348   3.260  1.00 98.31           C  
ATOM    174  C   PRO A  23      -3.440   8.766   3.057  1.00 98.31           C  
ATOM    175  CB  PRO A  23      -2.106  10.724   3.918  1.00 98.31           C  
ATOM    176  O   PRO A  23      -4.113   9.023   2.059  1.00 98.31           O  
ATOM    177  CG  PRO A  23      -0.926  11.469   3.299  1.00 98.31           C  
ATOM    178  CD  PRO A  23      -0.872  10.905   1.887  1.00 98.31           C  
ATOM    179  N   LEU A  24      -3.912   8.039   4.067  1.00 98.21           N  
ATOM    180  CA  LEU A  24      -5.293   7.571   4.147  1.00 98.21           C  
ATOM    181  C   LEU A  24      -6.284   8.724   3.900  1.00 98.21           C  
ATOM    182  CB  LEU A  24      -5.479   6.951   5.545  1.00 98.21           C  
ATOM    183  O   LEU A  24      -6.223   9.740   4.587  1.00 98.21           O  
ATOM    184  CG  LEU A  24      -6.928   6.622   5.929  1.00 98.21           C  
ATOM    185  CD1 LEU A  24      -7.539   5.559   5.021  1.00 98.21           C  
ATOM    186  CD2 LEU A  24      -6.974   6.103   7.365  1.00 98.21           C  
ATOM    187  N   LEU A  25      -7.243   8.534   2.987  1.00 96.75           N  
ATOM    188  CA  LEU A  25      -8.268   9.535   2.642  1.00 96.75           C  
ATOM    189  C   LEU A  25      -7.717  10.877   2.117  1.00 96.75           C  
ATOM    190  CB  LEU A  25      -9.257   9.749   3.814  1.00 96.75           C  
ATOM    191  O   LEU A  25      -8.448  11.866   2.129  1.00 96.75           O  
ATOM    192  CG  LEU A  25      -9.969   8.497   4.339  1.00 96.75           C  
ATOM    193  CD1 LEU A  25     -10.758   8.847   5.604  1.00 96.75           C  
ATOM    194  CD2 LEU A  25     -10.927   7.899   3.309  1.00 96.75           C  
ATOM    195  N   ALA A  26      -6.460  10.932   1.665  1.00 96.32           N  
ATOM    196  CA  ALA A  26      -5.935  12.103   0.967  1.00 96.32           C  
ATOM    197  C   ALA A  26      -6.688  12.343  -0.346  1.00 96.32           C  
ATOM    198  CB  ALA A  26      -4.439  11.913   0.702  1.00 96.32           C  
ATOM    199  O   ALA A  26      -7.184  11.386  -0.949  1.00 96.32           O  
ATOM    200  N   ASP A  27      -6.724  13.608  -0.781  1.00 96.40           N  
ATOM    201  CA  ASP A  27      -7.249  14.023  -2.085  1.00 96.40           C  
ATOM    202  C   ASP A  27      -6.721  13.119  -3.220  1.00 96.40           C  
ATOM    203  CB  ASP A  27      -6.860  15.491  -2.356  1.00 96.40           C  
ATOM    204  O   ASP A  27      -5.619  12.578  -3.088  1.00 96.40           O  
ATOM    205  CG  ASP A  27      -7.630  16.502  -1.499  1.00 96.40           C  
ATOM    206  OD1 ASP A  27      -8.824  16.256  -1.220  1.00 96.40           O  
ATOM    207  OD2 ASP A  27      -7.017  17.529  -1.132  1.00 96.40           O  
ATOM    208  N   PRO A  28      -7.475  12.948  -4.328  1.00 95.66           N  
ATOM    209  CA  PRO A  28      -7.188  12.010  -5.424  1.00 95.66           C  
ATOM    210  C   PRO A  28      -5.944  12.395  -6.247  1.00 95.66           C  
ATOM    211  CB  PRO A  28      -8.485  11.962  -6.252  1.00 95.66           C  
ATOM    212  O   PRO A  28      -6.013  12.695  -7.438  1.00 95.66           O  
ATOM    213  CG  PRO A  28      -9.110  13.327  -6.018  1.00 95.66           C  
ATOM    214  CD  PRO A  28      -8.763  13.592  -4.560  1.00 95.66           C  
ATOM    215  N   VAL A  29      -4.779  12.375  -5.609  1.00 96.64           N  
ATOM    216  CA  VAL A  29      -3.465  12.666  -6.173  1.00 96.64           C  
ATOM    217  C   VAL A  29      -2.570  11.473  -5.874  1.00 96.64           C  
ATOM    218  CB  VAL A  29      -2.863  13.959  -5.587  1.00 96.64           C  
ATOM    219  O   VAL A  29      -2.362  11.113  -4.714  1.00 96.64           O  
ATOM    220  CG1 VAL A  29      -1.594  14.341  -6.358  1.00 96.64           C  
ATOM    221  CG2 VAL A  29      -3.838  15.141  -5.659  1.00 96.64           C  
ATOM    222  N   LYS A  30      -2.038  10.854  -6.926  1.00 96.55           N  
ATOM    223  CA  LYS A  30      -0.956   9.889  -6.793  1.00 96.55           C  
ATOM    224  C   LYS A  30       0.351  10.665  -6.698  1.00 96.55           C  
ATOM    225  CB  LYS A  30      -0.968   8.862  -7.936  1.00 96.55           C  
ATOM    226  O   LYS A  30       0.731  11.383  -7.626  1.00 96.55           O  
ATOM    227  CG  LYS A  30       0.083   7.774  -7.651  1.00 96.55           C  
ATOM    228  CD  LYS A  30       0.161   6.668  -8.706  1.00 96.55           C  
ATOM    229  CE  LYS A  30       1.467   5.866  -8.487  1.00 96.55           C  
ATOM    230  NZ  LYS A  30       2.324   5.705  -9.695  1.00 96.55           N  
ATOM    231  N   TYR A  31       1.013  10.507  -5.563  1.00 97.25           N  
ATOM    232  CA  TYR A  31       2.376  10.962  -5.362  1.00 97.25           C  
ATOM    233  C   TYR A  31       3.338   9.794  -5.519  1.00 97.25           C  
ATOM    234  CB  TYR A  31       2.529  11.594  -3.983  1.00 97.25           C  
ATOM    235  O   TYR A  31       2.957   8.651  -5.273  1.00 97.25           O  
ATOM    236  CG  TYR A  31       1.681  12.822  -3.763  1.00 97.25           C  
ATOM    237  CD1 TYR A  31       2.127  14.069  -4.239  1.00 97.25           C  
ATOM    238  CD2 TYR A  31       0.450  12.716  -3.091  1.00 97.25           C  
ATOM    239  CE1 TYR A  31       1.341  15.218  -4.036  1.00 97.25           C  
ATOM    240  CE2 TYR A  31      -0.343  13.859  -2.895  1.00 97.25           C  
ATOM    241  OH  TYR A  31      -0.674  16.212  -3.197  1.00 97.25           O  
ATOM    242  CZ  TYR A  31       0.100  15.109  -3.371  1.00 97.25           C  
ATOM    243  N   GLU A  32       4.569  10.111  -5.889  1.00 95.20           N  
ATOM    244  CA  GLU A  32       5.654   9.147  -5.986  1.00 95.20           C  
ATOM    245  C   GLU A  32       6.966   9.800  -5.558  1.00 95.20           C  
ATOM    246  CB  GLU A  32       5.723   8.617  -7.418  1.00 95.20           C  
ATOM    247  O   GLU A  32       7.228  10.970  -5.859  1.00 95.20           O  
ATOM    248  CG  GLU A  32       6.647   7.400  -7.530  1.00 95.20           C  
ATOM    249  CD  GLU A  32       6.594   6.782  -8.932  1.00 95.20           C  
ATOM    250  OE1 GLU A  32       7.651   6.273  -9.358  1.00 95.20           O  
ATOM    251  OE2 GLU A  32       5.505   6.845  -9.564  1.00 95.20           O  
ATOM    252  N   VAL A  33       7.795   9.065  -4.829  1.00 95.18           N  
ATOM    253  CA  VAL A  33       9.133   9.527  -4.480  1.00 95.18           C  
ATOM    254  C   VAL A  33      10.080   9.294  -5.648  1.00 95.18           C  
ATOM    255  CB  VAL A  33       9.652   8.867  -3.199  1.00 95.18           C  
ATOM    256  O   VAL A  33      10.409   8.159  -5.984  1.00 95.18           O  
ATOM    257  CG1 VAL A  33      11.045   9.394  -2.853  1.00 95.18           C  
ATOM    258  CG2 VAL A  33       8.768   9.217  -2.000  1.00 95.18           C  
ATOM    259  N   ASP A  34      10.618  10.380  -6.197  1.00 92.71           N  
ATOM    260  CA  ASP A  34      11.697  10.290  -7.173  1.00 92.71           C  
ATOM    261  C   ASP A  34      12.956   9.695  -6.521  1.00 92.71           C  
ATOM    262  CB  ASP A  34      11.969  11.659  -7.797  1.00 92.71           C  
ATOM    263  O   ASP A  34      13.480  10.213  -5.527  1.00 92.71           O  
ATOM    264  CG  ASP A  34      13.247  11.606  -8.629  1.00 92.71           C  
ATOM    265  OD1 ASP A  34      13.340  10.733  -9.511  1.00 92.71           O  
ATOM    266  OD2 ASP A  34      14.188  12.352  -8.272  1.00 92.71           O  
ATOM    267  N   LYS A  35      13.448   8.591  -7.090  1.00 84.13           N  
ATOM    268  CA  LYS A  35      14.526   7.770  -6.516  1.00 84.13           C  
ATOM    269  C   LYS A  35      15.869   8.508  -6.490  1.00 84.13           C  
ATOM    270  CB  LYS A  35      14.632   6.442  -7.299  1.00 84.13           C  
ATOM    271  O   LYS A  35      16.685   8.258  -5.599  1.00 84.13           O  
ATOM    272  CG  LYS A  35      13.360   5.569  -7.214  1.00 84.13           C  
ATOM    273  CD  LYS A  35      13.398   4.336  -8.146  1.00 84.13           C  
ATOM    274  CE  LYS A  35      12.017   3.648  -8.149  1.00 84.13           C  
ATOM    275  NZ  LYS A  35      11.812   2.647  -9.236  1.00 84.13           N  
ATOM    276  N   GLU A  36      16.107   9.406  -7.448  1.00 86.40           N  
ATOM    277  CA  GLU A  36      17.371  10.139  -7.568  1.00 86.40           C  
ATOM    278  C   GLU A  36      17.442  11.314  -6.584  1.00 86.40           C  
ATOM    279  CB  GLU A  36      17.584  10.585  -9.026  1.00 86.40           C  
ATOM    280  O   GLU A  36      18.397  11.426  -5.809  1.00 86.40           O  
ATOM    281  CG  GLU A  36      18.984  11.195  -9.214  1.00 86.40           C  
ATOM    282  CD  GLU A  36      19.340  11.553 -10.667  1.00 86.40           C  
ATOM    283  OE1 GLU A  36      20.496  12.001 -10.857  1.00 86.40           O  
ATOM    284  OE2 GLU A  36      18.494  11.381 -11.568  1.00 86.40           O  
ATOM    285  N   SER A  37      16.420  12.171  -6.572  1.00 92.20           N  
ATOM    286  CA  SER A  37      16.374  13.355  -5.706  1.00 92.20           C  
ATOM    287  C   SER A  37      15.876  13.062  -4.286  1.00 92.20           C  
ATOM    288  CB  SER A  37      15.512  14.441  -6.354  1.00 92.20           C  
ATOM    289  O   SER A  37      16.154  13.827  -3.355  1.00 92.20           O  
ATOM    290  OG  SER A  37      14.156  14.059  -6.372  1.00 92.20           O  
ATOM    291  N   GLY A  38      15.127  11.972  -4.092  1.00 90.87           N  
ATOM    292  CA  GLY A  38      14.435  11.662  -2.841  1.00 90.87           C  
ATOM    293  C   GLY A  38      13.356  12.689  -2.480  1.00 90.87           C  
ATOM    294  O   GLY A  38      13.108  12.920  -1.285  1.00 90.87           O  
ATOM    295  N   ALA A  39      12.792  13.367  -3.484  1.00 94.71           N  
ATOM    296  CA  ALA A  39      11.692  14.316  -3.353  1.00 94.71           C  
ATOM    297  C   ALA A  39      10.360  13.674  -3.763  1.00 94.71           C  
ATOM    298  CB  ALA A  39      12.004  15.575  -4.169  1.00 94.71           C  
ATOM    299  O   ALA A  39      10.328  12.733  -4.547  1.00 94.71           O  
ATOM    300  N   MET A  40       9.259  14.195  -3.220  1.00 96.01           N  
ATOM    301  CA  MET A  40       7.911  13.745  -3.559  1.00 96.01           C  
ATOM    302  C   MET A  40       7.422  14.489  -4.802  1.00 96.01           C  
ATOM    303  CB  MET A  40       6.983  13.984  -2.358  1.00 96.01           C  
ATOM    304  O   MET A  40       7.309  15.717  -4.775  1.00 96.01           O  
ATOM    305  CG  MET A  40       5.658  13.236  -2.508  1.00 96.01           C  
ATOM    306  SD  MET A  40       5.804  11.428  -2.458  1.00 96.01           S  
ATOM    307  CE  MET A  40       6.315  11.118  -0.750  1.00 96.01           C  
ATOM    308  N   PHE A  41       7.122  13.756  -5.865  1.00 96.61           N  
ATOM    309  CA  PHE A  41       6.564  14.274  -7.105  1.00 96.61           C  
ATOM    310  C   PHE A  41       5.082  13.933  -7.203  1.00 96.61           C  
ATOM    311  CB  PHE A  41       7.361  13.751  -8.307  1.00 96.61           C  
ATOM    312  O   PHE A  41       4.605  12.941  -6.657  1.00 96.61           O  
ATOM    313  CG  PHE A  41       8.638  14.532  -8.545  1.00 96.61           C  
ATOM    314  CD1 PHE A  41       8.720  15.448  -9.611  1.00 96.61           C  
ATOM    315  CD2 PHE A  41       9.745  14.350  -7.699  1.00 96.61           C  
ATOM    316  CE1 PHE A  41       9.902  16.179  -9.828  1.00 96.61           C  
ATOM    317  CE2 PHE A  41      10.930  15.073  -7.922  1.00 96.61           C  
ATOM    318  CZ  PHE A  41      11.008  15.991  -8.981  1.00 96.61           C  
ATOM    319  N   VAL A  42       4.343  14.791  -7.900  1.00 97.62           N  
ATOM    320  CA  VAL A  42       3.004  14.445  -8.371  1.00 97.62           C  
ATOM    321  C   VAL A  42       3.194  13.578  -9.610  1.00 97.62           C  
ATOM    322  CB  VAL A  42       2.187  15.712  -8.692  1.00 97.62           C  
ATOM    323  O   VAL A  42       3.728  14.074 -10.599  1.00 97.62           O  
ATOM    324  CG1 VAL A  42       0.804  15.360  -9.254  1.00 97.62           C  
ATOM    325  CG2 VAL A  42       1.977  16.568  -7.435  1.00 97.62           C  
ATOM    326  N   ASP A  43       2.766  12.318  -9.552  1.00 95.47           N  
ATOM    327  CA  ASP A  43       2.680  11.456 -10.737  1.00 95.47           C  
ATOM    328  C   ASP A  43       1.453  11.881 -11.553  1.00 95.47           C  
ATOM    329  CB  ASP A  43       2.636   9.970 -10.313  1.00 95.47           C  
ATOM    330  O   ASP A  43       1.557  12.415 -12.658  1.00 95.47           O  
ATOM    331  CG  ASP A  43       2.318   9.000 -11.467  1.00 95.47           C  
ATOM    332  OD1 ASP A  43       2.485   9.361 -12.645  1.00 95.47           O  
ATOM    333  OD2 ASP A  43       1.748   7.913 -11.191  1.00 95.47           O  
ATOM    334  N   ARG A  44       0.264  11.748 -10.954  1.00 96.42           N  
ATOM    335  CA  ARG A  44      -0.994  12.119 -11.607  1.00 96.42           C  
ATOM    336  C   ARG A  44      -2.110  12.414 -10.622  1.00 96.42           C  
ATOM    337  CB  ARG A  44      -1.403  11.015 -12.597  1.00 96.42           C  
ATOM    338  O   ARG A  44      -2.081  12.001  -9.466  1.00 96.42           O  
ATOM    339  CG  ARG A  44      -1.761   9.683 -11.921  1.00 96.42           C  
ATOM    340  CD  ARG A  44      -2.083   8.656 -13.005  1.00 96.42           C  
ATOM    341  NE  ARG A  44      -2.594   7.403 -12.439  1.00 96.42           N  
ATOM    342  NH1 ARG A  44      -0.563   6.403 -11.954  1.00 96.42           N  
ATOM    343  NH2 ARG A  44      -2.489   5.317 -11.613  1.00 96.42           N  
ATOM    344  CZ  ARG A  44      -1.870   6.397 -11.996  1.00 96.42           C  
ATOM    345  N   PHE A  45      -3.148  13.066 -11.123  1.00 96.66           N  
ATOM    346  CA  PHE A  45      -4.444  13.114 -10.458  1.00 96.66           C  
ATOM    347  C   PHE A  45      -5.236  11.863 -10.836  1.00 96.66           C  
ATOM    348  CB  PHE A  45      -5.169  14.406 -10.846  1.00 96.66           C  
ATOM    349  O   PHE A  45      -5.264  11.484 -12.007  1.00 96.66           O  
ATOM    350  CG  PHE A  45      -4.438  15.651 -10.378  1.00 96.66           C  
ATOM    351  CD1 PHE A  45      -4.749  16.213  -9.127  1.00 96.66           C  
ATOM    352  CD2 PHE A  45      -3.416  16.221 -11.162  1.00 96.66           C  
ATOM    353  CE1 PHE A  45      -4.035  17.330  -8.656  1.00 96.66           C  
ATOM    354  CE2 PHE A  45      -2.700  17.335 -10.691  1.00 96.66           C  
ATOM    355  CZ  PHE A  45      -3.008  17.889  -9.436  1.00 96.66           C  
ATOM    356  N   LEU A  46      -5.885  11.222  -9.865  1.00 96.77           N  
ATOM    357  CA  LEU A  46      -6.843  10.160 -10.162  1.00 96.77           C  
ATOM    358  C   LEU A  46      -8.057  10.810 -10.835  1.00 96.77           C  
ATOM    359  CB  LEU A  46      -7.250   9.387  -8.893  1.00 96.77           C  
ATOM    360  O   LEU A  46      -8.598  11.800 -10.345  1.00 96.77           O  
ATOM    361  CG  LEU A  46      -6.260   8.324  -8.391  1.00 96.77           C  
ATOM    362  CD1 LEU A  46      -4.904   8.892  -7.967  1.00 96.77           C  
ATOM    363  CD2 LEU A  46      -6.866   7.623  -7.170  1.00 96.77           C  
ATOM    364  N   HIS A  47      -8.490  10.254 -11.965  1.00 97.17           N  
ATOM    365  CA  HIS A  47      -9.640  10.786 -12.705  1.00 97.17           C  
ATOM    366  C   HIS A  47     -10.983  10.404 -12.060  1.00 97.17           C  
ATOM    367  CB  HIS A  47      -9.567  10.302 -14.157  1.00 97.17           C  
ATOM    368  O   HIS A  47     -12.012  11.011 -12.353  1.00 97.17           O  
ATOM    369  CG  HIS A  47      -8.415  10.830 -14.975  1.00 97.17           C  
ATOM    370  CD2 HIS A  47      -7.380  11.643 -14.585  1.00 97.17           C  
ATOM    371  ND1 HIS A  47      -8.237  10.562 -16.310  1.00 97.17           N  
ATOM    372  CE1 HIS A  47      -7.122  11.191 -16.716  1.00 97.17           C  
ATOM    373  NE2 HIS A  47      -6.570  11.873 -15.702  1.00 97.17           N  
ATOM    374  N   THR A  48     -10.986   9.402 -11.178  1.00 97.08           N  
ATOM    375  CA  THR A  48     -12.152   8.988 -10.393  1.00 97.08           C  
ATOM    376  C   THR A  48     -12.261   9.788  -9.092  1.00 97.08           C  
ATOM    377  CB  THR A  48     -12.116   7.481 -10.097  1.00 97.08           C  
ATOM    378  O   THR A  48     -11.268  10.221  -8.515  1.00 97.08           O  
ATOM    379  CG2 THR A  48     -12.160   6.642 -11.370  1.00 97.08           C  
ATOM    380  OG1 THR A  48     -10.953   7.136  -9.385  1.00 97.08           O  
ATOM    381  N   ALA A  49     -13.482   9.946  -8.571  1.00 94.36           N  
ATOM    382  CA  ALA A  49     -13.727  10.577  -7.268  1.00 94.36           C  
ATOM    383  C   ALA A  49     -13.472   9.600  -6.097  1.00 94.36           C  
ATOM    384  CB  ALA A  49     -15.132  11.197  -7.274  1.00 94.36           C  
ATOM    385  O   ALA A  49     -14.321   9.412  -5.222  1.00 94.36           O  
ATOM    386  N   MET A  50     -12.321   8.923  -6.109  1.00 96.56           N  
ATOM    387  CA  MET A  50     -11.940   7.885  -5.147  1.00 96.56           C  
ATOM    388  C   MET A  50     -10.722   8.315  -4.329  1.00 96.56           C  
ATOM    389  CB  MET A  50     -11.677   6.556  -5.871  1.00 96.56           C  
ATOM    390  O   MET A  50      -9.878   9.063  -4.801  1.00 96.56           O  
ATOM    391  CG  MET A  50     -12.936   6.046  -6.579  1.00 96.56           C  
ATOM    392  SD  MET A  50     -12.739   4.465  -7.438  1.00 96.56           S  
ATOM    393  CE  MET A  50     -12.706   3.317  -6.049  1.00 96.56           C  
ATOM    394  N   HIS A  51     -10.620   7.814  -3.098  1.00 96.61           N  
ATOM    395  CA  HIS A  51      -9.510   8.116  -2.189  1.00 96.61           C  
ATOM    396  C   HIS A  51      -8.883   6.808  -1.709  1.00 96.61           C  
ATOM    397  CB  HIS A  51      -9.987   8.961  -0.994  1.00 96.61           C  
ATOM    398  O   HIS A  51      -9.596   5.810  -1.540  1.00 96.61           O  
ATOM    399  CG  HIS A  51     -10.733  10.222  -1.361  1.00 96.61           C  
ATOM    400  CD2 HIS A  51     -10.301  11.516  -1.223  1.00 96.61           C  
ATOM    401  ND1 HIS A  51     -12.015  10.293  -1.862  1.00 96.61           N  
ATOM    402  CE1 HIS A  51     -12.319  11.584  -2.059  1.00 96.61           C  
ATOM    403  NE2 HIS A  51     -11.310  12.366  -1.675  1.00 96.61           N  
ATOM    404  N   TYR A  52      -7.576   6.821  -1.440  1.00 97.64           N  
ATOM    405  CA  TYR A  52      -6.870   5.639  -0.951  1.00 97.64           C  
ATOM    406  C   TYR A  52      -7.464   5.167   0.393  1.00 97.64           C  
ATOM    407  CB  TYR A  52      -5.363   5.907  -0.842  1.00 97.64           C  
ATOM    408  O   TYR A  52      -7.580   5.961   1.337  1.00 97.64           O  
ATOM    409  CG  TYR A  52      -4.620   5.694  -2.148  1.00 97.64           C  
ATOM    410  CD1 TYR A  52      -3.819   4.547  -2.322  1.00 97.64           C  
ATOM    411  CD2 TYR A  52      -4.730   6.633  -3.193  1.00 97.64           C  
ATOM    412  CE1 TYR A  52      -3.110   4.349  -3.522  1.00 97.64           C  
ATOM    413  CE2 TYR A  52      -4.036   6.429  -4.401  1.00 97.64           C  
ATOM    414  OH  TYR A  52      -2.516   5.119  -5.716  1.00 97.64           O  
ATOM    415  CZ  TYR A  52      -3.218   5.292  -4.566  1.00 97.64           C  
ATOM    416  N   PRO A  53      -7.844   3.878   0.519  1.00 97.62           N  
ATOM    417  CA  PRO A  53      -8.486   3.336   1.719  1.00 97.62           C  
ATOM    418  C   PRO A  53      -7.493   2.991   2.841  1.00 97.62           C  
ATOM    419  CB  PRO A  53      -9.242   2.097   1.225  1.00 97.62           C  
ATOM    420  O   PRO A  53      -7.907   2.492   3.887  1.00 97.62           O  
ATOM    421  CG  PRO A  53      -8.349   1.583   0.099  1.00 97.62           C  
ATOM    422  CD  PRO A  53      -7.828   2.868  -0.535  1.00 97.62           C  
ATOM    423  N   CYS A  54      -6.197   3.216   2.626  1.00 98.40           N  
ATOM    424  CA  CYS A  54      -5.081   2.939   3.532  1.00 98.40           C  
ATOM    425  C   CYS A  54      -4.033   4.051   3.392  1.00 98.40           C  
ATOM    426  CB  CYS A  54      -4.469   1.579   3.164  1.00 98.40           C  
ATOM    427  O   CYS A  54      -4.060   4.788   2.409  1.00 98.40           O  
ATOM    428  SG  CYS A  54      -5.631   0.240   3.549  1.00 98.40           S  
ATOM    429  N   ASN A  55      -3.090   4.150   4.334  1.00 98.67           N  
ATOM    430  CA  ASN A  55      -1.858   4.885   4.037  1.00 98.67           C  
ATOM    431  C   ASN A  55      -1.055   4.042   3.042  1.00 98.67           C  
ATOM    432  CB  ASN A  55      -1.057   5.171   5.315  1.00 98.67           C  
ATOM    433  O   ASN A  55      -0.869   2.852   3.280  1.00 98.67           O  
ATOM    434  CG  ASN A  55      -1.791   6.056   6.299  1.00 98.67           C  
ATOM    435  ND2 ASN A  55      -2.294   5.501   7.378  1.00 98.67           N  
ATOM    436  OD1 ASN A  55      -1.923   7.257   6.123  1.00 98.67           O  
ATOM    437  N   TYR A  56      -0.618   4.631   1.941  1.00 98.67           N  
ATOM    438  CA  TYR A  56       0.039   3.933   0.846  1.00 98.67           C  
ATOM    439  C   TYR A  56       1.477   4.403   0.695  1.00 98.67           C  
ATOM    440  CB  TYR A  56      -0.745   4.183  -0.435  1.00 98.67           C  
ATOM    441  O   TYR A  56       1.762   5.589   0.871  1.00 98.67           O  
ATOM    442  CG  TYR A  56      -0.275   3.343  -1.594  1.00 98.67           C  
ATOM    443  CD1 TYR A  56       0.690   3.834  -2.497  1.00 98.67           C  
ATOM    444  CD2 TYR A  56      -0.788   2.045  -1.735  1.00 98.67           C  
ATOM    445  CE1 TYR A  56       1.130   3.024  -3.560  1.00 98.67           C  
ATOM    446  CE2 TYR A  56      -0.377   1.254  -2.816  1.00 98.67           C  
ATOM    447  OH  TYR A  56       0.896   0.978  -4.801  1.00 98.67           O  
ATOM    448  CZ  TYR A  56       0.572   1.743  -3.736  1.00 98.67           C  
ATOM    449  N   GLY A  57       2.373   3.484   0.380  1.00 98.36           N  
ATOM    450  CA  GLY A  57       3.780   3.775   0.174  1.00 98.36           C  
ATOM    451  C   GLY A  57       4.552   2.506  -0.124  1.00 98.36           C  
ATOM    452  O   GLY A  57       3.953   1.514  -0.517  1.00 98.36           O  
ATOM    453  N   PHE A  58       5.854   2.498   0.140  1.00 98.37           N  
ATOM    454  CA  PHE A  58       6.712   1.376  -0.242  1.00 98.37           C  
ATOM    455  C   PHE A  58       7.767   1.023   0.812  1.00 98.37           C  
ATOM    456  CB  PHE A  58       7.363   1.709  -1.582  1.00 98.37           C  
ATOM    457  O   PHE A  58       8.106   1.836   1.682  1.00 98.37           O  
ATOM    458  CG  PHE A  58       8.289   2.913  -1.529  1.00 98.37           C  
ATOM    459  CD1 PHE A  58       7.779   4.194  -1.795  1.00 98.37           C  
ATOM    460  CD2 PHE A  58       9.648   2.764  -1.190  1.00 98.37           C  
ATOM    461  CE1 PHE A  58       8.615   5.320  -1.714  1.00 98.37           C  
ATOM    462  CE2 PHE A  58      10.489   3.890  -1.119  1.00 98.37           C  
ATOM    463  CZ  PHE A  58       9.971   5.171  -1.380  1.00 98.37           C  
ATOM    464  N   VAL A  59       8.314  -0.194   0.734  1.00 98.56           N  
ATOM    465  CA  VAL A  59       9.440  -0.634   1.575  1.00 98.56           C  
ATOM    466  C   VAL A  59      10.766  -0.155   0.966  1.00 98.56           C  
ATOM    467  CB  VAL A  59       9.470  -2.162   1.772  1.00 98.56           C  
ATOM    468  O   VAL A  59      11.083  -0.512  -0.172  1.00 98.56           O  
ATOM    469  CG1 VAL A  59      10.547  -2.565   2.790  1.00 98.56           C  
ATOM    470  CG2 VAL A  59       8.139  -2.703   2.295  1.00 98.56           C  
ATOM    471  N   PRO A  60      11.605   0.610   1.691  1.00 97.17           N  
ATOM    472  CA  PRO A  60      12.887   1.052   1.160  1.00 97.17           C  
ATOM    473  C   PRO A  60      13.838  -0.132   0.947  1.00 97.17           C  
ATOM    474  CB  PRO A  60      13.431   2.057   2.176  1.00 97.17           C  
ATOM    475  O   PRO A  60      13.852  -1.086   1.723  1.00 97.17           O  
ATOM    476  CG  PRO A  60      12.806   1.602   3.494  1.00 97.17           C  
ATOM    477  CD  PRO A  60      11.458   1.016   3.079  1.00 97.17           C  
ATOM    478  N   HIS A  61      14.683  -0.022  -0.079  1.00 96.77           N  
ATOM    479  CA  HIS A  61      15.650  -1.051  -0.491  1.00 96.77           C  
ATOM    480  C   HIS A  61      15.004  -2.394  -0.845  1.00 96.77           C  
ATOM    481  CB  HIS A  61      16.808  -1.212   0.506  1.00 96.77           C  
ATOM    482  O   HIS A  61      15.493  -3.457  -0.461  1.00 96.77           O  
ATOM    483  CG  HIS A  61      17.319   0.065   1.092  1.00 96.77           C  
ATOM    484  CD2 HIS A  61      17.526   0.333   2.417  1.00 96.77           C  
ATOM    485  ND1 HIS A  61      17.585   1.210   0.387  1.00 96.77           N  
ATOM    486  CE1 HIS A  61      17.920   2.152   1.276  1.00 96.77           C  
ATOM    487  NE2 HIS A  61      17.960   1.652   2.515  1.00 96.77           N  
ATOM    488  N   THR A  62      13.918  -2.317  -1.602  1.00 97.97           N  
ATOM    489  CA  THR A  62      13.296  -3.455  -2.267  1.00 97.97           C  
ATOM    490  C   THR A  62      13.108  -3.125  -3.745  1.00 97.97           C  
ATOM    491  CB  THR A  62      11.969  -3.830  -1.603  1.00 97.97           C  
ATOM    492  O   THR A  62      13.103  -1.946  -4.099  1.00 97.97           O  
ATOM    493  CG2 THR A  62      12.125  -4.164  -0.123  1.00 97.97           C  
ATOM    494  OG1 THR A  62      11.036  -2.787  -1.699  1.00 97.97           O  
ATOM    495  N   LEU A  63      13.010  -4.152  -4.585  1.00 96.78           N  
ATOM    496  CA  LEU A  63      12.806  -4.031  -6.025  1.00 96.78           C  
ATOM    497  C   LEU A  63      11.855  -5.135  -6.503  1.00 96.78           C  
ATOM    498  CB  LEU A  63      14.181  -4.118  -6.713  1.00 96.78           C  
ATOM    499  O   LEU A  63      12.175  -6.317  -6.380  1.00 96.78           O  
ATOM    500  CG  LEU A  63      14.143  -3.895  -8.234  1.00 96.78           C  
ATOM    501  CD1 LEU A  63      13.761  -2.454  -8.567  1.00 96.78           C  
ATOM    502  CD2 LEU A  63      15.532  -4.168  -8.816  1.00 96.78           C  
ATOM    503  N   SER A  64      10.700  -4.739  -7.011  1.00 95.05           N  
ATOM    504  CA  SER A  64       9.669  -5.583  -7.610  1.00 95.05           C  
ATOM    505  C   SER A  64       9.945  -5.818  -9.101  1.00 95.05           C  
ATOM    506  CB  SER A  64       8.306  -4.908  -7.416  1.00 95.05           C  
ATOM    507  O   SER A  64      10.860  -5.229  -9.686  1.00 95.05           O  
ATOM    508  OG  SER A  64       7.999  -4.740  -6.044  1.00 95.05           O  
ATOM    509  N   ASP A  65       9.161  -6.701  -9.724  1.00 90.25           N  
ATOM    510  CA  ASP A  65       9.345  -7.103 -11.127  1.00 90.25           C  
ATOM    511  C   ASP A  65       9.045  -5.967 -12.132  1.00 90.25           C  
ATOM    512  CB  ASP A  65       8.477  -8.346 -11.426  1.00 90.25           C  
ATOM    513  O   ASP A  65       9.544  -5.994 -13.258  1.00 90.25           O  
ATOM    514  CG  ASP A  65       8.959  -9.659 -10.774  1.00 90.25           C  
ATOM    515  OD1 ASP A  65      10.145  -9.756 -10.380  1.00 90.25           O  
ATOM    516  OD2 ASP A  65       8.159 -10.626 -10.714  1.00 90.25           O  
ATOM    517  N   ASP A  66       8.276  -4.954 -11.725  1.00 89.80           N  
ATOM    518  CA  ASP A  66       7.989  -3.732 -12.492  1.00 89.80           C  
ATOM    519  C   ASP A  66       9.115  -2.678 -12.422  1.00 89.80           C  
ATOM    520  CB  ASP A  66       6.642  -3.149 -12.027  1.00 89.80           C  
ATOM    521  O   ASP A  66       9.095  -1.692 -13.160  1.00 89.80           O  
ATOM    522  CG  ASP A  66       6.609  -2.741 -10.547  1.00 89.80           C  
ATOM    523  OD1 ASP A  66       7.662  -2.869  -9.874  1.00 89.80           O  
ATOM    524  OD2 ASP A  66       5.511  -2.377 -10.085  1.00 89.80           O  
ATOM    525  N   GLY A  67      10.138  -2.905 -11.590  1.00 90.79           N  
ATOM    526  CA  GLY A  67      11.253  -1.981 -11.378  1.00 90.79           C  
ATOM    527  C   GLY A  67      11.027  -0.956 -10.260  1.00 90.79           C  
ATOM    528  O   GLY A  67      11.919  -0.136  -9.990  1.00 90.79           O  
ATOM    529  N   ASP A  68       9.884  -1.012  -9.580  1.00 93.53           N  
ATOM    530  CA  ASP A  68       9.566  -0.169  -8.434  1.00 93.53           C  
ATOM    531  C   ASP A  68       9.794  -0.889  -7.104  1.00 93.53           C  
ATOM    532  CB  ASP A  68       8.161   0.437  -8.588  1.00 93.53           C  
ATOM    533  O   ASP A  68       9.956  -2.107  -7.060  1.00 93.53           O  
ATOM    534  CG  ASP A  68       8.147   1.535  -9.659  1.00 93.53           C  
ATOM    535  OD1 ASP A  68       9.218   2.189  -9.810  1.00 93.53           O  
ATOM    536  OD2 ASP A  68       7.092   1.753 -10.286  1.00 93.53           O  
ATOM    537  N   PRO A  69       9.928  -0.163  -5.982  1.00 96.67           N  
ATOM    538  CA  PRO A  69      10.015  -0.806  -4.682  1.00 96.67           C  
ATOM    539  C   PRO A  69       8.708  -1.526  -4.320  1.00 96.67           C  
ATOM    540  CB  PRO A  69      10.380   0.309  -3.701  1.00 96.67           C  
ATOM    541  O   PRO A  69       7.640  -1.207  -4.827  1.00 96.67           O  
ATOM    542  CG  PRO A  69      10.928   1.431  -4.582  1.00 96.67           C  
ATOM    543  CD  PRO A  69      10.097   1.272  -5.849  1.00 96.67           C  
ATOM    544  N   VAL A  70       8.776  -2.477  -3.389  1.00 98.36           N  
ATOM    545  CA  VAL A  70       7.609  -3.245  -2.935  1.00 98.36           C  
ATOM    546  C   VAL A  70       6.575  -2.315  -2.299  1.00 98.36           C  
ATOM    547  CB  VAL A  70       8.020  -4.374  -1.972  1.00 98.36           C  
ATOM    548  O   VAL A  70       6.818  -1.730  -1.236  1.00 98.36           O  
ATOM    549  CG1 VAL A  70       6.812  -5.087  -1.352  1.00 98.36           C  
ATOM    550  CG2 VAL A  70       8.853  -5.440  -2.697  1.00 98.36           C  
ATOM    551  N   ASP A  71       5.410  -2.240  -2.937  1.00 98.36           N  
ATOM    552  CA  ASP A  71       4.259  -1.442  -2.530  1.00 98.36           C  
ATOM    553  C   ASP A  71       3.590  -1.975  -1.258  1.00 98.36           C  
ATOM    554  CB  ASP A  71       3.225  -1.445  -3.661  1.00 98.36           C  
ATOM    555  O   ASP A  71       3.440  -3.182  -1.050  1.00 98.36           O  
ATOM    556  CG  ASP A  71       3.440  -0.363  -4.712  1.00 98.36           C  
ATOM    557  OD1 ASP A  71       3.732   0.781  -4.305  1.00 98.36           O  
ATOM    558  OD2 ASP A  71       2.944  -0.567  -5.838  1.00 98.36           O  
ATOM    559  N   VAL A  72       3.115  -1.063  -0.408  1.00 98.80           N  
ATOM    560  CA  VAL A  72       2.468  -1.369   0.869  1.00 98.80           C  
ATOM    561  C   VAL A  72       1.260  -0.473   1.134  1.00 98.80           C  
ATOM    562  CB  VAL A  72       3.438  -1.286   2.063  1.00 98.80           C  
ATOM    563  O   VAL A  72       1.339   0.752   1.208  1.00 98.80           O  
ATOM    564  CG1 VAL A  72       2.810  -1.949   3.302  1.00 98.80           C  
ATOM    565  CG2 VAL A  72       4.793  -1.953   1.810  1.00 98.80           C  
ATOM    566  N   MET A  73       0.136  -1.122   1.416  1.00 98.72           N  
ATOM    567  CA  MET A  73      -1.079  -0.552   1.983  1.00 98.72           C  
ATOM    568  C   MET A  73      -1.070  -0.755   3.501  1.00 98.72           C  
ATOM    569  CB  MET A  73      -2.296  -1.266   1.384  1.00 98.72           C  
ATOM    570  O   MET A  73      -1.310  -1.857   3.998  1.00 98.72           O  
ATOM    571  CG  MET A  73      -2.346  -1.293  -0.144  1.00 98.72           C  
ATOM    572  SD  MET A  73      -3.610  -2.436  -0.747  1.00 98.72           S  
ATOM    573  CE  MET A  73      -2.888  -4.033  -0.303  1.00 98.72           C  
ATOM    574  N   VAL A  74      -0.821   0.303   4.267  1.00 98.72           N  
ATOM    575  CA  VAL A  74      -0.865   0.263   5.732  1.00 98.72           C  
ATOM    576  C   VAL A  74      -2.261   0.626   6.233  1.00 98.72           C  
ATOM    577  CB  VAL A  74       0.235   1.108   6.399  1.00 98.72           C  
ATOM    578  O   VAL A  74      -2.678   1.792   6.220  1.00 98.72           O  
ATOM    579  CG1 VAL A  74       0.332   0.686   7.873  1.00 98.72           C  
ATOM    580  CG2 VAL A  74       1.603   0.910   5.738  1.00 98.72           C  
ATOM    581  N   VAL A  75      -2.988  -0.391   6.698  1.00 98.16           N  
ATOM    582  CA  VAL A  75      -4.337  -0.259   7.251  1.00 98.16           C  
ATOM    583  C   VAL A  75      -4.289   0.576   8.524  1.00 98.16           C  
ATOM    584  CB  VAL A  75      -4.987  -1.627   7.521  1.00 98.16           C  
ATOM    585  O   VAL A  75      -3.520   0.323   9.452  1.00 98.16           O  
ATOM    586  CG1 VAL A  75      -6.408  -1.485   8.085  1.00 98.16           C  
ATOM    587  CG2 VAL A  75      -5.078  -2.452   6.236  1.00 98.16           C  
ATOM    588  N   GLY A  76      -5.137   1.594   8.582  1.00 93.77           N  
ATOM    589  CA  GLY A  76      -5.153   2.555   9.670  1.00 93.77           C  
ATOM    590  C   GLY A  76      -6.501   3.241   9.797  1.00 93.77           C  
ATOM    591  O   GLY A  76      -7.374   3.122   8.943  1.00 93.77           O  
ATOM    592  N   ARG A  77      -6.660   3.993  10.887  1.00 93.14           N  
ATOM    593  CA  ARG A  77      -7.819   4.876  11.102  1.00 93.14           C  
ATOM    594  C   ARG A  77      -7.470   6.355  11.007  1.00 93.14           C  
ATOM    595  CB  ARG A  77      -8.471   4.561  12.452  1.00 93.14           C  
ATOM    596  O   ARG A  77      -8.365   7.190  11.055  1.00 93.14           O  
ATOM    597  CG  ARG A  77      -8.975   3.113  12.498  1.00 93.14           C  
ATOM    598  CD  ARG A  77      -9.900   2.875  13.689  1.00 93.14           C  
ATOM    599  NE  ARG A  77     -11.172   3.611  13.554  1.00 93.14           N  
ATOM    600  NH1 ARG A  77     -11.947   3.223  15.670  1.00 93.14           N  
ATOM    601  NH2 ARG A  77     -13.207   4.377  14.225  1.00 93.14           N  
ATOM    602  CZ  ARG A  77     -12.102   3.733  14.480  1.00 93.14           C  
ATOM    603  N   ILE A  78      -6.178   6.661  10.944  1.00 96.03           N  
ATOM    604  CA  ILE A  78      -5.630   8.008  11.026  1.00 96.03           C  
ATOM    605  C   ILE A  78      -4.617   8.148   9.881  1.00 96.03           C  
ATOM    606  CB  ILE A  78      -4.994   8.253  12.419  1.00 96.03           C  
ATOM    607  O   ILE A  78      -3.760   7.264   9.740  1.00 96.03           O  
ATOM    608  CG1 ILE A  78      -6.011   8.008  13.564  1.00 96.03           C  
ATOM    609  CG2 ILE A  78      -4.450   9.688  12.512  1.00 96.03           C  
ATOM    610  CD1 ILE A  78      -5.403   8.045  14.972  1.00 96.03           C  
ATOM    611  N   PRO A  79      -4.719   9.200   9.050  1.00 97.46           N  
ATOM    612  CA  PRO A  79      -3.689   9.506   8.068  1.00 97.46           C  
ATOM    613  C   PRO A  79      -2.389   9.910   8.751  1.00 97.46           C  
ATOM    614  CB  PRO A  79      -4.237  10.654   7.225  1.00 97.46           C  
ATOM    615  O   PRO A  79      -2.395  10.536   9.811  1.00 97.46           O  
ATOM    616  CG  PRO A  79      -5.213  11.361   8.161  1.00 97.46           C  
ATOM    617  CD  PRO A  79      -5.756  10.228   9.028  1.00 97.46           C  
ATOM    618  N   VAL A  80      -1.268   9.595   8.115  1.00 97.53           N  
ATOM    619  CA  VAL A  80       0.035  10.160   8.486  1.00 97.53           C  
ATOM    620  C   VAL A  80       0.529  11.118   7.414  1.00 97.53           C  
ATOM    621  CB  VAL A  80       1.057   9.075   8.835  1.00 97.53           C  
ATOM    622  O   VAL A  80      -0.016  11.164   6.320  1.00 97.53           O  
ATOM    623  CG1 VAL A  80       0.583   8.305  10.071  1.00 97.53           C  
ATOM    624  CG2 VAL A  80       1.327   8.102   7.691  1.00 97.53           C  
ATOM    625  N   ALA A  81       1.533  11.931   7.731  1.00 96.77           N  
ATOM    626  CA  ALA A  81       2.055  12.905   6.780  1.00 96.77           C  
ATOM    627  C   ALA A  81       2.681  12.223   5.546  1.00 96.77           C  
ATOM    628  CB  ALA A  81       3.052  13.813   7.507  1.00 96.77           C  
ATOM    629  O   ALA A  81       3.349  11.192   5.675  1.00 96.77           O  
ATOM    630  N   VAL A  82       2.511  12.839   4.372  1.00 96.73           N  
ATOM    631  CA  VAL A  82       3.245  12.492   3.141  1.00 96.73           C  
ATOM    632  C   VAL A  82       4.752  12.526   3.422  1.00 96.73           C  
ATOM    633  CB  VAL A  82       2.915  13.486   2.007  1.00 96.73           C  
ATOM    634  O   VAL A  82       5.249  13.442   4.080  1.00 96.73           O  
ATOM    635  CG1 VAL A  82       3.687  13.190   0.722  1.00 96.73           C  
ATOM    636  CG2 VAL A  82       1.434  13.504   1.623  1.00 96.73           C  
ATOM    637  N   GLY A  83       5.480  11.519   2.949  1.00 96.07           N  
ATOM    638  CA  GLY A  83       6.912  11.341   3.171  1.00 96.07           C  
ATOM    639  C   GLY A  83       7.281  10.856   4.577  1.00 96.07           C  
ATOM    640  O   GLY A  83       8.460  10.824   4.910  1.00 96.07           O  
ATOM    641  N   SER A  84       6.326  10.501   5.442  1.00 97.14           N  
ATOM    642  CA  SER A  84       6.649   9.921   6.754  1.00 97.14           C  
ATOM    643  C   SER A  84       7.060   8.448   6.646  1.00 97.14           C  
ATOM    644  CB  SER A  84       5.515  10.129   7.761  1.00 97.14           C  
ATOM    645  O   SER A  84       6.638   7.734   5.741  1.00 97.14           O  
ATOM    646  OG  SER A  84       4.350   9.419   7.414  1.00 97.14           O  
ATOM    647  N   VAL A  85       7.882   7.979   7.590  1.00 98.10           N  
ATOM    648  CA  VAL A  85       8.291   6.570   7.678  1.00 98.10           C  
ATOM    649  C   VAL A  85       7.466   5.870   8.756  1.00 98.10           C  
ATOM    650  CB  VAL A  85       9.801   6.420   7.939  1.00 98.10           C  
ATOM    651  O   VAL A  85       7.564   6.211   9.937  1.00 98.10           O  
ATOM    652  CG1 VAL A  85      10.212   4.946   7.860  1.00 98.10           C  
ATOM    653  CG2 VAL A  85      10.641   7.197   6.919  1.00 98.10           C  
ATOM    654  N   MET A  86       6.669   4.878   8.367  1.00 98.22           N  
ATOM    655  CA  MET A  86       5.798   4.109   9.253  1.00 98.22           C  
ATOM    656  C   MET A  86       6.313   2.678   9.432  1.00 98.22           C  
ATOM    657  CB  MET A  86       4.360   4.152   8.717  1.00 98.22           C  
ATOM    658  O   MET A  86       6.394   1.902   8.482  1.00 98.22           O  
ATOM    659  CG  MET A  86       3.395   3.376   9.622  1.00 98.22           C  
ATOM    660  SD  MET A  86       1.645   3.630   9.229  1.00 98.22           S  
ATOM    661  CE  MET A  86       1.252   4.963  10.372  1.00 98.22           C  
ATOM    662  N   ARG A  87       6.619   2.302  10.679  1.00 98.41           N  
ATOM    663  CA  ARG A  87       6.969   0.918  11.030  1.00 98.41           C  
ATOM    664  C   ARG A  87       5.727   0.029  10.965  1.00 98.41           C  
ATOM    665  CB  ARG A  87       7.642   0.867  12.402  1.00 98.41           C  
ATOM    666  O   ARG A  87       4.754   0.262  11.687  1.00 98.41           O  
ATOM    667  CG  ARG A  87       8.235  -0.514  12.710  1.00 98.41           C  
ATOM    668  CD  ARG A  87       8.743  -0.487  14.151  1.00 98.41           C  
ATOM    669  NE  ARG A  87       9.250  -1.792  14.601  1.00 98.41           N  
ATOM    670  NH1 ARG A  87       9.086  -1.373  16.835  1.00 98.41           N  
ATOM    671  NH2 ARG A  87       9.769  -3.345  16.233  1.00 98.41           N  
ATOM    672  CZ  ARG A  87       9.370  -2.175  15.854  1.00 98.41           C  
ATOM    673  N   THR A  88       5.801  -1.016  10.161  1.00 98.82           N  
ATOM    674  CA  THR A  88       4.658  -1.796   9.693  1.00 98.82           C  
ATOM    675  C   THR A  88       4.946  -3.289   9.811  1.00 98.82           C  
ATOM    676  CB  THR A  88       4.352  -1.405   8.241  1.00 98.82           C  
ATOM    677  O   THR A  88       6.058  -3.746   9.554  1.00 98.82           O  
ATOM    678  CG2 THR A  88       3.173  -2.160   7.639  1.00 98.82           C  
ATOM    679  OG1 THR A  88       4.023  -0.032   8.212  1.00 98.82           O  
ATOM    680  N   ARG A  89       3.927  -4.054  10.206  1.00 98.64           N  
ATOM    681  CA  ARG A  89       3.910  -5.518  10.158  1.00 98.64           C  
ATOM    682  C   ARG A  89       3.125  -5.958   8.921  1.00 98.64           C  
ATOM    683  CB  ARG A  89       3.247  -6.092  11.414  1.00 98.64           C  
ATOM    684  O   ARG A  89       1.929  -5.663   8.868  1.00 98.64           O  
ATOM    685  CG  ARG A  89       4.029  -5.777  12.694  1.00 98.64           C  
ATOM    686  CD  ARG A  89       3.351  -6.411  13.917  1.00 98.64           C  
ATOM    687  NE  ARG A  89       1.981  -5.894  14.145  1.00 98.64           N  
ATOM    688  NH1 ARG A  89       0.746  -7.807  13.695  1.00 98.64           N  
ATOM    689  NH2 ARG A  89      -0.259  -5.972  14.431  1.00 98.64           N  
ATOM    690  CZ  ARG A  89       0.841  -6.569  14.085  1.00 98.64           C  
ATOM    691  N   PRO A  90       3.746  -6.636   7.948  1.00 98.85           N  
ATOM    692  CA  PRO A  90       3.030  -7.231   6.824  1.00 98.85           C  
ATOM    693  C   PRO A  90       2.152  -8.391   7.295  1.00 98.85           C  
ATOM    694  CB  PRO A  90       4.109  -7.693   5.843  1.00 98.85           C  
ATOM    695  O   PRO A  90       2.617  -9.261   8.034  1.00 98.85           O  
ATOM    696  CG  PRO A  90       5.301  -6.815   6.211  1.00 98.85           C  
ATOM    697  CD  PRO A  90       5.179  -6.738   7.726  1.00 98.85           C  
ATOM    698  N   VAL A  91       0.887  -8.391   6.879  1.00 98.74           N  
ATOM    699  CA  VAL A  91      -0.135  -9.376   7.278  1.00 98.74           C  
ATOM    700  C   VAL A  91      -0.812 -10.055   6.084  1.00 98.74           C  
ATOM    701  CB  VAL A  91      -1.182  -8.757   8.227  1.00 98.74           C  
ATOM    702  O   VAL A  91      -1.560 -11.009   6.267  1.00 98.74           O  
ATOM    703  CG1 VAL A  91      -0.537  -8.339   9.554  1.00 98.74           C  
ATOM    704  CG2 VAL A  91      -1.913  -7.552   7.617  1.00 98.74           C  
ATOM    705  N   GLY A  92      -0.550  -9.611   4.859  1.00 98.77           N  
ATOM    706  CA  GLY A  92      -1.029 -10.255   3.637  1.00 98.77           C  
ATOM    707  C   GLY A  92      -0.559  -9.514   2.397  1.00 98.77           C  
ATOM    708  O   GLY A  92       0.212  -8.563   2.499  1.00 98.77           O  
ATOM    709  N   VAL A  93      -1.015  -9.953   1.232  1.00 98.81           N  
ATOM    710  CA  VAL A  93      -0.684  -9.345  -0.062  1.00 98.81           C  
ATOM    711  C   VAL A  93      -1.903  -9.409  -0.973  1.00 98.81           C  
ATOM    712  CB  VAL A  93       0.568 -10.005  -0.680  1.00 98.81           C  
ATOM    713  O   VAL A  93      -2.606 -10.416  -0.996  1.00 98.81           O  
ATOM    714  CG1 VAL A  93       0.463 -11.530  -0.801  1.00 98.81           C  
ATOM    715  CG2 VAL A  93       0.918  -9.415  -2.050  1.00 98.81           C  
ATOM    716  N   LEU A  94      -2.185  -8.325  -1.686  1.00 98.74           N  
ATOM    717  CA  LEU A  94      -3.175  -8.285  -2.752  1.00 98.74           C  
ATOM    718  C   LEU A  94      -2.460  -8.549  -4.073  1.00 98.74           C  
ATOM    719  CB  LEU A  94      -3.868  -6.914  -2.743  1.00 98.74           C  
ATOM    720  O   LEU A  94      -1.582  -7.780  -4.461  1.00 98.74           O  
ATOM    721  CG  LEU A  94      -4.963  -6.744  -3.810  1.00 98.74           C  
ATOM    722  CD1 LEU A  94      -6.130  -7.706  -3.574  1.00 98.74           C  
ATOM    723  CD2 LEU A  94      -5.501  -5.315  -3.744  1.00 98.74           C  
ATOM    724  N   TYR A  95      -2.852  -9.619  -4.754  1.00 98.38           N  
ATOM    725  CA  TYR A  95      -2.393  -9.910  -6.103  1.00 98.38           C  
ATOM    726  C   TYR A  95      -3.335  -9.267  -7.111  1.00 98.38           C  
ATOM    727  CB  TYR A  95      -2.304 -11.423  -6.310  1.00 98.38           C  
ATOM    728  O   TYR A  95      -4.553  -9.490  -7.074  1.00 98.38           O  
ATOM    729  CG  TYR A  95      -1.252 -12.084  -5.451  1.00 98.38           C  
ATOM    730  CD1 TYR A  95       0.107 -11.869  -5.745  1.00 98.38           C  
ATOM    731  CD2 TYR A  95      -1.623 -12.915  -4.375  1.00 98.38           C  
ATOM    732  CE1 TYR A  95       1.101 -12.483  -4.966  1.00 98.38           C  
ATOM    733  CE2 TYR A  95      -0.627 -13.544  -3.603  1.00 98.38           C  
ATOM    734  OH  TYR A  95       1.705 -13.884  -3.142  1.00 98.38           O  
ATOM    735  CZ  TYR A  95       0.734 -13.311  -3.889  1.00 98.38           C  
ATOM    736  N   MET A  96      -2.765  -8.502  -8.032  1.00 97.73           N  
ATOM    737  CA  MET A  96      -3.488  -7.864  -9.119  1.00 97.73           C  
ATOM    738  C   MET A  96      -2.722  -7.976 -10.437  1.00 97.73           C  
ATOM    739  CB  MET A  96      -3.872  -6.420  -8.744  1.00 97.73           C  
ATOM    740  O   MET A  96      -1.561  -8.379 -10.500  1.00 97.73           O  
ATOM    741  CG  MET A  96      -2.716  -5.564  -8.224  1.00 97.73           C  
ATOM    742  SD  MET A  96      -3.199  -3.872  -7.779  1.00 97.73           S  
ATOM    743  CE  MET A  96      -2.856  -3.024  -9.350  1.00 97.73           C  
ATOM    744  N   GLU A  97      -3.442  -7.691 -11.508  1.00 96.61           N  
ATOM    745  CA  GLU A  97      -2.926  -7.612 -12.865  1.00 96.61           C  
ATOM    746  C   GLU A  97      -3.495  -6.346 -13.503  1.00 96.61           C  
ATOM    747  CB  GLU A  97      -3.330  -8.891 -13.613  1.00 96.61           C  
ATOM    748  O   GLU A  97      -4.687  -6.064 -13.343  1.00 96.61           O  
ATOM    749  CG  GLU A  97      -2.676  -9.062 -14.989  1.00 96.61           C  
ATOM    750  CD  GLU A  97      -3.095 -10.378 -15.678  1.00 96.61           C  
ATOM    751  OE1 GLU A  97      -2.336 -10.852 -16.554  1.00 96.61           O  
ATOM    752  OE2 GLU A  97      -4.155 -10.965 -15.320  1.00 96.61           O  
ATOM    753  N   ASP A  98      -2.659  -5.582 -14.191  1.00 95.45           N  
ATOM    754  CA  ASP A  98      -3.043  -4.369 -14.905  1.00 95.45           C  
ATOM    755  C   ASP A  98      -2.447  -4.339 -16.322  1.00 95.45           C  
ATOM    756  CB  ASP A  98      -2.723  -3.136 -14.033  1.00 95.45           C  
ATOM    757  O   ASP A  98      -1.891  -5.329 -16.806  1.00 95.45           O  
ATOM    758  CG  ASP A  98      -1.280  -2.629 -14.017  1.00 95.45           C  
ATOM    759  OD1 ASP A  98      -0.416  -3.207 -14.712  1.00 95.45           O  
ATOM    760  OD2 ASP A  98      -1.113  -1.563 -13.372  1.00 95.45           O  
ATOM    761  N   GLU A  99      -2.584  -3.209 -17.019  1.00 93.67           N  
ATOM    762  CA  GLU A  99      -2.075  -3.049 -18.382  1.00 93.67           C  
ATOM    763  C   GLU A  99      -0.555  -3.257 -18.540  1.00 93.67           C  
ATOM    764  CB  GLU A  99      -2.502  -1.675 -18.937  1.00 93.67           C  
ATOM    765  O   GLU A  99      -0.104  -3.540 -19.653  1.00 93.67           O  
ATOM    766  CG  GLU A  99      -1.843  -0.428 -18.296  1.00 93.67           C  
ATOM    767  CD  GLU A  99      -2.434   0.040 -16.946  1.00 93.67           C  
ATOM    768  OE1 GLU A  99      -1.950   1.047 -16.366  1.00 93.67           O  
ATOM    769  OE2 GLU A  99      -3.458  -0.509 -16.485  1.00 93.67           O  
ATOM    770  N   ALA A 100       0.224  -3.113 -17.463  1.00 91.78           N  
ATOM    771  CA  ALA A 100       1.678  -3.249 -17.452  1.00 91.78           C  
ATOM    772  C   ALA A 100       2.148  -4.641 -16.998  1.00 91.78           C  
ATOM    773  CB  ALA A 100       2.256  -2.133 -16.574  1.00 91.78           C  
ATOM    774  O   ALA A 100       3.281  -5.027 -17.296  1.00 91.78           O  
ATOM    775  N   GLY A 101       1.290  -5.426 -16.342  1.00 93.70           N  
ATOM    776  CA  GLY A 101       1.587  -6.805 -15.968  1.00 93.70           C  
ATOM    777  C   GLY A 101       1.041  -7.190 -14.599  1.00 93.70           C  
ATOM    778  O   GLY A 101      -0.041  -6.771 -14.199  1.00 93.70           O  
ATOM    779  N   ARG A 102       1.776  -8.059 -13.897  1.00 94.89           N  
ATOM    780  CA  ARG A 102       1.447  -8.450 -12.520  1.00 94.89           C  
ATOM    781  C   ARG A 102       1.944  -7.393 -11.546  1.00 94.89           C  
ATOM    782  CB  ARG A 102       2.065  -9.803 -12.165  1.00 94.89           C  
ATOM    783  O   ARG A 102       3.047  -6.893 -11.717  1.00 94.89           O  
ATOM    784  CG  ARG A 102       1.351 -10.943 -12.889  1.00 94.89           C  
ATOM    785  CD  ARG A 102       1.938 -12.268 -12.410  1.00 94.89           C  
ATOM    786  NE  ARG A 102       1.177 -13.401 -12.958  1.00 94.89           N  
ATOM    787  NH1 ARG A 102       2.465 -15.047 -12.030  1.00 94.89           N  
ATOM    788  NH2 ARG A 102       0.661 -15.592 -13.244  1.00 94.89           N  
ATOM    789  CZ  ARG A 102       1.438 -14.673 -12.742  1.00 94.89           C  
ATOM    790  N   ASP A 103       1.146  -7.142 -10.518  1.00 95.31           N  
ATOM    791  CA  ASP A 103       1.444  -6.182  -9.460  1.00 95.31           C  
ATOM    792  C   ASP A 103       1.001  -6.771  -8.108  1.00 95.31           C  
ATOM    793  CB  ASP A 103       0.796  -4.840  -9.845  1.00 95.31           C  
ATOM    794  O   ASP A 103      -0.058  -7.405  -7.977  1.00 95.31           O  
ATOM    795  CG  ASP A 103       0.868  -3.720  -8.801  1.00 95.31           C  
ATOM    796  OD1 ASP A 103       1.551  -3.840  -7.764  1.00 95.31           O  
ATOM    797  OD2 ASP A 103       0.120  -2.727  -8.955  1.00 95.31           O  
ATOM    798  N   GLU A 104       1.857  -6.617  -7.104  1.00 97.50           N  
ATOM    799  CA  GLU A 104       1.694  -7.155  -5.761  1.00 97.50           C  
ATOM    800  C   GLU A 104       1.709  -6.019  -4.743  1.00 97.50           C  
ATOM    801  CB  GLU A 104       2.812  -8.159  -5.440  1.00 97.50           C  
ATOM    802  O   GLU A 104       2.709  -5.327  -4.567  1.00 97.50           O  
ATOM    803  CG  GLU A 104       2.775  -9.428  -6.310  1.00 97.50           C  
ATOM    804  CD  GLU A 104       4.103  -9.730  -7.021  1.00 97.50           C  
ATOM    805  OE1 GLU A 104       4.568 -10.902  -6.931  1.00 97.50           O  
ATOM    806  OE2 GLU A 104       4.664  -8.808  -7.638  1.00 97.50           O  
ATOM    807  N   LYS A 105       0.618  -5.875  -3.986  1.00 98.37           N  
ATOM    808  CA  LYS A 105       0.502  -4.825  -2.966  1.00 98.37           C  
ATOM    809  C   LYS A 105       0.438  -5.437  -1.585  1.00 98.37           C  
ATOM    810  CB  LYS A 105      -0.665  -3.885  -3.297  1.00 98.37           C  
ATOM    811  O   LYS A 105      -0.540  -6.095  -1.225  1.00 98.37           O  
ATOM    812  CG  LYS A 105      -0.427  -3.298  -4.693  1.00 98.37           C  
ATOM    813  CD  LYS A 105      -1.289  -2.074  -4.992  1.00 98.37           C  
ATOM    814  CE  LYS A 105      -0.974  -1.507  -6.384  1.00 98.37           C  
ATOM    815  NZ  LYS A 105       0.481  -1.420  -6.699  1.00 98.37           N  
ATOM    816  N   ILE A 106       1.473  -5.224  -0.781  1.00 98.86           N  
ATOM    817  CA  ILE A 106       1.526  -5.742   0.584  1.00 98.86           C  
ATOM    818  C   ILE A 106       0.442  -5.074   1.424  1.00 98.86           C  
ATOM    819  CB  ILE A 106       2.919  -5.530   1.203  1.00 98.86           C  
ATOM    820  O   ILE A 106       0.295  -3.858   1.440  1.00 98.86           O  
ATOM    821  CG1 ILE A 106       4.045  -6.189   0.381  1.00 98.86           C  
ATOM    822  CG2 ILE A 106       2.967  -6.006   2.665  1.00 98.86           C  
ATOM    823  CD1 ILE A 106       3.921  -7.702   0.184  1.00 98.86           C  
ATOM    824  N   LEU A 107      -0.294  -5.866   2.190  1.00 98.84           N  
ATOM    825  CA  LEU A 107      -1.167  -5.385   3.246  1.00 98.84           C  
ATOM    826  C   LEU A 107      -0.408  -5.393   4.566  1.00 98.84           C  
ATOM    827  CB  LEU A 107      -2.409  -6.270   3.304  1.00 98.84           C  
ATOM    828  O   LEU A 107       0.046  -6.439   5.033  1.00 98.84           O  
ATOM    829  CG  LEU A 107      -3.531  -5.686   4.171  1.00 98.84           C  
ATOM    830  CD1 LEU A 107      -4.181  -4.465   3.518  1.00 98.84           C  
ATOM    831  CD2 LEU A 107      -4.597  -6.757   4.352  1.00 98.84           C  
ATOM    832  N   GLY A 108      -0.296  -4.229   5.187  1.00 98.79           N  
ATOM    833  CA  GLY A 108       0.370  -4.052   6.465  1.00 98.79           C  
ATOM    834  C   GLY A 108      -0.527  -3.414   7.515  1.00 98.79           C  
ATOM    835  O   GLY A 108      -1.514  -2.749   7.211  1.00 98.79           O  
ATOM    836  N   VAL A 109      -0.147  -3.576   8.777  1.00 98.64           N  
ATOM    837  CA  VAL A 109      -0.712  -2.835   9.913  1.00 98.64           C  
ATOM    838  C   VAL A 109       0.411  -2.156  10.700  1.00 98.64           C  
ATOM    839  CB  VAL A 109      -1.558  -3.736  10.831  1.00 98.64           C  
ATOM    840  O   VAL A 109       1.532  -2.673  10.724  1.00 98.64           O  
ATOM    841  CG1 VAL A 109      -2.817  -4.242  10.126  1.00 98.64           C  
ATOM    842  CG2 VAL A 109      -0.782  -4.937  11.378  1.00 98.64           C  
ATOM    843  N   PRO A 110       0.158  -1.027  11.387  1.00 98.35           N  
ATOM    844  CA  PRO A 110       1.150  -0.402  12.248  1.00 98.35           C  
ATOM    845  C   PRO A 110       1.730  -1.395  13.259  1.00 98.35           C  
ATOM    846  CB  PRO A 110       0.433   0.762  12.937  1.00 98.35           C  
ATOM    847  O   PRO A 110       1.028  -2.233  13.834  1.00 98.35           O  
ATOM    848  CG  PRO A 110      -0.651   1.139  11.928  1.00 98.35           C  
ATOM    849  CD  PRO A 110      -1.037  -0.207  11.318  1.00 98.35           C  
ATOM    850  N   HIS A 111       3.034  -1.302  13.502  1.00 98.09           N  
ATOM    851  CA  HIS A 111       3.667  -2.091  14.550  1.00 98.09           C  
ATOM    852  C   HIS A 111       3.072  -1.731  15.928  1.00 98.09           C  
ATOM    853  CB  HIS A 111       5.185  -1.878  14.469  1.00 98.09           C  
ATOM    854  O   HIS A 111       2.948  -0.551  16.245  1.00 98.09           O  
ATOM    855  CG  HIS A 111       5.942  -2.687  15.486  1.00 98.09           C  
ATOM    856  CD2 HIS A 111       6.663  -3.831  15.265  1.00 98.09           C  
ATOM    857  ND1 HIS A 111       5.917  -2.469  16.842  1.00 98.09           N  
ATOM    858  CE1 HIS A 111       6.545  -3.494  17.439  1.00 98.09           C  
ATOM    859  NE2 HIS A 111       7.069  -4.310  16.521  1.00 98.09           N  
ATOM    860  N   SER A 112       2.818  -2.725  16.794  1.00 96.79           N  
ATOM    861  CA  SER A 112       2.180  -2.572  18.124  1.00 96.79           C  
ATOM    862  C   SER A 112       2.728  -1.396  18.958  1.00 96.79           C  
ATOM    863  CB  SER A 112       2.352  -3.888  18.898  1.00 96.79           C  
ATOM    864  O   SER A 112       1.979  -0.542  19.420  1.00 96.79           O  
ATOM    865  OG  SER A 112       1.856  -3.788  20.212  1.00 96.79           O  
ATOM    866  N   LYS A 113       4.065  -1.268  19.057  1.00 96.44           N  
ATOM    867  CA  LYS A 113       4.744  -0.133  19.730  1.00 96.44           C  
ATOM    868  C   LYS A 113       4.372   1.270  19.217  1.00 96.44           C  
ATOM    869  CB  LYS A 113       6.279  -0.268  19.665  1.00 96.44           C  
ATOM    870  O   LYS A 113       4.555   2.221  19.966  1.00 96.44           O  
ATOM    871  CG  LYS A 113       6.833  -1.374  20.572  1.00 96.44           C  
ATOM    872  CD  LYS A 113       8.371  -1.349  20.618  1.00 96.44           C  
ATOM    873  CE  LYS A 113       8.874  -2.476  21.532  1.00 96.44           C  
ATOM    874  NZ  LYS A 113      10.352  -2.482  21.694  1.00 96.44           N  
ATOM    875  N   LEU A 114       3.957   1.417  17.957  1.00 95.64           N  
ATOM    876  CA  LEU A 114       3.461   2.688  17.419  1.00 95.64           C  
ATOM    877  C   LEU A 114       1.981   2.868  17.748  1.00 95.64           C  
ATOM    878  CB  LEU A 114       3.651   2.755  15.889  1.00 95.64           C  
ATOM    879  O   LEU A 114       1.580   3.937  18.200  1.00 95.64           O  
ATOM    880  CG  LEU A 114       5.095   2.892  15.386  1.00 95.64           C  
ATOM    881  CD1 LEU A 114       5.075   3.039  13.865  1.00 95.64           C  
ATOM    882  CD2 LEU A 114       5.799   4.124  15.956  1.00 95.64           C  
ATOM    883  N   TYR A 115       1.177   1.832  17.501  1.00 96.52           N  
ATOM    884  CA  TYR A 115      -0.258   1.871  17.740  1.00 96.52           C  
ATOM    885  C   TYR A 115      -0.830   0.446  17.883  1.00 96.52           C  
ATOM    886  CB  TYR A 115      -0.915   2.634  16.574  1.00 96.52           C  
ATOM    887  O   TYR A 115      -0.855  -0.286  16.892  1.00 96.52           O  
ATOM    888  CG  TYR A 115      -2.382   2.960  16.758  1.00 96.52           C  
ATOM    889  CD1 TYR A 115      -3.268   2.832  15.671  1.00 96.52           C  
ATOM    890  CD2 TYR A 115      -2.852   3.457  17.991  1.00 96.52           C  
ATOM    891  CE1 TYR A 115      -4.622   3.188  15.819  1.00 96.52           C  
ATOM    892  CE2 TYR A 115      -4.208   3.790  18.150  1.00 96.52           C  
ATOM    893  OH  TYR A 115      -6.406   3.982  17.212  1.00 96.52           O  
ATOM    894  CZ  TYR A 115      -5.095   3.661  17.061  1.00 96.52           C  
ATOM    895  N   PRO A 116      -1.333   0.042  19.068  1.00 96.19           N  
ATOM    896  CA  PRO A 116      -1.720  -1.349  19.343  1.00 96.19           C  
ATOM    897  C   PRO A 116      -3.097  -1.745  18.779  1.00 96.19           C  
ATOM    898  CB  PRO A 116      -1.657  -1.476  20.868  1.00 96.19           C  
ATOM    899  O   PRO A 116      -3.604  -2.829  19.054  1.00 96.19           O  
ATOM    900  CG  PRO A 116      -2.055  -0.080  21.339  1.00 96.19           C  
ATOM    901  CD  PRO A 116      -1.392   0.821  20.299  1.00 96.19           C  
ATOM    902  N   TYR A 117      -3.744  -0.870  17.999  1.00 97.10           N  
ATOM    903  CA  TYR A 117      -5.122  -1.063  17.525  1.00 97.10           C  
ATOM    904  C   TYR A 117      -5.323  -2.340  16.695  1.00 97.10           C  
ATOM    905  CB  TYR A 117      -5.533   0.174  16.718  1.00 97.10           C  
ATOM    906  O   TYR A 117      -6.420  -2.886  16.684  1.00 97.10           O  
ATOM    907  CG  TYR A 117      -6.992   0.205  16.302  1.00 97.10           C  
ATOM    908  CD1 TYR A 117      -7.391  -0.313  15.056  1.00 97.10           C  
ATOM    909  CD2 TYR A 117      -7.962   0.704  17.192  1.00 97.10           C  
ATOM    910  CE1 TYR A 117      -8.751  -0.346  14.698  1.00 97.10           C  
ATOM    911  CE2 TYR A 117      -9.327   0.645  16.856  1.00 97.10           C  
ATOM    912  OH  TYR A 117     -11.044   0.049  15.301  1.00 97.10           O  
ATOM    913  CZ  TYR A 117      -9.722   0.108  15.612  1.00 97.10           C  
ATOM    914  N   HIS A 118      -4.271  -2.815  16.022  1.00 97.21           N  
ATOM    915  CA  HIS A 118      -4.295  -4.006  15.168  1.00 97.21           C  
ATOM    916  C   HIS A 118      -3.473  -5.168  15.748  1.00 97.21           C  
ATOM    917  CB  HIS A 118      -3.828  -3.638  13.754  1.00 97.21           C  
ATOM    918  O   HIS A 118      -3.001  -6.022  14.999  1.00 97.21           O  
ATOM    919  CG  HIS A 118      -4.621  -2.546  13.089  1.00 97.21           C  
ATOM    920  CD2 HIS A 118      -5.820  -2.673  12.438  1.00 97.21           C  
ATOM    921  ND1 HIS A 118      -4.219  -1.240  12.953  1.00 97.21           N  
ATOM    922  CE1 HIS A 118      -5.138  -0.600  12.216  1.00 97.21           C  
ATOM    923  NE2 HIS A 118      -6.150  -1.421  11.906  1.00 97.21           N  
ATOM    924  N   ASP A 119      -3.240  -5.213  17.063  1.00 97.48           N  
ATOM    925  CA  ASP A 119      -2.437  -6.279  17.687  1.00 97.48           C  
ATOM    926  C   ASP A 119      -3.058  -7.673  17.517  1.00 97.48           C  
ATOM    927  CB  ASP A 119      -2.205  -5.954  19.173  1.00 97.48           C  
ATOM    928  O   ASP A 119      -2.350  -8.677  17.497  1.00 97.48           O  
ATOM    929  CG  ASP A 119      -1.101  -4.911  19.381  1.00 97.48           C  
ATOM    930  OD1 ASP A 119      -0.542  -4.402  18.383  1.00 97.48           O  
ATOM    931  OD2 ASP A 119      -0.728  -4.640  20.544  1.00 97.48           O  
ATOM    932  N   ASN A 120      -4.375  -7.737  17.325  1.00 97.65           N  
ATOM    933  CA  ASN A 120      -5.104  -8.959  17.001  1.00 97.65           C  
ATOM    934  C   ASN A 120      -5.062  -9.341  15.508  1.00 97.65           C  
ATOM    935  CB  ASN A 120      -6.547  -8.812  17.508  1.00 97.65           C  
ATOM    936  O   ASN A 120      -5.633 -10.365  15.151  1.00 97.65           O  
ATOM    937  CG  ASN A 120      -7.332  -7.767  16.731  1.00 97.65           C  
ATOM    938  ND2 ASN A 120      -8.544  -8.070  16.336  1.00 97.65           N  
ATOM    939  OD1 ASN A 120      -6.870  -6.668  16.471  1.00 97.65           O  
ATOM    940  N   VAL A 121      -4.425  -8.541  14.647  1.00 98.38           N  
ATOM    941  CA  VAL A 121      -4.303  -8.798  13.205  1.00 98.38           C  
ATOM    942  C   VAL A 121      -2.920  -9.378  12.920  1.00 98.38           C  
ATOM    943  CB  VAL A 121      -4.571  -7.525  12.376  1.00 98.38           C  
ATOM    944  O   VAL A 121      -1.903  -8.684  13.032  1.00 98.38           O  
ATOM    945  CG1 VAL A 121      -4.528  -7.789  10.865  1.00 98.38           C  
ATOM    946  CG2 VAL A 121      -5.940  -6.912  12.704  1.00 98.38           C  
ATOM    947  N   ASN A 122      -2.888 -10.658  12.557  1.00 98.05           N  
ATOM    948  CA  ASN A 122      -1.686 -11.406  12.177  1.00 98.05           C  
ATOM    949  C   ASN A 122      -1.757 -11.924  10.736  1.00 98.05           C  
ATOM    950  CB  ASN A 122      -1.490 -12.558  13.170  1.00 98.05           C  
ATOM    951  O   ASN A 122      -0.729 -12.253  10.151  1.00 98.05           O  
ATOM    952  CG  ASN A 122      -1.259 -12.041  14.573  1.00 98.05           C  
ATOM    953  ND2 ASN A 122      -2.199 -12.238  15.468  1.00 98.05           N  
ATOM    954  OD1 ASN A 122      -0.251 -11.421  14.872  1.00 98.05           O  
ATOM    955  N   ASN A 123      -2.956 -11.973  10.161  1.00 98.58           N  
ATOM    956  CA  ASN A 123      -3.212 -12.303   8.770  1.00 98.58           C  
ATOM    957  C   ASN A 123      -4.259 -11.339   8.187  1.00 98.58           C  
ATOM    958  CB  ASN A 123      -3.668 -13.769   8.723  1.00 98.58           C  
ATOM    959  O   ASN A 123      -5.068 -10.784   8.931  1.00 98.58           O  
ATOM    960  CG  ASN A 123      -3.573 -14.382   7.341  1.00 98.58           C  
ATOM    961  ND2 ASN A 123      -4.163 -15.535   7.147  1.00 98.58           N  
ATOM    962  OD1 ASN A 123      -2.950 -13.870   6.429  1.00 98.58           O  
ATOM    963  N   PHE A 124      -4.303 -11.157   6.864  1.00 98.25           N  
ATOM    964  CA  PHE A 124      -5.275 -10.255   6.226  1.00 98.25           C  
ATOM    965  C   PHE A 124      -6.724 -10.623   6.582  1.00 98.25           C  
ATOM    966  CB  PHE A 124      -5.086 -10.246   4.702  1.00 98.25           C  
ATOM    967  O   PHE A 124      -7.554  -9.740   6.780  1.00 98.25           O  
ATOM    968  CG  PHE A 124      -5.611 -11.477   3.992  1.00 98.25           C  
ATOM    969  CD1 PHE A 124      -4.822 -12.634   3.892  1.00 98.25           C  
ATOM    970  CD2 PHE A 124      -6.915 -11.475   3.465  1.00 98.25           C  
ATOM    971  CE1 PHE A 124      -5.336 -13.788   3.275  1.00 98.25           C  
ATOM    972  CE2 PHE A 124      -7.440 -12.632   2.867  1.00 98.25           C  
ATOM    973  CZ  PHE A 124      -6.648 -13.790   2.769  1.00 98.25           C  
ATOM    974  N   GLY A 125      -7.006 -11.924   6.732  1.00 97.83           N  
ATOM    975  CA  GLY A 125      -8.318 -12.450   7.114  1.00 97.83           C  
ATOM    976  C   GLY A 125      -8.772 -12.101   8.537  1.00 97.83           C  
ATOM    977  O   GLY A 125      -9.943 -12.304   8.847  1.00 97.83           O  
ATOM    978  N   ASP A 126      -7.890 -11.559   9.385  1.00 98.42           N  
ATOM    979  CA  ASP A 126      -8.259 -11.060  10.717  1.00 98.42           C  
ATOM    980  C   ASP A 126      -8.897  -9.657  10.653  1.00 98.42           C  
ATOM    981  CB  ASP A 126      -7.028 -11.024  11.637  1.00 98.42           C  
ATOM    982  O   ASP A 126      -9.506  -9.197  11.623  1.00 98.42           O  
ATOM    983  CG  ASP A 126      -6.316 -12.365  11.841  1.00 98.42           C  
ATOM    984  OD1 ASP A 126      -6.985 -13.421  11.824  1.00 98.42           O  
ATOM    985  OD2 ASP A 126      -5.075 -12.319  12.027  1.00 98.42           O  
ATOM    986  N   LEU A 127      -8.768  -8.956   9.517  1.00 98.02           N  
ATOM    987  CA  LEU A 127      -9.481  -7.704   9.262  1.00 98.02           C  
ATOM    988  C   LEU A 127     -10.955  -7.967   8.969  1.00 98.02           C  
ATOM    989  CB  LEU A 127      -8.843  -6.938   8.095  1.00 98.02           C  
ATOM    990  O   LEU A 127     -11.363  -9.057   8.559  1.00 98.02           O  
ATOM    991  CG  LEU A 127      -7.418  -6.446   8.380  1.00 98.02           C  
ATOM    992  CD1 LEU A 127      -6.833  -5.899   7.088  1.00 98.02           C  
ATOM    993  CD2 LEU A 127      -7.391  -5.332   9.429  1.00 98.02           C  
ATOM    994  N   ARG A 128     -11.792  -6.936   9.123  1.00 97.67           N  
ATOM    995  CA  ARG A 128     -13.211  -7.097   8.800  1.00 97.67           C  
ATOM    996  C   ARG A 128     -13.353  -7.326   7.293  1.00 97.67           C  
ATOM    997  CB  ARG A 128     -14.039  -5.902   9.266  1.00 97.67           C  
ATOM    998  O   ARG A 128     -12.775  -6.566   6.516  1.00 97.67           O  
ATOM    999  CG  ARG A 128     -13.938  -5.717  10.787  1.00 97.67           C  
ATOM   1000  CD  ARG A 128     -14.710  -4.481  11.240  1.00 97.67           C  
ATOM   1001  NE  ARG A 128     -14.076  -3.258  10.726  1.00 97.67           N  
ATOM   1002  NH1 ARG A 128     -15.674  -1.773  11.414  1.00 97.67           N  
ATOM   1003  NH2 ARG A 128     -13.847  -1.042  10.334  1.00 97.67           N  
ATOM   1004  CZ  ARG A 128     -14.535  -2.030  10.825  1.00 97.67           C  
ATOM   1005  N   PRO A 129     -14.218  -8.254   6.845  1.00 98.00           N  
ATOM   1006  CA  PRO A 129     -14.402  -8.525   5.417  1.00 98.00           C  
ATOM   1007  C   PRO A 129     -14.746  -7.286   4.577  1.00 98.00           C  
ATOM   1008  CB  PRO A 129     -15.529  -9.559   5.359  1.00 98.00           C  
ATOM   1009  O   PRO A 129     -14.384  -7.195   3.410  1.00 98.00           O  
ATOM   1010  CG  PRO A 129     -15.372 -10.325   6.672  1.00 98.00           C  
ATOM   1011  CD  PRO A 129     -14.919  -9.247   7.652  1.00 98.00           C  
ATOM   1012  N   ILE A 130     -15.444  -6.302   5.156  1.00 97.84           N  
ATOM   1013  CA  ILE A 130     -15.756  -5.046   4.462  1.00 97.84           C  
ATOM   1014  C   ILE A 130     -14.521  -4.162   4.229  1.00 97.84           C  
ATOM   1015  CB  ILE A 130     -16.883  -4.289   5.199  1.00 97.84           C  
ATOM   1016  O   ILE A 130     -14.508  -3.404   3.268  1.00 97.84           O  
ATOM   1017  CG1 ILE A 130     -17.439  -3.084   4.408  1.00 97.84           C  
ATOM   1018  CG2 ILE A 130     -16.441  -3.806   6.595  1.00 97.84           C  
ATOM   1019  CD1 ILE A 130     -17.999  -3.440   3.024  1.00 97.84           C  
ATOM   1020  N   GLU A 131     -13.490  -4.244   5.070  1.00 97.20           N  
ATOM   1021  CA  GLU A 131     -12.244  -3.489   4.885  1.00 97.20           C  
ATOM   1022  C   GLU A 131     -11.473  -4.040   3.688  1.00 97.20           C  
ATOM   1023  CB  GLU A 131     -11.407  -3.492   6.181  1.00 97.20           C  
ATOM   1024  O   GLU A 131     -11.125  -3.273   2.794  1.00 97.20           O  
ATOM   1025  CG  GLU A 131     -12.132  -2.664   7.249  1.00 97.20           C  
ATOM   1026  CD  GLU A 131     -11.523  -2.726   8.653  1.00 97.20           C  
ATOM   1027  OE1 GLU A 131     -11.371  -1.627   9.232  1.00 97.20           O  
ATOM   1028  OE2 GLU A 131     -11.579  -3.800   9.292  1.00 97.20           O  
ATOM   1029  N   LEU A 132     -11.341  -5.367   3.603  1.00 98.45           N  
ATOM   1030  CA  LEU A 132     -10.737  -6.046   2.453  1.00 98.45           C  
ATOM   1031  C   LEU A 132     -11.494  -5.736   1.155  1.00 98.45           C  
ATOM   1032  CB  LEU A 132     -10.696  -7.560   2.714  1.00 98.45           C  
ATOM   1033  O   LEU A 132     -10.889  -5.272   0.194  1.00 98.45           O  
ATOM   1034  CG  LEU A 132      -9.863  -7.982   3.938  1.00 98.45           C  
ATOM   1035  CD1 LEU A 132     -10.039  -9.484   4.146  1.00 98.45           C  
ATOM   1036  CD2 LEU A 132      -8.379  -7.656   3.774  1.00 98.45           C  
ATOM   1037  N   ARG A 133     -12.829  -5.868   1.151  1.00 98.22           N  
ATOM   1038  CA  ARG A 133     -13.648  -5.558  -0.036  1.00 98.22           C  
ATOM   1039  C   ARG A 133     -13.566  -4.098  -0.477  1.00 98.22           C  
ATOM   1040  CB  ARG A 133     -15.113  -5.939   0.192  1.00 98.22           C  
ATOM   1041  O   ARG A 133     -13.694  -3.808  -1.660  1.00 98.22           O  
ATOM   1042  CG  ARG A 133     -15.318  -7.460   0.156  1.00 98.22           C  
ATOM   1043  CD  ARG A 133     -16.803  -7.812   0.022  1.00 98.22           C  
ATOM   1044  NE  ARG A 133     -17.613  -7.319   1.158  1.00 98.22           N  
ATOM   1045  NH1 ARG A 133     -19.629  -7.271   0.059  1.00 98.22           N  
ATOM   1046  NH2 ARG A 133     -19.541  -6.690   2.209  1.00 98.22           N  
ATOM   1047  CZ  ARG A 133     -18.916  -7.094   1.137  1.00 98.22           C  
ATOM   1048  N   ARG A 134     -13.377  -3.157   0.454  1.00 97.98           N  
ATOM   1049  CA  ARG A 134     -13.167  -1.742   0.106  1.00 97.98           C  
ATOM   1050  C   ARG A 134     -11.807  -1.513  -0.544  1.00 97.98           C  
ATOM   1051  CB  ARG A 134     -13.321  -0.851   1.342  1.00 97.98           C  
ATOM   1052  O   ARG A 134     -11.725  -0.683  -1.442  1.00 97.98           O  
ATOM   1053  CG  ARG A 134     -14.795  -0.622   1.701  1.00 97.98           C  
ATOM   1054  CD  ARG A 134     -14.906   0.239   2.963  1.00 97.98           C  
ATOM   1055  NE  ARG A 134     -14.482   1.626   2.684  1.00 97.98           N  
ATOM   1056  NH1 ARG A 134     -14.034   2.301   4.831  1.00 97.98           N  
ATOM   1057  NH2 ARG A 134     -13.727   3.723   3.135  1.00 97.98           N  
ATOM   1058  CZ  ARG A 134     -14.088   2.541   3.550  1.00 97.98           C  
ATOM   1059  N   ILE A 135     -10.773  -2.230  -0.104  1.00 98.46           N  
ATOM   1060  CA  ILE A 135      -9.447  -2.194  -0.729  1.00 98.46           C  
ATOM   1061  C   ILE A 135      -9.516  -2.792  -2.139  1.00 98.46           C  
ATOM   1062  CB  ILE A 135      -8.400  -2.890   0.169  1.00 98.46           C  
ATOM   1063  O   ILE A 135      -9.102  -2.134  -3.087  1.00 98.46           O  
ATOM   1064  CG1 ILE A 135      -8.207  -2.112   1.492  1.00 98.46           C  
ATOM   1065  CG2 ILE A 135      -7.061  -2.993  -0.574  1.00 98.46           C  
ATOM   1066  CD1 ILE A 135      -7.470  -2.916   2.570  1.00 98.46           C  
ATOM   1067  N   GLU A 136     -10.123  -3.972  -2.294  1.00 98.36           N  
ATOM   1068  CA  GLU A 136     -10.342  -4.606  -3.603  1.00 98.36           C  
ATOM   1069  C   GLU A 136     -11.099  -3.681  -4.560  1.00 98.36           C  
ATOM   1070  CB  GLU A 136     -11.174  -5.883  -3.441  1.00 98.36           C  
ATOM   1071  O   GLU A 136     -10.644  -3.439  -5.672  1.00 98.36           O  
ATOM   1072  CG  GLU A 136     -10.452  -7.027  -2.721  1.00 98.36           C  
ATOM   1073  CD  GLU A 136     -11.407  -8.180  -2.367  1.00 98.36           C  
ATOM   1074  OE1 GLU A 136     -10.895  -9.239  -1.949  1.00 98.36           O  
ATOM   1075  OE2 GLU A 136     -12.647  -8.000  -2.407  1.00 98.36           O  
ATOM   1076  N   HIS A 137     -12.226  -3.114  -4.114  1.00 98.39           N  
ATOM   1077  CA  HIS A 137     -13.012  -2.186  -4.924  1.00 98.39           C  
ATOM   1078  C   HIS A 137     -12.210  -0.937  -5.298  1.00 98.39           C  
ATOM   1079  CB  HIS A 137     -14.283  -1.797  -4.155  1.00 98.39           C  
ATOM   1080  O   HIS A 137     -12.385  -0.406  -6.390  1.00 98.39           O  
ATOM   1081  CG  HIS A 137     -15.209  -0.871  -4.911  1.00 98.39           C  
ATOM   1082  CD2 HIS A 137     -16.481  -1.156  -5.325  1.00 98.39           C  
ATOM   1083  ND1 HIS A 137     -14.923   0.404  -5.352  1.00 98.39           N  
ATOM   1084  CE1 HIS A 137     -15.992   0.867  -6.017  1.00 98.39           C  
ATOM   1085  NE2 HIS A 137     -16.983  -0.036  -5.991  1.00 98.39           N  
ATOM   1086  N   PHE A 138     -11.358  -0.425  -4.406  1.00 98.31           N  
ATOM   1087  CA  PHE A 138     -10.514   0.715  -4.740  1.00 98.31           C  
ATOM   1088  C   PHE A 138      -9.583   0.380  -5.908  1.00 98.31           C  
ATOM   1089  CB  PHE A 138      -9.767   1.233  -3.509  1.00 98.31           C  
ATOM   1090  O   PHE A 138      -9.661   1.039  -6.941  1.00 98.31           O  
ATOM   1091  CG  PHE A 138      -8.774   2.322  -3.857  1.00 98.31           C  
ATOM   1092  CD1 PHE A 138      -7.422   1.990  -4.059  1.00 98.31           C  
ATOM   1093  CD2 PHE A 138      -9.203   3.650  -4.041  1.00 98.31           C  
ATOM   1094  CE1 PHE A 138      -6.506   2.976  -4.455  1.00 98.31           C  
ATOM   1095  CE2 PHE A 138      -8.287   4.636  -4.447  1.00 98.31           C  
ATOM   1096  CZ  PHE A 138      -6.941   4.295  -4.658  1.00 98.31           C  
ATOM   1097  N   PHE A 139      -8.771  -0.673  -5.789  1.00 98.12           N  
ATOM   1098  CA  PHE A 139      -7.813  -1.028  -6.840  1.00 98.12           C  
ATOM   1099  C   PHE A 139      -8.482  -1.503  -8.130  1.00 98.12           C  
ATOM   1100  CB  PHE A 139      -6.795  -2.044  -6.318  1.00 98.12           C  
ATOM   1101  O   PHE A 139      -7.968  -1.216  -9.202  1.00 98.12           O  
ATOM   1102  CG  PHE A 139      -5.777  -1.391  -5.410  1.00 98.12           C  
ATOM   1103  CD1 PHE A 139      -4.762  -0.586  -5.961  1.00 98.12           C  
ATOM   1104  CD2 PHE A 139      -5.892  -1.512  -4.016  1.00 98.12           C  
ATOM   1105  CE1 PHE A 139      -3.868   0.100  -5.121  1.00 98.12           C  
ATOM   1106  CE2 PHE A 139      -5.022  -0.795  -3.181  1.00 98.12           C  
ATOM   1107  CZ  PHE A 139      -3.996  -0.007  -3.727  1.00 98.12           C  
ATOM   1108  N   ALA A 140      -9.650  -2.142  -8.052  1.00 97.89           N  
ATOM   1109  CA  ALA A 140     -10.403  -2.555  -9.234  1.00 97.89           C  
ATOM   1110  C   ALA A 140     -10.936  -1.378 -10.070  1.00 97.89           C  
ATOM   1111  CB  ALA A 140     -11.557  -3.452  -8.776  1.00 97.89           C  
ATOM   1112  O   ALA A 140     -11.143  -1.556 -11.264  1.00 97.89           O  
ATOM   1113  N   HIS A 141     -11.170  -0.208  -9.457  1.00 97.80           N  
ATOM   1114  CA  HIS A 141     -11.938   0.876 -10.086  1.00 97.80           C  
ATOM   1115  C   HIS A 141     -11.239   2.239 -10.133  1.00 97.80           C  
ATOM   1116  CB  HIS A 141     -13.299   0.989  -9.384  1.00 97.80           C  
ATOM   1117  O   HIS A 141     -11.697   3.137 -10.836  1.00 97.80           O  
ATOM   1118  CG  HIS A 141     -14.172  -0.208  -9.640  1.00 97.80           C  
ATOM   1119  CD2 HIS A 141     -14.576  -1.172  -8.757  1.00 97.80           C  
ATOM   1120  ND1 HIS A 141     -14.672  -0.544 -10.869  1.00 97.80           N  
ATOM   1121  CE1 HIS A 141     -15.349  -1.694 -10.738  1.00 97.80           C  
ATOM   1122  NE2 HIS A 141     -15.337  -2.116  -9.459  1.00 97.80           N  
ATOM   1123  N   TYR A 142     -10.134   2.451  -9.408  1.00 97.02           N  
ATOM   1124  CA  TYR A 142      -9.529   3.790  -9.314  1.00 97.02           C  
ATOM   1125  C   TYR A 142      -9.038   4.348 -10.661  1.00 97.02           C  
ATOM   1126  CB  TYR A 142      -8.408   3.827  -8.269  1.00 97.02           C  
ATOM   1127  O   TYR A 142      -9.008   5.571 -10.825  1.00 97.02           O  
ATOM   1128  CG  TYR A 142      -7.070   3.268  -8.717  1.00 97.02           C  
ATOM   1129  CD1 TYR A 142      -6.907   1.889  -8.931  1.00 97.02           C  
ATOM   1130  CD2 TYR A 142      -5.975   4.136  -8.895  1.00 97.02           C  
ATOM   1131  CE1 TYR A 142      -5.645   1.369  -9.272  1.00 97.02           C  
ATOM   1132  CE2 TYR A 142      -4.708   3.622  -9.227  1.00 97.02           C  
ATOM   1133  OH  TYR A 142      -3.317   1.716  -9.678  1.00 97.02           O  
ATOM   1134  CZ  TYR A 142      -4.541   2.233  -9.406  1.00 97.02           C  
ATOM   1135  N   LYS A 143      -8.718   3.465 -11.621  1.00 96.31           N  
ATOM   1136  CA  LYS A 143      -8.286   3.793 -12.989  1.00 96.31           C  
ATOM   1137  C   LYS A 143      -9.434   3.829 -14.023  1.00 96.31           C  
ATOM   1138  CB  LYS A 143      -7.170   2.824 -13.449  1.00 96.31           C  
ATOM   1139  O   LYS A 143      -9.155   4.063 -15.189  1.00 96.31           O  
ATOM   1140  CG  LYS A 143      -5.822   2.870 -12.692  1.00 96.31           C  
ATOM   1141  CD  LYS A 143      -4.826   1.920 -13.402  1.00 96.31           C  
ATOM   1142  CE  LYS A 143      -3.448   1.643 -12.773  1.00 96.31           C  
ATOM   1143  NZ  LYS A 143      -2.654   0.685 -13.611  1.00 96.31           N  
ATOM   1144  N   ASP A 144     -10.708   3.654 -13.647  1.00 96.95           N  
ATOM   1145  CA  ASP A 144     -11.832   3.481 -14.603  1.00 96.95           C  
ATOM   1146  C   ASP A 144     -12.032   4.644 -15.597  1.00 96.95           C  
ATOM   1147  CB  ASP A 144     -13.154   3.289 -13.826  1.00 96.95           C  
ATOM   1148  O   ASP A 144     -12.597   4.462 -16.675  1.00 96.95           O  
ATOM   1149  CG  ASP A 144     -13.382   1.876 -13.276  1.00 96.95           C  
ATOM   1150  OD1 ASP A 144     -12.537   0.992 -13.517  1.00 96.95           O  
ATOM   1151  OD2 ASP A 144     -14.430   1.662 -12.620  1.00 96.95           O  
ATOM   1152  N   LEU A 145     -11.591   5.853 -15.235  1.00 97.59           N  
ATOM   1153  CA  LEU A 145     -11.663   7.055 -16.079  1.00 97.59           C  
ATOM   1154  C   LEU A 145     -10.304   7.433 -16.703  1.00 97.59           C  
ATOM   1155  CB  LEU A 145     -12.314   8.202 -15.279  1.00 97.59           C  
ATOM   1156  O   LEU A 145     -10.147   8.530 -17.245  1.00 97.59           O  
ATOM   1157  CG  LEU A 145     -13.760   7.941 -14.816  1.00 97.59           C  
ATOM   1158  CD1 LEU A 145     -14.274   9.155 -14.042  1.00 97.59           C  
ATOM   1159  CD2 LEU A 145     -14.728   7.687 -15.971  1.00 97.59           C  
ATOM   1160  N   GLU A 146      -9.308   6.549 -16.620  1.00 95.50           N  
ATOM   1161  CA  GLU A 146      -8.018   6.667 -17.302  1.00 95.50           C  
ATOM   1162  C   GLU A 146      -8.044   5.792 -18.572  1.00 95.50           C  
ATOM   1163  CB  GLU A 146      -6.857   6.295 -16.352  1.00 95.50           C  
ATOM   1164  O   GLU A 146      -8.016   4.565 -18.499  1.00 95.50           O  
ATOM   1165  CG  GLU A 146      -6.751   7.162 -15.075  1.00 95.50           C  
ATOM   1166  CD  GLU A 146      -5.483   6.866 -14.238  1.00 95.50           C  
ATOM   1167  OE1 GLU A 146      -5.531   6.826 -12.986  1.00 95.50           O  
ATOM   1168  OE2 GLU A 146      -4.384   6.705 -14.817  1.00 95.50           O  
ATOM   1169  N   GLU A 147      -8.132   6.415 -19.753  1.00 95.08           N  
ATOM   1170  CA  GLU A 147      -8.314   5.703 -21.028  1.00 95.08           C  
ATOM   1171  C   GLU A 147      -7.218   4.650 -21.279  1.00 95.08           C  
ATOM   1172  CB  GLU A 147      -8.401   6.713 -22.187  1.00 95.08           C  
ATOM   1173  O   GLU A 147      -6.024   4.924 -21.156  1.00 95.08           O  
ATOM   1174  CG  GLU A 147      -8.790   6.059 -23.526  1.00 95.08           C  
ATOM   1175  CD  GLU A 147      -8.986   7.066 -24.676  1.00 95.08           C  
ATOM   1176  OE1 GLU A 147      -9.452   6.620 -25.750  1.00 95.08           O  
ATOM   1177  OE2 GLU A 147      -8.688   8.268 -24.488  1.00 95.08           O  
ATOM   1178  N   GLY A 148      -7.639   3.435 -21.642  1.00 95.30           N  
ATOM   1179  CA  GLY A 148      -6.746   2.310 -21.934  1.00 95.30           C  
ATOM   1180  C   GLY A 148      -6.215   1.563 -20.707  1.00 95.30           C  
ATOM   1181  O   GLY A 148      -5.587   0.519 -20.883  1.00 95.30           O  
ATOM   1182  N   LYS A 149      -6.486   2.042 -19.487  1.00 96.45           N  
ATOM   1183  CA  LYS A 149      -6.046   1.387 -18.252  1.00 96.45           C  
ATOM   1184  C   LYS A 149      -7.126   0.491 -17.660  1.00 96.45           C  
ATOM   1185  CB  LYS A 149      -5.577   2.418 -17.231  1.00 96.45           C  
ATOM   1186  O   LYS A 149      -8.319   0.742 -17.822  1.00 96.45           O  
ATOM   1187  CG  LYS A 149      -4.479   3.332 -17.786  1.00 96.45           C  
ATOM   1188  CD  LYS A 149      -3.797   4.067 -16.636  1.00 96.45           C  
ATOM   1189  CE  LYS A 149      -2.787   5.070 -17.185  1.00 96.45           C  
ATOM   1190  NZ  LYS A 149      -2.174   5.839 -16.083  1.00 96.45           N  
ATOM   1191  N   TRP A 150      -6.705  -0.559 -16.967  1.00 96.56           N  
ATOM   1192  CA  TRP A 150      -7.607  -1.511 -16.320  1.00 96.56           C  
ATOM   1193  C   TRP A 150      -6.892  -2.212 -15.171  1.00 96.56           C  
ATOM   1194  CB  TRP A 150      -8.122  -2.531 -17.348  1.00 96.56           C  
ATOM   1195  O   TRP A 150      -5.674  -2.317 -15.168  1.00 96.56           O  
ATOM   1196  CG  TRP A 150      -7.067  -3.280 -18.106  1.00 96.56           C  
ATOM   1197  CD1 TRP A 150      -6.523  -2.888 -19.282  1.00 96.56           C  
ATOM   1198  CD2 TRP A 150      -6.361  -4.502 -17.725  1.00 96.56           C  
ATOM   1199  CE2 TRP A 150      -5.411  -4.804 -18.746  1.00 96.56           C  
ATOM   1200  CE3 TRP A 150      -6.405  -5.369 -16.611  1.00 96.56           C  
ATOM   1201  NE1 TRP A 150      -5.548  -3.786 -19.665  1.00 96.56           N  
ATOM   1202  CH2 TRP A 150      -4.630  -6.755 -17.556  1.00 96.56           C  
ATOM   1203  CZ2 TRP A 150      -4.560  -5.913 -18.676  1.00 96.56           C  
ATOM   1204  CZ3 TRP A 150      -5.546  -6.481 -16.525  1.00 96.56           C  
ATOM   1205  N   VAL A 151      -7.648  -2.713 -14.194  1.00 97.78           N  
ATOM   1206  CA  VAL A 151      -7.100  -3.531 -13.107  1.00 97.78           C  
ATOM   1207  C   VAL A 151      -7.997  -4.733 -12.872  1.00 97.78           C  
ATOM   1208  CB  VAL A 151      -6.925  -2.730 -11.805  1.00 97.78           C  
ATOM   1209  O   VAL A 151      -9.222  -4.629 -12.834  1.00 97.78           O  
ATOM   1210  CG1 VAL A 151      -6.355  -3.611 -10.682  1.00 97.78           C  
ATOM   1211  CG2 VAL A 151      -5.981  -1.542 -12.011  1.00 97.78           C  
ATOM   1212  N   LYS A 152      -7.376  -5.889 -12.670  1.00 97.77           N  
ATOM   1213  CA  LYS A 152      -8.030  -7.133 -12.294  1.00 97.77           C  
ATOM   1214  C   LYS A 152      -7.476  -7.625 -10.965  1.00 97.77           C  
ATOM   1215  CB  LYS A 152      -7.812  -8.135 -13.424  1.00 97.77           C  
ATOM   1216  O   LYS A 152      -6.283  -7.865 -10.821  1.00 97.77           O  
ATOM   1217  CG  LYS A 152      -8.524  -9.462 -13.152  1.00 97.77           C  
ATOM   1218  CD  LYS A 152      -8.187 -10.407 -14.298  1.00 97.77           C  
ATOM   1219  CE  LYS A 152      -8.732 -11.803 -14.029  1.00 97.77           C  
ATOM   1220  NZ  LYS A 152      -8.155 -12.724 -15.031  1.00 97.77           N  
ATOM   1221  N   ILE A 153      -8.370  -7.849 -10.006  1.00 98.30           N  
ATOM   1222  CA  ILE A 153      -8.022  -8.471  -8.727  1.00 98.30           C  
ATOM   1223  C   ILE A 153      -7.887  -9.985  -8.921  1.00 98.30           C  
ATOM   1224  CB  ILE A 153      -9.058  -8.103  -7.645  1.00 98.30           C  
ATOM   1225  O   ILE A 153      -8.821 -10.640  -9.390  1.00 98.30           O  
ATOM   1226  CG1 ILE A 153      -9.256  -6.575  -7.498  1.00 98.30           C  
ATOM   1227  CG2 ILE A 153      -8.664  -8.737  -6.302  1.00 98.30           C  
ATOM   1228  CD1 ILE A 153      -7.983  -5.766  -7.212  1.00 98.30           C  
ATOM   1229  N   LEU A 154      -6.731 -10.541  -8.556  1.00 98.20           N  
ATOM   1230  CA  LEU A 154      -6.456 -11.980  -8.616  1.00 98.20           C  
ATOM   1231  C   LEU A 154      -6.755 -12.677  -7.282  1.00 98.20           C  
ATOM   1232  CB  LEU A 154      -4.997 -12.214  -9.048  1.00 98.20           C  
ATOM   1233  O   LEU A 154      -7.123 -13.851  -7.276  1.00 98.20           O  
ATOM   1234  CG  LEU A 154      -4.582 -11.575 -10.387  1.00 98.20           C  
ATOM   1235  CD1 LEU A 154      -3.117 -11.921 -10.659  1.00 98.20           C  
ATOM   1236  CD2 LEU A 154      -5.435 -12.076 -11.557  1.00 98.20           C  
ATOM   1237  N   GLY A 155      -6.640 -11.955  -6.165  1.00 98.14           N  
ATOM   1238  CA  GLY A 155      -7.011 -12.434  -4.834  1.00 98.14           C  
ATOM   1239  C   GLY A 155      -6.022 -12.022  -3.749  1.00 98.14           C  
ATOM   1240  O   GLY A 155      -5.094 -11.252  -3.988  1.00 98.14           O  
ATOM   1241  N   TRP A 156      -6.229 -12.554  -2.546  1.00 98.69           N  
ATOM   1242  CA  TRP A 156      -5.373 -12.302  -1.389  1.00 98.69           C  
ATOM   1243  C   TRP A 156      -4.431 -13.470  -1.110  1.00 98.69           C  
ATOM   1244  CB  TRP A 156      -6.226 -12.034  -0.151  1.00 98.69           C  
ATOM   1245  O   TRP A 156      -4.866 -14.622  -1.077  1.00 98.69           O  
ATOM   1246  CG  TRP A 156      -6.999 -10.759  -0.175  1.00 98.69           C  
ATOM   1247  CD1 TRP A 156      -8.282 -10.617  -0.559  1.00 98.69           C  
ATOM   1248  CD2 TRP A 156      -6.528  -9.417   0.140  1.00 98.69           C  
ATOM   1249  CE2 TRP A 156      -7.599  -8.497  -0.066  1.00 98.69           C  
ATOM   1250  CE3 TRP A 156      -5.285  -8.886   0.534  1.00 98.69           C  
ATOM   1251  NE1 TRP A 156      -8.638  -9.291  -0.491  1.00 98.69           N  
ATOM   1252  CH2 TRP A 156      -6.200  -6.617   0.514  1.00 98.69           C  
ATOM   1253  CZ2 TRP A 156      -7.454  -7.116   0.126  1.00 98.69           C  
ATOM   1254  CZ3 TRP A 156      -5.121  -7.500   0.697  1.00 98.69           C  
ATOM   1255  N   GLY A 157      -3.176 -13.143  -0.818  1.00 98.62           N  
ATOM   1256  CA  GLY A 157      -2.202 -14.016  -0.177  1.00 98.62           C  
ATOM   1257  C   GLY A 157      -2.079 -13.732   1.321  1.00 98.62           C  
ATOM   1258  O   GLY A 157      -2.341 -12.626   1.807  1.00 98.62           O  
ATOM   1259  N   ASN A 158      -1.672 -14.752   2.070  1.00 98.70           N  
ATOM   1260  CA  ASN A 158      -1.468 -14.678   3.514  1.00 98.70           C  
ATOM   1261  C   ASN A 158      -0.156 -13.959   3.896  1.00 98.70           C  
ATOM   1262  CB  ASN A 158      -1.610 -16.094   4.099  1.00 98.70           C  
ATOM   1263  O   ASN A 158       0.643 -13.579   3.042  1.00 98.70           O  
ATOM   1264  CG  ASN A 158      -0.439 -17.001   3.775  1.00 98.70           C  
ATOM   1265  ND2 ASN A 158      -0.598 -18.002   2.954  1.00 98.70           N  
ATOM   1266  OD1 ASN A 158       0.642 -16.844   4.303  1.00 98.70           O  
ATOM   1267  N   TYR A 159       0.089 -13.772   5.196  1.00 98.58           N  
ATOM   1268  CA  TYR A 159       1.297 -13.095   5.685  1.00 98.58           C  
ATOM   1269  C   TYR A 159       2.619 -13.729   5.210  1.00 98.58           C  
ATOM   1270  CB  TYR A 159       1.268 -13.015   7.218  1.00 98.58           C  
ATOM   1271  O   TYR A 159       3.579 -12.997   5.008  1.00 98.58           O  
ATOM   1272  CG  TYR A 159       1.333 -14.359   7.920  1.00 98.58           C  
ATOM   1273  CD1 TYR A 159       0.143 -14.999   8.311  1.00 98.58           C  
ATOM   1274  CD2 TYR A 159       2.575 -14.972   8.173  1.00 98.58           C  
ATOM   1275  CE1 TYR A 159       0.187 -16.263   8.929  1.00 98.58           C  
ATOM   1276  CE2 TYR A 159       2.628 -16.231   8.798  1.00 98.58           C  
ATOM   1277  OH  TYR A 159       1.478 -18.121   9.731  1.00 98.58           O  
ATOM   1278  CZ  TYR A 159       1.433 -16.886   9.162  1.00 98.58           C  
ATOM   1279  N   LYS A 160       2.695 -15.052   5.002  1.00 98.73           N  
ATOM   1280  CA  LYS A 160       3.913 -15.707   4.487  1.00 98.73           C  
ATOM   1281  C   LYS A 160       4.169 -15.329   3.038  1.00 98.73           C  
ATOM   1282  CB  LYS A 160       3.843 -17.234   4.578  1.00 98.73           C  
ATOM   1283  O   LYS A 160       5.286 -14.987   2.697  1.00 98.73           O  
ATOM   1284  CG  LYS A 160       3.677 -17.741   6.008  1.00 98.73           C  
ATOM   1285  CD  LYS A 160       3.728 -19.267   6.013  1.00 98.73           C  
ATOM   1286  CE  LYS A 160       3.654 -19.779   7.449  1.00 98.73           C  
ATOM   1287  NZ  LYS A 160       3.685 -21.259   7.467  1.00 98.73           N  
ATOM   1288  N   GLU A 161       3.122 -15.320   2.222  1.00 98.75           N  
ATOM   1289  CA  GLU A 161       3.212 -14.889   0.825  1.00 98.75           C  
ATOM   1290  C   GLU A 161       3.650 -13.417   0.735  1.00 98.75           C  
ATOM   1291  CB  GLU A 161       1.848 -15.101   0.153  1.00 98.75           C  
ATOM   1292  O   GLU A 161       4.498 -13.062  -0.079  1.00 98.75           O  
ATOM   1293  CG  GLU A 161       1.478 -16.582  -0.002  1.00 98.75           C  
ATOM   1294  CD  GLU A 161       0.020 -16.746  -0.447  1.00 98.75           C  
ATOM   1295  OE1 GLU A 161      -0.248 -16.729  -1.663  1.00 98.75           O  
ATOM   1296  OE2 GLU A 161      -0.840 -16.900   0.461  1.00 98.75           O  
ATOM   1297  N   ALA A 162       3.149 -12.569   1.638  1.00 98.79           N  
ATOM   1298  CA  ALA A 162       3.601 -11.185   1.770  1.00 98.79           C  
ATOM   1299  C   ALA A 162       5.085 -11.083   2.159  1.00 98.79           C  
ATOM   1300  CB  ALA A 162       2.718 -10.508   2.820  1.00 98.79           C  
ATOM   1301  O   ALA A 162       5.820 -10.247   1.633  1.00 98.79           O  
ATOM   1302  N   TRP A 163       5.534 -11.929   3.088  1.00 98.74           N  
ATOM   1303  CA  TRP A 163       6.933 -11.990   3.502  1.00 98.74           C  
ATOM   1304  C   TRP A 163       7.844 -12.440   2.363  1.00 98.74           C  
ATOM   1305  CB  TRP A 163       7.070 -12.906   4.723  1.00 98.74           C  
ATOM   1306  O   TRP A 163       8.868 -11.799   2.143  1.00 98.74           O  
ATOM   1307  CG  TRP A 163       6.436 -12.436   5.999  1.00 98.74           C  
ATOM   1308  CD1 TRP A 163       5.838 -11.241   6.218  1.00 98.74           C  
ATOM   1309  CD2 TRP A 163       6.274 -13.189   7.233  1.00 98.74           C  
ATOM   1310  CE2 TRP A 163       5.525 -12.396   8.153  1.00 98.74           C  
ATOM   1311  CE3 TRP A 163       6.681 -14.471   7.660  1.00 98.74           C  
ATOM   1312  NE1 TRP A 163       5.268 -11.222   7.477  1.00 98.74           N  
ATOM   1313  CH2 TRP A 163       5.625 -14.134   9.836  1.00 98.74           C  
ATOM   1314  CZ2 TRP A 163       5.197 -12.855   9.437  1.00 98.74           C  
ATOM   1315  CZ3 TRP A 163       6.366 -14.939   8.950  1.00 98.74           C  
ATOM   1316  N   ASP A 164       7.433 -13.451   1.598  1.00 98.59           N  
ATOM   1317  CA  ASP A 164       8.171 -13.951   0.438  1.00 98.59           C  
ATOM   1318  C   ASP A 164       8.328 -12.859  -0.637  1.00 98.59           C  
ATOM   1319  CB  ASP A 164       7.452 -15.177  -0.161  1.00 98.59           C  
ATOM   1320  O   ASP A 164       9.404 -12.704  -1.213  1.00 98.59           O  
ATOM   1321  CG  ASP A 164       7.414 -16.435   0.724  1.00 98.59           C  
ATOM   1322  OD1 ASP A 164       8.170 -16.520   1.716  1.00 98.59           O  
ATOM   1323  OD2 ASP A 164       6.627 -17.348   0.378  1.00 98.59           O  
ATOM   1324  N   VAL A 165       7.285 -12.056  -0.899  1.00 98.48           N  
ATOM   1325  CA  VAL A 165       7.361 -10.899  -1.817  1.00 98.48           C  
ATOM   1326  C   VAL A 165       8.400  -9.880  -1.333  1.00 98.48           C  
ATOM   1327  CB  VAL A 165       5.977 -10.240  -1.992  1.00 98.48           C  
ATOM   1328  O   VAL A 165       9.253  -9.457  -2.112  1.00 98.48           O  
ATOM   1329  CG1 VAL A 165       6.037  -8.913  -2.764  1.00 98.48           C  
ATOM   1330  CG2 VAL A 165       5.004 -11.152  -2.753  1.00 98.48           C  
ATOM   1331  N   ILE A 166       8.390  -9.530  -0.044  1.00 98.77           N  
ATOM   1332  CA  ILE A 166       9.359  -8.583   0.529  1.00 98.77           C  
ATOM   1333  C   ILE A 166      10.784  -9.146   0.470  1.00 98.77           C  
ATOM   1334  CB  ILE A 166       8.950  -8.203   1.968  1.00 98.77           C  
ATOM   1335  O   ILE A 166      11.708  -8.427   0.096  1.00 98.77           O  
ATOM   1336  CG1 ILE A 166       7.647  -7.375   1.939  1.00 98.77           C  
ATOM   1337  CG2 ILE A 166      10.061  -7.415   2.694  1.00 98.77           C  
ATOM   1338  CD1 ILE A 166       6.989  -7.252   3.314  1.00 98.77           C  
ATOM   1339  N   GLU A 167      10.988 -10.418   0.815  1.00 98.52           N  
ATOM   1340  CA  GLU A 167      12.305 -11.063   0.757  1.00 98.52           C  
ATOM   1341  C   GLU A 167      12.854 -11.115  -0.671  1.00 98.52           C  
ATOM   1342  CB  GLU A 167      12.245 -12.478   1.348  1.00 98.52           C  
ATOM   1343  O   GLU A 167      14.026 -10.781  -0.879  1.00 98.52           O  
ATOM   1344  CG  GLU A 167      12.162 -12.445   2.880  1.00 98.52           C  
ATOM   1345  CD  GLU A 167      12.157 -13.840   3.530  1.00 98.52           C  
ATOM   1346  OE1 GLU A 167      12.362 -13.891   4.767  1.00 98.52           O  
ATOM   1347  OE2 GLU A 167      12.002 -14.846   2.807  1.00 98.52           O  
ATOM   1348  N   ARG A 168      12.012 -11.454  -1.661  1.00 98.29           N  
ATOM   1349  CA  ARG A 168      12.375 -11.366  -3.085  1.00 98.29           C  
ATOM   1350  C   ARG A 168      12.789  -9.945  -3.451  1.00 98.29           C  
ATOM   1351  CB  ARG A 168      11.221 -11.824  -3.994  1.00 98.29           C  
ATOM   1352  O   ARG A 168      13.849  -9.774  -4.049  1.00 98.29           O  
ATOM   1353  CG  ARG A 168      11.038 -13.350  -4.032  1.00 98.29           C  
ATOM   1354  CD  ARG A 168      10.086 -13.776  -5.165  1.00 98.29           C  
ATOM   1355  NE  ARG A 168       8.718 -13.223  -5.025  1.00 98.29           N  
ATOM   1356  NH1 ARG A 168       8.193 -12.929  -7.263  1.00 98.29           N  
ATOM   1357  NH2 ARG A 168       6.709 -12.369  -5.716  1.00 98.29           N  
ATOM   1358  CZ  ARG A 168       7.887 -12.853  -5.998  1.00 98.29           C  
ATOM   1359  N   GLY A 169      12.022  -8.944  -3.020  1.00 98.33           N  
ATOM   1360  CA  GLY A 169      12.327  -7.540  -3.280  1.00 98.33           C  
ATOM   1361  C   GLY A 169      13.665  -7.091  -2.689  1.00 98.33           C  
ATOM   1362  O   GLY A 169      14.454  -6.430  -3.365  1.00 98.33           O  
ATOM   1363  N   ILE A 170      13.968  -7.485  -1.448  1.00 98.29           N  
ATOM   1364  CA  ILE A 170      15.262  -7.206  -0.800  1.00 98.29           C  
ATOM   1365  C   ILE A 170      16.408  -7.862  -1.583  1.00 98.29           C  
ATOM   1366  CB  ILE A 170      15.248  -7.698   0.669  1.00 98.29           C  
ATOM   1367  O   ILE A 170      17.448  -7.239  -1.815  1.00 98.29           O  
ATOM   1368  CG1 ILE A 170      14.248  -6.887   1.523  1.00 98.29           C  
ATOM   1369  CG2 ILE A 170      16.650  -7.606   1.308  1.00 98.29           C  
ATOM   1370  CD1 ILE A 170      13.923  -7.535   2.874  1.00 98.29           C  
ATOM   1371  N   ALA A 171      16.237  -9.125  -1.983  1.00 98.05           N  
ATOM   1372  CA  ALA A 171      17.252  -9.868  -2.721  1.00 98.05           C  
ATOM   1373  C   ALA A 171      17.506  -9.274  -4.118  1.00 98.05           C  
ATOM   1374  CB  ALA A 171      16.824 -11.338  -2.793  1.00 98.05           C  
ATOM   1375  O   ALA A 171      18.666  -9.143  -4.517  1.00 98.05           O  
ATOM   1376  N   ALA A 172      16.445  -8.882  -4.830  1.00 97.58           N  
ATOM   1377  CA  ALA A 172      16.516  -8.264  -6.150  1.00 97.58           C  
ATOM   1378  C   ALA A 172      17.257  -6.919  -6.107  1.00 97.58           C  
ATOM   1379  CB  ALA A 172      15.090  -8.114  -6.690  1.00 97.58           C  
ATOM   1380  O   ALA A 172      18.206  -6.718  -6.863  1.00 97.58           O  
ATOM   1381  N   GLU A 173      16.924  -6.047  -5.154  1.00 96.56           N  
ATOM   1382  CA  GLU A 173      17.619  -4.768  -4.962  1.00 96.56           C  
ATOM   1383  C   GLU A 173      19.106  -4.970  -4.613  1.00 96.56           C  
ATOM   1384  CB  GLU A 173      16.900  -4.005  -3.839  1.00 96.56           C  
ATOM   1385  O   GLU A 173      19.994  -4.276  -5.120  1.00 96.56           O  
ATOM   1386  CG  GLU A 173      17.579  -2.696  -3.418  1.00 96.56           C  
ATOM   1387  CD  GLU A 173      17.509  -1.550  -4.430  1.00 96.56           C  
ATOM   1388  OE1 GLU A 173      17.881  -0.439  -3.967  1.00 96.56           O  
ATOM   1389  OE2 GLU A 173      17.194  -1.779  -5.609  1.00 96.56           O  
ATOM   1390  N   ALA A 174      19.412  -5.943  -3.748  1.00 95.15           N  
ATOM   1391  CA  ALA A 174      20.790  -6.263  -3.381  1.00 95.15           C  
ATOM   1392  C   ALA A 174      21.606  -6.820  -4.561  1.00 95.15           C  
ATOM   1393  CB  ALA A 174      20.772  -7.249  -2.209  1.00 95.15           C  
ATOM   1394  O   ALA A 174      22.825  -6.630  -4.600  1.00 95.15           O  
ATOM   1395  N   ALA A 175      20.964  -7.515  -5.503  1.00 94.67           N  
ATOM   1396  CA  ALA A 175      21.584  -7.963  -6.745  1.00 94.67           C  
ATOM   1397  C   ALA A 175      21.767  -6.802  -7.734  1.00 94.67           C  
ATOM   1398  CB  ALA A 175      20.743  -9.100  -7.335  1.00 94.67           C  
ATOM   1399  O   ALA A 175      22.840  -6.680  -8.321  1.00 94.67           O  
ATOM   1400  N   HIS A 176      20.770  -5.921  -7.855  1.00 90.89           N  
ATOM   1401  CA  HIS A 176      20.806  -4.754  -8.735  1.00 90.89           C  
ATOM   1402  C   HIS A 176      21.943  -3.786  -8.372  1.00 90.89           C  
ATOM   1403  CB  HIS A 176      19.432  -4.070  -8.695  1.00 90.89           C  
ATOM   1404  O   HIS A 176      22.689  -3.359  -9.243  1.00 90.89           O  
ATOM   1405  CG  HIS A 176      19.316  -2.949  -9.692  1.00 90.89           C  
ATOM   1406  CD2 HIS A 176      19.229  -1.612  -9.416  1.00 90.89           C  
ATOM   1407  ND1 HIS A 176      19.298  -3.084 -11.061  1.00 90.89           N  
ATOM   1408  CE1 HIS A 176      19.215  -1.855 -11.597  1.00 90.89           C  
ATOM   1409  NE2 HIS A 176      19.182  -0.924 -10.633  1.00 90.89           N  
ATOM   1410  N   LYS A 177      22.172  -3.529  -7.076  1.00 84.39           N  
ATOM   1411  CA  LYS A 177      23.265  -2.660  -6.586  1.00 84.39           C  
ATOM   1412  C   LYS A 177      24.689  -3.189  -6.805  1.00 84.39           C  
ATOM   1413  CB  LYS A 177      23.058  -2.391  -5.090  1.00 84.39           C  
ATOM   1414  O   LYS A 177      25.642  -2.464  -6.525  1.00 84.39           O  
ATOM   1415  CG  LYS A 177      21.953  -1.364  -4.864  1.00 84.39           C  
ATOM   1416  CD  LYS A 177      21.733  -1.148  -3.366  1.00 84.39           C  
ATOM   1417  CE  LYS A 177      20.708  -0.028  -3.234  1.00 84.39           C  
ATOM   1418  NZ  LYS A 177      19.779  -0.245  -2.111  1.00 84.39           N  
ATOM   1419  N   LYS A 178      24.857  -4.458  -7.191  1.00 69.58           N  
ATOM   1420  CA  LYS A 178      26.180  -5.057  -7.456  1.00 69.58           C  
ATOM   1421  C   LYS A 178      26.648  -4.864  -8.901  1.00 69.58           C  
ATOM   1422  CB  LYS A 178      26.165  -6.549  -7.104  1.00 69.58           C  
ATOM   1423  O   LYS A 178      27.792  -5.217  -9.188  1.00 69.58           O  
ATOM   1424  CG  LYS A 178      26.120  -6.790  -5.594  1.00 69.58           C  
ATOM   1425  CD  LYS A 178      26.001  -8.293  -5.335  1.00 69.58           C  
ATOM   1426  CE  LYS A 178      25.908  -8.557  -3.835  1.00 69.58           C  
ATOM   1427  NZ  LYS A 178      25.698 -10.000  -3.574  1.00 69.58           N  
ATOM   1428  N   VAL A 179      25.769  -4.380  -9.775  1.00 59.64           N  
ATOM   1429  CA  VAL A 179      26.035  -4.073 -11.187  1.00 59.64           C  
ATOM   1430  C   VAL A 179      26.460  -2.616 -11.311  1.00 59.64           C  
ATOM   1431  CB  VAL A 179      24.792  -4.382 -12.035  1.00 59.64           C  
ATOM   1432  O   VAL A 179      27.406  -2.364 -12.088  1.00 59.64           O  
ATOM   1433  CG1 VAL A 179      25.096  -4.212 -13.527  1.00 59.64           C  
ATOM   1434  CG2 VAL A 179      24.314  -5.828 -11.819  1.00 59.64           C  
ATOM   1435  OXT VAL A 179      25.856  -1.797 -10.587  1.00 59.64           O  
TER    1436      VAL A 179                                                      
ENDMDL                                                                          
END                                                                             
