# Supplementary material for: The inorganic pyrophosphatases of microorganisms: a structural and functional review
Source: PeerJ. 2024 Jun 24;12:e17496. doi: 10.7717/peerj.17496 (PMC11210485; doi:10.7717/peerj.17496)
Supplement: Supplemental Information 1 [file peerj-12-17496-s001.zip › Supplementary Files/Familiy I models/AF-Q9X8I9-F1-model_v4_Streptomyces.pdb]

HEADER                                            01-JUN-22                     
TITLE     ALPHAFOLD MONOMER V2.0 PREDICTION FOR INORGANIC PYROPHOSPHATASE       
TITLE    2 (Q9X8I9)                                                             
COMPND    MOL_ID: 1;                                                            
COMPND   2 MOLECULE: INORGANIC PYROPHOSPHATASE;                                 
COMPND   3 CHAIN: A                                                             
SOURCE    MOL_ID: 1;                                                            
SOURCE   2 ORGANISM_SCIENTIFIC: STREPTOMYCES COELICOLOR (STRAIN ATCC BAA-471 /  
SOURCE   3 A3(2) / M145);                                                       
SOURCE   4 ORGANISM_TAXID: 100226                                               
REMARK   1                                                                      
REMARK   1 REFERENCE 1                                                          
REMARK   1  AUTH   JOHN JUMPER, RICHARD EVANS, ALEXANDER PRITZEL, TIM GREEN,    
REMARK   1  AUTH 2 MICHAEL FIGURNOV, OLAF RONNEBERGER, KATHRYN TUNYASUVUNAKOOL, 
REMARK   1  AUTH 3 RUSS BATES, AUGUSTIN ZIDEK, ANNA POTAPENKO, ALEX BRIDGLAND,  
REMARK   1  AUTH 4 CLEMENS MEYER, SIMON A A KOHL, ANDREW J BALLARD,             
REMARK   1  AUTH 5 ANDREW COWIE, BERNARDINO ROMERA-PAREDES, STANISLAV NIKOLOV,  
REMARK   1  AUTH 6 RISHUB JAIN, JONAS ADLER, TREVOR BACK, STIG PETERSEN,        
REMARK   1  AUTH 7 DAVID REIMAN, ELLEN CLANCY, MICHAL ZIELINSKI,                
REMARK   1  AUTH 8 MARTIN STEINEGGER, MICHALINA PACHOLSKA, TAMAS BERGHAMMER,    
REMARK   1  AUTH 9 DAVID SILVER, ORIOL VINYALS, ANDREW W SENIOR,                
REMARK   1  AUTH10 KORAY KAVUKCUOGLU, PUSHMEET KOHLI, DEMIS HASSABIS            
REMARK   1  TITL   HIGHLY ACCURATE PROTEIN STRUCTURE PREDICTION WITH ALPHAFOLD  
REMARK   1  REF    NATURE                        V. 596   583 2021              
REMARK   1  REFN                   ISSN 0028-0836                               
REMARK   1  PMID   34265844                                                     
REMARK   1  DOI    10.1038/s41586-021-03819-2                                   
REMARK   1                                                                      
REMARK   1 DISCLAIMERS                                                          
REMARK   1 ALPHAFOLD DATA, COPYRIGHT (2021) DEEPMIND TECHNOLOGIES LIMITED. THE  
REMARK   1 INFORMATION PROVIDED IS THEORETICAL MODELLING ONLY AND CAUTION SHOULD
REMARK   1 BE EXERCISED IN ITS USE. IT IS PROVIDED "AS-IS" WITHOUT ANY WARRANTY 
REMARK   1 OF ANY KIND, WHETHER EXPRESSED OR IMPLIED. NO WARRANTY IS GIVEN THAT 
REMARK   1 USE OF THE INFORMATION SHALL NOT INFRINGE THE RIGHTS OF ANY THIRD    
REMARK   1 PARTY. THE INFORMATION IS NOT INTENDED TO BE A SUBSTITUTE FOR        
REMARK   1 PROFESSIONAL MEDICAL ADVICE, DIAGNOSIS, OR TREATMENT, AND DOES NOT   
REMARK   1 CONSTITUTE MEDICAL OR OTHER PROFESSIONAL ADVICE. IT IS AVAILABLE FOR 
REMARK   1 ACADEMIC AND COMMERCIAL PURPOSES, UNDER CC-BY 4.0 LICENCE.           
DBREF  XXXX A    1   163  UNP    Q9X8I9   IPYR_STRCO       1    163             
SEQRES   1 A  163  MET GLU PHE ASP VAL THR ILE GLU ILE PRO LYS GLY SER          
SEQRES   2 A  163  ARG ASN LYS TYR GLU VAL ASP HIS GLU THR GLY ARG ILE          
SEQRES   3 A  163  ARG LEU ASP ARG ARG LEU PHE THR SER THR ALA TYR PRO          
SEQRES   4 A  163  THR ASP TYR GLY PHE VAL GLU ASN THR LEU GLY GLU ASP          
SEQRES   5 A  163  GLY ASP PRO LEU ASP ALA LEU VAL ILE LEU ASP GLU PRO          
SEQRES   6 A  163  THR PHE PRO GLY CYS LEU ILE ARG CYS ARG ALA ILE GLY          
SEQRES   7 A  163  MET PHE ARG MET THR ASP GLU ALA GLY GLY ASP ASP LYS          
SEQRES   8 A  163  LEU LEU CYS VAL PRO SER THR ASP PRO ARG VAL GLU HIS          
SEQRES   9 A  163  LEU ARG ASP ILE HIS HIS VAL SER GLU PHE ASP ARG LEU          
SEQRES  10 A  163  GLU ILE GLN HIS PHE PHE GLU VAL TYR LYS ASP LEU GLU          
SEQRES  11 A  163  PRO GLY LYS SER VAL GLU GLY ALA ASP TRP VAL GLY ARG          
SEQRES  12 A  163  THR GLU ALA GLU ALA GLU ILE GLU ARG SER TYR LYS ARG          
SEQRES  13 A  163  PHE LYS ASP GLN GLY GLY HIS                                  
CRYST1    1.000    1.000    1.000  90.00  90.00  90.00 P 1           1          
ORIGX1      1.000000  0.000000  0.000000        0.00000                         
ORIGX2      0.000000  1.000000  0.000000        0.00000                         
ORIGX3      0.000000  0.000000  1.000000        0.00000                         
SCALE1      1.000000  0.000000  0.000000        0.00000                         
SCALE2      0.000000  1.000000  0.000000        0.00000                         
SCALE3      0.000000  0.000000  1.000000        0.00000                         
MODEL        1                                                                  
ATOM      1  N   MET A   1     -19.839   5.357  -6.777  1.00 95.68           N  
ATOM      2  CA  MET A   1     -19.796   5.947  -5.425  1.00 95.68           C  
ATOM      3  C   MET A   1     -18.594   6.879  -5.329  1.00 95.68           C  
ATOM      4  CB  MET A   1     -19.742   4.797  -4.423  1.00 95.68           C  
ATOM      5  O   MET A   1     -17.605   6.607  -5.999  1.00 95.68           O  
ATOM      6  CG  MET A   1     -19.517   5.212  -2.972  1.00 95.68           C  
ATOM      7  SD  MET A   1     -19.764   3.862  -1.797  1.00 95.68           S  
ATOM      8  CE  MET A   1     -18.949   2.475  -2.630  1.00 95.68           C  
ATOM      9  N   GLU A   2     -18.697   7.976  -4.576  1.00 98.04           N  
ATOM     10  CA  GLU A   2     -17.583   8.908  -4.330  1.00 98.04           C  
ATOM     11  C   GLU A   2     -17.219   8.911  -2.842  1.00 98.04           C  
ATOM     12  CB  GLU A   2     -17.929  10.339  -4.765  1.00 98.04           C  
ATOM     13  O   GLU A   2     -18.110   8.756  -2.007  1.00 98.04           O  
ATOM     14  CG  GLU A   2     -18.212  10.494  -6.267  1.00 98.04           C  
ATOM     15  CD  GLU A   2     -18.424  11.968  -6.638  1.00 98.04           C  
ATOM     16  OE1 GLU A   2     -18.028  12.384  -7.743  1.00 98.04           O  
ATOM     17  OE2 GLU A   2     -18.946  12.724  -5.792  1.00 98.04           O  
ATOM     18  N   PHE A   3     -15.936   9.082  -2.532  1.00 98.69           N  
ATOM     19  CA  PHE A   3     -15.371   9.056  -1.178  1.00 98.69           C  
ATOM     20  C   PHE A   3     -14.049   9.830  -1.145  1.00 98.69           C  
ATOM     21  CB  PHE A   3     -15.154   7.600  -0.734  1.00 98.69           C  
ATOM     22  O   PHE A   3     -13.456  10.076  -2.195  1.00 98.69           O  
ATOM     23  CG  PHE A   3     -14.447   6.726  -1.753  1.00 98.69           C  
ATOM     24  CD1 PHE A   3     -15.206   6.000  -2.689  1.00 98.69           C  
ATOM     25  CD2 PHE A   3     -13.043   6.645  -1.778  1.00 98.69           C  
ATOM     26  CE1 PHE A   3     -14.568   5.205  -3.654  1.00 98.69           C  
ATOM     27  CE2 PHE A   3     -12.405   5.827  -2.725  1.00 98.69           C  
ATOM     28  CZ  PHE A   3     -13.167   5.109  -3.663  1.00 98.69           C  
ATOM     29  N   ASP A   4     -13.587  10.203   0.045  1.00 98.76           N  
ATOM     30  CA  ASP A   4     -12.309  10.891   0.209  1.00 98.76           C  
ATOM     31  C   ASP A   4     -11.190   9.888   0.519  1.00 98.76           C  
ATOM     32  CB  ASP A   4     -12.416  11.998   1.267  1.00 98.76           C  
ATOM     33  O   ASP A   4     -11.358   8.982   1.338  1.00 98.76           O  
ATOM     34  CG  ASP A   4     -13.295  13.184   0.838  1.00 98.76           C  
ATOM     35  OD1 ASP A   4     -13.385  13.470  -0.382  1.00 98.76           O  
ATOM     36  OD2 ASP A   4     -13.887  13.828   1.734  1.00 98.76           O  
ATOM     37  N   VAL A   5     -10.056  10.058  -0.160  1.00 98.87           N  
ATOM     38  CA  VAL A   5      -8.812   9.319   0.081  1.00 98.87           C  
ATOM     39  C   VAL A   5      -7.771  10.288   0.624  1.00 98.87           C  
ATOM     40  CB  VAL A   5      -8.301   8.632  -1.201  1.00 98.87           C  
ATOM     41  O   VAL A   5      -7.496  11.308  -0.017  1.00 98.87           O  
ATOM     42  CG1 VAL A   5      -6.973   7.903  -0.974  1.00 98.87           C  
ATOM     43  CG2 VAL A   5      -9.305   7.597  -1.722  1.00 98.87           C  
ATOM     44  N   THR A   6      -7.173   9.960   1.766  1.00 98.80           N  
ATOM     45  CA  THR A   6      -6.004  10.670   2.297  1.00 98.80           C  
ATOM     46  C   THR A   6      -4.746   9.986   1.795  1.00 98.80           C  
ATOM     47  CB  THR A   6      -6.038  10.750   3.828  1.00 98.80           C  
ATOM     48  O   THR A   6      -4.519   8.813   2.070  1.00 98.80           O  
ATOM     49  CG2 THR A   6      -4.718  11.218   4.445  1.00 98.80           C  
ATOM     50  OG1 THR A   6      -6.958  11.757   4.154  1.00 98.80           O  
ATOM     51  N   ILE A   7      -3.924  10.718   1.042  1.00 98.86           N  
ATOM     52  CA  ILE A   7      -2.678  10.198   0.476  1.00 98.86           C  
ATOM     53  C   ILE A   7      -1.597  10.162   1.545  1.00 98.86           C  
ATOM     54  CB  ILE A   7      -2.234  11.022  -0.754  1.00 98.86           C  
ATOM     55  O   ILE A   7      -1.296  11.172   2.174  1.00 98.86           O  
ATOM     56  CG1 ILE A   7      -3.338  11.105  -1.831  1.00 98.86           C  
ATOM     57  CG2 ILE A   7      -0.941  10.445  -1.361  1.00 98.86           C  
ATOM     58  CD1 ILE A   7      -3.889   9.756  -2.313  1.00 98.86           C  
ATOM     59  N   GLU A   8      -0.950   9.018   1.702  1.00 98.84           N  
ATOM     60  CA  GLU A   8       0.193   8.840   2.591  1.00 98.84           C  
ATOM     61  C   GLU A   8       1.499   8.878   1.802  1.00 98.84           C  
ATOM     62  CB  GLU A   8       0.058   7.504   3.319  1.00 98.84           C  
ATOM     63  O   GLU A   8       2.468   9.525   2.202  1.00 98.84           O  
ATOM     64  CG  GLU A   8      -1.229   7.430   4.141  1.00 98.84           C  
ATOM     65  CD  GLU A   8      -1.249   6.125   4.922  1.00 98.84           C  
ATOM     66  OE1 GLU A   8      -1.313   6.225   6.162  1.00 98.84           O  
ATOM     67  OE2 GLU A   8      -1.112   5.076   4.264  1.00 98.84           O  
ATOM     68  N   ILE A   9       1.522   8.217   0.644  1.00 98.81           N  
ATOM     69  CA  ILE A   9       2.737   7.941  -0.114  1.00 98.81           C  
ATOM     70  C   ILE A   9       2.545   8.399  -1.563  1.00 98.81           C  
ATOM     71  CB  ILE A   9       3.115   6.448  -0.018  1.00 98.81           C  
ATOM     72  O   ILE A   9       1.816   7.758  -2.317  1.00 98.81           O  
ATOM     73  CG1 ILE A   9       3.152   5.961   1.448  1.00 98.81           C  
ATOM     74  CG2 ILE A   9       4.495   6.278  -0.671  1.00 98.81           C  
ATOM     75  CD1 ILE A   9       3.342   4.455   1.602  1.00 98.81           C  
ATOM     76  N   PRO A  10       3.209   9.488  -1.987  1.00 98.77           N  
ATOM     77  CA  PRO A  10       3.163   9.922  -3.376  1.00 98.77           C  
ATOM     78  C   PRO A  10       3.874   8.931  -4.302  1.00 98.77           C  
ATOM     79  CB  PRO A  10       3.817  11.306  -3.416  1.00 98.77           C  
ATOM     80  O   PRO A  10       4.877   8.307  -3.921  1.00 98.77           O  
ATOM     81  CG  PRO A  10       3.787  11.773  -1.965  1.00 98.77           C  
ATOM     82  CD  PRO A  10       3.882  10.478  -1.168  1.00 98.77           C  
ATOM     83  N   LYS A  11       3.409   8.856  -5.551  1.00 98.70           N  
ATOM     84  CA  LYS A  11       4.019   8.062  -6.620  1.00 98.70           C  
ATOM     85  C   LYS A  11       5.528   8.304  -6.706  1.00 98.70           C  
ATOM     86  CB  LYS A  11       3.314   8.397  -7.942  1.00 98.70           C  
ATOM     87  O   LYS A  11       6.010   9.436  -6.686  1.00 98.70           O  
ATOM     88  CG  LYS A  11       3.914   7.642  -9.133  1.00 98.70           C  
ATOM     89  CD  LYS A  11       3.084   7.899 -10.393  1.00 98.70           C  
ATOM     90  CE  LYS A  11       3.676   7.122 -11.572  1.00 98.70           C  
ATOM     91  NZ  LYS A  11       2.782   7.192 -12.753  1.00 98.70           N  
ATOM     92  N   GLY A  12       6.284   7.217  -6.837  1.00 98.40           N  
ATOM     93  CA  GLY A  12       7.744   7.232  -6.938  1.00 98.40           C  
ATOM     94  C   GLY A  12       8.478   7.316  -5.594  1.00 98.40           C  
ATOM     95  O   GLY A  12       9.711   7.269  -5.574  1.00 98.40           O  
ATOM     96  N   SER A  13       7.769   7.397  -4.464  1.00 98.44           N  
ATOM     97  CA  SER A  13       8.400   7.369  -3.144  1.00 98.44           C  
ATOM     98  C   SER A  13       8.923   5.974  -2.781  1.00 98.44           C  
ATOM     99  CB  SER A  13       7.438   7.862  -2.065  1.00 98.44           C  
ATOM    100  O   SER A  13       8.284   4.952  -3.031  1.00 98.44           O  
ATOM    101  OG  SER A  13       8.113   7.909  -0.814  1.00 98.44           O  
ATOM    102  N   ARG A  14      10.088   5.948  -2.122  1.00 98.27           N  
ATOM    103  CA  ARG A  14      10.632   4.775  -1.403  1.00 98.27           C  
ATOM    104  C   ARG A  14      10.479   4.880   0.112  1.00 98.27           C  
ATOM    105  CB  ARG A  14      12.110   4.564  -1.747  1.00 98.27           C  
ATOM    106  O   ARG A  14      10.861   3.961   0.831  1.00 98.27           O  
ATOM    107  CG  ARG A  14      12.309   4.300  -3.240  1.00 98.27           C  
ATOM    108  CD  ARG A  14      13.715   3.789  -3.586  1.00 98.27           C  
ATOM    109  NE  ARG A  14      14.148   2.632  -2.768  1.00 98.27           N  
ATOM    110  NH1 ARG A  14      16.269   2.478  -3.606  1.00 98.27           N  
ATOM    111  NH2 ARG A  14      15.632   1.089  -1.976  1.00 98.27           N  
ATOM    112  CZ  ARG A  14      15.343   2.076  -2.775  1.00 98.27           C  
ATOM    113  N   ASN A  15      10.007   6.022   0.594  1.00 98.50           N  
ATOM    114  CA  ASN A  15       9.662   6.212   1.991  1.00 98.50           C  
ATOM    115  C   ASN A  15       8.211   5.774   2.164  1.00 98.50           C  
ATOM    116  CB  ASN A  15       9.871   7.686   2.352  1.00 98.50           C  
ATOM    117  O   ASN A  15       7.324   6.360   1.540  1.00 98.50           O  
ATOM    118  CG  ASN A  15      11.325   8.085   2.505  1.00 98.50           C  
ATOM    119  ND2 ASN A  15      11.577   9.371   2.507  1.00 98.50           N  
ATOM    120  OD1 ASN A  15      12.245   7.284   2.612  1.00 98.50           O  
ATOM    121  N   LYS A  16       8.000   4.747   2.989  1.00 98.39           N  
ATOM    122  CA  LYS A  16       6.680   4.323   3.434  1.00 98.39           C  
ATOM    123  C   LYS A  16       6.258   5.243   4.572  1.00 98.39           C  
ATOM    124  CB  LYS A  16       6.689   2.842   3.846  1.00 98.39           C  
ATOM    125  O   LYS A  16       6.764   5.137   5.690  1.00 98.39           O  
ATOM    126  CG  LYS A  16       5.245   2.337   4.009  1.00 98.39           C  
ATOM    127  CD  LYS A  16       5.188   0.899   4.530  1.00 98.39           C  
ATOM    128  CE  LYS A  16       3.808   0.242   4.338  1.00 98.39           C  
ATOM    129  NZ  LYS A  16       2.737   0.834   5.182  1.00 98.39           N  
ATOM    130  N   TYR A  17       5.423   6.210   4.232  1.00 98.62           N  
ATOM    131  CA  TYR A  17       4.739   7.045   5.204  1.00 98.62           C  
ATOM    132  C   TYR A  17       3.439   6.369   5.620  1.00 98.62           C  
ATOM    133  CB  TYR A  17       4.447   8.420   4.611  1.00 98.62           C  
ATOM    134  O   TYR A  17       2.854   5.647   4.820  1.00 98.62           O  
ATOM    135  CG  TYR A  17       5.671   9.175   4.134  1.00 98.62           C  
ATOM    136  CD1 TYR A  17       6.537   9.757   5.077  1.00 98.62           C  
ATOM    137  CD2 TYR A  17       5.946   9.283   2.758  1.00 98.62           C  
ATOM    138  CE1 TYR A  17       7.685  10.447   4.646  1.00 98.62           C  
ATOM    139  CE2 TYR A  17       7.101   9.960   2.319  1.00 98.62           C  
ATOM    140  OH  TYR A  17       9.097  11.190   2.864  1.00 98.62           O  
ATOM    141  CZ  TYR A  17       7.970  10.542   3.266  1.00 98.62           C  
ATOM    142  N   GLU A  18       3.011   6.640   6.842  1.00 97.64           N  
ATOM    143  CA  GLU A  18       1.730   6.205   7.392  1.00 97.64           C  
ATOM    144  C   GLU A  18       1.140   7.345   8.227  1.00 97.64           C  
ATOM    145  CB  GLU A  18       1.918   4.956   8.264  1.00 97.64           C  
ATOM    146  O   GLU A  18       1.876   8.132   8.839  1.00 97.64           O  
ATOM    147  CG  GLU A  18       2.303   3.715   7.442  1.00 97.64           C  
ATOM    148  CD  GLU A  18       2.622   2.490   8.306  1.00 97.64           C  
ATOM    149  OE1 GLU A  18       2.966   1.455   7.682  1.00 97.64           O  
ATOM    150  OE2 GLU A  18       2.695   2.617   9.544  1.00 97.64           O  
ATOM    151  N   VAL A  19      -0.178   7.458   8.252  1.00 97.93           N  
ATOM    152  CA  VAL A  19      -0.914   8.304   9.179  1.00 97.93           C  
ATOM    153  C   VAL A  19      -1.127   7.523  10.465  1.00 97.93           C  
ATOM    154  CB  VAL A  19      -2.235   8.802   8.567  1.00 97.93           C  
ATOM    155  O   VAL A  19      -1.698   6.446  10.505  1.00 97.93           O  
ATOM    156  CG1 VAL A  19      -3.110   9.531   9.598  1.00 97.93           C  
ATOM    157  CG2 VAL A  19      -1.930   9.818   7.454  1.00 97.93           C  
ATOM    158  N   ASP A  20      -0.684   8.114  11.561  1.00 95.98           N  
ATOM    159  CA  ASP A  20      -1.025   7.671  12.902  1.00 95.98           C  
ATOM    160  C   ASP A  20      -2.506   8.015  13.153  1.00 95.98           C  
ATOM    161  CB  ASP A  20      -0.012   8.386  13.807  1.00 95.98           C  
ATOM    162  O   ASP A  20      -2.832   9.181  13.385  1.00 95.98           O  
ATOM    163  CG  ASP A  20      -0.119   8.123  15.300  1.00 95.98           C  
ATOM    164  OD1 ASP A  20      -1.248   8.238  15.820  1.00 95.98           O  
ATOM    165  OD2 ASP A  20       0.977   8.062  15.924  1.00 95.98           O  
ATOM    166  N   HIS A  21      -3.407   7.032  13.031  1.00 93.60           N  
ATOM    167  CA  HIS A  21      -4.864   7.249  13.058  1.00 93.60           C  
ATOM    168  C   HIS A  21      -5.399   7.762  14.405  1.00 93.60           C  
ATOM    169  CB  HIS A  21      -5.598   5.971  12.618  1.00 93.60           C  
ATOM    170  O   HIS A  21      -6.454   8.393  14.436  1.00 93.60           O  
ATOM    171  CG  HIS A  21      -5.313   5.609  11.183  1.00 93.60           C  
ATOM    172  CD2 HIS A  21      -4.592   4.533  10.738  1.00 93.60           C  
ATOM    173  ND1 HIS A  21      -5.669   6.348  10.075  1.00 93.60           N  
ATOM    174  CE1 HIS A  21      -5.140   5.752   8.994  1.00 93.60           C  
ATOM    175  NE2 HIS A  21      -4.492   4.640   9.352  1.00 93.60           N  
ATOM    176  N   GLU A  22      -4.653   7.593  15.502  1.00 92.44           N  
ATOM    177  CA  GLU A  22      -4.998   8.194  16.796  1.00 92.44           C  
ATOM    178  C   GLU A  22      -4.744   9.711  16.808  1.00 92.44           C  
ATOM    179  CB  GLU A  22      -4.166   7.562  17.925  1.00 92.44           C  
ATOM    180  O   GLU A  22      -5.492  10.482  17.415  1.00 92.44           O  
ATOM    181  CG  GLU A  22      -4.414   6.064  18.166  1.00 92.44           C  
ATOM    182  CD  GLU A  22      -3.639   5.529  19.390  1.00 92.44           C  
ATOM    183  OE1 GLU A  22      -3.808   4.336  19.725  1.00 92.44           O  
ATOM    184  OE2 GLU A  22      -2.895   6.312  20.035  1.00 92.44           O  
ATOM    185  N   THR A  23      -3.664  10.161  16.160  1.00 95.87           N  
ATOM    186  CA  THR A  23      -3.194  11.556  16.243  1.00 95.87           C  
ATOM    187  C   THR A  23      -3.392  12.373  14.964  1.00 95.87           C  
ATOM    188  CB  THR A  23      -1.722  11.617  16.669  1.00 95.87           C  
ATOM    189  O   THR A  23      -3.233  13.598  14.991  1.00 95.87           O  
ATOM    190  CG2 THR A  23      -1.429  10.914  17.993  1.00 95.87           C  
ATOM    191  OG1 THR A  23      -0.887  11.044  15.698  1.00 95.87           O  
ATOM    192  N   GLY A  24      -3.689  11.720  13.840  1.00 95.76           N  
ATOM    193  CA  GLY A  24      -3.749  12.303  12.497  1.00 95.76           C  
ATOM    194  C   GLY A  24      -2.388  12.755  11.952  1.00 95.76           C  
ATOM    195  O   GLY A  24      -2.321  13.601  11.059  1.00 95.76           O  
ATOM    196  N   ARG A  25      -1.274  12.280  12.523  1.00 98.26           N  
ATOM    197  CA  ARG A  25       0.080  12.734  12.164  1.00 98.26           C  
ATOM    198  C   ARG A  25       0.728  11.786  11.167  1.00 98.26           C  
ATOM    199  CB  ARG A  25       0.948  12.868  13.424  1.00 98.26           C  
ATOM    200  O   ARG A  25       0.767  10.587  11.385  1.00 98.26           O  
ATOM    201  CG  ARG A  25       0.433  13.921  14.420  1.00 98.26           C  
ATOM    202  CD  ARG A  25       0.452  15.359  13.875  1.00 98.26           C  
ATOM    203  NE  ARG A  25       1.803  15.781  13.437  1.00 98.26           N  
ATOM    204  NH1 ARG A  25       2.732  16.050  15.515  1.00 98.26           N  
ATOM    205  NH2 ARG A  25       4.004  16.295  13.693  1.00 98.26           N  
ATOM    206  CZ  ARG A  25       2.836  16.044  14.215  1.00 98.26           C  
ATOM    207  N   ILE A  26       1.349  12.347  10.135  1.00 98.54           N  
ATOM    208  CA  ILE A  26       2.147  11.570   9.183  1.00 98.54           C  
ATOM    209  C   ILE A  26       3.481  11.187   9.828  1.00 98.54           C  
ATOM    210  CB  ILE A  26       2.341  12.341   7.866  1.00 98.54           C  
ATOM    211  O   ILE A  26       4.223  12.044  10.328  1.00 98.54           O  
ATOM    212  CG1 ILE A  26       0.975  12.643   7.211  1.00 98.54           C  
ATOM    213  CG2 ILE A  26       3.222  11.546   6.883  1.00 98.54           C  
ATOM    214  CD1 ILE A  26       1.029  13.906   6.359  1.00 98.54           C  
ATOM    215  N   ARG A  27       3.792   9.898   9.783  1.00 98.31           N  
ATOM    216  CA  ARG A  27       4.993   9.263  10.312  1.00 98.31           C  
ATOM    217  C   ARG A  27       5.732   8.576   9.170  1.00 98.31           C  
ATOM    218  CB  ARG A  27       4.536   8.275  11.395  1.00 98.31           C  
ATOM    219  O   ARG A  27       5.125   8.006   8.277  1.00 98.31           O  
ATOM    220  CG  ARG A  27       5.695   7.617  12.158  1.00 98.31           C  
ATOM    221  CD  ARG A  27       5.170   6.665  13.243  1.00 98.31           C  
ATOM    222  NE  ARG A  27       4.316   7.348  14.241  1.00 98.31           N  
ATOM    223  NH1 ARG A  27       5.948   8.344  15.495  1.00 98.31           N  
ATOM    224  NH2 ARG A  27       3.781   8.597  16.055  1.00 98.31           N  
ATOM    225  CZ  ARG A  27       4.684   8.098  15.257  1.00 98.31           C  
ATOM    226  N   LEU A  28       7.060   8.638   9.191  1.00 98.37           N  
ATOM    227  CA  LEU A  28       7.874   7.739   8.378  1.00 98.37           C  
ATOM    228  C   LEU A  28       7.948   6.402   9.117  1.00 98.37           C  
ATOM    229  CB  LEU A  28       9.263   8.369   8.165  1.00 98.37           C  
ATOM    230  O   LEU A  28       8.606   6.347  10.156  1.00 98.37           O  
ATOM    231  CG  LEU A  28      10.249   7.465   7.400  1.00 98.37           C  
ATOM    232  CD1 LEU A  28       9.791   7.221   5.965  1.00 98.37           C  
ATOM    233  CD2 LEU A  28      11.620   8.144   7.343  1.00 98.37           C  
ATOM    234  N   ASP A  29       7.287   5.372   8.598  1.00 97.14           N  
ATOM    235  CA  ASP A  29       7.398   4.010   9.124  1.00 97.14           C  
ATOM    236  C   ASP A  29       8.786   3.447   8.785  1.00 97.14           C  
ATOM    237  CB  ASP A  29       6.251   3.150   8.569  1.00 97.14           C  
ATOM    238  O   ASP A  29       9.620   3.203   9.661  1.00 97.14           O  
ATOM    239  CG  ASP A  29       6.529   1.675   8.840  1.00 97.14           C  
ATOM    240  OD1 ASP A  29       6.622   1.295  10.023  1.00 97.14           O  
ATOM    241  OD2 ASP A  29       6.890   0.982   7.858  1.00 97.14           O  
ATOM    242  N   ARG A  30       9.100   3.372   7.485  1.00 97.30           N  
ATOM    243  CA  ARG A  30      10.406   2.909   7.000  1.00 97.30           C  
ATOM    244  C   ARG A  30      10.734   3.416   5.605  1.00 97.30           C  
ATOM    245  CB  ARG A  30      10.448   1.369   7.076  1.00 97.30           C  
ATOM    246  O   ARG A  30       9.891   3.910   4.862  1.00 97.30           O  
ATOM    247  CG  ARG A  30       9.543   0.660   6.055  1.00 97.30           C  
ATOM    248  CD  ARG A  30       9.369  -0.807   6.457  1.00 97.30           C  
ATOM    249  NE  ARG A  30       8.517  -1.544   5.511  1.00 97.30           N  
ATOM    250  NH1 ARG A  30       6.472  -1.287   6.572  1.00 97.30           N  
ATOM    251  NH2 ARG A  30       6.681  -2.632   4.821  1.00 97.30           N  
ATOM    252  CZ  ARG A  30       7.230  -1.801   5.650  1.00 97.30           C  
ATOM    253  N   ARG A  31      11.987   3.225   5.200  1.00 97.83           N  
ATOM    254  CA  ARG A  31      12.353   3.194   3.780  1.00 97.83           C  
ATOM    255  C   ARG A  31      12.254   1.752   3.295  1.00 97.83           C  
ATOM    256  CB  ARG A  31      13.750   3.790   3.604  1.00 97.83           C  
ATOM    257  O   ARG A  31      12.770   0.872   3.978  1.00 97.83           O  
ATOM    258  CG  ARG A  31      14.181   3.815   2.133  1.00 97.83           C  
ATOM    259  CD  ARG A  31      15.552   4.483   2.037  1.00 97.83           C  
ATOM    260  NE  ARG A  31      16.073   4.476   0.658  1.00 97.83           N  
ATOM    261  NH1 ARG A  31      17.272   2.520   0.787  1.00 97.83           N  
ATOM    262  NH2 ARG A  31      17.437   3.812  -1.026  1.00 97.83           N  
ATOM    263  CZ  ARG A  31      16.918   3.600   0.148  1.00 97.83           C  
ATOM    264  N   LEU A  32      11.655   1.521   2.128  1.00 97.91           N  
ATOM    265  CA  LEU A  32      11.520   0.181   1.549  1.00 97.91           C  
ATOM    266  C   LEU A  32      12.878  -0.532   1.454  1.00 97.91           C  
ATOM    267  CB  LEU A  32      10.851   0.253   0.162  1.00 97.91           C  
ATOM    268  O   LEU A  32      13.887   0.073   1.059  1.00 97.91           O  
ATOM    269  CG  LEU A  32       9.433   0.856   0.134  1.00 97.91           C  
ATOM    270  CD1 LEU A  32       8.863   0.729  -1.277  1.00 97.91           C  
ATOM    271  CD2 LEU A  32       8.504   0.183   1.142  1.00 97.91           C  
ATOM    272  N   PHE A  33      12.895  -1.816   1.824  1.00 97.35           N  
ATOM    273  CA  PHE A  33      14.122  -2.620   1.905  1.00 97.35           C  
ATOM    274  C   PHE A  33      14.580  -3.044   0.506  1.00 97.35           C  
ATOM    275  CB  PHE A  33      13.891  -3.839   2.816  1.00 97.35           C  
ATOM    276  O   PHE A  33      15.776  -3.160   0.235  1.00 97.35           O  
ATOM    277  CG  PHE A  33      13.810  -3.583   4.319  1.00 97.35           C  
ATOM    278  CD1 PHE A  33      13.278  -2.394   4.862  1.00 97.35           C  
ATOM    279  CD2 PHE A  33      14.257  -4.584   5.202  1.00 97.35           C  
ATOM    280  CE1 PHE A  33      13.194  -2.213   6.251  1.00 97.35           C  
ATOM    281  CE2 PHE A  33      14.154  -4.416   6.593  1.00 97.35           C  
ATOM    282  CZ  PHE A  33      13.622  -3.228   7.119  1.00 97.35           C  
ATOM    283  N   THR A  34      13.626  -3.192  -0.409  1.00 97.19           N  
ATOM    284  CA  THR A  34      13.829  -3.449  -1.832  1.00 97.19           C  
ATOM    285  C   THR A  34      14.099  -2.156  -2.603  1.00 97.19           C  
ATOM    286  CB  THR A  34      12.610  -4.185  -2.397  1.00 97.19           C  
ATOM    287  O   THR A  34      13.893  -1.039  -2.116  1.00 97.19           O  
ATOM    288  CG2 THR A  34      12.464  -5.559  -1.759  1.00 97.19           C  
ATOM    289  OG1 THR A  34      11.464  -3.430  -2.121  1.00 97.19           O  
ATOM    290  N   SER A  35      14.610  -2.281  -3.832  1.00 97.28           N  
ATOM    291  CA  SER A  35      14.820  -1.137  -4.731  1.00 97.28           C  
ATOM    292  C   SER A  35      13.585  -0.807  -5.577  1.00 97.28           C  
ATOM    293  CB  SER A  35      16.099  -1.291  -5.557  1.00 97.28           C  
ATOM    294  O   SER A  35      13.726  -0.439  -6.741  1.00 97.28           O  
ATOM    295  OG  SER A  35      16.426  -0.028  -6.107  1.00 97.28           O  
ATOM    296  N   THR A  36      12.397  -0.927  -4.991  1.00 97.33           N  
ATOM    297  CA  THR A  36      11.114  -0.546  -5.591  1.00 97.33           C  
ATOM    298  C   THR A  36      10.682   0.840  -5.120  1.00 97.33           C  
ATOM    299  CB  THR A  36      10.030  -1.568  -5.232  1.00 97.33           C  
ATOM    300  O   THR A  36      11.282   1.400  -4.199  1.00 97.33           O  
ATOM    301  CG2 THR A  36      10.374  -2.970  -5.723  1.00 97.33           C  
ATOM    302  OG1 THR A  36       9.890  -1.609  -3.837  1.00 97.33           O  
ATOM    303  N   ALA A  37       9.657   1.396  -5.766  1.00 98.17           N  
ATOM    304  CA  ALA A  37       8.991   2.639  -5.396  1.00 98.17           C  
ATOM    305  C   ALA A  37       7.486   2.504  -5.660  1.00 98.17           C  
ATOM    306  CB  ALA A  37       9.597   3.785  -6.212  1.00 98.17           C  
ATOM    307  O   ALA A  37       7.100   1.744  -6.547  1.00 98.17           O  
ATOM    308  N   TYR A  38       6.661   3.237  -4.910  1.00 98.52           N  
ATOM    309  CA  TYR A  38       5.205   3.159  -5.051  1.00 98.52           C  
ATOM    310  C   TYR A  38       4.761   3.559  -6.477  1.00 98.52           C  
ATOM    311  CB  TYR A  38       4.519   4.011  -3.975  1.00 98.52           C  
ATOM    312  O   TYR A  38       5.165   4.628  -6.951  1.00 98.52           O  
ATOM    313  CG  TYR A  38       4.349   3.274  -2.659  1.00 98.52           C  
ATOM    314  CD1 TYR A  38       3.087   2.752  -2.318  1.00 98.52           C  
ATOM    315  CD2 TYR A  38       5.442   3.089  -1.788  1.00 98.52           C  
ATOM    316  CE1 TYR A  38       2.908   2.054  -1.110  1.00 98.52           C  
ATOM    317  CE2 TYR A  38       5.267   2.396  -0.573  1.00 98.52           C  
ATOM    318  OH  TYR A  38       3.814   1.212   0.935  1.00 98.52           O  
ATOM    319  CZ  TYR A  38       4.000   1.871  -0.238  1.00 98.52           C  
ATOM    320  N   PRO A  39       3.962   2.726  -7.176  1.00 98.18           N  
ATOM    321  CA  PRO A  39       3.624   2.917  -8.593  1.00 98.18           C  
ATOM    322  C   PRO A  39       2.558   4.001  -8.826  1.00 98.18           C  
ATOM    323  CB  PRO A  39       3.146   1.538  -9.068  1.00 98.18           C  
ATOM    324  O   PRO A  39       2.492   4.604  -9.900  1.00 98.18           O  
ATOM    325  CG  PRO A  39       2.555   0.910  -7.806  1.00 98.18           C  
ATOM    326  CD  PRO A  39       3.466   1.438  -6.708  1.00 98.18           C  
ATOM    327  N   THR A  40       1.754   4.294  -7.807  1.00 98.57           N  
ATOM    328  CA  THR A  40       0.720   5.335  -7.795  1.00 98.57           C  
ATOM    329  C   THR A  40       0.807   6.126  -6.497  1.00 98.57           C  
ATOM    330  CB  THR A  40      -0.689   4.734  -7.942  1.00 98.57           C  
ATOM    331  O   THR A  40       1.547   5.745  -5.587  1.00 98.57           O  
ATOM    332  CG2 THR A  40      -0.826   3.826  -9.165  1.00 98.57           C  
ATOM    333  OG1 THR A  40      -1.029   3.976  -6.809  1.00 98.57           O  
ATOM    334  N   ASP A  41       0.029   7.202  -6.388  1.00 98.82           N  
ATOM    335  CA  ASP A  41      -0.262   7.750  -5.068  1.00 98.82           C  
ATOM    336  C   ASP A  41      -1.043   6.688  -4.278  1.00 98.82           C  
ATOM    337  CB  ASP A  41      -1.010   9.087  -5.178  1.00 98.82           C  
ATOM    338  O   ASP A  41      -1.899   5.993  -4.836  1.00 98.82           O  
ATOM    339  CG  ASP A  41      -0.081  10.277  -5.450  1.00 98.82           C  
ATOM    340  OD1 ASP A  41       0.971  10.104  -6.107  1.00 98.82           O  
ATOM    341  OD2 ASP A  41      -0.386  11.393  -4.973  1.00 98.82           O  
ATOM    342  N   TYR A  42      -0.690   6.517  -3.010  1.00 98.86           N  
ATOM    343  CA  TYR A  42      -1.230   5.496  -2.119  1.00 98.86           C  
ATOM    344  C   TYR A  42      -1.617   6.123  -0.783  1.00 98.86           C  
ATOM    345  CB  TYR A  42      -0.200   4.373  -1.940  1.00 98.86           C  
ATOM    346  O   TYR A  42      -0.930   7.019  -0.285  1.00 98.86           O  
ATOM    347  CG  TYR A  42      -0.522   3.367  -0.847  1.00 98.86           C  
ATOM    348  CD1 TYR A  42      -0.114   3.623   0.476  1.00 98.86           C  
ATOM    349  CD2 TYR A  42      -1.250   2.193  -1.132  1.00 98.86           C  
ATOM    350  CE1 TYR A  42      -0.366   2.684   1.490  1.00 98.86           C  
ATOM    351  CE2 TYR A  42      -1.514   1.252  -0.114  1.00 98.86           C  
ATOM    352  OH  TYR A  42      -1.139   0.545   2.170  1.00 98.86           O  
ATOM    353  CZ  TYR A  42      -1.046   1.486   1.198  1.00 98.86           C  
ATOM    354  N   GLY A  43      -2.701   5.637  -0.202  1.00 98.69           N  
ATOM    355  CA  GLY A  43      -3.139   5.972   1.143  1.00 98.69           C  
ATOM    356  C   GLY A  43      -4.400   5.193   1.477  1.00 98.69           C  
ATOM    357  O   GLY A  43      -4.533   4.054   1.043  1.00 98.69           O  
ATOM    358  N   PHE A  44      -5.348   5.812   2.172  1.00 98.65           N  
ATOM    359  CA  PHE A  44      -6.521   5.113   2.703  1.00 98.65           C  
ATOM    360  C   PHE A  44      -7.819   5.901   2.507  1.00 98.65           C  
ATOM    361  CB  PHE A  44      -6.279   4.798   4.183  1.00 98.65           C  
ATOM    362  O   PHE A  44      -7.813   7.123   2.318  1.00 98.65           O  
ATOM    363  CG  PHE A  44      -6.152   6.036   5.052  1.00 98.65           C  
ATOM    364  CD1 PHE A  44      -4.891   6.631   5.225  1.00 98.65           C  
ATOM    365  CD2 PHE A  44      -7.286   6.623   5.645  1.00 98.65           C  
ATOM    366  CE1 PHE A  44      -4.765   7.819   5.959  1.00 98.65           C  
ATOM    367  CE2 PHE A  44      -7.160   7.810   6.390  1.00 98.65           C  
ATOM    368  CZ  PHE A  44      -5.899   8.410   6.546  1.00 98.65           C  
ATOM    369  N   VAL A  45      -8.952   5.201   2.556  1.00 98.67           N  
ATOM    370  CA  VAL A  45     -10.290   5.801   2.501  1.00 98.67           C  
ATOM    371  C   VAL A  45     -10.712   6.283   3.885  1.00 98.67           C  
ATOM    372  CB  VAL A  45     -11.339   4.831   1.936  1.00 98.67           C  
ATOM    373  O   VAL A  45     -10.758   5.516   4.847  1.00 98.67           O  
ATOM    374  CG1 VAL A  45     -12.699   5.527   1.770  1.00 98.67           C  
ATOM    375  CG2 VAL A  45     -10.944   4.304   0.558  1.00 98.67           C  
ATOM    376  N   GLU A  46     -11.109   7.548   3.972  1.00 98.31           N  
ATOM    377  CA  GLU A  46     -11.556   8.157   5.224  1.00 98.31           C  
ATOM    378  C   GLU A  46     -12.776   7.445   5.823  1.00 98.31           C  
ATOM    379  CB  GLU A  46     -11.893   9.636   4.978  1.00 98.31           C  
ATOM    380  O   GLU A  46     -13.764   7.182   5.130  1.00 98.31           O  
ATOM    381  CG  GLU A  46     -10.646  10.514   4.798  1.00 98.31           C  
ATOM    382  CD  GLU A  46      -9.793  10.622   6.073  1.00 98.31           C  
ATOM    383  OE1 GLU A  46      -8.660  11.142   5.968  1.00 98.31           O  
ATOM    384  OE2 GLU A  46     -10.285  10.222   7.152  1.00 98.31           O  
ATOM    385  N   ASN A  47     -12.749   7.235   7.144  1.00 97.16           N  
ATOM    386  CA  ASN A  47     -13.825   6.621   7.935  1.00 97.16           C  
ATOM    387  C   ASN A  47     -14.174   5.180   7.526  1.00 97.16           C  
ATOM    388  CB  ASN A  47     -15.067   7.532   7.973  1.00 97.16           C  
ATOM    389  O   ASN A  47     -15.345   4.794   7.535  1.00 97.16           O  
ATOM    390  CG  ASN A  47     -14.747   8.966   8.317  1.00 97.16           C  
ATOM    391  ND2 ASN A  47     -14.764   9.847   7.348  1.00 97.16           N  
ATOM    392  OD1 ASN A  47     -14.501   9.320   9.454  1.00 97.16           O  
ATOM    393  N   THR A  48     -13.179   4.385   7.146  1.00 98.12           N  
ATOM    394  CA  THR A  48     -13.356   2.972   6.798  1.00 98.12           C  
ATOM    395  C   THR A  48     -12.572   2.077   7.744  1.00 98.12           C  
ATOM    396  CB  THR A  48     -12.955   2.699   5.348  1.00 98.12           C  
ATOM    397  O   THR A  48     -11.665   2.538   8.417  1.00 98.12           O  
ATOM    398  CG2 THR A  48     -13.826   3.445   4.347  1.00 98.12           C  
ATOM    399  OG1 THR A  48     -11.601   2.966   5.116  1.00 98.12           O  
ATOM    400  N   LEU A  49     -12.940   0.801   7.822  1.00 95.53           N  
ATOM    401  CA  LEU A  49     -12.194  -0.207   8.565  1.00 95.53           C  
ATOM    402  C   LEU A  49     -12.134  -1.489   7.730  1.00 95.53           C  
ATOM    403  CB  LEU A  49     -12.889  -0.408   9.920  1.00 95.53           C  
ATOM    404  O   LEU A  49     -13.181  -2.060   7.409  1.00 95.53           O  
ATOM    405  CG  LEU A  49     -12.071  -1.226  10.925  1.00 95.53           C  
ATOM    406  CD1 LEU A  49     -10.846  -0.451  11.388  1.00 95.53           C  
ATOM    407  CD2 LEU A  49     -12.931  -1.484  12.155  1.00 95.53           C  
ATOM    408  N   GLY A  50     -10.934  -1.890   7.337  1.00 90.89           N  
ATOM    409  CA  GLY A  50     -10.596  -3.114   6.622  1.00 90.89           C  
ATOM    410  C   GLY A  50     -10.798  -4.369   7.469  1.00 90.89           C  
ATOM    411  O   GLY A  50     -11.371  -4.329   8.563  1.00 90.89           O  
ATOM    412  N   GLU A  51     -10.401  -5.515   6.923  1.00 86.39           N  
ATOM    413  CA  GLU A  51     -10.483  -6.802   7.629  1.00 86.39           C  
ATOM    414  C   GLU A  51      -9.312  -7.028   8.596  1.00 86.39           C  
ATOM    415  CB  GLU A  51     -10.596  -7.961   6.625  1.00 86.39           C  
ATOM    416  O   GLU A  51      -9.460  -7.768   9.569  1.00 86.39           O  
ATOM    417  CG  GLU A  51     -11.880  -7.852   5.788  1.00 86.39           C  
ATOM    418  CD  GLU A  51     -12.282  -9.155   5.079  1.00 86.39           C  
ATOM    419  OE1 GLU A  51     -13.513  -9.293   4.853  1.00 86.39           O  
ATOM    420  OE2 GLU A  51     -11.420 -10.029   4.839  1.00 86.39           O  
ATOM    421  N   ASP A  52      -8.192  -6.356   8.354  1.00 87.89           N  
ATOM    422  CA  ASP A  52      -6.988  -6.306   9.187  1.00 87.89           C  
ATOM    423  C   ASP A  52      -7.108  -5.348  10.389  1.00 87.89           C  
ATOM    424  CB  ASP A  52      -5.805  -5.912   8.287  1.00 87.89           C  
ATOM    425  O   ASP A  52      -6.358  -5.474  11.356  1.00 87.89           O  
ATOM    426  CG  ASP A  52      -5.991  -4.580   7.541  1.00 87.89           C  
ATOM    427  OD1 ASP A  52      -7.059  -3.934   7.724  1.00 87.89           O  
ATOM    428  OD2 ASP A  52      -5.094  -4.265   6.743  1.00 87.89           O  
ATOM    429  N   GLY A  53      -8.098  -4.450  10.371  1.00 89.09           N  
ATOM    430  CA  GLY A  53      -8.328  -3.447  11.413  1.00 89.09           C  
ATOM    431  C   GLY A  53      -7.738  -2.069  11.105  1.00 89.09           C  
ATOM    432  O   GLY A  53      -7.934  -1.153  11.903  1.00 89.09           O  
ATOM    433  N   ASP A  54      -7.103  -1.896   9.950  1.00 93.06           N  
ATOM    434  CA  ASP A  54      -6.642  -0.601   9.447  1.00 93.06           C  
ATOM    435  C   ASP A  54      -7.706   0.001   8.505  1.00 93.06           C  
ATOM    436  CB  ASP A  54      -5.257  -0.793   8.801  1.00 93.06           C  
ATOM    437  O   ASP A  54      -8.643  -0.695   8.104  1.00 93.06           O  
ATOM    438  CG  ASP A  54      -4.160  -1.092   9.842  1.00 93.06           C  
ATOM    439  OD1 ASP A  54      -4.283  -0.595  10.989  1.00 93.06           O  
ATOM    440  OD2 ASP A  54      -3.165  -1.770   9.500  1.00 93.06           O  
ATOM    441  N   PRO A  55      -7.699   1.307   8.185  1.00 96.88           N  
ATOM    442  CA  PRO A  55      -8.603   1.822   7.160  1.00 96.88           C  
ATOM    443  C   PRO A  55      -8.314   1.212   5.784  1.00 96.88           C  
ATOM    444  CB  PRO A  55      -8.489   3.341   7.178  1.00 96.88           C  
ATOM    445  O   PRO A  55      -7.200   0.819   5.471  1.00 96.88           O  
ATOM    446  CG  PRO A  55      -7.246   3.636   8.009  1.00 96.88           C  
ATOM    447  CD  PRO A  55      -6.861   2.350   8.742  1.00 96.88           C  
ATOM    448  N   LEU A  56      -9.344   1.148   4.939  1.00 97.65           N  
ATOM    449  CA  LEU A  56      -9.262   0.502   3.632  1.00 97.65           C  
ATOM    450  C   LEU A  56      -8.285   1.238   2.706  1.00 97.65           C  
ATOM    451  CB  LEU A  56     -10.677   0.429   3.031  1.00 97.65           C  
ATOM    452  O   LEU A  56      -8.494   2.413   2.386  1.00 97.65           O  
ATOM    453  CG  LEU A  56     -10.751  -0.210   1.632  1.00 97.65           C  
ATOM    454  CD1 LEU A  56     -10.317  -1.675   1.628  1.00 97.65           C  
ATOM    455  CD2 LEU A  56     -12.200  -0.147   1.140  1.00 97.65           C  
ATOM    456  N   ASP A  57      -7.287   0.514   2.214  1.00 98.27           N  
ATOM    457  CA  ASP A  57      -6.257   1.017   1.312  1.00 98.27           C  
ATOM    458  C   ASP A  57      -6.802   1.494  -0.043  1.00 98.27           C  
ATOM    459  CB  ASP A  57      -5.233  -0.090   1.047  1.00 98.27           C  
ATOM    460  O   ASP A  57      -7.729   0.926  -0.636  1.00 98.27           O  
ATOM    461  CG  ASP A  57      -4.112  -0.223   2.069  1.00 98.27           C  
ATOM    462  OD1 ASP A  57      -3.999   0.646   2.951  1.00 98.27           O  
ATOM    463  OD2 ASP A  57      -3.215  -1.054   1.780  1.00 98.27           O  
ATOM    464  N   ALA A  58      -6.152   2.514  -0.602  1.00 98.75           N  
ATOM    465  CA  ALA A  58      -6.472   3.077  -1.902  1.00 98.75           C  
ATOM    466  C   ALA A  58      -5.229   3.512  -2.692  1.00 98.75           C  
ATOM    467  CB  ALA A  58      -7.450   4.240  -1.704  1.00 98.75           C  
ATOM    468  O   ALA A  58      -4.366   4.250  -2.221  1.00 98.75           O  
ATOM    469  N   LEU A  59      -5.209   3.118  -3.961  1.00 98.83           N  
ATOM    470  CA  LEU A  59      -4.297   3.552  -5.012  1.00 98.83           C  
ATOM    471  C   LEU A  59      -5.009   4.586  -5.881  1.00 98.83           C  
ATOM    472  CB  LEU A  59      -3.919   2.331  -5.869  1.00 98.83           C  
ATOM    473  O   LEU A  59      -6.072   4.299  -6.430  1.00 98.83           O  
ATOM    474  CG  LEU A  59      -3.205   1.214  -5.099  1.00 98.83           C  
ATOM    475  CD1 LEU A  59      -3.206  -0.054  -5.947  1.00 98.83           C  
ATOM    476  CD2 LEU A  59      -1.764   1.599  -4.796  1.00 98.83           C  
ATOM    477  N   VAL A  60      -4.435   5.774  -6.057  1.00 98.79           N  
ATOM    478  CA  VAL A  60      -5.025   6.838  -6.883  1.00 98.79           C  
ATOM    479  C   VAL A  60      -4.169   7.076  -8.123  1.00 98.79           C  
ATOM    480  CB  VAL A  60      -5.272   8.132  -6.084  1.00 98.79           C  
ATOM    481  O   VAL A  60      -3.008   7.481  -8.038  1.00 98.79           O  
ATOM    482  CG1 VAL A  60      -6.156   9.088  -6.900  1.00 98.79           C  
ATOM    483  CG2 VAL A  60      -6.004   7.855  -4.762  1.00 98.79           C  
ATOM    484  N   ILE A  61      -4.753   6.840  -9.300  1.00 98.41           N  
ATOM    485  CA  ILE A  61      -4.113   7.149 -10.582  1.00 98.41           C  
ATOM    486  C   ILE A  61      -4.178   8.662 -10.810  1.00 98.41           C  
ATOM    487  CB  ILE A  61      -4.756   6.361 -11.744  1.00 98.41           C  
ATOM    488  O   ILE A  61      -5.264   9.239 -10.897  1.00 98.41           O  
ATOM    489  CG1 ILE A  61      -4.616   4.837 -11.524  1.00 98.41           C  
ATOM    490  CG2 ILE A  61      -4.130   6.778 -13.091  1.00 98.41           C  
ATOM    491  CD1 ILE A  61      -5.341   3.991 -12.581  1.00 98.41           C  
ATOM    492  N   LEU A  62      -3.005   9.282 -10.937  1.00 97.54           N  
ATOM    493  CA  LEU A  62      -2.809  10.713 -11.166  1.00 97.54           C  
ATOM    494  C   LEU A  62      -1.720  10.948 -12.220  1.00 97.54           C  
ATOM    495  CB  LEU A  62      -2.396  11.393  -9.847  1.00 97.54           C  
ATOM    496  O   LEU A  62      -0.807  10.131 -12.369  1.00 97.54           O  
ATOM    497  CG  LEU A  62      -3.421  11.297  -8.709  1.00 97.54           C  
ATOM    498  CD1 LEU A  62      -2.820  11.887  -7.448  1.00 97.54           C  
ATOM    499  CD2 LEU A  62      -4.690  12.091  -9.012  1.00 97.54           C  
ATOM    500  N   ASP A  63      -1.796  12.092 -12.905  1.00 95.64           N  
ATOM    501  CA  ASP A  63      -0.767  12.536 -13.857  1.00 95.64           C  
ATOM    502  C   ASP A  63       0.540  12.935 -13.141  1.00 95.64           C  
ATOM    503  CB  ASP A  63      -1.287  13.736 -14.677  1.00 95.64           C  
ATOM    504  O   ASP A  63       1.634  12.621 -13.609  1.00 95.64           O  
ATOM    505  CG  ASP A  63      -2.387  13.420 -15.703  1.00 95.64           C  
ATOM    506  OD1 ASP A  63      -2.510  12.245 -16.111  1.00 95.64           O  
ATOM    507  OD2 ASP A  63      -3.089  14.387 -16.101  1.00 95.64           O  
ATOM    508  N   GLU A  64       0.427  13.601 -11.987  1.00 97.36           N  
ATOM    509  CA  GLU A  64       1.545  14.045 -11.148  1.00 97.36           C  
ATOM    510  C   GLU A  64       1.306  13.641  -9.683  1.00 97.36           C  
ATOM    511  CB  GLU A  64       1.750  15.570 -11.251  1.00 97.36           C  
ATOM    512  O   GLU A  64       0.155  13.655  -9.236  1.00 97.36           O  
ATOM    513  CG  GLU A  64       2.256  16.013 -12.636  1.00 97.36           C  
ATOM    514  CD  GLU A  64       2.597  17.514 -12.735  1.00 97.36           C  
ATOM    515  OE1 GLU A  64       2.955  17.949 -13.855  1.00 97.36           O  
ATOM    516  OE2 GLU A  64       2.520  18.234 -11.712  1.00 97.36           O  
ATOM    517  N   PRO A  65       2.365  13.282  -8.930  1.00 98.20           N  
ATOM    518  CA  PRO A  65       2.242  12.930  -7.520  1.00 98.20           C  
ATOM    519  C   PRO A  65       1.755  14.113  -6.683  1.00 98.20           C  
ATOM    520  CB  PRO A  65       3.639  12.489  -7.073  1.00 98.20           C  
ATOM    521  O   PRO A  65       2.120  15.265  -6.935  1.00 98.20           O  
ATOM    522  CG  PRO A  65       4.571  13.213  -8.041  1.00 98.20           C  
ATOM    523  CD  PRO A  65       3.763  13.263  -9.335  1.00 98.20           C  
ATOM    524  N   THR A  66       0.989  13.821  -5.636  1.00 98.28           N  
ATOM    525  CA  THR A  66       0.601  14.817  -4.633  1.00 98.28           C  
ATOM    526  C   THR A  66       1.646  14.911  -3.512  1.00 98.28           C  
ATOM    527  CB  THR A  66      -0.828  14.578  -4.114  1.00 98.28           C  
ATOM    528  O   THR A  66       2.855  14.918  -3.753  1.00 98.28           O  
ATOM    529  CG2 THR A  66      -1.864  14.550  -5.222  1.00 98.28           C  
ATOM    530  OG1 THR A  66      -0.909  13.388  -3.375  1.00 98.28           O  
ATOM    531  N   PHE A  67       1.197  15.033  -2.265  1.00 98.58           N  
ATOM    532  CA  PHE A  67       2.018  15.123  -1.067  1.00 98.58           C  
ATOM    533  C   PHE A  67       1.325  14.378   0.088  1.00 98.58           C  
ATOM    534  CB  PHE A  67       2.281  16.601  -0.730  1.00 98.58           C  
ATOM    535  O   PHE A  67       0.094  14.323   0.111  1.00 98.58           O  
ATOM    536  CG  PHE A  67       1.036  17.457  -0.561  1.00 98.58           C  
ATOM    537  CD1 PHE A  67       0.484  18.133  -1.667  1.00 98.58           C  
ATOM    538  CD2 PHE A  67       0.416  17.566   0.698  1.00 98.58           C  
ATOM    539  CE1 PHE A  67      -0.679  18.908  -1.515  1.00 98.58           C  
ATOM    540  CE2 PHE A  67      -0.749  18.338   0.850  1.00 98.58           C  
ATOM    541  CZ  PHE A  67      -1.296  19.012  -0.255  1.00 98.58           C  
ATOM    542  N   PRO A  68       2.077  13.838   1.068  1.00 98.68           N  
ATOM    543  CA  PRO A  68       1.488  13.175   2.230  1.00 98.68           C  
ATOM    544  C   PRO A  68       0.511  14.095   2.985  1.00 98.68           C  
ATOM    545  CB  PRO A  68       2.677  12.755   3.101  1.00 98.68           C  
ATOM    546  O   PRO A  68       0.854  15.233   3.316  1.00 98.68           O  
ATOM    547  CG  PRO A  68       3.830  12.626   2.114  1.00 98.68           C  
ATOM    548  CD  PRO A  68       3.530  13.748   1.125  1.00 98.68           C  
ATOM    549  N   GLY A  69      -0.695  13.601   3.261  1.00 98.62           N  
ATOM    550  CA  GLY A  69      -1.820  14.327   3.854  1.00 98.62           C  
ATOM    551  C   GLY A  69      -2.732  15.037   2.848  1.00 98.62           C  
ATOM    552  O   GLY A  69      -3.663  15.725   3.265  1.00 98.62           O  
ATOM    553  N   CYS A  70      -2.479  14.928   1.539  1.00 98.61           N  
ATOM    554  CA  CYS A  70      -3.388  15.458   0.525  1.00 98.61           C  
ATOM    555  C   CYS A  70      -4.698  14.656   0.517  1.00 98.61           C  
ATOM    556  CB  CYS A  70      -2.698  15.439  -0.846  1.00 98.61           C  
ATOM    557  O   CYS A  70      -4.666  13.431   0.454  1.00 98.61           O  
ATOM    558  SG  CYS A  70      -3.694  16.344  -2.067  1.00 98.61           S  
ATOM    559  N   LEU A  71      -5.838  15.351   0.556  1.00 98.58           N  
ATOM    560  CA  LEU A  71      -7.164  14.740   0.477  1.00 98.58           C  
ATOM    561  C   LEU A  71      -7.689  14.822  -0.959  1.00 98.58           C  
ATOM    562  CB  LEU A  71      -8.105  15.443   1.472  1.00 98.58           C  
ATOM    563  O   LEU A  71      -7.744  15.913  -1.538  1.00 98.58           O  
ATOM    564  CG  LEU A  71      -9.392  14.648   1.765  1.00 98.58           C  
ATOM    565  CD1 LEU A  71      -9.095  13.457   2.668  1.00 98.58           C  
ATOM    566  CD2 LEU A  71     -10.405  15.541   2.484  1.00 98.58           C  
ATOM    567  N   ILE A  72      -8.107  13.690  -1.525  1.00 98.55           N  
ATOM    568  CA  ILE A  72      -8.630  13.604  -2.892  1.00 98.55           C  
ATOM    569  C   ILE A  72     -10.028  12.994  -2.871  1.00 98.55           C  
ATOM    570  CB  ILE A  72      -7.684  12.802  -3.818  1.00 98.55           C  
ATOM    571  O   ILE A  72     -10.217  11.872  -2.404  1.00 98.55           O  
ATOM    572  CG1 ILE A  72      -6.220  13.283  -3.693  1.00 98.55           C  
ATOM    573  CG2 ILE A  72      -8.174  12.915  -5.279  1.00 98.55           C  
ATOM    574  CD1 ILE A  72      -5.249  12.551  -4.623  1.00 98.55           C  
ATOM    575  N   ARG A  73     -11.000  13.701  -3.459  1.00 98.63           N  
ATOM    576  CA  ARG A  73     -12.319  13.129  -3.745  1.00 98.63           C  
ATOM    577  C   ARG A  73     -12.200  12.158  -4.915  1.00 98.63           C  
ATOM    578  CB  ARG A  73     -13.346  14.232  -4.006  1.00 98.63           C  
ATOM    579  O   ARG A  73     -11.938  12.562  -6.052  1.00 98.63           O  
ATOM    580  CG  ARG A  73     -14.774  13.664  -4.066  1.00 98.63           C  
ATOM    581  CD  ARG A  73     -15.721  14.808  -4.433  1.00 98.63           C  
ATOM    582  NE  ARG A  73     -17.145  14.415  -4.432  1.00 98.63           N  
ATOM    583  NH1 ARG A  73     -17.966  16.126  -3.149  1.00 98.63           N  
ATOM    584  NH2 ARG A  73     -19.369  14.676  -4.072  1.00 98.63           N  
ATOM    585  CZ  ARG A  73     -18.148  15.069  -3.884  1.00 98.63           C  
ATOM    586  N   CYS A  74     -12.407  10.886  -4.633  1.00 98.78           N  
ATOM    587  CA  CYS A  74     -12.147   9.771  -5.526  1.00 98.78           C  
ATOM    588  C   CYS A  74     -13.424   9.014  -5.885  1.00 98.78           C  
ATOM    589  CB  CYS A  74     -11.125   8.854  -4.844  1.00 98.78           C  
ATOM    590  O   CYS A  74     -14.469   9.130  -5.242  1.00 98.78           O  
ATOM    591  SG  CYS A  74      -9.476   9.595  -4.982  1.00 98.78           S  
ATOM    592  N   ARG A  75     -13.312   8.194  -6.928  1.00 98.65           N  
ATOM    593  CA  ARG A  75     -14.233   7.095  -7.228  1.00 98.65           C  
ATOM    594  C   ARG A  75     -13.433   5.836  -7.549  1.00 98.65           C  
ATOM    595  CB  ARG A  75     -15.202   7.493  -8.354  1.00 98.65           C  
ATOM    596  O   ARG A  75     -12.418   5.917  -8.243  1.00 98.65           O  
ATOM    597  CG  ARG A  75     -14.495   7.875  -9.665  1.00 98.65           C  
ATOM    598  CD  ARG A  75     -15.527   8.212 -10.746  1.00 98.65           C  
ATOM    599  NE  ARG A  75     -14.895   8.529 -12.037  1.00 98.65           N  
ATOM    600  NH1 ARG A  75     -14.245   6.403 -12.593  1.00 98.65           N  
ATOM    601  NH2 ARG A  75     -13.821   8.087 -13.982  1.00 98.65           N  
ATOM    602  CZ  ARG A  75     -14.328   7.674 -12.862  1.00 98.65           C  
ATOM    603  N   ALA A  76     -13.914   4.686  -7.088  1.00 98.76           N  
ATOM    604  CA  ALA A  76     -13.303   3.399  -7.395  1.00 98.76           C  
ATOM    605  C   ALA A  76     -13.565   2.994  -8.854  1.00 98.76           C  
ATOM    606  CB  ALA A  76     -13.809   2.334  -6.414  1.00 98.76           C  
ATOM    607  O   ALA A  76     -14.643   3.240  -9.406  1.00 98.76           O  
ATOM    608  N   ILE A  77     -12.576   2.348  -9.464  1.00 98.60           N  
ATOM    609  CA  ILE A  77     -12.667   1.703 -10.780  1.00 98.60           C  
ATOM    610  C   ILE A  77     -12.268   0.227 -10.727  1.00 98.60           C  
ATOM    611  CB  ILE A  77     -11.843   2.463 -11.840  1.00 98.60           C  
ATOM    612  O   ILE A  77     -12.485  -0.487 -11.691  1.00 98.60           O  
ATOM    613  CG1 ILE A  77     -10.341   2.541 -11.490  1.00 98.60           C  
ATOM    614  CG2 ILE A  77     -12.443   3.862 -12.043  1.00 98.60           C  
ATOM    615  CD1 ILE A  77      -9.478   3.016 -12.662  1.00 98.60           C  
ATOM    616  N   GLY A  78     -11.716  -0.249  -9.619  1.00 98.63           N  
ATOM    617  CA  GLY A  78     -11.358  -1.647  -9.424  1.00 98.63           C  
ATOM    618  C   GLY A  78     -10.768  -1.846  -8.040  1.00 98.63           C  
ATOM    619  O   GLY A  78     -10.735  -0.912  -7.237  1.00 98.63           O  
ATOM    620  N   MET A  79     -10.301  -3.055  -7.770  1.00 98.52           N  
ATOM    621  CA  MET A  79      -9.618  -3.386  -6.526  1.00 98.52           C  
ATOM    622  C   MET A  79      -8.601  -4.489  -6.793  1.00 98.52           C  
ATOM    623  CB  MET A  79     -10.669  -3.780  -5.485  1.00 98.52           C  
ATOM    624  O   MET A  79      -8.885  -5.434  -7.534  1.00 98.52           O  
ATOM    625  CG  MET A  79     -10.149  -4.022  -4.072  1.00 98.52           C  
ATOM    626  SD  MET A  79     -11.518  -4.200  -2.903  1.00 98.52           S  
ATOM    627  CE  MET A  79     -12.108  -5.847  -3.344  1.00 98.52           C  
ATOM    628  N   PHE A  80      -7.417  -4.329  -6.224  1.00 97.98           N  
ATOM    629  CA  PHE A  80      -6.385  -5.346  -6.175  1.00 97.98           C  
ATOM    630  C   PHE A  80      -6.548  -6.126  -4.877  1.00 97.98           C  
ATOM    631  CB  PHE A  80      -5.014  -4.673  -6.249  1.00 97.98           C  
ATOM    632  O   PHE A  80      -6.593  -5.525  -3.806  1.00 97.98           O  
ATOM    633  CG  PHE A  80      -3.868  -5.656  -6.212  1.00 97.98           C  
ATOM    634  CD1 PHE A  80      -2.940  -5.628  -5.156  1.00 97.98           C  
ATOM    635  CD2 PHE A  80      -3.752  -6.626  -7.225  1.00 97.98           C  
ATOM    636  CE1 PHE A  80      -1.891  -6.562  -5.128  1.00 97.98           C  
ATOM    637  CE2 PHE A  80      -2.711  -7.566  -7.184  1.00 97.98           C  
ATOM    638  CZ  PHE A  80      -1.777  -7.533  -6.135  1.00 97.98           C  
ATOM    639  N   ARG A  81      -6.668  -7.444  -4.981  1.00 96.24           N  
ATOM    640  CA  ARG A  81      -6.814  -8.338  -3.840  1.00 96.24           C  
ATOM    641  C   ARG A  81      -5.543  -9.122  -3.631  1.00 96.24           C  
ATOM    642  CB  ARG A  81      -7.953  -9.313  -4.071  1.00 96.24           C  
ATOM    643  O   ARG A  81      -4.979  -9.661  -4.584  1.00 96.24           O  
ATOM    644  CG  ARG A  81      -9.307  -8.625  -4.163  1.00 96.24           C  
ATOM    645  CD  ARG A  81     -10.362  -9.721  -4.138  1.00 96.24           C  
ATOM    646  NE  ARG A  81     -11.695  -9.141  -3.940  1.00 96.24           N  
ATOM    647  NH1 ARG A  81     -12.851 -10.770  -5.044  1.00 96.24           N  
ATOM    648  NH2 ARG A  81     -13.936  -8.999  -4.207  1.00 96.24           N  
ATOM    649  CZ  ARG A  81     -12.819  -9.638  -4.398  1.00 96.24           C  
ATOM    650  N   MET A  82      -5.142  -9.214  -2.378  1.00 93.90           N  
ATOM    651  CA  MET A  82      -4.004 -10.007  -1.952  1.00 93.90           C  
ATOM    652  C   MET A  82      -4.196 -10.446  -0.507  1.00 93.90           C  
ATOM    653  CB  MET A  82      -2.696  -9.222  -2.153  1.00 93.90           C  
ATOM    654  O   MET A  82      -5.019  -9.903   0.230  1.00 93.90           O  
ATOM    655  CG  MET A  82      -2.651  -7.891  -1.392  1.00 93.90           C  
ATOM    656  SD  MET A  82      -1.143  -6.921  -1.660  1.00 93.90           S  
ATOM    657  CE  MET A  82       0.026  -7.850  -0.641  1.00 93.90           C  
ATOM    658  N   THR A  83      -3.450 -11.461  -0.104  1.00 92.17           N  
ATOM    659  CA  THR A  83      -3.319 -11.853   1.296  1.00 92.17           C  
ATOM    660  C   THR A  83      -1.857 -11.709   1.682  1.00 92.17           C  
ATOM    661  CB  THR A  83      -3.846 -13.279   1.501  1.00 92.17           C  
ATOM    662  O   THR A  83      -0.969 -12.117   0.933  1.00 92.17           O  
ATOM    663  CG2 THR A  83      -3.809 -13.762   2.947  1.00 92.17           C  
ATOM    664  OG1 THR A  83      -5.200 -13.318   1.097  1.00 92.17           O  
ATOM    665  N   ASP A  84      -1.589 -11.117   2.836  1.00 89.37           N  
ATOM    666  CA  ASP A  84      -0.249 -11.060   3.409  1.00 89.37           C  
ATOM    667  C   ASP A  84      -0.202 -11.776   4.767  1.00 89.37           C  
ATOM    668  CB  ASP A  84       0.273  -9.610   3.373  1.00 89.37           C  
ATOM    669  O   ASP A  84      -1.112 -12.528   5.130  1.00 89.37           O  
ATOM    670  CG  ASP A  84      -0.169  -8.687   4.510  1.00 89.37           C  
ATOM    671  OD1 ASP A  84      -0.963  -9.125   5.371  1.00 89.37           O  
ATOM    672  OD2 ASP A  84       0.435  -7.586   4.560  1.00 89.37           O  
ATOM    673  N   GLU A  85       0.886 -11.614   5.520  1.00 86.12           N  
ATOM    674  CA  GLU A  85       1.025 -12.251   6.832  1.00 86.12           C  
ATOM    675  C   GLU A  85      -0.019 -11.825   7.888  1.00 86.12           C  
ATOM    676  CB  GLU A  85       2.451 -12.038   7.363  1.00 86.12           C  
ATOM    677  O   GLU A  85      -0.147 -12.514   8.904  1.00 86.12           O  
ATOM    678  CG  GLU A  85       2.776 -10.597   7.800  1.00 86.12           C  
ATOM    679  CD  GLU A  85       2.991  -9.594   6.657  1.00 86.12           C  
ATOM    680  OE1 GLU A  85       3.038  -8.381   6.976  1.00 86.12           O  
ATOM    681  OE2 GLU A  85       3.371 -10.003   5.537  1.00 86.12           O  
ATOM    682  N   ALA A  86      -0.729 -10.708   7.687  1.00 83.19           N  
ATOM    683  CA  ALA A  86      -1.742 -10.175   8.600  1.00 83.19           C  
ATOM    684  C   ALA A  86      -3.183 -10.529   8.190  1.00 83.19           C  
ATOM    685  CB  ALA A  86      -1.541  -8.660   8.720  1.00 83.19           C  
ATOM    686  O   ALA A  86      -4.074 -10.508   9.042  1.00 83.19           O  
ATOM    687  N   GLY A  87      -3.419 -10.923   6.937  1.00 85.61           N  
ATOM    688  CA  GLY A  87      -4.741 -11.315   6.449  1.00 85.61           C  
ATOM    689  C   GLY A  87      -5.023 -10.806   5.040  1.00 85.61           C  
ATOM    690  O   GLY A  87      -4.110 -10.667   4.231  1.00 85.61           O  
ATOM    691  N   GLY A  88      -6.304 -10.589   4.732  1.00 89.64           N  
ATOM    692  CA  GLY A  88      -6.716  -9.963   3.476  1.00 89.64           C  
ATOM    693  C   GLY A  88      -6.315  -8.490   3.457  1.00 89.64           C  
ATOM    694  O   GLY A  88      -6.643  -7.764   4.389  1.00 89.64           O  
ATOM    695  N   ASP A  89      -5.625  -8.074   2.398  1.00 92.72           N  
ATOM    696  CA  ASP A  89      -4.988  -6.759   2.266  1.00 92.72           C  
ATOM    697  C   ASP A  89      -5.412  -6.096   0.936  1.00 92.72           C  
ATOM    698  CB  ASP A  89      -3.471  -6.931   2.483  1.00 92.72           C  
ATOM    699  O   ASP A  89      -4.617  -5.831   0.023  1.00 92.72           O  
ATOM    700  CG  ASP A  89      -2.713  -5.607   2.436  1.00 92.72           C  
ATOM    701  OD1 ASP A  89      -3.341  -4.550   2.636  1.00 92.72           O  
ATOM    702  OD2 ASP A  89      -1.533  -5.586   1.991  1.00 92.72           O  
ATOM    703  N   ASP A  90      -6.728  -5.914   0.800  1.00 95.87           N  
ATOM    704  CA  ASP A  90      -7.393  -5.392  -0.396  1.00 95.87           C  
ATOM    705  C   ASP A  90      -7.104  -3.895  -0.604  1.00 95.87           C  
ATOM    706  CB  ASP A  90      -8.918  -5.630  -0.315  1.00 95.87           C  
ATOM    707  O   ASP A  90      -7.256  -3.077   0.300  1.00 95.87           O  
ATOM    708  CG  ASP A  90      -9.394  -7.039  -0.710  1.00 95.87           C  
ATOM    709  OD1 ASP A  90      -8.549  -7.919  -0.988  1.00 95.87           O  
ATOM    710  OD2 ASP A  90     -10.629  -7.220  -0.873  1.00 95.87           O  
ATOM    711  N   LYS A  91      -6.766  -3.510  -1.842  1.00 98.02           N  
ATOM    712  CA  LYS A  91      -6.430  -2.127  -2.224  1.00 98.02           C  
ATOM    713  C   LYS A  91      -7.333  -1.644  -3.332  1.00 98.02           C  
ATOM    714  CB  LYS A  91      -4.962  -2.007  -2.656  1.00 98.02           C  
ATOM    715  O   LYS A  91      -7.325  -2.181  -4.443  1.00 98.02           O  
ATOM    716  CG  LYS A  91      -4.064  -2.513  -1.537  1.00 98.02           C  
ATOM    717  CD  LYS A  91      -2.572  -2.412  -1.838  1.00 98.02           C  
ATOM    718  CE  LYS A  91      -1.738  -2.768  -0.597  1.00 98.02           C  
ATOM    719  NZ  LYS A  91      -2.448  -3.652   0.350  1.00 98.02           N  
ATOM    720  N   LEU A  92      -8.090  -0.589  -3.078  1.00 98.68           N  
ATOM    721  CA  LEU A  92      -8.902   0.031  -4.118  1.00 98.68           C  
ATOM    722  C   LEU A  92      -8.013   0.643  -5.198  1.00 98.68           C  
ATOM    723  CB  LEU A  92      -9.792   1.109  -3.506  1.00 98.68           C  
ATOM    724  O   LEU A  92      -6.976   1.224  -4.900  1.00 98.68           O  
ATOM    725  CG  LEU A  92     -10.768   0.582  -2.447  1.00 98.68           C  
ATOM    726  CD1 LEU A  92     -11.359   1.812  -1.783  1.00 98.68           C  
ATOM    727  CD2 LEU A  92     -11.879  -0.267  -3.066  1.00 98.68           C  
ATOM    728  N   LEU A  93      -8.461   0.594  -6.449  1.00 98.80           N  
ATOM    729  CA  LEU A  93      -7.914   1.413  -7.524  1.00 98.80           C  
ATOM    730  C   LEU A  93      -8.903   2.525  -7.855  1.00 98.80           C  
ATOM    731  CB  LEU A  93      -7.568   0.536  -8.730  1.00 98.80           C  
ATOM    732  O   LEU A  93     -10.061   2.274  -8.203  1.00 98.80           O  
ATOM    733  CG  LEU A  93      -6.787   1.281  -9.829  1.00 98.80           C  
ATOM    734  CD1 LEU A  93      -5.389   1.693  -9.360  1.00 98.80           C  
ATOM    735  CD2 LEU A  93      -6.646   0.365 -11.042  1.00 98.80           C  
ATOM    736  N   CYS A  94      -8.431   3.759  -7.758  1.00 98.84           N  
ATOM    737  CA  CYS A  94      -9.234   4.967  -7.757  1.00 98.84           C  
ATOM    738  C   CYS A  94      -8.737   5.978  -8.789  1.00 98.84           C  
ATOM    739  CB  CYS A  94      -9.194   5.574  -6.348  1.00 98.84           C  
ATOM    740  O   CYS A  94      -7.575   5.988  -9.199  1.00 98.84           O  
ATOM    741  SG  CYS A  94      -9.986   4.458  -5.160  1.00 98.84           S  
ATOM    742  N   VAL A  95      -9.636   6.883  -9.159  1.00 98.67           N  
ATOM    743  CA  VAL A  95      -9.335   8.095  -9.930  1.00 98.67           C  
ATOM    744  C   VAL A  95     -10.032   9.297  -9.282  1.00 98.67           C  
ATOM    745  CB  VAL A  95      -9.754   7.953 -11.406  1.00 98.67           C  
ATOM    746  O   VAL A  95     -11.076   9.104  -8.641  1.00 98.67           O  
ATOM    747  CG1 VAL A  95      -8.959   6.865 -12.127  1.00 98.67           C  
ATOM    748  CG2 VAL A  95     -11.246   7.659 -11.591  1.00 98.67           C  
ATOM    749  N   PRO A  96      -9.526  10.532  -9.457  1.00 98.55           N  
ATOM    750  CA  PRO A  96     -10.220  11.734  -9.003  1.00 98.55           C  
ATOM    751  C   PRO A  96     -11.617  11.832  -9.615  1.00 98.55           C  
ATOM    752  CB  PRO A  96      -9.351  12.919  -9.427  1.00 98.55           C  
ATOM    753  O   PRO A  96     -11.788  11.722 -10.830  1.00 98.55           O  
ATOM    754  CG  PRO A  96      -7.961  12.304  -9.516  1.00 98.55           C  
ATOM    755  CD  PRO A  96      -8.226  10.885 -10.013  1.00 98.55           C  
ATOM    756  N   SER A  97     -12.634  12.053  -8.785  1.00 98.17           N  
ATOM    757  CA  SER A  97     -14.024  12.050  -9.252  1.00 98.17           C  
ATOM    758  C   SER A  97     -14.398  13.316 -10.029  1.00 98.17           C  
ATOM    759  CB  SER A  97     -14.969  11.790  -8.078  1.00 98.17           C  
ATOM    760  O   SER A  97     -15.320  13.301 -10.841  1.00 98.17           O  
ATOM    761  OG  SER A  97     -15.344  12.972  -7.403  1.00 98.17           O  
ATOM    762  N   THR A  98     -13.661  14.407  -9.810  1.00 95.68           N  
ATOM    763  CA  THR A  98     -13.923  15.732 -10.388  1.00 95.68           C  
ATOM    764  C   THR A  98     -13.142  16.014 -11.671  1.00 95.68           C  
ATOM    765  CB  THR A  98     -13.625  16.827  -9.354  1.00 95.68           C  
ATOM    766  O   THR A  98     -13.342  17.068 -12.278  1.00 95.68           O  
ATOM    767  CG2 THR A  98     -14.525  16.718  -8.122  1.00 95.68           C  
ATOM    768  OG1 THR A  98     -12.293  16.718  -8.906  1.00 95.68           O  
ATOM    769  N   ASP A  99     -12.262  15.106 -12.099  1.00 96.94           N  
ATOM    770  CA  ASP A  99     -11.394  15.325 -13.252  1.00 96.94           C  
ATOM    771  C   ASP A  99     -11.991  14.722 -14.541  1.00 96.94           C  
ATOM    772  CB  ASP A  99      -9.986  14.809 -12.950  1.00 96.94           C  
ATOM    773  O   ASP A  99     -12.021  13.499 -14.708  1.00 96.94           O  
ATOM    774  CG  ASP A  99      -8.983  15.215 -14.031  1.00 96.94           C  
ATOM    775  OD1 ASP A  99      -9.373  15.629 -15.150  1.00 96.94           O  
ATOM    776  OD2 ASP A  99      -7.779  15.230 -13.725  1.00 96.94           O  
ATOM    777  N   PRO A 100     -12.437  15.548 -15.509  1.00 96.76           N  
ATOM    778  CA  PRO A 100     -13.032  15.046 -16.745  1.00 96.76           C  
ATOM    779  C   PRO A 100     -12.036  14.295 -17.642  1.00 96.76           C  
ATOM    780  CB  PRO A 100     -13.597  16.288 -17.441  1.00 96.76           C  
ATOM    781  O   PRO A 100     -12.462  13.559 -18.532  1.00 96.76           O  
ATOM    782  CG  PRO A 100     -12.685  17.414 -16.955  1.00 96.76           C  
ATOM    783  CD  PRO A 100     -12.384  17.004 -15.518  1.00 96.76           C  
ATOM    784  N   ARG A 101     -10.718  14.448 -17.435  1.00 97.61           N  
ATOM    785  CA  ARG A 101      -9.687  13.759 -18.233  1.00 97.61           C  
ATOM    786  C   ARG A 101      -9.706  12.248 -18.008  1.00 97.61           C  
ATOM    787  CB  ARG A 101      -8.299  14.328 -17.895  1.00 97.61           C  
ATOM    788  O   ARG A 101      -9.465  11.496 -18.948  1.00 97.61           O  
ATOM    789  CG  ARG A 101      -8.157  15.809 -18.286  1.00 97.61           C  
ATOM    790  CD  ARG A 101      -6.860  16.408 -17.732  1.00 97.61           C  
ATOM    791  NE  ARG A 101      -6.951  16.646 -16.281  1.00 97.61           N  
ATOM    792  NH1 ARG A 101      -4.833  17.466 -15.974  1.00 97.61           N  
ATOM    793  NH2 ARG A 101      -6.218  17.329 -14.244  1.00 97.61           N  
ATOM    794  CZ  ARG A 101      -6.009  17.156 -15.511  1.00 97.61           C  
ATOM    795  N   VAL A 102     -10.072  11.802 -16.805  1.00 97.19           N  
ATOM    796  CA  VAL A 102     -10.110  10.382 -16.401  1.00 97.19           C  
ATOM    797  C   VAL A 102     -11.514   9.773 -16.457  1.00 97.19           C  
ATOM    798  CB  VAL A 102      -9.449  10.167 -15.025  1.00 97.19           C  
ATOM    799  O   VAL A 102     -11.717   8.632 -16.051  1.00 97.19           O  
ATOM    800  CG1 VAL A 102      -7.963  10.542 -15.068  1.00 97.19           C  
ATOM    801  CG2 VAL A 102     -10.135  10.986 -13.932  1.00 97.19           C  
ATOM    802  N   GLU A 103     -12.501  10.485 -17.008  1.00 96.48           N  
ATOM    803  CA  GLU A 103     -13.894  10.015 -17.093  1.00 96.48           C  
ATOM    804  C   GLU A 103     -14.055   8.699 -17.877  1.00 96.48           C  
ATOM    805  CB  GLU A 103     -14.742  11.142 -17.707  1.00 96.48           C  
ATOM    806  O   GLU A 103     -14.967   7.908 -17.630  1.00 96.48           O  
ATOM    807  CG  GLU A 103     -16.219  10.792 -17.948  1.00 96.48           C  
ATOM    808  CD  GLU A 103     -16.939  10.164 -16.745  1.00 96.48           C  
ATOM    809  OE1 GLU A 103     -17.916   9.421 -17.022  1.00 96.48           O  
ATOM    810  OE2 GLU A 103     -16.511  10.385 -15.591  1.00 96.48           O  
ATOM    811  N   HIS A 104     -13.142   8.432 -18.809  1.00 97.65           N  
ATOM    812  CA  HIS A 104     -13.110   7.191 -19.575  1.00 97.65           C  
ATOM    813  C   HIS A 104     -12.704   5.970 -18.729  1.00 97.65           C  
ATOM    814  CB  HIS A 104     -12.190   7.392 -20.785  1.00 97.65           C  
ATOM    815  O   HIS A 104     -13.113   4.854 -19.045  1.00 97.65           O  
ATOM    816  CG  HIS A 104     -10.745   7.634 -20.424  1.00 97.65           C  
ATOM    817  CD2 HIS A 104      -9.747   6.696 -20.449  1.00 97.65           C  
ATOM    818  ND1 HIS A 104     -10.168   8.820 -20.009  1.00 97.65           N  
ATOM    819  CE1 HIS A 104      -8.864   8.593 -19.790  1.00 97.65           C  
ATOM    820  NE2 HIS A 104      -8.564   7.316 -20.053  1.00 97.65           N  
ATOM    821  N   LEU A 105     -11.968   6.152 -17.628  1.00 98.17           N  
ATOM    822  CA  LEU A 105     -11.597   5.080 -16.702  1.00 98.17           C  
ATOM    823  C   LEU A 105     -12.777   4.805 -15.773  1.00 98.17           C  
ATOM    824  CB  LEU A 105     -10.344   5.491 -15.903  1.00 98.17           C  
ATOM    825  O   LEU A 105     -13.024   5.580 -14.857  1.00 98.17           O  
ATOM    826  CG  LEU A 105      -9.108   5.827 -16.753  1.00 98.17           C  
ATOM    827  CD1 LEU A 105      -7.949   6.224 -15.841  1.00 98.17           C  
ATOM    828  CD2 LEU A 105      -8.671   4.640 -17.611  1.00 98.17           C  
ATOM    829  N   ARG A 106     -13.552   3.744 -16.009  1.00 97.97           N  
ATOM    830  CA  ARG A 106     -14.813   3.471 -15.283  1.00 97.97           C  
ATOM    831  C   ARG A 106     -14.839   2.123 -14.584  1.00 97.97           C  
ATOM    832  CB  ARG A 106     -16.012   3.565 -16.235  1.00 97.97           C  
ATOM    833  O   ARG A 106     -15.672   1.934 -13.703  1.00 97.97           O  
ATOM    834  CG  ARG A 106     -16.203   4.978 -16.791  1.00 97.97           C  
ATOM    835  CD  ARG A 106     -17.406   5.001 -17.730  1.00 97.97           C  
ATOM    836  NE  ARG A 106     -17.717   6.376 -18.143  1.00 97.97           N  
ATOM    837  NH1 ARG A 106     -19.321   5.882 -19.707  1.00 97.97           N  
ATOM    838  NH2 ARG A 106     -18.855   8.011 -19.188  1.00 97.97           N  
ATOM    839  CZ  ARG A 106     -18.625   6.747 -19.017  1.00 97.97           C  
ATOM    840  N   ASP A 107     -13.962   1.224 -15.001  1.00 98.56           N  
ATOM    841  CA  ASP A 107     -13.831  -0.130 -14.491  1.00 98.56           C  
ATOM    842  C   ASP A 107     -12.398  -0.623 -14.762  1.00 98.56           C  
ATOM    843  CB  ASP A 107     -14.877  -1.015 -15.175  1.00 98.56           C  
ATOM    844  O   ASP A 107     -11.657   0.001 -15.532  1.00 98.56           O  
ATOM    845  CG  ASP A 107     -15.302  -2.220 -14.332  1.00 98.56           C  
ATOM    846  OD1 ASP A 107     -14.516  -2.672 -13.469  1.00 98.56           O  
ATOM    847  OD2 ASP A 107     -16.429  -2.690 -14.575  1.00 98.56           O  
ATOM    848  N   ILE A 108     -12.006  -1.744 -14.165  1.00 98.21           N  
ATOM    849  CA  ILE A 108     -10.615  -2.198 -14.106  1.00 98.21           C  
ATOM    850  C   ILE A 108     -10.041  -2.514 -15.489  1.00 98.21           C  
ATOM    851  CB  ILE A 108     -10.510  -3.397 -13.137  1.00 98.21           C  
ATOM    852  O   ILE A 108      -8.868  -2.280 -15.759  1.00 98.21           O  
ATOM    853  CG1 ILE A 108      -9.055  -3.822 -12.866  1.00 98.21           C  
ATOM    854  CG2 ILE A 108     -11.295  -4.630 -13.629  1.00 98.21           C  
ATOM    855  CD1 ILE A 108      -8.155  -2.697 -12.341  1.00 98.21           C  
ATOM    856  N   HIS A 109     -10.889  -2.980 -16.405  1.00 97.48           N  
ATOM    857  CA  HIS A 109     -10.512  -3.310 -17.778  1.00 97.48           C  
ATOM    858  C   HIS A 109     -10.280  -2.076 -18.671  1.00 97.48           C  
ATOM    859  CB  HIS A 109     -11.563  -4.260 -18.364  1.00 97.48           C  
ATOM    860  O   HIS A 109      -9.853  -2.231 -19.813  1.00 97.48           O  
ATOM    861  CG  HIS A 109     -12.930  -3.641 -18.523  1.00 97.48           C  
ATOM    862  CD2 HIS A 109     -13.438  -3.089 -19.667  1.00 97.48           C  
ATOM    863  ND1 HIS A 109     -13.915  -3.559 -17.562  1.00 97.48           N  
ATOM    864  CE1 HIS A 109     -14.986  -2.968 -18.116  1.00 97.48           C  
ATOM    865  NE2 HIS A 109     -14.746  -2.674 -19.403  1.00 97.48           N  
ATOM    866  N   HIS A 110     -10.552  -0.860 -18.179  1.00 98.26           N  
ATOM    867  CA  HIS A 110     -10.158   0.383 -18.852  1.00 98.26           C  
ATOM    868  C   HIS A 110      -8.721   0.808 -18.511  1.00 98.26           C  
ATOM    869  CB  HIS A 110     -11.141   1.512 -18.513  1.00 98.26           C  
ATOM    870  O   HIS A 110      -8.181   1.687 -19.179  1.00 98.26           O  
ATOM    871  CG  HIS A 110     -12.573   1.292 -18.939  1.00 98.26           C  
ATOM    872  CD2 HIS A 110     -13.072   0.307 -19.749  1.00 98.26           C  
ATOM    873  ND1 HIS A 110     -13.610   2.155 -18.679  1.00 98.26           N  
ATOM    874  CE1 HIS A 110     -14.712   1.671 -19.269  1.00 98.26           C  
ATOM    875  NE2 HIS A 110     -14.428   0.568 -19.961  1.00 98.26           N  
ATOM    876  N   VAL A 111      -8.104   0.202 -17.492  1.00 97.91           N  
ATOM    877  CA  VAL A 111      -6.688   0.391 -17.156  1.00 97.91           C  
ATOM    878  C   VAL A 111      -5.866  -0.617 -17.951  1.00 97.91           C  
ATOM    879  CB  VAL A 111      -6.446   0.254 -15.642  1.00 97.91           C  
ATOM    880  O   VAL A 111      -6.242  -1.791 -18.057  1.00 97.91           O  
ATOM    881  CG1 VAL A 111      -4.992   0.566 -15.275  1.00 97.91           C  
ATOM    882  CG2 VAL A 111      -7.346   1.223 -14.864  1.00 97.91           C  
ATOM    883  N   SER A 112      -4.753  -0.169 -18.535  1.00 97.11           N  
ATOM    884  CA  SER A 112      -3.935  -1.044 -19.370  1.00 97.11           C  
ATOM    885  C   SER A 112      -3.445  -2.256 -18.574  1.00 97.11           C  
ATOM    886  CB  SER A 112      -2.787  -0.280 -20.041  1.00 97.11           C  
ATOM    887  O   SER A 112      -3.248  -2.203 -17.360  1.00 97.11           O  
ATOM    888  OG  SER A 112      -1.638  -0.238 -19.233  1.00 97.11           O  
ATOM    889  N   GLU A 113      -3.278  -3.390 -19.251  1.00 97.14           N  
ATOM    890  CA  GLU A 113      -2.760  -4.597 -18.605  1.00 97.14           C  
ATOM    891  C   GLU A 113      -1.362  -4.373 -18.021  1.00 97.14           C  
ATOM    892  CB  GLU A 113      -2.780  -5.733 -19.629  1.00 97.14           C  
ATOM    893  O   GLU A 113      -1.095  -4.831 -16.918  1.00 97.14           O  
ATOM    894  CG  GLU A 113      -2.386  -7.089 -19.028  1.00 97.14           C  
ATOM    895  CD  GLU A 113      -2.457  -8.229 -20.056  1.00 97.14           C  
ATOM    896  OE1 GLU A 113      -2.180  -9.380 -19.658  1.00 97.14           O  
ATOM    897  OE2 GLU A 113      -2.827  -7.956 -21.223  1.00 97.14           O  
ATOM    898  N   PHE A 114      -0.505  -3.609 -18.703  1.00 97.32           N  
ATOM    899  CA  PHE A 114       0.840  -3.309 -18.217  1.00 97.32           C  
ATOM    900  C   PHE A 114       0.836  -2.455 -16.945  1.00 97.32           C  
ATOM    901  CB  PHE A 114       1.665  -2.658 -19.331  1.00 97.32           C  
ATOM    902  O   PHE A 114       1.601  -2.765 -16.037  1.00 97.32           O  
ATOM    903  CG  PHE A 114       2.105  -3.641 -20.398  1.00 97.32           C  
ATOM    904  CD1 PHE A 114       3.200  -4.490 -20.149  1.00 97.32           C  
ATOM    905  CD2 PHE A 114       1.416  -3.732 -21.622  1.00 97.32           C  
ATOM    906  CE1 PHE A 114       3.608  -5.423 -21.118  1.00 97.32           C  
ATOM    907  CE2 PHE A 114       1.822  -4.667 -22.591  1.00 97.32           C  
ATOM    908  CZ  PHE A 114       2.918  -5.512 -22.340  1.00 97.32           C  
ATOM    909  N   ASP A 115      -0.050  -1.460 -16.831  1.00 97.21           N  
ATOM    910  CA  ASP A 115      -0.162  -0.663 -15.598  1.00 97.21           C  
ATOM    911  C   ASP A 115      -0.665  -1.529 -14.430  1.00 97.21           C  
ATOM    912  CB  ASP A 115      -1.118   0.526 -15.790  1.00 97.21           C  
ATOM    913  O   ASP A 115      -0.152  -1.450 -13.314  1.00 97.21           O  
ATOM    914  CG  ASP A 115      -0.738   1.484 -16.920  1.00 97.21           C  
ATOM    915  OD1 ASP A 115       0.458   1.774 -17.110  1.00 97.21           O  
ATOM    916  OD2 ASP A 115      -1.674   1.862 -17.669  1.00 97.21           O  
ATOM    917  N   ARG A 116      -1.643  -2.413 -14.686  1.00 97.99           N  
ATOM    918  CA  ARG A 116      -2.148  -3.362 -13.677  1.00 97.99           C  
ATOM    919  C   ARG A 116      -1.071  -4.350 -13.229  1.00 97.99           C  
ATOM    920  CB  ARG A 116      -3.384  -4.106 -14.204  1.00 97.99           C  
ATOM    921  O   ARG A 116      -0.965  -4.624 -12.037  1.00 97.99           O  
ATOM    922  CG  ARG A 116      -4.601  -3.178 -14.311  1.00 97.99           C  
ATOM    923  CD  ARG A 116      -5.872  -3.934 -14.706  1.00 97.99           C  
ATOM    924  NE  ARG A 116      -5.803  -4.487 -16.074  1.00 97.99           N  
ATOM    925  NH1 ARG A 116      -6.796  -6.516 -15.649  1.00 97.99           N  
ATOM    926  NH2 ARG A 116      -6.040  -6.062 -17.698  1.00 97.99           N  
ATOM    927  CZ  ARG A 116      -6.214  -5.680 -16.465  1.00 97.99           C  
ATOM    928  N   LEU A 117      -0.269  -4.862 -14.165  1.00 97.12           N  
ATOM    929  CA  LEU A 117       0.848  -5.762 -13.872  1.00 97.12           C  
ATOM    930  C   LEU A 117       1.975  -5.057 -13.111  1.00 97.12           C  
ATOM    931  CB  LEU A 117       1.388  -6.372 -15.177  1.00 97.12           C  
ATOM    932  O   LEU A 117       2.561  -5.664 -12.222  1.00 97.12           O  
ATOM    933  CG  LEU A 117       0.494  -7.455 -15.808  1.00 97.12           C  
ATOM    934  CD1 LEU A 117       1.063  -7.837 -17.178  1.00 97.12           C  
ATOM    935  CD2 LEU A 117       0.421  -8.722 -14.954  1.00 97.12           C  
ATOM    936  N   GLU A 118       2.272  -3.791 -13.414  1.00 97.73           N  
ATOM    937  CA  GLU A 118       3.271  -3.010 -12.673  1.00 97.73           C  
ATOM    938  C   GLU A 118       2.845  -2.798 -11.213  1.00 97.73           C  
ATOM    939  CB  GLU A 118       3.527  -1.672 -13.392  1.00 97.73           C  
ATOM    940  O   GLU A 118       3.638  -3.029 -10.298  1.00 97.73           O  
ATOM    941  CG  GLU A 118       4.619  -0.846 -12.692  1.00 97.73           C  
ATOM    942  CD  GLU A 118       4.979   0.449 -13.439  1.00 97.73           C  
ATOM    943  OE1 GLU A 118       6.197   0.727 -13.565  1.00 97.73           O  
ATOM    944  OE2 GLU A 118       4.053   1.185 -13.843  1.00 97.73           O  
ATOM    945  N   ILE A 119       1.580  -2.423 -10.987  1.00 97.90           N  
ATOM    946  CA  ILE A 119       1.020  -2.269  -9.638  1.00 97.90           C  
ATOM    947  C   ILE A 119       1.045  -3.598  -8.879  1.00 97.90           C  
ATOM    948  CB  ILE A 119      -0.403  -1.675  -9.708  1.00 97.90           C  
ATOM    949  O   ILE A 119       1.512  -3.643  -7.742  1.00 97.90           O  
ATOM    950  CG1 ILE A 119      -0.362  -0.209 -10.195  1.00 97.90           C  
ATOM    951  CG2 ILE A 119      -1.099  -1.750  -8.336  1.00 97.90           C  
ATOM    952  CD1 ILE A 119      -1.739   0.355 -10.570  1.00 97.90           C  
ATOM    953  N   GLN A 120       0.574  -4.677  -9.509  1.00 97.36           N  
ATOM    954  CA  GLN A 120       0.582  -6.012  -8.914  1.00 97.36           C  
ATOM    955  C   GLN A 120       2.004  -6.438  -8.532  1.00 97.36           C  
ATOM    956  CB  GLN A 120      -0.075  -6.990  -9.899  1.00 97.36           C  
ATOM    957  O   GLN A 120       2.245  -6.819  -7.388  1.00 97.36           O  
ATOM    958  CG  GLN A 120       0.095  -8.451  -9.465  1.00 97.36           C  
ATOM    959  CD  GLN A 120      -0.722  -9.436 -10.291  1.00 97.36           C  
ATOM    960  NE2 GLN A 120      -0.419 -10.706 -10.163  1.00 97.36           N  
ATOM    961  OE1 GLN A 120      -1.630  -9.089 -11.041  1.00 97.36           O  
ATOM    962  N   HIS A 121       2.960  -6.298  -9.454  1.00 97.03           N  
ATOM    963  CA  HIS A 121       4.347  -6.676  -9.212  1.00 97.03           C  
ATOM    964  C   HIS A 121       4.949  -5.923  -8.023  1.00 97.03           C  
ATOM    965  CB  HIS A 121       5.171  -6.413 -10.477  1.00 97.03           C  
ATOM    966  O   HIS A 121       5.663  -6.522  -7.224  1.00 97.03           O  
ATOM    967  CG  HIS A 121       6.605  -6.843 -10.323  1.00 97.03           C  
ATOM    968  CD2 HIS A 121       7.725  -6.064 -10.437  1.00 97.03           C  
ATOM    969  ND1 HIS A 121       7.020  -8.106  -9.980  1.00 97.03           N  
ATOM    970  CE1 HIS A 121       8.360  -8.092  -9.902  1.00 97.03           C  
ATOM    971  NE2 HIS A 121       8.844  -6.870 -10.187  1.00 97.03           N  
ATOM    972  N   PHE A 122       4.650  -4.627  -7.873  1.00 97.88           N  
ATOM    973  CA  PHE A 122       5.105  -3.856  -6.717  1.00 97.88           C  
ATOM    974  C   PHE A 122       4.662  -4.499  -5.397  1.00 97.88           C  
ATOM    975  CB  PHE A 122       4.616  -2.404  -6.817  1.00 97.88           C  
ATOM    976  O   PHE A 122       5.508  -4.741  -4.536  1.00 97.88           O  
ATOM    977  CG  PHE A 122       4.864  -1.610  -5.549  1.00 97.88           C  
ATOM    978  CD1 PHE A 122       3.832  -1.439  -4.606  1.00 97.88           C  
ATOM    979  CD2 PHE A 122       6.140  -1.082  -5.288  1.00 97.88           C  
ATOM    980  CE1 PHE A 122       4.082  -0.754  -3.406  1.00 97.88           C  
ATOM    981  CE2 PHE A 122       6.395  -0.405  -4.083  1.00 97.88           C  
ATOM    982  CZ  PHE A 122       5.364  -0.246  -3.140  1.00 97.88           C  
ATOM    983  N   PHE A 123       3.371  -4.799  -5.241  1.00 96.69           N  
ATOM    984  CA  PHE A 123       2.848  -5.363  -3.995  1.00 96.69           C  
ATOM    985  C   PHE A 123       3.307  -6.796  -3.738  1.00 96.69           C  
ATOM    986  CB  PHE A 123       1.324  -5.250  -3.972  1.00 96.69           C  
ATOM    987  O   PHE A 123       3.517  -7.152  -2.583  1.00 96.69           O  
ATOM    988  CG  PHE A 123       0.867  -3.839  -3.681  1.00 96.69           C  
ATOM    989  CD1 PHE A 123       1.140  -3.280  -2.419  1.00 96.69           C  
ATOM    990  CD2 PHE A 123       0.248  -3.062  -4.676  1.00 96.69           C  
ATOM    991  CE1 PHE A 123       0.834  -1.935  -2.162  1.00 96.69           C  
ATOM    992  CE2 PHE A 123      -0.054  -1.713  -4.419  1.00 96.69           C  
ATOM    993  CZ  PHE A 123       0.250  -1.151  -3.165  1.00 96.69           C  
ATOM    994  N   GLU A 124       3.558  -7.576  -4.788  1.00 95.55           N  
ATOM    995  CA  GLU A 124       4.127  -8.921  -4.663  1.00 95.55           C  
ATOM    996  C   GLU A 124       5.568  -8.909  -4.131  1.00 95.55           C  
ATOM    997  CB  GLU A 124       4.074  -9.627  -6.028  1.00 95.55           C  
ATOM    998  O   GLU A 124       5.937  -9.829  -3.409  1.00 95.55           O  
ATOM    999  CG  GLU A 124       2.650 -10.050  -6.435  1.00 95.55           C  
ATOM   1000  CD  GLU A 124       2.570 -10.610  -7.869  1.00 95.55           C  
ATOM   1001  OE1 GLU A 124       1.542 -11.252  -8.198  1.00 95.55           O  
ATOM   1002  OE2 GLU A 124       3.502 -10.374  -8.676  1.00 95.55           O  
ATOM   1003  N   VAL A 125       6.379  -7.888  -4.457  1.00 95.84           N  
ATOM   1004  CA  VAL A 125       7.836  -7.932  -4.197  1.00 95.84           C  
ATOM   1005  C   VAL A 125       8.364  -6.878  -3.227  1.00 95.84           C  
ATOM   1006  CB  VAL A 125       8.654  -7.904  -5.502  1.00 95.84           C  
ATOM   1007  O   VAL A 125       9.496  -6.997  -2.761  1.00 95.84           O  
ATOM   1008  CG1 VAL A 125       8.161  -8.942  -6.515  1.00 95.84           C  
ATOM   1009  CG2 VAL A 125       8.714  -6.507  -6.138  1.00 95.84           C  
ATOM   1010  N   TYR A 126       7.627  -5.805  -2.906  1.00 96.27           N  
ATOM   1011  CA  TYR A 126       8.206  -4.680  -2.145  1.00 96.27           C  
ATOM   1012  C   TYR A 126       8.709  -5.071  -0.742  1.00 96.27           C  
ATOM   1013  CB  TYR A 126       7.250  -3.481  -2.062  1.00 96.27           C  
ATOM   1014  O   TYR A 126       9.670  -4.463  -0.254  1.00 96.27           O  
ATOM   1015  CG  TYR A 126       6.188  -3.556  -0.979  1.00 96.27           C  
ATOM   1016  CD1 TYR A 126       5.216  -4.574  -0.990  1.00 96.27           C  
ATOM   1017  CD2 TYR A 126       6.167  -2.584   0.039  1.00 96.27           C  
ATOM   1018  CE1 TYR A 126       4.221  -4.609   0.004  1.00 96.27           C  
ATOM   1019  CE2 TYR A 126       5.168  -2.603   1.028  1.00 96.27           C  
ATOM   1020  OH  TYR A 126       3.174  -3.611   1.907  1.00 96.27           O  
ATOM   1021  CZ  TYR A 126       4.183  -3.612   1.000  1.00 96.27           C  
ATOM   1022  N   LYS A 127       8.111  -6.113  -0.148  1.00 95.33           N  
ATOM   1023  CA  LYS A 127       8.439  -6.698   1.159  1.00 95.33           C  
ATOM   1024  C   LYS A 127       9.470  -7.848   1.092  1.00 95.33           C  
ATOM   1025  CB  LYS A 127       7.124  -7.154   1.837  1.00 95.33           C  
ATOM   1026  O   LYS A 127       9.854  -8.339   2.146  1.00 95.33           O  
ATOM   1027  CG  LYS A 127       6.297  -6.055   2.545  1.00 95.33           C  
ATOM   1028  CD  LYS A 127       4.871  -6.571   2.874  1.00 95.33           C  
ATOM   1029  CE  LYS A 127       4.037  -5.708   3.847  1.00 95.33           C  
ATOM   1030  NZ  LYS A 127       2.584  -6.097   3.888  1.00 95.33           N  
ATOM   1031  N   ASP A 128       9.997  -8.238  -0.077  1.00 95.42           N  
ATOM   1032  CA  ASP A 128      10.863  -9.434  -0.252  1.00 95.42           C  
ATOM   1033  C   ASP A 128      12.111  -9.487   0.646  1.00 95.42           C  
ATOM   1034  CB  ASP A 128      11.384  -9.491  -1.703  1.00 95.42           C  
ATOM   1035  O   ASP A 128      12.632 -10.557   0.961  1.00 95.42           O  
ATOM   1036  CG  ASP A 128      10.424 -10.114  -2.713  1.00 95.42           C  
ATOM   1037  OD1 ASP A 128       9.347 -10.573  -2.289  1.00 95.42           O  
ATOM   1038  OD2 ASP A 128      10.828 -10.157  -3.898  1.00 95.42           O  
ATOM   1039  N   LEU A 129      12.642  -8.323   1.024  1.00 96.88           N  
ATOM   1040  CA  LEU A 129      13.834  -8.214   1.870  1.00 96.88           C  
ATOM   1041  C   LEU A 129      13.499  -7.933   3.344  1.00 96.88           C  
ATOM   1042  CB  LEU A 129      14.810  -7.196   1.253  1.00 96.88           C  
ATOM   1043  O   LEU A 129      14.416  -7.774   4.150  1.00 96.88           O  
ATOM   1044  CG  LEU A 129      15.356  -7.589  -0.134  1.00 96.88           C  
ATOM   1045  CD1 LEU A 129      16.349  -6.525  -0.607  1.00 96.88           C  
ATOM   1046  CD2 LEU A 129      16.080  -8.935  -0.151  1.00 96.88           C  
ATOM   1047  N   GLU A 130      12.216  -7.867   3.705  1.00 95.17           N  
ATOM   1048  CA  GLU A 130      11.743  -7.690   5.077  1.00 95.17           C  
ATOM   1049  C   GLU A 130      11.594  -9.057   5.774  1.00 95.17           C  
ATOM   1050  CB  GLU A 130      10.422  -6.908   5.113  1.00 95.17           C  
ATOM   1051  O   GLU A 130      10.831  -9.911   5.319  1.00 95.17           O  
ATOM   1052  CG  GLU A 130      10.578  -5.474   4.586  1.00 95.17           C  
ATOM   1053  CD  GLU A 130       9.301  -4.639   4.737  1.00 95.17           C  
ATOM   1054  OE1 GLU A 130       9.038  -3.777   3.863  1.00 95.17           O  
ATOM   1055  OE2 GLU A 130       8.606  -4.742   5.768  1.00 95.17           O  
ATOM   1056  N   PRO A 131      12.303  -9.311   6.890  1.00 93.43           N  
ATOM   1057  CA  PRO A 131      12.218 -10.599   7.573  1.00 93.43           C  
ATOM   1058  C   PRO A 131      10.801 -10.918   8.066  1.00 93.43           C  
ATOM   1059  CB  PRO A 131      13.217 -10.519   8.734  1.00 93.43           C  
ATOM   1060  O   PRO A 131      10.219 -10.147   8.826  1.00 93.43           O  
ATOM   1061  CG  PRO A 131      14.221  -9.467   8.267  1.00 93.43           C  
ATOM   1062  CD  PRO A 131      13.354  -8.494   7.476  1.00 93.43           C  
ATOM   1063  N   GLY A 132      10.287 -12.094   7.697  1.00 92.13           N  
ATOM   1064  CA  GLY A 132       8.993 -12.601   8.170  1.00 92.13           C  
ATOM   1065  C   GLY A 132       7.769 -12.071   7.420  1.00 92.13           C  
ATOM   1066  O   GLY A 132       6.659 -12.313   7.881  1.00 92.13           O  
ATOM   1067  N   LYS A 133       7.960 -11.367   6.298  1.00 92.31           N  
ATOM   1068  CA  LYS A 133       6.880 -10.901   5.420  1.00 92.31           C  
ATOM   1069  C   LYS A 133       6.642 -11.877   4.268  1.00 92.31           C  
ATOM   1070  CB  LYS A 133       7.211  -9.492   4.907  1.00 92.31           C  
ATOM   1071  O   LYS A 133       7.586 -12.505   3.784  1.00 92.31           O  
ATOM   1072  CG  LYS A 133       7.342  -8.420   6.007  1.00 92.31           C  
ATOM   1073  CD  LYS A 133       6.023  -8.235   6.754  1.00 92.31           C  
ATOM   1074  CE  LYS A 133       6.022  -7.051   7.727  1.00 92.31           C  
ATOM   1075  NZ  LYS A 133       4.689  -6.938   8.378  1.00 92.31           N  
ATOM   1076  N   SER A 134       5.393 -11.994   3.831  1.00 89.20           N  
ATOM   1077  CA  SER A 134       4.996 -12.850   2.708  1.00 89.20           C  
ATOM   1078  C   SER A 134       3.749 -12.307   2.033  1.00 89.20           C  
ATOM   1079  CB  SER A 134       4.717 -14.286   3.169  1.00 89.20           C  
ATOM   1080  O   SER A 134       2.903 -11.724   2.700  1.00 89.20           O  
ATOM   1081  OG  SER A 134       3.781 -14.325   4.229  1.00 89.20           O  
ATOM   1082  N   VAL A 135       3.615 -12.556   0.734  1.00 90.22           N  
ATOM   1083  CA  VAL A 135       2.416 -12.230  -0.040  1.00 90.22           C  
ATOM   1084  C   VAL A 135       1.941 -13.490  -0.752  1.00 90.22           C  
ATOM   1085  CB  VAL A 135       2.687 -11.069  -1.015  1.00 90.22           C  
ATOM   1086  O   VAL A 135       2.734 -14.197  -1.379  1.00 90.22           O  
ATOM   1087  CG1 VAL A 135       1.482 -10.809  -1.927  1.00 90.22           C  
ATOM   1088  CG2 VAL A 135       3.017  -9.795  -0.224  1.00 90.22           C  
ATOM   1089  N   GLU A 136       0.650 -13.777  -0.640  1.00 87.63           N  
ATOM   1090  CA  GLU A 136      -0.023 -14.909  -1.262  1.00 87.63           C  
ATOM   1091  C   GLU A 136      -1.298 -14.444  -1.967  1.00 87.63           C  
ATOM   1092  CB  GLU A 136      -0.375 -15.993  -0.230  1.00 87.63           C  
ATOM   1093  O   GLU A 136      -2.125 -13.734  -1.400  1.00 87.63           O  
ATOM   1094  CG  GLU A 136       0.857 -16.647   0.418  1.00 87.63           C  
ATOM   1095  CD  GLU A 136       0.518 -17.877   1.283  1.00 87.63           C  
ATOM   1096  OE1 GLU A 136       1.474 -18.460   1.850  1.00 87.63           O  
ATOM   1097  OE2 GLU A 136      -0.660 -18.303   1.319  1.00 87.63           O  
ATOM   1098  N   GLY A 137      -1.487 -14.897  -3.206  1.00 83.10           N  
ATOM   1099  CA  GLY A 137      -2.638 -14.500  -4.011  1.00 83.10           C  
ATOM   1100  C   GLY A 137      -2.530 -13.060  -4.519  1.00 83.10           C  
ATOM   1101  O   GLY A 137      -2.095 -12.150  -3.822  1.00 83.10           O  
ATOM   1102  N   ALA A 138      -2.903 -12.874  -5.780  1.00 87.85           N  
ATOM   1103  CA  ALA A 138      -2.942 -11.572  -6.420  1.00 87.85           C  
ATOM   1104  C   ALA A 138      -3.960 -11.636  -7.558  1.00 87.85           C  
ATOM   1105  CB  ALA A 138      -1.536 -11.217  -6.917  1.00 87.85           C  
ATOM   1106  O   ALA A 138      -3.723 -12.295  -8.577  1.00 87.85           O  
ATOM   1107  N   ASP A 139      -5.109 -10.990  -7.383  1.00 95.16           N  
ATOM   1108  CA  ASP A 139      -6.105 -10.859  -8.441  1.00 95.16           C  
ATOM   1109  C   ASP A 139      -6.734  -9.468  -8.488  1.00 95.16           C  
ATOM   1110  CB  ASP A 139      -7.135 -12.008  -8.433  1.00 95.16           C  
ATOM   1111  O   ASP A 139      -6.761  -8.704  -7.526  1.00 95.16           O  
ATOM   1112  CG  ASP A 139      -8.220 -11.945  -7.350  1.00 95.16           C  
ATOM   1113  OD1 ASP A 139      -7.872 -11.896  -6.158  1.00 95.16           O  
ATOM   1114  OD2 ASP A 139      -9.416 -12.035  -7.716  1.00 95.16           O  
ATOM   1115  N   TRP A 140      -7.213  -9.120  -9.676  1.00 98.25           N  
ATOM   1116  CA  TRP A 140      -7.893  -7.863  -9.933  1.00 98.25           C  
ATOM   1117  C   TRP A 140      -9.388  -8.111 -10.058  1.00 98.25           C  
ATOM   1118  CB  TRP A 140      -7.333  -7.231 -11.208  1.00 98.25           C  
ATOM   1119  O   TRP A 140      -9.815  -8.920 -10.885  1.00 98.25           O  
ATOM   1120  CG  TRP A 140      -5.997  -6.582 -11.052  1.00 98.25           C  
ATOM   1121  CD1 TRP A 140      -4.795  -7.127 -11.350  1.00 98.25           C  
ATOM   1122  CD2 TRP A 140      -5.709  -5.271 -10.483  1.00 98.25           C  
ATOM   1123  CE2 TRP A 140      -4.302  -5.052 -10.538  1.00 98.25           C  
ATOM   1124  CE3 TRP A 140      -6.500  -4.261  -9.899  1.00 98.25           C  
ATOM   1125  NE1 TRP A 140      -3.791  -6.224 -11.054  1.00 98.25           N  
ATOM   1126  CH2 TRP A 140      -4.533  -2.854  -9.561  1.00 98.25           C  
ATOM   1127  CZ2 TRP A 140      -3.713  -3.864 -10.092  1.00 98.25           C  
ATOM   1128  CZ3 TRP A 140      -5.919  -3.063  -9.451  1.00 98.25           C  
ATOM   1129  N   VAL A 141     -10.182  -7.342  -9.319  1.00 98.38           N  
ATOM   1130  CA  VAL A 141     -11.641  -7.320  -9.453  1.00 98.38           C  
ATOM   1131  C   VAL A 141     -12.155  -5.961  -9.908  1.00 98.38           C  
ATOM   1132  CB  VAL A 141     -12.351  -7.831  -8.195  1.00 98.38           C  
ATOM   1133  O   VAL A 141     -11.454  -4.944  -9.862  1.00 98.38           O  
ATOM   1134  CG1 VAL A 141     -11.971  -9.287  -7.926  1.00 98.38           C  
ATOM   1135  CG2 VAL A 141     -12.081  -6.968  -6.964  1.00 98.38           C  
ATOM   1136  N   GLY A 142     -13.381  -5.971 -10.425  1.00 98.47           N  
ATOM   1137  CA  GLY A 142     -14.005  -4.812 -11.036  1.00 98.47           C  
ATOM   1138  C   GLY A 142     -14.508  -3.790 -10.028  1.00 98.47           C  
ATOM   1139  O   GLY A 142     -14.432  -3.942  -8.805  1.00 98.47           O  
ATOM   1140  N   ARG A 143     -15.061  -2.712 -10.579  1.00 98.52           N  
ATOM   1141  CA  ARG A 143     -15.636  -1.617  -9.797  1.00 98.52           C  
ATOM   1142  C   ARG A 143     -16.738  -2.076  -8.836  1.00 98.52           C  
ATOM   1143  CB  ARG A 143     -16.142  -0.561 -10.783  1.00 98.52           C  
ATOM   1144  O   ARG A 143     -16.843  -1.520  -7.749  1.00 98.52           O  
ATOM   1145  CG  ARG A 143     -16.875   0.559 -10.048  1.00 98.52           C  
ATOM   1146  CD  ARG A 143     -17.259   1.656 -11.024  1.00 98.52           C  
ATOM   1147  NE  ARG A 143     -18.231   2.540 -10.380  1.00 98.52           N  
ATOM   1148  NH1 ARG A 143     -18.892   3.694 -12.234  1.00 98.52           N  
ATOM   1149  NH2 ARG A 143     -19.906   3.982 -10.228  1.00 98.52           N  
ATOM   1150  CZ  ARG A 143     -19.003   3.413 -10.965  1.00 98.52           C  
ATOM   1151  N   THR A 144     -17.573  -3.040  -9.221  1.00 98.45           N  
ATOM   1152  CA  THR A 144     -18.700  -3.493  -8.388  1.00 98.45           C  
ATOM   1153  C   THR A 144     -18.221  -4.125  -7.085  1.00 98.45           C  
ATOM   1154  CB  THR A 144     -19.582  -4.476  -9.170  1.00 98.45           C  
ATOM   1155  O   THR A 144     -18.734  -3.800  -6.016  1.00 98.45           O  
ATOM   1156  CG2 THR A 144     -20.751  -5.022  -8.351  1.00 98.45           C  
ATOM   1157  OG1 THR A 144     -20.150  -3.792 -10.266  1.00 98.45           O  
ATOM   1158  N   GLU A 145     -17.213  -4.990  -7.152  1.00 98.47           N  
ATOM   1159  CA  GLU A 145     -16.610  -5.620  -5.982  1.00 98.47           C  
ATOM   1160  C   GLU A 145     -15.898  -4.599  -5.092  1.00 98.47           C  
ATOM   1161  CB  GLU A 145     -15.615  -6.697  -6.430  1.00 98.47           C  
ATOM   1162  O   GLU A 145     -16.013  -4.687  -3.870  1.00 98.47           O  
ATOM   1163  CG  GLU A 145     -16.257  -7.942  -7.067  1.00 98.47           C  
ATOM   1164  CD  GLU A 145     -16.797  -7.747  -8.497  1.00 98.47           C  
ATOM   1165  OE1 GLU A 145     -17.564  -8.633  -8.930  1.00 98.47           O  
ATOM   1166  OE2 GLU A 145     -16.462  -6.729  -9.149  1.00 98.47           O  
ATOM   1167  N   ALA A 146     -15.225  -3.618  -5.703  1.00 98.56           N  
ATOM   1168  CA  ALA A 146     -14.576  -2.510  -5.005  1.00 98.56           C  
ATOM   1169  C   ALA A 146     -15.589  -1.643  -4.236  1.00 98.56           C  
ATOM   1170  CB  ALA A 146     -13.812  -1.688  -6.052  1.00 98.56           C  
ATOM   1171  O   ALA A 146     -15.413  -1.365  -3.052  1.00 98.56           O  
ATOM   1172  N   GLU A 147     -16.694  -1.253  -4.884  1.00 98.59           N  
ATOM   1173  CA  GLU A 147     -17.779  -0.497  -4.246  1.00 98.59           C  
ATOM   1174  C   GLU A 147     -18.419  -1.298  -3.097  1.00 98.59           C  
ATOM   1175  CB  GLU A 147     -18.819  -0.044  -5.301  1.00 98.59           C  
ATOM   1176  O   GLU A 147     -18.671  -0.742  -2.029  1.00 98.59           O  
ATOM   1177  CG  GLU A 147     -18.323   1.133  -6.177  1.00 98.59           C  
ATOM   1178  CD  GLU A 147     -19.353   1.687  -7.194  1.00 98.59           C  
ATOM   1179  OE1 GLU A 147     -19.185   2.846  -7.681  1.00 98.59           O  
ATOM   1180  OE2 GLU A 147     -20.335   1.014  -7.552  1.00 98.59           O  
ATOM   1181  N   ALA A 148     -18.604  -2.610  -3.260  1.00 98.46           N  
ATOM   1182  CA  ALA A 148     -19.134  -3.458  -2.196  1.00 98.46           C  
ATOM   1183  C   ALA A 148     -18.181  -3.579  -0.989  1.00 98.46           C  
ATOM   1184  CB  ALA A 148     -19.465  -4.830  -2.795  1.00 98.46           C  
ATOM   1185  O   ALA A 148     -18.652  -3.696   0.142  1.00 98.46           O  
ATOM   1186  N   GLU A 149     -16.862  -3.576  -1.207  1.00 98.02           N  
ATOM   1187  CA  GLU A 149     -15.876  -3.586  -0.118  1.00 98.02           C  
ATOM   1188  C   GLU A 149     -15.870  -2.268   0.654  1.00 98.02           C  
ATOM   1189  CB  GLU A 149     -14.480  -3.947  -0.660  1.00 98.02           C  
ATOM   1190  O   GLU A 149     -15.952  -2.286   1.877  1.00 98.02           O  
ATOM   1191  CG  GLU A 149     -13.404  -4.084   0.437  1.00 98.02           C  
ATOM   1192  CD  GLU A 149     -13.788  -5.069   1.554  1.00 98.02           C  
ATOM   1193  OE1 GLU A 149     -13.402  -4.845   2.713  1.00 98.02           O  
ATOM   1194  OE2 GLU A 149     -14.618  -5.982   1.314  1.00 98.02           O  
ATOM   1195  N   ILE A 150     -15.919  -1.128  -0.039  1.00 98.37           N  
ATOM   1196  CA  ILE A 150     -16.048   0.193   0.597  1.00 98.37           C  
ATOM   1197  C   ILE A 150     -17.267   0.242   1.532  1.00 98.37           C  
ATOM   1198  CB  ILE A 150     -16.140   1.280  -0.492  1.00 98.37           C  
ATOM   1199  O   ILE A 150     -17.164   0.686   2.676  1.00 98.37           O  
ATOM   1200  CG1 ILE A 150     -14.805   1.444  -1.235  1.00 98.37           C  
ATOM   1201  CG2 ILE A 150     -16.546   2.638   0.103  1.00 98.37           C  
ATOM   1202  CD1 ILE A 150     -14.976   2.061  -2.626  1.00 98.37           C  
ATOM   1203  N   GLU A 151     -18.425  -0.244   1.076  1.00 98.35           N  
ATOM   1204  CA  GLU A 151     -19.641  -0.295   1.899  1.00 98.35           C  
ATOM   1205  C   GLU A 151     -19.474  -1.188   3.140  1.00 98.35           C  
ATOM   1206  CB  GLU A 151     -20.826  -0.797   1.062  1.00 98.35           C  
ATOM   1207  O   GLU A 151     -19.929  -0.822   4.232  1.00 98.35           O  
ATOM   1208  CG  GLU A 151     -21.320   0.235   0.035  1.00 98.35           C  
ATOM   1209  CD  GLU A 151     -22.509  -0.269  -0.804  1.00 98.35           C  
ATOM   1210  OE1 GLU A 151     -23.050   0.550  -1.585  1.00 98.35           O  
ATOM   1211  OE2 GLU A 151     -22.924  -1.441  -0.635  1.00 98.35           O  
ATOM   1212  N   ARG A 152     -18.800  -2.341   3.002  1.00 97.75           N  
ATOM   1213  CA  ARG A 152     -18.467  -3.215   4.138  1.00 97.75           C  
ATOM   1214  C   ARG A 152     -17.527  -2.518   5.117  1.00 97.75           C  
ATOM   1215  CB  ARG A 152     -17.842  -4.536   3.662  1.00 97.75           C  
ATOM   1216  O   ARG A 152     -17.788  -2.572   6.319  1.00 97.75           O  
ATOM   1217  CG  ARG A 152     -18.877  -5.490   3.053  1.00 97.75           C  
ATOM   1218  CD  ARG A 152     -18.256  -6.864   2.755  1.00 97.75           C  
ATOM   1219  NE  ARG A 152     -17.232  -6.821   1.693  1.00 97.75           N  
ATOM   1220  NH1 ARG A 152     -18.588  -6.855  -0.152  1.00 97.75           N  
ATOM   1221  NH2 ARG A 152     -16.381  -6.942  -0.399  1.00 97.75           N  
ATOM   1222  CZ  ARG A 152     -17.406  -6.884   0.390  1.00 97.75           C  
ATOM   1223  N   SER A 153     -16.512  -1.812   4.629  1.00 97.60           N  
ATOM   1224  CA  SER A 153     -15.556  -1.102   5.478  1.00 97.60           C  
ATOM   1225  C   SER A 153     -16.186   0.074   6.219  1.00 97.60           C  
ATOM   1226  CB  SER A 153     -14.337  -0.639   4.676  1.00 97.60           C  
ATOM   1227  O   SER A 153     -15.936   0.243   7.411  1.00 97.60           O  
ATOM   1228  OG  SER A 153     -13.747  -1.731   4.024  1.00 97.60           O  
ATOM   1229  N   TYR A 154     -17.077   0.837   5.577  1.00 98.15           N  
ATOM   1230  CA  TYR A 154     -17.878   1.863   6.259  1.00 98.15           C  
ATOM   1231  C   TYR A 154     -18.754   1.271   7.361  1.00 98.15           C  
ATOM   1232  CB  TYR A 154     -18.791   2.588   5.253  1.00 98.15           C  
ATOM   1233  O   TYR A 154     -18.894   1.844   8.446  1.00 98.15           O  
ATOM   1234  CG  TYR A 154     -18.111   3.668   4.446  1.00 98.15           C  
ATOM   1235  CD1 TYR A 154     -17.338   4.631   5.115  1.00 98.15           C  
ATOM   1236  CD2 TYR A 154     -18.268   3.747   3.049  1.00 98.15           C  
ATOM   1237  CE1 TYR A 154     -16.629   5.600   4.393  1.00 98.15           C  
ATOM   1238  CE2 TYR A 154     -17.609   4.763   2.327  1.00 98.15           C  
ATOM   1239  OH  TYR A 154     -16.039   6.584   2.304  1.00 98.15           O  
ATOM   1240  CZ  TYR A 154     -16.748   5.658   2.994  1.00 98.15           C  
ATOM   1241  N   LYS A 155     -19.359   0.110   7.093  1.00 97.68           N  
ATOM   1242  CA  LYS A 155     -20.161  -0.594   8.088  1.00 97.68           C  
ATOM   1243  C   LYS A 155     -19.307  -1.048   9.275  1.00 97.68           C  
ATOM   1244  CB  LYS A 155     -20.930  -1.735   7.413  1.00 97.68           C  
ATOM   1245  O   LYS A 155     -19.713  -0.800  10.408  1.00 97.68           O  
ATOM   1246  CG  LYS A 155     -21.718  -2.505   8.471  1.00 97.68           C  
ATOM   1247  CD  LYS A 155     -22.747  -3.465   7.869  1.00 97.68           C  
ATOM   1248  CE  LYS A 155     -23.367  -4.350   8.961  1.00 97.68           C  
ATOM   1249  NZ  LYS A 155     -23.697  -3.588  10.196  1.00 97.68           N  
ATOM   1250  N   ARG A 156     -18.141  -1.658   9.032  1.00 97.08           N  
ATOM   1251  CA  ARG A 156     -17.212  -2.096  10.089  1.00 97.08           C  
ATOM   1252  C   ARG A 156     -16.749  -0.925  10.955  1.00 97.08           C  
ATOM   1253  CB  ARG A 156     -16.012  -2.845   9.480  1.00 97.08           C  
ATOM   1254  O   ARG A 156     -16.882  -1.008  12.172  1.00 97.08           O  
ATOM   1255  CG  ARG A 156     -16.370  -4.272   9.032  1.00 97.08           C  
ATOM   1256  CD  ARG A 156     -15.142  -5.065   8.559  1.00 97.08           C  
ATOM   1257  NE  ARG A 156     -14.566  -4.485   7.345  1.00 97.08           N  
ATOM   1258  NH1 ARG A 156     -14.981  -6.130   5.756  1.00 97.08           N  
ATOM   1259  NH2 ARG A 156     -14.083  -4.204   5.187  1.00 97.08           N  
ATOM   1260  CZ  ARG A 156     -14.555  -4.953   6.115  1.00 97.08           C  
ATOM   1261  N   PHE A 157     -16.328   0.182  10.343  1.00 97.36           N  
ATOM   1262  CA  PHE A 157     -15.917   1.399  11.053  1.00 97.36           C  
ATOM   1263  C   PHE A 157     -17.015   1.919  11.989  1.00 97.36           C  
ATOM   1264  CB  PHE A 157     -15.560   2.461  10.008  1.00 97.36           C  
ATOM   1265  O   PHE A 157     -16.790   2.179  13.172  1.00 97.36           O  
ATOM   1266  CG  PHE A 157     -15.035   3.748  10.603  1.00 97.36           C  
ATOM   1267  CD1 PHE A 157     -15.895   4.845  10.806  1.00 97.36           C  
ATOM   1268  CD2 PHE A 157     -13.678   3.850  10.949  1.00 97.36           C  
ATOM   1269  CE1 PHE A 157     -15.395   6.046  11.343  1.00 97.36           C  
ATOM   1270  CE2 PHE A 157     -13.187   5.049  11.484  1.00 97.36           C  
ATOM   1271  CZ  PHE A 157     -14.035   6.151  11.673  1.00 97.36           C  
ATOM   1272  N   LYS A 158     -18.252   2.005  11.481  1.00 96.99           N  
ATOM   1273  CA  LYS A 158     -19.405   2.447  12.271  1.00 96.99           C  
ATOM   1274  C   LYS A 158     -19.747   1.487  13.412  1.00 96.99           C  
ATOM   1275  CB  LYS A 158     -20.594   2.642  11.328  1.00 96.99           C  
ATOM   1276  O   LYS A 158     -20.101   1.949  14.494  1.00 96.99           O  
ATOM   1277  CG  LYS A 158     -21.821   3.158  12.087  1.00 96.99           C  
ATOM   1278  CD  LYS A 158     -22.970   3.406  11.117  1.00 96.99           C  
ATOM   1279  CE  LYS A 158     -24.183   3.876  11.916  1.00 96.99           C  
ATOM   1280  NZ  LYS A 158     -25.328   4.119  11.012  1.00 96.99           N  
ATOM   1281  N   ASP A 159     -19.690   0.181  13.165  1.00 96.59           N  
ATOM   1282  CA  ASP A 159     -20.038  -0.839  14.156  1.00 96.59           C  
ATOM   1283  C   ASP A 159     -18.991  -0.925  15.287  1.00 96.59           C  
ATOM   1284  CB  ASP A 159     -20.236  -2.203  13.461  1.00 96.59           C  
ATOM   1285  O   ASP A 159     -19.359  -1.240  16.419  1.00 96.59           O  
ATOM   1286  CG  ASP A 159     -21.497  -2.337  12.580  1.00 96.59           C  
ATOM   1287  OD1 ASP A 159     -22.445  -1.517  12.643  1.00 96.59           O  
ATOM   1288  OD2 ASP A 159     -21.602  -3.340  11.831  1.00 96.59           O  
ATOM   1289  N   GLN A 160     -17.718  -0.608  15.010  1.00 93.49           N  
ATOM   1290  CA  GLN A 160     -16.637  -0.581  16.010  1.00 93.49           C  
ATOM   1291  C   GLN A 160     -16.476   0.770  16.726  1.00 93.49           C  
ATOM   1292  CB  GLN A 160     -15.316  -1.043  15.378  1.00 93.49           C  
ATOM   1293  O   GLN A 160     -15.882   0.826  17.799  1.00 93.49           O  
ATOM   1294  CG  GLN A 160     -15.397  -2.516  14.934  1.00 93.49           C  
ATOM   1295  CD  GLN A 160     -14.036  -3.144  14.663  1.00 93.49           C  
ATOM   1296  NE2 GLN A 160     -13.951  -4.142  13.810  1.00 93.49           N  
ATOM   1297  OE1 GLN A 160     -13.028  -2.800  15.242  1.00 93.49           O  
ATOM   1298  N   GLY A 161     -17.081   1.840  16.202  1.00 90.40           N  
ATOM   1299  CA  GLY A 161     -17.070   3.164  16.831  1.00 90.40           C  
ATOM   1300  C   GLY A 161     -15.899   4.059  16.423  1.00 90.40           C  
ATOM   1301  O   GLY A 161     -15.694   5.085  17.070  1.00 90.40           O  
ATOM   1302  N   GLY A 162     -15.184   3.710  15.354  1.00 85.50           N  
ATOM   1303  CA  GLY A 162     -14.015   4.431  14.861  1.00 85.50           C  
ATOM   1304  C   GLY A 162     -12.790   3.532  14.717  1.00 85.50           C  
ATOM   1305  O   GLY A 162     -12.913   2.308  14.788  1.00 85.50           O  
ATOM   1306  N   HIS A 163     -11.642   4.177  14.508  1.00 82.23           N  
ATOM   1307  CA  HIS A 163     -10.325   3.592  14.757  1.00 82.23           C  
ATOM   1308  C   HIS A 163     -10.023   3.609  16.259  1.00 82.23           C  
ATOM   1309  CB  HIS A 163      -9.250   4.353  13.964  1.00 82.23           C  
ATOM   1310  O   HIS A 163     -10.462   4.579  16.928  1.00 82.23           O  
ATOM   1311  CG  HIS A 163      -9.466   4.314  12.477  1.00 82.23           C  
ATOM   1312  CD2 HIS A 163      -9.679   5.378  11.643  1.00 82.23           C  
ATOM   1313  ND1 HIS A 163      -9.491   3.181  11.708  1.00 82.23           N  
ATOM   1314  CE1 HIS A 163      -9.729   3.549  10.443  1.00 82.23           C  
ATOM   1315  NE2 HIS A 163      -9.882   4.885  10.350  1.00 82.23           N  
ATOM   1316  OXT HIS A 163      -9.380   2.641  16.705  1.00 82.23           O  
TER    1317      HIS A 163                                                      
ENDMDL                                                                          
END                                                                             
