# Supplementary material for: The inorganic pyrophosphatases of microorganisms: a structural and functional review
Source: PeerJ. 2024 Jun 24;12:e17496. doi: 10.7717/peerj.17496 (PMC11210485; doi:10.7717/peerj.17496)
Supplement: Supplemental Information 1 [file peerj-12-17496-s001.zip › Supplementary Files/Familiy I models/AF-Q9ZLL5-F1-model_v4_Helicobacter.pdb]

HEADER                                            01-JUN-22                     
TITLE     ALPHAFOLD MONOMER V2.0 PREDICTION FOR INORGANIC PYROPHOSPHATASE       
TITLE    2 (Q9ZLL5)                                                             
COMPND    MOL_ID: 1;                                                            
COMPND   2 MOLECULE: INORGANIC PYROPHOSPHATASE;                                 
COMPND   3 CHAIN: A                                                             
SOURCE    MOL_ID: 1;                                                            
SOURCE   2 ORGANISM_SCIENTIFIC: HELICOBACTER PYLORI (STRAIN J99 / ATCC 700824); 
SOURCE   3 ORGANISM_TAXID: 85963                                                
REMARK   1                                                                      
REMARK   1 REFERENCE 1                                                          
REMARK   1  AUTH   JOHN JUMPER, RICHARD EVANS, ALEXANDER PRITZEL, TIM GREEN,    
REMARK   1  AUTH 2 MICHAEL FIGURNOV, OLAF RONNEBERGER, KATHRYN TUNYASUVUNAKOOL, 
REMARK   1  AUTH 3 RUSS BATES, AUGUSTIN ZIDEK, ANNA POTAPENKO, ALEX BRIDGLAND,  
REMARK   1  AUTH 4 CLEMENS MEYER, SIMON A A KOHL, ANDREW J BALLARD,             
REMARK   1  AUTH 5 ANDREW COWIE, BERNARDINO ROMERA-PAREDES, STANISLAV NIKOLOV,  
REMARK   1  AUTH 6 RISHUB JAIN, JONAS ADLER, TREVOR BACK, STIG PETERSEN,        
REMARK   1  AUTH 7 DAVID REIMAN, ELLEN CLANCY, MICHAL ZIELINSKI,                
REMARK   1  AUTH 8 MARTIN STEINEGGER, MICHALINA PACHOLSKA, TAMAS BERGHAMMER,    
REMARK   1  AUTH 9 DAVID SILVER, ORIOL VINYALS, ANDREW W SENIOR,                
REMARK   1  AUTH10 KORAY KAVUKCUOGLU, PUSHMEET KOHLI, DEMIS HASSABIS            
REMARK   1  TITL   HIGHLY ACCURATE PROTEIN STRUCTURE PREDICTION WITH ALPHAFOLD  
REMARK   1  REF    NATURE                        V. 596   583 2021              
REMARK   1  REFN                   ISSN 0028-0836                               
REMARK   1  PMID   34265844                                                     
REMARK   1  DOI    10.1038/s41586-021-03819-2                                   
REMARK   1                                                                      
REMARK   1 DISCLAIMERS                                                          
REMARK   1 ALPHAFOLD DATA, COPYRIGHT (2021) DEEPMIND TECHNOLOGIES LIMITED. THE  
REMARK   1 INFORMATION PROVIDED IS THEORETICAL MODELLING ONLY AND CAUTION SHOULD
REMARK   1 BE EXERCISED IN ITS USE. IT IS PROVIDED "AS-IS" WITHOUT ANY WARRANTY 
REMARK   1 OF ANY KIND, WHETHER EXPRESSED OR IMPLIED. NO WARRANTY IS GIVEN THAT 
REMARK   1 USE OF THE INFORMATION SHALL NOT INFRINGE THE RIGHTS OF ANY THIRD    
REMARK   1 PARTY. THE INFORMATION IS NOT INTENDED TO BE A SUBSTITUTE FOR        
REMARK   1 PROFESSIONAL MEDICAL ADVICE, DIAGNOSIS, OR TREATMENT, AND DOES NOT   
REMARK   1 CONSTITUTE MEDICAL OR OTHER PROFESSIONAL ADVICE. IT IS AVAILABLE FOR 
REMARK   1 ACADEMIC AND COMMERCIAL PURPOSES, UNDER CC-BY 4.0 LICENCE.           
DBREF  XXXX A    1   173  UNP    Q9ZLL5   IPYR_HELPJ       1    173             
SEQRES   1 A  173  MET ASN LEU ASP GLN LEU GLU VAL SER HIS ASP ALA ASP          
SEQRES   2 A  173  SER LEU CYS VAL VAL ILE GLU ILE SER LYS HIS SER ASN          
SEQRES   3 A  173  ILE LYS TYR GLU LEU ASP LYS GLU SER GLY ALA LEU MET          
SEQRES   4 A  173  VAL ASP ARG VAL LEU TYR GLY ALA GLN ASN TYR PRO ALA          
SEQRES   5 A  173  ASN TYR GLY PHE VAL PRO ASN THR LEU GLY SER ASP GLY          
SEQRES   6 A  173  ASP PRO VAL ASP ALA LEU VAL LEU SER ASP VAL ALA PHE          
SEQRES   7 A  173  GLN ALA GLY SER VAL VAL LYS ALA ARG LEU VAL GLY VAL          
SEQRES   8 A  173  LEU ASN MET GLU ASP GLU SER GLY MET ASP GLU LYS LEU          
SEQRES   9 A  173  LEU ALA LEU PRO ILE ASP LYS ILE ASP PRO THR HIS SER          
SEQRES  10 A  173  TYR VAL LYS ASP ILE ASP ASP LEU SER LYS HIS THR LEU          
SEQRES  11 A  173  ASP LYS ILE LYS HIS PHE PHE GLU THR TYR LYS ASP LEU          
SEQRES  12 A  173  GLU PRO ASN LYS TRP VAL LYS VAL LYS GLY PHE GLU ASN          
SEQRES  13 A  173  LYS GLU SER ALA ILE LYS VAL LEU GLU LYS ALA ILE LYS          
SEQRES  14 A  173  ALA TYR GLN GLY                                              
CRYST1    1.000    1.000    1.000  90.00  90.00  90.00 P 1           1          
ORIGX1      1.000000  0.000000  0.000000        0.00000                         
ORIGX2      0.000000  1.000000  0.000000        0.00000                         
ORIGX3      0.000000  0.000000  1.000000        0.00000                         
SCALE1      1.000000  0.000000  0.000000        0.00000                         
SCALE2      0.000000  1.000000  0.000000        0.00000                         
SCALE3      0.000000  0.000000  1.000000        0.00000                         
MODEL        1                                                                  
ATOM      1  N   MET A   1      -3.089  20.924   7.584  1.00 87.09           N  
ATOM      2  CA  MET A   1      -4.183  20.053   8.082  1.00 87.09           C  
ATOM      3  C   MET A   1      -3.994  19.871   9.577  1.00 87.09           C  
ATOM      4  CB  MET A   1      -4.125  18.698   7.361  1.00 87.09           C  
ATOM      5  O   MET A   1      -2.854  19.749   9.979  1.00 87.09           O  
ATOM      6  CG  MET A   1      -5.125  17.656   7.881  1.00 87.09           C  
ATOM      7  SD  MET A   1      -4.928  16.022   7.132  1.00 87.09           S  
ATOM      8  CE  MET A   1      -5.380  16.375   5.421  1.00 87.09           C  
ATOM      9  N   ASN A   2      -5.048  19.859  10.397  1.00 90.90           N  
ATOM     10  CA  ASN A   2      -4.902  19.510  11.815  1.00 90.90           C  
ATOM     11  C   ASN A   2      -5.236  18.021  12.005  1.00 90.90           C  
ATOM     12  CB  ASN A   2      -5.767  20.456  12.670  1.00 90.90           C  
ATOM     13  O   ASN A   2      -6.411  17.660  11.936  1.00 90.90           O  
ATOM     14  CG  ASN A   2      -5.515  20.247  14.153  1.00 90.90           C  
ATOM     15  ND2 ASN A   2      -5.889  21.177  14.997  1.00 90.90           N  
ATOM     16  OD1 ASN A   2      -4.971  19.251  14.576  1.00 90.90           O  
ATOM     17  N   LEU A   3      -4.214  17.176  12.186  1.00 91.70           N  
ATOM     18  CA  LEU A   3      -4.398  15.730  12.358  1.00 91.70           C  
ATOM     19  C   LEU A   3      -5.153  15.387  13.647  1.00 91.70           C  
ATOM     20  CB  LEU A   3      -3.038  15.012  12.346  1.00 91.70           C  
ATOM     21  O   LEU A   3      -5.944  14.451  13.638  1.00 91.70           O  
ATOM     22  CG  LEU A   3      -2.308  14.960  10.993  1.00 91.70           C  
ATOM     23  CD1 LEU A   3      -0.990  14.216  11.203  1.00 91.70           C  
ATOM     24  CD2 LEU A   3      -3.110  14.228   9.914  1.00 91.70           C  
ATOM     25  N   ASP A   4      -4.999  16.181  14.709  1.00 90.30           N  
ATOM     26  CA  ASP A   4      -5.668  15.943  15.997  1.00 90.30           C  
ATOM     27  C   ASP A   4      -7.187  16.159  15.927  1.00 90.30           C  
ATOM     28  CB  ASP A   4      -5.087  16.878  17.070  1.00 90.30           C  
ATOM     29  O   ASP A   4      -7.936  15.695  16.784  1.00 90.30           O  
ATOM     30  CG  ASP A   4      -3.588  16.704  17.315  1.00 90.30           C  
ATOM     31  OD1 ASP A   4      -3.077  15.587  17.078  1.00 90.30           O  
ATOM     32  OD2 ASP A   4      -2.984  17.703  17.762  1.00 90.30           O  
ATOM     33  N   GLN A   5      -7.656  16.888  14.910  1.00 93.04           N  
ATOM     34  CA  GLN A   5      -9.078  17.147  14.663  1.00 93.04           C  
ATOM     35  C   GLN A   5      -9.657  16.285  13.536  1.00 93.04           C  
ATOM     36  CB  GLN A   5      -9.289  18.639  14.376  1.00 93.04           C  
ATOM     37  O   GLN A   5     -10.843  16.406  13.218  1.00 93.04           O  
ATOM     38  CG  GLN A   5      -8.963  19.502  15.600  1.00 93.04           C  
ATOM     39  CD  GLN A   5      -9.267  20.979  15.385  1.00 93.04           C  
ATOM     40  NE2 GLN A   5      -9.121  21.789  16.411  1.00 93.04           N  
ATOM     41  OE1 GLN A   5      -9.629  21.455  14.320  1.00 93.04           O  
ATOM     42  N   LEU A   6      -8.841  15.439  12.904  1.00 93.47           N  
ATOM     43  CA  LEU A   6      -9.298  14.526  11.869  1.00 93.47           C  
ATOM     44  C   LEU A   6      -9.998  13.329  12.527  1.00 93.47           C  
ATOM     45  CB  LEU A   6      -8.088  14.120  11.008  1.00 93.47           C  
ATOM     46  O   LEU A   6      -9.433  12.672  13.393  1.00 93.47           O  
ATOM     47  CG  LEU A   6      -8.425  13.212   9.813  1.00 93.47           C  
ATOM     48  CD1 LEU A   6      -9.327  13.910   8.790  1.00 93.47           C  
ATOM     49  CD2 LEU A   6      -7.131  12.800   9.111  1.00 93.47           C  
ATOM     50  N   GLU A   7     -11.223  13.011  12.102  1.00 94.14           N  
ATOM     51  CA  GLU A   7     -11.872  11.761  12.511  1.00 94.14           C  
ATOM     52  C   GLU A   7     -11.148  10.581  11.848  1.00 94.14           C  
ATOM     53  CB  GLU A   7     -13.370  11.784  12.167  1.00 94.14           C  
ATOM     54  O   GLU A   7     -11.279  10.335  10.644  1.00 94.14           O  
ATOM     55  CG  GLU A   7     -14.122  10.572  12.751  1.00 94.14           C  
ATOM     56  CD  GLU A   7     -15.555  10.434  12.205  1.00 94.14           C  
ATOM     57  OE1 GLU A   7     -16.093   9.303  12.249  1.00 94.14           O  
ATOM     58  OE2 GLU A   7     -16.108  11.432  11.687  1.00 94.14           O  
ATOM     59  N   VAL A   8     -10.352   9.863  12.637  1.00 95.41           N  
ATOM     60  CA  VAL A   8      -9.560   8.727  12.166  1.00 95.41           C  
ATOM     61  C   VAL A   8     -10.367   7.440  12.279  1.00 95.41           C  
ATOM     62  CB  VAL A   8      -8.203   8.656  12.888  1.00 95.41           C  
ATOM     63  O   VAL A   8     -11.014   7.163  13.286  1.00 95.41           O  
ATOM     64  CG1 VAL A   8      -7.360   7.463  12.423  1.00 95.41           C  
ATOM     65  CG2 VAL A   8      -7.416   9.934  12.575  1.00 95.41           C  
ATOM     66  N   SER A   9     -10.311   6.635  11.221  1.00 97.64           N  
ATOM     67  CA  SER A   9     -10.855   5.282  11.199  1.00 97.64           C  
ATOM     68  C   SER A   9      -9.724   4.286  10.989  1.00 97.64           C  
ATOM     69  CB  SER A   9     -11.917   5.147  10.111  1.00 97.64           C  
ATOM     70  O   SER A   9      -8.906   4.454  10.083  1.00 97.64           O  
ATOM     71  OG  SER A   9     -12.519   3.868  10.170  1.00 97.64           O  
ATOM     72  N   HIS A  10      -9.705   3.251  11.824  1.00 98.06           N  
ATOM     73  CA  HIS A  10      -8.770   2.124  11.761  1.00 98.06           C  
ATOM     74  C   HIS A  10      -9.451   0.815  11.336  1.00 98.06           C  
ATOM     75  CB  HIS A  10      -8.069   1.985  13.116  1.00 98.06           C  
ATOM     76  O   HIS A  10      -8.868  -0.257  11.464  1.00 98.06           O  
ATOM     77  CG  HIS A  10      -7.158   3.124  13.505  1.00 98.06           C  
ATOM     78  CD2 HIS A  10      -6.358   3.854  12.673  1.00 98.06           C  
ATOM     79  ND1 HIS A  10      -6.935   3.533  14.820  1.00 98.06           N  
ATOM     80  CE1 HIS A  10      -5.998   4.493  14.752  1.00 98.06           C  
ATOM     81  NE2 HIS A  10      -5.641   4.711  13.477  1.00 98.06           N  
ATOM     82  N   ASP A  11     -10.692   0.884  10.844  1.00 98.38           N  
ATOM     83  CA  ASP A  11     -11.378  -0.278  10.279  1.00 98.38           C  
ATOM     84  C   ASP A  11     -10.636  -0.735   9.016  1.00 98.38           C  
ATOM     85  CB  ASP A  11     -12.843   0.094   9.993  1.00 98.38           C  
ATOM     86  O   ASP A  11     -10.397   0.066   8.114  1.00 98.38           O  
ATOM     87  CG  ASP A  11     -13.710  -1.080   9.518  1.00 98.38           C  
ATOM     88  OD1 ASP A  11     -13.160  -2.009   8.888  1.00 98.38           O  
ATOM     89  OD2 ASP A  11     -14.932  -1.018   9.772  1.00 98.38           O  
ATOM     90  N   ALA A  12     -10.282  -2.018   8.928  1.00 98.33           N  
ATOM     91  CA  ALA A  12      -9.578  -2.574   7.776  1.00 98.33           C  
ATOM     92  C   ALA A  12     -10.336  -2.394   6.447  1.00 98.33           C  
ATOM     93  CB  ALA A  12      -9.314  -4.054   8.056  1.00 98.33           C  
ATOM     94  O   ALA A  12      -9.702  -2.397   5.394  1.00 98.33           O  
ATOM     95  N   ASP A  13     -11.660  -2.219   6.476  1.00 98.45           N  
ATOM     96  CA  ASP A  13     -12.513  -1.968   5.311  1.00 98.45           C  
ATOM     97  C   ASP A  13     -12.919  -0.486   5.146  1.00 98.45           C  
ATOM     98  CB  ASP A  13     -13.714  -2.931   5.352  1.00 98.45           C  
ATOM     99  O   ASP A  13     -13.648  -0.139   4.213  1.00 98.45           O  
ATOM    100  CG  ASP A  13     -13.293  -4.367   5.015  1.00 98.45           C  
ATOM    101  OD1 ASP A  13     -12.627  -4.559   3.969  1.00 98.45           O  
ATOM    102  OD2 ASP A  13     -13.625  -5.322   5.747  1.00 98.45           O  
ATOM    103  N   SER A  14     -12.434   0.406   6.019  1.00 98.22           N  
ATOM    104  CA  SER A  14     -12.666   1.859   5.953  1.00 98.22           C  
ATOM    105  C   SER A  14     -11.511   2.681   6.569  1.00 98.22           C  
ATOM    106  CB  SER A  14     -14.038   2.190   6.564  1.00 98.22           C  
ATOM    107  O   SER A  14     -11.735   3.710   7.213  1.00 98.22           O  
ATOM    108  OG  SER A  14     -14.267   3.590   6.530  1.00 98.22           O  
ATOM    109  N   LEU A  15     -10.273   2.258   6.338  1.00 98.63           N  
ATOM    110  CA  LEU A  15      -9.038   2.811   6.879  1.00 98.63           C  
ATOM    111  C   LEU A  15      -8.801   4.243   6.395  1.00 98.63           C  
ATOM    112  CB  LEU A  15      -7.890   1.882   6.450  1.00 98.63           C  
ATOM    113  O   LEU A  15      -8.866   4.528   5.199  1.00 98.63           O  
ATOM    114  CG  LEU A  15      -6.519   2.219   7.060  1.00 98.63           C  
ATOM    115  CD1 LEU A  15      -6.542   2.068   8.580  1.00 98.63           C  
ATOM    116  CD2 LEU A  15      -5.486   1.257   6.478  1.00 98.63           C  
ATOM    117  N   CYS A  16      -8.502   5.149   7.317  1.00 98.54           N  
ATOM    118  CA  CYS A  16      -8.147   6.526   7.003  1.00 98.54           C  
ATOM    119  C   CYS A  16      -6.669   6.611   6.595  1.00 98.54           C  
ATOM    120  CB  CYS A  16      -8.476   7.371   8.238  1.00 98.54           C  
ATOM    121  O   CYS A  16      -5.799   6.238   7.379  1.00 98.54           O  
ATOM    122  SG  CYS A  16      -8.580   9.124   7.805  1.00 98.54           S  
ATOM    123  N   VAL A  17      -6.385   7.103   5.387  1.00 98.77           N  
ATOM    124  CA  VAL A  17      -5.017   7.300   4.882  1.00 98.77           C  
ATOM    125  C   VAL A  17      -4.835   8.758   4.471  1.00 98.77           C  
ATOM    126  CB  VAL A  17      -4.687   6.350   3.712  1.00 98.77           C  
ATOM    127  O   VAL A  17      -5.609   9.281   3.662  1.00 98.77           O  
ATOM    128  CG1 VAL A  17      -3.207   6.461   3.323  1.00 98.77           C  
ATOM    129  CG2 VAL A  17      -4.976   4.881   4.056  1.00 98.77           C  
ATOM    130  N   VAL A  18      -3.811   9.413   5.018  1.00 98.54           N  
ATOM    131  CA  VAL A  18      -3.393  10.764   4.619  1.00 98.54           C  
ATOM    132  C   VAL A  18      -2.389  10.619   3.488  1.00 98.54           C  
ATOM    133  CB  VAL A  18      -2.780  11.534   5.803  1.00 98.54           C  
ATOM    134  O   VAL A  18      -1.324  10.047   3.685  1.00 98.54           O  
ATOM    135  CG1 VAL A  18      -2.258  12.915   5.376  1.00 98.54           C  
ATOM    136  CG2 VAL A  18      -3.828  11.759   6.898  1.00 98.54           C  
ATOM    137  N   ILE A  19      -2.732  11.107   2.297  1.00 98.76           N  
ATOM    138  CA  ILE A  19      -1.886  10.994   1.108  1.00 98.76           C  
ATOM    139  C   ILE A  19      -0.783  12.043   1.169  1.00 98.76           C  
ATOM    140  CB  ILE A  19      -2.729  11.128  -0.180  1.00 98.76           C  
ATOM    141  O   ILE A  19      -1.067  13.236   1.223  1.00 98.76           O  
ATOM    142  CG1 ILE A  19      -3.849  10.064  -0.261  1.00 98.76           C  
ATOM    143  CG2 ILE A  19      -1.841  11.068  -1.441  1.00 98.76           C  
ATOM    144  CD1 ILE A  19      -3.368   8.609  -0.156  1.00 98.76           C  
ATOM    145  N   GLU A  20       0.468  11.618   1.069  1.00 98.64           N  
ATOM    146  CA  GLU A  20       1.624  12.514   0.979  1.00 98.64           C  
ATOM    147  C   GLU A  20       2.124  12.617  -0.459  1.00 98.64           C  
ATOM    148  CB  GLU A  20       2.735  12.009   1.895  1.00 98.64           C  
ATOM    149  O   GLU A  20       2.505  13.689  -0.921  1.00 98.64           O  
ATOM    150  CG  GLU A  20       2.294  12.045   3.361  1.00 98.64           C  
ATOM    151  CD  GLU A  20       3.437  11.600   4.264  1.00 98.64           C  
ATOM    152  OE1 GLU A  20       3.735  12.371   5.201  1.00 98.64           O  
ATOM    153  OE2 GLU A  20       3.979  10.510   3.990  1.00 98.64           O  
ATOM    154  N   ILE A  21       2.061  11.519  -1.212  1.00 98.84           N  
ATOM    155  CA  ILE A  21       2.600  11.444  -2.564  1.00 98.84           C  
ATOM    156  C   ILE A  21       1.522  10.930  -3.503  1.00 98.84           C  
ATOM    157  CB  ILE A  21       3.880  10.591  -2.618  1.00 98.84           C  
ATOM    158  O   ILE A  21       1.049   9.795  -3.417  1.00 98.84           O  
ATOM    159  CG1 ILE A  21       4.873  10.946  -1.488  1.00 98.84           C  
ATOM    160  CG2 ILE A  21       4.513  10.732  -4.008  1.00 98.84           C  
ATOM    161  CD1 ILE A  21       6.015   9.942  -1.353  1.00 98.84           C  
ATOM    162  N   SER A  22       1.137  11.784  -4.441  1.00 98.86           N  
ATOM    163  CA  SER A  22       0.218  11.427  -5.513  1.00 98.86           C  
ATOM    164  C   SER A  22       0.828  10.356  -6.420  1.00 98.86           C  
ATOM    165  CB  SER A  22      -0.092  12.677  -6.334  1.00 98.86           C  
ATOM    166  O   SER A  22       2.022  10.402  -6.734  1.00 98.86           O  
ATOM    167  OG  SER A  22      -0.595  13.706  -5.508  1.00 98.86           O  
ATOM    168  N   LYS A  23      -0.001   9.432  -6.920  1.00 98.83           N  
ATOM    169  CA  LYS A  23       0.401   8.487  -7.974  1.00 98.83           C  
ATOM    170  C   LYS A  23       1.096   9.231  -9.123  1.00 98.83           C  
ATOM    171  CB  LYS A  23      -0.838   7.723  -8.464  1.00 98.83           C  
ATOM    172  O   LYS A  23       0.629  10.282  -9.556  1.00 98.83           O  
ATOM    173  CG  LYS A  23      -0.519   6.668  -9.532  1.00 98.83           C  
ATOM    174  CD  LYS A  23      -1.809   5.969  -9.970  1.00 98.83           C  
ATOM    175  CE  LYS A  23      -1.549   4.909 -11.045  1.00 98.83           C  
ATOM    176  NZ  LYS A  23      -2.841   4.384 -11.556  1.00 98.83           N  
ATOM    177  N   HIS A  24       2.193   8.665  -9.623  1.00 98.68           N  
ATOM    178  CA  HIS A  24       3.065   9.232 -10.659  1.00 98.68           C  
ATOM    179  C   HIS A  24       3.846  10.506 -10.287  1.00 98.68           C  
ATOM    180  CB  HIS A  24       2.335   9.405 -12.001  1.00 98.68           C  
ATOM    181  O   HIS A  24       4.573  11.025 -11.133  1.00 98.68           O  
ATOM    182  CG  HIS A  24       1.584   8.208 -12.519  1.00 98.68           C  
ATOM    183  CD2 HIS A  24       1.863   6.882 -12.318  1.00 98.68           C  
ATOM    184  ND1 HIS A  24       0.508   8.271 -13.369  1.00 98.68           N  
ATOM    185  CE1 HIS A  24       0.147   7.018 -13.681  1.00 98.68           C  
ATOM    186  NE2 HIS A  24       0.933   6.130 -13.051  1.00 98.68           N  
ATOM    187  N   SER A  25       3.787  10.983  -9.042  1.00 98.73           N  
ATOM    188  CA  SER A  25       4.739  11.991  -8.568  1.00 98.73           C  
ATOM    189  C   SER A  25       6.135  11.377  -8.414  1.00 98.73           C  
ATOM    190  CB  SER A  25       4.273  12.585  -7.238  1.00 98.73           C  
ATOM    191  O   SER A  25       6.274  10.228  -7.988  1.00 98.73           O  
ATOM    192  OG  SER A  25       5.170  13.597  -6.821  1.00 98.73           O  
ATOM    193  N   ASN A  26       7.175  12.146  -8.736  1.00 98.64           N  
ATOM    194  CA  ASN A  26       8.566  11.865  -8.363  1.00 98.64           C  
ATOM    195  C   ASN A  26       9.051  12.751  -7.198  1.00 98.64           C  
ATOM    196  CB  ASN A  26       9.467  12.004  -9.599  1.00 98.64           C  
ATOM    197  O   ASN A  26      10.226  12.711  -6.841  1.00 98.64           O  
ATOM    198  CG  ASN A  26       9.688  13.449 -10.006  1.00 98.64           C  
ATOM    199  ND2 ASN A  26      10.874  13.782 -10.457  1.00 98.64           N  
ATOM    200  OD1 ASN A  26       8.810  14.292  -9.922  1.00 98.64           O  
ATOM    201  N   ILE A  27       8.162  13.563  -6.624  1.00 98.70           N  
ATOM    202  CA  ILE A  27       8.418  14.366  -5.429  1.00 98.70           C  
ATOM    203  C   ILE A  27       7.862  13.597  -4.236  1.00 98.70           C  
ATOM    204  CB  ILE A  27       7.793  15.775  -5.542  1.00 98.70           C  
ATOM    205  O   ILE A  27       6.661  13.317  -4.193  1.00 98.70           O  
ATOM    206  CG1 ILE A  27       8.223  16.472  -6.855  1.00 98.70           C  
ATOM    207  CG2 ILE A  27       8.199  16.601  -4.306  1.00 98.70           C  
ATOM    208  CD1 ILE A  27       7.585  17.848  -7.077  1.00 98.70           C  
ATOM    209  N   LYS A  28       8.736  13.264  -3.287  1.00 98.41           N  
ATOM    210  CA  LYS A  28       8.363  12.757  -1.974  1.00 98.41           C  
ATOM    211  C   LYS A  28       8.122  13.948  -1.054  1.00 98.41           C  
ATOM    212  CB  LYS A  28       9.419  11.761  -1.460  1.00 98.41           C  
ATOM    213  O   LYS A  28       9.036  14.716  -0.752  1.00 98.41           O  
ATOM    214  CG  LYS A  28       9.210  11.410   0.023  1.00 98.41           C  
ATOM    215  CD  LYS A  28       9.916  10.121   0.463  1.00 98.41           C  
ATOM    216  CE  LYS A  28      10.054  10.031   1.993  1.00 98.41           C  
ATOM    217  NZ  LYS A  28       8.793  10.219   2.753  1.00 98.41           N  
ATOM    218  N   TYR A  29       6.865  14.098  -0.661  1.00 98.37           N  
ATOM    219  CA  TYR A  29       6.474  14.983   0.421  1.00 98.37           C  
ATOM    220  C   TYR A  29       6.395  14.192   1.723  1.00 98.37           C  
ATOM    221  CB  TYR A  29       5.132  15.656   0.119  1.00 98.37           C  
ATOM    222  O   TYR A  29       6.252  12.969   1.696  1.00 98.37           O  
ATOM    223  CG  TYR A  29       5.100  16.465  -1.162  1.00 98.37           C  
ATOM    224  CD1 TYR A  29       5.505  17.812  -1.136  1.00 98.37           C  
ATOM    225  CD2 TYR A  29       4.668  15.880  -2.369  1.00 98.37           C  
ATOM    226  CE1 TYR A  29       5.471  18.581  -2.313  1.00 98.37           C  
ATOM    227  CE2 TYR A  29       4.650  16.640  -3.554  1.00 98.37           C  
ATOM    228  OH  TYR A  29       5.050  18.729  -4.666  1.00 98.37           O  
ATOM    229  CZ  TYR A  29       5.054  17.991  -3.526  1.00 98.37           C  
ATOM    230  N   GLU A  30       6.445  14.916   2.830  1.00 95.67           N  
ATOM    231  CA  GLU A  30       6.100  14.438   4.165  1.00 95.67           C  
ATOM    232  C   GLU A  30       5.247  15.495   4.858  1.00 95.67           C  
ATOM    233  CB  GLU A  30       7.356  14.142   4.986  1.00 95.67           C  
ATOM    234  O   GLU A  30       5.498  16.697   4.730  1.00 95.67           O  
ATOM    235  CG  GLU A  30       8.052  12.887   4.453  1.00 95.67           C  
ATOM    236  CD  GLU A  30       9.238  12.431   5.303  1.00 95.67           C  
ATOM    237  OE1 GLU A  30       9.730  11.327   4.962  1.00 95.67           O  
ATOM    238  OE2 GLU A  30       9.672  13.185   6.197  1.00 95.67           O  
ATOM    239  N   LEU A  31       4.203  15.074   5.559  1.00 95.98           N  
ATOM    240  CA  LEU A  31       3.400  15.980   6.359  1.00 95.98           C  
ATOM    241  C   LEU A  31       4.124  16.267   7.678  1.00 95.98           C  
ATOM    242  CB  LEU A  31       2.008  15.376   6.582  1.00 95.98           C  
ATOM    243  O   LEU A  31       4.300  15.380   8.512  1.00 95.98           O  
ATOM    244  CG  LEU A  31       1.050  16.420   7.187  1.00 95.98           C  
ATOM    245  CD1 LEU A  31       0.131  17.016   6.117  1.00 95.98           C  
ATOM    246  CD2 LEU A  31       0.184  15.791   8.267  1.00 95.98           C  
ATOM    247  N   ASP A  32       4.465  17.531   7.911  1.00 94.50           N  
ATOM    248  CA  ASP A  32       4.914  17.964   9.229  1.00 94.50           C  
ATOM    249  C   ASP A  32       3.740  17.910  10.216  1.00 94.50           C  
ATOM    250  CB  ASP A  32       5.538  19.358   9.154  1.00 94.50           C  
ATOM    251  O   ASP A  32       2.723  18.585  10.032  1.00 94.50           O  
ATOM    252  CG  ASP A  32       5.829  19.874  10.561  1.00 94.50           C  
ATOM    253  OD1 ASP A  32       6.385  19.100  11.364  1.00 94.50           O  
ATOM    254  OD2 ASP A  32       5.390  21.008  10.855  1.00 94.50           O  
ATOM    255  N   LYS A  33       3.874  17.090  11.263  1.00 89.02           N  
ATOM    256  CA  LYS A  33       2.798  16.808  12.226  1.00 89.02           C  
ATOM    257  C   LYS A  33       2.429  18.049  13.048  1.00 89.02           C  
ATOM    258  CB  LYS A  33       3.192  15.617  13.128  1.00 89.02           C  
ATOM    259  O   LYS A  33       1.262  18.201  13.398  1.00 89.02           O  
ATOM    260  CG  LYS A  33       3.382  14.294  12.352  1.00 89.02           C  
ATOM    261  CD  LYS A  33       3.951  13.149  13.219  1.00 89.02           C  
ATOM    262  CE  LYS A  33       4.332  11.944  12.329  1.00 89.02           C  
ATOM    263  NZ  LYS A  33       5.285  10.984  12.967  1.00 89.02           N  
ATOM    264  N   GLU A  34       3.387  18.940  13.321  1.00 90.88           N  
ATOM    265  CA  GLU A  34       3.160  20.142  14.136  1.00 90.88           C  
ATOM    266  C   GLU A  34       2.436  21.249  13.359  1.00 90.88           C  
ATOM    267  CB  GLU A  34       4.487  20.690  14.688  1.00 90.88           C  
ATOM    268  O   GLU A  34       1.413  21.768  13.810  1.00 90.88           O  
ATOM    269  CG  GLU A  34       5.164  19.760  15.708  1.00 90.88           C  
ATOM    270  CD  GLU A  34       6.382  20.402  16.403  1.00 90.88           C  
ATOM    271  OE1 GLU A  34       6.945  19.733  17.300  1.00 90.88           O  
ATOM    272  OE2 GLU A  34       6.722  21.570  16.095  1.00 90.88           O  
ATOM    273  N   SER A  35       2.943  21.626  12.182  1.00 95.01           N  
ATOM    274  CA  SER A  35       2.335  22.689  11.368  1.00 95.01           C  
ATOM    275  C   SER A  35       1.183  22.198  10.492  1.00 95.01           C  
ATOM    276  CB  SER A  35       3.393  23.365  10.495  1.00 95.01           C  
ATOM    277  O   SER A  35       0.345  22.990  10.044  1.00 95.01           O  
ATOM    278  OG  SER A  35       3.838  22.498   9.478  1.00 95.01           O  
ATOM    279  N   GLY A  36       1.142  20.899  10.197  1.00 94.01           N  
ATOM    280  CA  GLY A  36       0.223  20.313   9.234  1.00 94.01           C  
ATOM    281  C   GLY A  36       0.515  20.695   7.782  1.00 94.01           C  
ATOM    282  O   GLY A  36      -0.396  20.588   6.949  1.00 94.01           O  
ATOM    283  N   ALA A  37       1.709  21.215   7.488  1.00 96.90           N  
ATOM    284  CA  ALA A  37       2.162  21.547   6.143  1.00 96.90           C  
ATOM    285  C   ALA A  37       2.775  20.324   5.450  1.00 96.90           C  
ATOM    286  CB  ALA A  37       3.158  22.711   6.218  1.00 96.90           C  
ATOM    287  O   ALA A  37       3.379  19.470   6.091  1.00 96.90           O  
ATOM    288  N   LEU A  38       2.651  20.260   4.123  1.00 97.32           N  
ATOM    289  CA  LEU A  38       3.433  19.317   3.325  1.00 97.32           C  
ATOM    290  C   LEU A  38       4.821  19.895   3.092  1.00 97.32           C  
ATOM    291  CB  LEU A  38       2.755  19.042   1.983  1.00 97.32           C  
ATOM    292  O   LEU A  38       4.977  20.919   2.421  1.00 97.32           O  
ATOM    293  CG  LEU A  38       1.552  18.106   2.095  1.00 97.32           C  
ATOM    294  CD1 LEU A  38       0.768  18.253   0.800  1.00 97.32           C  
ATOM    295  CD2 LEU A  38       1.951  16.638   2.274  1.00 97.32           C  
ATOM    296  N   MET A  39       5.815  19.206   3.620  1.00 97.95           N  
ATOM    297  CA  MET A  39       7.221  19.497   3.437  1.00 97.95           C  
ATOM    298  C   MET A  39       7.736  18.695   2.250  1.00 97.95           C  
ATOM    299  CB  MET A  39       7.978  19.172   4.732  1.00 97.95           C  
ATOM    300  O   MET A  39       7.397  17.528   2.075  1.00 97.95           O  
ATOM    301  CG  MET A  39       7.433  19.979   5.922  1.00 97.95           C  
ATOM    302  SD  MET A  39       7.484  21.788   5.730  1.00 97.95           S  
ATOM    303  CE  MET A  39       9.267  22.048   5.906  1.00 97.95           C  
ATOM    304  N   VAL A  40       8.545  19.325   1.401  1.00 98.40           N  
ATOM    305  CA  VAL A  40       9.298  18.583   0.386  1.00 98.40           C  
ATOM    306  C   VAL A  40      10.454  17.899   1.105  1.00 98.40           C  
ATOM    307  CB  VAL A  40       9.806  19.505  -0.737  1.00 98.40           C  
ATOM    308  O   VAL A  40      11.372  18.587   1.541  1.00 98.40           O  
ATOM    309  CG1 VAL A  40      10.617  18.718  -1.776  1.00 98.40           C  
ATOM    310  CG2 VAL A  40       8.643  20.176  -1.479  1.00 98.40           C  
ATOM    311  N   ASP A  41      10.404  16.573   1.217  1.00 97.32           N  
ATOM    312  CA  ASP A  41      11.514  15.771   1.742  1.00 97.32           C  
ATOM    313  C   ASP A  41      12.588  15.626   0.657  1.00 97.32           C  
ATOM    314  CB  ASP A  41      10.980  14.418   2.240  1.00 97.32           C  
ATOM    315  O   ASP A  41      13.720  16.090   0.807  1.00 97.32           O  
ATOM    316  CG  ASP A  41      12.109  13.408   2.481  1.00 97.32           C  
ATOM    317  OD1 ASP A  41      12.992  13.721   3.302  1.00 97.32           O  
ATOM    318  OD2 ASP A  41      12.156  12.388   1.740  1.00 97.32           O  
ATOM    319  N   ARG A  42      12.210  15.079  -0.508  1.00 97.83           N  
ATOM    320  CA  ARG A  42      13.126  14.953  -1.649  1.00 97.83           C  
ATOM    321  C   ARG A  42      12.428  14.806  -2.993  1.00 97.83           C  
ATOM    322  CB  ARG A  42      14.102  13.792  -1.386  1.00 97.83           C  
ATOM    323  O   ARG A  42      11.262  14.439  -3.096  1.00 97.83           O  
ATOM    324  CG  ARG A  42      13.464  12.399  -1.457  1.00 97.83           C  
ATOM    325  CD  ARG A  42      14.514  11.379  -1.021  1.00 97.83           C  
ATOM    326  NE  ARG A  42      14.200  10.023  -1.502  1.00 97.83           N  
ATOM    327  NH1 ARG A  42      13.700   9.090   0.489  1.00 97.83           N  
ATOM    328  NH2 ARG A  42      13.817   7.796  -1.293  1.00 97.83           N  
ATOM    329  CZ  ARG A  42      13.905   8.978  -0.772  1.00 97.83           C  
ATOM    330  N   VAL A  43      13.194  15.019  -4.056  1.00 98.56           N  
ATOM    331  CA  VAL A  43      12.863  14.527  -5.400  1.00 98.56           C  
ATOM    332  C   VAL A  43      13.626  13.223  -5.600  1.00 98.56           C  
ATOM    333  CB  VAL A  43      13.217  15.568  -6.478  1.00 98.56           C  
ATOM    334  O   VAL A  43      14.792  13.151  -5.218  1.00 98.56           O  
ATOM    335  CG1 VAL A  43      12.793  15.100  -7.874  1.00 98.56           C  
ATOM    336  CG2 VAL A  43      12.516  16.905  -6.197  1.00 98.56           C  
ATOM    337  N   LEU A  44      12.996  12.196  -6.172  1.00 98.34           N  
ATOM    338  CA  LEU A  44      13.684  10.938  -6.472  1.00 98.34           C  
ATOM    339  C   LEU A  44      14.879  11.198  -7.403  1.00 98.34           C  
ATOM    340  CB  LEU A  44      12.710   9.916  -7.088  1.00 98.34           C  
ATOM    341  O   LEU A  44      14.741  11.886  -8.414  1.00 98.34           O  
ATOM    342  CG  LEU A  44      11.518   9.517  -6.197  1.00 98.34           C  
ATOM    343  CD1 LEU A  44      10.697   8.433  -6.897  1.00 98.34           C  
ATOM    344  CD2 LEU A  44      11.951   8.994  -4.827  1.00 98.34           C  
ATOM    345  N   TYR A  45      16.051  10.655  -7.059  1.00 98.07           N  
ATOM    346  CA  TYR A  45      17.291  10.898  -7.815  1.00 98.07           C  
ATOM    347  C   TYR A  45      17.299  10.156  -9.158  1.00 98.07           C  
ATOM    348  CB  TYR A  45      18.507  10.485  -6.967  1.00 98.07           C  
ATOM    349  O   TYR A  45      17.949  10.586 -10.110  1.00 98.07           O  
ATOM    350  CG  TYR A  45      18.900  11.389  -5.806  1.00 98.07           C  
ATOM    351  CD1 TYR A  45      18.032  12.374  -5.292  1.00 98.07           C  
ATOM    352  CD2 TYR A  45      20.171  11.223  -5.222  1.00 98.07           C  
ATOM    353  CE1 TYR A  45      18.408  13.156  -4.187  1.00 98.07           C  
ATOM    354  CE2 TYR A  45      20.563  12.017  -4.128  1.00 98.07           C  
ATOM    355  OH  TYR A  45      20.049  13.733  -2.536  1.00 98.07           O  
ATOM    356  CZ  TYR A  45      19.677  12.977  -3.601  1.00 98.07           C  
ATOM    357  N   GLY A  46      16.579   9.033  -9.233  1.00 97.48           N  
ATOM    358  CA  GLY A  46      16.374   8.269 -10.458  1.00 97.48           C  
ATOM    359  C   GLY A  46      15.210   8.785 -11.305  1.00 97.48           C  
ATOM    360  O   GLY A  46      14.375   9.573 -10.866  1.00 97.48           O  
ATOM    361  N   ALA A  47      15.107   8.273 -12.532  1.00 97.99           N  
ATOM    362  CA  ALA A  47      13.995   8.550 -13.443  1.00 97.99           C  
ATOM    363  C   ALA A  47      12.765   7.674 -13.122  1.00 97.99           C  
ATOM    364  CB  ALA A  47      14.498   8.404 -14.884  1.00 97.99           C  
ATOM    365  O   ALA A  47      12.292   6.910 -13.962  1.00 97.99           O  
ATOM    366  N   GLN A  48      12.284   7.743 -11.880  1.00 98.11           N  
ATOM    367  CA  GLN A  48      11.153   6.959 -11.383  1.00 98.11           C  
ATOM    368  C   GLN A  48      10.068   7.862 -10.794  1.00 98.11           C  
ATOM    369  CB  GLN A  48      11.628   5.921 -10.350  1.00 98.11           C  
ATOM    370  O   GLN A  48      10.300   9.020 -10.454  1.00 98.11           O  
ATOM    371  CG  GLN A  48      12.535   4.852 -10.975  1.00 98.11           C  
ATOM    372  CD  GLN A  48      12.959   3.803  -9.957  1.00 98.11           C  
ATOM    373  NE2 GLN A  48      12.176   2.768  -9.732  1.00 98.11           N  
ATOM    374  OE1 GLN A  48      14.009   3.891  -9.355  1.00 98.11           O  
ATOM    375  N   ASN A  49       8.874   7.298 -10.650  1.00 98.54           N  
ATOM    376  CA  ASN A  49       7.731   7.926 -10.006  1.00 98.54           C  
ATOM    377  C   ASN A  49       6.914   6.874  -9.250  1.00 98.54           C  
ATOM    378  CB  ASN A  49       6.899   8.656 -11.068  1.00 98.54           C  
ATOM    379  O   ASN A  49       6.922   5.699  -9.623  1.00 98.54           O  
ATOM    380  CG  ASN A  49       6.453   7.783 -12.230  1.00 98.54           C  
ATOM    381  ND2 ASN A  49       5.478   6.920 -12.050  1.00 98.54           N  
ATOM    382  OD1 ASN A  49       6.987   7.840 -13.322  1.00 98.54           O  
ATOM    383  N   TYR A  50       6.170   7.297  -8.228  1.00 98.72           N  
ATOM    384  CA  TYR A  50       5.406   6.377  -7.386  1.00 98.72           C  
ATOM    385  C   TYR A  50       4.346   5.603  -8.200  1.00 98.72           C  
ATOM    386  CB  TYR A  50       4.787   7.121  -6.195  1.00 98.72           C  
ATOM    387  O   TYR A  50       3.631   6.212  -9.009  1.00 98.72           O  
ATOM    388  CG  TYR A  50       5.765   7.322  -5.053  1.00 98.72           C  
ATOM    389  CD1 TYR A  50       5.676   6.514  -3.901  1.00 98.72           C  
ATOM    390  CD2 TYR A  50       6.782   8.291  -5.150  1.00 98.72           C  
ATOM    391  CE1 TYR A  50       6.603   6.676  -2.853  1.00 98.72           C  
ATOM    392  CE2 TYR A  50       7.707   8.459  -4.105  1.00 98.72           C  
ATOM    393  OH  TYR A  50       8.514   7.802  -1.947  1.00 98.72           O  
ATOM    394  CZ  TYR A  50       7.623   7.643  -2.957  1.00 98.72           C  
ATOM    395  N   PRO A  51       4.226   4.271  -8.016  1.00 98.64           N  
ATOM    396  CA  PRO A  51       3.318   3.421  -8.795  1.00 98.64           C  
ATOM    397  C   PRO A  51       1.848   3.522  -8.352  1.00 98.64           C  
ATOM    398  CB  PRO A  51       3.866   1.999  -8.615  1.00 98.64           C  
ATOM    399  O   PRO A  51       0.950   3.136  -9.102  1.00 98.64           O  
ATOM    400  CG  PRO A  51       4.503   2.033  -7.227  1.00 98.64           C  
ATOM    401  CD  PRO A  51       5.067   3.449  -7.151  1.00 98.64           C  
ATOM    402  N   ALA A  52       1.599   4.045  -7.151  1.00 98.88           N  
ATOM    403  CA  ALA A  52       0.283   4.280  -6.564  1.00 98.88           C  
ATOM    404  C   ALA A  52       0.321   5.557  -5.713  1.00 98.88           C  
ATOM    405  CB  ALA A  52      -0.111   3.054  -5.730  1.00 98.88           C  
ATOM    406  O   ALA A  52       1.384   6.159  -5.554  1.00 98.88           O  
ATOM    407  N   ASN A  53      -0.826   5.974  -5.176  1.00 98.95           N  
ATOM    408  CA  ASN A  53      -0.835   7.021  -4.158  1.00 98.95           C  
ATOM    409  C   ASN A  53      -0.189   6.458  -2.891  1.00 98.95           C  
ATOM    410  CB  ASN A  53      -2.266   7.514  -3.904  1.00 98.95           C  
ATOM    411  O   ASN A  53      -0.420   5.299  -2.556  1.00 98.95           O  
ATOM    412  CG  ASN A  53      -2.944   7.960  -5.180  1.00 98.95           C  
ATOM    413  ND2 ASN A  53      -3.781   7.128  -5.756  1.00 98.95           N  
ATOM    414  OD1 ASN A  53      -2.681   9.037  -5.696  1.00 98.95           O  
ATOM    415  N   TYR A  54       0.614   7.260  -2.213  1.00 98.88           N  
ATOM    416  CA  TYR A  54       1.363   6.861  -1.032  1.00 98.88           C  
ATOM    417  C   TYR A  54       1.095   7.846   0.096  1.00 98.88           C  
ATOM    418  CB  TYR A  54       2.843   6.782  -1.394  1.00 98.88           C  
ATOM    419  O   TYR A  54       0.975   9.054  -0.131  1.00 98.88           O  
ATOM    420  CG  TYR A  54       3.765   6.438  -0.251  1.00 98.88           C  
ATOM    421  CD1 TYR A  54       4.132   7.404   0.714  1.00 98.88           C  
ATOM    422  CD2 TYR A  54       4.265   5.132  -0.169  1.00 98.88           C  
ATOM    423  CE1 TYR A  54       4.984   7.050   1.778  1.00 98.88           C  
ATOM    424  CE2 TYR A  54       5.174   4.807   0.843  1.00 98.88           C  
ATOM    425  OH  TYR A  54       6.455   5.396   2.734  1.00 98.88           O  
ATOM    426  CZ  TYR A  54       5.529   5.753   1.820  1.00 98.88           C  
ATOM    427  N   GLY A  55       0.993   7.324   1.305  1.00 98.50           N  
ATOM    428  CA  GLY A  55       0.757   8.104   2.500  1.00 98.50           C  
ATOM    429  C   GLY A  55       0.869   7.237   3.739  1.00 98.50           C  
ATOM    430  O   GLY A  55       1.403   6.134   3.673  1.00 98.50           O  
ATOM    431  N   PHE A  56       0.294   7.704   4.837  1.00 98.07           N  
ATOM    432  CA  PHE A  56       0.368   7.018   6.122  1.00 98.07           C  
ATOM    433  C   PHE A  56      -1.003   6.917   6.794  1.00 98.07           C  
ATOM    434  CB  PHE A  56       1.389   7.732   7.012  1.00 98.07           C  
ATOM    435  O   PHE A  56      -1.942   7.655   6.467  1.00 98.07           O  
ATOM    436  CG  PHE A  56       0.947   9.111   7.468  1.00 98.07           C  
ATOM    437  CD1 PHE A  56       1.262  10.235   6.688  1.00 98.07           C  
ATOM    438  CD2 PHE A  56       0.206   9.272   8.655  1.00 98.07           C  
ATOM    439  CE1 PHE A  56       0.834  11.514   7.081  1.00 98.07           C  
ATOM    440  CE2 PHE A  56      -0.228  10.550   9.049  1.00 98.07           C  
ATOM    441  CZ  PHE A  56       0.084  11.670   8.259  1.00 98.07           C  
ATOM    442  N   VAL A  57      -1.115   6.002   7.756  1.00 98.12           N  
ATOM    443  CA  VAL A  57      -2.303   5.843   8.603  1.00 98.12           C  
ATOM    444  C   VAL A  57      -2.132   6.667   9.886  1.00 98.12           C  
ATOM    445  CB  VAL A  57      -2.553   4.368   8.947  1.00 98.12           C  
ATOM    446  O   VAL A  57      -1.264   6.348  10.702  1.00 98.12           O  
ATOM    447  CG1 VAL A  57      -3.864   4.205   9.725  1.00 98.12           C  
ATOM    448  CG2 VAL A  57      -2.637   3.491   7.692  1.00 98.12           C  
ATOM    449  N   PRO A  58      -2.948   7.710  10.124  1.00 96.55           N  
ATOM    450  CA  PRO A  58      -2.857   8.513  11.343  1.00 96.55           C  
ATOM    451  C   PRO A  58      -3.059   7.691  12.621  1.00 96.55           C  
ATOM    452  CB  PRO A  58      -3.943   9.580  11.212  1.00 96.55           C  
ATOM    453  O   PRO A  58      -3.769   6.685  12.620  1.00 96.55           O  
ATOM    454  CG  PRO A  58      -4.137   9.704   9.708  1.00 96.55           C  
ATOM    455  CD  PRO A  58      -3.949   8.270   9.231  1.00 96.55           C  
ATOM    456  N   ASN A  59      -2.482   8.162  13.730  1.00 95.81           N  
ATOM    457  CA  ASN A  59      -2.568   7.522  15.051  1.00 95.81           C  
ATOM    458  C   ASN A  59      -2.137   6.041  15.047  1.00 95.81           C  
ATOM    459  CB  ASN A  59      -3.954   7.754  15.683  1.00 95.81           C  
ATOM    460  O   ASN A  59      -2.801   5.181  15.628  1.00 95.81           O  
ATOM    461  CG  ASN A  59      -4.400   9.200  15.700  1.00 95.81           C  
ATOM    462  ND2 ASN A  59      -3.659  10.107  16.291  1.00 95.81           N  
ATOM    463  OD1 ASN A  59      -5.444   9.536  15.184  1.00 95.81           O  
ATOM    464  N   THR A  60      -1.026   5.755  14.370  1.00 97.02           N  
ATOM    465  CA  THR A  60      -0.336   4.461  14.387  1.00 97.02           C  
ATOM    466  C   THR A  60       1.162   4.683  14.603  1.00 97.02           C  
ATOM    467  CB  THR A  60      -0.576   3.663  13.098  1.00 97.02           C  
ATOM    468  O   THR A  60       1.649   5.800  14.413  1.00 97.02           O  
ATOM    469  CG2 THR A  60      -2.051   3.429  12.789  1.00 97.02           C  
ATOM    470  OG1 THR A  60       0.017   4.296  11.994  1.00 97.02           O  
ATOM    471  N   LEU A  61       1.879   3.643  15.035  1.00 95.61           N  
ATOM    472  CA  LEU A  61       3.327   3.660  15.232  1.00 95.61           C  
ATOM    473  C   LEU A  61       3.943   2.357  14.699  1.00 95.61           C  
ATOM    474  CB  LEU A  61       3.615   3.878  16.729  1.00 95.61           C  
ATOM    475  O   LEU A  61       3.751   1.284  15.271  1.00 95.61           O  
ATOM    476  CG  LEU A  61       5.101   4.105  17.057  1.00 95.61           C  
ATOM    477  CD1 LEU A  61       5.592   5.429  16.478  1.00 95.61           C  
ATOM    478  CD2 LEU A  61       5.296   4.154  18.572  1.00 95.61           C  
ATOM    479  N   GLY A  62       4.640   2.457  13.575  1.00 91.76           N  
ATOM    480  CA  GLY A  62       5.418   1.406  12.934  1.00 91.76           C  
ATOM    481  C   GLY A  62       6.714   1.088  13.681  1.00 91.76           C  
ATOM    482  O   GLY A  62       7.051   1.692  14.702  1.00 91.76           O  
ATOM    483  N   SER A  63       7.446   0.085  13.191  1.00 86.19           N  
ATOM    484  CA  SER A  63       8.713  -0.351  13.797  1.00 86.19           C  
ATOM    485  C   SER A  63       9.875   0.623  13.613  1.00 86.19           C  
ATOM    486  CB  SER A  63       9.129  -1.723  13.259  1.00 86.19           C  
ATOM    487  O   SER A  63      10.856   0.527  14.348  1.00 86.19           O  
ATOM    488  OG  SER A  63       8.895  -1.886  11.874  1.00 86.19           O  
ATOM    489  N   ASP A  64       9.769   1.528  12.650  1.00 85.41           N  
ATOM    490  CA  ASP A  64      10.713   2.608  12.355  1.00 85.41           C  
ATOM    491  C   ASP A  64      10.486   3.865  13.215  1.00 85.41           C  
ATOM    492  CB  ASP A  64      10.615   2.931  10.855  1.00 85.41           C  
ATOM    493  O   ASP A  64      11.334   4.753  13.242  1.00 85.41           O  
ATOM    494  CG  ASP A  64       9.202   3.305  10.380  1.00 85.41           C  
ATOM    495  OD1 ASP A  64       8.271   3.314  11.227  1.00 85.41           O  
ATOM    496  OD2 ASP A  64       9.061   3.482   9.157  1.00 85.41           O  
ATOM    497  N   GLY A  65       9.388   3.913  13.978  1.00 86.97           N  
ATOM    498  CA  GLY A  65       9.008   5.060  14.803  1.00 86.97           C  
ATOM    499  C   GLY A  65       8.094   6.064  14.096  1.00 86.97           C  
ATOM    500  O   GLY A  65       7.675   7.037  14.728  1.00 86.97           O  
ATOM    501  N   ASP A  66       7.731   5.811  12.839  1.00 90.78           N  
ATOM    502  CA  ASP A  66       6.774   6.607  12.080  1.00 90.78           C  
ATOM    503  C   ASP A  66       5.421   5.897  11.952  1.00 90.78           C  
ATOM    504  CB  ASP A  66       7.387   7.001  10.727  1.00 90.78           C  
ATOM    505  O   ASP A  66       5.306   4.710  12.249  1.00 90.78           O  
ATOM    506  CG  ASP A  66       8.313   8.207  10.896  1.00 90.78           C  
ATOM    507  OD1 ASP A  66       7.856   9.175  11.571  1.00 90.78           O  
ATOM    508  OD2 ASP A  66       9.435   8.183  10.348  1.00 90.78           O  
ATOM    509  N   PRO A  67       4.328   6.601  11.610  1.00 95.06           N  
ATOM    510  CA  PRO A  67       3.049   5.945  11.371  1.00 95.06           C  
ATOM    511  C   PRO A  67       3.153   4.948  10.215  1.00 95.06           C  
ATOM    512  CB  PRO A  67       2.051   7.068  11.089  1.00 95.06           C  
ATOM    513  O   PRO A  67       3.906   5.169   9.274  1.00 95.06           O  
ATOM    514  CG  PRO A  67       2.729   8.324  11.633  1.00 95.06           C  
ATOM    515  CD  PRO A  67       4.210   8.031  11.419  1.00 95.06           C  
ATOM    516  N   VAL A  68       2.364   3.870  10.255  1.00 96.79           N  
ATOM    517  CA  VAL A  68       2.457   2.826   9.226  1.00 96.79           C  
ATOM    518  C   VAL A  68       2.116   3.390   7.844  1.00 96.79           C  
ATOM    519  CB  VAL A  68       1.644   1.566   9.580  1.00 96.79           C  
ATOM    520  O   VAL A  68       1.080   4.039   7.647  1.00 96.79           O  
ATOM    521  CG1 VAL A  68       0.124   1.754   9.522  1.00 96.79           C  
ATOM    522  CG2 VAL A  68       2.007   0.387   8.672  1.00 96.79           C  
ATOM    523  N   ASP A  69       2.991   3.110   6.886  1.00 97.94           N  
ATOM    524  CA  ASP A  69       2.844   3.529   5.502  1.00 97.94           C  
ATOM    525  C   ASP A  69       1.772   2.719   4.766  1.00 97.94           C  
ATOM    526  CB  ASP A  69       4.175   3.361   4.778  1.00 97.94           C  
ATOM    527  O   ASP A  69       1.570   1.522   4.998  1.00 97.94           O  
ATOM    528  CG  ASP A  69       5.203   4.426   5.135  1.00 97.94           C  
ATOM    529  OD1 ASP A  69       4.852   5.621   5.075  1.00 97.94           O  
ATOM    530  OD2 ASP A  69       6.393   4.057   5.134  1.00 97.94           O  
ATOM    531  N   ALA A  70       1.115   3.361   3.804  1.00 98.64           N  
ATOM    532  CA  ALA A  70       0.103   2.747   2.963  1.00 98.64           C  
ATOM    533  C   ALA A  70       0.175   3.224   1.505  1.00 98.64           C  
ATOM    534  CB  ALA A  70      -1.278   2.998   3.582  1.00 98.64           C  
ATOM    535  O   ALA A  70       0.205   4.417   1.196  1.00 98.64           O  
ATOM    536  N   LEU A  71       0.108   2.262   0.586  1.00 98.87           N  
ATOM    537  CA  LEU A  71      -0.152   2.471  -0.833  1.00 98.87           C  
ATOM    538  C   LEU A  71      -1.652   2.348  -1.093  1.00 98.87           C  
ATOM    539  CB  LEU A  71       0.615   1.430  -1.659  1.00 98.87           C  
ATOM    540  O   LEU A  71      -2.241   1.290  -0.870  1.00 98.87           O  
ATOM    541  CG  LEU A  71       2.134   1.663  -1.657  1.00 98.87           C  
ATOM    542  CD1 LEU A  71       2.844   0.329  -1.875  1.00 98.87           C  
ATOM    543  CD2 LEU A  71       2.548   2.643  -2.762  1.00 98.87           C  
ATOM    544  N   VAL A  72      -2.258   3.398  -1.641  1.00 98.92           N  
ATOM    545  CA  VAL A  72      -3.649   3.389  -2.101  1.00 98.92           C  
ATOM    546  C   VAL A  72      -3.670   3.261  -3.623  1.00 98.92           C  
ATOM    547  CB  VAL A  72      -4.449   4.595  -1.577  1.00 98.92           C  
ATOM    548  O   VAL A  72      -3.454   4.229  -4.365  1.00 98.92           O  
ATOM    549  CG1 VAL A  72      -5.933   4.427  -1.932  1.00 98.92           C  
ATOM    550  CG2 VAL A  72      -4.338   4.724  -0.053  1.00 98.92           C  
ATOM    551  N   LEU A  73      -3.911   2.036  -4.090  1.00 98.89           N  
ATOM    552  CA  LEU A  73      -3.984   1.689  -5.503  1.00 98.89           C  
ATOM    553  C   LEU A  73      -5.311   2.190  -6.085  1.00 98.89           C  
ATOM    554  CB  LEU A  73      -3.827   0.170  -5.717  1.00 98.89           C  
ATOM    555  O   LEU A  73      -6.392   1.794  -5.654  1.00 98.89           O  
ATOM    556  CG  LEU A  73      -2.446  -0.442  -5.414  1.00 98.89           C  
ATOM    557  CD1 LEU A  73      -2.147  -0.602  -3.922  1.00 98.89           C  
ATOM    558  CD2 LEU A  73      -2.389  -1.840  -6.036  1.00 98.89           C  
ATOM    559  N   SER A  74      -5.216   3.053  -7.091  1.00 98.72           N  
ATOM    560  CA  SER A  74      -6.342   3.539  -7.888  1.00 98.72           C  
ATOM    561  C   SER A  74      -5.856   3.961  -9.274  1.00 98.72           C  
ATOM    562  CB  SER A  74      -7.042   4.708  -7.181  1.00 98.72           C  
ATOM    563  O   SER A  74      -4.648   4.117  -9.507  1.00 98.72           O  
ATOM    564  OG  SER A  74      -6.181   5.822  -7.081  1.00 98.72           O  
ATOM    565  N   ASP A  75      -6.782   4.162 -10.208  1.00 98.65           N  
ATOM    566  CA  ASP A  75      -6.448   4.646 -11.551  1.00 98.65           C  
ATOM    567  C   ASP A  75      -6.107   6.142 -11.576  1.00 98.65           C  
ATOM    568  CB  ASP A  75      -7.567   4.263 -12.533  1.00 98.65           C  
ATOM    569  O   ASP A  75      -5.354   6.584 -12.446  1.00 98.65           O  
ATOM    570  CG  ASP A  75      -7.435   2.817 -13.040  1.00 98.65           C  
ATOM    571  OD1 ASP A  75      -6.406   2.171 -12.722  1.00 98.65           O  
ATOM    572  OD2 ASP A  75      -8.305   2.417 -13.841  1.00 98.65           O  
ATOM    573  N   VAL A  76      -6.552   6.895 -10.568  1.00 98.76           N  
ATOM    574  CA  VAL A  76      -6.354   8.344 -10.444  1.00 98.76           C  
ATOM    575  C   VAL A  76      -5.287   8.721  -9.412  1.00 98.76           C  
ATOM    576  CB  VAL A  76      -7.686   9.066 -10.162  1.00 98.76           C  
ATOM    577  O   VAL A  76      -4.964   7.971  -8.493  1.00 98.76           O  
ATOM    578  CG1 VAL A  76      -8.677   8.853 -11.314  1.00 98.76           C  
ATOM    579  CG2 VAL A  76      -8.342   8.626  -8.846  1.00 98.76           C  
ATOM    580  N   ALA A  77      -4.741   9.925  -9.557  1.00 98.86           N  
ATOM    581  CA  ALA A  77      -3.863  10.527  -8.565  1.00 98.86           C  
ATOM    582  C   ALA A  77      -4.688  11.379  -7.589  1.00 98.86           C  
ATOM    583  CB  ALA A  77      -2.794  11.337  -9.304  1.00 98.86           C  
ATOM    584  O   ALA A  77      -5.408  12.285  -8.012  1.00 98.86           O  
ATOM    585  N   PHE A  78      -4.577  11.110  -6.290  1.00 98.82           N  
ATOM    586  CA  PHE A  78      -5.143  11.972  -5.254  1.00 98.82           C  
ATOM    587  C   PHE A  78      -4.181  13.110  -4.953  1.00 98.82           C  
ATOM    588  CB  PHE A  78      -5.454  11.172  -3.986  1.00 98.82           C  
ATOM    589  O   PHE A  78      -2.970  12.903  -4.916  1.00 98.82           O  
ATOM    590  CG  PHE A  78      -6.408  10.017  -4.199  1.00 98.82           C  
ATOM    591  CD1 PHE A  78      -7.614  10.210  -4.901  1.00 98.82           C  
ATOM    592  CD2 PHE A  78      -6.085   8.742  -3.701  1.00 98.82           C  
ATOM    593  CE1 PHE A  78      -8.478   9.127  -5.128  1.00 98.82           C  
ATOM    594  CE2 PHE A  78      -6.949   7.659  -3.931  1.00 98.82           C  
ATOM    595  CZ  PHE A  78      -8.143   7.851  -4.649  1.00 98.82           C  
ATOM    596  N   GLN A  79      -4.705  14.312  -4.729  1.00 98.71           N  
ATOM    597  CA  GLN A  79      -3.883  15.469  -4.389  1.00 98.71           C  
ATOM    598  C   GLN A  79      -3.095  15.204  -3.096  1.00 98.71           C  
ATOM    599  CB  GLN A  79      -4.802  16.692  -4.262  1.00 98.71           C  
ATOM    600  O   GLN A  79      -3.674  14.748  -2.109  1.00 98.71           O  
ATOM    601  CG  GLN A  79      -4.020  17.997  -4.069  1.00 98.71           C  
ATOM    602  CD  GLN A  79      -4.922  19.226  -4.030  1.00 98.71           C  
ATOM    603  NE2 GLN A  79      -4.379  20.400  -4.259  1.00 98.71           N  
ATOM    604  OE1 GLN A  79      -6.119  19.171  -3.809  1.00 98.71           O  
ATOM    605  N   ALA A  80      -1.794  15.498  -3.090  1.00 98.51           N  
ATOM    606  CA  ALA A  80      -0.991  15.446  -1.870  1.00 98.51           C  
ATOM    607  C   ALA A  80      -1.635  16.307  -0.767  1.00 98.51           C  
ATOM    608  CB  ALA A  80       0.438  15.891  -2.195  1.00 98.51           C  
ATOM    609  O   ALA A  80      -2.082  17.429  -1.018  1.00 98.51           O  
ATOM    610  N   GLY A  81      -1.711  15.764   0.446  1.00 97.80           N  
ATOM    611  CA  GLY A  81      -2.370  16.356   1.611  1.00 97.80           C  
ATOM    612  C   GLY A  81      -3.871  16.085   1.692  1.00 97.80           C  
ATOM    613  O   GLY A  81      -4.524  16.590   2.600  1.00 97.80           O  
ATOM    614  N   SER A  82      -4.443  15.320   0.759  1.00 98.43           N  
ATOM    615  CA  SER A  82      -5.822  14.835   0.878  1.00 98.43           C  
ATOM    616  C   SER A  82      -5.915  13.611   1.794  1.00 98.43           C  
ATOM    617  CB  SER A  82      -6.448  14.570  -0.495  1.00 98.43           C  
ATOM    618  O   SER A  82      -4.922  12.941   2.072  1.00 98.43           O  
ATOM    619  OG  SER A  82      -5.805  13.521  -1.181  1.00 98.43           O  
ATOM    620  N   VAL A  83      -7.128  13.315   2.262  1.00 98.51           N  
ATOM    621  CA  VAL A  83      -7.429  12.127   3.070  1.00 98.51           C  
ATOM    622  C   VAL A  83      -8.387  11.238   2.293  1.00 98.51           C  
ATOM    623  CB  VAL A  83      -8.029  12.495   4.438  1.00 98.51           C  
ATOM    624  O   VAL A  83      -9.376  11.725   1.740  1.00 98.51           O  
ATOM    625  CG1 VAL A  83      -8.154  11.266   5.336  1.00 98.51           C  
ATOM    626  CG2 VAL A  83      -7.171  13.532   5.163  1.00 98.51           C  
ATOM    627  N   VAL A  84      -8.122   9.936   2.271  1.00 98.70           N  
ATOM    628  CA  VAL A  84      -8.965   8.941   1.606  1.00 98.70           C  
ATOM    629  C   VAL A  84      -9.349   7.834   2.582  1.00 98.70           C  
ATOM    630  CB  VAL A  84      -8.286   8.430   0.319  1.00 98.70           C  
ATOM    631  O   VAL A  84      -8.539   7.401   3.399  1.00 98.70           O  
ATOM    632  CG1 VAL A  84      -6.984   7.668   0.573  1.00 98.70           C  
ATOM    633  CG2 VAL A  84      -9.218   7.544  -0.515  1.00 98.70           C  
ATOM    634  N   LYS A  85     -10.599   7.368   2.491  1.00 98.77           N  
ATOM    635  CA  LYS A  85     -11.013   6.110   3.120  1.00 98.77           C  
ATOM    636  C   LYS A  85     -10.690   4.964   2.172  1.00 98.77           C  
ATOM    637  CB  LYS A  85     -12.493   6.123   3.525  1.00 98.77           C  
ATOM    638  O   LYS A  85     -11.164   4.954   1.033  1.00 98.77           O  
ATOM    639  CG  LYS A  85     -12.718   7.021   4.748  1.00 98.77           C  
ATOM    640  CD  LYS A  85     -14.162   6.945   5.264  1.00 98.77           C  
ATOM    641  CE  LYS A  85     -14.239   7.704   6.596  1.00 98.77           C  
ATOM    642  NZ  LYS A  85     -15.526   7.504   7.307  1.00 98.77           N  
ATOM    643  N   ALA A  86      -9.900   4.017   2.643  1.00 98.84           N  
ATOM    644  CA  ALA A  86      -9.420   2.875   1.888  1.00 98.84           C  
ATOM    645  C   ALA A  86      -9.768   1.559   2.598  1.00 98.84           C  
ATOM    646  CB  ALA A  86      -7.915   3.071   1.657  1.00 98.84           C  
ATOM    647  O   ALA A  86     -10.238   1.552   3.729  1.00 98.84           O  
ATOM    648  N   ARG A  87      -9.553   0.433   1.930  1.00 98.79           N  
ATOM    649  CA  ARG A  87      -9.700  -0.913   2.485  1.00 98.79           C  
ATOM    650  C   ARG A  87      -8.439  -1.718   2.211  1.00 98.79           C  
ATOM    651  CB  ARG A  87     -10.971  -1.587   1.946  1.00 98.79           C  
ATOM    652  O   ARG A  87      -7.928  -1.684   1.089  1.00 98.79           O  
ATOM    653  CG  ARG A  87     -10.949  -1.741   0.424  1.00 98.79           C  
ATOM    654  CD  ARG A  87     -12.237  -2.365  -0.113  1.00 98.79           C  
ATOM    655  NE  ARG A  87     -12.354  -2.204  -1.576  1.00 98.79           N  
ATOM    656  NH1 ARG A  87     -10.386  -3.186  -2.238  1.00 98.79           N  
ATOM    657  NH2 ARG A  87     -11.790  -2.346  -3.747  1.00 98.79           N  
ATOM    658  CZ  ARG A  87     -11.494  -2.567  -2.506  1.00 98.79           C  
ATOM    659  N   LEU A  88      -7.945  -2.421   3.221  1.00 98.90           N  
ATOM    660  CA  LEU A  88      -6.759  -3.261   3.120  1.00 98.90           C  
ATOM    661  C   LEU A  88      -7.009  -4.447   2.193  1.00 98.90           C  
ATOM    662  CB  LEU A  88      -6.325  -3.755   4.513  1.00 98.90           C  
ATOM    663  O   LEU A  88      -8.068  -5.075   2.234  1.00 98.90           O  
ATOM    664  CG  LEU A  88      -5.783  -2.665   5.452  1.00 98.90           C  
ATOM    665  CD1 LEU A  88      -5.351  -3.305   6.772  1.00 98.90           C  
ATOM    666  CD2 LEU A  88      -4.575  -1.954   4.845  1.00 98.90           C  
ATOM    667  N   VAL A  89      -5.996  -4.762   1.393  1.00 98.84           N  
ATOM    668  CA  VAL A  89      -5.947  -5.966   0.554  1.00 98.84           C  
ATOM    669  C   VAL A  89      -4.659  -6.758   0.745  1.00 98.84           C  
ATOM    670  CB  VAL A  89      -6.162  -5.639  -0.933  1.00 98.84           C  
ATOM    671  O   VAL A  89      -4.621  -7.925   0.392  1.00 98.84           O  
ATOM    672  CG1 VAL A  89      -7.576  -5.086  -1.152  1.00 98.84           C  
ATOM    673  CG2 VAL A  89      -5.125  -4.653  -1.493  1.00 98.84           C  
ATOM    674  N   GLY A  90      -3.616  -6.166   1.324  1.00 98.82           N  
ATOM    675  CA  GLY A  90      -2.378  -6.876   1.619  1.00 98.82           C  
ATOM    676  C   GLY A  90      -1.313  -5.965   2.204  1.00 98.82           C  
ATOM    677  O   GLY A  90      -1.598  -4.836   2.601  1.00 98.82           O  
ATOM    678  N   VAL A  91      -0.084  -6.458   2.272  1.00 98.74           N  
ATOM    679  CA  VAL A  91       1.075  -5.717   2.788  1.00 98.74           C  
ATOM    680  C   VAL A  91       2.332  -6.125   2.029  1.00 98.74           C  
ATOM    681  CB  VAL A  91       1.209  -5.905   4.316  1.00 98.74           C  
ATOM    682  O   VAL A  91       2.491  -7.284   1.656  1.00 98.74           O  
ATOM    683  CG1 VAL A  91       1.398  -7.365   4.740  1.00 98.74           C  
ATOM    684  CG2 VAL A  91       2.341  -5.070   4.922  1.00 98.74           C  
ATOM    685  N   LEU A  92       3.214  -5.166   1.766  1.00 98.59           N  
ATOM    686  CA  LEU A  92       4.560  -5.377   1.256  1.00 98.59           C  
ATOM    687  C   LEU A  92       5.527  -5.365   2.438  1.00 98.59           C  
ATOM    688  CB  LEU A  92       4.883  -4.262   0.250  1.00 98.59           C  
ATOM    689  O   LEU A  92       5.692  -4.339   3.091  1.00 98.59           O  
ATOM    690  CG  LEU A  92       6.318  -4.304  -0.299  1.00 98.59           C  
ATOM    691  CD1 LEU A  92       6.526  -5.566  -1.130  1.00 98.59           C  
ATOM    692  CD2 LEU A  92       6.569  -3.086  -1.187  1.00 98.59           C  
ATOM    693  N   ASN A  93       6.185  -6.493   2.679  1.00 97.61           N  
ATOM    694  CA  ASN A  93       7.227  -6.600   3.690  1.00 97.61           C  
ATOM    695  C   ASN A  93       8.589  -6.317   3.060  1.00 97.61           C  
ATOM    696  CB  ASN A  93       7.170  -7.995   4.326  1.00 97.61           C  
ATOM    697  O   ASN A  93       8.962  -6.949   2.060  1.00 97.61           O  
ATOM    698  CG  ASN A  93       5.937  -8.152   5.189  1.00 97.61           C  
ATOM    699  ND2 ASN A  93       5.020  -9.018   4.842  1.00 97.61           N  
ATOM    700  OD1 ASN A  93       5.793  -7.505   6.202  1.00 97.61           O  
ATOM    701  N   MET A  94       9.362  -5.418   3.661  1.00 96.54           N  
ATOM    702  CA  MET A  94      10.719  -5.116   3.228  1.00 96.54           C  
ATOM    703  C   MET A  94      11.631  -4.735   4.395  1.00 96.54           C  
ATOM    704  CB  MET A  94      10.682  -4.067   2.106  1.00 96.54           C  
ATOM    705  O   MET A  94      11.201  -4.565   5.532  1.00 96.54           O  
ATOM    706  CG  MET A  94      10.030  -2.741   2.468  1.00 96.54           C  
ATOM    707  SD  MET A  94       9.932  -1.649   1.036  1.00 96.54           S  
ATOM    708  CE  MET A  94       9.906  -0.120   1.964  1.00 96.54           C  
ATOM    709  N   GLU A  95      12.926  -4.703   4.111  1.00 95.33           N  
ATOM    710  CA  GLU A  95      13.952  -4.204   5.019  1.00 95.33           C  
ATOM    711  C   GLU A  95      14.754  -3.113   4.318  1.00 95.33           C  
ATOM    712  CB  GLU A  95      14.888  -5.338   5.472  1.00 95.33           C  
ATOM    713  O   GLU A  95      15.014  -3.217   3.115  1.00 95.33           O  
ATOM    714  CG  GLU A  95      14.221  -6.311   6.454  1.00 95.33           C  
ATOM    715  CD  GLU A  95      15.067  -7.562   6.759  1.00 95.33           C  
ATOM    716  OE1 GLU A  95      14.665  -8.310   7.685  1.00 95.33           O  
ATOM    717  OE2 GLU A  95      15.981  -7.921   5.982  1.00 95.33           O  
ATOM    718  N   ASP A  96      15.168  -2.102   5.068  1.00 94.28           N  
ATOM    719  CA  ASP A  96      16.069  -1.052   4.609  1.00 94.28           C  
ATOM    720  C   ASP A  96      17.176  -0.779   5.641  1.00 94.28           C  
ATOM    721  CB  ASP A  96      15.245   0.179   4.173  1.00 94.28           C  
ATOM    722  O   ASP A  96      17.370  -1.542   6.596  1.00 94.28           O  
ATOM    723  CG  ASP A  96      14.793   1.164   5.251  1.00 94.28           C  
ATOM    724  OD1 ASP A  96      15.045   0.921   6.454  1.00 94.28           O  
ATOM    725  OD2 ASP A  96      14.290   2.227   4.806  1.00 94.28           O  
ATOM    726  N   GLU A  97      17.945   0.294   5.449  1.00 92.40           N  
ATOM    727  CA  GLU A  97      19.029   0.666   6.361  1.00 92.40           C  
ATOM    728  C   GLU A  97      18.604   0.899   7.824  1.00 92.40           C  
ATOM    729  CB  GLU A  97      19.780   1.888   5.809  1.00 92.40           C  
ATOM    730  O   GLU A  97      19.463   0.846   8.708  1.00 92.40           O  
ATOM    731  CG  GLU A  97      19.004   3.222   5.848  1.00 92.40           C  
ATOM    732  CD  GLU A  97      17.919   3.398   4.771  1.00 92.40           C  
ATOM    733  OE1 GLU A  97      17.172   4.405   4.859  1.00 92.40           O  
ATOM    734  OE2 GLU A  97      17.949   2.700   3.735  1.00 92.40           O  
ATOM    735  N   SER A  98      17.315   1.141   8.080  1.00 90.12           N  
ATOM    736  CA  SER A  98      16.740   1.418   9.401  1.00 90.12           C  
ATOM    737  C   SER A  98      16.063   0.196  10.034  1.00 90.12           C  
ATOM    738  CB  SER A  98      15.742   2.577   9.309  1.00 90.12           C  
ATOM    739  O   SER A  98      15.718   0.234  11.214  1.00 90.12           O  
ATOM    740  OG  SER A  98      16.343   3.713   8.709  1.00 90.12           O  
ATOM    741  N   GLY A  99      15.919  -0.914   9.302  1.00 91.62           N  
ATOM    742  CA  GLY A  99      15.349  -2.160   9.812  1.00 91.62           C  
ATOM    743  C   GLY A  99      14.161  -2.646   8.992  1.00 91.62           C  
ATOM    744  O   GLY A  99      14.226  -2.677   7.769  1.00 91.62           O  
ATOM    745  N   MET A 100      13.108  -3.112   9.669  1.00 92.95           N  
ATOM    746  CA  MET A 100      11.885  -3.568   9.003  1.00 92.95           C  
ATOM    747  C   MET A 100      11.019  -2.368   8.620  1.00 92.95           C  
ATOM    748  CB  MET A 100      11.091  -4.512   9.917  1.00 92.95           C  
ATOM    749  O   MET A 100      10.711  -1.548   9.483  1.00 92.95           O  
ATOM    750  CG  MET A 100       9.988  -5.254   9.144  1.00 92.95           C  
ATOM    751  SD  MET A 100      10.547  -6.677   8.155  1.00 92.95           S  
ATOM    752  CE  MET A 100      11.112  -7.712   9.527  1.00 92.95           C  
ATOM    753  N   ASP A 101      10.587  -2.339   7.363  1.00 93.27           N  
ATOM    754  CA  ASP A 101       9.658  -1.356   6.810  1.00 93.27           C  
ATOM    755  C   ASP A 101       8.511  -2.122   6.126  1.00 93.27           C  
ATOM    756  CB  ASP A 101      10.429  -0.395   5.885  1.00 93.27           C  
ATOM    757  O   ASP A 101       8.711  -2.921   5.205  1.00 93.27           O  
ATOM    758  CG  ASP A 101       9.554   0.678   5.222  1.00 93.27           C  
ATOM    759  OD1 ASP A 101       8.316   0.657   5.384  1.00 93.27           O  
ATOM    760  OD2 ASP A 101      10.062   1.443   4.366  1.00 93.27           O  
ATOM    761  N   GLU A 102       7.301  -1.942   6.642  1.00 96.37           N  
ATOM    762  CA  GLU A 102       6.092  -2.637   6.209  1.00 96.37           C  
ATOM    763  C   GLU A 102       5.167  -1.615   5.548  1.00 96.37           C  
ATOM    764  CB  GLU A 102       5.408  -3.315   7.414  1.00 96.37           C  
ATOM    765  O   GLU A 102       4.785  -0.620   6.161  1.00 96.37           O  
ATOM    766  CG  GLU A 102       6.261  -4.424   8.074  1.00 96.37           C  
ATOM    767  CD  GLU A 102       5.976  -4.651   9.578  1.00 96.37           C  
ATOM    768  OE1 GLU A 102       6.042  -5.814  10.051  1.00 96.37           O  
ATOM    769  OE2 GLU A 102       5.742  -3.675  10.324  1.00 96.37           O  
ATOM    770  N   LYS A 103       4.760  -1.867   4.301  1.00 97.92           N  
ATOM    771  CA  LYS A 103       3.884  -0.955   3.554  1.00 97.92           C  
ATOM    772  C   LYS A 103       2.552  -1.612   3.269  1.00 97.92           C  
ATOM    773  CB  LYS A 103       4.590  -0.443   2.294  1.00 97.92           C  
ATOM    774  O   LYS A 103       2.485  -2.574   2.504  1.00 97.92           O  
ATOM    775  CG  LYS A 103       5.864   0.308   2.701  1.00 97.92           C  
ATOM    776  CD  LYS A 103       6.384   1.193   1.572  1.00 97.92           C  
ATOM    777  CE  LYS A 103       7.539   2.142   1.973  1.00 97.92           C  
ATOM    778  NZ  LYS A 103       7.683   2.426   3.430  1.00 97.92           N  
ATOM    779  N   LEU A 104       1.480  -1.107   3.869  1.00 98.75           N  
ATOM    780  CA  LEU A 104       0.130  -1.612   3.636  1.00 98.75           C  
ATOM    781  C   LEU A 104      -0.279  -1.370   2.176  1.00 98.75           C  
ATOM    782  CB  LEU A 104      -0.850  -0.960   4.629  1.00 98.75           C  
ATOM    783  O   LEU A 104       0.039  -0.341   1.585  1.00 98.75           O  
ATOM    784  CG  LEU A 104      -0.571  -1.290   6.110  1.00 98.75           C  
ATOM    785  CD1 LEU A 104      -1.472  -0.456   7.021  1.00 98.75           C  
ATOM    786  CD2 LEU A 104      -0.820  -2.765   6.435  1.00 98.75           C  
ATOM    787  N   LEU A 105      -1.006  -2.314   1.584  1.00 98.89           N  
ATOM    788  CA  LEU A 105      -1.653  -2.156   0.286  1.00 98.89           C  
ATOM    789  C   LEU A 105      -3.159  -2.053   0.500  1.00 98.89           C  
ATOM    790  CB  LEU A 105      -1.308  -3.298  -0.688  1.00 98.89           C  
ATOM    791  O   LEU A 105      -3.784  -2.922   1.114  1.00 98.89           O  
ATOM    792  CG  LEU A 105       0.059  -3.142  -1.376  1.00 98.89           C  
ATOM    793  CD1 LEU A 105       1.223  -3.555  -0.485  1.00 98.89           C  
ATOM    794  CD2 LEU A 105       0.120  -4.015  -2.629  1.00 98.89           C  
ATOM    795  N   ALA A 106      -3.741  -0.997  -0.054  1.00 98.93           N  
ATOM    796  CA  ALA A 106      -5.153  -0.692   0.053  1.00 98.93           C  
ATOM    797  C   ALA A 106      -5.717  -0.172  -1.275  1.00 98.93           C  
ATOM    798  CB  ALA A 106      -5.328   0.318   1.195  1.00 98.93           C  
ATOM    799  O   ALA A 106      -4.982   0.244  -2.171  1.00 98.93           O  
ATOM    800  N   LEU A 107      -7.041  -0.161  -1.394  1.00 98.88           N  
ATOM    801  CA  LEU A 107      -7.769   0.539  -2.459  1.00 98.88           C  
ATOM    802  C   LEU A 107      -8.818   1.462  -1.836  1.00 98.88           C  
ATOM    803  CB  LEU A 107      -8.436  -0.457  -3.419  1.00 98.88           C  
ATOM    804  O   LEU A 107      -9.237   1.192  -0.711  1.00 98.88           O  
ATOM    805  CG  LEU A 107      -7.428  -1.298  -4.219  1.00 98.88           C  
ATOM    806  CD1 LEU A 107      -7.197  -2.677  -3.612  1.00 98.88           C  
ATOM    807  CD2 LEU A 107      -7.922  -1.532  -5.639  1.00 98.88           C  
ATOM    808  N   PRO A 108      -9.273   2.526  -2.518  1.00 98.87           N  
ATOM    809  CA  PRO A 108     -10.375   3.345  -2.022  1.00 98.87           C  
ATOM    810  C   PRO A 108     -11.608   2.494  -1.696  1.00 98.87           C  
ATOM    811  CB  PRO A 108     -10.678   4.356  -3.131  1.00 98.87           C  
ATOM    812  O   PRO A 108     -11.863   1.478  -2.346  1.00 98.87           O  
ATOM    813  CG  PRO A 108      -9.370   4.423  -3.917  1.00 98.87           C  
ATOM    814  CD  PRO A 108      -8.827   3.004  -3.815  1.00 98.87           C  
ATOM    815  N   ILE A 109     -12.398   2.914  -0.705  1.00 98.77           N  
ATOM    816  CA  ILE A 109     -13.703   2.286  -0.469  1.00 98.77           C  
ATOM    817  C   ILE A 109     -14.586   2.431  -1.713  1.00 98.77           C  
ATOM    818  CB  ILE A 109     -14.414   2.828   0.790  1.00 98.77           C  
ATOM    819  O   ILE A 109     -14.553   3.458  -2.393  1.00 98.77           O  
ATOM    820  CG1 ILE A 109     -14.710   4.343   0.702  1.00 98.77           C  
ATOM    821  CG2 ILE A 109     -13.605   2.467   2.045  1.00 98.77           C  
ATOM    822  CD1 ILE A 109     -15.594   4.880   1.832  1.00 98.77           C  
ATOM    823  N   ASP A 110     -15.451   1.448  -1.960  1.00 98.62           N  
ATOM    824  CA  ASP A 110     -16.245   1.383  -3.195  1.00 98.62           C  
ATOM    825  C   ASP A 110     -17.187   2.597  -3.374  1.00 98.62           C  
ATOM    826  CB  ASP A 110     -17.044   0.066  -3.217  1.00 98.62           C  
ATOM    827  O   ASP A 110     -17.546   2.954  -4.493  1.00 98.62           O  
ATOM    828  CG  ASP A 110     -16.208  -1.231  -3.166  1.00 98.62           C  
ATOM    829  OD1 ASP A 110     -14.969  -1.202  -3.372  1.00 98.62           O  
ATOM    830  OD2 ASP A 110     -16.818  -2.291  -2.905  1.00 98.62           O  
ATOM    831  N   LYS A 111     -17.555   3.283  -2.276  1.00 98.60           N  
ATOM    832  CA  LYS A 111     -18.302   4.557  -2.308  1.00 98.60           C  
ATOM    833  C   LYS A 111     -17.523   5.688  -2.998  1.00 98.60           C  
ATOM    834  CB  LYS A 111     -18.693   4.958  -0.871  1.00 98.60           C  
ATOM    835  O   LYS A 111     -18.145   6.580  -3.567  1.00 98.60           O  
ATOM    836  CG  LYS A 111     -19.458   6.295  -0.806  1.00 98.60           C  
ATOM    837  CD  LYS A 111     -19.805   6.708   0.626  1.00 98.60           C  
ATOM    838  CE  LYS A 111     -20.433   8.108   0.593  1.00 98.60           C  
ATOM    839  NZ  LYS A 111     -20.640   8.651   1.959  1.00 98.60           N  
ATOM    840  N   ILE A 112     -16.196   5.696  -2.870  1.00 98.65           N  
ATOM    841  CA  ILE A 112     -15.307   6.688  -3.487  1.00 98.65           C  
ATOM    842  C   ILE A 112     -15.000   6.274  -4.926  1.00 98.65           C  
ATOM    843  CB  ILE A 112     -14.019   6.875  -2.646  1.00 98.65           C  
ATOM    844  O   ILE A 112     -15.143   7.092  -5.829  1.00 98.65           O  
ATOM    845  CG1 ILE A 112     -14.374   7.495  -1.274  1.00 98.65           C  
ATOM    846  CG2 ILE A 112     -12.986   7.750  -3.384  1.00 98.65           C  
ATOM    847  CD1 ILE A 112     -13.181   7.650  -0.322  1.00 98.65           C  
ATOM    848  N   ASP A 113     -14.598   5.018  -5.133  1.00 98.77           N  
ATOM    849  CA  ASP A 113     -14.268   4.485  -6.455  1.00 98.77           C  
ATOM    850  C   ASP A 113     -14.539   2.966  -6.526  1.00 98.77           C  
ATOM    851  CB  ASP A 113     -12.798   4.801  -6.777  1.00 98.77           C  
ATOM    852  O   ASP A 113     -13.813   2.182  -5.911  1.00 98.77           O  
ATOM    853  CG  ASP A 113     -12.366   4.289  -8.155  1.00 98.77           C  
ATOM    854  OD1 ASP A 113     -13.239   3.816  -8.924  1.00 98.77           O  
ATOM    855  OD2 ASP A 113     -11.151   4.358  -8.436  1.00 98.77           O  
ATOM    856  N   PRO A 114     -15.559   2.514  -7.280  1.00 98.68           N  
ATOM    857  CA  PRO A 114     -15.898   1.098  -7.393  1.00 98.68           C  
ATOM    858  C   PRO A 114     -15.083   0.338  -8.456  1.00 98.68           C  
ATOM    859  CB  PRO A 114     -17.396   1.097  -7.707  1.00 98.68           C  
ATOM    860  O   PRO A 114     -15.305  -0.868  -8.615  1.00 98.68           O  
ATOM    861  CG  PRO A 114     -17.561   2.350  -8.566  1.00 98.68           C  
ATOM    862  CD  PRO A 114     -16.570   3.331  -7.940  1.00 98.68           C  
ATOM    863  N   THR A 115     -14.165   0.994  -9.186  1.00 98.77           N  
ATOM    864  CA  THR A 115     -13.438   0.431 -10.349  1.00 98.77           C  
ATOM    865  C   THR A 115     -12.792  -0.921 -10.049  1.00 98.77           C  
ATOM    866  CB  THR A 115     -12.355   1.416 -10.834  1.00 98.77           C  
ATOM    867  O   THR A 115     -12.882  -1.852 -10.847  1.00 98.77           O  
ATOM    868  CG2 THR A 115     -11.587   0.923 -12.060  1.00 98.77           C  
ATOM    869  OG1 THR A 115     -12.978   2.617 -11.216  1.00 98.77           O  
ATOM    870  N   HIS A 116     -12.206  -1.060  -8.859  1.00 98.46           N  
ATOM    871  CA  HIS A 116     -11.536  -2.279  -8.404  1.00 98.46           C  
ATOM    872  C   HIS A 116     -12.235  -2.921  -7.202  1.00 98.46           C  
ATOM    873  CB  HIS A 116     -10.069  -1.972  -8.129  1.00 98.46           C  
ATOM    874  O   HIS A 116     -11.593  -3.552  -6.361  1.00 98.46           O  
ATOM    875  CG  HIS A 116      -9.329  -1.413  -9.308  1.00 98.46           C  
ATOM    876  CD2 HIS A 116      -8.720  -0.191  -9.352  1.00 98.46           C  
ATOM    877  ND1 HIS A 116      -9.144  -2.014 -10.535  1.00 98.46           N  
ATOM    878  CE1 HIS A 116      -8.444  -1.160 -11.301  1.00 98.46           C  
ATOM    879  NE2 HIS A 116      -8.149  -0.049 -10.612  1.00 98.46           N  
ATOM    880  N   SER A 117     -13.557  -2.768  -7.098  1.00 98.46           N  
ATOM    881  CA  SER A 117     -14.371  -3.398  -6.045  1.00 98.46           C  
ATOM    882  C   SER A 117     -14.245  -4.926  -6.024  1.00 98.46           C  
ATOM    883  CB  SER A 117     -15.843  -3.008  -6.202  1.00 98.46           C  
ATOM    884  O   SER A 117     -14.453  -5.539  -4.980  1.00 98.46           O  
ATOM    885  OG  SER A 117     -16.297  -3.301  -7.512  1.00 98.46           O  
ATOM    886  N   TYR A 118     -13.862  -5.549  -7.142  1.00 98.59           N  
ATOM    887  CA  TYR A 118     -13.600  -6.987  -7.228  1.00 98.59           C  
ATOM    888  C   TYR A 118     -12.322  -7.434  -6.497  1.00 98.59           C  
ATOM    889  CB  TYR A 118     -13.567  -7.412  -8.704  1.00 98.59           C  
ATOM    890  O   TYR A 118     -12.221  -8.610  -6.177  1.00 98.59           O  
ATOM    891  CG  TYR A 118     -12.447  -6.787  -9.515  1.00 98.59           C  
ATOM    892  CD1 TYR A 118     -12.678  -5.611 -10.256  1.00 98.59           C  
ATOM    893  CD2 TYR A 118     -11.167  -7.374  -9.512  1.00 98.59           C  
ATOM    894  CE1 TYR A 118     -11.627  -5.016 -10.978  1.00 98.59           C  
ATOM    895  CE2 TYR A 118     -10.113  -6.780 -10.230  1.00 98.59           C  
ATOM    896  OH  TYR A 118      -9.316  -4.986 -11.608  1.00 98.59           O  
ATOM    897  CZ  TYR A 118     -10.341  -5.592 -10.955  1.00 98.59           C  
ATOM    898  N   VAL A 119     -11.376  -6.530  -6.210  1.00 98.83           N  
ATOM    899  CA  VAL A 119     -10.127  -6.849  -5.495  1.00 98.83           C  
ATOM    900  C   VAL A 119     -10.416  -6.930  -3.997  1.00 98.83           C  
ATOM    901  CB  VAL A 119      -9.029  -5.803  -5.788  1.00 98.83           C  
ATOM    902  O   VAL A 119     -10.649  -5.897  -3.357  1.00 98.83           O  
ATOM    903  CG1 VAL A 119      -7.692  -6.118  -5.104  1.00 98.83           C  
ATOM    904  CG2 VAL A 119      -8.745  -5.677  -7.291  1.00 98.83           C  
ATOM    905  N   LYS A 120     -10.430  -8.145  -3.447  1.00 98.49           N  
ATOM    906  CA  LYS A 120     -10.719  -8.446  -2.038  1.00 98.49           C  
ATOM    907  C   LYS A 120      -9.469  -8.808  -1.240  1.00 98.49           C  
ATOM    908  CB  LYS A 120     -11.750  -9.587  -1.955  1.00 98.49           C  
ATOM    909  O   LYS A 120      -9.431  -8.499  -0.051  1.00 98.49           O  
ATOM    910  CG  LYS A 120     -13.078  -9.325  -2.685  1.00 98.49           C  
ATOM    911  CD  LYS A 120     -13.689  -7.962  -2.334  1.00 98.49           C  
ATOM    912  CE  LYS A 120     -15.095  -7.815  -2.918  1.00 98.49           C  
ATOM    913  NZ  LYS A 120     -15.601  -6.434  -2.717  1.00 98.49           N  
ATOM    914  N   ASP A 121      -8.471  -9.401  -1.886  1.00 98.77           N  
ATOM    915  CA  ASP A 121      -7.178  -9.750  -1.291  1.00 98.77           C  
ATOM    916  C   ASP A 121      -6.023  -9.475  -2.274  1.00 98.77           C  
ATOM    917  CB  ASP A 121      -7.216 -11.218  -0.815  1.00 98.77           C  
ATOM    918  O   ASP A 121      -6.233  -9.036  -3.410  1.00 98.77           O  
ATOM    919  CG  ASP A 121      -6.418 -11.419   0.480  1.00 98.77           C  
ATOM    920  OD1 ASP A 121      -5.207 -11.108   0.490  1.00 98.77           O  
ATOM    921  OD2 ASP A 121      -7.016 -11.824   1.499  1.00 98.77           O  
ATOM    922  N   ILE A 122      -4.788  -9.709  -1.838  1.00 98.55           N  
ATOM    923  CA  ILE A 122      -3.564  -9.422  -2.587  1.00 98.55           C  
ATOM    924  C   ILE A 122      -3.502 -10.202  -3.905  1.00 98.55           C  
ATOM    925  CB  ILE A 122      -2.341  -9.705  -1.682  1.00 98.55           C  
ATOM    926  O   ILE A 122      -3.011  -9.682  -4.908  1.00 98.55           O  
ATOM    927  CG1 ILE A 122      -1.041  -9.123  -2.262  1.00 98.55           C  
ATOM    928  CG2 ILE A 122      -2.121 -11.206  -1.415  1.00 98.55           C  
ATOM    929  CD1 ILE A 122      -0.961  -7.596  -2.196  1.00 98.55           C  
ATOM    930  N   ASP A 123      -4.057 -11.414  -3.915  1.00 98.33           N  
ATOM    931  CA  ASP A 123      -4.044 -12.329  -5.058  1.00 98.33           C  
ATOM    932  C   ASP A 123      -4.966 -11.877  -6.204  1.00 98.33           C  
ATOM    933  CB  ASP A 123      -4.419 -13.741  -4.577  1.00 98.33           C  
ATOM    934  O   ASP A 123      -4.816 -12.335  -7.338  1.00 98.33           O  
ATOM    935  CG  ASP A 123      -3.380 -14.369  -3.638  1.00 98.33           C  
ATOM    936  OD1 ASP A 123      -2.172 -14.085  -3.809  1.00 98.33           O  
ATOM    937  OD2 ASP A 123      -3.800 -15.179  -2.781  1.00 98.33           O  
ATOM    938  N   ASP A 124      -5.885 -10.940  -5.945  1.00 98.70           N  
ATOM    939  CA  ASP A 124      -6.741 -10.349  -6.979  1.00 98.70           C  
ATOM    940  C   ASP A 124      -6.016  -9.254  -7.786  1.00 98.70           C  
ATOM    941  CB  ASP A 124      -8.007  -9.771  -6.341  1.00 98.70           C  
ATOM    942  O   ASP A 124      -6.507  -8.798  -8.827  1.00 98.70           O  
ATOM    943  CG  ASP A 124      -8.895 -10.792  -5.632  1.00 98.70           C  
ATOM    944  OD1 ASP A 124      -9.155 -11.863  -6.220  1.00 98.70           O  
ATOM    945  OD2 ASP A 124      -9.386 -10.433  -4.535  1.00 98.70           O  
ATOM    946  N   LEU A 125      -4.845  -8.796  -7.325  1.00 98.58           N  
ATOM    947  CA  LEU A 125      -4.016  -7.853  -8.068  1.00 98.58           C  
ATOM    948  C   LEU A 125      -3.252  -8.568  -9.181  1.00 98.58           C  
ATOM    949  CB  LEU A 125      -3.058  -7.091  -7.136  1.00 98.58           C  
ATOM    950  O   LEU A 125      -2.703  -9.655  -9.018  1.00 98.58           O  
ATOM    951  CG  LEU A 125      -3.752  -6.147  -6.138  1.00 98.58           C  
ATOM    952  CD1 LEU A 125      -2.700  -5.509  -5.233  1.00 98.58           C  
ATOM    953  CD2 LEU A 125      -4.497  -5.007  -6.846  1.00 98.58           C  
ATOM    954  N   SER A 126      -3.149  -7.910 -10.338  1.00 98.49           N  
ATOM    955  CA  SER A 126      -2.376  -8.474 -11.443  1.00 98.49           C  
ATOM    956  C   SER A 126      -0.911  -8.664 -11.040  1.00 98.49           C  
ATOM    957  CB  SER A 126      -2.504  -7.632 -12.719  1.00 98.49           C  
ATOM    958  O   SER A 126      -0.316  -7.789 -10.401  1.00 98.49           O  
ATOM    959  OG  SER A 126      -1.572  -6.565 -12.784  1.00 98.49           O  
ATOM    960  N   LYS A 127      -0.289  -9.753 -11.509  1.00 98.45           N  
ATOM    961  CA  LYS A 127       1.150  -9.986 -11.314  1.00 98.45           C  
ATOM    962  C   LYS A 127       1.978  -8.756 -11.701  1.00 98.45           C  
ATOM    963  CB  LYS A 127       1.590 -11.219 -12.119  1.00 98.45           C  
ATOM    964  O   LYS A 127       2.880  -8.366 -10.973  1.00 98.45           O  
ATOM    965  CG  LYS A 127       3.055 -11.561 -11.812  1.00 98.45           C  
ATOM    966  CD  LYS A 127       3.626 -12.618 -12.762  1.00 98.45           C  
ATOM    967  CE  LYS A 127       5.091 -12.946 -12.426  1.00 98.45           C  
ATOM    968  NZ  LYS A 127       5.962 -11.741 -12.362  1.00 98.45           N  
ATOM    969  N   HIS A 128       1.639  -8.109 -12.817  1.00 98.64           N  
ATOM    970  CA  HIS A 128       2.372  -6.934 -13.282  1.00 98.64           C  
ATOM    971  C   HIS A 128       2.219  -5.717 -12.350  1.00 98.64           C  
ATOM    972  CB  HIS A 128       1.930  -6.607 -14.712  1.00 98.64           C  
ATOM    973  O   HIS A 128       3.143  -4.916 -12.228  1.00 98.64           O  
ATOM    974  CG  HIS A 128       2.800  -5.554 -15.344  1.00 98.64           C  
ATOM    975  CD2 HIS A 128       2.388  -4.370 -15.889  1.00 98.64           C  
ATOM    976  ND1 HIS A 128       4.173  -5.583 -15.422  1.00 98.64           N  
ATOM    977  CE1 HIS A 128       4.579  -4.439 -15.995  1.00 98.64           C  
ATOM    978  NE2 HIS A 128       3.524  -3.656 -16.283  1.00 98.64           N  
ATOM    979  N   THR A 129       1.080  -5.571 -11.666  1.00 98.62           N  
ATOM    980  CA  THR A 129       0.898  -4.559 -10.614  1.00 98.62           C  
ATOM    981  C   THR A 129       1.861  -4.814  -9.458  1.00 98.62           C  
ATOM    982  CB  THR A 129      -0.549  -4.534 -10.090  1.00 98.62           C  
ATOM    983  O   THR A 129       2.602  -3.909  -9.077  1.00 98.62           O  
ATOM    984  CG2 THR A 129      -0.776  -3.479  -9.012  1.00 98.62           C  
ATOM    985  OG1 THR A 129      -1.439  -4.222 -11.142  1.00 98.62           O  
ATOM    986  N   LEU A 130       1.891  -6.049  -8.951  1.00 98.73           N  
ATOM    987  CA  LEU A 130       2.768  -6.450  -7.851  1.00 98.73           C  
ATOM    988  C   LEU A 130       4.251  -6.317  -8.232  1.00 98.73           C  
ATOM    989  CB  LEU A 130       2.413  -7.888  -7.427  1.00 98.73           C  
ATOM    990  O   LEU A 130       5.027  -5.744  -7.472  1.00 98.73           O  
ATOM    991  CG  LEU A 130       0.978  -8.079  -6.895  1.00 98.73           C  
ATOM    992  CD1 LEU A 130       0.766  -9.544  -6.522  1.00 98.73           C  
ATOM    993  CD2 LEU A 130       0.694  -7.220  -5.664  1.00 98.73           C  
ATOM    994  N   ASP A 131       4.635  -6.746  -9.439  1.00 98.62           N  
ATOM    995  CA  ASP A 131       6.003  -6.614  -9.954  1.00 98.62           C  
ATOM    996  C   ASP A 131       6.451  -5.142 -10.003  1.00 98.62           C  
ATOM    997  CB  ASP A 131       6.120  -7.198 -11.374  1.00 98.62           C  
ATOM    998  O   ASP A 131       7.559  -4.826  -9.575  1.00 98.62           O  
ATOM    999  CG  ASP A 131       5.957  -8.716 -11.534  1.00 98.62           C  
ATOM   1000  OD1 ASP A 131       6.188  -9.520 -10.603  1.00 98.62           O  
ATOM   1001  OD2 ASP A 131       5.655  -9.139 -12.677  1.00 98.62           O  
ATOM   1002  N   LYS A 132       5.597  -4.226 -10.491  1.00 98.58           N  
ATOM   1003  CA  LYS A 132       5.916  -2.787 -10.551  1.00 98.58           C  
ATOM   1004  C   LYS A 132       6.104  -2.176  -9.168  1.00 98.58           C  
ATOM   1005  CB  LYS A 132       4.825  -2.009 -11.297  1.00 98.58           C  
ATOM   1006  O   LYS A 132       7.019  -1.380  -8.988  1.00 98.58           O  
ATOM   1007  CG  LYS A 132       4.954  -2.135 -12.821  1.00 98.58           C  
ATOM   1008  CD  LYS A 132       3.955  -1.232 -13.555  1.00 98.58           C  
ATOM   1009  CE  LYS A 132       2.506  -1.633 -13.254  1.00 98.58           C  
ATOM   1010  NZ  LYS A 132       1.549  -0.781 -13.998  1.00 98.58           N  
ATOM   1011  N   ILE A 133       5.245  -2.528  -8.210  1.00 98.69           N  
ATOM   1012  CA  ILE A 133       5.349  -2.035  -6.831  1.00 98.69           C  
ATOM   1013  C   ILE A 133       6.637  -2.556  -6.195  1.00 98.69           C  
ATOM   1014  CB  ILE A 133       4.091  -2.408  -6.016  1.00 98.69           C  
ATOM   1015  O   ILE A 133       7.430  -1.760  -5.698  1.00 98.69           O  
ATOM   1016  CG1 ILE A 133       2.870  -1.628  -6.553  1.00 98.69           C  
ATOM   1017  CG2 ILE A 133       4.294  -2.106  -4.521  1.00 98.69           C  
ATOM   1018  CD1 ILE A 133       1.529  -2.117  -5.994  1.00 98.69           C  
ATOM   1019  N   LYS A 134       6.882  -3.869  -6.275  1.00 98.48           N  
ATOM   1020  CA  LYS A 134       8.095  -4.492  -5.741  1.00 98.48           C  
ATOM   1021  C   LYS A 134       9.355  -3.862  -6.336  1.00 98.48           C  
ATOM   1022  CB  LYS A 134       8.031  -6.012  -5.961  1.00 98.48           C  
ATOM   1023  O   LYS A 134      10.198  -3.387  -5.585  1.00 98.48           O  
ATOM   1024  CG  LYS A 134       9.385  -6.654  -5.651  1.00 98.48           C  
ATOM   1025  CD  LYS A 134       9.325  -8.174  -5.512  1.00 98.48           C  
ATOM   1026  CE  LYS A 134      10.752  -8.573  -5.135  1.00 98.48           C  
ATOM   1027  NZ  LYS A 134      10.925 -10.016  -4.891  1.00 98.48           N  
ATOM   1028  N   HIS A 135       9.450  -3.804  -7.664  1.00 98.37           N  
ATOM   1029  CA  HIS A 135      10.613  -3.231  -8.339  1.00 98.37           C  
ATOM   1030  C   HIS A 135      10.807  -1.757  -7.980  1.00 98.37           C  
ATOM   1031  CB  HIS A 135      10.451  -3.397  -9.855  1.00 98.37           C  
ATOM   1032  O   HIS A 135      11.938  -1.315  -7.823  1.00 98.37           O  
ATOM   1033  CG  HIS A 135      11.613  -2.862 -10.660  1.00 98.37           C  
ATOM   1034  CD2 HIS A 135      12.468  -3.596 -11.435  1.00 98.37           C  
ATOM   1035  ND1 HIS A 135      12.042  -1.553 -10.723  1.00 98.37           N  
ATOM   1036  CE1 HIS A 135      13.116  -1.506 -11.525  1.00 98.37           C  
ATOM   1037  NE2 HIS A 135      13.399  -2.725 -12.005  1.00 98.37           N  
ATOM   1038  N   PHE A 136       9.732  -0.970  -7.862  1.00 98.65           N  
ATOM   1039  CA  PHE A 136       9.858   0.428  -7.456  1.00 98.65           C  
ATOM   1040  C   PHE A 136      10.556   0.546  -6.097  1.00 98.65           C  
ATOM   1041  CB  PHE A 136       8.487   1.112  -7.460  1.00 98.65           C  
ATOM   1042  O   PHE A 136      11.567   1.235  -6.009  1.00 98.65           O  
ATOM   1043  CG  PHE A 136       8.521   2.510  -6.878  1.00 98.65           C  
ATOM   1044  CD1 PHE A 136       8.179   2.716  -5.528  1.00 98.65           C  
ATOM   1045  CD2 PHE A 136       8.937   3.599  -7.668  1.00 98.65           C  
ATOM   1046  CE1 PHE A 136       8.253   4.003  -4.971  1.00 98.65           C  
ATOM   1047  CE2 PHE A 136       9.011   4.887  -7.108  1.00 98.65           C  
ATOM   1048  CZ  PHE A 136       8.670   5.087  -5.760  1.00 98.65           C  
ATOM   1049  N   PHE A 137      10.078  -0.158  -5.067  1.00 98.15           N  
ATOM   1050  CA  PHE A 137      10.683  -0.072  -3.734  1.00 98.15           C  
ATOM   1051  C   PHE A 137      12.089  -0.669  -3.667  1.00 98.15           C  
ATOM   1052  CB  PHE A 137       9.761  -0.696  -2.682  1.00 98.15           C  
ATOM   1053  O   PHE A 137      12.917  -0.136  -2.938  1.00 98.15           O  
ATOM   1054  CG  PHE A 137       8.611   0.220  -2.324  1.00 98.15           C  
ATOM   1055  CD1 PHE A 137       8.846   1.355  -1.526  1.00 98.15           C  
ATOM   1056  CD2 PHE A 137       7.332  -0.006  -2.854  1.00 98.15           C  
ATOM   1057  CE1 PHE A 137       7.808   2.267  -1.271  1.00 98.15           C  
ATOM   1058  CE2 PHE A 137       6.301   0.916  -2.620  1.00 98.15           C  
ATOM   1059  CZ  PHE A 137       6.531   2.044  -1.812  1.00 98.15           C  
ATOM   1060  N   GLU A 138      12.390  -1.710  -4.448  1.00 96.98           N  
ATOM   1061  CA  GLU A 138      13.743  -2.279  -4.502  1.00 96.98           C  
ATOM   1062  C   GLU A 138      14.775  -1.336  -5.138  1.00 96.98           C  
ATOM   1063  CB  GLU A 138      13.744  -3.644  -5.226  1.00 96.98           C  
ATOM   1064  O   GLU A 138      15.946  -1.471  -4.808  1.00 96.98           O  
ATOM   1065  CG  GLU A 138      13.119  -4.755  -4.366  1.00 96.98           C  
ATOM   1066  CD  GLU A 138      13.129  -6.158  -5.005  1.00 96.98           C  
ATOM   1067  OE1 GLU A 138      13.190  -7.159  -4.248  1.00 96.98           O  
ATOM   1068  OE2 GLU A 138      12.936  -6.290  -6.234  1.00 96.98           O  
ATOM   1069  N   THR A 139      14.380  -0.392  -6.009  1.00 97.99           N  
ATOM   1070  CA  THR A 139      15.347   0.423  -6.779  1.00 97.99           C  
ATOM   1071  C   THR A 139      15.254   1.937  -6.570  1.00 97.99           C  
ATOM   1072  CB  THR A 139      15.276   0.128  -8.286  1.00 97.99           C  
ATOM   1073  O   THR A 139      16.178   2.661  -6.934  1.00 97.99           O  
ATOM   1074  CG2 THR A 139      15.316  -1.362  -8.626  1.00 97.99           C  
ATOM   1075  OG1 THR A 139      14.128   0.722  -8.874  1.00 97.99           O  
ATOM   1076  N   TYR A 140      14.160   2.477  -6.016  1.00 97.80           N  
ATOM   1077  CA  TYR A 140      13.942   3.939  -5.981  1.00 97.80           C  
ATOM   1078  C   TYR A 140      14.981   4.727  -5.167  1.00 97.80           C  
ATOM   1079  CB  TYR A 140      12.526   4.293  -5.500  1.00 97.80           C  
ATOM   1080  O   TYR A 140      15.122   5.934  -5.371  1.00 97.80           O  
ATOM   1081  CG  TYR A 140      12.329   4.290  -3.992  1.00 97.80           C  
ATOM   1082  CD1 TYR A 140      12.611   3.143  -3.226  1.00 97.80           C  
ATOM   1083  CD2 TYR A 140      11.871   5.455  -3.349  1.00 97.80           C  
ATOM   1084  CE1 TYR A 140      12.430   3.159  -1.833  1.00 97.80           C  
ATOM   1085  CE2 TYR A 140      11.705   5.482  -1.952  1.00 97.80           C  
ATOM   1086  OH  TYR A 140      11.825   4.366   0.156  1.00 97.80           O  
ATOM   1087  CZ  TYR A 140      11.988   4.332  -1.190  1.00 97.80           C  
ATOM   1088  N   LYS A 141      15.706   4.045  -4.272  1.00 97.23           N  
ATOM   1089  CA  LYS A 141      16.784   4.581  -3.429  1.00 97.23           C  
ATOM   1090  C   LYS A 141      18.193   4.257  -3.970  1.00 97.23           C  
ATOM   1091  CB  LYS A 141      16.589   4.078  -1.978  1.00 97.23           C  
ATOM   1092  O   LYS A 141      19.161   4.659  -3.341  1.00 97.23           O  
ATOM   1093  CG  LYS A 141      15.581   4.867  -1.108  1.00 97.23           C  
ATOM   1094  CD  LYS A 141      15.348   4.140   0.242  1.00 97.23           C  
ATOM   1095  CE  LYS A 141      14.667   4.934   1.380  1.00 97.23           C  
ATOM   1096  NZ  LYS A 141      14.641   4.174   2.682  1.00 97.23           N  
ATOM   1097  N   ASP A 142      18.349   3.598  -5.126  1.00 97.47           N  
ATOM   1098  CA  ASP A 142      19.660   3.118  -5.628  1.00 97.47           C  
ATOM   1099  C   ASP A 142      20.708   4.224  -5.819  1.00 97.47           C  
ATOM   1100  CB  ASP A 142      19.487   2.430  -6.998  1.00 97.47           C  
ATOM   1101  O   ASP A 142      21.911   3.993  -5.695  1.00 97.47           O  
ATOM   1102  CG  ASP A 142      18.931   1.008  -6.941  1.00 97.47           C  
ATOM   1103  OD1 ASP A 142      18.868   0.442  -5.831  1.00 97.47           O  
ATOM   1104  OD2 ASP A 142      18.599   0.488  -8.032  1.00 97.47           O  
ATOM   1105  N   LEU A 143      20.257   5.433  -6.159  1.00 98.00           N  
ATOM   1106  CA  LEU A 143      21.129   6.591  -6.366  1.00 98.00           C  
ATOM   1107  C   LEU A 143      21.303   7.439  -5.099  1.00 98.00           C  
ATOM   1108  CB  LEU A 143      20.618   7.414  -7.562  1.00 98.00           C  
ATOM   1109  O   LEU A 143      22.058   8.412  -5.120  1.00 98.00           O  
ATOM   1110  CG  LEU A 143      20.576   6.652  -8.899  1.00 98.00           C  
ATOM   1111  CD1 LEU A 143      20.126   7.606 -10.005  1.00 98.00           C  
ATOM   1112  CD2 LEU A 143      21.933   6.074  -9.306  1.00 98.00           C  
ATOM   1113  N   GLU A 144      20.625   7.097  -4.002  1.00 97.22           N  
ATOM   1114  CA  GLU A 144      20.779   7.777  -2.721  1.00 97.22           C  
ATOM   1115  C   GLU A 144      21.959   7.177  -1.941  1.00 97.22           C  
ATOM   1116  CB  GLU A 144      19.487   7.738  -1.900  1.00 97.22           C  
ATOM   1117  O   GLU A 144      22.029   5.966  -1.719  1.00 97.22           O  
ATOM   1118  CG  GLU A 144      18.424   8.645  -2.522  1.00 97.22           C  
ATOM   1119  CD  GLU A 144      17.069   8.465  -1.847  1.00 97.22           C  
ATOM   1120  OE1 GLU A 144      16.074   8.322  -2.600  1.00 97.22           O  
ATOM   1121  OE2 GLU A 144      16.990   8.491  -0.598  1.00 97.22           O  
ATOM   1122  N   PRO A 145      22.921   8.002  -1.499  1.00 96.49           N  
ATOM   1123  CA  PRO A 145      24.114   7.500  -0.836  1.00 96.49           C  
ATOM   1124  C   PRO A 145      23.770   6.845   0.509  1.00 96.49           C  
ATOM   1125  CB  PRO A 145      25.031   8.718  -0.689  1.00 96.49           C  
ATOM   1126  O   PRO A 145      23.106   7.444   1.353  1.00 96.49           O  
ATOM   1127  CG  PRO A 145      24.060   9.899  -0.657  1.00 96.49           C  
ATOM   1128  CD  PRO A 145      22.939   9.452  -1.587  1.00 96.49           C  
ATOM   1129  N   ASN A 146      24.316   5.646   0.740  1.00 95.83           N  
ATOM   1130  CA  ASN A 146      24.146   4.850   1.967  1.00 95.83           C  
ATOM   1131  C   ASN A 146      22.711   4.354   2.232  1.00 95.83           C  
ATOM   1132  CB  ASN A 146      24.744   5.573   3.192  1.00 95.83           C  
ATOM   1133  O   ASN A 146      22.393   3.999   3.366  1.00 95.83           O  
ATOM   1134  CG  ASN A 146      26.084   6.217   2.923  1.00 95.83           C  
ATOM   1135  ND2 ASN A 146      26.144   7.528   2.936  1.00 95.83           N  
ATOM   1136  OD1 ASN A 146      27.083   5.565   2.673  1.00 95.83           O  
ATOM   1137  N   LYS A 147      21.858   4.321   1.205  1.00 96.38           N  
ATOM   1138  CA  LYS A 147      20.495   3.785   1.274  1.00 96.38           C  
ATOM   1139  C   LYS A 147      20.415   2.459   0.520  1.00 96.38           C  
ATOM   1140  CB  LYS A 147      19.520   4.828   0.707  1.00 96.38           C  
ATOM   1141  O   LYS A 147      21.097   2.275  -0.486  1.00 96.38           O  
ATOM   1142  CG  LYS A 147      19.457   6.150   1.498  1.00 96.38           C  
ATOM   1143  CD  LYS A 147      18.873   5.930   2.894  1.00 96.38           C  
ATOM   1144  CE  LYS A 147      18.565   7.232   3.645  1.00 96.38           C  
ATOM   1145  NZ  LYS A 147      17.922   6.939   4.954  1.00 96.38           N  
ATOM   1146  N   TRP A 148      19.604   1.528   1.008  1.00 95.89           N  
ATOM   1147  CA  TRP A 148      19.323   0.264   0.322  1.00 95.89           C  
ATOM   1148  C   TRP A 148      17.947  -0.243   0.727  1.00 95.89           C  
ATOM   1149  CB  TRP A 148      20.397  -0.790   0.637  1.00 95.89           C  
ATOM   1150  O   TRP A 148      17.484   0.052   1.820  1.00 95.89           O  
ATOM   1151  CG  TRP A 148      20.517  -1.204   2.075  1.00 95.89           C  
ATOM   1152  CD1 TRP A 148      21.298  -0.600   2.998  1.00 95.89           C  
ATOM   1153  CD2 TRP A 148      19.796  -2.257   2.791  1.00 95.89           C  
ATOM   1154  CE2 TRP A 148      20.213  -2.237   4.156  1.00 95.89           C  
ATOM   1155  CE3 TRP A 148      18.803  -3.199   2.439  1.00 95.89           C  
ATOM   1156  NE1 TRP A 148      21.133  -1.214   4.223  1.00 95.89           N  
ATOM   1157  CH2 TRP A 148      18.682  -4.014   4.741  1.00 95.89           C  
ATOM   1158  CZ2 TRP A 148      19.682  -3.105   5.119  1.00 95.89           C  
ATOM   1159  CZ3 TRP A 148      18.246  -4.058   3.406  1.00 95.89           C  
ATOM   1160  N   VAL A 149      17.300  -1.022  -0.137  1.00 97.08           N  
ATOM   1161  CA  VAL A 149      16.027  -1.677   0.182  1.00 97.08           C  
ATOM   1162  C   VAL A 149      16.064  -3.117  -0.297  1.00 97.08           C  
ATOM   1163  CB  VAL A 149      14.829  -0.925  -0.424  1.00 97.08           C  
ATOM   1164  O   VAL A 149      16.583  -3.424  -1.369  1.00 97.08           O  
ATOM   1165  CG1 VAL A 149      13.494  -1.614  -0.105  1.00 97.08           C  
ATOM   1166  CG2 VAL A 149      14.759   0.500   0.132  1.00 97.08           C  
ATOM   1167  N   LYS A 150      15.496  -4.019   0.498  1.00 97.54           N  
ATOM   1168  CA  LYS A 150      15.301  -5.424   0.158  1.00 97.54           C  
ATOM   1169  C   LYS A 150      13.850  -5.814   0.391  1.00 97.54           C  
ATOM   1170  CB  LYS A 150      16.265  -6.261   0.996  1.00 97.54           C  
ATOM   1171  O   LYS A 150      13.411  -5.964   1.530  1.00 97.54           O  
ATOM   1172  CG  LYS A 150      16.197  -7.740   0.609  1.00 97.54           C  
ATOM   1173  CD  LYS A 150      17.159  -8.514   1.504  1.00 97.54           C  
ATOM   1174  CE  LYS A 150      17.113  -9.999   1.156  1.00 97.54           C  
ATOM   1175  NZ  LYS A 150      17.972 -10.748   2.099  1.00 97.54           N  
ATOM   1176  N   VAL A 151      13.116  -6.060  -0.689  1.00 97.39           N  
ATOM   1177  CA  VAL A 151      11.733  -6.531  -0.592  1.00 97.39           C  
ATOM   1178  C   VAL A 151      11.697  -8.032  -0.300  1.00 97.39           C  
ATOM   1179  CB  VAL A 151      10.929  -6.146  -1.840  1.00 97.39           C  
ATOM   1180  O   VAL A 151      12.246  -8.849  -1.042  1.00 97.39           O  
ATOM   1181  CG1 VAL A 151       9.575  -6.854  -1.863  1.00 97.39           C  
ATOM   1182  CG2 VAL A 151      10.705  -4.629  -1.897  1.00 97.39           C  
ATOM   1183  N   LYS A 152      10.990  -8.413   0.768  1.00 97.12           N  
ATOM   1184  CA  LYS A 152      10.737  -9.816   1.130  1.00 97.12           C  
ATOM   1185  C   LYS A 152       9.597 -10.406   0.315  1.00 97.12           C  
ATOM   1186  CB  LYS A 152      10.430  -9.930   2.626  1.00 97.12           C  
ATOM   1187  O   LYS A 152       9.706 -11.534  -0.160  1.00 97.12           O  
ATOM   1188  CG  LYS A 152      11.649  -9.557   3.470  1.00 97.12           C  
ATOM   1189  CD  LYS A 152      11.290  -9.651   4.949  1.00 97.12           C  
ATOM   1190  CE  LYS A 152      12.565  -9.423   5.744  1.00 97.12           C  
ATOM   1191  NZ  LYS A 152      12.266  -9.237   7.172  1.00 97.12           N  
ATOM   1192  N   GLY A 153       8.535  -9.634   0.106  1.00 97.82           N  
ATOM   1193  CA  GLY A 153       7.384 -10.051  -0.684  1.00 97.82           C  
ATOM   1194  C   GLY A 153       6.081  -9.454  -0.182  1.00 97.82           C  
ATOM   1195  O   GLY A 153       6.068  -8.636   0.736  1.00 97.82           O  
ATOM   1196  N   PHE A 154       4.994  -9.879  -0.816  1.00 98.72           N  
ATOM   1197  CA  PHE A 154       3.647  -9.483  -0.439  1.00 98.72           C  
ATOM   1198  C   PHE A 154       3.008 -10.538   0.463  1.00 98.72           C  
ATOM   1199  CB  PHE A 154       2.794  -9.236  -1.685  1.00 98.72           C  
ATOM   1200  O   PHE A 154       3.242 -11.733   0.279  1.00 98.72           O  
ATOM   1201  CG  PHE A 154       3.341  -8.180  -2.620  1.00 98.72           C  
ATOM   1202  CD1 PHE A 154       3.017  -6.828  -2.408  1.00 98.72           C  
ATOM   1203  CD2 PHE A 154       4.175  -8.542  -3.695  1.00 98.72           C  
ATOM   1204  CE1 PHE A 154       3.526  -5.839  -3.267  1.00 98.72           C  
ATOM   1205  CE2 PHE A 154       4.701  -7.551  -4.542  1.00 98.72           C  
ATOM   1206  CZ  PHE A 154       4.377  -6.200  -4.324  1.00 98.72           C  
ATOM   1207  N   GLU A 155       2.171 -10.092   1.391  1.00 98.76           N  
ATOM   1208  CA  GLU A 155       1.287 -10.938   2.187  1.00 98.76           C  
ATOM   1209  C   GLU A 155      -0.168 -10.472   2.068  1.00 98.76           C  
ATOM   1210  CB  GLU A 155       1.741 -11.000   3.650  1.00 98.76           C  
ATOM   1211  O   GLU A 155      -0.457  -9.363   1.605  1.00 98.76           O  
ATOM   1212  CG  GLU A 155       3.131 -11.628   3.826  1.00 98.76           C  
ATOM   1213  CD  GLU A 155       3.550 -11.765   5.297  1.00 98.76           C  
ATOM   1214  OE1 GLU A 155       4.750 -12.033   5.519  1.00 98.76           O  
ATOM   1215  OE2 GLU A 155       2.684 -11.611   6.191  1.00 98.76           O  
ATOM   1216  N   ASN A 156      -1.078 -11.360   2.459  1.00 98.78           N  
ATOM   1217  CA  ASN A 156      -2.519 -11.208   2.294  1.00 98.78           C  
ATOM   1218  C   ASN A 156      -3.130 -10.147   3.226  1.00 98.78           C  
ATOM   1219  CB  ASN A 156      -3.159 -12.605   2.445  1.00 98.78           C  
ATOM   1220  O   ASN A 156      -2.469  -9.579   4.106  1.00 98.78           O  
ATOM   1221  CG  ASN A 156      -3.078 -13.207   3.835  1.00 98.78           C  
ATOM   1222  ND2 ASN A 156      -3.315 -14.490   3.949  1.00 98.78           N  
ATOM   1223  OD1 ASN A 156      -2.833 -12.554   4.834  1.00 98.78           O  
ATOM   1224  N   LYS A 157      -4.430  -9.897   3.049  1.00 98.77           N  
ATOM   1225  CA  LYS A 157      -5.201  -8.962   3.877  1.00 98.77           C  
ATOM   1226  C   LYS A 157      -5.111  -9.282   5.371  1.00 98.77           C  
ATOM   1227  CB  LYS A 157      -6.657  -8.973   3.390  1.00 98.77           C  
ATOM   1228  O   LYS A 157      -5.020  -8.365   6.182  1.00 98.77           O  
ATOM   1229  CG  LYS A 157      -7.518  -7.966   4.163  1.00 98.77           C  
ATOM   1230  CD  LYS A 157      -8.951  -7.928   3.628  1.00 98.77           C  
ATOM   1231  CE  LYS A 157      -9.743  -6.870   4.406  1.00 98.77           C  
ATOM   1232  NZ  LYS A 157     -11.116  -6.728   3.880  1.00 98.77           N  
ATOM   1233  N   GLU A 158      -5.118 -10.557   5.755  1.00 98.72           N  
ATOM   1234  CA  GLU A 158      -5.044 -10.959   7.165  1.00 98.72           C  
ATOM   1235  C   GLU A 158      -3.713 -10.541   7.812  1.00 98.72           C  
ATOM   1236  CB  GLU A 158      -5.254 -12.477   7.288  1.00 98.72           C  
ATOM   1237  O   GLU A 158      -3.703  -9.997   8.918  1.00 98.72           O  
ATOM   1238  CG  GLU A 158      -5.548 -12.895   8.737  1.00 98.72           C  
ATOM   1239  CD  GLU A 158      -5.400 -14.404   8.972  1.00 98.72           C  
ATOM   1240  OE1 GLU A 158      -4.977 -14.758  10.103  1.00 98.72           O  
ATOM   1241  OE2 GLU A 158      -5.612 -15.195   8.030  1.00 98.72           O  
ATOM   1242  N   SER A 159      -2.591 -10.736   7.116  1.00 98.65           N  
ATOM   1243  CA  SER A 159      -1.285 -10.237   7.554  1.00 98.65           C  
ATOM   1244  C   SER A 159      -1.263  -8.713   7.655  1.00 98.65           C  
ATOM   1245  CB  SER A 159      -0.193 -10.677   6.586  1.00 98.65           C  
ATOM   1246  O   SER A 159      -0.774  -8.173   8.645  1.00 98.65           O  
ATOM   1247  OG  SER A 159       0.165 -12.023   6.814  1.00 98.65           O  
ATOM   1248  N   ALA A 160      -1.855  -8.014   6.684  1.00 98.71           N  
ATOM   1249  CA  ALA A 160      -1.956  -6.555   6.706  1.00 98.71           C  
ATOM   1250  C   ALA A 160      -2.735  -6.040   7.929  1.00 98.71           C  
ATOM   1251  CB  ALA A 160      -2.610  -6.111   5.396  1.00 98.71           C  
ATOM   1252  O   ALA A 160      -2.318  -5.078   8.573  1.00 98.71           O  
ATOM   1253  N   ILE A 161      -3.831  -6.713   8.297  1.00 98.74           N  
ATOM   1254  CA  ILE A 161      -4.609  -6.398   9.504  1.00 98.74           C  
ATOM   1255  C   ILE A 161      -3.751  -6.579  10.761  1.00 98.74           C  
ATOM   1256  CB  ILE A 161      -5.901  -7.247   9.555  1.00 98.74           C  
ATOM   1257  O   ILE A 161      -3.758  -5.710  11.629  1.00 98.74           O  
ATOM   1258  CG1 ILE A 161      -6.863  -6.792   8.436  1.00 98.74           C  
ATOM   1259  CG2 ILE A 161      -6.604  -7.124  10.922  1.00 98.74           C  
ATOM   1260  CD1 ILE A 161      -8.037  -7.748   8.187  1.00 98.74           C  
ATOM   1261  N   LYS A 162      -2.957  -7.655  10.850  1.00 98.46           N  
ATOM   1262  CA  LYS A 162      -2.053  -7.886  11.992  1.00 98.46           C  
ATOM   1263  C   LYS A 162      -0.994  -6.788  12.122  1.00 98.46           C  
ATOM   1264  CB  LYS A 162      -1.379  -9.261  11.873  1.00 98.46           C  
ATOM   1265  O   LYS A 162      -0.718  -6.352  13.240  1.00 98.46           O  
ATOM   1266  CG  LYS A 162      -2.372 -10.409  12.080  1.00 98.46           C  
ATOM   1267  CD  LYS A 162      -1.754 -11.754  11.681  1.00 98.46           C  
ATOM   1268  CE  LYS A 162      -2.849 -12.822  11.763  1.00 98.46           C  
ATOM   1269  NZ  LYS A 162      -2.512 -14.043  10.997  1.00 98.46           N  
ATOM   1270  N   VAL A 163      -0.422  -6.334  11.003  1.00 97.84           N  
ATOM   1271  CA  VAL A 163       0.522  -5.201  10.973  1.00 97.84           C  
ATOM   1272  C   VAL A 163      -0.161  -3.927  11.479  1.00 97.84           C  
ATOM   1273  CB  VAL A 163       1.120  -5.011   9.562  1.00 97.84           C  
ATOM   1274  O   VAL A 163       0.358  -3.275  12.385  1.00 97.84           O  
ATOM   1275  CG1 VAL A 163       1.942  -3.723   9.434  1.00 97.84           C  
ATOM   1276  CG2 VAL A 163       2.042  -6.186   9.209  1.00 97.84           C  
ATOM   1277  N   LEU A 164      -1.362  -3.619  10.979  1.00 98.23           N  
ATOM   1278  CA  LEU A 164      -2.131  -2.449  11.407  1.00 98.23           C  
ATOM   1279  C   LEU A 164      -2.464  -2.492  12.909  1.00 98.23           C  
ATOM   1280  CB  LEU A 164      -3.393  -2.339  10.530  1.00 98.23           C  
ATOM   1281  O   LEU A 164      -2.201  -1.532  13.628  1.00 98.23           O  
ATOM   1282  CG  LEU A 164      -4.324  -1.181  10.931  1.00 98.23           C  
ATOM   1283  CD1 LEU A 164      -3.651   0.187  10.796  1.00 98.23           C  
ATOM   1284  CD2 LEU A 164      -5.588  -1.180  10.076  1.00 98.23           C  
ATOM   1285  N   GLU A 165      -2.994  -3.608  13.415  1.00 97.84           N  
ATOM   1286  CA  GLU A 165      -3.331  -3.764  14.837  1.00 97.84           C  
ATOM   1287  C   GLU A 165      -2.112  -3.610  15.751  1.00 97.84           C  
ATOM   1288  CB  GLU A 165      -3.915  -5.156  15.091  1.00 97.84           C  
ATOM   1289  O   GLU A 165      -2.212  -3.028  16.835  1.00 97.84           O  
ATOM   1290  CG  GLU A 165      -5.355  -5.342  14.597  1.00 97.84           C  
ATOM   1291  CD  GLU A 165      -5.881  -6.752  14.914  1.00 97.84           C  
ATOM   1292  OE1 GLU A 165      -7.063  -7.011  14.603  1.00 97.84           O  
ATOM   1293  OE2 GLU A 165      -5.135  -7.548  15.541  1.00 97.84           O  
ATOM   1294  N   LYS A 166      -0.956  -4.135  15.330  1.00 97.12           N  
ATOM   1295  CA  LYS A 166       0.310  -3.972  16.048  1.00 97.12           C  
ATOM   1296  C   LYS A 166       0.705  -2.496  16.111  1.00 97.12           C  
ATOM   1297  CB  LYS A 166       1.373  -4.838  15.359  1.00 97.12           C  
ATOM   1298  O   LYS A 166       1.041  -2.024  17.196  1.00 97.12           O  
ATOM   1299  CG  LYS A 166       2.765  -4.755  16.005  1.00 97.12           C  
ATOM   1300  CD  LYS A 166       3.764  -5.501  15.112  1.00 97.12           C  
ATOM   1301  CE  LYS A 166       5.217  -5.253  15.531  1.00 97.12           C  
ATOM   1302  NZ  LYS A 166       6.130  -5.509  14.383  1.00 97.12           N  
ATOM   1303  N   ALA A 167       0.608  -1.773  14.996  1.00 97.31           N  
ATOM   1304  CA  ALA A 167       0.963  -0.359  14.930  1.00 97.31           C  
ATOM   1305  C   ALA A 167       0.005   0.540  15.736  1.00 97.31           C  
ATOM   1306  CB  ALA A 167       1.043   0.050  13.454  1.00 97.31           C  
ATOM   1307  O   ALA A 167       0.440   1.491  16.383  1.00 97.31           O  
ATOM   1308  N   ILE A 168      -1.293   0.220  15.767  1.00 97.21           N  
ATOM   1309  CA  ILE A 168      -2.280   0.922  16.609  1.00 97.21           C  
ATOM   1310  C   ILE A 168      -1.954   0.733  18.093  1.00 97.21           C  
ATOM   1311  CB  ILE A 168      -3.710   0.427  16.299  1.00 97.21           C  
ATOM   1312  O   ILE A 168      -1.961   1.695  18.858  1.00 97.21           O  
ATOM   1313  CG1 ILE A 168      -4.123   0.826  14.867  1.00 97.21           C  
ATOM   1314  CG2 ILE A 168      -4.735   1.000  17.300  1.00 97.21           C  
ATOM   1315  CD1 ILE A 168      -5.301   0.002  14.348  1.00 97.21           C  
ATOM   1316  N   LYS A 169      -1.642  -0.501  18.513  1.00 96.88           N  
ATOM   1317  CA  LYS A 169      -1.270  -0.791  19.908  1.00 96.88           C  
ATOM   1318  C   LYS A 169       0.015  -0.075  20.314  1.00 96.88           C  
ATOM   1319  CB  LYS A 169      -1.119  -2.303  20.116  1.00 96.88           C  
ATOM   1320  O   LYS A 169       0.078   0.443  21.422  1.00 96.88           O  
ATOM   1321  CG  LYS A 169      -2.477  -3.012  20.140  1.00 96.88           C  
ATOM   1322  CD  LYS A 169      -2.285  -4.532  20.119  1.00 96.88           C  
ATOM   1323  CE  LYS A 169      -3.656  -5.202  20.004  1.00 96.88           C  
ATOM   1324  NZ  LYS A 169      -3.543  -6.636  19.643  1.00 96.88           N  
ATOM   1325  N   ALA A 170       1.011  -0.035  19.430  1.00 96.39           N  
ATOM   1326  CA  ALA A 170       2.273   0.655  19.680  1.00 96.39           C  
ATOM   1327  C   ALA A 170       2.097   2.175  19.836  1.00 96.39           C  
ATOM   1328  CB  ALA A 170       3.239   0.305  18.545  1.00 96.39           C  
ATOM   1329  O   ALA A 170       2.802   2.778  20.631  1.00 96.39           O  
ATOM   1330  N   TYR A 171       1.131   2.785  19.142  1.00 94.61           N  
ATOM   1331  CA  TYR A 171       0.825   4.214  19.280  1.00 94.61           C  
ATOM   1332  C   TYR A 171       0.190   4.585  20.633  1.00 94.61           C  
ATOM   1333  CB  TYR A 171      -0.100   4.612  18.123  1.00 94.61           C  
ATOM   1334  O   TYR A 171       0.296   5.724  21.079  1.00 94.61           O  
ATOM   1335  CG  TYR A 171      -0.473   6.079  18.102  1.00 94.61           C  
ATOM   1336  CD1 TYR A 171      -1.714   6.498  18.619  1.00 94.61           C  
ATOM   1337  CD2 TYR A 171       0.443   7.028  17.610  1.00 94.61           C  
ATOM   1338  CE1 TYR A 171      -2.032   7.868  18.666  1.00 94.61           C  
ATOM   1339  CE2 TYR A 171       0.133   8.400  17.661  1.00 94.61           C  
ATOM   1340  OH  TYR A 171      -1.426  10.135  18.225  1.00 94.61           O  
ATOM   1341  CZ  TYR A 171      -1.101   8.818  18.199  1.00 94.61           C  
ATOM   1342  N   GLN A 172      -0.502   3.641  21.276  1.00 86.73           N  
ATOM   1343  CA  GLN A 172      -1.209   3.864  22.544  1.00 86.73           C  
ATOM   1344  C   GLN A 172      -0.348   3.611  23.792  1.00 86.73           C  
ATOM   1345  CB  GLN A 172      -2.450   2.957  22.587  1.00 86.73           C  
ATOM   1346  O   GLN A 172      -0.805   3.918  24.896  1.00 86.73           O  
ATOM   1347  CG  GLN A 172      -3.512   3.340  21.547  1.00 86.73           C  
ATOM   1348  CD  GLN A 172      -4.694   2.375  21.516  1.00 86.73           C  
ATOM   1349  NE2 GLN A 172      -5.719   2.688  20.754  1.00 86.73           N  
ATOM   1350  OE1 GLN A 172      -4.745   1.332  22.153  1.00 86.73           O  
ATOM   1351  N   GLY A 173       0.825   2.989  23.633  1.00 73.65           N  
ATOM   1352  CA  GLY A 173       1.729   2.609  24.726  1.00 73.65           C  
ATOM   1353  C   GLY A 173       2.741   3.692  25.051  1.00 73.65           C  
ATOM   1354  O   GLY A 173       2.971   3.906  26.262  1.00 73.65           O  
ATOM   1355  OXT GLY A 173       3.310   4.226  24.081  1.00 73.65           O  
TER    1356      GLY A 173                                                      
ENDMDL                                                                          
END                                                                             
