# Supplementary material for: The inorganic pyrophosphatases of microorganisms: a structural and functional review
Source: PeerJ. 2024 Jun 24;12:e17496. doi: 10.7717/peerj.17496 (PMC11210485; doi:10.7717/peerj.17496)
Supplement: Supplemental Information 1 [file peerj-12-17496-s001.zip › Supplementary Files/Familiy I models/US112978077Yeastinvertbreates.pdb]

ATOM      1  N   THR A   1     -17.200  13.246 -48.335  1.00 27.79           N  
ATOM      2  CA  THR A   1     -16.653  13.055 -46.996  1.00 26.91           C  
ATOM      3  C   THR A   1     -17.400  13.871 -45.956  1.00 25.59           C  
ATOM      4  O   THR A   1     -17.645  15.064 -46.216  1.00 21.24           O  
ATOM      5  CB  THR A   1     -15.168  13.499 -47.036  1.00 31.28           C  
ATOM      6  OG1 THR A   1     -14.562  12.735 -48.081  1.00 29.70           O  
ATOM      7  CG2 THR A   1     -14.506  13.236 -45.714  1.00 35.67           C  
ATOM      8  H1  THR A   1     -18.077  13.008 -48.341  1.00 41.68           H  
ATOM      9  H2  THR A   1     -17.121  14.121 -48.573  1.00 41.68           H  
ATOM     10  H3  THR A   1     -16.741  12.729 -48.927  1.00 41.68           H  
ATOM     11  HA  THR A   1     -16.701  12.085 -46.753  1.00 32.29           H  
ATOM     12  HB  THR A   1     -15.112  14.474 -47.254  1.00 37.53           H  
ATOM     13  HG1 THR A   1     -14.886  12.966 -48.820  1.00 44.55           H  
ATOM     14 HG21 THR A   1     -14.572  12.282 -45.500  1.00 53.50           H  
ATOM     15 HG22 THR A   1     -13.562  13.495 -45.764  1.00 53.50           H  
ATOM     16 HG23 THR A   1     -14.951  13.760 -45.016  1.00 53.50           H  
ATOM     17  N   TYR A   2     -17.713  13.281 -44.797  1.00 18.92           N  
ATOM     18  CA  TYR A   2     -18.342  14.018 -43.711  1.00 15.16           C  
ATOM     19  C   TYR A   2     -17.324  14.386 -42.636  1.00 14.91           C  
ATOM     20  O   TYR A   2     -16.511  13.561 -42.226  1.00 15.96           O  
ATOM     21  CB  TYR A   2     -19.484  13.239 -43.062  1.00 15.78           C  
ATOM     22  CG  TYR A   2     -20.664  13.035 -43.978  1.00 15.32           C  
ATOM     23  CD1 TYR A   2     -21.440  14.111 -44.375  1.00 15.13           C  
ATOM     24  CD2 TYR A   2     -20.986  11.762 -44.452  1.00 16.01           C  
ATOM     25  CE1 TYR A   2     -22.517  13.912 -45.219  1.00 17.76           C  
ATOM     26  CE2 TYR A   2     -22.069  11.563 -45.305  1.00 16.69           C  
ATOM     27  CZ  TYR A   2     -22.826  12.650 -45.669  1.00 17.46           C  
ATOM     28  OH  TYR A   2     -23.921  12.490 -46.514  1.00 15.69           O  
ATOM     29  H   TYR A   2     -17.533  12.426 -44.687  1.00 22.71           H  
ATOM     30  HA  TYR A   2     -18.718  14.865 -44.087  1.00 18.19           H  
ATOM     31  HB2 TYR A   2     -19.146  12.355 -42.772  1.00 18.94           H  
ATOM     32  HB3 TYR A   2     -19.786  13.725 -42.253  1.00 18.94           H  
ATOM     33  HD1 TYR A   2     -21.233  14.985 -44.066  1.00 18.15           H  
ATOM     34  HD2 TYR A   2     -20.457  11.019 -44.189  1.00 19.21           H  
ATOM     35  HE1 TYR A   2     -23.046  14.654 -45.490  1.00 21.31           H  
ATOM     36  HE2 TYR A   2     -22.280  10.695 -45.626  1.00 20.03           H  
ATOM     37  HH  TYR A   2     -24.286  13.236 -46.644  1.00 23.53           H  
ATOM     38  N   THR A   3     -17.397  15.656 -42.240  1.00 13.43           N  
ATOM     39  CA  THR A   3     -16.623  16.201 -41.155  1.00 12.54           C  
ATOM     40  C   THR A   3     -17.530  16.980 -40.227  1.00 11.96           C  
ATOM     41  O   THR A   3     -18.753  17.026 -40.428  1.00 14.24           O  
ATOM     42  CB  THR A   3     -15.467  17.111 -41.656  1.00 16.20           C  
ATOM     43  OG1 THR A   3     -16.020  18.141 -42.511  1.00 17.13           O  
ATOM     44  CG2 THR A   3     -14.410  16.334 -42.426  1.00 20.24           C  
ATOM     45  H   THR A   3     -17.950  16.192 -42.665  1.00 16.11           H  
ATOM     46  HA  THR A   3     -16.225  15.441 -40.640  1.00 15.05           H  
ATOM     47  HB  THR A   3     -15.034  17.547 -40.866  1.00 19.44           H  
ATOM     48  HG1 THR A   3     -15.645  18.111 -43.263  1.00 25.70           H  
ATOM     49 HG21 THR A   3     -14.030  15.639 -41.849  1.00 30.35           H  
ATOM     50 HG22 THR A   3     -14.819  15.917 -43.213  1.00 30.35           H  
ATOM     51 HG23 THR A   3     -13.699  16.945 -42.713  1.00 30.35           H  
ATOM     52  N   THR A   4     -16.969  17.552 -39.180  1.00 12.56           N  
ATOM     53  CA  THR A   4     -17.713  18.336 -38.187  1.00 11.93           C  
ATOM     54  C   THR A   4     -17.176  19.774 -38.166  1.00 11.56           C  
ATOM     55  O   THR A   4     -15.974  20.024 -38.324  1.00 15.56           O  
ATOM     56  CB  THR A   4     -17.631  17.738 -36.776  1.00 13.44           C  
ATOM     57  OG1 THR A   4     -16.268  17.626 -36.360  1.00 15.51           O  
ATOM     58  CG2 THR A   4     -18.287  16.353 -36.729  1.00 14.09           C  
ATOM     59  H   THR A   4     -16.101  17.459 -39.071  1.00 15.08           H  
ATOM     60  HA  THR A   4     -18.675  18.363 -38.463  1.00 14.32           H  
ATOM     61  HB  THR A   4     -18.113  18.343 -36.142  1.00 16.12           H  
ATOM     62  HG1 THR A   4     -15.905  18.384 -36.380  1.00 23.27           H  
ATOM     63 HG21 THR A   4     -17.828  15.753 -37.354  1.00 21.13           H  
ATOM     64 HG22 THR A   4     -18.223  15.991 -35.821  1.00 21.13           H  
ATOM     65 HG23 THR A   4     -19.231  16.429 -36.985  1.00 21.13           H  
ATOM     66  N   ARG A   5     -18.065  20.686 -37.803  1.00 13.16           N  
ATOM     67  CA  ARG A   5     -17.808  22.086 -37.548  1.00 12.18           C  
ATOM     68  C   ARG A   5     -18.343  22.414 -36.163  1.00 12.12           C  
ATOM     69  O   ARG A   5     -19.555  22.438 -35.985  1.00 13.88           O  
ATOM     70  CB  ARG A   5     -18.424  22.972 -38.637  1.00 13.22           C  
ATOM     71  CG  ARG A   5     -18.169  24.456 -38.408  1.00 14.80           C  
ATOM     72  CD  ARG A   5     -18.886  25.321 -39.408  1.00 14.85           C  
ATOM     73  NE  ARG A   5     -18.405  25.052 -40.756  1.00 17.20           N  
ATOM     74  CZ  ARG A   5     -18.598  25.852 -41.803  1.00 15.46           C  
ATOM     75  NH1 ARG A   5     -19.258  26.982 -41.657  1.00 17.23           N  
ATOM     76  NH2 ARG A   5     -18.139  25.489 -42.989  1.00 18.04           N  
ATOM     77  H   ARG A   5     -18.896  20.413 -37.706  1.00 15.79           H  
ATOM     78  HA  ARG A   5     -16.819  22.229 -37.546  1.00 14.61           H  
ATOM     79  HB2 ARG A   5     -18.048  22.712 -39.516  1.00 15.86           H  
ATOM     80  HB3 ARG A   5     -19.401  22.813 -38.667  1.00 15.86           H  
ATOM     81  HG2 ARG A   5     -18.468  24.699 -37.496  1.00 17.75           H  
ATOM     82  HG3 ARG A   5     -17.196  24.630 -38.466  1.00 17.75           H  
ATOM     83  HD2 ARG A   5     -19.858  25.143 -39.363  1.00 17.82           H  
ATOM     84  HD3 ARG A   5     -18.736  26.274 -39.189  1.00 17.82           H  
ATOM     85  HE  ARG A   5     -17.955  24.307 -40.887  1.00 20.64           H  
ATOM     86 HH11 ARG A   5     -19.560  27.216 -40.865  1.00 20.67           H  
ATOM     87 HH12 ARG A   5     -19.399  27.502 -42.354  1.00 20.67           H  
ATOM     88 HH21 ARG A   5     -17.699  24.733 -43.079  1.00 21.65           H  
ATOM     89 HH22 ARG A   5     -18.276  26.004 -43.690  1.00 21.65           H  
ATOM     90  N   GLN A   6     -17.426  22.639 -35.220  1.00 12.77           N  
ATOM     91  CA  GLN A   6     -17.796  22.981 -33.846  1.00 12.89           C  
ATOM     92  C   GLN A   6     -17.732  24.494 -33.620  1.00 14.42           C  
ATOM     93  O   GLN A   6     -16.731  25.155 -33.955  1.00 14.75           O  
ATOM     94  CB  GLN A   6     -16.868  22.257 -32.853  1.00 13.34           C  
ATOM     95  CG  GLN A   6     -17.250  22.578 -31.430  1.00 13.33           C  
ATOM     96  CD  GLN A   6     -16.559  21.737 -30.391  1.00 13.61           C  
ATOM     97  OE1 GLN A   6     -16.280  20.561 -30.647  1.00 14.62           O  
ATOM     98  NE2 GLN A   6     -16.279  22.314 -29.219  1.00 14.43           N  
ATOM     99  H   GLN A   6     -16.573  22.579 -35.432  1.00 15.32           H  
ATOM    100  HA  GLN A   6     -18.733  22.677 -33.684  1.00 15.47           H  
ATOM    101  HB2 GLN A   6     -16.929  21.280 -32.998  1.00 16.00           H  
ATOM    102  HB3 GLN A   6     -15.932  22.535 -33.014  1.00 16.00           H  
ATOM    103  HG2 GLN A   6     -17.044  23.530 -31.255  1.00 15.99           H  
ATOM    104  HG3 GLN A   6     -18.228  22.460 -31.332  1.00 15.99           H  
ATOM    105 HE21 GLN A   6     -16.496  23.156 -29.080  1.00 17.32           H  
ATOM    106 HE22 GLN A   6     -15.877  21.853 -28.587  1.00 17.32           H  
ATOM    107  N   ILE A   7     -18.791  24.991 -33.009  1.00 14.04           N  
ATOM    108  CA  ILE A   7     -18.929  26.357 -32.517  1.00 13.41           C  
ATOM    109  C   ILE A   7     -18.943  26.345 -31.001  1.00 13.20           C  
ATOM    110  O   ILE A   7     -19.755  25.624 -30.427  1.00 13.61           O  
ATOM    111  CB  ILE A   7     -20.168  27.059 -33.137  1.00 17.44           C  
ATOM    112  CG1 ILE A   7     -20.068  27.119 -34.669  1.00 21.82           C  
ATOM    113  CG2 ILE A   7     -20.390  28.413 -32.477  1.00 17.81           C  
ATOM    114  CD1 ILE A   7     -20.876  28.028 -35.495  1.00 31.86           C  
ATOM    115  H   ILE A   7     -19.474  24.450 -32.887  1.00 16.85           H  
ATOM    116  HA  ILE A   7     -18.119  26.865 -32.807  1.00 16.09           H  
ATOM    117  HB  ILE A   7     -20.963  26.494 -32.919  1.00 20.93           H  
ATOM    118 HG12 ILE A   7     -19.120  27.314 -34.882  1.00 26.19           H  
ATOM    119 HG13 ILE A   7     -20.248  26.205 -35.000  1.00 26.19           H  
ATOM    120 HG21 ILE A   7     -20.492  28.293 -31.510  1.00 26.72           H  
ATOM    121 HG22 ILE A   7     -19.620  28.994 -32.655  1.00 26.72           H  
ATOM    122 HG23 ILE A   7     -21.201  28.826 -32.843  1.00 26.72           H  
ATOM    123 HD11 ILE A   7     -20.747  28.951 -35.188  1.00 47.79           H  
ATOM    124 HD12 ILE A   7     -20.597  27.953 -36.432  1.00 47.79           H  
ATOM    125 HD13 ILE A   7     -21.822  27.786 -35.415  1.00 47.79           H  
ATOM    126  N   GLY A   8     -18.034  27.054 -30.348  1.00 13.09           N  
ATOM    127  CA  GLY A   8     -17.996  27.146 -28.899  1.00 12.63           C  
ATOM    128  C   GLY A   8     -17.369  25.978 -28.178  1.00 12.26           C  
ATOM    129  O   GLY A   8     -16.714  25.121 -28.781  1.00 13.84           O  
ATOM    130  H   GLY A   8     -17.426  27.489 -30.813  1.00 15.70           H  
ATOM    131  HA2 GLY A   8     -17.500  27.967 -28.653  1.00 15.15           H  
ATOM    132  HA3 GLY A   8     -18.925  27.253 -28.570  1.00 15.15           H  
ATOM    133  N   ALA A   9     -17.537  26.034 -26.863  1.00 13.11           N  
ATOM    134  CA  ALA A   9     -17.021  25.051 -25.941  1.00 12.07           C  
ATOM    135  C   ALA A   9     -18.072  24.005 -25.616  1.00 12.62           C  
ATOM    136  O   ALA A   9     -19.231  24.290 -25.288  1.00 12.09           O  
ATOM    137  CB  ALA A   9     -16.594  25.744 -24.665  1.00 12.84           C  
ATOM    138  H   ALA A   9     -17.990  26.712 -26.534  1.00 15.73           H  
ATOM    139  HA  ALA A   9     -16.227  24.601 -26.351  1.00 14.48           H  
ATOM    140  HB1 ALA A   9     -15.923  26.427 -24.873  1.00 19.26           H  
ATOM    141  HB2 ALA A   9     -16.211  25.085 -24.049  1.00 19.26           H  
ATOM    142  HB3 ALA A   9     -17.373  26.167 -24.247  1.00 19.26           H  
ATOM    143  N   LYS A  10     -17.652  22.758 -25.624  1.00 13.05           N  
ATOM    144  CA  LYS A  10     -18.527  21.677 -25.139  1.00 12.11           C  
ATOM    145  C   LYS A  10     -18.974  21.978 -23.711  1.00 10.96           C  
ATOM    146  O   LYS A  10     -18.200  22.548 -22.938  1.00 11.81           O  
ATOM    147  CB ALYS A  10     -17.772  20.357 -25.238  0.72 13.39           C  
ATOM    149  CG ALYS A  10     -18.651  19.112 -25.184  0.72 14.21           C  
ATOM    151  CD ALYS A  10     -17.835  17.840 -25.144  0.72 16.59           C  
ATOM    153  CE ALYS A  10     -16.886  17.772 -26.339  0.72 20.36           C  
ATOM    155  NZ ALYS A  10     -16.930  16.483 -27.044  0.72 23.67           N  
ATOM    157  H   LYS A  10     -16.845  22.569 -25.919  1.00 15.66           H  
ATOM    158  HA ALYS A  10     -19.336  21.630 -25.726  1.00 14.53           H  
ATOM    159  HB2ALYS A  10     -17.263  20.348 -26.087  0.72 16.07           H  
ATOM    161  HB3ALYS A  10     -17.116  20.312 -24.497  0.72 16.07           H  
ATOM    163  HG2ALYS A  10     -19.227  19.155 -24.380  0.72 17.05           H  
ATOM    165  HG3ALYS A  10     -19.240  19.095 -25.980  0.72 17.05           H  
ATOM    167  HD2ALYS A  10     -17.312  17.809 -24.304  0.72 19.91           H  
ATOM    169  HD3ALYS A  10     -18.441  17.057 -25.158  0.72 19.91           H  
ATOM    171  HE2ALYS A  10     -17.118  18.494 -26.975  0.72 24.44           H  
ATOM    173  HE3ALYS A  10     -15.961  17.934 -26.024  0.72 24.44           H  
ATOM    175  HZ1ALYS A  10     -17.774  16.332 -27.348  0.72 35.51           H  
ATOM    177  HZ2ALYS A  10     -16.353  16.503 -27.748  0.72 35.51           H  
ATOM    179  HZ3ALYS A  10     -16.689  15.817 -26.473  0.72 35.51           H  
ATOM    181  N   ASN A  11     -20.177  21.552 -23.348  1.00 11.39           N  
ATOM    182  CA  ASN A  11     -20.734  21.716 -22.016  1.00 10.87           C  
ATOM    183  C   ASN A  11     -21.133  23.163 -21.708  1.00 11.33           C  
ATOM    184  O   ASN A  11     -21.113  23.612 -20.553  1.00 11.82           O  
ATOM    185  CB  ASN A  11     -19.859  21.138 -20.899  1.00 11.77           C  
ATOM    186  CG  ASN A  11     -19.293  19.768 -21.252  1.00 11.37           C  
ATOM    187  OD1 ASN A  11     -20.040  18.862 -21.638  1.00 11.80           O  
ATOM    188  ND2 ASN A  11     -17.978  19.646 -21.120  1.00 11.65           N  
ATOM    189  H   ASN A  11     -20.669  21.145 -23.953  1.00 13.67           H  
ATOM    190  HA  ASN A  11     -21.582  21.186 -22.004  1.00 13.04           H  
ATOM    191  HB2 ASN A  11     -19.112  21.761 -20.718  1.00 14.13           H  
ATOM    192  HB3 ASN A  11     -20.398  21.063 -20.072  1.00 14.13           H  
ATOM    193 HD21 ASN A  11     -17.499  20.329 -20.840  1.00 13.98           H  
ATOM    194 HD22 ASN A  11     -17.586  18.882 -21.313  1.00 13.98           H  
ATOM    195  N   THR A  12     -21.546  23.874 -22.753  1.00 12.01           N  
ATOM    196  CA  THR A  12     -22.075  25.206 -22.693  1.00 11.70           C  
ATOM    197  C   THR A  12     -23.309  25.351 -23.577  1.00 10.81           C  
ATOM    198  O   THR A  12     -23.534  24.563 -24.507  1.00 11.06           O  
ATOM    199  CB  THR A  12     -21.096  26.328 -23.102  1.00 12.95           C  
ATOM    200  OG1 THR A  12     -20.892  26.301 -24.510  1.00 12.39           O  
ATOM    201  CG2 THR A  12     -19.749  26.209 -22.403  1.00 12.76           C  
ATOM    202  H   THR A  12     -21.490  23.498 -23.546  1.00 14.41           H  
ATOM    203  HA  THR A  12     -22.356  25.379 -21.749  1.00 14.04           H  
ATOM    204  HB  THR A  12     -21.503  27.209 -22.858  1.00 15.54           H  
ATOM    205  HG1 THR A  12     -21.630  26.384 -24.902  1.00 18.59           H  
ATOM    206 HG21 THR A  12     -19.880  26.249 -21.433  1.00 19.14           H  
ATOM    207 HG22 THR A  12     -19.333  25.355 -22.641  1.00 19.14           H  
ATOM    208 HG23 THR A  12     -19.168  26.945 -22.685  1.00 19.14           H  
ATOM    209  N   LEU A  13     -24.138  26.377 -23.309  1.00 11.85           N  
ATOM    210  CA  LEU A  13     -25.338  26.637 -24.111  1.00 11.32           C  
ATOM    211  C   LEU A  13     -25.012  27.077 -25.521  1.00 11.21           C  
ATOM    212  O   LEU A  13     -25.856  26.967 -26.419  1.00 12.81           O  
ATOM    213  CB  LEU A  13     -26.185  27.699 -23.366  1.00 12.69           C  
ATOM    214  CG  LEU A  13     -26.788  27.249 -22.045  1.00 14.57           C  
ATOM    215  CD1 LEU A  13     -27.273  28.442 -21.252  1.00 19.72           C  
ATOM    216  CD2 LEU A  13     -27.970  26.317 -22.314  1.00 15.65           C  
ATOM    217  H   LEU A  13     -23.953  26.909 -22.633  1.00 14.22           H  
ATOM    218  HA  LEU A  13     -25.869  25.792 -24.162  1.00 13.58           H  
ATOM    219  HB2 LEU A  13     -25.616  28.491 -23.197  1.00 15.23           H  
ATOM    220  HB3 LEU A  13     -26.922  27.985 -23.964  1.00 15.23           H  
ATOM    221  HG  LEU A  13     -26.094  26.759 -21.516  1.00 17.49           H  
ATOM    222 HD11 LEU A  13     -26.521  29.046 -21.077  1.00 29.58           H  
ATOM    223 HD12 LEU A  13     -27.961  28.917 -21.764  1.00 29.58           H  
ATOM    224 HD13 LEU A  13     -27.651  28.137 -20.401  1.00 29.58           H  
ATOM    225 HD21 LEU A  13     -27.666  25.544 -22.835  1.00 23.47           H  
ATOM    226 HD22 LEU A  13     -28.343  26.009 -21.462  1.00 23.47           H  
ATOM    227 HD23 LEU A  13     -28.658  26.800 -22.817  1.00 23.47           H  
ATOM    228  N   GLU A  14     -23.825  27.605 -25.769  1.00 12.88           N  
ATOM    229  CA  GLU A  14     -23.450  28.096 -27.083  1.00 13.07           C  
ATOM    230  C   GLU A  14     -22.868  27.012 -27.970  1.00 11.36           C  
ATOM    231  O   GLU A  14     -22.745  27.181 -29.199  1.00 13.26           O  
ATOM    232  CB  GLU A  14     -22.408  29.218 -26.929  1.00 14.56           C  
ATOM    233  CG  GLU A  14     -22.969  30.397 -26.140  1.00 17.24           C  
ATOM    234  CD  GLU A  14     -22.823  30.311 -24.638  1.00 19.81           C  
ATOM    235  OE1 GLU A  14     -22.211  29.352 -24.130  1.00 18.31           O  
ATOM    236  OE2 GLU A  14     -23.332  31.220 -23.953  1.00 27.60           O  
ATOM    237  H   GLU A  14     -23.240  27.660 -25.114  1.00 15.46           H  
ATOM    238  HA  GLU A  14     -24.262  28.472 -27.528  1.00 15.68           H  
ATOM    239  HB2 GLU A  14     -21.610  28.862 -26.463  1.00 17.47           H  
ATOM    240  HB3 GLU A  14     -22.126  29.527 -27.826  1.00 17.47           H  
ATOM    241  HG2 GLU A  14     -22.519  31.223 -26.451  1.00 20.68           H  
ATOM    242  HG3 GLU A  14     -23.932  30.487 -26.355  1.00 20.68           H  
ATOM    243  N   TYR A  15     -22.571  25.845 -27.421  1.00 11.10           N  
ATOM    244  CA  TYR A  15     -22.011  24.759 -28.215  1.00 11.27           C  
ATOM    245  C   TYR A  15     -22.966  24.309 -29.320  1.00 10.51           C  
ATOM    246  O   TYR A  15     -24.142  24.043 -29.076  1.00 10.78           O  
ATOM    247  CB  TYR A  15     -21.764  23.571 -27.337  1.00 10.68           C  
ATOM    248  CG  TYR A  15     -21.296  22.257 -27.885  1.00 10.57           C  
ATOM    249  CD1 TYR A  15     -19.985  22.024 -28.267  1.00 11.49           C  
ATOM    250  CD2 TYR A  15     -22.200  21.190 -27.953  1.00 16.65           C  
ATOM    251  CE1 TYR A  15     -19.563  20.788 -28.756  1.00 12.86           C  
ATOM    252  CE2 TYR A  15     -21.789  19.951 -28.418  1.00 16.73           C  
ATOM    253  CZ  TYR A  15     -20.494  19.762 -28.803  1.00 13.00           C  
ATOM    254  OH  TYR A  15     -20.128  18.510 -29.251  1.00 16.70           O  
ATOM    255  H   TYR A  15     -22.714  25.723 -26.561  1.00 13.33           H  
ATOM    256  HA  TYR A  15     -21.147  25.055 -28.622  1.00 13.52           H  
ATOM    257  HB2 TYR A  15     -21.101  23.851 -26.657  1.00 12.81           H  
ATOM    258  HB3 TYR A  15     -22.610  23.393 -26.852  1.00 12.81           H  
ATOM    259  HD1 TYR A  15     -19.353  22.728 -28.194  1.00 13.79           H  
ATOM    260  HD2 TYR A  15     -23.101  21.316 -27.677  1.00 19.98           H  
ATOM    261  HE1 TYR A  15     -18.669  20.655 -29.047  1.00 15.44           H  
ATOM    262  HE2 TYR A  15     -22.409  19.234 -28.470  1.00 20.08           H  
ATOM    263  HH  TYR A  15     -19.310  18.509 -29.444  1.00 25.05           H  
ATOM    264  N   LYS A  16     -22.427  24.168 -30.514  1.00 10.77           N  
ATOM    265  CA  LYS A  16     -23.085  23.588 -31.670  1.00  9.88           C  
ATOM    266  C   LYS A  16     -22.089  22.741 -32.459  1.00 10.61           C  
ATOM    267  O   LYS A  16     -20.938  23.140 -32.616  1.00 11.73           O  
ATOM    268  CB  LYS A  16     -23.667  24.642 -32.606  1.00 10.53           C  
ATOM    269  CG  LYS A  16     -24.596  25.643 -31.942  1.00 10.61           C  
ATOM    270  CD  LYS A  16     -25.250  26.598 -32.915  1.00 12.61           C  
ATOM    271  CE  LYS A  16     -25.968  27.750 -32.258  1.00 12.90           C  
ATOM    272  NZ  LYS A  16     -27.081  27.340 -31.360  1.00 12.62           N  
ATOM    273  H   LYS A  16     -21.600  24.449 -30.620  1.00 12.92           H  
ATOM    274  HA  LYS A  16     -23.827  22.997 -31.353  1.00 11.85           H  
ATOM    275  HB2 LYS A  16     -22.919  25.137 -33.027  1.00 12.64           H  
ATOM    276  HB3 LYS A  16     -24.164  24.182 -33.329  1.00 12.64           H  
ATOM    277  HG2 LYS A  16     -25.301  25.150 -31.454  1.00 12.73           H  
ATOM    278  HG3 LYS A  16     -24.080  26.166 -31.278  1.00 12.73           H  
ATOM    279  HD2 LYS A  16     -24.556  26.960 -33.521  1.00 15.13           H  
ATOM    280  HD3 LYS A  16     -25.898  26.093 -33.468  1.00 15.13           H  
ATOM    281  HE2 LYS A  16     -25.314  28.275 -31.733  1.00 15.49           H  
ATOM    282  HE3 LYS A  16     -26.331  28.342 -32.963  1.00 15.49           H  
ATOM    283  HZ1 LYS A  16     -26.756  26.813 -30.694  1.00 18.93           H  
ATOM    284  HZ2 LYS A  16     -27.467  28.082 -30.997  1.00 18.93           H  
ATOM    285  HZ3 LYS A  16     -27.703  26.878 -31.837  1.00 18.93           H  
ATOM    286  N   VAL A  17     -22.556  21.623 -33.001  1.00 10.15           N  
ATOM    287  CA  VAL A  17     -21.782  20.863 -33.984  1.00  9.38           C  
ATOM    288  C   VAL A  17     -22.643  20.673 -35.235  1.00 10.38           C  
ATOM    289  O   VAL A  17     -23.709  20.061 -35.192  1.00 10.91           O  
ATOM    290  CB  VAL A  17     -21.306  19.498 -33.446  1.00 10.11           C  
ATOM    291  CG1 VAL A  17     -20.648  18.728 -34.556  1.00 12.15           C  
ATOM    292  CG2 VAL A  17     -20.347  19.737 -32.287  1.00 13.59           C  
ATOM    293  H   VAL A  17     -23.351  21.332 -32.763  1.00 12.18           H  
ATOM    294  HA  VAL A  17     -20.977  21.401 -34.236  1.00 11.25           H  
ATOM    295  HB  VAL A  17     -22.097  18.983 -33.114  1.00 12.13           H  
ATOM    296 HG11 VAL A  17     -21.289  18.592 -35.285  1.00 18.23           H  
ATOM    297 HG12 VAL A  17     -19.877  19.232 -34.890  1.00 18.23           H  
ATOM    298 HG13 VAL A  17     -20.348  17.858 -34.218  1.00 18.23           H  
ATOM    299 HG21 VAL A  17     -19.581  20.262 -32.601  1.00 20.38           H  
ATOM    300 HG22 VAL A  17     -20.809  20.227 -31.576  1.00 20.38           H  
ATOM    301 HG23 VAL A  17     -20.033  18.876 -31.940  1.00 20.38           H  
ATOM    302  N   TYR A  18     -22.144  21.230 -36.332  1.00 10.48           N  
ATOM    303  CA  TYR A  18     -22.739  21.012 -37.636  1.00 10.64           C  
ATOM    304  C   TYR A  18     -21.987  19.909 -38.356  1.00 11.46           C  
ATOM    305  O   TYR A  18     -20.766  19.792 -38.223  1.00 13.20           O  
ATOM    306  CB  TYR A  18     -22.692  22.282 -38.479  1.00 11.31           C  
ATOM    307  CG  TYR A  18     -23.532  23.424 -37.962  1.00 10.82           C  
ATOM    308  CD1 TYR A  18     -23.013  24.289 -36.984  1.00 13.64           C  
ATOM    309  CD2 TYR A  18     -24.787  23.657 -38.443  1.00 10.66           C  
ATOM    310  CE1 TYR A  18     -23.807  25.337 -36.539  1.00 11.49           C  
ATOM    311  CE2 TYR A  18     -25.567  24.722 -37.983  1.00 11.44           C  
ATOM    312  CZ  TYR A  18     -25.065  25.562 -37.018  1.00 10.94           C  
ATOM    313  OH  TYR A  18     -25.789  26.630 -36.512  1.00 12.97           O  
ATOM    314  H   TYR A  18     -21.434  21.746 -36.266  1.00 12.57           H  
ATOM    315  HA  TYR A  18     -23.692  20.734 -37.516  1.00 12.77           H  
ATOM    316  HB2 TYR A  18     -21.751  22.585 -38.538  1.00 13.57           H  
ATOM    317  HB3 TYR A  18     -22.992  22.060 -39.396  1.00 13.57           H  
ATOM    318  HD1 TYR A  18     -22.139  24.160 -36.633  1.00 16.37           H  
ATOM    319  HD2 TYR A  18     -25.141  23.080 -39.110  1.00 12.80           H  
ATOM    320  HE1 TYR A  18     -23.460  25.922 -35.876  1.00 13.79           H  
ATOM    321  HE2 TYR A  18     -26.438  24.865 -38.334  1.00 13.72           H  
ATOM    322  HH  TYR A  18     -26.539  26.664 -36.888  1.00 19.46           H  
ATOM    323  N   ILE A  19     -22.728  19.167 -39.184  1.00 11.41           N  
ATOM    324  CA  ILE A  19     -22.096  18.200 -40.085  1.00 11.57           C  
ATOM    325  C   ILE A  19     -21.843  18.870 -41.422  1.00 11.70           C  
ATOM    326  O   ILE A  19     -22.745  19.521 -41.962  1.00 12.68           O  
ATOM    327  CB  ILE A  19     -22.970  16.937 -40.195  1.00 12.02           C  
ATOM    328  CG1 ILE A  19     -23.060  16.237 -38.827  1.00 15.83           C  
ATOM    329  CG2 ILE A  19     -22.466  15.999 -41.267  1.00 12.87           C  
ATOM    330  CD1 ILE A  19     -23.982  15.037 -38.838  1.00 19.43           C  
ATOM    331  H   ILE A  19     -23.603  19.261 -39.188  1.00 13.70           H  
ATOM    332  HA  ILE A  19     -21.213  17.938 -39.694  1.00 13.88           H  
ATOM    333  HB  ILE A  19     -23.892  17.226 -40.451  1.00 14.42           H  
ATOM    334 HG12 ILE A  19     -22.155  15.945 -38.554  1.00 18.99           H  
ATOM    335 HG13 ILE A  19     -23.384  16.887 -38.154  1.00 18.99           H  
ATOM    336 HG21 ILE A  19     -22.412  16.478 -42.120  1.00 19.30           H  
ATOM    337 HG22 ILE A  19     -21.577  15.669 -41.020  1.00 19.30           H  
ATOM    338 HG23 ILE A  19     -23.083  15.242 -41.354  1.00 19.30           H  
ATOM    339 HD11 ILE A  19     -24.879  15.315 -39.117  1.00 29.15           H  
ATOM    340 HD12 ILE A  19     -23.639  14.366 -39.465  1.00 29.15           H  
ATOM    341 HD13 ILE A  19     -24.026  14.650 -37.938  1.00 29.15           H  
ATOM    342  N   GLU A  20     -20.635  18.679 -41.926  1.00 13.17           N  
ATOM    343  CA  GLU A  20     -20.238  19.180 -43.207  1.00 14.04           C  
ATOM    344  C   GLU A  20     -20.072  18.013 -44.197  1.00 14.71           C  
ATOM    345  O   GLU A  20     -19.571  16.946 -43.870  1.00 13.96           O  
ATOM    346  CB  GLU A  20     -18.884  19.912 -43.166  1.00 14.52           C  
ATOM    347  CG  GLU A  20     -18.792  21.112 -42.199  1.00 15.51           C  
ATOM    348  CD  GLU A  20     -17.353  21.623 -42.079  1.00 18.71           C  
ATOM    349  OE1 GLU A  20     -16.382  20.825 -42.237  1.00 28.53           O  
ATOM    350  OE2 GLU A  20     -17.181  22.839 -41.874  1.00 18.27           O  
ATOM    351  H   GLU A  20     -20.050  18.223 -41.453  1.00 15.80           H  
ATOM    352  HA  GLU A  20     -20.940  19.805 -43.548  1.00 16.85           H  
ATOM    353  HB2 GLU A  20     -18.184  19.256 -42.915  1.00 17.43           H  
ATOM    354  HB3 GLU A  20     -18.675  20.231 -44.079  1.00 17.43           H  
ATOM    355  HG2 GLU A  20     -19.373  21.842 -42.527  1.00 18.62           H  
ATOM    356  HG3 GLU A  20     -19.117  20.839 -41.305  1.00 18.62           H  
ATOM    357  N   LYS A  21     -20.533  18.238 -45.420  1.00 15.13           N  
ATOM    358  CA  LYS A  21     -20.266  17.424 -46.572  1.00 16.58           C  
ATOM    359  C   LYS A  21     -19.305  18.185 -47.483  1.00 17.12           C  
ATOM    360  O   LYS A  21     -19.634  19.265 -47.950  1.00 17.62           O  
ATOM    361  CB  LYS A  21     -21.528  17.112 -47.390  1.00 18.46           C  
ATOM    362  CG  LYS A  21     -21.167  16.212 -48.587  1.00 29.82           C  
ATOM    363  CD  LYS A  21     -22.292  15.238 -48.841  1.00 38.20           C  
ATOM    364  CE  LYS A  21     -23.022  15.481 -50.155  1.00 48.12           C  
ATOM    365  NZ  LYS A  21     -24.507  15.624 -49.930  1.00 41.14           N  
ATOM    366  H   LYS A  21     -21.047  18.944 -45.534  1.00 18.15           H  
ATOM    367  HA  LYS A  21     -19.840  16.568 -46.281  1.00 19.90           H  
ATOM    368  HB2 LYS A  21     -22.192  16.654 -46.817  1.00 22.15           H  
ATOM    369  HB3 LYS A  21     -21.930  17.956 -47.717  1.00 22.15           H  
ATOM    370  HG2 LYS A  21     -21.017  16.768 -49.391  1.00 35.78           H  
ATOM    371  HG3 LYS A  21     -20.331  15.717 -48.394  1.00 35.78           H  
ATOM    372  HD2 LYS A  21     -21.925  14.319 -48.843  1.00 45.83           H  
ATOM    373  HD3 LYS A  21     -22.943  15.300 -48.097  1.00 45.83           H  
ATOM    374  HE2 LYS A  21     -22.672  16.304 -50.579  1.00 57.74           H  
ATOM    375  HE3 LYS A  21     -22.853  14.724 -50.770  1.00 57.74           H  
ATOM    376  HZ1 LYS A  21     -24.821  14.885 -49.501  1.00 61.71           H  
ATOM    377  HZ2 LYS A  21     -24.667  16.361 -49.420  1.00 61.71           H  
ATOM    378  HZ3 LYS A  21     -24.929  15.711 -50.731  1.00 61.71           H  
ATOM    379  N   ASP A  22     -18.136  17.625 -47.683  1.00 18.49           N  
ATOM    380  CA  ASP A  22     -17.096  18.271 -48.478  1.00 19.82           C  
ATOM    381  C   ASP A  22     -16.916  19.723 -48.070  1.00 18.43           C  
ATOM    382  O   ASP A  22     -16.753  20.665 -48.848  1.00 22.78           O  
ATOM    383  CB  ASP A  22     -17.400  18.090 -49.965  1.00 23.10           C  
ATOM    384  CG  ASP A  22     -17.458  16.608 -50.342  1.00 27.39           C  
ATOM    385  OD1 ASP A  22     -16.810  15.741 -49.719  1.00 26.20           O  
ATOM    386  OD2 ASP A  22     -18.195  16.257 -51.284  1.00 38.47           O  
ATOM    387  H   ASP A  22     -17.973  16.837 -47.327  1.00 22.19           H  
ATOM    388  HA  ASP A  22     -16.236  17.797 -48.289  1.00 23.79           H  
ATOM    389  HB2 ASP A  22     -18.268  18.518 -50.177  1.00 27.72           H  
ATOM    390  HB3 ASP A  22     -16.699  18.540 -50.501  1.00 27.72           H  
ATOM    391  N   GLY A  23     -16.897  19.972 -46.776  1.00 19.11           N  
ATOM    392  CA  GLY A  23     -16.616  21.240 -46.156  1.00 17.40           C  
ATOM    393  C   GLY A  23     -17.747  22.206 -45.940  1.00 18.09           C  
ATOM    394  O   GLY A  23     -17.560  23.270 -45.337  1.00 20.17           O  
ATOM    395  H   GLY A  23     -17.074  19.298 -46.238  1.00 22.93           H  
ATOM    396  HA2 GLY A  23     -16.204  21.058 -45.274  1.00 20.88           H  
ATOM    397  HA3 GLY A  23     -15.932  21.698 -46.706  1.00 20.88           H  
ATOM    398  N   LYS A  24     -18.925  21.858 -46.442  1.00 16.28           N  
ATOM    399  CA  LYS A  24     -20.094  22.723 -46.389  1.00 17.86           C  
ATOM    400  C   LYS A  24     -21.157  22.163 -45.472  1.00 14.86           C  
ATOM    401  O   LYS A  24     -21.519  20.983 -45.602  1.00 15.09           O  
ATOM    402  CB  LYS A  24     -20.639  22.885 -47.800  1.00 24.63           C  
ATOM    403  CG  LYS A  24     -19.547  23.470 -48.721  1.00 32.19           C  
ATOM    404  CD  LYS A  24     -18.967  24.709 -48.027  1.00 45.69           C  
ATOM    405  CE  LYS A  24     -18.528  25.772 -49.021  1.00 56.10           C  
ATOM    406  NZ  LYS A  24     -17.036  25.814 -49.131  1.00 76.00           N  
ATOM    407  H   LYS A  24     -19.003  21.068 -46.824  1.00 19.53           H  
ATOM    408  HA  LYS A  24     -19.814  23.620 -46.046  1.00 21.43           H  
ATOM    409  HB2 LYS A  24     -20.933  22.006 -48.148  1.00 29.56           H  
ATOM    410  HB3 LYS A  24     -21.422  23.490 -47.787  1.00 29.56           H  
ATOM    411  HG2 LYS A  24     -18.835  22.799 -48.875  1.00 38.63           H  
ATOM    412  HG3 LYS A  24     -19.937  23.719 -49.597  1.00 38.63           H  
ATOM    413  HD2 LYS A  24     -19.651  25.093 -47.423  1.00 54.83           H  
ATOM    414  HD3 LYS A  24     -18.191  24.440 -47.476  1.00 54.83           H  
ATOM    415  HE2 LYS A  24     -18.919  25.575 -49.909  1.00 67.32           H  
ATOM    416  HE3 LYS A  24     -18.862  26.656 -48.728  1.00 67.32           H  
ATOM    417  HZ1 LYS A  24     -16.675  25.930 -48.304  1.00114.01           H  
ATOM    418  HZ2 LYS A  24     -16.737  25.031 -49.486  1.00114.01           H  
ATOM    419  HZ3 LYS A  24     -16.792  26.505 -49.669  1.00114.01           H  
ATOM    420  N   PRO A  25     -21.669  22.941 -44.539  1.00 14.29           N  
ATOM    421  CA  PRO A  25     -22.716  22.418 -43.663  1.00 12.24           C  
ATOM    422  C   PRO A  25     -23.940  21.952 -44.429  1.00 12.97           C  
ATOM    423  O   PRO A  25     -24.334  22.563 -45.416  1.00 14.33           O  
ATOM    424  CB  PRO A  25     -23.026  23.596 -42.732  1.00 14.63           C  
ATOM    425  CG  PRO A  25     -21.765  24.391 -42.720  1.00 15.70           C  
ATOM    426  CD  PRO A  25     -21.239  24.291 -44.143  1.00 16.01           C  
ATOM    427  HA  PRO A  25     -22.352  21.658 -43.126  1.00 14.69           H  
ATOM    428  HB2 PRO A  25     -23.780  24.134 -43.082  1.00 17.55           H  
ATOM    429  HB3 PRO A  25     -23.252  23.277 -41.823  1.00 17.55           H  
ATOM    430  HG2 PRO A  25     -21.945  25.334 -42.476  1.00 18.84           H  
ATOM    431  HG3 PRO A  25     -21.115  24.012 -42.076  1.00 18.84           H  
ATOM    432  HD2 PRO A  25     -21.641  24.983 -44.725  1.00 19.22           H  
ATOM    433  HD3 PRO A  25     -20.252  24.377 -44.169  1.00 19.22           H  
ATOM    434  N   VAL A  26     -24.483  20.854 -43.905  1.00 11.71           N  
ATOM    435  CA  VAL A  26     -25.755  20.322 -44.414  1.00 11.65           C  
ATOM    436  C   VAL A  26     -26.644  20.062 -43.207  1.00 10.18           C  
ATOM    437  O   VAL A  26     -26.165  20.053 -42.068  1.00 12.24           O  
ATOM    438  CB  VAL A  26     -25.545  19.052 -45.249  1.00 12.87           C  
ATOM    439  CG1 VAL A  26     -24.581  19.260 -46.431  1.00 13.44           C  
ATOM    440  CG2 VAL A  26     -25.057  17.879 -44.400  1.00 14.21           C  
ATOM    441  H   VAL A  26     -24.074  20.442 -43.243  1.00 14.05           H  
ATOM    442  HA  VAL A  26     -26.187  21.017 -44.989  1.00 13.98           H  
ATOM    443  HB  VAL A  26     -26.433  18.795 -45.630  1.00 15.45           H  
ATOM    444 HG11 VAL A  26     -24.898  20.004 -46.984  1.00 20.16           H  
ATOM    445 HG12 VAL A  26     -23.685  19.464 -46.090  1.00 20.16           H  
ATOM    446 HG13 VAL A  26     -24.546  18.443 -46.971  1.00 20.16           H  
ATOM    447 HG21 VAL A  26     -25.663  17.750 -43.642  1.00 21.31           H  
ATOM    448 HG22 VAL A  26     -25.041  17.065 -44.947  1.00 21.31           H  
ATOM    449 HG23 VAL A  26     -24.155  18.068 -44.070  1.00 21.31           H  
ATOM    450  N   SER A  27     -27.925  19.778 -43.432  1.00 11.06           N  
ATOM    451  CA  SER A  27     -28.788  19.406 -42.298  1.00 10.10           C  
ATOM    452  C   SER A  27     -28.483  17.997 -41.798  1.00  9.94           C  
ATOM    453  O   SER A  27     -28.545  17.056 -42.580  1.00 11.10           O  
ATOM    454  CB  SER A  27     -30.257  19.451 -42.705  1.00 10.49           C  
ATOM    455  OG  SER A  27     -31.051  18.853 -41.673  1.00 10.78           O  
ATOM    456  H   SER A  27     -28.253  19.813 -44.248  1.00 13.28           H  
ATOM    457  HA  SER A  27     -28.638  20.054 -41.552  1.00 12.12           H  
ATOM    458  HB2 SER A  27     -30.538  20.390 -42.843  1.00 12.59           H  
ATOM    459  HB3 SER A  27     -30.385  18.961 -43.555  1.00 12.59           H  
ATOM    460  HG  SER A  27     -30.818  18.053 -41.569  1.00 16.18           H  
ATOM    461  N   ALA A  28     -28.182  17.880 -40.500  1.00 10.12           N  
ATOM    462  CA  ALA A  28     -27.949  16.582 -39.880  1.00 10.29           C  
ATOM    463  C   ALA A  28     -29.222  15.734 -39.834  1.00 10.17           C  
ATOM    464  O   ALA A  28     -29.125  14.501 -39.697  1.00 11.09           O  
ATOM    465  CB  ALA A  28     -27.379  16.833 -38.500  1.00 10.76           C  
ATOM    466  H   ALA A  28     -28.123  18.605 -40.007  1.00 12.14           H  
ATOM    467  HA  ALA A  28     -27.263  16.094 -40.420  1.00 12.35           H  
ATOM    468  HB1 ALA A  28     -28.039  17.309 -37.955  1.00 16.14           H  
ATOM    469  HB2 ALA A  28     -27.161  15.976 -38.076  1.00 16.14           H  
ATOM    470  HB3 ALA A  28     -26.566  17.376 -38.576  1.00 16.14           H  
ATOM    471  N   PHE A  29     -30.395  16.387 -39.924  1.00  9.41           N  
ATOM    472  CA  PHE A  29     -31.668  15.684 -39.922  1.00  8.94           C  
ATOM    473  C   PHE A  29     -32.028  15.202 -41.337  1.00  9.38           C  
ATOM    474  O   PHE A  29     -32.409  14.052 -41.563  1.00 10.46           O  
ATOM    475  CB  PHE A  29     -32.715  16.611 -39.322  1.00  8.84           C  
ATOM    476  CG  PHE A  29     -34.032  16.082 -38.868  1.00  8.32           C  
ATOM    477  CD1 PHE A  29     -34.618  14.903 -39.270  1.00  9.23           C  
ATOM    478  CD2 PHE A  29     -34.816  16.826 -37.996  1.00  9.70           C  
ATOM    479  CE1 PHE A  29     -35.860  14.422 -38.871  1.00  9.27           C  
ATOM    480  CE2 PHE A  29     -36.068  16.388 -37.583  1.00 10.85           C  
ATOM    481  CZ  PHE A  29     -36.609  15.185 -38.008  1.00 10.15           C  
ATOM    482  H   PHE A  29     -30.392  17.264 -39.987  1.00 11.29           H  
ATOM    483  HA  PHE A  29     -31.583  14.882 -39.330  1.00 10.73           H  
ATOM    484  HB2 PHE A  29     -32.297  17.058 -38.544  1.00 10.61           H  
ATOM    485  HB3 PHE A  29     -32.899  17.316 -39.993  1.00 10.61           H  
ATOM    486  HD1 PHE A  29     -34.126  14.366 -39.879  1.00 11.07           H  
ATOM    487  HD2 PHE A  29     -34.488  17.657 -37.675  1.00 11.64           H  
ATOM    488  HE1 PHE A  29     -36.184  13.587 -39.187  1.00 11.12           H  
ATOM    489  HE2 PHE A  29     -36.570  16.933 -36.987  1.00 13.02           H  
ATOM    490  HZ  PHE A  29     -37.466  14.899 -37.714  1.00 12.17           H  
ATOM    491  N   HIS A  30     -31.956  16.115 -42.302  1.00  8.83           N  
ATOM    492  CA  HIS A  30     -32.585  15.900 -43.603  1.00  9.33           C  
ATOM    493  C   HIS A  30     -31.634  15.552 -44.736  1.00  9.68           C  
ATOM    494  O   HIS A  30     -32.071  14.946 -45.737  1.00 11.24           O  
ATOM    495  CB  HIS A  30     -33.370  17.151 -44.015  1.00 10.07           C  
ATOM    496  CG  HIS A  30     -34.238  17.692 -42.910  1.00  9.18           C  
ATOM    497  ND1 HIS A  30     -35.166  16.848 -42.306  1.00 10.22           N  
ATOM    498  CD2 HIS A  30     -34.313  18.893 -42.322  1.00 10.04           C  
ATOM    499  CE1 HIS A  30     -35.771  17.558 -41.350  1.00 10.07           C  
ATOM    500  NE2 HIS A  30     -35.283  18.799 -41.350  1.00 10.48           N  
ATOM    501  H   HIS A  30     -31.519  16.865 -42.153  1.00 10.60           H  
ATOM    502  HA  HIS A  30     -33.238  15.147 -43.508  1.00 11.20           H  
ATOM    503  HB2 HIS A  30     -32.730  17.853 -44.296  1.00 12.08           H  
ATOM    504  HB3 HIS A  30     -33.938  16.932 -44.794  1.00 12.08           H  
ATOM    505  HD2 HIS A  30     -33.797  19.662 -42.535  1.00 12.05           H  
ATOM    506  HE1 HIS A  30     -36.443  17.231 -40.764  1.00 12.08           H  
ATOM    507  N   ASP A  31     -30.378  15.990 -44.657  1.00 10.98           N  
ATOM    508  CA  ASP A  31     -29.498  15.899 -45.820  1.00 11.89           C  
ATOM    509  C   ASP A  31     -28.522  14.735 -45.814  1.00 11.29           C  
ATOM    510  O   ASP A  31     -27.875  14.460 -46.829  1.00 14.15           O  
ATOM    511  CB  ASP A  31     -28.698  17.226 -45.913  1.00 11.94           C  
ATOM    512  CG  ASP A  31     -29.499  18.418 -46.413  1.00 12.41           C  
ATOM    513  OD1 ASP A  31     -30.285  18.183 -47.364  1.00 11.57           O  
ATOM    514  OD2 ASP A  31     -29.317  19.532 -45.874  1.00 11.59           O  
ATOM    515  H   ASP A  31     -30.079  16.334 -43.905  1.00 13.17           H  
ATOM    516  HA  ASP A  31     -30.070  15.823 -46.637  1.00 14.27           H  
ATOM    517  HB2 ASP A  31     -28.338  17.441 -45.016  1.00 14.33           H  
ATOM    518  HB3 ASP A  31     -27.927  17.087 -46.519  1.00 14.33           H  
ATOM    519  N   ILE A  32     -28.413  14.014 -44.696  1.00 10.42           N  
ATOM    520  CA  ILE A  32     -27.556  12.824 -44.663  1.00 11.43           C  
ATOM    521  C   ILE A  32     -28.442  11.640 -45.067  1.00 10.46           C  
ATOM    522  O   ILE A  32     -29.469  11.427 -44.437  1.00 10.77           O  
ATOM    523  CB  ILE A  32     -26.918  12.648 -43.280  1.00 12.13           C  
ATOM    524  CG1 ILE A  32     -26.129  13.907 -42.851  1.00 18.10           C  
ATOM    525  CG2 ILE A  32     -26.053  11.380 -43.267  1.00 13.85           C  
ATOM    526  CD1 ILE A  32     -25.672  13.936 -41.434  1.00 15.28           C  
ATOM    527  H   ILE A  32     -28.858  14.253 -43.975  1.00 12.51           H  
ATOM    528  HA  ILE A  32     -26.830  12.930 -45.343  1.00 13.71           H  
ATOM    529  HB  ILE A  32     -27.658  12.515 -42.619  1.00 14.55           H  
ATOM    530 HG12 ILE A  32     -25.334  13.990 -43.436  1.00 21.72           H  
ATOM    531 HG13 ILE A  32     -26.698  14.700 -43.010  1.00 21.72           H  
ATOM    532 HG21 ILE A  32     -26.612  10.601 -43.472  1.00 20.78           H  
ATOM    533 HG22 ILE A  32     -25.346  11.460 -43.939  1.00 20.78           H  
ATOM    534 HG23 ILE A  32     -25.651  11.267 -42.381  1.00 20.78           H  
ATOM    535 HD11 ILE A  32     -25.084  13.170 -41.265  1.00 22.91           H  
ATOM    536 HD12 ILE A  32     -25.180  14.768 -41.267  1.00 22.91           H  
ATOM    537 HD13 ILE A  32     -26.449  13.889 -40.838  1.00 22.91           H  
ATOM    538  N   PRO A  33     -28.075  10.913 -46.133  1.00 11.28           N  
ATOM    539  CA  PRO A  33     -28.951   9.806 -46.524  1.00 11.93           C  
ATOM    540  C   PRO A  33     -29.105   8.767 -45.435  1.00 11.01           C  
ATOM    541  O   PRO A  33     -28.114   8.388 -44.817  1.00 11.31           O  
ATOM    542  CB  PRO A  33     -28.203   9.166 -47.706  1.00 13.30           C  
ATOM    543  CG  PRO A  33     -27.368  10.293 -48.238  1.00 14.47           C  
ATOM    544  CD  PRO A  33     -26.939  11.084 -47.041  1.00 12.41           C  
ATOM    545  HA  PRO A  33     -29.844  10.150 -46.816  1.00 14.32           H  
ATOM    546  HB2 PRO A  33     -27.636   8.414 -47.403  1.00 15.97           H  
ATOM    547  HB3 PRO A  33     -28.836   8.838 -48.393  1.00 15.97           H  
ATOM    548  HG2 PRO A  33     -26.580   9.942 -48.724  1.00 17.37           H  
ATOM    549  HG3 PRO A  33     -27.897  10.857 -48.857  1.00 17.37           H  
ATOM    550  HD2 PRO A  33     -26.106  10.720 -46.648  1.00 14.89           H  
ATOM    551  HD3 PRO A  33     -26.802  12.037 -47.270  1.00 14.89           H  
ATOM    552  N   LEU A  34     -30.332   8.287 -45.228  1.00 11.94           N  
ATOM    553  CA  LEU A  34     -30.507   7.146 -44.330  1.00 10.73           C  
ATOM    554  C   LEU A  34     -29.593   5.992 -44.719  1.00  9.87           C  
ATOM    555  O   LEU A  34     -28.971   5.349 -43.890  1.00 10.20           O  
ATOM    556  CB  LEU A  34     -31.986   6.711 -44.359  1.00 10.36           C  
ATOM    557  CG  LEU A  34     -32.287   5.389 -43.637  1.00  9.61           C  
ATOM    558  CD1 LEU A  34     -32.015   5.505 -42.141  1.00 12.00           C  
ATOM    559  CD2 LEU A  34     -33.764   5.008 -43.849  1.00 11.60           C  
ATOM    560  H   LEU A  34     -31.027   8.652 -45.627  1.00 14.33           H  
ATOM    561  HA  LEU A  34     -30.278   7.434 -43.400  1.00 12.87           H  
ATOM    562  HB2 LEU A  34     -32.532   7.425 -43.947  1.00 12.43           H  
ATOM    563  HB3 LEU A  34     -32.270   6.625 -45.303  1.00 12.43           H  
ATOM    564  HG  LEU A  34     -31.707   4.670 -44.019  1.00 11.53           H  
ATOM    565 HD11 LEU A  34     -31.073   5.734 -41.997  1.00 18.00           H  
ATOM    566 HD12 LEU A  34     -32.583   6.205 -41.759  1.00 18.00           H  
ATOM    567 HD13 LEU A  34     -32.212   4.649 -41.705  1.00 18.00           H  
ATOM    568 HD21 LEU A  34     -33.945   4.925 -44.809  1.00 17.39           H  
ATOM    569 HD22 LEU A  34     -33.947   4.153 -43.407  1.00 17.39           H  
ATOM    570 HD23 LEU A  34     -34.339   5.704 -43.467  1.00 17.39           H  
ATOM    571  N   TYR A  35     -29.626   5.664 -46.002  1.00 10.54           N  
ATOM    572  CA  TYR A  35     -28.965   4.482 -46.497  1.00 10.15           C  
ATOM    573  C   TYR A  35     -27.558   4.802 -47.004  1.00 10.08           C  
ATOM    574  O   TYR A  35     -27.390   5.676 -47.856  1.00 12.64           O  
ATOM    575  CB  TYR A  35     -29.752   3.878 -47.657  1.00 11.22           C  
ATOM    576  CG  TYR A  35     -31.149   3.386 -47.341  1.00 11.13           C  
ATOM    577  CD1 TYR A  35     -31.355   2.308 -46.475  1.00 10.86           C  
ATOM    578  CD2 TYR A  35     -32.268   3.929 -47.932  1.00 12.38           C  
ATOM    579  CE1 TYR A  35     -32.616   1.825 -46.205  1.00 11.47           C  
ATOM    580  CE2 TYR A  35     -33.546   3.473 -47.649  1.00 13.13           C  
ATOM    581  CZ  TYR A  35     -33.711   2.413 -46.799  1.00 12.11           C  
ATOM    582  OH  TYR A  35     -34.939   1.871 -46.513  1.00 12.33           O  
ATOM    583  H   TYR A  35     -30.063   6.179 -46.565  1.00 12.65           H  
ATOM    584  HA  TYR A  35     -28.901   3.809 -45.759  1.00 12.18           H  
ATOM    585  HB2 TYR A  35     -29.819   4.559 -48.372  1.00 13.46           H  
ATOM    586  HB3 TYR A  35     -29.232   3.118 -48.022  1.00 13.46           H  
ATOM    587  HD1 TYR A  35     -30.606   1.898 -46.060  1.00 13.03           H  
ATOM    588  HD2 TYR A  35     -32.161   4.639 -48.554  1.00 14.86           H  
ATOM    589  HE1 TYR A  35     -32.730   1.091 -45.613  1.00 13.76           H  
ATOM    590  HE2 TYR A  35     -34.302   3.893 -48.042  1.00 15.76           H  
ATOM    591  HH  TYR A  35     -35.534   2.287 -46.935  1.00 18.49           H  
ATOM    592  N   ALA A  36     -26.579   4.097 -46.460  1.00 10.05           N  
ATOM    593  CA  ALA A  36     -25.277   4.058 -47.071  1.00 10.45           C  
ATOM    594  C   ALA A  36     -25.226   2.993 -48.175  1.00 10.31           C  
ATOM    595  O   ALA A  36     -24.597   3.202 -49.203  1.00 13.21           O  
ATOM    596  CB  ALA A  36     -24.202   3.759 -46.019  1.00 11.55           C  
ATOM    597  H   ALA A  36     -26.726   3.649 -45.718  1.00 12.06           H  
ATOM    598  HA  ALA A  36     -25.087   4.951 -47.478  1.00 12.54           H  
ATOM    599  HB1 ALA A  36     -24.237   4.440 -45.314  1.00 17.32           H  
ATOM    600  HB2 ALA A  36     -23.319   3.771 -46.441  1.00 17.32           H  
ATOM    601  HB3 ALA A  36     -24.366   2.876 -45.627  1.00 17.32           H  
ATOM    602  N   ASP A  37     -25.871   1.870 -47.971  1.00 10.35           N  
ATOM    603  CA  ASP A  37     -26.013   0.828 -48.991  1.00 11.43           C  
ATOM    604  C   ASP A  37     -27.356   0.149 -48.681  1.00 10.39           C  
ATOM    605  O   ASP A  37     -27.470  -0.721 -47.811  1.00 11.43           O  
ATOM    606  CB  ASP A  37     -24.858  -0.148 -48.944  1.00 12.63           C  
ATOM    607  CG  ASP A  37     -24.928  -1.300 -49.944  1.00 11.58           C  
ATOM    608  OD1 ASP A  37     -26.039  -1.580 -50.450  1.00 11.83           O  
ATOM    609  OD2 ASP A  37     -23.862  -1.921 -50.213  1.00 14.23           O  
ATOM    610  H   ASP A  37     -26.237   1.736 -47.183  1.00 12.42           H  
ATOM    611  HA  ASP A  37     -26.055   1.251 -49.895  1.00 13.72           H  
ATOM    612  HB2 ASP A  37     -24.019   0.354 -49.104  1.00 15.16           H  
ATOM    613  HB3 ASP A  37     -24.807  -0.528 -48.032  1.00 15.16           H  
ATOM    614  N   LYS A  38     -28.383   0.575 -49.420  1.00 12.44           N  
ATOM    615  CA  LYS A  38     -29.730   0.143 -49.082  1.00 11.82           C  
ATOM    616  C   LYS A  38     -29.898  -1.364 -49.122  1.00 12.54           C  
ATOM    617  O   LYS A  38     -30.433  -1.979 -48.193  1.00 11.64           O  
ATOM    618  CB  LYS A  38     -30.743   0.802 -50.003  1.00 13.31           C  
ATOM    619  CG  LYS A  38     -32.170   0.321 -49.753  1.00 14.14           C  
ATOM    620  CD  LYS A  38     -33.099   1.111 -50.639  1.00 17.94           C  
ATOM    621  CE  LYS A  38     -34.500   0.611 -50.482  1.00 18.86           C  
ATOM    622  NZ  LYS A  38     -34.989  -0.215 -51.563  1.00 28.87           N  
ATOM    623  H   LYS A  38     -28.247   1.111 -50.104  1.00 14.93           H  
ATOM    624  HA  LYS A  38     -29.922   0.446 -48.149  1.00 14.19           H  
ATOM    625  HB2 LYS A  38     -30.705   1.783 -49.874  1.00 15.97           H  
ATOM    626  HB3 LYS A  38     -30.497   0.611 -50.942  1.00 15.97           H  
ATOM    627  HG2 LYS A  38     -32.242  -0.644 -49.960  1.00 16.97           H  
ATOM    628  HG3 LYS A  38     -32.411   0.456 -48.802  1.00 16.97           H  
ATOM    629  HD2 LYS A  38     -33.058   2.069 -50.395  1.00 21.52           H  
ATOM    630  HD3 LYS A  38     -32.816   1.020 -51.583  1.00 21.52           H  
ATOM    631  HE2 LYS A  38     -34.554   0.090 -49.642  1.00 22.63           H  
ATOM    632  HE3 LYS A  38     -35.102   1.391 -50.389  1.00 22.63           H  
ATOM    633  HZ1 LYS A  38     -34.448  -0.940 -51.661  1.00 43.30           H  
ATOM    634  HZ2 LYS A  38     -35.835  -0.493 -51.373  1.00 43.30           H  
ATOM    635  HZ3 LYS A  38     -34.995   0.266 -52.334  1.00 43.30           H  
ATOM    636  N   GLU A  39     -29.460  -1.988 -50.223  1.00 11.20           N  
ATOM    637  CA  GLU A  39     -29.797  -3.418 -50.374  1.00 10.41           C  
ATOM    638  C   GLU A  39     -28.927  -4.332 -49.540  1.00  9.93           C  
ATOM    639  O   GLU A  39     -29.300  -5.507 -49.307  1.00 12.52           O  
ATOM    640  CB  GLU A  39     -29.804  -3.793 -51.862  1.00  9.69           C  
ATOM    641  CG  GLU A  39     -30.967  -3.154 -52.610  1.00 11.70           C  
ATOM    642  CD  GLU A  39     -32.301  -3.616 -52.067  1.00 14.85           C  
ATOM    643  OE1 GLU A  39     -32.574  -4.794 -52.216  1.00 14.67           O  
ATOM    644  OE2 GLU A  39     -33.055  -2.824 -51.435  1.00 20.67           O  
ATOM    645  H   GLU A  39     -28.989  -1.563 -50.833  1.00 13.44           H  
ATOM    646  HA  GLU A  39     -30.735  -3.530 -50.043  1.00 12.49           H  
ATOM    647  HB2 GLU A  39     -28.953  -3.502 -52.274  1.00 11.62           H  
ATOM    648  HB3 GLU A  39     -29.864  -4.778 -51.948  1.00 11.62           H  
ATOM    649  HG2 GLU A  39     -30.905  -2.169 -52.532  1.00 14.04           H  
ATOM    650  HG3 GLU A  39     -30.906  -3.387 -53.570  1.00 14.04           H  
ATOM    651  N   ASN A  40     -27.816  -3.830 -48.999  1.00  9.85           N  
ATOM    652  CA  ASN A  40     -27.059  -4.554 -47.984  1.00 10.24           C  
ATOM    653  C   ASN A  40     -27.429  -4.110 -46.570  1.00  9.83           C  
ATOM    654  O   ASN A  40     -26.747  -4.505 -45.605  1.00 10.64           O  
ATOM    655  CB  ASN A  40     -25.561  -4.438 -48.197  1.00  9.69           C  
ATOM    656  CG  ASN A  40     -25.072  -5.322 -49.353  1.00 13.37           C  
ATOM    657  OD1 ASN A  40     -25.463  -6.491 -49.440  1.00 12.44           O  
ATOM    658  ND2 ASN A  40     -24.221  -4.760 -50.185  1.00 12.46           N  
ATOM    659  H   ASN A  40     -27.532  -3.039 -49.262  1.00 11.82           H  
ATOM    660  HA  ASN A  40     -27.298  -5.521 -48.066  1.00 12.29           H  
ATOM    661  HB2 ASN A  40     -25.332  -3.494 -48.390  1.00 11.63           H  
ATOM    662  HB3 ASN A  40     -25.093  -4.701 -47.366  1.00 11.63           H  
ATOM    663 HD21 ASN A  40     -23.980  -3.922 -50.069  1.00 14.96           H  
ATOM    664 HD22 ASN A  40     -23.892  -5.223 -50.859  1.00 14.96           H  
ATOM    665  N   ASN A  41     -28.473  -3.290 -46.427  1.00  9.61           N  
ATOM    666  CA  ASN A  41     -28.929  -2.864 -45.106  1.00 10.23           C  
ATOM    667  C   ASN A  41     -27.850  -2.161 -44.288  1.00 10.73           C  
ATOM    668  O   ASN A  41     -27.723  -2.391 -43.085  1.00 11.34           O  
ATOM    669  CB  ASN A  41     -29.509  -4.066 -44.373  1.00 10.50           C  
ATOM    670  CG  ASN A  41     -30.608  -4.731 -45.166  1.00 12.39           C  
ATOM    671  OD1 ASN A  41     -31.584  -4.074 -45.551  1.00 13.81           O  
ATOM    672  ND2 ASN A  41     -30.475  -6.027 -45.385  1.00 15.88           N  
ATOM    673  H   ASN A  41     -28.894  -3.000 -47.143  1.00 11.53           H  
ATOM    674  HA  ASN A  41     -29.674  -2.210 -45.245  1.00 12.27           H  
ATOM    675  HB2 ASN A  41     -28.788  -4.722 -44.199  1.00 12.60           H  
ATOM    676  HB3 ASN A  41     -29.870  -3.772 -43.498  1.00 12.60           H  
ATOM    677 HD21 ASN A  41     -29.763  -6.453 -45.092  1.00 19.06           H  
ATOM    678 HD22 ASN A  41     -31.099  -6.465 -45.825  1.00 19.06           H  
ATOM    679  N   ILE A  42     -27.101  -1.263 -44.935  1.00 10.16           N  
ATOM    680  CA  ILE A  42     -26.071  -0.460 -44.253  1.00  9.64           C  
ATOM    681  C   ILE A  42     -26.540   0.986 -44.185  1.00 10.82           C  
ATOM    682  O   ILE A  42     -26.919   1.556 -45.211  1.00 10.23           O  
ATOM    683  CB AILE A  42     -24.697  -0.535 -44.946  0.52  9.80           C  
ATOM    685  CG1AILE A  42     -24.218  -1.977 -45.078  0.52 12.33           C  
ATOM    687  CG2AILE A  42     -23.698   0.335 -44.193  0.52 10.02           C  
ATOM    689  CD1AILE A  42     -22.918  -2.155 -45.817  0.52 16.60           C  
ATOM    691  H   ILE A  42     -27.228  -1.147 -45.799  1.00 12.19           H  
ATOM    692  HA AILE A  42     -25.984  -0.801 -43.317  1.00 11.57           H  
ATOM    693  HB AILE A  42     -24.797  -0.161 -45.868  0.52 11.76           H  
ATOM    695 HG12AILE A  42     -24.117  -2.359 -44.169  0.52 14.80           H  
ATOM    697 HG13AILE A  42     -24.917  -2.499 -45.544  0.52 14.80           H  
ATOM    699 HG21AILE A  42     -24.042   1.251 -44.135  0.52 15.03           H  
ATOM    701 HG22AILE A  42     -23.569  -0.023 -43.291  0.52 15.03           H  
ATOM    703 HG23AILE A  42     -22.842   0.337 -44.671  0.52 15.03           H  
ATOM    705 HD11AILE A  42     -22.216  -1.635 -45.373  0.52 24.90           H  
ATOM    707 HD12AILE A  42     -22.670  -3.103 -45.818  0.52 24.90           H  
ATOM    709 HD13AILE A  42     -23.021  -1.844 -46.740  0.52 24.90           H  
ATOM    711  N   PHE A  43     -26.570   1.511 -42.947  1.00  9.64           N  
ATOM    712  CA  PHE A  43     -27.172   2.796 -42.664  1.00 10.33           C  
ATOM    713  C   PHE A  43     -26.112   3.812 -42.252  1.00  9.71           C  
ATOM    714  O   PHE A  43     -25.071   3.457 -41.712  1.00 10.86           O  
ATOM    715  CB  PHE A  43     -28.164   2.703 -41.472  1.00  9.97           C  
ATOM    716  CG  PHE A  43     -29.316   1.778 -41.839  1.00 10.55           C  
ATOM    717  CD1 PHE A  43     -30.407   2.280 -42.519  1.00 11.95           C  
ATOM    718  CD2 PHE A  43     -29.327   0.430 -41.511  1.00 12.32           C  
ATOM    719  CE1 PHE A  43     -31.486   1.481 -42.908  1.00 13.55           C  
ATOM    720  CE2 PHE A  43     -30.381  -0.403 -41.888  1.00 13.95           C  
ATOM    721  CZ  PHE A  43     -31.443   0.145 -42.575  1.00 14.75           C  
ATOM    722  H   PHE A  43     -26.211   1.056 -42.285  1.00 11.56           H  
ATOM    723  HA  PHE A  43     -27.654   3.126 -43.476  1.00 12.40           H  
ATOM    724  HB2 PHE A  43     -27.695   2.355 -40.673  1.00 11.96           H  
ATOM    725  HB3 PHE A  43     -28.513   3.604 -41.257  1.00 11.96           H  
ATOM    726  HD1 PHE A  43     -30.425   3.205 -42.732  1.00 14.34           H  
ATOM    727  HD2 PHE A  43     -28.601   0.065 -41.019  1.00 14.78           H  
ATOM    728  HE1 PHE A  43     -32.222   1.846 -43.386  1.00 16.26           H  
ATOM    729  HE2 PHE A  43     -30.367  -1.328 -41.676  1.00 16.74           H  
ATOM    730  HZ  PHE A  43     -32.167  -0.416 -42.825  1.00 17.70           H  
ATOM    731  N   ASN A  44     -26.381   5.105 -42.489  1.00  9.14           N  
ATOM    732  CA  ASN A  44     -25.601   6.173 -41.894  1.00  9.47           C  
ATOM    733  C   ASN A  44     -26.198   6.530 -40.533  1.00  8.66           C  
ATOM    734  O   ASN A  44     -27.357   6.938 -40.441  1.00 10.66           O  
ATOM    735  CB  ASN A  44     -25.621   7.431 -42.777  1.00  9.99           C  
ATOM    736  CG  ASN A  44     -24.818   7.254 -44.041  1.00 10.73           C  
ATOM    737  OD1 ASN A  44     -23.673   6.751 -44.019  1.00 11.19           O  
ATOM    738  ND2 ASN A  44     -25.392   7.619 -45.161  1.00 12.23           N  
ATOM    739  H   ASN A  44     -27.052   5.310 -43.022  1.00 10.97           H  
ATOM    740  HA  ASN A  44     -24.657   5.867 -41.774  1.00 11.37           H  
ATOM    741  HB2 ASN A  44     -26.558   7.645 -43.015  1.00 11.98           H  
ATOM    742  HB3 ASN A  44     -25.256   8.193 -42.264  1.00 11.98           H  
ATOM    743 HD21 ASN A  44     -26.199   7.970 -45.148  1.00 14.68           H  
ATOM    744 HD22 ASN A  44     -24.971   7.511 -45.927  1.00 14.68           H  
ATOM    745  N   MET A  45     -25.405   6.376 -39.462  1.00  9.12           N  
ATOM    746  CA  MET A  45     -25.730   6.854 -38.136  1.00  9.59           C  
ATOM    747  C   MET A  45     -25.083   8.209 -37.882  1.00  9.76           C  
ATOM    748  O   MET A  45     -23.877   8.335 -38.116  1.00 11.58           O  
ATOM    749  CB  MET A  45     -25.215   5.865 -37.091  1.00  9.67           C  
ATOM    750  CG  MET A  45     -25.485   6.290 -35.660  1.00  9.88           C  
ATOM    751  SD  MET A  45     -24.659   5.172 -34.514  1.00 10.37           S  
ATOM    752  CE  MET A  45     -25.197   5.893 -32.962  1.00  9.53           C  
ATOM    753  H   MET A  45     -24.638   5.959 -39.573  1.00 10.94           H  
ATOM    754  HA  MET A  45     -26.723   6.941 -38.050  1.00 11.50           H  
ATOM    755  HB2 MET A  45     -25.640   4.985 -37.248  1.00 11.60           H  
ATOM    756  HB3 MET A  45     -24.239   5.753 -37.212  1.00 11.60           H  
ATOM    757  HG2 MET A  45     -25.155   7.213 -35.520  1.00 11.86           H  
ATOM    758  HG3 MET A  45     -26.459   6.281 -35.488  1.00 11.86           H  
ATOM    759  HE1 MET A  45     -26.177   5.871 -32.914  1.00 14.29           H  
ATOM    760  HE2 MET A  45     -24.823   5.380 -32.216  1.00 14.29           H  
ATOM    761  HE3 MET A  45     -24.889   6.822 -32.908  1.00 14.29           H  
ATOM    762  N   VAL A  46     -25.899   9.146 -37.358  1.00  8.67           N  
ATOM    763  CA  VAL A  46     -25.343  10.371 -36.800  1.00  9.42           C  
ATOM    764  C   VAL A  46     -25.149  10.181 -35.300  1.00  9.00           C  
ATOM    765  O   VAL A  46     -26.098   9.920 -34.573  1.00  9.12           O  
ATOM    766  CB  VAL A  46     -26.274  11.575 -37.044  1.00  9.89           C  
ATOM    767  CG1 VAL A  46     -25.754  12.795 -36.314  1.00 11.14           C  
ATOM    768  CG2 VAL A  46     -26.406  11.817 -38.541  1.00 10.54           C  
ATOM    769  H   VAL A  46     -26.770   9.016 -37.353  1.00 10.40           H  
ATOM    770  HA  VAL A  46     -24.456  10.552 -37.226  1.00 11.31           H  
ATOM    771  HB  VAL A  46     -27.178  11.352 -36.680  1.00 11.87           H  
ATOM    772 HG11 VAL A  46     -25.678  12.595 -35.357  1.00 16.71           H  
ATOM    773 HG12 VAL A  46     -24.872  13.036 -36.668  1.00 16.71           H  
ATOM    774 HG13 VAL A  46     -26.373  13.542 -36.444  1.00 16.71           H  
ATOM    775 HG21 VAL A  46     -26.760  11.011 -38.972  1.00 15.81           H  
ATOM    776 HG22 VAL A  46     -27.017  12.567 -38.697  1.00 15.81           H  
ATOM    777 HG23 VAL A  46     -25.526  12.028 -38.917  1.00 15.81           H  
ATOM    778  N   VAL A  47     -23.909  10.265 -34.838  1.00  9.03           N  
ATOM    779  CA  VAL A  47     -23.586  10.087 -33.421  1.00  8.95           C  
ATOM    780  C   VAL A  47     -23.841  11.370 -32.673  1.00  7.94           C  
ATOM    781  O   VAL A  47     -23.339  12.412 -33.096  1.00  9.21           O  
ATOM    782  CB  VAL A  47     -22.150   9.606 -33.213  1.00  9.53           C  
ATOM    783  CG1 VAL A  47     -21.845   9.514 -31.725  1.00 11.22           C  
ATOM    784  CG2 VAL A  47     -21.907   8.278 -33.919  1.00 11.51           C  
ATOM    785  H   VAL A  47     -23.257  10.434 -35.403  1.00 10.84           H  
ATOM    786  HA  VAL A  47     -24.200   9.390 -33.052  1.00 10.74           H  
ATOM    787  HB  VAL A  47     -21.536  10.286 -33.612  1.00 11.44           H  
ATOM    788 HG11 VAL A  47     -21.997  10.386 -31.306  1.00 16.83           H  
ATOM    789 HG12 VAL A  47     -22.433   8.846 -31.312  1.00 16.83           H  
ATOM    790 HG13 VAL A  47     -20.911   9.248 -31.599  1.00 16.83           H  
ATOM    791 HG21 VAL A  47     -22.110   8.373 -34.872  1.00 17.26           H  
ATOM    792 HG22 VAL A  47     -20.967   8.018 -33.810  1.00 17.26           H  
ATOM    793 HG23 VAL A  47     -22.483   7.590 -33.528  1.00 17.26           H  
ATOM    794  N   GLU A  48     -24.577  11.304 -31.572  1.00  8.72           N  
ATOM    795  CA  GLU A  48     -24.792  12.445 -30.696  1.00  7.36           C  
ATOM    796  C   GLU A  48     -23.928  12.379 -29.424  1.00  8.00           C  
ATOM    797  O   GLU A  48     -23.323  13.392 -29.031  1.00  9.06           O  
ATOM    798  CB  GLU A  48     -26.276  12.571 -30.310  1.00  8.66           C  
ATOM    799  CG  GLU A  48     -27.153  12.934 -31.516  1.00  9.67           C  
ATOM    800  CD  GLU A  48     -28.606  12.620 -31.281  1.00  8.64           C  
ATOM    801  OE1 GLU A  48     -28.858  11.618 -30.579  1.00  9.46           O  
ATOM    802  OE2 GLU A  48     -29.491  13.343 -31.773  1.00 10.48           O  
ATOM    803  H   GLU A  48     -24.951  10.536 -31.362  1.00 10.47           H  
ATOM    804  HA  GLU A  48     -24.534  13.271 -31.198  1.00  8.84           H  
ATOM    805  HB2 GLU A  48     -26.587  11.712 -29.928  1.00 10.39           H  
ATOM    806  HB3 GLU A  48     -26.374  13.268 -29.614  1.00 10.39           H  
ATOM    807  HG2 GLU A  48     -27.057  13.901 -31.707  1.00 11.60           H  
ATOM    808  HG3 GLU A  48     -26.837  12.434 -32.310  1.00 11.60           H  
ATOM    809  N   ILE A  49     -23.950  11.238 -28.750  1.00  7.59           N  
ATOM    810  CA  ILE A  49     -23.415  11.050 -27.400  1.00  7.38           C  
ATOM    811  C   ILE A  49     -22.405   9.913 -27.371  1.00  8.33           C  
ATOM    812  O   ILE A  49     -22.794   8.754 -27.618  1.00  8.87           O  
ATOM    813  CB  ILE A  49     -24.573  10.807 -26.399  1.00  7.97           C  
ATOM    814  CG1 ILE A  49     -25.484  12.037 -26.301  1.00  8.72           C  
ATOM    815  CG2 ILE A  49     -24.042  10.427 -25.033  1.00  9.51           C  
ATOM    816  CD1 ILE A  49     -26.761  11.837 -25.527  1.00  8.37           C  
ATOM    817  H   ILE A  49     -24.315  10.541 -29.142  1.00  9.11           H  
ATOM    818  HA  ILE A  49     -22.944  11.891 -27.132  1.00  8.86           H  
ATOM    819  HB  ILE A  49     -25.121  10.043 -26.740  1.00  9.56           H  
ATOM    820 HG12 ILE A  49     -24.974  12.772 -25.877  1.00 10.46           H  
ATOM    821 HG13 ILE A  49     -25.718  12.327 -27.219  1.00 10.46           H  
ATOM    822 HG21 ILE A  49     -23.466   9.638 -25.115  1.00 14.27           H  
ATOM    823 HG22 ILE A  49     -23.524  11.173 -24.665  1.00 14.27           H  
ATOM    824 HG23 ILE A  49     -24.791  10.223 -24.436  1.00 14.27           H  
ATOM    825 HD11 ILE A  49     -26.548  11.568 -24.609  1.00 12.55           H  
ATOM    826 HD12 ILE A  49     -27.269  12.675 -25.512  1.00 12.55           H  
ATOM    827 HD13 ILE A  49     -27.298  11.138 -25.956  1.00 12.55           H  
ATOM    828  N   PRO A  50     -21.147  10.193 -27.063  1.00  7.64           N  
ATOM    829  CA  PRO A  50     -20.171   9.104 -26.911  1.00  7.99           C  
ATOM    830  C   PRO A  50     -20.488   8.212 -25.706  1.00  8.01           C  
ATOM    831  O   PRO A  50     -20.929   8.690 -24.664  1.00  8.53           O  
ATOM    832  CB  PRO A  50     -18.840   9.814 -26.706  1.00  8.86           C  
ATOM    833  CG  PRO A  50     -19.031  11.163 -27.312  1.00  9.47           C  
ATOM    834  CD  PRO A  50     -20.476  11.493 -26.989  1.00  8.69           C  
ATOM    835  HA  PRO A  50     -20.140   8.554 -27.744  1.00  9.59           H  
ATOM    836  HB2 PRO A  50     -18.625   9.889 -25.742  1.00 10.63           H  
ATOM    837  HB3 PRO A  50     -18.108   9.325 -27.160  1.00 10.63           H  
ATOM    838  HG2 PRO A  50     -18.416  11.826 -26.909  1.00 11.36           H  
ATOM    839  HG3 PRO A  50     -18.882  11.138 -28.291  1.00 11.36           H  
ATOM    840  HD2 PRO A  50     -20.558  11.884 -26.083  1.00 10.43           H  
ATOM    841  HD3 PRO A  50     -20.854  12.126 -27.649  1.00 10.43           H  
ATOM    842  N   ARG A  51     -20.186   6.923 -25.812  1.00  7.95           N  
ATOM    843  CA  ARG A  51     -20.309   6.011 -24.689  1.00  6.93           C  
ATOM    844  C   ARG A  51     -19.559   6.575 -23.473  1.00  8.02           C  
ATOM    845  O   ARG A  51     -18.458   7.105 -23.600  1.00  8.07           O  
ATOM    846  CB  ARG A  51     -19.776   4.630 -25.030  1.00  8.36           C  
ATOM    847  CG  ARG A  51     -20.079   3.567 -24.000  1.00  8.68           C  
ATOM    848  CD  ARG A  51     -19.676   2.178 -24.409  1.00  8.90           C  
ATOM    849  NE  ARG A  51     -18.249   1.930 -24.492  1.00  8.70           N  
ATOM    850  CZ  ARG A  51     -17.553   1.668 -25.577  1.00  8.94           C  
ATOM    851  NH1 ARG A  51     -18.115   1.736 -26.790  1.00 10.36           N  
ATOM    852  NH2 ARG A  51     -16.257   1.406 -25.489  1.00 10.61           N  
ATOM    853  H   ARG A  51     -19.902   6.612 -26.585  1.00  9.54           H  
ATOM    854  HA  ARG A  51     -21.278   5.928 -24.454  1.00  8.32           H  
ATOM    855  HB2 ARG A  51     -20.160   4.348 -25.897  1.00 10.03           H  
ATOM    856  HB3 ARG A  51     -18.794   4.690 -25.143  1.00 10.03           H  
ATOM    857  HG2 ARG A  51     -19.612   3.798 -23.158  1.00 10.41           H  
ATOM    858  HG3 ARG A  51     -21.051   3.574 -23.814  1.00 10.41           H  
ATOM    859  HD2 ARG A  51     -20.065   1.537 -23.762  1.00 10.69           H  
ATOM    860  HD3 ARG A  51     -20.076   1.985 -25.294  1.00 10.69           H  
ATOM    861  HE  ARG A  51     -17.800   1.957 -23.735  1.00 10.44           H  
ATOM    862 HH11 ARG A  51     -18.961   1.959 -26.870  1.00 12.43           H  
ATOM    863 HH12 ARG A  51     -17.635   1.558 -27.507  1.00 12.43           H  
ATOM    864 HH21 ARG A  51     -15.860   1.408 -24.704  1.00 12.74           H  
ATOM    865 HH22 ARG A  51     -15.793   1.232 -26.217  1.00 12.74           H  
ATOM    866  N   TRP A  52     -20.179   6.435 -22.315  1.00  7.64           N  
ATOM    867  CA  TRP A  52     -19.691   6.728 -20.989  1.00  8.10           C  
ATOM    868  C   TRP A  52     -19.594   8.234 -20.727  1.00  9.26           C  
ATOM    869  O   TRP A  52     -18.929   8.691 -19.798  1.00 11.95           O  
ATOM    870  CB  TRP A  52     -18.357   6.017 -20.701  1.00  8.61           C  
ATOM    871  CG  TRP A  52     -18.504   4.514 -20.658  1.00  8.08           C  
ATOM    872  CD1 TRP A  52     -19.524   3.776 -20.122  1.00  8.48           C  
ATOM    873  CD2 TRP A  52     -17.551   3.569 -21.173  1.00  8.12           C  
ATOM    874  NE1 TRP A  52     -19.282   2.443 -20.264  1.00  8.99           N  
ATOM    875  CE2 TRP A  52     -18.065   2.274 -20.905  1.00  8.18           C  
ATOM    876  CE3 TRP A  52     -16.317   3.680 -21.828  1.00  8.59           C  
ATOM    877  CZ2 TRP A  52     -17.375   1.123 -21.279  1.00  9.14           C  
ATOM    878  CZ3 TRP A  52     -15.621   2.535 -22.192  1.00  9.73           C  
ATOM    879  CH2 TRP A  52     -16.151   1.261 -21.920  1.00  9.23           C  
ATOM    880  H   TRP A  52     -21.000   6.121 -22.358  1.00  9.16           H  
ATOM    881  HA  TRP A  52     -20.362   6.362 -20.344  1.00  9.72           H  
ATOM    882  HB2 TRP A  52     -17.703   6.258 -21.404  1.00 10.33           H  
ATOM    883  HB3 TRP A  52     -18.001   6.333 -19.834  1.00 10.33           H  
ATOM    884  HD1 TRP A  52     -20.296   4.143 -19.707  1.00 10.18           H  
ATOM    885  HE1 TRP A  52     -19.812   1.795 -19.992  1.00 10.79           H  
ATOM    886  HE3 TRP A  52     -15.958   4.537 -22.023  1.00 10.31           H  
ATOM    887  HZ2 TRP A  52     -17.733   0.262 -21.100  1.00 10.97           H  
ATOM    888  HZ3 TRP A  52     -14.780   2.614 -22.628  1.00 11.67           H  
ATOM    889  HH2 TRP A  52     -15.665   0.485 -22.177  1.00 11.08           H  
ATOM    890  N   THR A  53     -20.371   9.027 -21.482  1.00  9.00           N  
ATOM    891  CA  THR A  53     -20.529  10.428 -21.206  1.00  8.38           C  
ATOM    892  C   THR A  53     -21.936  10.745 -20.720  1.00  8.58           C  
ATOM    893  O   THR A  53     -22.820   9.876 -20.744  1.00  9.33           O  
ATOM    894  CB  THR A  53     -20.120  11.301 -22.414  1.00  8.94           C  
ATOM    895  OG1 THR A  53     -21.090  11.149 -23.453  1.00  9.20           O  
ATOM    896  CG2 THR A  53     -18.708  10.970 -22.884  1.00 11.27           C  
ATOM    897  H   THR A  53     -20.797   8.678 -22.169  1.00 10.80           H  
ATOM    898  HA  THR A  53     -19.903  10.652 -20.459  1.00 10.05           H  
ATOM    899  HB  THR A  53     -20.132  12.257 -22.121  1.00 10.72           H  
ATOM    900  HG1 THR A  53     -20.707  10.906 -24.160  1.00 13.80           H  
ATOM    901 HG21 THR A  53     -18.663  10.027 -23.148  1.00 16.91           H  
ATOM    902 HG22 THR A  53     -18.477  11.535 -23.651  1.00 16.91           H  
ATOM    903 HG23 THR A  53     -18.073  11.134 -22.156  1.00 16.91           H  
ATOM    904  N   ASN A  54     -22.136  11.976 -20.246  1.00  8.59           N  
ATOM    905  CA  ASN A  54     -23.370  12.408 -19.596  1.00  7.99           C  
ATOM    906  C   ASN A  54     -24.104  13.511 -20.321  1.00  7.71           C  
ATOM    907  O   ASN A  54     -25.350  13.586 -20.286  1.00  8.56           O  
ATOM    908  CB  ASN A  54     -23.082  12.909 -18.168  1.00  7.74           C  
ATOM    909  CG  ASN A  54     -22.426  11.864 -17.303  1.00  7.51           C  
ATOM    910  OD1 ASN A  54     -21.185  11.811 -17.212  1.00  9.41           O  
ATOM    911  ND2 ASN A  54     -23.190  11.008 -16.682  1.00  8.28           N  
ATOM    912  H   ASN A  54     -21.486  12.563 -20.331  1.00 10.30           H  
ATOM    913  HA  ASN A  54     -23.981  11.619 -19.531  1.00  9.58           H  
ATOM    914  HB2 ASN A  54     -22.493  13.702 -18.217  1.00  9.29           H  
ATOM    915  HB3 ASN A  54     -23.933  13.189 -17.746  1.00  9.29           H  
ATOM    916 HD21 ASN A  54     -24.065  11.063 -16.759  1.00  9.94           H  
ATOM    917 HD22 ASN A  54     -22.830  10.378 -16.185  1.00  9.94           H  
ATOM    918  N   ALA A  55     -23.414  14.466 -20.951  1.00  8.25           N  
ATOM    919  CA  ALA A  55     -24.077  15.608 -21.606  1.00  8.52           C  
ATOM    920  C   ALA A  55     -25.104  15.094 -22.623  1.00  7.37           C  
ATOM    921  O   ALA A  55     -24.778  14.317 -23.499  1.00  8.49           O  
ATOM    922  CB  ALA A  55     -23.052  16.522 -22.261  1.00  9.08           C  
ATOM    923  H   ALA A  55     -22.536  14.410 -20.978  1.00  9.90           H  
ATOM    924  HA  ALA A  55     -24.564  16.132 -20.906  1.00 10.22           H  
ATOM    925  HB1 ALA A  55     -22.409  16.828 -21.587  1.00 13.63           H  
ATOM    926  HB2 ALA A  55     -22.578  16.031 -22.964  1.00 13.63           H  
ATOM    927  HB3 ALA A  55     -23.507  17.296 -22.653  1.00 13.63           H  
ATOM    928  N   LYS A  56     -26.340  15.595 -22.516  1.00  9.01           N  
ATOM    929  CA  LYS A  56     -27.398  15.092 -23.345  1.00  8.16           C  
ATOM    930  C   LYS A  56     -27.456  15.909 -24.650  1.00  8.71           C  
ATOM    931  O   LYS A  56     -28.276  16.821 -24.816  1.00  9.00           O  
ATOM    932  CB  LYS A  56     -28.738  15.094 -22.606  1.00  9.52           C  
ATOM    933  CG  LYS A  56     -29.681  14.000 -23.111  1.00 11.44           C  
ATOM    934  CD  LYS A  56     -30.100  14.018 -24.558  1.00 12.17           C  
ATOM    935  CE  LYS A  56     -31.072  12.883 -24.862  1.00 18.11           C  
ATOM    936  NZ  LYS A  56     -31.502  12.868 -26.284  1.00 21.77           N  
ATOM    937  H   LYS A  56     -26.505  16.235 -21.936  1.00 10.81           H  
ATOM    938  HA  LYS A  56     -27.179  14.145 -23.582  1.00  9.79           H  
ATOM    939  HB2 LYS A  56     -28.577  14.961 -21.638  1.00 11.42           H  
ATOM    940  HB3 LYS A  56     -29.172  15.976 -22.722  1.00 11.42           H  
ATOM    941  HG2 LYS A  56     -29.248  13.128 -22.935  1.00 13.73           H  
ATOM    942  HG3 LYS A  56     -30.502  14.034 -22.560  1.00 13.73           H  
ATOM    943  HD2 LYS A  56     -30.531  14.885 -24.765  1.00 14.60           H  
ATOM    944  HD3 LYS A  56     -29.300  13.929 -25.133  1.00 14.60           H  
ATOM    945  HE2 LYS A  56     -30.638  12.019 -24.646  1.00 21.73           H  
ATOM    946  HE3 LYS A  56     -31.870  12.976 -24.283  1.00 21.73           H  
ATOM    947  HZ1 LYS A  56     -30.771  12.798 -26.822  1.00 32.66           H  
ATOM    948  HZ2 LYS A  56     -32.051  12.157 -26.427  1.00 32.66           H  
ATOM    949  HZ3 LYS A  56     -31.947  13.638 -26.475  1.00 32.66           H  
ATOM    950  N   LEU A  57     -26.533  15.548 -25.531  1.00  8.87           N  
ATOM    951  CA  LEU A  57     -26.395  16.197 -26.824  1.00  9.17           C  
ATOM    952  C   LEU A  57     -27.379  15.621 -27.821  1.00  8.93           C  
ATOM    953  O   LEU A  57     -27.580  14.425 -27.784  1.00  9.52           O  
ATOM    954  CB  LEU A  57     -24.944  16.055 -27.319  1.00  9.25           C  
ATOM    955  CG  LEU A  57     -23.877  16.496 -26.306  1.00  9.43           C  
ATOM    956  CD1 LEU A  57     -22.484  16.248 -26.878  1.00 10.57           C  
ATOM    957  CD2 LEU A  57     -24.067  17.953 -25.901  1.00 12.55           C  
ATOM    958  H   LEU A  57     -25.985  14.891 -25.326  1.00 10.65           H  
ATOM    959  HA  LEU A  57     -26.595  17.171 -26.711  1.00 11.00           H  
ATOM    960  HB2 LEU A  57     -24.783  15.107 -27.556  1.00 11.10           H  
ATOM    961  HB3 LEU A  57     -24.837  16.591 -28.144  1.00 11.10           H  
ATOM    962  HG  LEU A  57     -23.978  15.933 -25.487  1.00 11.32           H  
ATOM    963 HD11 LEU A  57     -22.393  15.302 -27.119  1.00 15.86           H  
ATOM    964 HD12 LEU A  57     -22.355  16.801 -27.676  1.00 15.86           H  
ATOM    965 HD13 LEU A  57     -21.810  16.480 -26.206  1.00 15.86           H  
ATOM    966 HD21 LEU A  57     -24.968  18.075 -25.535  1.00 18.82           H  
ATOM    967 HD22 LEU A  57     -23.404  18.193 -25.221  1.00 18.82           H  
ATOM    968 HD23 LEU A  57     -23.953  18.529 -26.686  1.00 18.82           H  
ATOM    969  N  AGLU A  58     -28.066  16.437 -28.609  0.55 10.03           N  
ATOM    971  CA AGLU A  58     -29.095  16.016 -29.558  0.55  9.34           C  
ATOM    973  C  AGLU A  58     -29.002  16.785 -30.871  0.55  9.81           C  
ATOM    975  O  AGLU A  58     -28.682  17.978 -30.814  0.55  8.88           O  
ATOM    977  CB AGLU A  58     -30.505  16.241 -29.005  0.55 10.25           C  
ATOM    979  CG AGLU A  58     -30.875  15.494 -27.741  0.55 10.23           C  
ATOM    981  CD AGLU A  58     -32.336  15.587 -27.348  0.55  8.76           C  
ATOM    983  OE1AGLU A  58     -32.997  16.521 -27.860  0.55 10.62           O  
ATOM    985  OE2AGLU A  58     -32.797  14.731 -26.565  0.55  9.29           O  
ATOM    987  H  AGLU A  58     -27.889  17.299 -28.557  0.55 12.04           H  
ATOM    989  HA AGLU A  58     -28.976  15.041 -29.748  0.55 11.21           H  
ATOM    991  HB2AGLU A  58     -30.616  17.209 -28.832  0.55 12.30           H  
ATOM    993  HB3AGLU A  58     -31.155  15.992 -29.710  0.55 12.30           H  
ATOM    995  HG2AGLU A  58     -30.642  14.539 -27.861  0.55 12.28           H  
ATOM    997  HG3AGLU A  58     -30.326  15.844 -26.996  0.55 12.28           H  
ATOM    999  N   ILE A  59     -29.291  16.191 -32.021  1.00  9.04           N  
ATOM   1000  CA  ILE A  59     -29.696  16.931 -33.215  1.00  8.63           C  
ATOM   1001  C   ILE A  59     -30.853  17.827 -32.812  1.00  8.89           C  
ATOM   1002  O   ILE A  59     -31.880  17.356 -32.308  1.00 10.76           O  
ATOM   1003  CB  ILE A  59     -30.081  15.983 -34.351  1.00  8.80           C  
ATOM   1004  CG1 ILE A  59     -28.941  15.082 -34.820  1.00 10.23           C  
ATOM   1005  CG2 ILE A  59     -30.666  16.749 -35.528  1.00 11.64           C  
ATOM   1006  CD1 ILE A  59     -29.328  14.031 -35.811  1.00 10.80           C  
ATOM   1007  H   ILE A  59     -29.239  15.314 -32.067  1.00 10.85           H  
ATOM   1008  HA  ILE A  59     -28.932  17.505 -33.515  1.00 10.36           H  
ATOM   1009  HB  ILE A  59     -30.803  15.386 -34.003  1.00 10.56           H  
ATOM   1010 HG12 ILE A  59     -28.238  15.649 -35.223  1.00 12.27           H  
ATOM   1011 HG13 ILE A  59     -28.549  14.636 -34.028  1.00 12.27           H  
ATOM   1012 HG21 ILE A  59     -31.463  17.239 -35.236  1.00 17.47           H  
ATOM   1013 HG22 ILE A  59     -30.000  17.383 -35.868  1.00 17.47           H  
ATOM   1014 HG23 ILE A  59     -30.910  16.121 -36.238  1.00 17.47           H  
ATOM   1015 HD11 ILE A  59     -29.697  14.457 -36.612  1.00 16.21           H  
ATOM   1016 HD12 ILE A  59     -28.538  13.506 -36.055  1.00 16.21           H  
ATOM   1017 HD13 ILE A  59     -30.003  13.441 -35.415  1.00 16.21           H  
ATOM   1018  N   THR A  60     -30.749  19.131 -33.070  1.00  9.27           N  
ATOM   1019  CA  THR A  60     -31.835  20.007 -32.665  1.00  9.21           C  
ATOM   1020  C   THR A  60     -32.804  20.208 -33.811  1.00  9.84           C  
ATOM   1021  O   THR A  60     -32.435  20.466 -34.951  1.00 10.28           O  
ATOM   1022  CB  THR A  60     -31.295  21.337 -32.136  1.00 11.66           C  
ATOM   1023  OG1 THR A  60     -32.375  22.047 -31.536  1.00 21.91           O  
ATOM   1024  CG2 THR A  60     -30.772  22.333 -33.123  1.00 13.81           C  
ATOM   1025  H   THR A  60     -30.039  19.454 -33.477  1.00 11.12           H  
ATOM   1026  HA  THR A  60     -32.329  19.558 -31.920  1.00 11.05           H  
ATOM   1027  HB  THR A  60     -30.594  21.158 -31.445  1.00 14.00           H  
ATOM   1028  HG1 THR A  60     -32.728  21.570 -30.942  1.00 32.87           H  
ATOM   1029 HG21 THR A  60     -30.038  21.931 -33.634  1.00 20.72           H  
ATOM   1030 HG22 THR A  60     -31.490  22.596 -33.734  1.00 20.72           H  
ATOM   1031 HG23 THR A  60     -30.442  23.123 -32.646  1.00 20.72           H  
ATOM   1032  N   LYS A  61     -34.110  20.058 -33.548  1.00  9.35           N  
ATOM   1033  CA  LYS A  61     -35.116  20.155 -34.570  1.00  9.17           C  
ATOM   1034  C   LYS A  61     -35.387  21.601 -34.992  1.00  8.99           C  
ATOM   1035  O   LYS A  61     -35.857  21.775 -36.129  1.00 11.27           O  
ATOM   1036  CB  LYS A  61     -36.403  19.512 -34.075  1.00 10.89           C  
ATOM   1037  CG  LYS A  61     -36.299  18.021 -33.815  1.00 13.45           C  
ATOM   1038  CD  LYS A  61     -37.619  17.418 -33.337  1.00 14.29           C  
ATOM   1039  CE  LYS A  61     -37.998  17.760 -31.929  1.00 12.49           C  
ATOM   1040  NZ  LYS A  61     -36.980  17.481 -30.922  1.00 14.02           N  
ATOM   1041  H   LYS A  61     -34.360  19.896 -32.720  1.00 11.22           H  
ATOM   1042  HA  LYS A  61     -34.799  19.647 -35.370  1.00 11.01           H  
ATOM   1043  HB2 LYS A  61     -36.680  19.962 -33.237  1.00 13.06           H  
ATOM   1044  HB3 LYS A  61     -37.114  19.668 -34.747  1.00 13.06           H  
ATOM   1045  HG2 LYS A  61     -36.017  17.565 -34.648  1.00 16.14           H  
ATOM   1046  HG3 LYS A  61     -35.603  17.859 -33.130  1.00 16.14           H  
ATOM   1047  HD2 LYS A  61     -38.342  17.724 -33.941  1.00 17.15           H  
ATOM   1048  HD3 LYS A  61     -37.562  16.433 -33.417  1.00 17.15           H  
ATOM   1049  HE2 LYS A  61     -38.220  18.724 -31.891  1.00 14.99           H  
ATOM   1050  HE3 LYS A  61     -38.817  17.257 -31.695  1.00 14.99           H  
ATOM   1051  HZ1 LYS A  61     -36.768  16.597 -30.942  1.00 21.03           H  
ATOM   1052  HZ2 LYS A  61     -36.236  17.975 -31.095  1.00 21.03           H  
ATOM   1053  HZ3 LYS A  61     -37.302  17.697 -30.098  1.00 21.03           H  
ATOM   1054  N   GLU A  62     -35.168  22.573 -34.110  1.00  9.47           N  
ATOM   1055  CA  GLU A  62     -35.672  23.908 -34.324  1.00 10.19           C  
ATOM   1056  C   GLU A  62     -34.630  24.929 -34.701  1.00 11.76           C  
ATOM   1057  O   GLU A  62     -34.914  26.118 -34.597  1.00 18.18           O  
ATOM   1058  CB  GLU A  62     -36.464  24.368 -33.079  1.00 11.67           C  
ATOM   1059  CG  GLU A  62     -37.589  23.423 -32.695  1.00 12.16           C  
ATOM   1060  CD  GLU A  62     -37.238  22.273 -31.791  1.00 11.95           C  
ATOM   1061  OE1 GLU A  62     -36.084  22.110 -31.312  1.00 16.63           O  
ATOM   1062  OE2 GLU A  62     -38.154  21.443 -31.555  1.00 14.00           O  
ATOM   1063  H   GLU A  62     -34.706  22.398 -33.382  1.00 11.37           H  
ATOM   1064  HA  GLU A  62     -36.322  23.858 -35.082  1.00 12.22           H  
ATOM   1065  HB2 GLU A  62     -35.840  24.450 -32.315  1.00 14.00           H  
ATOM   1066  HB3 GLU A  62     -36.845  25.264 -33.254  1.00 14.00           H  
ATOM   1067  HG2 GLU A  62     -38.298  23.954 -32.252  1.00 14.60           H  
ATOM   1068  HG3 GLU A  62     -37.975  23.052 -33.526  1.00 14.60           H  
ATOM   1069  N   GLU A  63     -33.452  24.508 -35.141  1.00  9.69           N  
ATOM   1070  CA  GLU A  63     -32.441  25.446 -35.656  1.00  9.73           C  
ATOM   1071  C   GLU A  63     -32.081  25.010 -37.085  1.00  9.91           C  
ATOM   1072  O   GLU A  63     -32.095  23.823 -37.415  1.00 10.25           O  
ATOM   1073  CB  GLU A  63     -31.179  25.446 -34.785  1.00  9.34           C  
ATOM   1074  CG  GLU A  63     -31.387  25.949 -33.390  1.00  9.84           C  
ATOM   1075  CD  GLU A  63     -30.132  26.085 -32.563  1.00 10.81           C  
ATOM   1076  OE1 GLU A  63     -29.079  26.455 -33.138  1.00 12.42           O  
ATOM   1077  OE2 GLU A  63     -30.174  25.824 -31.336  1.00 10.97           O  
ATOM   1078  H   GLU A  63     -33.270  23.647 -35.123  1.00 11.63           H  
ATOM   1079  HA  GLU A  63     -32.827  26.368 -35.679  1.00 11.68           H  
ATOM   1080  HB2 GLU A  63     -30.827  24.522 -34.739  1.00 11.21           H  
ATOM   1081  HB3 GLU A  63     -30.492  26.007 -35.224  1.00 11.21           H  
ATOM   1082  HG2 GLU A  63     -31.829  26.833 -33.437  1.00 11.80           H  
ATOM   1083  HG3 GLU A  63     -32.005  25.332 -32.922  1.00 11.80           H  
ATOM   1084  N   THR A  64     -31.728  25.990 -37.906  1.00 10.50           N  
ATOM   1085  CA  THR A  64     -31.479  25.707 -39.326  1.00  9.98           C  
ATOM   1086  C   THR A  64     -30.257  24.816 -39.507  1.00  9.96           C  
ATOM   1087  O   THR A  64     -29.178  25.061 -38.959  1.00 10.67           O  
ATOM   1088  CB  THR A  64     -31.365  27.040 -40.090  1.00 10.87           C  
ATOM   1089  OG1 THR A  64     -32.503  27.861 -39.786  1.00 12.54           O  
ATOM   1090  CG2 THR A  64     -31.363  26.812 -41.593  1.00 12.64           C  
ATOM   1091  H   THR A  64     -31.641  26.810 -37.600  1.00 12.60           H  
ATOM   1092  HA  THR A  64     -32.273  25.214 -39.685  1.00 11.98           H  
ATOM   1093  HB  THR A  64     -30.527  27.513 -39.819  1.00 13.04           H  
ATOM   1094  HG1 THR A  64     -32.526  28.011 -38.960  1.00 18.81           H  
ATOM   1095 HG21 THR A  64     -30.601  26.245 -41.836  1.00 18.96           H  
ATOM   1096 HG22 THR A  64     -32.197  26.370 -41.858  1.00 18.96           H  
ATOM   1097 HG23 THR A  64     -31.290  27.674 -42.054  1.00 18.96           H  
ATOM   1098  N   LEU A  65     -30.455  23.767 -40.297  1.00 10.00           N  
ATOM   1099  CA  LEU A  65     -29.478  22.719 -40.567  1.00  9.64           C  
ATOM   1100  C   LEU A  65     -29.275  21.797 -39.369  1.00  9.27           C  
ATOM   1101  O   LEU A  65     -28.419  20.903 -39.389  1.00 10.49           O  
ATOM   1102  CB  LEU A  65     -28.152  23.204 -41.191  1.00 10.03           C  
ATOM   1103  CG  LEU A  65     -28.325  24.054 -42.460  1.00 12.21           C  
ATOM   1104  CD1 LEU A  65     -26.977  24.347 -43.133  1.00 14.25           C  
ATOM   1105  CD2 LEU A  65     -29.304  23.427 -43.448  1.00 12.05           C  
ATOM   1106  H   LEU A  65     -31.240  23.699 -40.692  1.00 12.00           H  
ATOM   1107  HA  LEU A  65     -29.900  22.145 -41.268  1.00 11.57           H  
ATOM   1108  HB2 LEU A  65     -27.660  23.737 -40.518  1.00 12.04           H  
ATOM   1109  HB3 LEU A  65     -27.597  22.414 -41.412  1.00 12.04           H  
ATOM   1110  HG  LEU A  65     -28.712  24.932 -42.177  1.00 14.65           H  
ATOM   1111 HD11 LEU A  65     -26.544  23.503 -43.379  1.00 21.37           H  
ATOM   1112 HD12 LEU A  65     -27.124  24.886 -43.938  1.00 21.37           H  
ATOM   1113 HD13 LEU A  65     -26.402  24.840 -42.510  1.00 21.37           H  
ATOM   1114 HD21 LEU A  65     -28.976  22.544 -43.717  1.00 18.07           H  
ATOM   1115 HD22 LEU A  65     -30.182  23.334 -43.023  1.00 18.07           H  
ATOM   1116 HD23 LEU A  65     -29.383  24.001 -44.239  1.00 18.07           H  
ATOM   1117  N   ASN A  66     -30.102  21.985 -38.345  1.00  8.87           N  
ATOM   1118  CA  ASN A  66     -30.224  20.959 -37.292  1.00  8.62           C  
ATOM   1119  C   ASN A  66     -28.901  20.541 -36.699  1.00  9.27           C  
ATOM   1120  O   ASN A  66     -28.579  19.335 -36.603  1.00  9.10           O  
ATOM   1121  CB  ASN A  66     -31.027  19.772 -37.840  1.00  8.23           C  
ATOM   1122  CG  ASN A  66     -32.275  20.217 -38.555  1.00  8.51           C  
ATOM   1123  OD1 ASN A  66     -32.335  20.220 -39.784  1.00  9.84           O  
ATOM   1124  ND2 ASN A  66     -33.286  20.600 -37.800  1.00  9.74           N  
ATOM   1125  H   ASN A  66     -30.578  22.724 -38.296  1.00 10.65           H  
ATOM   1126  HA  ASN A  66     -30.762  21.362 -36.552  1.00 10.34           H  
ATOM   1127  HB2 ASN A  66     -30.460  19.255 -38.466  1.00  9.88           H  
ATOM   1128  HB3 ASN A  66     -31.276  19.174 -37.090  1.00  9.88           H  
ATOM   1129 HD21 ASN A  66     -33.211  20.586 -36.923  1.00 11.69           H  
ATOM   1130 HD22 ASN A  66     -34.037  20.869 -38.172  1.00 11.69           H  
ATOM   1131  N   PRO A  67     -28.113  21.477 -36.210  1.00  9.15           N  
ATOM   1132  CA  PRO A  67     -26.870  21.133 -35.526  1.00  9.45           C  
ATOM   1133  C   PRO A  67     -27.176  20.335 -34.258  1.00  8.92           C  
ATOM   1134  O   PRO A  67     -28.263  20.397 -33.712  1.00  9.79           O  
ATOM   1135  CB  PRO A  67     -26.250  22.492 -35.188  1.00 10.42           C  
ATOM   1136  CG  PRO A  67     -27.437  23.402 -35.058  1.00  9.38           C  
ATOM   1137  CD  PRO A  67     -28.352  22.943 -36.185  1.00 10.13           C  
ATOM   1138  HA  PRO A  67     -26.268  20.614 -36.131  1.00 11.34           H  
ATOM   1139  HB2 PRO A  67     -25.740  22.450 -34.340  1.00 12.50           H  
ATOM   1140  HB3 PRO A  67     -25.647  22.797 -35.912  1.00 12.50           H  
ATOM   1141  HG2 PRO A  67     -27.876  23.293 -34.177  1.00 11.26           H  
ATOM   1142  HG3 PRO A  67     -27.176  24.350 -35.173  1.00 11.26           H  
ATOM   1143  HD2 PRO A  67     -29.300  23.150 -35.987  1.00 12.15           H  
ATOM   1144  HD3 PRO A  67     -28.101  23.363 -37.045  1.00 12.15           H  
ATOM   1145  N   ILE A  68     -26.140  19.668 -33.775  1.00  9.25           N  
ATOM   1146  CA  ILE A  68     -26.198  19.026 -32.481  1.00  8.88           C  
ATOM   1147  C   ILE A  68     -25.859  20.048 -31.416  1.00  9.80           C  
ATOM   1148  O   ILE A  68     -24.867  20.757 -31.495  1.00 10.57           O  
ATOM   1149  CB  ILE A  68     -25.191  17.851 -32.424  1.00  8.43           C  
ATOM   1150  CG1 ILE A  68     -25.612  16.777 -33.448  1.00 10.79           C  
ATOM   1151  CG2 ILE A  68     -25.089  17.316 -31.004  1.00 11.45           C  
ATOM   1152  CD1 ILE A  68     -24.506  15.774 -33.754  1.00 13.16           C  
ATOM   1153  H   ILE A  68     -25.401  19.616 -34.250  1.00 11.10           H  
ATOM   1154  HA  ILE A  68     -27.123  18.678 -32.325  1.00 10.66           H  
ATOM   1155  HB  ILE A  68     -24.293  18.199 -32.690  1.00 10.12           H  
ATOM   1156 HG12 ILE A  68     -26.400  16.289 -33.096  1.00 12.95           H  
ATOM   1157 HG13 ILE A  68     -25.883  17.223 -34.288  1.00 12.95           H  
ATOM   1158 HG21 ILE A  68     -24.815  18.039 -30.401  1.00 17.18           H  
ATOM   1159 HG22 ILE A  68     -25.961  16.970 -30.721  1.00 17.18           H  
ATOM   1160 HG23 ILE A  68     -24.426  16.596 -30.973  1.00 17.18           H  
ATOM   1161 HD11 ILE A  68     -23.727  16.248 -34.113  1.00 19.73           H  
ATOM   1162 HD12 ILE A  68     -24.253  15.306 -32.931  1.00 19.73           H  
ATOM   1163 HD13 ILE A  68     -24.827  15.124 -34.413  1.00 19.73           H  
ATOM   1164  N   ILE A  69     -26.762  20.187 -30.433  1.00  8.26           N  
ATOM   1165  CA  ILE A  69     -26.582  21.055 -29.283  1.00  8.93           C  
ATOM   1166  C   ILE A  69     -26.864  20.267 -28.028  1.00  9.34           C  
ATOM   1167  O   ILE A  69     -27.370  19.153 -28.062  1.00  9.41           O  
ATOM   1168  CB  ILE A  69     -27.522  22.267 -29.367  1.00  9.44           C  
ATOM   1169  CG1 ILE A  69     -28.982  21.944 -29.074  1.00 10.08           C  
ATOM   1170  CG2 ILE A  69     -27.344  22.959 -30.715  1.00 10.40           C  
ATOM   1171  CD1 ILE A  69     -29.936  23.133 -29.007  1.00 11.79           C  
ATOM   1172  H   ILE A  69     -27.509  19.725 -30.490  1.00  9.91           H  
ATOM   1173  HA  ILE A  69     -25.635  21.376 -29.261  1.00 10.71           H  
ATOM   1174  HB  ILE A  69     -27.222  22.916 -28.667  1.00 11.33           H  
ATOM   1175 HG12 ILE A  69     -29.309  21.325 -29.774  1.00 12.10           H  
ATOM   1176 HG13 ILE A  69     -29.026  21.463 -28.210  1.00 12.10           H  
ATOM   1177 HG21 ILE A  69     -26.396  23.159 -30.858  1.00 15.60           H  
ATOM   1178 HG22 ILE A  69     -27.664  22.369 -31.430  1.00 15.60           H  
ATOM   1179 HG23 ILE A  69     -27.860  23.792 -30.726  1.00 15.60           H  
ATOM   1180 HD11 ILE A  69     -29.929  23.607 -29.864  1.00 17.69           H  
ATOM   1181 HD12 ILE A  69     -30.843  22.814 -28.818  1.00 17.69           H  
ATOM   1182 HD13 ILE A  69     -29.649  23.742 -28.294  1.00 17.69           H  
ATOM   1183  N   GLN A  70     -26.592  20.905 -26.861  1.00  9.11           N  
ATOM   1184  CA  GLN A  70     -26.977  20.239 -25.612  1.00  8.32           C  
ATOM   1185  C   GLN A  70     -28.426  20.534 -25.284  1.00  7.61           C  
ATOM   1186  O   GLN A  70     -28.899  21.673 -25.333  1.00  9.27           O  
ATOM   1187  CB  GLN A  70     -26.066  20.662 -24.475  1.00  8.48           C  
ATOM   1188  CG  GLN A  70     -26.176  19.790 -23.236  1.00  8.95           C  
ATOM   1189  CD  GLN A  70     -24.948  19.863 -22.338  1.00  9.45           C  
ATOM   1190  OE1 GLN A  70     -23.906  20.413 -22.642  1.00 10.50           O  
ATOM   1191  NE2 GLN A  70     -25.145  19.276 -21.157  1.00  9.11           N  
ATOM   1192  H   GLN A  70     -26.197  21.692 -26.854  1.00 10.93           H  
ATOM   1193  HA  GLN A  70     -26.879  19.252 -25.740  1.00  9.99           H  
ATOM   1194  HB2 GLN A  70     -25.130  20.646 -24.794  1.00 10.18           H  
ATOM   1195  HB3 GLN A  70     -26.282  21.596 -24.226  1.00 10.18           H  
ATOM   1196  HG2 GLN A  70     -26.971  20.069 -22.716  1.00 10.74           H  
ATOM   1197  HG3 GLN A  70     -26.313  18.851 -23.517  1.00 10.74           H  
ATOM   1198 HE21 GLN A  70     -25.916  18.890 -20.980  1.00 10.93           H  
ATOM   1199 HE22 GLN A  70     -24.504  19.276 -20.553  1.00 10.93           H  
ATOM   1200  N   ASP A  71     -29.166  19.481 -24.985  1.00  7.82           N  
ATOM   1201  CA  ASP A  71     -30.539  19.634 -24.503  1.00  8.38           C  
ATOM   1202  C   ASP A  71     -30.533  20.388 -23.185  1.00  7.90           C  
ATOM   1203  O   ASP A  71     -29.532  20.391 -22.467  1.00  8.84           O  
ATOM   1204  CB  ASP A  71     -31.174  18.238 -24.335  1.00 11.05           C  
ATOM   1205  CG  ASP A  71     -32.698  18.261 -24.223  1.00 13.25           C  
ATOM   1206  OD1 ASP A  71     -33.315  19.274 -24.667  1.00 13.20           O  
ATOM   1207  OD2 ASP A  71     -33.241  17.246 -23.695  1.00 13.02           O  
ATOM   1208  H   ASP A  71     -28.827  18.674 -25.078  1.00  9.38           H  
ATOM   1209  HA  ASP A  71     -31.065  20.154 -25.175  1.00 10.06           H  
ATOM   1210  HB2 ASP A  71     -30.921  17.676 -25.110  1.00 13.26           H  
ATOM   1211  HB3 ASP A  71     -30.802  17.814 -23.522  1.00 13.26           H  
ATOM   1212  N   THR A  72     -31.664  20.980 -22.858  1.00  8.95           N  
ATOM   1213  CA  THR A  72     -31.835  21.772 -21.652  1.00  8.83           C  
ATOM   1214  C   THR A  72     -33.183  21.415 -21.006  1.00  9.52           C  
ATOM   1215  O   THR A  72     -34.103  20.963 -21.676  1.00 12.17           O  
ATOM   1216  CB  THR A  72     -31.811  23.278 -21.969  1.00  9.33           C  
ATOM   1217  OG1 THR A  72     -32.710  23.546 -23.027  1.00  9.95           O  
ATOM   1218  CG2 THR A  72     -30.387  23.725 -22.327  1.00 10.94           C  
ATOM   1219  H   THR A  72     -32.354  20.890 -23.397  1.00 10.74           H  
ATOM   1220  HA  THR A  72     -31.097  21.560 -21.010  1.00 10.59           H  
ATOM   1221  HB  THR A  72     -32.109  23.782 -21.158  1.00 11.20           H  
ATOM   1222  HG1 THR A  72     -32.294  23.897 -23.666  1.00 14.93           H  
ATOM   1223 HG21 THR A  72     -29.789  23.546 -21.572  1.00 16.41           H  
ATOM   1224 HG22 THR A  72     -30.077  23.228 -23.113  1.00 16.41           H  
ATOM   1225 HG23 THR A  72     -30.386  24.684 -22.525  1.00 16.41           H  
ATOM   1226  N   LYS A  73     -33.234  21.632 -19.682  1.00 10.85           N  
ATOM   1227  CA  LYS A  73     -34.428  21.483 -18.881  1.00 11.65           C  
ATOM   1228  C   LYS A  73     -34.450  22.655 -17.914  1.00 11.17           C  
ATOM   1229  O   LYS A  73     -33.442  22.933 -17.262  1.00 11.76           O  
ATOM   1230  CB  LYS A  73     -34.400  20.187 -18.032  1.00 14.36           C  
ATOM   1231  CG  LYS A  73     -34.426  18.906 -18.844  1.00 17.90           C  
ATOM   1232  CD  LYS A  73     -35.769  18.556 -19.426  1.00 22.19           C  
ATOM   1233  CE  LYS A  73     -35.775  17.148 -20.064  1.00 23.36           C  
ATOM   1234  NZ  LYS A  73     -37.055  16.971 -20.788  1.00 26.74           N  
ATOM   1235  H   LYS A  73     -32.494  21.880 -19.276  1.00 13.02           H  
ATOM   1236  HA  LYS A  73     -35.240  21.499 -19.463  1.00 13.98           H  
ATOM   1237  HB2 LYS A  73     -33.582  20.192 -17.474  1.00 17.23           H  
ATOM   1238  HB3 LYS A  73     -35.179  20.192 -17.422  1.00 17.23           H  
ATOM   1239  HG2 LYS A  73     -33.774  18.988 -19.584  1.00 21.48           H  
ATOM   1240  HG3 LYS A  73     -34.130  18.160 -18.265  1.00 21.48           H  
ATOM   1241  HD2 LYS A  73     -36.452  18.592 -18.711  1.00 26.63           H  
ATOM   1242  HD3 LYS A  73     -36.010  19.227 -20.113  1.00 26.63           H  
ATOM   1243  HE2 LYS A  73     -35.015  17.058 -20.692  1.00 28.03           H  
ATOM   1244  HE3 LYS A  73     -35.684  16.457 -19.361  1.00 28.03           H  
ATOM   1245  HZ1 LYS A  73     -37.157  17.642 -21.394  1.00 40.10           H  
ATOM   1246  HZ2 LYS A  73     -37.050  16.171 -21.221  1.00 40.10           H  
ATOM   1247  HZ3 LYS A  73     -37.744  16.991 -20.195  1.00 40.10           H  
ATOM   1248  N   LYS A  74     -35.600  23.327 -17.844  1.00 11.64           N  
ATOM   1249  CA  LYS A  74     -35.712  24.470 -16.933  1.00 13.05           C  
ATOM   1250  C   LYS A  74     -34.564  25.455 -17.104  1.00 12.59           C  
ATOM   1251  O   LYS A  74     -34.015  25.994 -16.145  1.00 14.54           O  
ATOM   1252  CB  LYS A  74     -35.839  24.035 -15.480  1.00 16.59           C  
ATOM   1253  CG  LYS A  74     -36.991  23.070 -15.250  1.00 22.84           C  
ATOM   1254  CD  LYS A  74     -37.113  22.645 -13.791  1.00 34.60           C  
ATOM   1255  CE  LYS A  74     -38.345  21.764 -13.645  1.00 43.17           C  
ATOM   1256  NZ  LYS A  74     -39.410  22.003 -14.664  1.00 59.09           N  
ATOM   1257  H   LYS A  74     -36.285  23.088 -18.341  1.00 13.97           H  
ATOM   1258  HA  LYS A  74     -36.554  24.955 -17.170  1.00 15.66           H  
ATOM   1259  HB2 LYS A  74     -34.995  23.603 -15.197  1.00 19.91           H  
ATOM   1260  HB3 LYS A  74     -35.973  24.837 -14.914  1.00 19.91           H  
ATOM   1261  HG2 LYS A  74     -37.837  23.499 -15.534  1.00 27.40           H  
ATOM   1262  HG3 LYS A  74     -36.857  22.264 -15.812  1.00 27.40           H  
ATOM   1263  HD2 LYS A  74     -36.304  22.144 -13.515  1.00 41.52           H  
ATOM   1264  HD3 LYS A  74     -37.197  23.443 -13.212  1.00 41.52           H  
ATOM   1265  HE2 LYS A  74     -38.064  20.816 -13.700  1.00 51.81           H  
ATOM   1266  HE3 LYS A  74     -38.732  21.909 -12.745  1.00 51.81           H  
ATOM   1267  HZ1 LYS A  74     -39.066  21.878 -15.497  1.00 88.64           H  
ATOM   1268  HZ2 LYS A  74     -40.096  21.421 -14.528  1.00 88.64           H  
ATOM   1269  HZ3 LYS A  74     -39.717  22.856 -14.588  1.00 88.64           H  
ATOM   1270  N   GLY A  75     -34.211  25.731 -18.340  1.00 11.98           N  
ATOM   1271  CA  GLY A  75     -33.181  26.690 -18.652  1.00 12.65           C  
ATOM   1272  C   GLY A  75     -31.763  26.259 -18.414  1.00 12.56           C  
ATOM   1273  O   GLY A  75     -30.872  27.095 -18.597  1.00 15.88           O  
ATOM   1274  H   GLY A  75     -34.619  25.316 -18.999  1.00 14.37           H  
ATOM   1275  HA2 GLY A  75     -33.270  26.937 -19.607  1.00 15.18           H  
ATOM   1276  HA3 GLY A  75     -33.348  27.506 -18.119  1.00 15.18           H  
ATOM   1277  N   LYS A  76     -31.557  25.018 -17.993  1.00 11.18           N  
ATOM   1278  CA ALYS A  76     -30.254  24.509 -17.603  0.77 11.10           C  
ATOM   1280  C   LYS A  76     -29.783  23.390 -18.520  1.00 10.49           C  
ATOM   1281  O   LYS A  76     -30.579  22.547 -18.948  1.00 11.57           O  
ATOM   1282  CB ALYS A  76     -30.246  23.951 -16.171  0.77 14.08           C  
ATOM   1284  CG ALYS A  76     -30.630  24.976 -15.104  0.77 18.66           C  
ATOM   1286  CD ALYS A  76     -29.683  26.137 -15.229  0.77 25.08           C  
ATOM   1288  CE ALYS A  76     -28.713  26.302 -14.086  0.77 34.95           C  
ATOM   1290  NZ ALYS A  76     -28.547  27.749 -13.754  0.77 33.50           N  
ATOM   1292  H   LYS A  76     -32.237  24.465 -17.919  1.00 13.42           H  
ATOM   1293  HA ALYS A  76     -29.594  25.258 -17.655  0.77 13.31           H  
ATOM   1295  HB2ALYS A  76     -30.875  23.189 -16.122  0.77 16.90           H  
ATOM   1297  HB3ALYS A  76     -29.340  23.605 -15.969  0.77 16.90           H  
ATOM   1299  HG2ALYS A  76     -31.562  25.278 -15.242  0.77 22.39           H  
ATOM   1301  HG3ALYS A  76     -30.560  24.572 -14.203  0.77 22.39           H  
ATOM   1303  HD2ALYS A  76     -29.166  26.033 -16.065  0.77 30.10           H  
ATOM   1305  HD3ALYS A  76     -30.216  26.969 -15.309  0.77 30.10           H  
ATOM   1307  HE2ALYS A  76     -29.048  25.814 -13.293  0.77 41.93           H  
ATOM   1309  HE3ALYS A  76     -27.836  25.916 -14.338  0.77 41.93           H  
ATOM   1311  HZ1ALYS A  76     -28.508  28.234 -14.523  0.77 50.26           H  
ATOM   1313  HZ2ALYS A  76     -29.256  28.028 -13.256  0.77 50.26           H  
ATOM   1315  HZ3ALYS A  76     -27.780  27.866 -13.280  0.77 50.26           H  
ATOM   1317  N   LEU A  77     -28.477  23.342 -18.757  1.00  9.47           N  
ATOM   1318  CA  LEU A  77     -27.834  22.264 -19.470  1.00  8.67           C  
ATOM   1319  C   LEU A  77     -28.213  20.922 -18.831  1.00  9.48           C  
ATOM   1320  O   LEU A  77     -28.125  20.748 -17.654  1.00 10.02           O  
ATOM   1321  CB  LEU A  77     -26.322  22.402 -19.468  1.00  9.59           C  
ATOM   1322  CG  LEU A  77     -25.824  23.595 -20.286  1.00 10.39           C  
ATOM   1323  CD1 LEU A  77     -24.384  23.863 -19.959  1.00 18.01           C  
ATOM   1324  CD2 LEU A  77     -25.955  23.366 -21.774  1.00 12.39           C  
ATOM   1325  H   LEU A  77     -27.976  24.004 -18.463  1.00 11.36           H  
ATOM   1326  HA  LEU A  77     -28.155  22.269 -20.418  1.00 10.40           H  
ATOM   1327  HB2 LEU A  77     -26.011  22.501 -18.534  1.00 11.51           H  
ATOM   1328  HB3 LEU A  77     -25.923  21.573 -19.833  1.00 11.51           H  
ATOM   1329  HG  LEU A  77     -26.364  24.400 -20.038  1.00 12.46           H  
ATOM   1330 HD11 LEU A  77     -24.290  24.018 -18.996  1.00 27.01           H  
ATOM   1331 HD12 LEU A  77     -23.841  23.090 -20.219  1.00 27.01           H  
ATOM   1332 HD13 LEU A  77     -24.080  24.656 -20.448  1.00 27.01           H  
ATOM   1333 HD21 LEU A  77     -25.435  22.575 -22.029  1.00 18.59           H  
ATOM   1334 HD22 LEU A  77     -26.897  23.224 -22.002  1.00 18.59           H  
ATOM   1335 HD23 LEU A  77     -25.616  24.148 -22.256  1.00 18.59           H  
ATOM   1336  N   ARG A  78     -28.608  20.001 -19.724  1.00  9.26           N  
ATOM   1337  CA  ARG A  78     -29.029  18.685 -19.247  1.00  8.55           C  
ATOM   1338  C   ARG A  78     -27.890  17.682 -19.303  1.00  8.22           C  
ATOM   1339  O   ARG A  78     -27.287  17.501 -20.366  1.00  8.62           O  
ATOM   1340  CB  ARG A  78     -30.152  18.157 -20.124  1.00 10.68           C  
ATOM   1341  CG  ARG A  78     -30.697  16.835 -19.709  1.00 11.79           C  
ATOM   1342  CD  ARG A  78     -31.820  16.412 -20.645  1.00 13.72           C  
ATOM   1343  NE  ARG A  78     -32.295  15.102 -20.281  1.00 16.40           N  
ATOM   1344  CZ  ARG A  78     -33.068  14.387 -21.074  1.00 13.63           C  
ATOM   1345  NH1 ARG A  78     -33.379  14.824 -22.295  1.00 12.85           N  
ATOM   1346  NH2 ARG A  78     -33.445  13.209 -20.615  1.00 21.49           N  
ATOM   1347  H   ARG A  78     -28.612  20.187 -20.584  1.00 11.11           H  
ATOM   1348  HA  ARG A  78     -29.355  18.764 -18.304  1.00 10.26           H  
ATOM   1349  HB2 ARG A  78     -30.890  18.816 -20.125  1.00 12.82           H  
ATOM   1350  HB3 ARG A  78     -29.818  18.083 -21.053  1.00 12.82           H  
ATOM   1351  HG2 ARG A  78     -29.975  16.157 -19.728  1.00 14.15           H  
ATOM   1352  HG3 ARG A  78     -31.040  16.893 -18.783  1.00 14.15           H  
ATOM   1353  HD2 ARG A  78     -32.563  17.064 -20.590  1.00 16.47           H  
ATOM   1354  HD3 ARG A  78     -31.489  16.400 -21.578  1.00 16.47           H  
ATOM   1355  HE  ARG A  78     -32.060  14.767 -19.502  1.00 19.69           H  
ATOM   1356 HH11 ARG A  78     -33.067  15.597 -22.579  1.00 15.42           H  
ATOM   1357 HH12 ARG A  78     -33.896  14.340 -22.818  1.00 15.42           H  
ATOM   1358 HH21 ARG A  78     -33.180  12.942 -19.819  1.00 25.79           H  
ATOM   1359 HH22 ARG A  78     -33.962  12.690 -21.103  1.00 25.79           H  
ATOM   1360  N   PHE A  79     -27.662  16.961 -18.204  1.00 10.03           N  
ATOM   1361  CA  PHE A  79     -26.726  15.844 -18.100  1.00  9.45           C  
ATOM   1362  C   PHE A  79     -27.496  14.627 -17.582  1.00 10.32           C  
ATOM   1363  O   PHE A  79     -28.110  14.720 -16.539  1.00 14.81           O  
ATOM   1364  CB  PHE A  79     -25.562  16.138 -17.158  1.00 10.20           C  
ATOM   1365  CG  PHE A  79     -24.706  17.291 -17.602  1.00 10.32           C  
ATOM   1366  CD1 PHE A  79     -25.008  18.610 -17.246  1.00 10.53           C  
ATOM   1367  CD2 PHE A  79     -23.561  17.101 -18.373  1.00 10.17           C  
ATOM   1368  CE1 PHE A  79     -24.237  19.712 -17.631  1.00 10.81           C  
ATOM   1369  CE2 PHE A  79     -22.751  18.176 -18.765  1.00 10.84           C  
ATOM   1370  CZ  PHE A  79     -23.085  19.472 -18.374  1.00 12.00           C  
ATOM   1371  H   PHE A  79     -28.112  17.176 -17.479  1.00 12.04           H  
ATOM   1372  HA  PHE A  79     -26.364  15.638 -19.009  1.00 11.34           H  
ATOM   1373  HB2 PHE A  79     -25.922  16.334 -16.257  1.00 12.23           H  
ATOM   1374  HB3 PHE A  79     -24.997  15.328 -17.087  1.00 12.23           H  
ATOM   1375  HD1 PHE A  79     -25.780  18.765 -16.715  1.00 12.64           H  
ATOM   1376  HD2 PHE A  79     -23.324  16.222 -18.641  1.00 12.21           H  
ATOM   1377  HE1 PHE A  79     -24.490  20.595 -17.391  1.00 12.97           H  
ATOM   1378  HE2 PHE A  79     -21.977  18.022 -19.294  1.00 13.01           H  
ATOM   1379  HZ  PHE A  79     -22.522  20.197 -18.618  1.00 14.40           H  
ATOM   1380  N   VAL A  80     -27.455  13.527 -18.300  1.00  8.92           N  
ATOM   1381  CA  VAL A  80     -28.015  12.273 -17.774  1.00  8.77           C  
ATOM   1382  C   VAL A  80     -27.135  11.801 -16.630  1.00  8.97           C  
ATOM   1383  O   VAL A  80     -25.912  11.836 -16.728  1.00  9.39           O  
ATOM   1384  CB  VAL A  80     -28.136  11.265 -18.929  1.00  8.99           C  
ATOM   1385  CG1 VAL A  80     -28.483   9.895 -18.411  1.00  9.96           C  
ATOM   1386  CG2 VAL A  80     -29.205  11.737 -19.934  1.00  9.01           C  
ATOM   1387  H   VAL A  80     -27.090  13.540 -19.100  1.00 10.71           H  
ATOM   1388  HA  VAL A  80     -28.931  12.459 -17.416  1.00 10.52           H  
ATOM   1389  HB  VAL A  80     -27.255  11.213 -19.401  1.00 10.79           H  
ATOM   1390 HG11 VAL A  80     -27.791   9.598 -17.783  1.00 14.94           H  
ATOM   1391 HG12 VAL A  80     -29.347   9.929 -17.950  1.00 14.94           H  
ATOM   1392 HG13 VAL A  80     -28.537   9.265 -19.159  1.00 14.94           H  
ATOM   1393 HG21 VAL A  80     -28.970  12.630 -20.264  1.00 13.52           H  
ATOM   1394 HG22 VAL A  80     -29.244  11.110 -20.687  1.00 13.52           H  
ATOM   1395 HG23 VAL A  80     -30.077  11.771 -19.491  1.00 13.52           H  
ATOM   1396  N   ARG A  81     -27.794  11.359 -15.555  1.00  8.79           N  
ATOM   1397  CA  ARG A  81     -27.064  10.952 -14.361  1.00  8.52           C  
ATOM   1398  C   ARG A  81     -26.558   9.501 -14.459  1.00  9.24           C  
ATOM   1399  O   ARG A  81     -27.055   8.705 -15.238  1.00 10.90           O  
ATOM   1400  CB  ARG A  81     -27.953  11.145 -13.147  1.00  9.75           C  
ATOM   1401  CG  ARG A  81     -28.608  12.508 -13.029  1.00 10.52           C  
ATOM   1402  CD  ARG A  81     -27.642  13.669 -13.032  1.00 11.83           C  
ATOM   1403  NE  ARG A  81     -26.770  13.790 -11.870  1.00 10.60           N  
ATOM   1404  CZ  ARG A  81     -27.108  14.405 -10.748  1.00 11.06           C  
ATOM   1405  NH1 ARG A  81     -28.335  14.952 -10.600  1.00 16.43           N  
ATOM   1406  NH2 ARG A  81     -26.247  14.484  -9.750  1.00 13.79           N  
ATOM   1407  H   ARG A  81     -28.674  11.314 -15.567  1.00 10.55           H  
ATOM   1408  HA  ARG A  81     -26.270  11.553 -14.264  1.00 10.22           H  
ATOM   1409  HB2 ARG A  81     -28.665  10.457 -13.170  1.00 11.70           H  
ATOM   1410  HB3 ARG A  81     -27.412  10.986 -12.334  1.00 11.70           H  
ATOM   1411  HG2 ARG A  81     -29.241  12.623 -13.781  1.00 12.62           H  
ATOM   1412  HG3 ARG A  81     -29.132  12.536 -12.189  1.00 12.62           H  
ATOM   1413  HD2 ARG A  81     -27.072  13.595 -13.839  1.00 14.19           H  
ATOM   1414  HD3 ARG A  81     -28.164  14.507 -13.115  1.00 14.19           H  
ATOM   1415  HE  ARG A  81     -25.969  13.431 -11.918  1.00 12.73           H  
ATOM   1416 HH11 ARG A  81     -28.920  14.906 -11.257  1.00 19.72           H  
ATOM   1417 HH12 ARG A  81     -28.550  15.353  -9.847  1.00 19.72           H  
ATOM   1418 HH21 ARG A  81     -25.446  14.128  -9.831  1.00 16.55           H  
ATOM   1419 HH22 ARG A  81     -26.474  14.893  -9.005  1.00 16.55           H  
ATOM   1420  N   ASN A  82     -25.554   9.240 -13.639  1.00  8.50           N  
ATOM   1421  CA  ASN A  82     -24.984   7.894 -13.539  1.00  8.76           C  
ATOM   1422  C   ASN A  82     -25.864   7.015 -12.660  1.00  9.23           C  
ATOM   1423  O   ASN A  82     -26.094   7.370 -11.507  1.00  9.56           O  
ATOM   1424  CB  ASN A  82     -23.577   7.971 -12.948  1.00  8.56           C  
ATOM   1425  CG  ASN A  82     -22.685   8.848 -13.801  1.00  7.81           C  
ATOM   1426  OD1 ASN A  82     -22.649   8.691 -15.010  1.00  8.14           O  
ATOM   1427  ND2 ASN A  82     -21.975   9.724 -13.138  1.00  8.59           N  
ATOM   1428  H   ASN A  82     -25.221   9.887 -13.145  1.00 10.20           H  
ATOM   1429  HA  ASN A  82     -24.932   7.494 -14.453  1.00 10.52           H  
ATOM   1430  HB2 ASN A  82     -23.623   8.339 -12.031  1.00 10.27           H  
ATOM   1431  HB3 ASN A  82     -23.191   7.060 -12.894  1.00 10.27           H  
ATOM   1432 HD21 ASN A  82     -22.052   9.782 -12.263  1.00 10.31           H  
ATOM   1433 HD22 ASN A  82     -21.420  10.256 -13.567  1.00 10.31           H  
ATOM   1434  N   CYS A  83     -26.341   5.905 -13.208  1.00  8.87           N  
ATOM   1435  CA  CYS A  83     -27.201   4.961 -12.499  1.00  8.85           C  
ATOM   1436  C   CYS A  83     -26.478   3.612 -12.377  1.00  8.73           C  
ATOM   1437  O   CYS A  83     -26.273   2.938 -13.376  1.00  9.38           O  
ATOM   1438  CB  CYS A  83     -28.498   4.779 -13.265  1.00 11.41           C  
ATOM   1439  SG  CYS A  83     -29.465   6.309 -13.480  1.00 14.38           S  
ATOM   1440  H   CYS A  83     -26.126   5.727 -14.043  1.00 10.65           H  
ATOM   1441  HA  CYS A  83     -27.401   5.314 -11.585  1.00 10.62           H  
ATOM   1442  HB2 CYS A  83     -28.289   4.409 -14.158  1.00 13.70           H  
ATOM   1443  HB3 CYS A  83     -29.057   4.115 -12.789  1.00 13.70           H  
ATOM   1444  N   PHE A  84     -26.099   3.263 -11.137  1.00  9.49           N  
ATOM   1445  CA  PHE A  84     -25.314   2.045 -10.906  1.00  9.05           C  
ATOM   1446  C   PHE A  84     -25.959   0.841 -11.554  1.00  9.83           C  
ATOM   1447  O   PHE A  84     -27.155   0.637 -11.383  1.00 10.44           O  
ATOM   1448  CB  PHE A  84     -25.174   1.848  -9.392  1.00 11.03           C  
ATOM   1449  CG  PHE A  84     -24.414   0.607  -9.038  1.00  9.87           C  
ATOM   1450  CD1 PHE A  84     -23.027   0.619  -8.910  1.00 10.45           C  
ATOM   1451  CD2 PHE A  84     -25.077  -0.596  -8.819  1.00 11.35           C  
ATOM   1452  CE1 PHE A  84     -22.304  -0.540  -8.613  1.00 11.72           C  
ATOM   1453  CE2 PHE A  84     -24.403  -1.778  -8.533  1.00 12.75           C  
ATOM   1454  CZ  PHE A  84     -23.014  -1.702  -8.424  1.00 12.78           C  
ATOM   1455  H   PHE A  84     -26.325   3.771 -10.454  1.00 11.39           H  
ATOM   1456  HA  PHE A  84     -24.403   2.171 -11.299  1.00 10.86           H  
ATOM   1457  HB2 PHE A  84     -24.709   2.632  -9.007  1.00 13.24           H  
ATOM   1458  HB3 PHE A  84     -26.076   1.801  -8.988  1.00 13.24           H  
ATOM   1459  HD1 PHE A  84     -22.559   1.438  -9.030  1.00 12.54           H  
ATOM   1460  HD2 PHE A  84     -26.025  -0.610  -8.866  1.00 13.62           H  
ATOM   1461  HE1 PHE A  84     -21.357  -0.526  -8.545  1.00 14.06           H  
ATOM   1462  HE2 PHE A  84     -24.866  -2.599  -8.419  1.00 15.31           H  
ATOM   1463  HZ  PHE A  84     -22.535  -2.493  -8.207  1.00 15.33           H  
ATOM   1464  N   PRO A  85     -25.177  -0.022 -12.218  1.00  9.18           N  
ATOM   1465  CA  PRO A  85     -23.737  -0.008 -12.353  1.00  9.14           C  
ATOM   1466  C   PRO A  85     -23.181   0.727 -13.567  1.00  9.15           C  
ATOM   1467  O   PRO A  85     -22.027   0.533 -13.967  1.00 10.62           O  
ATOM   1468  CB  PRO A  85     -23.414  -1.528 -12.440  1.00 11.27           C  
ATOM   1469  CG  PRO A  85     -24.564  -1.987 -13.329  1.00 11.18           C  
ATOM   1470  CD  PRO A  85     -25.748  -1.284 -12.745  1.00 10.71           C  
ATOM   1471  HA  PRO A  85     -23.329   0.371 -11.523  1.00 10.97           H  
ATOM   1472  HB2 PRO A  85     -22.534  -1.694 -12.861  1.00 13.52           H  
ATOM   1473  HB3 PRO A  85     -23.442  -1.961 -11.549  1.00 13.52           H  
ATOM   1474  HG2 PRO A  85     -24.416  -1.718 -14.269  1.00 13.41           H  
ATOM   1475  HG3 PRO A  85     -24.676  -2.970 -13.287  1.00 13.41           H  
ATOM   1476  HD2 PRO A  85     -26.430  -1.102 -13.437  1.00 12.86           H  
ATOM   1477  HD3 PRO A  85     -26.157  -1.819 -12.019  1.00 12.86           H  
ATOM   1478  N   HIS A  86     -23.992   1.584 -14.178  1.00  9.57           N  
ATOM   1479  CA  HIS A  86     -23.681   2.224 -15.451  1.00  9.48           C  
ATOM   1480  C   HIS A  86     -22.996   3.573 -15.265  1.00  8.65           C  
ATOM   1481  O   HIS A  86     -23.262   4.280 -14.280  1.00  9.41           O  
ATOM   1482  CB  HIS A  86     -24.987   2.435 -16.246  1.00  9.95           C  
ATOM   1483  CG  HIS A  86     -25.814   1.160 -16.242  1.00 10.40           C  
ATOM   1484  ND1 HIS A  86     -25.333  -0.030 -16.735  1.00 10.67           N  
ATOM   1485  CD2 HIS A  86     -27.055   0.930 -15.758  1.00 11.51           C  
ATOM   1486  CE1 HIS A  86     -26.269  -0.961 -16.551  1.00 11.25           C  
ATOM   1487  NE2 HIS A  86     -27.322  -0.394 -15.954  1.00 12.38           N  
ATOM   1488  H   HIS A  86     -24.760   1.776 -13.793  1.00 11.49           H  
ATOM   1489  HA  HIS A  86     -23.076   1.624 -15.975  1.00 11.37           H  
ATOM   1490  HB2 HIS A  86     -25.509   3.171 -15.840  1.00 11.94           H  
ATOM   1491  HB3 HIS A  86     -24.770   2.688 -17.179  1.00 11.94           H  
ATOM   1492  HD1 HIS A  86     -24.544  -0.155 -17.106  1.00 12.81           H  
ATOM   1493  HD2 HIS A  86     -27.633   1.570 -15.358  1.00 13.81           H  
ATOM   1494  HE1 HIS A  86     -26.200  -1.875 -16.803  1.00 13.50           H  
ATOM   1495  N   HIS A  87     -22.119   3.941 -16.192  1.00  9.44           N  
ATOM   1496  CA  HIS A  87     -21.438   5.232 -16.232  1.00  9.09           C  
ATOM   1497  C   HIS A  87     -21.962   6.018 -17.437  1.00  7.91           C  
ATOM   1498  O   HIS A  87     -21.705   5.652 -18.578  1.00  9.33           O  
ATOM   1499  CB  HIS A  87     -19.935   5.080 -16.288  1.00  8.96           C  
ATOM   1500  CG  HIS A  87     -19.228   6.397 -16.297  1.00  9.34           C  
ATOM   1501  ND1 HIS A  87     -17.952   6.555 -16.776  1.00  8.58           N  
ATOM   1502  CD2 HIS A  87     -19.595   7.601 -15.814  1.00  8.66           C  
ATOM   1503  CE1 HIS A  87     -17.572   7.815 -16.608  1.00  9.32           C  
ATOM   1504  NE2 HIS A  87     -18.569   8.487 -16.028  1.00  8.53           N  
ATOM   1505  H   HIS A  87     -21.935   3.365 -16.831  1.00 11.32           H  
ATOM   1506  HA  HIS A  87     -21.673   5.737 -15.401  1.00 10.90           H  
ATOM   1507  HB2 HIS A  87     -19.634   4.555 -15.505  1.00 10.75           H  
ATOM   1508  HB3 HIS A  87     -19.691   4.574 -17.104  1.00 10.75           H  
ATOM   1509  HD1 HIS A  87     -17.463   5.920 -17.140  1.00 10.30           H  
ATOM   1510  HD2 HIS A  87     -20.424   7.802 -15.394  1.00 10.40           H  
ATOM   1511  HE1 HIS A  87     -16.730   8.178 -16.858  1.00 11.18           H  
ATOM   1512  N   GLY A  88     -22.810   7.011 -17.208  1.00  8.69           N  
ATOM   1513  CA  GLY A  88     -23.375   7.730 -18.319  1.00  9.79           C  
ATOM   1514  C   GLY A  88     -24.134   6.826 -19.259  1.00  8.31           C  
ATOM   1515  O   GLY A  88     -24.798   5.880 -18.805  1.00  8.94           O  
ATOM   1516  H   GLY A  88     -23.026   7.229 -16.382  1.00 10.43           H  
ATOM   1517  HA2 GLY A  88     -23.986   8.429 -17.976  1.00 11.75           H  
ATOM   1518  HA3 GLY A  88     -22.648   8.180 -18.817  1.00 11.75           H  
ATOM   1519  N   TYR A  89     -24.055   7.091 -20.557  1.00  8.73           N  
ATOM   1520  CA  TYR A  89     -24.609   6.241 -21.600  1.00  8.50           C  
ATOM   1521  C   TYR A  89     -23.742   4.987 -21.778  1.00  8.49           C  
ATOM   1522  O   TYR A  89     -22.523   5.051 -21.744  1.00  9.34           O  
ATOM   1523  CB  TYR A  89     -24.675   7.045 -22.929  1.00  9.91           C  
ATOM   1524  CG  TYR A  89     -25.905   7.925 -23.014  1.00  8.39           C  
ATOM   1525  CD1 TYR A  89     -26.030   9.098 -22.303  1.00  9.05           C  
ATOM   1526  CD2 TYR A  89     -26.974   7.548 -23.820  1.00  8.61           C  
ATOM   1527  CE1 TYR A  89     -27.139   9.888 -22.392  1.00  9.55           C  
ATOM   1528  CE2 TYR A  89     -28.093   8.312 -23.891  1.00  9.88           C  
ATOM   1529  CZ  TYR A  89     -28.186   9.496 -23.174  1.00  9.97           C  
ATOM   1530  OH  TYR A  89     -29.321  10.275 -23.227  1.00 11.90           O  
ATOM   1531  H   TYR A  89     -23.642   7.829 -20.802  1.00 10.48           H  
ATOM   1532  HA  TYR A  89     -25.534   5.965 -21.340  1.00 10.19           H  
ATOM   1533  HB2 TYR A  89     -23.867   7.611 -23.005  1.00 11.89           H  
ATOM   1534  HB3 TYR A  89     -24.677   6.412 -23.690  1.00 11.89           H  
ATOM   1535  HD1 TYR A  89     -25.319   9.367 -21.733  1.00 10.86           H  
ATOM   1536  HD2 TYR A  89     -26.920   6.747 -24.327  1.00 10.33           H  
ATOM   1537  HE1 TYR A  89     -27.182  10.706 -21.911  1.00 11.46           H  
ATOM   1538  HE2 TYR A  89     -28.819   8.032 -24.437  1.00 11.85           H  
ATOM   1539  HH  TYR A  89     -29.879   9.921 -23.744  1.00 17.85           H  
ATOM   1540  N   ILE A  90     -24.395   3.840 -21.962  1.00  8.60           N  
ATOM   1541  CA  ILE A  90     -23.642   2.605 -22.111  1.00  8.32           C  
ATOM   1542  C   ILE A  90     -23.510   2.137 -23.557  1.00  8.36           C  
ATOM   1543  O   ILE A  90     -22.955   1.048 -23.808  1.00  9.67           O  
ATOM   1544  CB  ILE A  90     -24.241   1.488 -21.230  1.00  8.56           C  
ATOM   1545  CG1 ILE A  90     -25.596   0.999 -21.701  1.00  9.91           C  
ATOM   1546  CG2 ILE A  90     -24.241   1.942 -19.803  1.00 10.34           C  
ATOM   1547  CD1 ILE A  90     -26.171  -0.202 -21.007  1.00 11.75           C  
ATOM   1548  H   ILE A  90     -25.275   3.830 -21.994  1.00 10.32           H  
ATOM   1549  HA  ILE A  90     -22.717   2.782 -21.773  1.00  9.99           H  
ATOM   1550  HB  ILE A  90     -23.617   0.709 -21.287  1.00 10.28           H  
ATOM   1551 HG12 ILE A  90     -26.241   1.745 -21.605  1.00 11.89           H  
ATOM   1552 HG13 ILE A  90     -25.528   0.791 -22.666  1.00 11.89           H  
ATOM   1553 HG21 ILE A  90     -23.340   2.238 -19.555  1.00 15.51           H  
ATOM   1554 HG22 ILE A  90     -24.871   2.685 -19.697  1.00 15.51           H  
ATOM   1555 HG23 ILE A  90     -24.512   1.199 -19.225  1.00 15.51           H  
ATOM   1556 HD11 ILE A  90     -26.275  -0.009 -20.051  1.00 17.62           H  
ATOM   1557 HD12 ILE A  90     -27.045  -0.417 -21.394  1.00 17.62           H  
ATOM   1558 HD13 ILE A  90     -25.567  -0.966 -21.121  1.00 17.62           H  
ATOM   1559  N   HIS A  91     -23.912   3.029 -24.478  1.00  8.33           N  
ATOM   1560  CA  HIS A  91     -23.760   2.856 -25.909  1.00  8.19           C  
ATOM   1561  C   HIS A  91     -23.262   4.157 -26.527  1.00  8.10           C  
ATOM   1562  O   HIS A  91     -23.468   5.213 -25.955  1.00 10.44           O  
ATOM   1563  CB  HIS A  91     -25.101   2.539 -26.608  1.00 10.86           C  
ATOM   1564  CG  HIS A  91     -26.000   1.605 -25.831  1.00 10.86           C  
ATOM   1565  ND1 HIS A  91     -26.973   2.063 -24.969  1.00 10.66           N  
ATOM   1566  CD2 HIS A  91     -26.030   0.259 -25.775  1.00 10.66           C  
ATOM   1567  CE1 HIS A  91     -27.567   0.998 -24.435  1.00 11.45           C  
ATOM   1568  NE2 HIS A  91     -27.024  -0.133 -24.908  1.00 10.22           N  
ATOM   1569  H   HIS A  91     -24.293   3.770 -24.193  1.00  9.99           H  
ATOM   1570  HA  HIS A  91     -23.104   2.124 -26.092  1.00  9.83           H  
ATOM   1571  HB2 HIS A  91     -25.585   3.389 -26.766  1.00 13.03           H  
ATOM   1572  HB3 HIS A  91     -24.911   2.134 -27.491  1.00 13.03           H  
ATOM   1573  HD1 HIS A  91     -27.166   2.904 -24.802  1.00 12.79           H  
ATOM   1574  HD2 HIS A  91     -25.456  -0.325 -26.256  1.00 12.79           H  
ATOM   1575  HE1 HIS A  91     -28.277   1.035 -23.805  1.00 13.74           H  
ATOM   1576  N   ASN A  92     -22.627   4.095 -27.699  1.00  8.35           N  
ATOM   1577  CA  ASN A  92     -22.564   5.287 -28.534  1.00  7.77           C  
ATOM   1578  C   ASN A  92     -23.993   5.536 -29.018  1.00  8.81           C  
ATOM   1579  O   ASN A  92     -24.601   4.663 -29.621  1.00 10.01           O  
ATOM   1580  CB  ASN A  92     -21.642   5.040 -29.726  1.00  8.20           C  
ATOM   1581  CG  ASN A  92     -20.190   4.855 -29.363  1.00  8.12           C  
ATOM   1582  OD1 ASN A  92     -19.642   5.603 -28.551  1.00  8.34           O  
ATOM   1583  ND2 ASN A  92     -19.535   3.880 -29.936  1.00  9.76           N  
ATOM   1584  H   ASN A  92     -22.252   3.345 -27.964  1.00 10.02           H  
ATOM   1585  HA  ASN A  92     -22.238   6.068 -28.000  1.00  9.32           H  
ATOM   1586  HB2 ASN A  92     -21.954   4.233 -30.206  1.00  9.84           H  
ATOM   1587  HB3 ASN A  92     -21.718   5.806 -30.349  1.00  9.84           H  
ATOM   1588 HD21 ASN A  92     -19.942   3.356 -30.513  1.00 11.72           H  
ATOM   1589 HD22 ASN A  92     -18.687   3.747 -29.742  1.00 11.72           H  
ATOM   1590  N   TYR A  93     -24.513   6.723 -28.740  1.00  8.40           N  
ATOM   1591  CA  TYR A  93     -25.926   6.993 -28.880  1.00  7.68           C  
ATOM   1592  C   TYR A  93     -26.153   8.049 -29.947  1.00  8.12           C  
ATOM   1593  O   TYR A  93     -25.478   9.092 -30.000  1.00  8.49           O  
ATOM   1594  CB  TYR A  93     -26.489   7.465 -27.519  1.00  7.92           C  
ATOM   1595  CG  TYR A  93     -27.997   7.634 -27.550  1.00  7.50           C  
ATOM   1596  CD1 TYR A  93     -28.795   6.523 -27.312  1.00  9.10           C  
ATOM   1597  CD2 TYR A  93     -28.622   8.816 -27.844  1.00  7.72           C  
ATOM   1598  CE1 TYR A  93     -30.190   6.611 -27.335  1.00  8.51           C  
ATOM   1599  CE2 TYR A  93     -30.011   8.937 -27.884  1.00  7.65           C  
ATOM   1600  CZ  TYR A  93     -30.768   7.826 -27.633  1.00  8.23           C  
ATOM   1601  OH  TYR A  93     -32.156   7.903 -27.670  1.00 10.01           O  
ATOM   1602  H   TYR A  93     -23.982   7.366 -28.460  1.00 10.08           H  
ATOM   1603  HA  TYR A  93     -26.392   6.152 -29.151  1.00  9.22           H  
ATOM   1604  HB2 TYR A  93     -26.252   6.802 -26.822  1.00  9.51           H  
ATOM   1605  HB3 TYR A  93     -26.071   8.327 -27.274  1.00  9.51           H  
ATOM   1606  HD1 TYR A  93     -28.384   5.686 -27.129  1.00 10.92           H  
ATOM   1607  HD2 TYR A  93     -28.090   9.581 -28.026  1.00  9.26           H  
ATOM   1608  HE1 TYR A  93     -30.727   5.850 -27.150  1.00 10.22           H  
ATOM   1609  HE2 TYR A  93     -30.421   9.771 -28.082  1.00  9.18           H  
ATOM   1610  HH  TYR A  93     -32.389   8.687 -27.860  1.00 15.02           H  
ATOM   1611  N   GLY A  94     -27.107   7.778 -30.832  1.00  7.66           N  
ATOM   1612  CA  GLY A  94     -27.420   8.751 -31.870  1.00  9.09           C  
ATOM   1613  C   GLY A  94     -28.736   8.433 -32.547  1.00  8.04           C  
ATOM   1614  O   GLY A  94     -29.688   7.978 -31.925  1.00  8.18           O  
ATOM   1615  H   GLY A  94     -27.545   7.016 -30.790  1.00  9.19           H  
ATOM   1616  HA2 GLY A  94     -27.468   9.655 -31.467  1.00 10.91           H  
ATOM   1617  HA3 GLY A  94     -26.696   8.754 -32.544  1.00 10.91           H  
ATOM   1618  N   ALA A  95     -28.768   8.665 -33.849  1.00  8.18           N  
ATOM   1619  CA  ALA A  95     -29.989   8.669 -34.625  1.00  8.07           C  
ATOM   1620  C   ALA A  95     -29.702   8.296 -36.065  1.00  8.86           C  
ATOM   1621  O   ALA A  95     -28.583   8.446 -36.544  1.00  9.81           O  
ATOM   1622  CB  ALA A  95     -30.645  10.057 -34.599  1.00 11.44           C  
ATOM   1623  H   ALA A  95     -28.008   8.825 -34.265  1.00  9.82           H  
ATOM   1624  HA  ALA A  95     -30.623   8.002 -34.237  1.00  9.68           H  
ATOM   1625  HB1 ALA A  95     -30.035  10.714 -34.996  1.00 17.15           H  
ATOM   1626  HB2 ALA A  95     -30.840  10.309 -33.673  1.00 17.15           H  
ATOM   1627  HB3 ALA A  95     -31.478  10.033 -35.114  1.00 17.15           H  
ATOM   1628  N   PHE A  96     -30.738   7.848 -36.752  1.00  8.75           N  
ATOM   1629  CA  PHE A  96     -30.714   7.755 -38.209  1.00  8.70           C  
ATOM   1630  C   PHE A  96     -31.330   9.025 -38.795  1.00  8.82           C  
ATOM   1631  O   PHE A  96     -32.447   9.412 -38.420  1.00  8.99           O  
ATOM   1632  CB  PHE A  96     -31.466   6.561 -38.786  1.00  8.72           C  
ATOM   1633  CG  PHE A  96     -30.751   5.238 -38.536  1.00  8.56           C  
ATOM   1634  CD1 PHE A  96     -29.368   5.077 -38.594  1.00  9.09           C  
ATOM   1635  CD2 PHE A  96     -31.489   4.100 -38.222  1.00  9.22           C  
ATOM   1636  CE1 PHE A  96     -28.757   3.837 -38.381  1.00  9.21           C  
ATOM   1637  CE2 PHE A  96     -30.886   2.869 -37.991  1.00  9.36           C  
ATOM   1638  CZ  PHE A  96     -29.526   2.740 -38.065  1.00  9.40           C  
ATOM   1639  H   PHE A  96     -31.463   7.599 -36.320  1.00 10.50           H  
ATOM   1640  HA  PHE A  96     -29.760   7.701 -38.506  1.00 10.44           H  
ATOM   1641  HB2 PHE A  96     -32.369   6.521 -38.383  1.00 10.46           H  
ATOM   1642  HB3 PHE A  96     -31.575   6.689 -39.762  1.00 10.46           H  
ATOM   1643  HD1 PHE A  96     -28.825   5.833 -38.783  1.00 10.91           H  
ATOM   1644  HD2 PHE A  96     -32.435   4.167 -38.165  1.00 11.06           H  
ATOM   1645  HE1 PHE A  96     -27.814   3.752 -38.455  1.00 11.06           H  
ATOM   1646  HE2 PHE A  96     -31.421   2.112 -37.779  1.00 11.23           H  
ATOM   1647  HZ  PHE A  96     -29.115   1.899 -37.901  1.00 11.28           H  
ATOM   1648  N   PRO A  97     -30.611   9.672 -39.710  1.00  8.97           N  
ATOM   1649  CA  PRO A  97     -31.195  10.831 -40.412  1.00  9.44           C  
ATOM   1650  C   PRO A  97     -32.318  10.343 -41.324  1.00  9.12           C  
ATOM   1651  O   PRO A  97     -32.461   9.156 -41.624  1.00 10.05           O  
ATOM   1652  CB  PRO A  97     -30.005  11.378 -41.169  1.00  9.64           C  
ATOM   1653  CG  PRO A  97     -29.202  10.155 -41.530  1.00 10.24           C  
ATOM   1654  CD  PRO A  97     -29.323   9.265 -40.305  1.00 10.51           C  
ATOM   1655  HA  PRO A  97     -31.538  11.504 -39.758  1.00 11.32           H  
ATOM   1656  HB2 PRO A  97     -30.296  11.863 -41.982  1.00 11.57           H  
ATOM   1657  HB3 PRO A  97     -29.477  11.993 -40.601  1.00 11.57           H  
ATOM   1658  HG2 PRO A  97     -29.576   9.709 -42.331  1.00 12.29           H  
ATOM   1659  HG3 PRO A  97     -28.256  10.391 -41.704  1.00 12.29           H  
ATOM   1660  HD2 PRO A  97     -29.336   8.308 -40.561  1.00 12.62           H  
ATOM   1661  HD3 PRO A  97     -28.575   9.421 -39.676  1.00 12.62           H  
ATOM   1662  N   GLN A  98     -33.154  11.315 -41.733  1.00  8.51           N  
ATOM   1663  CA  GLN A  98     -34.233  11.051 -42.675  1.00  8.75           C  
ATOM   1664  C   GLN A  98     -35.216  10.039 -42.092  1.00  8.97           C  
ATOM   1665  O   GLN A  98     -35.815   9.245 -42.807  1.00  9.46           O  
ATOM   1666  CB  GLN A  98     -33.736  10.572 -44.049  1.00  9.63           C  
ATOM   1667  CG  GLN A  98     -32.785  11.579 -44.689  1.00 10.78           C  
ATOM   1668  CD  GLN A  98     -32.408  11.187 -46.108  1.00 10.44           C  
ATOM   1669  OE1 GLN A  98     -32.447  10.017 -46.493  1.00 11.90           O  
ATOM   1670  NE2 GLN A  98     -32.038  12.211 -46.872  1.00 10.94           N  
ATOM   1671  H   GLN A  98     -33.045  12.131 -41.423  1.00 10.21           H  
ATOM   1672  HA  GLN A  98     -34.730  11.908 -42.815  1.00 10.50           H  
ATOM   1673  HB2 GLN A  98     -33.271   9.705 -43.943  1.00 11.55           H  
ATOM   1674  HB3 GLN A  98     -34.513  10.431 -44.646  1.00 11.55           H  
ATOM   1675  HG2 GLN A  98     -33.215  12.471 -44.700  1.00 12.93           H  
ATOM   1676  HG3 GLN A  98     -31.963  11.645 -44.140  1.00 12.93           H  
ATOM   1677 HE21 GLN A  98     -32.031  13.027 -46.542  1.00 13.12           H  
ATOM   1678 HE22 GLN A  98     -31.802  12.073 -47.709  1.00 13.12           H  
ATOM   1679  N   THR A  99     -35.427  10.161 -40.791  1.00  9.31           N  
ATOM   1680  CA  THR A  99     -36.441   9.356 -40.134  1.00  8.32           C  
ATOM   1681  C   THR A  99     -37.219  10.237 -39.159  1.00  8.73           C  
ATOM   1682  O   THR A  99     -36.718  11.258 -38.689  1.00  9.22           O  
ATOM   1683  CB  THR A  99     -35.868   8.147 -39.375  1.00  8.65           C  
ATOM   1684  OG1 THR A  99     -35.071   8.629 -38.277  1.00  9.17           O  
ATOM   1685  CG2 THR A  99     -35.075   7.255 -40.296  1.00  9.93           C  
ATOM   1686  H   THR A  99     -34.949  10.733 -40.322  1.00 11.17           H  
ATOM   1687  HA  THR A  99     -37.076   9.019 -40.829  1.00  9.98           H  
ATOM   1688  HB  THR A  99     -36.630   7.618 -39.003  1.00 10.38           H  
ATOM   1689  HG1 THR A  99     -34.285   8.346 -38.357  1.00 13.75           H  
ATOM   1690 HG21 THR A  99     -35.655   6.931 -41.017  1.00 14.90           H  
ATOM   1691 HG22 THR A  99     -34.328   7.761 -40.679  1.00 14.90           H  
ATOM   1692 HG23 THR A  99     -34.725   6.490 -39.791  1.00 14.90           H  
ATOM   1693  N   TRP A 100     -38.436   9.824 -38.798  1.00  9.33           N  
ATOM   1694  CA  TRP A 100     -39.249  10.600 -37.861  1.00  8.84           C  
ATOM   1695  C   TRP A 100     -40.207   9.652 -37.134  1.00  8.94           C  
ATOM   1696  O   TRP A 100     -40.934   8.914 -37.812  1.00 10.75           O  
ATOM   1697  CB  TRP A 100     -40.079  11.648 -38.609  1.00  9.92           C  
ATOM   1698  CG  TRP A 100     -40.699  12.721 -37.773  1.00  9.42           C  
ATOM   1699  CD1 TRP A 100     -40.207  13.323 -36.641  1.00  9.50           C  
ATOM   1700  CD2 TRP A 100     -41.955  13.393 -38.047  1.00  9.11           C  
ATOM   1701  NE1 TRP A 100     -41.075  14.289 -36.187  1.00 10.56           N  
ATOM   1702  CE2 TRP A 100     -42.155  14.350 -37.040  1.00  9.13           C  
ATOM   1703  CE3 TRP A 100     -42.922  13.249 -39.046  1.00 10.69           C  
ATOM   1704  CZ2 TRP A 100     -43.282  15.161 -37.009  1.00 11.11           C  
ATOM   1705  CZ3 TRP A 100     -44.039  14.057 -39.021  1.00 12.92           C  
ATOM   1706  CH2 TRP A 100     -44.206  15.000 -37.998  1.00 12.26           C  
ATOM   1707  H   TRP A 100     -38.755   9.072 -39.127  1.00 11.20           H  
ATOM   1708  HA  TRP A 100     -38.655  11.054 -37.196  1.00 10.61           H  
ATOM   1709  HB2 TRP A 100     -39.498  12.079 -39.285  1.00 11.90           H  
ATOM   1710  HB3 TRP A 100     -40.802  11.179 -39.098  1.00 11.90           H  
ATOM   1711  HD1 TRP A 100     -39.381  13.102 -36.229  1.00 11.40           H  
ATOM   1712  HE1 TRP A 100     -40.961  14.786 -35.469  1.00 12.67           H  
ATOM   1713  HE3 TRP A 100     -42.812  12.604 -39.734  1.00 12.83           H  
ATOM   1714  HZ2 TRP A 100     -43.405  15.805 -36.322  1.00 13.33           H  
ATOM   1715  HZ3 TRP A 100     -44.698  13.975 -39.700  1.00 15.51           H  
ATOM   1716  HH2 TRP A 100     -44.986  15.543 -37.993  1.00 14.71           H  
ATOM   1717  N   GLU A 101     -40.200   9.754 -35.805  1.00  9.28           N  
ATOM   1718  CA  GLU A 101     -41.196   9.119 -34.952  1.00  9.60           C  
ATOM   1719  C   GLU A 101     -42.419  10.046 -34.934  1.00  9.10           C  
ATOM   1720  O   GLU A 101     -42.516  10.974 -34.151  1.00 10.20           O  
ATOM   1721  CB  GLU A 101     -40.655   8.912 -33.541  1.00  8.76           C  
ATOM   1722  CG  GLU A 101     -39.514   7.917 -33.379  1.00  8.85           C  
ATOM   1723  CD  GLU A 101     -39.935   6.469 -33.348  1.00  9.90           C  
ATOM   1724  OE1 GLU A 101     -41.026   6.139 -33.864  1.00 12.17           O  
ATOM   1725  OE2 GLU A 101     -39.105   5.631 -32.841  1.00 11.58           O  
ATOM   1726  H   GLU A 101     -39.563  10.227 -35.424  1.00 11.14           H  
ATOM   1727  HA  GLU A 101     -41.455   8.236 -35.342  1.00 11.52           H  
ATOM   1728  HB2 GLU A 101     -40.348   9.789 -33.198  1.00 10.51           H  
ATOM   1729  HB3 GLU A 101     -41.404   8.616 -32.964  1.00 10.51           H  
ATOM   1730  HG2 GLU A 101     -38.878   8.044 -34.126  1.00 10.62           H  
ATOM   1731  HG3 GLU A 101     -39.033   8.123 -32.539  1.00 10.62           H  
ATOM   1732  N   ASP A 102     -43.372   9.757 -35.820  1.00 10.06           N  
ATOM   1733  CA  ASP A 102     -44.459  10.669 -36.107  1.00 11.22           C  
ATOM   1734  C   ASP A 102     -45.323  10.854 -34.862  1.00  9.86           C  
ATOM   1735  O   ASP A 102     -45.895   9.858 -34.344  1.00 10.41           O  
ATOM   1736  CB  ASP A 102     -45.313  10.097 -37.258  1.00 12.26           C  
ATOM   1737  CG  ASP A 102     -46.329  11.079 -37.812  1.00 15.09           C  
ATOM   1738  OD1 ASP A 102     -46.745  11.982 -37.076  1.00 15.14           O  
ATOM   1739  OD2 ASP A 102     -46.714  10.957 -38.981  1.00 27.32           O  
ATOM   1740  H   ASP A 102     -43.338   8.987 -36.244  1.00 12.07           H  
ATOM   1741  HA  ASP A 102     -44.083  11.553 -36.383  1.00 13.47           H  
ATOM   1742  HB2 ASP A 102     -44.712   9.812 -37.991  1.00 14.71           H  
ATOM   1743  HB3 ASP A 102     -45.791   9.294 -36.932  1.00 14.71           H  
ATOM   1744  N   PRO A 103     -45.427  12.077 -34.352  1.00 10.49           N  
ATOM   1745  CA  PRO A 103     -46.234  12.351 -33.162  1.00 10.82           C  
ATOM   1746  C   PRO A 103     -47.700  12.496 -33.420  1.00 11.53           C  
ATOM   1747  O   PRO A 103     -48.461  12.640 -32.452  1.00 13.92           O  
ATOM   1748  CB  PRO A 103     -45.631  13.693 -32.680  1.00 12.42           C  
ATOM   1749  CG  PRO A 103     -45.344  14.396 -33.980  1.00 12.36           C  
ATOM   1750  CD  PRO A 103     -44.815  13.313 -34.874  1.00 10.16           C  
ATOM   1751  HA  PRO A 103     -46.079  11.642 -32.474  1.00 12.99           H  
ATOM   1752  HB2 PRO A 103     -46.278  14.203 -32.130  1.00 14.90           H  
ATOM   1753  HB3 PRO A 103     -44.802  13.549 -32.157  1.00 14.90           H  
ATOM   1754  HG2 PRO A 103     -46.169  14.792 -34.357  1.00 14.83           H  
ATOM   1755  HG3 PRO A 103     -44.672  15.111 -33.855  1.00 14.83           H  
ATOM   1756  HD2 PRO A 103     -45.081  13.469 -35.815  1.00 12.20           H  
ATOM   1757  HD3 PRO A 103     -43.826  13.265 -34.824  1.00 12.20           H  
ATOM   1758  N   ASN A 104     -48.138  12.420 -34.680  1.00 11.48           N  
ATOM   1759  CA  ASN A 104     -49.517  12.714 -35.040  1.00 12.38           C  
ATOM   1760  C   ASN A 104     -50.366  11.483 -35.286  1.00 14.46           C  
ATOM   1761  O   ASN A 104     -51.546  11.569 -35.616  1.00 21.42           O  
ATOM   1762  CB  ASN A 104     -49.565  13.627 -36.267  1.00 13.10           C  
ATOM   1763  CG  ASN A 104     -48.814  14.914 -35.984  1.00 13.01           C  
ATOM   1764  OD1 ASN A 104     -49.031  15.613 -34.975  1.00 16.29           O  
ATOM   1765  ND2 ASN A 104     -47.902  15.261 -36.875  1.00 13.38           N  
ATOM   1766  H   ASN A 104     -47.574  12.185 -35.313  1.00 13.77           H  
ATOM   1767  HA  ASN A 104     -49.926  13.215 -34.277  1.00 14.86           H  
ATOM   1768  HB2 ASN A 104     -49.156  13.165 -37.042  1.00 15.72           H  
ATOM   1769  HB3 ASN A 104     -50.507  13.833 -36.492  1.00 15.72           H  
ATOM   1770 HD21 ASN A 104     -47.762  14.756 -37.581  1.00 16.05           H  
ATOM   1771 HD22 ASN A 104     -47.434  15.999 -36.762  1.00 16.05           H  
ATOM   1772  N   VAL A 105     -49.827  10.318 -35.081  1.00 18.09           N  
ATOM   1773  CA  VAL A 105     -50.659   9.110 -35.146  1.00 19.59           C  
ATOM   1774  C   VAL A 105     -50.194   8.203 -34.005  1.00 20.18           C  
ATOM   1775  O   VAL A 105     -49.022   8.281 -33.570  1.00 16.57           O  
ATOM   1776  CB  VAL A 105     -50.478   8.443 -36.509  1.00 25.51           C  
ATOM   1777  CG1 VAL A 105     -49.028   7.953 -36.689  1.00 26.19           C  
ATOM   1778  CG2 VAL A 105     -51.470   7.300 -36.697  1.00 40.85           C  
ATOM   1779  H   VAL A 105     -48.967  10.254 -34.904  1.00 21.71           H  
ATOM   1780  HA  VAL A 105     -51.620   9.354 -35.013  1.00 23.51           H  
ATOM   1781  HB  VAL A 105     -50.661   9.128 -37.215  1.00 30.61           H  
ATOM   1782 HG11 VAL A 105     -48.411   8.702 -36.556  1.00 39.28           H  
ATOM   1783 HG12 VAL A 105     -48.836   7.252 -36.031  1.00 39.28           H  
ATOM   1784 HG13 VAL A 105     -48.915   7.592 -37.592  1.00 39.28           H  
ATOM   1785 HG21 VAL A 105     -51.344   6.638 -35.986  1.00 61.27           H  
ATOM   1786 HG22 VAL A 105     -52.385   7.651 -36.657  1.00 61.27           H  
ATOM   1787 HG23 VAL A 105     -51.321   6.877 -37.569  1.00 61.27           H  
ATOM   1788  N   SER A 106     -51.135   7.397 -33.522  1.00 20.01           N  
ATOM   1789  CA  SER A 106     -50.834   6.365 -32.531  1.00 18.58           C  
ATOM   1790  C   SER A 106     -50.217   5.175 -33.254  1.00 19.70           C  
ATOM   1791  O   SER A 106     -50.826   4.625 -34.182  1.00 24.61           O  
ATOM   1792  CB  SER A 106     -52.091   5.906 -31.804  1.00 24.53           C  
ATOM   1793  OG  SER A 106     -51.682   5.084 -30.710  1.00 27.38           O  
ATOM   1794  H   SER A 106     -51.962   7.487 -33.807  1.00 24.01           H  
ATOM   1795  HA  SER A 106     -50.180   6.725 -31.866  1.00 22.30           H  
ATOM   1796  HB2 SER A 106     -52.599   6.689 -31.472  1.00 29.44           H  
ATOM   1797  HB3 SER A 106     -52.673   5.392 -32.418  1.00 29.44           H  
ATOM   1798  HG  SER A 106     -51.300   4.397 -31.003  1.00 41.07           H  
ATOM   1799  N   HIS A 107     -49.053   4.756 -32.786  1.00 18.43           N  
ATOM   1800  CA  HIS A 107     -48.414   3.630 -33.481  1.00 18.84           C  
ATOM   1801  C   HIS A 107     -48.986   2.316 -32.975  1.00 19.65           C  
ATOM   1802  O   HIS A 107     -49.039   2.075 -31.777  1.00 21.94           O  
ATOM   1803  CB  HIS A 107     -46.911   3.730 -33.191  1.00 17.45           C  
ATOM   1804  CG  HIS A 107     -46.266   4.998 -33.690  1.00 15.53           C  
ATOM   1805  ND1 HIS A 107     -44.984   4.927 -34.236  1.00 17.75           N  
ATOM   1806  CD2 HIS A 107     -46.583   6.285 -33.808  1.00 17.05           C  
ATOM   1807  CE1 HIS A 107     -44.566   6.128 -34.633  1.00 18.64           C  
ATOM   1808  NE2 HIS A 107     -45.542   7.009 -34.373  1.00 14.63           N  
ATOM   1809  H   HIS A 107     -48.677   5.136 -32.088  1.00 22.12           H  
ATOM   1810  HA  HIS A 107     -48.573   3.709 -34.465  1.00 22.61           H  
ATOM   1811  HB2 HIS A 107     -46.772   3.666 -32.213  1.00 20.95           H  
ATOM   1812  HB3 HIS A 107     -46.456   2.956 -33.608  1.00 20.95           H  
ATOM   1813  HD1 HIS A 107     -44.515   4.186 -34.308  1.00 21.30           H  
ATOM   1814  HD2 HIS A 107     -47.415   6.659 -33.539  1.00 20.46           H  
ATOM   1815  HE1 HIS A 107     -43.726   6.324 -35.030  1.00 22.37           H  
ATOM   1816  N   PRO A 108     -49.495   1.413 -33.796  1.00 19.68           N  
ATOM   1817  CA  PRO A 108     -50.195   0.218 -33.309  1.00 23.49           C  
ATOM   1818  C   PRO A 108     -49.395  -0.751 -32.455  1.00 22.93           C  
ATOM   1819  O   PRO A 108     -49.944  -1.460 -31.592  1.00 22.69           O  
ATOM   1820  CB  PRO A 108     -50.628  -0.495 -34.598  1.00 26.48           C  
ATOM   1821  CG  PRO A 108     -50.663   0.566 -35.624  1.00 30.66           C  
ATOM   1822  CD  PRO A 108     -49.599   1.563 -35.252  1.00 24.35           C  
ATOM   1823  HA  PRO A 108     -51.011   0.501 -32.804  1.00 28.18           H  
ATOM   1824  HB2 PRO A 108     -49.979  -1.200 -34.845  1.00 31.77           H  
ATOM   1825  HB3 PRO A 108     -51.522  -0.906 -34.488  1.00 31.77           H  
ATOM   1826  HG2 PRO A 108     -50.481   0.186 -36.520  1.00 36.79           H  
ATOM   1827  HG3 PRO A 108     -51.552   1.002 -35.640  1.00 36.79           H  
ATOM   1828  HD2 PRO A 108     -48.740   1.351 -35.694  1.00 29.22           H  
ATOM   1829  HD3 PRO A 108     -49.871   2.484 -35.497  1.00 29.22           H  
ATOM   1830  N   GLU A 109     -48.107  -0.859 -32.714  1.00 21.83           N  
ATOM   1831  CA  GLU A 109     -47.266  -1.851 -32.029  1.00 22.90           C  
ATOM   1832  C   GLU A 109     -47.147  -1.537 -30.539  1.00 19.64           C  
ATOM   1833  O   GLU A 109     -46.985  -2.380 -29.676  1.00 22.57           O  
ATOM   1834  CB  GLU A 109     -45.834  -1.902 -32.598  1.00 24.34           C  
ATOM   1835  CG  GLU A 109     -45.761  -2.374 -34.023  1.00 31.04           C  
ATOM   1836  CD  GLU A 109     -46.290  -1.313 -34.975  1.00 29.64           C  
ATOM   1837  OE1 GLU A 109     -46.069  -0.109 -34.739  1.00 27.90           O  
ATOM   1838  OE2 GLU A 109     -46.939  -1.762 -35.929  1.00 33.32           O  
ATOM   1839  H   GLU A 109     -47.742  -0.325 -33.311  1.00 26.19           H  
ATOM   1840  HA  GLU A 109     -47.684  -2.753 -32.133  1.00 27.48           H  
ATOM   1841  HB2 GLU A 109     -45.437  -0.996 -32.542  1.00 29.20           H  
ATOM   1842  HB3 GLU A 109     -45.288  -2.505 -32.034  1.00 29.20           H  
ATOM   1843  HG2 GLU A 109     -44.822  -2.586 -34.253  1.00 37.25           H  
ATOM   1844  HG3 GLU A 109     -46.294  -3.203 -34.123  1.00 37.25           H  
ATOM   1845  N   THR A 110     -47.165  -0.230 -30.298  1.00 21.33           N  
ATOM   1846  CA  THR A 110     -46.875   0.343 -29.005  1.00 19.66           C  
ATOM   1847  C   THR A 110     -48.082   1.083 -28.451  1.00 17.53           C  
ATOM   1848  O   THR A 110     -48.048   1.438 -27.277  1.00 23.46           O  
ATOM   1849  CB  THR A 110     -45.668   1.306 -29.116  1.00 20.52           C  
ATOM   1850  OG1 THR A 110     -45.972   2.228 -30.173  1.00 24.09           O  
ATOM   1851  CG2 THR A 110     -44.386   0.594 -29.491  1.00 20.97           C  
ATOM   1852  H   THR A 110     -47.363   0.313 -30.960  1.00 25.59           H  
ATOM   1853  HA  THR A 110     -46.637  -0.396 -28.374  1.00 23.59           H  
ATOM   1854  HB  THR A 110     -45.545   1.800 -28.256  1.00 24.62           H  
ATOM   1855  HG1 THR A 110     -46.685   2.635 -29.993  1.00 36.13           H  
ATOM   1856 HG21 THR A 110     -44.505   0.140 -30.351  1.00 31.45           H  
ATOM   1857 HG22 THR A 110     -43.660   1.247 -29.563  1.00 31.45           H  
ATOM   1858 HG23 THR A 110     -44.166  -0.066 -28.800  1.00 31.45           H  
ATOM   1859  N   LYS A 111     -49.088   1.361 -29.251  1.00 17.48           N  
ATOM   1860  CA  LYS A 111     -50.304   2.061 -28.829  1.00 17.87           C  
ATOM   1861  C   LYS A 111     -50.007   3.438 -28.268  1.00 16.58           C  
ATOM   1862  O   LYS A 111     -50.669   3.942 -27.351  1.00 20.32           O  
ATOM   1863  CB  LYS A 111     -51.108   1.191 -27.847  1.00 24.58           C  
ATOM   1864  CG  LYS A 111     -51.687  -0.029 -28.569  1.00 31.69           C  
ATOM   1865  CD  LYS A 111     -52.441  -0.980 -27.672  1.00 42.36           C  
ATOM   1866  CE  LYS A 111     -52.504  -2.360 -28.323  1.00 52.94           C  
ATOM   1867  NZ  LYS A 111     -53.895  -2.909 -28.352  1.00 69.24           N  
ATOM   1868  H   LYS A 111     -49.028   1.110 -30.093  1.00 20.98           H  
ATOM   1869  HA  LYS A 111     -50.871   2.189 -29.645  1.00 21.44           H  
ATOM   1870  HB2 LYS A 111     -50.520   0.893 -27.109  1.00 29.49           H  
ATOM   1871  HB3 LYS A 111     -51.845   1.727 -27.456  1.00 29.49           H  
ATOM   1872  HG2 LYS A 111     -52.297   0.285 -29.283  1.00 38.02           H  
ATOM   1873  HG3 LYS A 111     -50.947  -0.521 -29.002  1.00 38.02           H  
ATOM   1874  HD2 LYS A 111     -51.986  -1.043 -26.795  1.00 50.84           H  
ATOM   1875  HD3 LYS A 111     -53.358  -0.639 -27.520  1.00 50.84           H  
ATOM   1876  HE2 LYS A 111     -52.159  -2.300 -29.249  1.00 63.53           H  
ATOM   1877  HE3 LYS A 111     -51.919  -2.983 -27.822  1.00 63.53           H  
ATOM   1878  HZ1 LYS A 111     -54.461  -2.284 -28.696  1.00103.85           H  
ATOM   1879  HZ2 LYS A 111     -53.916  -3.656 -28.872  1.00103.85           H  
ATOM   1880  HZ3 LYS A 111     -54.156  -3.120 -27.507  1.00103.85           H  
ATOM   1881  N   ALA A 112     -49.043   4.135 -28.851  1.00 13.62           N  
ATOM   1882  CA  ALA A 112     -48.709   5.477 -28.391  1.00 12.30           C  
ATOM   1883  C   ALA A 112     -48.169   6.312 -29.539  1.00 11.66           C  
ATOM   1884  O   ALA A 112     -47.550   5.776 -30.478  1.00 12.83           O  
ATOM   1885  CB  ALA A 112     -47.655   5.389 -27.306  1.00 13.92           C  
ATOM   1886  H   ALA A 112     -48.599   3.784 -29.525  1.00 16.35           H  
ATOM   1887  HA  ALA A 112     -49.529   5.915 -28.020  1.00 14.76           H  
ATOM   1888  HB1 ALA A 112     -48.000   4.854 -26.559  1.00 20.88           H  
ATOM   1889  HB2 ALA A 112     -47.437   6.290 -26.988  1.00 20.88           H  
ATOM   1890  HB3 ALA A 112     -46.850   4.966 -27.667  1.00 20.88           H  
ATOM   1891  N   VAL A 113     -48.360   7.622 -29.485  1.00 13.20           N  
ATOM   1892  CA  VAL A 113     -47.753   8.504 -30.490  1.00 11.15           C  
ATOM   1893  C   VAL A 113     -46.243   8.465 -30.452  1.00 10.33           C  
ATOM   1894  O   VAL A 113     -45.625   8.140 -29.439  1.00 10.65           O  
ATOM   1895  CB  VAL A 113     -48.251   9.954 -30.285  1.00 13.67           C  
ATOM   1896  CG1 VAL A 113     -49.803   9.987 -30.401  1.00 16.13           C  
ATOM   1897  CG2 VAL A 113     -47.794  10.587 -28.970  1.00 16.40           C  
ATOM   1898  H   VAL A 113     -48.853   7.967 -28.842  1.00 15.84           H  
ATOM   1899  HA  VAL A 113     -48.050   8.197 -31.393  1.00 13.38           H  
ATOM   1900  HB  VAL A 113     -47.881  10.508 -31.031  1.00 16.41           H  
ATOM   1901 HG11 VAL A 113     -50.078   9.554 -31.236  1.00 24.19           H  
ATOM   1902 HG12 VAL A 113     -50.198   9.510 -29.641  1.00 24.19           H  
ATOM   1903 HG13 VAL A 113     -50.111  10.917 -30.398  1.00 24.19           H  
ATOM   1904 HG21 VAL A 113     -46.814  10.602 -28.937  1.00 24.59           H  
ATOM   1905 HG22 VAL A 113     -48.136  11.504 -28.913  1.00 24.59           H  
ATOM   1906 HG23 VAL A 113     -48.138  10.062 -28.218  1.00 24.59           H  
ATOM   1907  N   GLY A 114     -45.637   8.863 -31.584  1.00 10.45           N  
ATOM   1908  CA  GLY A 114     -44.193   8.967 -31.614  1.00  9.89           C  
ATOM   1909  C   GLY A 114     -43.635  10.160 -30.860  1.00  9.45           C  
ATOM   1910  O   GLY A 114     -44.386  11.112 -30.584  1.00 10.19           O  
ATOM   1911  H   GLY A 114     -46.112   9.057 -32.299  1.00 12.54           H  
ATOM   1912  HA2 GLY A 114     -43.808   8.141 -31.229  1.00 11.87           H  
ATOM   1913  HA3 GLY A 114     -43.900   9.024 -32.559  1.00 11.87           H  
ATOM   1914  N  AASP A 115     -42.353  10.127 -30.553  0.57  8.93           N  
ATOM   1916  CA AASP A 115     -41.712  11.176 -29.776  0.57  9.04           C  
ATOM   1918  C  AASP A 115     -41.234  12.354 -30.630  0.57  8.11           C  
ATOM   1920  O  AASP A 115     -40.573  13.222 -30.061  0.57  8.59           O  
ATOM   1922  CB AASP A 115     -40.580  10.679 -28.871  0.57  8.59           C  
ATOM   1924  CG AASP A 115     -39.286  10.326 -29.573  0.57  8.33           C  
ATOM   1926  OD1AASP A 115     -39.290  10.154 -30.817  0.57  9.64           O  
ATOM   1928  OD2AASP A 115     -38.261  10.234 -28.832  0.57  8.78           O  
ATOM   1930  H  AASP A 115     -41.868   9.446 -30.828  0.57 10.71           H  
ATOM   1932  HA AASP A 115     -42.417  11.542 -29.167  0.57 10.85           H  
ATOM   1934  HB2AASP A 115     -40.390  11.378 -28.197  0.57 10.31           H  
ATOM   1936  HB3AASP A 115     -40.900   9.877 -28.386  0.57 10.31           H  
ATOM   1938  N  AASN A 116     -41.557  12.432 -31.903  0.57  6.69           N  
ATOM   1940  CA AASN A 116     -41.307  13.616 -32.743  0.57  8.65           C  
ATOM   1942  C  AASN A 116     -39.858  13.760 -33.154  0.57  8.62           C  
ATOM   1944  O  AASN A 116     -39.458  14.818 -33.660  0.57 10.92           O  
ATOM   1946  CB AASN A 116     -41.834  14.880 -32.052  0.57  8.37           C  
ATOM   1948  CG AASN A 116     -41.856  16.092 -32.960  0.57  9.21           C  
ATOM   1950  OD1AASN A 116     -42.210  15.976 -34.129  0.57  9.92           O  
ATOM   1952  ND2AASN A 116     -41.505  17.261 -32.446  0.57 12.07           N  
ATOM   1954  H  AASN A 116     -41.947  11.736 -32.274  0.57  8.03           H  
ATOM   1956  HA AASN A 116     -41.838  13.497 -33.581  0.57 10.38           H  
ATOM   1958  HB2AASN A 116     -42.752  14.707 -31.725  0.57 10.05           H  
ATOM   1960  HB3AASN A 116     -41.265  15.078 -31.267  0.57 10.05           H  
ATOM   1962 HD21AASN A 116     -41.256  17.314 -31.604  0.57 14.49           H  
ATOM   1964 HD22AASN A 116     -41.519  17.985 -32.946  0.57 14.49           H  
ATOM   1966  N  AASP A 117     -39.051  12.713 -33.026  0.57 11.78           N  
ATOM   1968  CA AASP A 117     -37.646  12.849 -33.415  0.57 10.15           C  
ATOM   1970  C  AASP A 117     -37.239  11.788 -34.441  0.57 10.01           C  
ATOM   1972  O  AASP A 117     -37.993  10.868 -34.746  0.57 11.30           O  
ATOM   1974  CB AASP A 117     -36.770  12.667 -32.189  0.57  9.56           C  
ATOM   1976  CG AASP A 117     -36.306  13.909 -31.473  0.57  9.20           C  
ATOM   1978  OD1AASP A 117     -36.020  14.921 -32.139  0.57  7.84           O  
ATOM   1980  OD2AASP A 117     -36.225  13.842 -30.224  0.57 13.75           O  
ATOM   1982  H  AASP A 117     -39.356  11.950 -32.712  0.57 14.13           H  
ATOM   1984  HA AASP A 117     -37.495  13.760 -33.800  0.57 12.17           H  
ATOM   1986  HB2AASP A 117     -37.265  12.108 -31.540  0.57 11.47           H  
ATOM   1988  HB3AASP A 117     -35.966  12.156 -32.462  0.57 11.47           H  
ATOM   1990  N  APRO A 118     -36.010  11.905 -34.938  0.57  9.02           N  
ATOM   1992  CA APRO A 118     -35.337  10.814 -35.652  0.57  7.58           C  
ATOM   1994  C  APRO A 118     -35.325   9.533 -34.820  0.57  8.99           C  
ATOM   1996  O  APRO A 118     -35.194   9.572 -33.594  0.57  8.65           O  
ATOM   1998  CB APRO A 118     -33.921  11.348 -35.851  0.57  8.41           C  
ATOM   2000  CG APRO A 118     -34.095  12.833 -35.909  0.57  8.18           C  
ATOM   2002  CD APRO A 118     -35.167  13.125 -34.876  0.57  9.14           C  
ATOM   2004  HA APRO A 118     -35.777  10.653 -36.536  0.57  9.09           H  
ATOM   2006  HB2APRO A 118     -33.337  11.091 -35.096  0.57 10.09           H  
ATOM   2008  HB3APRO A 118     -33.529  11.005 -36.693  0.57 10.09           H  
ATOM   2010  HG2APRO A 118     -33.251  13.296 -35.682  0.57  9.82           H  
ATOM   2012  HG3APRO A 118     -34.387  13.118 -36.811  0.57  9.82           H  
ATOM   2014  HD2APRO A 118     -34.775  13.247 -33.975  0.57 10.96           H  
ATOM   2016  HD3APRO A 118     -35.686  13.934 -35.116  0.57 10.96           H  
ATOM   2018  N   ILE A 119     -35.453   8.380 -35.484  1.00  8.69           N  
ATOM   2019  CA  ILE A 119     -35.363   7.117 -34.762  1.00  8.27           C  
ATOM   2020  C   ILE A 119     -33.989   7.032 -34.103  1.00  7.75           C  
ATOM   2021  O   ILE A 119     -32.981   7.435 -34.674  1.00  9.36           O  
ATOM   2022  CB  ILE A 119     -35.660   5.913 -35.673  1.00  8.92           C  
ATOM   2023  CG1 ILE A 119     -36.034   4.669 -34.846  1.00  9.73           C  
ATOM   2024  CG2 ILE A 119     -34.535   5.642 -36.653  1.00  9.95           C  
ATOM   2025  CD1 ILE A 119     -36.454   3.483 -35.700  1.00 12.37           C  
ATOM   2026  H   ILE A 119     -35.593   8.383 -36.352  1.00 10.43           H  
ATOM   2027  HA  ILE A 119     -36.051   7.129 -34.037  1.00  9.93           H  
ATOM   2028  HB  ILE A 119     -36.465   6.153 -36.217  1.00 10.70           H  
ATOM   2029 HG12 ILE A 119     -35.257   4.406 -34.292  1.00 11.67           H  
ATOM   2030 HG13 ILE A 119     -36.776   4.902 -34.234  1.00 11.67           H  
ATOM   2031 HG21 ILE A 119     -34.343   6.455 -37.165  1.00 14.92           H  
ATOM   2032 HG22 ILE A 119     -33.732   5.368 -36.161  1.00 14.92           H  
ATOM   2033 HG23 ILE A 119     -34.801   4.926 -37.267  1.00 14.92           H  
ATOM   2034 HD11 ILE A 119     -35.719   3.237 -36.301  1.00 18.55           H  
ATOM   2035 HD12 ILE A 119     -36.670   2.724 -35.120  1.00 18.55           H  
ATOM   2036 HD13 ILE A 119     -37.242   3.725 -36.230  1.00 18.55           H  
ATOM   2037  N   ASP A 120     -33.958   6.469 -32.902  1.00  8.05           N  
ATOM   2038  CA  ASP A 120     -32.773   6.389 -32.086  1.00  8.15           C  
ATOM   2039  C   ASP A 120     -31.953   5.115 -32.292  1.00  7.85           C  
ATOM   2040  O   ASP A 120     -32.509   4.055 -32.570  1.00  9.49           O  
ATOM   2041  CB  ASP A 120     -33.234   6.467 -30.629  1.00  7.78           C  
ATOM   2042  CG  ASP A 120     -33.909   7.776 -30.315  1.00  7.04           C  
ATOM   2043  OD1 ASP A 120     -33.448   8.810 -30.881  1.00  8.47           O  
ATOM   2044  OD2 ASP A 120     -34.850   7.778 -29.472  1.00  8.39           O  
ATOM   2045  H   ASP A 120     -34.704   6.124 -32.586  1.00  9.65           H  
ATOM   2046  HA  ASP A 120     -32.194   7.180 -32.283  1.00  9.79           H  
ATOM   2047  HB2 ASP A 120     -33.862   5.725 -30.447  1.00  9.33           H  
ATOM   2048  HB3 ASP A 120     -32.450   6.355 -30.034  1.00  9.33           H  
ATOM   2049  N   VAL A 121     -30.648   5.240 -32.182  1.00  8.19           N  
ATOM   2050  CA  VAL A 121     -29.695   4.173 -32.501  1.00  8.83           C  
ATOM   2051  C   VAL A 121     -28.684   4.033 -31.376  1.00  8.76           C  
ATOM   2052  O   VAL A 121     -28.082   5.004 -30.902  1.00  8.35           O  
ATOM   2053  CB  VAL A 121     -28.959   4.457 -33.819  1.00  9.59           C  
ATOM   2054  CG1 VAL A 121     -28.045   3.287 -34.166  1.00 11.64           C  
ATOM   2055  CG2 VAL A 121     -29.982   4.691 -34.948  1.00 10.14           C  
ATOM   2056  H   VAL A 121     -30.329   6.011 -31.901  1.00  9.82           H  
ATOM   2057  HA  VAL A 121     -30.196   3.312 -32.592  1.00 10.60           H  
ATOM   2058  HB  VAL A 121     -28.402   5.281 -33.709  1.00 11.51           H  
ATOM   2059 HG11 VAL A 121     -28.582   2.471 -34.263  1.00 17.46           H  
ATOM   2060 HG12 VAL A 121     -27.580   3.474 -35.007  1.00 17.46           H  
ATOM   2061 HG13 VAL A 121     -27.388   3.161 -33.450  1.00 17.46           H  
ATOM   2062 HG21 VAL A 121     -30.543   3.894 -35.050  1.00 15.21           H  
ATOM   2063 HG22 VAL A 121     -30.546   5.460 -34.724  1.00 15.21           H  
ATOM   2064 HG23 VAL A 121     -29.508   4.867 -35.788  1.00 15.21           H  
ATOM   2065  N   LEU A 122     -28.519   2.767 -30.958  1.00  8.10           N  
ATOM   2066  CA  LEU A 122     -27.538   2.318 -29.967  1.00  8.59           C  
ATOM   2067  C   LEU A 122     -26.439   1.574 -30.706  1.00  9.02           C  
ATOM   2068  O   LEU A 122     -26.686   0.532 -31.303  1.00 11.29           O  
ATOM   2069  CB  LEU A 122     -28.195   1.358 -28.962  1.00  9.10           C  
ATOM   2070  CG  LEU A 122     -29.529   1.782 -28.372  1.00  9.30           C  
ATOM   2071  CD1 LEU A 122     -29.997   0.728 -27.369  1.00 11.10           C  
ATOM   2072  CD2 LEU A 122     -29.470   3.163 -27.738  1.00 11.04           C  
ATOM   2073  H   LEU A 122     -29.046   2.156 -31.310  1.00  9.72           H  
ATOM   2074  HA  LEU A 122     -27.152   3.106 -29.485  1.00 10.31           H  
ATOM   2075  HB2 LEU A 122     -28.322   0.485 -29.412  1.00 10.92           H  
ATOM   2076  HB3 LEU A 122     -27.560   1.215 -28.215  1.00 10.92           H  
ATOM   2077  HG  LEU A 122     -30.196   1.814 -29.116  1.00 11.16           H  
ATOM   2078 HD11 LEU A 122     -30.024  -0.150 -27.804  1.00 16.65           H  
ATOM   2079 HD12 LEU A 122     -29.376   0.698 -26.611  1.00 16.65           H  
ATOM   2080 HD13 LEU A 122     -30.893   0.960 -27.046  1.00 16.65           H  
ATOM   2081 HD21 LEU A 122     -29.214   3.823 -28.415  1.00 16.56           H  
ATOM   2082 HD22 LEU A 122     -30.350   3.393 -27.373  1.00 16.56           H  
ATOM   2083 HD23 LEU A 122     -28.807   3.162 -27.015  1.00 16.56           H  
ATOM   2084  N   GLU A 123     -25.231   2.096 -30.738  1.00  8.63           N  
ATOM   2085  CA  GLU A 123     -24.129   1.479 -31.507  1.00  9.12           C  
ATOM   2086  C   GLU A 123     -23.192   0.844 -30.493  1.00  9.80           C  
ATOM   2087  O   GLU A 123     -22.660   1.519 -29.604  1.00 10.86           O  
ATOM   2088  CB  GLU A 123     -23.507   2.516 -32.442  1.00  9.18           C  
ATOM   2089  CG  GLU A 123     -22.526   1.917 -33.440  1.00  9.77           C  
ATOM   2090  CD  GLU A 123     -21.167   1.547 -32.925  1.00 10.96           C  
ATOM   2091  OE1 GLU A 123     -20.532   2.447 -32.315  1.00 12.36           O  
ATOM   2092  OE2 GLU A 123     -20.749   0.366 -33.095  1.00 10.92           O  
ATOM   2093  H   GLU A 123     -25.074   2.836 -30.287  1.00 10.35           H  
ATOM   2094  HA  GLU A 123     -24.517   0.749 -32.069  1.00 10.94           H  
ATOM   2095  HB2 GLU A 123     -24.231   2.975 -32.939  1.00 11.02           H  
ATOM   2096  HB3 GLU A 123     -23.038   3.197 -31.898  1.00 11.02           H  
ATOM   2097  HG2 GLU A 123     -22.939   1.104 -33.826  1.00 11.72           H  
ATOM   2098  HG3 GLU A 123     -22.407   2.565 -34.180  1.00 11.72           H  
ATOM   2099  N   ILE A 124     -23.024  -0.480 -30.577  1.00  9.12           N  
ATOM   2100  CA  ILE A 124     -22.449  -1.320 -29.533  1.00  9.84           C  
ATOM   2101  C   ILE A 124     -20.991  -1.665 -29.709  1.00 10.31           C  
ATOM   2102  O   ILE A 124     -20.465  -2.450 -28.901  1.00 10.36           O  
ATOM   2103  CB  ILE A 124     -23.303  -2.593 -29.383  1.00 10.02           C  
ATOM   2104  CG1 ILE A 124     -23.156  -3.567 -30.560  1.00 10.53           C  
ATOM   2105  CG2 ILE A 124     -24.772  -2.210 -29.135  1.00 11.00           C  
ATOM   2106  CD1 ILE A 124     -23.819  -4.909 -30.353  1.00 13.07           C  
ATOM   2107  H   ILE A 124     -23.280  -0.875 -31.320  1.00 10.95           H  
ATOM   2108  HA  ILE A 124     -22.527  -0.813 -28.675  1.00 11.81           H  
ATOM   2109  HB  ILE A 124     -22.980  -3.070 -28.565  1.00 12.02           H  
ATOM   2110 HG12 ILE A 124     -23.543  -3.145 -31.369  1.00 12.64           H  
ATOM   2111 HG13 ILE A 124     -22.193  -3.713 -30.732  1.00 12.64           H  
ATOM   2112 HG21 ILE A 124     -24.824  -1.587 -28.380  1.00 16.51           H  
ATOM   2113 HG22 ILE A 124     -25.138  -1.783 -29.937  1.00 16.51           H  
ATOM   2114 HG23 ILE A 124     -25.290  -3.017 -28.928  1.00 16.51           H  
ATOM   2115 HD11 ILE A 124     -24.779  -4.781 -30.205  1.00 19.60           H  
ATOM   2116 HD12 ILE A 124     -23.682  -5.467 -31.148  1.00 19.60           H  
ATOM   2117 HD13 ILE A 124     -23.424  -5.352 -29.572  1.00 19.60           H  
ATOM   2118  N   GLY A 125     -20.306  -1.125 -30.701  1.00 10.37           N  
ATOM   2119  CA  GLY A 125     -18.913  -1.510 -30.952  1.00  9.72           C  
ATOM   2120  C   GLY A 125     -17.923  -1.045 -29.921  1.00 10.17           C  
ATOM   2121  O   GLY A 125     -18.227  -0.266 -28.989  1.00 10.09           O  
ATOM   2122  H   GLY A 125     -20.690  -0.527 -31.219  1.00 12.45           H  
ATOM   2123  HA2 GLY A 125     -18.866  -2.498 -31.009  1.00 11.67           H  
ATOM   2124  HA3 GLY A 125     -18.641  -1.148 -31.832  1.00 11.67           H  
ATOM   2125  N   GLU A 126     -16.677  -1.474 -30.085  1.00  9.58           N  
ATOM   2126  CA  GLU A 126     -15.662  -1.240 -29.046  1.00 10.29           C  
ATOM   2127  C   GLU A 126     -15.197   0.206 -28.996  1.00 10.50           C  
ATOM   2128  O   GLU A 126     -14.934   0.696 -27.889  1.00 12.80           O  
ATOM   2129  CB  GLU A 126     -14.486  -2.194 -29.231  1.00 13.15           C  
ATOM   2130  CG  GLU A 126     -13.737  -1.983 -30.548  1.00 13.83           C  
ATOM   2131  CD  GLU A 126     -12.468  -2.817 -30.488  1.00 22.43           C  
ATOM   2132  OE1 GLU A 126     -12.590  -4.008 -30.736  1.00 21.51           O  
ATOM   2133  OE2 GLU A 126     -11.397  -2.240 -30.177  1.00 29.10           O  
ATOM   2134  H   GLU A 126     -16.456  -1.902 -30.822  1.00 11.50           H  
ATOM   2135  HA  GLU A 126     -16.083  -1.449 -28.164  1.00 12.35           H  
ATOM   2136  HB2 GLU A 126     -13.853  -2.073 -28.479  1.00 15.78           H  
ATOM   2137  HB3 GLU A 126     -14.819  -3.125 -29.197  1.00 15.78           H  
ATOM   2138  HG2 GLU A 126     -14.300  -2.270 -31.310  1.00 16.60           H  
ATOM   2139  HG3 GLU A 126     -13.514  -1.026 -30.664  1.00 16.60           H  
ATOM   2140  N   THR A 127     -15.108   0.930 -30.084  1.00  9.74           N  
ATOM   2141  CA  THR A 127     -14.499   2.261 -30.035  1.00 10.97           C  
ATOM   2142  C   THR A 127     -15.550   3.287 -29.624  1.00  9.72           C  
ATOM   2143  O   THR A 127     -16.700   3.224 -30.073  1.00 12.00           O  
ATOM   2144  CB ATHR A 127     -13.952   2.579 -31.439  0.69 13.46           C  
ATOM   2146  OG1ATHR A 127     -12.953   1.602 -31.780  0.69 15.91           O  
ATOM   2148  CG2ATHR A 127     -13.252   3.920 -31.516  0.69 13.27           C  
ATOM   2150  H   THR A 127     -15.416   0.617 -30.846  1.00 11.68           H  
ATOM   2151  HA ATHR A 127     -13.774   2.255 -29.347  1.00 13.17           H  
ATOM   2152  HB ATHR A 127     -14.695   2.547 -32.106  0.69 16.15           H  
ATOM   2154  HG1ATHR A 127     -13.291   0.834 -31.755  0.69 23.87           H  
ATOM   2156 HG21ATHR A 127     -13.879   4.630 -31.268  0.69 19.90           H  
ATOM   2158 HG22ATHR A 127     -12.490   3.926 -30.899  0.69 19.90           H  
ATOM   2160 HG23ATHR A 127     -12.933   4.070 -32.430  0.69 19.90           H  
ATOM   2162  N   ILE A 128     -15.129   4.204 -28.762  1.00  9.76           N  
ATOM   2163  CA  ILE A 128     -15.981   5.338 -28.377  1.00  8.75           C  
ATOM   2164  C   ILE A 128     -16.055   6.335 -29.539  1.00  9.41           C  
ATOM   2165  O   ILE A 128     -15.030   6.749 -30.070  1.00 10.45           O  
ATOM   2166  CB  ILE A 128     -15.447   5.982 -27.088  1.00  9.25           C  
ATOM   2167  CG1 ILE A 128     -15.440   5.007 -25.923  1.00  9.51           C  
ATOM   2168  CG2 ILE A 128     -16.243   7.232 -26.760  1.00  9.91           C  
ATOM   2169  CD1 ILE A 128     -14.729   5.504 -24.707  1.00 10.85           C  
ATOM   2170  H   ILE A 128     -14.323   4.131 -28.415  1.00 11.71           H  
ATOM   2171  HA  ILE A 128     -16.903   4.994 -28.199  1.00 10.50           H  
ATOM   2172  HB  ILE A 128     -14.501   6.260 -27.257  1.00 11.10           H  
ATOM   2173 HG12 ILE A 128     -16.376   4.799 -25.679  1.00 11.41           H  
ATOM   2174 HG13 ILE A 128     -15.012   4.164 -26.217  1.00 11.41           H  
ATOM   2175 HG21 ILE A 128     -16.220   7.845 -27.524  1.00 14.87           H  
ATOM   2176 HG22 ILE A 128     -17.172   6.986 -26.566  1.00 14.87           H  
ATOM   2177 HG23 ILE A 128     -15.852   7.672 -25.977  1.00 14.87           H  
ATOM   2178 HD11 ILE A 128     -13.794   5.695 -24.931  1.00 16.27           H  
ATOM   2179 HD12 ILE A 128     -15.162   6.323 -24.387  1.00 16.27           H  
ATOM   2180 HD13 ILE A 128     -14.764   4.821 -24.006  1.00 16.27           H  
ATOM   2181  N   ALA A 129     -17.258   6.711 -29.927  1.00  9.51           N  
ATOM   2182  CA  ALA A 129     -17.515   7.587 -31.039  1.00  9.57           C  
ATOM   2183  C   ALA A 129     -17.354   9.053 -30.661  1.00 10.81           C  
ATOM   2184  O   ALA A 129     -17.099   9.374 -29.482  1.00 10.51           O  
ATOM   2185  CB  ALA A 129     -18.929   7.255 -31.513  1.00 10.86           C  
ATOM   2186  H   ALA A 129     -17.949   6.405 -29.477  1.00 11.41           H  
ATOM   2187  HA  ALA A 129     -16.871   7.373 -31.774  1.00 11.49           H  
ATOM   2188  HB1 ALA A 129     -18.984   6.303 -31.733  1.00 16.29           H  
ATOM   2189  HB2 ALA A 129     -19.140   7.788 -32.308  1.00 16.29           H  
ATOM   2190  HB3 ALA A 129     -19.569   7.464 -30.801  1.00 16.29           H  
ATOM   2191  N   TYR A 130     -17.543   9.945 -31.644  1.00 10.77           N  
ATOM   2192  CA  TYR A 130     -17.485  11.375 -31.362  1.00 11.22           C  
ATOM   2193  C   TYR A 130     -18.744  12.047 -31.848  1.00  9.37           C  
ATOM   2194  O   TYR A 130     -19.419  11.627 -32.806  1.00  9.57           O  
ATOM   2195  CB  TYR A 130     -16.236  12.046 -31.959  1.00 11.51           C  
ATOM   2196  CG  TYR A 130     -16.076  11.958 -33.451  1.00 11.03           C  
ATOM   2197  CD1 TYR A 130     -15.431  10.902 -34.095  1.00 11.11           C  
ATOM   2198  CD2 TYR A 130     -16.579  12.989 -34.266  1.00 11.09           C  
ATOM   2199  CE1 TYR A 130     -15.313  10.837 -35.476  1.00 13.18           C  
ATOM   2200  CE2 TYR A 130     -16.442  12.932 -35.646  1.00 12.28           C  
ATOM   2201  CZ  TYR A 130     -15.808  11.867 -36.257  1.00 13.90           C  
ATOM   2202  OH  TYR A 130     -15.699  11.821 -37.632  1.00 15.31           O  
ATOM   2203  H   TYR A 130     -17.705   9.666 -32.463  1.00 12.93           H  
ATOM   2204  HA  TYR A 130     -17.444  11.488 -30.369  1.00 13.46           H  
ATOM   2205  HB2 TYR A 130     -16.250  13.003 -31.706  1.00 13.81           H  
ATOM   2206  HB3 TYR A 130     -15.437  11.640 -31.539  1.00 13.81           H  
ATOM   2207  HD1 TYR A 130     -15.060  10.202 -33.570  1.00 13.33           H  
ATOM   2208  HD2 TYR A 130     -17.017  13.732 -33.867  1.00 13.31           H  
ATOM   2209  HE1 TYR A 130     -14.894  10.089 -35.885  1.00 15.82           H  
ATOM   2210  HE2 TYR A 130     -16.789  13.636 -36.179  1.00 14.74           H  
ATOM   2211  HH  TYR A 130     -15.302  11.116 -37.858  1.00 22.96           H  
ATOM   2212  N   THR A 131     -19.096  13.158 -31.182  1.00  9.05           N  
ATOM   2213  CA  THR A 131     -20.324  13.897 -31.527  1.00  8.51           C  
ATOM   2214  C   THR A 131     -20.223  14.481 -32.935  1.00  9.50           C  
ATOM   2215  O   THR A 131     -19.234  15.146 -33.273  1.00 10.33           O  
ATOM   2216  CB  THR A 131     -20.536  15.013 -30.490  1.00  8.99           C  
ATOM   2217  OG1 THR A 131     -20.772  14.449 -29.212  1.00  9.63           O  
ATOM   2218  CG2 THR A 131     -21.714  15.887 -30.857  1.00  9.76           C  
ATOM   2219  H   THR A 131     -18.585  13.450 -30.528  1.00 10.86           H  
ATOM   2220  HA  THR A 131     -21.101  13.268 -31.492  1.00 10.22           H  
ATOM   2221  HB  THR A 131     -19.712  15.578 -30.448  1.00 10.78           H  
ATOM   2222  HG1 THR A 131     -20.126  13.955 -29.000  1.00 14.44           H  
ATOM   2223 HG21 THR A 131     -21.559  16.291 -31.736  1.00 14.65           H  
ATOM   2224 HG22 THR A 131     -22.529  15.342 -30.887  1.00 14.65           H  
ATOM   2225 HG23 THR A 131     -21.819  16.594 -30.186  1.00 14.65           H  
ATOM   2226  N   GLY A 132     -21.262  14.246 -33.735  1.00  9.35           N  
ATOM   2227  CA  GLY A 132     -21.303  14.639 -35.113  1.00  9.82           C  
ATOM   2228  C   GLY A 132     -20.697  13.683 -36.100  1.00 10.66           C  
ATOM   2229  O   GLY A 132     -20.742  13.927 -37.302  1.00 11.52           O  
ATOM   2230  H   GLY A 132     -21.961  13.828 -33.400  1.00 11.22           H  
ATOM   2231  HA2 GLY A 132     -22.249  14.785 -35.365  1.00 11.78           H  
ATOM   2232  HA3 GLY A 132     -20.837  15.509 -35.200  1.00 11.78           H  
ATOM   2233  N   GLN A 133     -20.111  12.583 -35.587  1.00 10.46           N  
ATOM   2234  CA  GLN A 133     -19.613  11.548 -36.478  1.00 10.06           C  
ATOM   2235  C   GLN A 133     -20.748  10.951 -37.299  1.00  9.75           C  
ATOM   2236  O   GLN A 133     -21.825  10.665 -36.774  1.00 10.76           O  
ATOM   2237  CB  GLN A 133     -19.002  10.420 -35.628  1.00  9.54           C  
ATOM   2238  CG  GLN A 133     -18.328   9.289 -36.372  1.00 10.13           C  
ATOM   2239  CD  GLN A 133     -17.597   8.285 -35.498  1.00 12.51           C  
ATOM   2240  OE1 GLN A 133     -17.728   8.310 -34.287  1.00 12.19           O  
ATOM   2241  NE2 GLN A 133     -16.803   7.439 -36.158  1.00 15.16           N  
ATOM   2242  H   GLN A 133     -20.030  12.491 -34.716  1.00 12.56           H  
ATOM   2243  HA  GLN A 133     -18.917  11.929 -37.088  1.00 12.08           H  
ATOM   2244  HB2 GLN A 133     -18.337  10.824 -35.014  1.00 11.45           H  
ATOM   2245  HB3 GLN A 133     -19.722  10.033 -35.068  1.00 11.45           H  
ATOM   2246  HG2 GLN A 133     -19.014   8.807 -36.899  1.00 12.16           H  
ATOM   2247  HG3 GLN A 133     -17.680   9.678 -37.012  1.00 12.16           H  
ATOM   2248 HE21 GLN A 133     -16.756   7.476 -37.036  1.00 18.19           H  
ATOM   2249 HE22 GLN A 133     -16.328   6.847 -35.716  1.00 18.19           H  
ATOM   2250  N   VAL A 134     -20.481  10.705 -38.573  1.00  9.78           N  
ATOM   2251  CA  VAL A 134     -21.302   9.883 -39.430  1.00 10.20           C  
ATOM   2252  C   VAL A 134     -20.561   8.572 -39.619  1.00 11.47           C  
ATOM   2253  O   VAL A 134     -19.485   8.516 -40.183  1.00 14.68           O  
ATOM   2254  CB  VAL A 134     -21.627  10.545 -40.788  1.00 11.78           C  
ATOM   2255  CG1 VAL A 134     -22.563   9.649 -41.607  1.00 13.48           C  
ATOM   2256  CG2 VAL A 134     -22.255  11.920 -40.596  1.00 13.22           C  
ATOM   2257  H   VAL A 134     -19.758  11.068 -38.920  1.00 11.74           H  
ATOM   2258  HA  VAL A 134     -22.161   9.695 -38.957  1.00 12.24           H  
ATOM   2259  HB  VAL A 134     -20.774  10.657 -41.296  1.00 14.14           H  
ATOM   2260 HG11 VAL A 134     -22.159   8.762 -41.710  1.00 20.21           H  
ATOM   2261 HG12 VAL A 134     -23.422   9.565 -41.146  1.00 20.21           H  
ATOM   2262 HG13 VAL A 134     -22.704  10.048 -42.491  1.00 20.21           H  
ATOM   2263 HG21 VAL A 134     -21.649  12.485 -40.073  1.00 19.83           H  
ATOM   2264 HG22 VAL A 134     -22.413  12.332 -41.472  1.00 19.83           H  
ATOM   2265 HG23 VAL A 134     -23.106  11.827 -40.120  1.00 19.83           H  
ATOM   2266  N   LYS A 135     -21.166   7.514 -39.077  1.00 12.05           N  
ATOM   2267  CA  LYS A 135     -20.575   6.204 -39.258  1.00 12.85           C  
ATOM   2268  C   LYS A 135     -21.571   5.256 -39.924  1.00 10.44           C  
ATOM   2269  O   LYS A 135     -22.762   5.498 -39.878  1.00 14.39           O  
ATOM   2270  CB  LYS A 135     -20.002   5.609 -38.002  1.00 15.02           C  
ATOM   2271  CG  LYS A 135     -21.039   5.501 -36.921  1.00 14.99           C  
ATOM   2272  CD  LYS A 135     -20.551   4.688 -35.732  1.00 15.26           C  
ATOM   2273  CE  LYS A 135     -19.343   5.086 -34.969  1.00 15.54           C  
ATOM   2274  NZ  LYS A 135     -18.640   3.994 -34.213  1.00 14.98           N  
ATOM   2275  H   LYS A 135     -21.910   7.611 -38.617  1.00 14.46           H  
ATOM   2276  HA  LYS A 135     -19.814   6.317 -39.897  1.00 15.42           H  
ATOM   2277  HB2 LYS A 135     -19.640   4.710 -38.200  1.00 18.02           H  
ATOM   2278  HB3 LYS A 135     -19.255   6.176 -37.682  1.00 18.02           H  
ATOM   2279  HG2 LYS A 135     -21.284   6.410 -36.614  1.00 17.99           H  
ATOM   2280  HG3 LYS A 135     -21.852   5.077 -37.293  1.00 17.99           H  
ATOM   2281  HD2 LYS A 135     -21.300   4.643 -35.086  1.00 18.31           H  
ATOM   2282  HD3 LYS A 135     -20.398   3.765 -36.057  1.00 18.31           H  
ATOM   2283  HE2 LYS A 135     -18.697   5.489 -35.602  1.00 18.65           H  
ATOM   2284  HE3 LYS A 135     -19.603   5.790 -34.324  1.00 18.65           H  
ATOM   2285  HZ1 LYS A 135     -18.369   3.348 -34.794  1.00 22.47           H  
ATOM   2286  HZ2 LYS A 135     -17.916   4.340 -33.785  1.00 22.47           H  
ATOM   2287  HZ3 LYS A 135     -19.210   3.633 -33.602  1.00 22.47           H  
ATOM   2288  N   GLN A 136     -21.054   4.240 -40.546  1.00 10.46           N  
ATOM   2289  CA  GLN A 136     -21.892   3.261 -41.258  1.00 10.33           C  
ATOM   2290  C   GLN A 136     -22.088   2.065 -40.335  1.00 10.59           C  
ATOM   2291  O   GLN A 136     -21.080   1.557 -39.784  1.00 12.56           O  
ATOM   2292  CB  GLN A 136     -21.215   2.860 -42.567  1.00 12.31           C  
ATOM   2293  CG  GLN A 136     -21.292   4.013 -43.555  1.00 13.60           C  
ATOM   2294  CD  GLN A 136     -20.363   5.155 -43.265  1.00 16.94           C  
ATOM   2295  OE1 GLN A 136     -19.147   4.977 -43.153  1.00 24.16           O  
ATOM   2296  NE2 GLN A 136     -20.875   6.380 -43.139  1.00 18.96           N  
ATOM   2297  H   GLN A 136     -20.180   4.134 -40.542  1.00 12.55           H  
ATOM   2298  HA  GLN A 136     -22.782   3.671 -41.460  1.00 12.40           H  
ATOM   2299  HB2 GLN A 136     -20.267   2.629 -42.396  1.00 14.77           H  
ATOM   2300  HB3 GLN A 136     -21.665   2.064 -42.947  1.00 14.77           H  
ATOM   2301  HG2 GLN A 136     -21.092   3.667 -44.461  1.00 16.32           H  
ATOM   2302  HG3 GLN A 136     -22.220   4.358 -43.566  1.00 16.32           H  
ATOM   2303 HE21 GLN A 136     -21.742   6.504 -43.219  1.00 22.75           H  
ATOM   2304 HE22 GLN A 136     -20.346   7.063 -42.976  1.00 22.75           H  
ATOM   2305  N   VAL A 137     -23.365   1.710 -40.181  1.00 10.11           N  
ATOM   2306  CA  VAL A 137     -23.727   0.653 -39.245  1.00  9.96           C  
ATOM   2307  C   VAL A 137     -24.650  -0.378 -39.890  1.00  9.38           C  
ATOM   2308  O   VAL A 137     -25.407  -0.066 -40.805  1.00 10.65           O  
ATOM   2309  CB  VAL A 137     -24.387   1.235 -37.986  1.00  9.57           C  
ATOM   2310  CG1 VAL A 137     -23.469   2.260 -37.326  1.00 10.47           C  
ATOM   2311  CG2 VAL A 137     -25.754   1.849 -38.262  1.00 10.62           C  
ATOM   2312  H   VAL A 137     -23.992   2.117 -40.648  1.00 12.13           H  
ATOM   2313  HA  VAL A 137     -22.889   0.185 -38.967  1.00 11.95           H  
ATOM   2314  HB  VAL A 137     -24.517   0.485 -37.338  1.00 11.49           H  
ATOM   2315 HG11 VAL A 137     -22.595   1.854 -37.156  1.00 15.71           H  
ATOM   2316 HG12 VAL A 137     -23.362   3.033 -37.920  1.00 15.71           H  
ATOM   2317 HG13 VAL A 137     -23.864   2.553 -36.478  1.00 15.71           H  
ATOM   2318 HG21 VAL A 137     -26.334   1.181 -38.686  1.00 15.93           H  
ATOM   2319 HG22 VAL A 137     -26.157   2.141 -37.417  1.00 15.93           H  
ATOM   2320 HG23 VAL A 137     -25.652   2.620 -38.859  1.00 15.93           H  
ATOM   2321  N  ALYS A 138     -24.655  -1.569 -39.325  0.63 10.85           N  
ATOM   2323  CA ALYS A 138     -25.632  -2.608 -39.638  0.63 11.38           C  
ATOM   2325  C  ALYS A 138     -26.603  -2.755 -38.457  0.63 10.24           C  
ATOM   2327  O  ALYS A 138     -26.149  -2.805 -37.317  0.63 10.08           O  
ATOM   2329  CB ALYS A 138     -24.982  -3.954 -39.961  0.63 12.59           C  
ATOM   2331  CG ALYS A 138     -24.211  -4.587 -38.828  0.63 14.90           C  
ATOM   2333  CD ALYS A 138     -23.174  -5.616 -39.244  0.63 19.90           C  
ATOM   2335  CE ALYS A 138     -23.734  -6.817 -39.954  0.63 17.53           C  
ATOM   2337  NZ ALYS A 138     -22.716  -7.863 -40.283  0.63 17.35           N  
ATOM   2339  H  ALYS A 138     -24.037  -1.747 -38.724  0.63 13.03           H  
ATOM   2341  HA ALYS A 138     -26.155  -2.313 -40.438  0.63 13.66           H  
ATOM   2343  HB2ALYS A 138     -25.691  -4.583 -40.247  0.63 15.11           H  
ATOM   2345  HB3ALYS A 138     -24.368  -3.829 -40.727  0.63 15.11           H  
ATOM   2347  HG2ALYS A 138     -23.754  -3.869 -38.321  0.63 17.88           H  
ATOM   2349  HG3ALYS A 138     -24.856  -5.020 -38.214  0.63 17.88           H  
ATOM   2351  HD2ALYS A 138     -22.514  -5.179 -39.837  0.63 23.88           H  
ATOM   2353  HD3ALYS A 138     -22.692  -5.924 -38.436  0.63 23.88           H  
ATOM   2355  HE2ALYS A 138     -24.436  -7.223 -39.386  0.63 21.04           H  
ATOM   2357  HE3ALYS A 138     -24.165  -6.517 -40.793  0.63 21.04           H  
ATOM   2359  HZ1ALYS A 138     -22.063  -7.498 -40.802  0.63 26.03           H  
ATOM   2361  HZ2ALYS A 138     -22.350  -8.183 -39.514  0.63 26.03           H  
ATOM   2363  HZ3ALYS A 138     -23.117  -8.545 -40.734  0.63 26.03           H  
ATOM   2365  N   ALA A 139     -27.898  -2.877 -38.742  1.00 13.06           N  
ATOM   2366  CA  ALA A 139     -28.935  -3.071 -37.752  1.00 13.60           C  
ATOM   2367  C   ALA A 139     -28.960  -4.536 -37.311  1.00 12.25           C  
ATOM   2368  O   ALA A 139     -28.903  -5.418 -38.190  1.00 16.24           O  
ATOM   2369  CB  ALA A 139     -30.313  -2.691 -38.283  1.00 17.61           C  
ATOM   2370  H   ALA A 139     -28.103  -2.967 -39.593  1.00 15.67           H  
ATOM   2371  HA  ALA A 139     -28.730  -2.501 -36.957  1.00 16.32           H  
ATOM   2372  HB1 ALA A 139     -30.535  -3.259 -39.051  1.00 26.41           H  
ATOM   2373  HB2 ALA A 139     -30.981  -2.820 -37.578  1.00 26.41           H  
ATOM   2374  HB3 ALA A 139     -30.308  -1.753 -38.562  1.00 26.41           H  
ATOM   2375  N   LEU A 140     -29.094  -4.797 -36.014  1.00 12.79           N  
ATOM   2376  CA  LEU A 140     -29.148  -6.144 -35.481  1.00 12.75           C  
ATOM   2377  C   LEU A 140     -30.492  -6.453 -34.838  1.00 12.25           C  
ATOM   2378  O   LEU A 140     -30.871  -7.627 -34.728  1.00 13.66           O  
ATOM   2379  CB  LEU A 140     -27.981  -6.304 -34.499  1.00 13.47           C  
ATOM   2380  CG  LEU A 140     -26.570  -6.094 -35.085  1.00 14.46           C  
ATOM   2381  CD1 LEU A 140     -25.548  -5.981 -33.962  1.00 20.67           C  
ATOM   2382  CD2 LEU A 140     -26.190  -7.221 -36.032  1.00 20.47           C  
ATOM   2383  H   LEU A 140     -29.153  -4.120 -35.454  1.00 15.35           H  
ATOM   2384  HA  LEU A 140     -29.008  -6.784 -36.237  1.00 15.30           H  
ATOM   2385  HB2 LEU A 140     -28.110  -5.660 -33.757  1.00 16.17           H  
ATOM   2386  HB3 LEU A 140     -28.025  -7.214 -34.111  1.00 16.17           H  
ATOM   2387  HG  LEU A 140     -26.569  -5.237 -35.599  1.00 17.35           H  
ATOM   2388 HD11 LEU A 140     -25.800  -5.247 -33.364  1.00 31.01           H  
ATOM   2389 HD12 LEU A 140     -25.523  -6.821 -33.458  1.00 31.01           H  
ATOM   2390 HD13 LEU A 140     -24.663  -5.803 -34.344  1.00 31.01           H  
ATOM   2391 HD21 LEU A 140     -26.836  -7.262 -36.768  1.00 30.71           H  
ATOM   2392 HD22 LEU A 140     -25.294  -7.054 -36.394  1.00 30.71           H  
ATOM   2393 HD23 LEU A 140     -26.192  -8.071 -35.546  1.00 30.71           H  
ATOM   2394  N   GLY A 141     -31.233  -5.432 -34.393  1.00 12.00           N  
ATOM   2395  CA  GLY A 141     -32.523  -5.632 -33.773  1.00 12.10           C  
ATOM   2396  C   GLY A 141     -33.046  -4.306 -33.243  1.00  9.23           C  
ATOM   2397  O   GLY A 141     -32.492  -3.259 -33.554  1.00 10.65           O  
ATOM   2398  H   GLY A 141     -30.925  -4.613 -34.479  1.00 14.40           H  
ATOM   2399  HA2 GLY A 141     -33.159  -6.001 -34.435  1.00 14.53           H  
ATOM   2400  HA3 GLY A 141     -32.440  -6.279 -33.029  1.00 14.53           H  
ATOM   2401  N   ILE A 142     -34.103  -4.373 -32.477  1.00 10.03           N  
ATOM   2402  CA  ILE A 142     -34.783  -3.137 -32.043  1.00  9.08           C  
ATOM   2403  C   ILE A 142     -35.610  -3.392 -30.806  1.00  9.62           C  
ATOM   2404  O   ILE A 142     -36.126  -4.499 -30.624  1.00 11.04           O  
ATOM   2405  CB  ILE A 142     -35.659  -2.606 -33.203  1.00  9.23           C  
ATOM   2406  CG1 ILE A 142     -36.043  -1.122 -32.966  1.00  9.98           C  
ATOM   2407  CG2 ILE A 142     -36.884  -3.433 -33.536  1.00 11.36           C  
ATOM   2408  CD1 ILE A 142     -36.770  -0.513 -34.156  1.00 11.30           C  
ATOM   2409  H   ILE A 142     -34.411  -5.156 -32.220  1.00 12.04           H  
ATOM   2410  HA  ILE A 142     -34.089  -2.450 -31.826  1.00 10.89           H  
ATOM   2411  HB  ILE A 142     -35.082  -2.619 -34.020  1.00 11.08           H  
ATOM   2412 HG12 ILE A 142     -36.621  -1.061 -32.165  1.00 11.98           H  
ATOM   2413 HG13 ILE A 142     -35.221  -0.599 -32.786  1.00 11.98           H  
ATOM   2414 HG21 ILE A 142     -36.608  -4.339 -33.791  1.00 17.04           H  
ATOM   2415 HG22 ILE A 142     -37.470  -3.479 -32.752  1.00 17.04           H  
ATOM   2416 HG23 ILE A 142     -37.367  -3.018 -34.280  1.00 17.04           H  
ATOM   2417 HD11 ILE A 142     -36.195  -0.554 -34.948  1.00 16.96           H  
ATOM   2418 HD12 ILE A 142     -37.595  -1.014 -34.326  1.00 16.96           H  
ATOM   2419 HD13 ILE A 142     -36.991   0.422 -33.961  1.00 16.96           H  
ATOM   2420  N   MET A 143     -35.677  -2.421 -29.898  1.00  9.83           N  
ATOM   2421  CA  MET A 143     -36.450  -2.505 -28.672  1.00 11.02           C  
ATOM   2422  C   MET A 143     -37.496  -1.381 -28.663  1.00  9.40           C  
ATOM   2423  O   MET A 143     -37.188  -0.252 -29.060  1.00 10.80           O  
ATOM   2424  CB  MET A 143     -35.529  -2.401 -27.466  1.00 11.81           C  
ATOM   2425  CG  MET A 143     -34.628  -3.590 -27.277  1.00 13.93           C  
ATOM   2426  SD  MET A 143     -33.530  -3.252 -25.892  1.00 19.06           S  
ATOM   2427  CE  MET A 143     -33.236  -4.864 -25.247  1.00 25.19           C  
ATOM   2428  H   MET A 143     -35.223  -1.682 -30.051  1.00 11.80           H  
ATOM   2429  HA  MET A 143     -36.921  -3.387 -28.646  1.00 13.22           H  
ATOM   2430  HB2 MET A 143     -34.968  -1.591 -27.562  1.00 14.17           H  
ATOM   2431  HB3 MET A 143     -36.081  -2.290 -26.652  1.00 14.17           H  
ATOM   2432  HG2 MET A 143     -35.170  -4.399 -27.092  1.00 16.72           H  
ATOM   2433  HG3 MET A 143     -34.100  -3.750 -28.099  1.00 16.72           H  
ATOM   2434  HE1 MET A 143     -32.830  -5.426 -25.941  1.00 37.79           H  
ATOM   2435  HE2 MET A 143     -32.628  -4.804 -24.481  1.00 37.79           H  
ATOM   2436  HE3 MET A 143     -34.084  -5.262 -24.959  1.00 37.79           H  
ATOM   2437  N   ALA A 144     -38.678  -1.737 -28.199  1.00  9.55           N  
ATOM   2438  CA  ALA A 144     -39.815  -0.837 -28.166  1.00 10.57           C  
ATOM   2439  C   ALA A 144     -39.956  -0.116 -26.821  1.00 10.01           C  
ATOM   2440  O   ALA A 144     -40.848  -0.441 -26.027  1.00 12.20           O  
ATOM   2441  CB  ALA A 144     -41.099  -1.604 -28.488  1.00 13.23           C  
ATOM   2442  H   ALA A 144     -38.782  -2.557 -27.898  1.00 11.46           H  
ATOM   2443  HA  ALA A 144     -39.683  -0.145 -28.875  1.00 12.68           H  
ATOM   2444  HB1 ALA A 144     -40.998  -2.062 -29.349  1.00 19.85           H  
ATOM   2445  HB2 ALA A 144     -41.270  -2.264 -27.785  1.00 19.85           H  
ATOM   2446  HB3 ALA A 144     -41.851  -0.976 -28.537  1.00 19.85           H  
ATOM   2447  N   LEU A 145     -39.110   0.898 -26.606  1.00 10.41           N  
ATOM   2448  CA  LEU A 145     -39.253   1.718 -25.414  1.00 10.09           C  
ATOM   2449  C   LEU A 145     -40.491   2.617 -25.525  1.00 11.02           C  
ATOM   2450  O   LEU A 145     -40.708   3.270 -26.545  1.00 11.47           O  
ATOM   2451  CB  LEU A 145     -38.017   2.597 -25.229  1.00 10.33           C  
ATOM   2452  CG  LEU A 145     -38.004   3.499 -23.997  1.00 10.73           C  
ATOM   2453  CD1 LEU A 145     -37.971   2.672 -22.725  1.00 11.83           C  
ATOM   2454  CD2 LEU A 145     -36.816   4.448 -24.030  1.00 11.76           C  
ATOM   2455  H   LEU A 145     -38.469   1.069 -27.184  1.00 12.50           H  
ATOM   2456  HA  LEU A 145     -39.352   1.122 -24.617  1.00 12.11           H  
ATOM   2457  HB2 LEU A 145     -37.221   2.009 -25.190  1.00 12.39           H  
ATOM   2458  HB3 LEU A 145     -37.922   3.169 -26.032  1.00 12.39           H  
ATOM   2459  HG  LEU A 145     -38.842   4.043 -23.998  1.00 12.88           H  
ATOM   2460 HD11 LEU A 145     -38.765   2.098 -22.687  1.00 17.75           H  
ATOM   2461 HD12 LEU A 145     -37.164   2.116 -22.716  1.00 17.75           H  
ATOM   2462 HD13 LEU A 145     -37.964   3.269 -21.948  1.00 17.75           H  
ATOM   2463 HD21 LEU A 145     -36.840   4.974 -24.855  1.00 17.64           H  
ATOM   2464 HD22 LEU A 145     -36.857   5.049 -23.257  1.00 17.64           H  
ATOM   2465 HD23 LEU A 145     -35.983   3.931 -23.996  1.00 17.64           H  
ATOM   2466  N   LEU A 146     -41.270   2.679 -24.445  1.00  9.97           N  
ATOM   2467  CA  LEU A 146     -42.278   3.701 -24.210  1.00 10.01           C  
ATOM   2468  C   LEU A 146     -41.616   4.682 -23.238  1.00  9.58           C  
ATOM   2469  O   LEU A 146     -41.422   4.360 -22.046  1.00 11.68           O  
ATOM   2470  CB  LEU A 146     -43.557   3.100 -23.648  1.00 12.63           C  
ATOM   2471  CG  LEU A 146     -44.579   2.519 -24.645  1.00 16.53           C  
ATOM   2472  CD1 LEU A 146     -45.067   3.588 -25.609  1.00 28.05           C  
ATOM   2473  CD2 LEU A 146     -44.025   1.313 -25.345  1.00 21.19           C  
ATOM   2474  H   LEU A 146     -41.167   2.057 -23.830  1.00 11.96           H  
ATOM   2475  HA  LEU A 146     -42.481   4.170 -25.069  1.00 12.01           H  
ATOM   2476  HB2 LEU A 146     -43.304   2.378 -23.019  1.00 15.16           H  
ATOM   2477  HB3 LEU A 146     -44.015   3.801 -23.119  1.00 15.16           H  
ATOM   2478  HG  LEU A 146     -45.370   2.215 -24.115  1.00 19.84           H  
ATOM   2479 HD11 LEU A 146     -45.458   4.332 -25.103  1.00 42.08           H  
ATOM   2480 HD12 LEU A 146     -44.312   3.916 -26.142  1.00 42.08           H  
ATOM   2481 HD13 LEU A 146     -45.745   3.207 -26.205  1.00 42.08           H  
ATOM   2482 HD21 LEU A 146     -43.716   0.662 -24.681  1.00 31.78           H  
ATOM   2483 HD22 LEU A 146     -44.725   0.908 -25.899  1.00 31.78           H  
ATOM   2484 HD23 LEU A 146     -43.274   1.581 -25.914  1.00 31.78           H  
ATOM   2485  N   ASP A 147     -41.153   5.800 -23.756  1.00  9.55           N  
ATOM   2486  CA  ASP A 147     -40.430   6.802 -22.961  1.00  9.54           C  
ATOM   2487  C   ASP A 147     -41.391   7.915 -22.563  1.00  9.51           C  
ATOM   2488  O   ASP A 147     -41.903   8.621 -23.448  1.00  9.80           O  
ATOM   2489  CB  ASP A 147     -39.288   7.361 -23.796  1.00  9.13           C  
ATOM   2490  CG  ASP A 147     -38.416   8.291 -22.968  1.00  9.01           C  
ATOM   2491  OD1 ASP A 147     -38.613   8.380 -21.738  1.00  9.77           O  
ATOM   2492  OD2 ASP A 147     -37.515   8.925 -23.558  1.00  9.92           O  
ATOM   2493  H   ASP A 147     -41.282   5.953 -24.612  1.00 11.46           H  
ATOM   2494  HA  ASP A 147     -40.061   6.371 -22.137  1.00 11.44           H  
ATOM   2495  HB2 ASP A 147     -38.737   6.614 -24.144  1.00 10.96           H  
ATOM   2496  HB3 ASP A 147     -39.657   7.855 -24.571  1.00 10.96           H  
ATOM   2497  N   GLU A 148     -41.724   8.019 -21.277  1.00 11.05           N  
ATOM   2498  CA  GLU A 148     -42.754   8.954 -20.823  1.00 11.59           C  
ATOM   2499  C   GLU A 148     -43.991   8.827 -21.693  1.00 11.66           C  
ATOM   2500  O   GLU A 148     -44.608   9.821 -22.090  1.00 12.60           O  
ATOM   2501  CB  GLU A 148     -42.197  10.363 -20.787  1.00 14.51           C  
ATOM   2502  CG  GLU A 148     -40.978  10.504 -19.877  1.00 16.35           C  
ATOM   2503  CD  GLU A 148     -40.590  11.948 -19.661  1.00 23.93           C  
ATOM   2504  OE1 GLU A 148     -41.500  12.764 -19.401  1.00 28.99           O  
ATOM   2505  OE2 GLU A 148     -39.394  12.294 -19.730  1.00 15.96           O  
ATOM   2506  H   GLU A 148     -41.315   7.513 -20.685  1.00 13.25           H  
ATOM   2507  HA  GLU A 148     -43.008   8.701 -19.889  1.00 13.91           H  
ATOM   2508  HB2 GLU A 148     -41.944  10.632 -21.705  1.00 17.41           H  
ATOM   2509  HB3 GLU A 148     -42.904  10.980 -20.474  1.00 17.41           H  
ATOM   2510  HG2 GLU A 148     -41.176  10.087 -19.002  1.00 19.62           H  
ATOM   2511  HG3 GLU A 148     -40.214  10.020 -20.279  1.00 19.62           H  
ATOM   2512  N   GLY A 149     -44.404   7.581 -21.948  1.00 10.72           N  
ATOM   2513  CA  GLY A 149     -45.639   7.304 -22.653  1.00 12.04           C  
ATOM   2514  C   GLY A 149     -45.624   7.558 -24.151  1.00 10.44           C  
ATOM   2515  O   GLY A 149     -46.670   7.481 -24.781  1.00 15.01           O  
ATOM   2516  H   GLY A 149     -43.909   6.906 -21.679  1.00 12.87           H  
ATOM   2517  HA2 GLY A 149     -45.876   6.356 -22.502  1.00 14.45           H  
ATOM   2518  HA3 GLY A 149     -46.356   7.856 -22.253  1.00 14.45           H  
ATOM   2519  N   GLU A 150     -44.461   7.744 -24.751  1.00 10.50           N  
ATOM   2520  CA  GLU A 150     -44.326   7.915 -26.195  1.00 10.17           C  
ATOM   2521  C   GLU A 150     -43.477   6.817 -26.838  1.00  9.54           C  
ATOM   2522  O   GLU A 150     -42.506   6.311 -26.265  1.00 10.39           O  
ATOM   2523  CB  GLU A 150     -43.697   9.265 -26.544  1.00 10.42           C  
ATOM   2524  CG  GLU A 150     -44.419  10.437 -25.929  1.00 10.27           C  
ATOM   2525  CD  GLU A 150     -43.878  11.793 -26.320  1.00 12.19           C  
ATOM   2526  OE1 GLU A 150     -42.641  11.927 -26.382  1.00 12.12           O  
ATOM   2527  OE2 GLU A 150     -44.721  12.693 -26.557  1.00 13.79           O  
ATOM   2528  H   GLU A 150     -43.733   7.767 -24.256  1.00 12.60           H  
ATOM   2529  HA  GLU A 150     -45.240   7.881 -26.600  1.00 12.20           H  
ATOM   2530  HB2 GLU A 150     -42.757   9.270 -26.235  1.00 12.51           H  
ATOM   2531  HB3 GLU A 150     -43.693   9.371 -27.528  1.00 12.51           H  
ATOM   2532  HG2 GLU A 150     -45.373  10.392 -26.190  1.00 12.33           H  
ATOM   2533  HG3 GLU A 150     -44.375  10.352 -24.944  1.00 12.33           H  
ATOM   2534  N   THR A 151     -43.864   6.485 -28.070  1.00  9.70           N  
ATOM   2535  CA  THR A 151     -43.114   5.502 -28.849  1.00  8.61           C  
ATOM   2536  C   THR A 151     -41.716   6.011 -29.148  1.00  7.61           C  
ATOM   2537  O   THR A 151     -41.528   7.084 -29.723  1.00  9.84           O  
ATOM   2538  CB  THR A 151     -43.843   5.218 -30.173  1.00  8.69           C  
ATOM   2539  OG1 THR A 151     -45.128   4.657 -29.839  1.00 12.37           O  
ATOM   2540  CG2 THR A 151     -43.036   4.265 -31.035  1.00 11.94           C  
ATOM   2541  H   THR A 151     -44.579   6.861 -28.418  1.00 11.64           H  
ATOM   2542  HA  THR A 151     -43.047   4.653 -28.325  1.00 10.33           H  
ATOM   2543  HB  THR A 151     -43.976   6.077 -30.667  1.00 10.43           H  
ATOM   2544  HG1 THR A 151     -45.196   3.892 -30.179  1.00 18.56           H  
ATOM   2545 HG21 THR A 151     -42.162   4.661 -31.231  1.00 17.90           H  
ATOM   2546 HG22 THR A 151     -42.911   3.419 -30.556  1.00 17.90           H  
ATOM   2547 HG23 THR A 151     -43.515   4.098 -31.874  1.00 17.90           H  
ATOM   2548  N   ASP A 152     -40.725   5.254 -28.724  1.00  8.30           N  
ATOM   2549  CA  ASP A 152     -39.336   5.669 -28.724  1.00  8.07           C  
ATOM   2550  C   ASP A 152     -38.407   4.478 -28.984  1.00  7.51           C  
ATOM   2551  O   ASP A 152     -37.517   4.154 -28.196  1.00  9.84           O  
ATOM   2552  CB  ASP A 152     -39.030   6.323 -27.371  1.00  8.19           C  
ATOM   2553  CG  ASP A 152     -37.805   7.236 -27.406  1.00  9.41           C  
ATOM   2554  OD1 ASP A 152     -37.417   7.655 -28.525  1.00  9.57           O  
ATOM   2555  OD2 ASP A 152     -37.267   7.510 -26.300  1.00  8.74           O  
ATOM   2556  H   ASP A 152     -40.918   4.448 -28.425  1.00  9.95           H  
ATOM   2557  HA  ASP A 152     -39.202   6.346 -29.448  1.00  9.69           H  
ATOM   2558  HB2 ASP A 152     -39.817   6.852 -27.085  1.00  9.83           H  
ATOM   2559  HB3 ASP A 152     -38.883   5.614 -26.697  1.00  9.83           H  
ATOM   2560  N   TRP A 153     -38.614   3.833 -30.149  1.00  8.87           N  
ATOM   2561  CA  TRP A 153     -37.833   2.659 -30.513  1.00  8.48           C  
ATOM   2562  C   TRP A 153     -36.340   2.942 -30.402  1.00  8.03           C  
ATOM   2563  O   TRP A 153     -35.845   4.033 -30.727  1.00  9.22           O  
ATOM   2564  CB  TRP A 153     -38.142   2.298 -31.949  1.00 10.31           C  
ATOM   2565  CG  TRP A 153     -39.510   1.841 -32.332  1.00 10.24           C  
ATOM   2566  CD1 TRP A 153     -40.502   2.612 -32.870  1.00 10.89           C  
ATOM   2567  CD2 TRP A 153     -40.052   0.518 -32.220  1.00 10.18           C  
ATOM   2568  NE1 TRP A 153     -41.607   1.848 -33.101  1.00 11.21           N  
ATOM   2569  CE2 TRP A 153     -41.359   0.556 -32.728  1.00 10.83           C  
ATOM   2570  CE3 TRP A 153     -39.555  -0.719 -31.777  1.00 11.35           C  
ATOM   2571  CZ2 TRP A 153     -42.175  -0.570 -32.783  1.00 11.35           C  
ATOM   2572  CZ3 TRP A 153     -40.387  -1.851 -31.851  1.00 12.22           C  
ATOM   2573  CH2 TRP A 153     -41.675  -1.758 -32.350  1.00 11.77           C  
ATOM   2574  H   TRP A 153     -39.233   4.126 -30.700  1.00 10.64           H  
ATOM   2575  HA  TRP A 153     -38.076   1.895 -29.915  1.00 10.17           H  
ATOM   2576  HB2 TRP A 153     -37.931   3.092 -32.503  1.00 12.38           H  
ATOM   2577  HB3 TRP A 153     -37.508   1.586 -32.215  1.00 12.38           H  
ATOM   2578  HD1 TRP A 153     -40.432   3.541 -33.055  1.00 13.06           H  
ATOM   2579  HE1 TRP A 153     -42.365   2.142 -33.440  1.00 13.45           H  
ATOM   2580  HE3 TRP A 153     -38.672  -0.790 -31.434  1.00 13.63           H  
ATOM   2581  HZ2 TRP A 153     -43.063  -0.508 -33.115  1.00 13.63           H  
ATOM   2582  HZ3 TRP A 153     -40.060  -2.692 -31.554  1.00 14.66           H  
ATOM   2583  HH2 TRP A 153     -42.219  -2.537 -32.392  1.00 14.13           H  
ATOM   2584  N   LYS A 154     -35.603   1.917 -30.023  1.00  9.16           N  
ATOM   2585  CA  LYS A 154     -34.129   1.943 -29.958  1.00  9.25           C  
ATOM   2586  C   LYS A 154     -33.572   0.845 -30.859  1.00  9.27           C  
ATOM   2587  O   LYS A 154     -33.735  -0.336 -30.563  1.00  9.59           O  
ATOM   2588  CB  LYS A 154     -33.645   1.754 -28.516  1.00  8.95           C  
ATOM   2589  CG  LYS A 154     -34.237   2.706 -27.494  1.00  9.07           C  
ATOM   2590  CD  LYS A 154     -33.900   4.154 -27.769  1.00 11.11           C  
ATOM   2591  CE  LYS A 154     -34.561   5.044 -26.730  1.00 12.02           C  
ATOM   2592  NZ  LYS A 154     -34.622   6.440 -27.109  1.00 12.96           N  
ATOM   2593  H   LYS A 154     -36.015   1.174 -29.794  1.00 10.99           H  
ATOM   2594  HA  LYS A 154     -33.807   2.829 -30.293  1.00 11.10           H  
ATOM   2595  HB2 LYS A 154     -33.854   0.827 -28.236  1.00 10.74           H  
ATOM   2596  HB3 LYS A 154     -32.661   1.853 -28.502  1.00 10.74           H  
ATOM   2597  HG2 LYS A 154     -35.222   2.602 -27.490  1.00 10.89           H  
ATOM   2598  HG3 LYS A 154     -33.904   2.462 -26.595  1.00 10.89           H  
ATOM   2599  HD2 LYS A 154     -32.918   4.279 -27.738  1.00 13.33           H  
ATOM   2600  HD3 LYS A 154     -34.215   4.405 -28.672  1.00 13.33           H  
ATOM   2601  HE2 LYS A 154     -35.480   4.717 -26.569  1.00 14.42           H  
ATOM   2602  HE3 LYS A 154     -34.060   4.967 -25.880  1.00 14.42           H  
ATOM   2603  HZ1 LYS A 154     -35.097   6.524 -27.881  1.00 19.43           H  
ATOM   2604  HZ2 LYS A 154     -35.029   6.916 -26.449  1.00 19.43           H  
ATOM   2605  HZ3 LYS A 154     -33.779   6.758 -27.236  1.00 19.43           H  
ATOM   2606  N   VAL A 155     -32.924   1.249 -31.944  1.00  8.62           N  
ATOM   2607  CA  VAL A 155     -32.286   0.286 -32.837  1.00  9.14           C  
ATOM   2608  C   VAL A 155     -30.963  -0.140 -32.230  1.00 10.04           C  
ATOM   2609  O   VAL A 155     -30.174   0.707 -31.768  1.00 10.25           O  
ATOM   2610  CB  VAL A 155     -32.029   0.911 -34.225  1.00 10.08           C  
ATOM   2611  CG1 VAL A 155     -31.279  -0.049 -35.135  1.00 10.06           C  
ATOM   2612  CG2 VAL A 155     -33.340   1.350 -34.892  1.00 10.62           C  
ATOM   2613  H   VAL A 155     -32.877   2.109 -32.128  1.00 10.34           H  
ATOM   2614  HA  VAL A 155     -32.878  -0.513 -32.938  1.00 10.97           H  
ATOM   2615  HB  VAL A 155     -31.460   1.723 -34.097  1.00 12.09           H  
ATOM   2616 HG11 VAL A 155     -30.445  -0.327 -34.700  1.00 15.09           H  
ATOM   2617 HG12 VAL A 155     -31.835  -0.837 -35.309  1.00 15.09           H  
ATOM   2618 HG13 VAL A 155     -31.071   0.399 -35.981  1.00 15.09           H  
ATOM   2619 HG21 VAL A 155     -33.823   1.960 -34.295  1.00 15.93           H  
ATOM   2620 HG22 VAL A 155     -33.140   1.809 -35.735  1.00 15.93           H  
ATOM   2621 HG23 VAL A 155     -33.895   0.563 -35.072  1.00 15.93           H  
ATOM   2622  N   ILE A 156     -30.685  -1.453 -32.267  1.00  9.50           N  
ATOM   2623  CA  ILE A 156     -29.405  -2.006 -31.871  1.00 10.07           C  
ATOM   2624  C   ILE A 156     -28.568  -2.204 -33.137  1.00 10.49           C  
ATOM   2625  O   ILE A 156     -28.996  -2.911 -34.045  1.00 11.71           O  
ATOM   2626  CB  ILE A 156     -29.603  -3.352 -31.171  1.00 11.42           C  
ATOM   2627  CG1 ILE A 156     -30.620  -3.330 -30.023  1.00 16.27           C  
ATOM   2628  CG2 ILE A 156     -28.238  -3.906 -30.752  1.00 12.76           C  
ATOM   2629  CD1 ILE A 156     -30.415  -2.268 -29.032  1.00 22.79           C  
ATOM   2630  H   ILE A 156     -31.310  -2.006 -32.545  1.00 11.41           H  
ATOM   2631  HA  ILE A 156     -28.940  -1.371 -31.255  1.00 12.09           H  
ATOM   2632  HB  ILE A 156     -29.965  -3.979 -31.860  1.00 13.70           H  
ATOM   2633 HG12 ILE A 156     -31.527  -3.230 -30.407  1.00 19.53           H  
ATOM   2634 HG13 ILE A 156     -30.589  -4.204 -29.559  1.00 19.53           H  
ATOM   2635 HG21 ILE A 156     -27.669  -4.008 -31.544  1.00 19.14           H  
ATOM   2636 HG22 ILE A 156     -27.814  -3.288 -30.121  1.00 19.14           H  
ATOM   2637 HG23 ILE A 156     -28.359  -4.778 -30.322  1.00 19.14           H  
ATOM   2638 HD11 ILE A 156     -30.446  -1.395 -29.476  1.00 34.18           H  
ATOM   2639 HD12 ILE A 156     -31.120  -2.314 -28.351  1.00 34.18           H  
ATOM   2640 HD13 ILE A 156     -29.541  -2.384 -28.604  1.00 34.18           H  
ATOM   2641  N   ALA A 157     -27.400  -1.557 -33.160  1.00  9.72           N  
ATOM   2642  CA  ALA A 157     -26.578  -1.544 -34.378  1.00  9.62           C  
ATOM   2643  C   ALA A 157     -25.102  -1.686 -34.048  1.00  8.99           C  
ATOM   2644  O   ALA A 157     -24.677  -1.456 -32.909  1.00  9.37           O  
ATOM   2645  CB  ALA A 157     -26.801  -0.223 -35.133  1.00 10.85           C  
ATOM   2646  H   ALA A 157     -27.120  -1.134 -32.442  1.00 11.66           H  
ATOM   2647  HA  ALA A 157     -26.854  -2.306 -34.965  1.00 11.54           H  
ATOM   2648  HB1 ALA A 157     -27.750  -0.128 -35.352  1.00 16.28           H  
ATOM   2649  HB2 ALA A 157     -26.519   0.527 -34.568  1.00 16.28           H  
ATOM   2650  HB3 ALA A 157     -26.273  -0.225 -35.958  1.00 16.28           H  
ATOM   2651  N   ILE A 158     -24.287  -2.041 -35.050  1.00 10.50           N  
ATOM   2652  CA  ILE A 158     -22.840  -2.048 -34.893  1.00 10.89           C  
ATOM   2653  C   ILE A 158     -22.154  -1.373 -36.076  1.00 10.35           C  
ATOM   2654  O   ILE A 158     -22.565  -1.600 -37.224  1.00 10.56           O  
ATOM   2655  CB  ILE A 158     -22.265  -3.437 -34.616  1.00 13.29           C  
ATOM   2656  CG1 ILE A 158     -20.810  -3.342 -34.090  1.00 16.74           C  
ATOM   2657  CG2 ILE A 158     -22.431  -4.375 -35.803  1.00 15.82           C  
ATOM   2658  CD1 ILE A 158     -20.247  -4.533 -33.383  1.00 18.18           C  
ATOM   2659  H   ILE A 158     -24.635  -2.277 -35.823  1.00 12.59           H  
ATOM   2660  HA  ILE A 158     -22.638  -1.489 -34.090  1.00 13.07           H  
ATOM   2661  HB  ILE A 158     -22.809  -3.825 -33.872  1.00 15.95           H  
ATOM   2662 HG12 ILE A 158     -20.221  -3.139 -34.860  1.00 20.09           H  
ATOM   2663 HG13 ILE A 158     -20.760  -2.570 -33.473  1.00 20.09           H  
ATOM   2664 HG21 ILE A 158     -23.383  -4.470 -36.014  1.00 23.73           H  
ATOM   2665 HG22 ILE A 158     -21.960  -4.006 -36.580  1.00 23.73           H  
ATOM   2666 HG23 ILE A 158     -22.056  -5.253 -35.580  1.00 23.73           H  
ATOM   2667 HD11 ILE A 158     -20.797  -4.735 -32.596  1.00 27.26           H  
ATOM   2668 HD12 ILE A 158     -20.249  -5.303 -33.989  1.00 27.26           H  
ATOM   2669 HD13 ILE A 158     -19.329  -4.341 -33.099  1.00 27.26           H  
ATOM   2670  N   ASP A 159     -21.103  -0.603 -35.793  1.00 10.26           N  
ATOM   2671  CA  ASP A 159     -20.225  -0.048 -36.816  1.00 10.67           C  
ATOM   2672  C   ASP A 159     -19.666  -1.151 -37.717  1.00 12.51           C  
ATOM   2673  O   ASP A 159     -19.153  -2.147 -37.217  1.00 11.50           O  
ATOM   2674  CB  ASP A 159     -19.071   0.661 -36.112  1.00 11.42           C  
ATOM   2675  CG  ASP A 159     -18.218   1.580 -36.964  1.00 12.36           C  
ATOM   2676  OD1 ASP A 159     -17.958   1.194 -38.130  1.00 13.90           O  
ATOM   2677  OD2 ASP A 159     -17.824   2.655 -36.445  1.00 14.41           O  
ATOM   2678  H   ASP A 159     -20.931  -0.421 -34.948  1.00 12.31           H  
ATOM   2679  HA  ASP A 159     -20.733   0.610 -37.371  1.00 12.81           H  
ATOM   2680  HB2 ASP A 159     -19.445   1.194 -35.365  1.00 13.71           H  
ATOM   2681  HB3 ASP A 159     -18.480  -0.027 -35.716  1.00 13.71           H  
ATOM   2682  N   ILE A 160     -19.806  -0.995 -39.026  1.00 12.52           N  
ATOM   2683  CA  ILE A 160     -19.300  -2.029 -39.948  1.00 12.82           C  
ATOM   2684  C   ILE A 160     -17.793  -2.207 -39.880  1.00 13.87           C  
ATOM   2685  O   ILE A 160     -17.281  -3.224 -40.358  1.00 16.20           O  
ATOM   2686  CB  ILE A 160     -19.751  -1.735 -41.391  1.00 15.74           C  
ATOM   2687  CG1 ILE A 160     -19.128  -0.483 -41.997  1.00 16.37           C  
ATOM   2688  CG2 ILE A 160     -21.271  -1.779 -41.495  1.00 18.51           C  
ATOM   2689  CD1 ILE A 160     -19.456  -0.286 -43.471  1.00 21.51           C  
ATOM   2690  H   ILE A 160     -20.200  -0.275 -39.345  1.00 15.03           H  
ATOM   2691  HA  ILE A 160     -19.715  -2.898 -39.678  1.00 15.38           H  
ATOM   2692  HB  ILE A 160     -19.418  -2.499 -41.941  1.00 18.88           H  
ATOM   2693 HG12 ILE A 160     -19.444   0.307 -41.492  1.00 19.64           H  
ATOM   2694 HG13 ILE A 160     -18.144  -0.534 -41.893  1.00 19.64           H  
ATOM   2695 HG21 ILE A 160     -21.602  -2.607 -41.090  1.00 27.76           H  
ATOM   2696 HG22 ILE A 160     -21.653  -1.009 -41.024  1.00 27.76           H  
ATOM   2697 HG23 ILE A 160     -21.535  -1.748 -42.438  1.00 27.76           H  
ATOM   2698 HD11 ILE A 160     -19.130  -1.056 -43.983  1.00 32.26           H  
ATOM   2699 HD12 ILE A 160     -20.426  -0.208 -43.582  1.00 32.26           H  
ATOM   2700 HD13 ILE A 160     -19.022   0.529 -43.796  1.00 32.26           H  
ATOM   2701  N   ASN A 161     -17.105  -1.249 -39.261  1.00 13.14           N  
ATOM   2702  CA  ASN A 161     -15.652  -1.293 -39.122  1.00 13.90           C  
ATOM   2703  C   ASN A 161     -15.272  -1.984 -37.808  1.00 13.48           C  
ATOM   2704  O   ASN A 161     -14.079  -2.199 -37.598  1.00 16.35           O  
ATOM   2705  CB  ASN A 161     -15.051   0.096 -39.168  1.00 16.97           C  
ATOM   2706  CG  ASN A 161     -15.041   0.842 -40.477  1.00 19.55           C  
ATOM   2707  OD1 ASN A 161     -14.829   0.274 -41.550  1.00 24.79           O  
ATOM   2708  ND2 ASN A 161     -15.244   2.158 -40.391  1.00 34.00           N  
ATOM   2709  H   ASN A 161     -17.542  -0.565 -38.922  1.00 15.77           H  
ATOM   2710  HA  ASN A 161     -15.277  -1.826 -39.880  1.00 16.68           H  
ATOM   2711  HB2 ASN A 161     -15.536   0.654 -38.510  1.00 20.36           H  
ATOM   2712  HB3 ASN A 161     -14.115   0.027 -38.856  1.00 20.36           H  
ATOM   2713 HD21 ASN A 161     -15.393   2.531 -39.608  1.00 40.80           H  
ATOM   2714 HD22 ASN A 161     -15.230   2.653 -41.119  1.00 40.80           H  
ATOM   2715  N   ASP A 162     -16.211  -2.336 -36.949  1.00 12.99           N  
ATOM   2716  CA  ASP A 162     -15.832  -3.018 -35.715  1.00 13.08           C  
ATOM   2717  C   ASP A 162     -15.217  -4.384 -36.018  1.00 14.39           C  
ATOM   2718  O   ASP A 162     -15.738  -5.066 -36.930  1.00 14.73           O  
ATOM   2719  CB  ASP A 162     -17.069  -3.198 -34.825  1.00 11.66           C  
ATOM   2720  CG  ASP A 162     -16.635  -3.604 -33.439  1.00 11.86           C  
ATOM   2721  OD1 ASP A 162     -16.507  -4.835 -33.212  1.00 13.65           O  
ATOM   2722  OD2 ASP A 162     -16.421  -2.728 -32.595  1.00 12.12           O  
ATOM   2723  H   ASP A 162     -17.057  -2.162 -37.120  1.00 15.58           H  
ATOM   2724  HA  ASP A 162     -15.159  -2.459 -35.229  1.00 15.70           H  
ATOM   2725  HB2 ASP A 162     -17.577  -2.349 -34.782  1.00 14.00           H  
ATOM   2726  HB3 ASP A 162     -17.660  -3.894 -35.209  1.00 14.00           H  
ATOM   2727  N   PRO A 163     -14.181  -4.807 -35.338  1.00 14.55           N  
ATOM   2728  CA  PRO A 163     -13.620  -6.153 -35.601  1.00 16.72           C  
ATOM   2729  C   PRO A 163     -14.636  -7.292 -35.555  1.00 15.75           C  
ATOM   2730  O   PRO A 163     -14.462  -8.306 -36.240  1.00 18.92           O  
ATOM   2731  CB  PRO A 163     -12.647  -6.346 -34.440  1.00 18.47           C  
ATOM   2732  CG  PRO A 163     -12.221  -4.969 -34.094  1.00 17.98           C  
ATOM   2733  CD  PRO A 163     -13.397  -4.064 -34.307  1.00 16.25           C  
ATOM   2734  HA  PRO A 163     -13.128  -6.161 -36.472  1.00 20.07           H  
ATOM   2735  HB2 PRO A 163     -13.095  -6.781 -33.673  1.00 22.16           H  
ATOM   2736  HB3 PRO A 163     -11.873  -6.896 -34.715  1.00 22.16           H  
ATOM   2737  HG2 PRO A 163     -11.927  -4.930 -33.149  1.00 21.58           H  
ATOM   2738  HG3 PRO A 163     -11.467  -4.689 -34.670  1.00 21.58           H  
ATOM   2739  HD2 PRO A 163     -13.918  -3.948 -33.473  1.00 19.50           H  
ATOM   2740  HD3 PRO A 163     -13.113  -3.177 -34.640  1.00 19.50           H  
ATOM   2741  N   LEU A 164     -15.684  -7.149 -34.744  1.00 15.08           N  
ATOM   2742  CA  LEU A 164     -16.701  -8.174 -34.651  1.00 16.06           C  
ATOM   2743  C   LEU A 164     -17.803  -8.058 -35.691  1.00 14.81           C  
ATOM   2744  O   LEU A 164     -18.641  -8.960 -35.750  1.00 16.49           O  
ATOM   2745  CB  LEU A 164     -17.377  -8.158 -33.276  1.00 16.86           C  
ATOM   2746  CG  LEU A 164     -16.526  -8.708 -32.151  1.00 18.67           C  
ATOM   2747  CD1 LEU A 164     -17.284  -8.475 -30.849  1.00 23.90           C  
ATOM   2748  CD2 LEU A 164     -16.263 -10.193 -32.400  1.00 26.51           C  
ATOM   2749  H   LEU A 164     -15.758  -6.421 -34.257  1.00 18.10           H  
ATOM   2750  HA  LEU A 164     -16.258  -9.062 -34.768  1.00 19.27           H  
ATOM   2751  HB2 LEU A 164     -17.627  -7.226 -33.057  1.00 20.24           H  
ATOM   2752  HB3 LEU A 164     -18.212  -8.687 -33.328  1.00 20.24           H  
ATOM   2753  HG  LEU A 164     -15.657  -8.216 -32.121  1.00 22.40           H  
ATOM   2754 HD11 LEU A 164     -17.459  -7.518 -30.741  1.00 35.85           H  
ATOM   2755 HD12 LEU A 164     -18.134  -8.962 -30.874  1.00 35.85           H  
ATOM   2756 HD13 LEU A 164     -16.745  -8.796 -30.096  1.00 35.85           H  
ATOM   2757 HD21 LEU A 164     -17.116 -10.673 -32.457  1.00 39.77           H  
ATOM   2758 HD22 LEU A 164     -15.772 -10.300 -33.242  1.00 39.77           H  
ATOM   2759 HD23 LEU A 164     -15.731 -10.559 -31.663  1.00 39.77           H  
ATOM   2760  N   ALA A 165     -17.867  -6.958 -36.433  1.00 13.48           N  
ATOM   2761  CA  ALA A 165     -19.027  -6.842 -37.307  1.00 14.33           C  
ATOM   2762  C   ALA A 165     -19.310  -8.067 -38.156  1.00 15.03           C  
ATOM   2763  O   ALA A 165     -20.460  -8.439 -38.294  1.00 17.17           O  
ATOM   2764  CB  ALA A 165     -18.909  -5.575 -38.143  1.00 16.00           C  
ATOM   2765  H   ALA A 165     -17.245  -6.336 -36.399  1.00 16.17           H  
ATOM   2766  HA  ALA A 165     -19.821  -6.718 -36.712  1.00 17.20           H  
ATOM   2767  HB1 ALA A 165     -18.175  -5.675 -38.785  1.00 24.00           H  
ATOM   2768  HB2 ALA A 165     -19.748  -5.424 -38.627  1.00 24.00           H  
ATOM   2769  HB3 ALA A 165     -18.728  -4.812 -37.556  1.00 24.00           H  
ATOM   2770  N   PRO A 166     -18.348  -8.722 -38.779  1.00 16.86           N  
ATOM   2771  CA  PRO A 166     -18.657  -9.879 -39.670  1.00 17.71           C  
ATOM   2772  C   PRO A 166     -19.357 -11.038 -38.953  1.00 18.31           C  
ATOM   2773  O   PRO A 166     -19.992 -11.877 -39.618  1.00 21.88           O  
ATOM   2774  CB  PRO A 166     -17.263 -10.276 -40.166  1.00 20.74           C  
ATOM   2775  CG  PRO A 166     -16.483  -9.003 -40.141  1.00 21.59           C  
ATOM   2776  CD  PRO A 166     -16.913  -8.386 -38.828  1.00 18.77           C  
ATOM   2777  HA  PRO A 166     -19.214  -9.573 -40.441  1.00 21.25           H  
ATOM   2778  HB2 PRO A 166     -16.855 -10.952 -39.569  1.00 24.89           H  
ATOM   2779  HB3 PRO A 166     -17.307 -10.645 -41.084  1.00 24.89           H  
ATOM   2780  HG2 PRO A 166     -15.508  -9.178 -40.153  1.00 25.91           H  
ATOM   2781  HG3 PRO A 166     -16.719  -8.421 -40.906  1.00 25.91           H  
ATOM   2782  HD2 PRO A 166     -16.425  -8.786 -38.065  1.00 22.53           H  
ATOM   2783  HD3 PRO A 166     -16.774  -7.407 -38.827  1.00 22.53           H  
ATOM   2784  N   LYS A 167     -19.210 -11.077 -37.618  1.00 17.92           N  
ATOM   2785  CA  LYS A 167     -19.732 -12.161 -36.794  1.00 17.43           C  
ATOM   2786  C   LYS A 167     -21.112 -11.828 -36.253  1.00 16.34           C  
ATOM   2787  O   LYS A 167     -21.791 -12.685 -35.664  1.00 20.34           O  
ATOM   2788  CB  LYS A 167     -18.798 -12.552 -35.627  1.00 18.44           C  
ATOM   2789  CG  LYS A 167     -17.483 -13.192 -36.098  1.00 25.39           C  
ATOM   2790  CD  LYS A 167     -16.535 -13.587 -34.986  1.00 32.83           C  
ATOM   2791  CE  LYS A 167     -15.111 -13.789 -35.443  1.00 35.07           C  
ATOM   2792  NZ  LYS A 167     -14.758 -15.204 -35.659  1.00 53.43           N  
ATOM   2793  H   LYS A 167     -18.780 -10.418 -37.224  1.00 21.50           H  
ATOM   2794  HA  LYS A 167     -19.828 -12.965 -37.383  1.00 20.92           H  
ATOM   2795  HB2 LYS A 167     -18.589 -11.741 -35.097  1.00 22.12           H  
ATOM   2796  HB3 LYS A 167     -19.270 -13.187 -35.034  1.00 22.12           H  
ATOM   2797  HG2 LYS A 167     -17.697 -13.998 -36.631  1.00 30.47           H  
ATOM   2798  HG3 LYS A 167     -17.019 -12.555 -36.697  1.00 30.47           H  
ATOM   2799  HD2 LYS A 167     -16.549 -12.884 -34.289  1.00 39.39           H  
ATOM   2800  HD3 LYS A 167     -16.860 -14.426 -34.573  1.00 39.39           H  
ATOM   2801  HE2 LYS A 167     -14.972 -13.292 -36.287  1.00 42.09           H  
ATOM   2802  HE3 LYS A 167     -14.499 -13.406 -34.764  1.00 42.09           H  
ATOM   2803  HZ1 LYS A 167     -15.324 -15.568 -36.271  1.00 80.14           H  
ATOM   2804  HZ2 LYS A 167     -13.903 -15.259 -35.967  1.00 80.14           H  
ATOM   2805  HZ3 LYS A 167     -14.828 -15.657 -34.873  1.00 80.14           H  
ATOM   2806  N   LEU A 168     -21.577 -10.601 -36.447  1.00 15.37           N  
ATOM   2807  CA  LEU A 168     -22.870 -10.166 -35.939  1.00 16.31           C  
ATOM   2808  C   LEU A 168     -23.862  -9.959 -37.082  1.00 16.65           C  
ATOM   2809  O   LEU A 168     -23.726  -9.043 -37.887  1.00 21.16           O  
ATOM   2810  CB  LEU A 168     -22.657  -8.860 -35.194  1.00 17.19           C  
ATOM   2811  CG  LEU A 168     -21.734  -8.904 -33.981  1.00 18.50           C  
ATOM   2812  CD1 LEU A 168     -21.311  -7.501 -33.583  1.00 21.51           C  
ATOM   2813  CD2 LEU A 168     -22.420  -9.637 -32.848  1.00 36.55           C  
ATOM   2814  H   LEU A 168     -21.086 -10.029 -36.899  1.00 18.44           H  
ATOM   2815  HA  LEU A 168     -23.229 -10.855 -35.309  1.00 19.58           H  
ATOM   2816  HB2 LEU A 168     -22.294  -8.198 -35.833  1.00 20.63           H  
ATOM   2817  HB3 LEU A 168     -23.541  -8.528 -34.896  1.00 20.63           H  
ATOM   2818  HG  LEU A 168     -20.914  -9.417 -34.233  1.00 22.20           H  
ATOM   2819 HD11 LEU A 168     -20.852  -7.072 -34.336  1.00 32.27           H  
ATOM   2820 HD12 LEU A 168     -22.102  -6.977 -33.340  1.00 32.27           H  
ATOM   2821 HD13 LEU A 168     -20.702  -7.549 -32.816  1.00 32.27           H  
ATOM   2822 HD21 LEU A 168     -22.691 -10.528 -33.153  1.00 54.83           H  
ATOM   2823 HD22 LEU A 168     -21.800  -9.725 -32.094  1.00 54.83           H  
ATOM   2824 HD23 LEU A 168     -23.211  -9.134 -32.565  1.00 54.83           H  
ATOM   2825  N   ASN A 169     -24.888 -10.807 -37.090  1.00 20.56           N  
ATOM   2826  CA  ASN A 169     -25.801 -10.781 -38.207  1.00 22.32           C  
ATOM   2827  C   ASN A 169     -27.209 -10.529 -37.705  1.00 17.44           C  
ATOM   2828  O   ASN A 169     -28.005  -9.915 -38.409  1.00 25.59           O  
ATOM   2829  CB  ASN A 169     -25.660 -12.073 -39.029  1.00 31.61           C  
ATOM   2830  CG  ASN A 169     -24.229 -12.349 -39.467  1.00 46.08           C  
ATOM   2831  OD1 ASN A 169     -23.631 -11.524 -40.176  1.00 63.63           O  
ATOM   2832  ND2 ASN A 169     -23.589 -13.468 -39.089  1.00 60.31           N  
ATOM   2833  H   ASN A 169     -25.008 -11.373 -36.426  1.00 24.68           H  
ATOM   2834  HA  ASN A 169     -25.543 -10.014 -38.795  1.00 26.79           H  
ATOM   2835  HB2 ASN A 169     -25.983 -12.835 -38.487  1.00 37.94           H  
ATOM   2836  HB3 ASN A 169     -26.236 -12.008 -39.832  1.00 37.94           H  
ATOM   2837 HD21 ASN A 169     -24.000 -14.062 -38.586  1.00 72.37           H  
ATOM   2838 HD22 ASN A 169     -22.759 -13.608 -39.344  1.00 72.37           H  
ATOM   2839  N   ASP A 170     -27.578 -10.990 -36.526  1.00 15.37           N  
ATOM   2840  CA  ASP A 170     -28.941 -10.816 -36.025  1.00 14.19           C  
ATOM   2841  C   ASP A 170     -28.872 -10.707 -34.524  1.00 14.00           C  
ATOM   2842  O   ASP A 170     -27.795 -10.829 -33.917  1.00 15.58           O  
ATOM   2843  CB  ASP A 170     -29.855 -11.920 -36.583  1.00 15.59           C  
ATOM   2844  CG  ASP A 170     -31.328 -11.578 -36.670  1.00 18.61           C  
ATOM   2845  OD1 ASP A 170     -31.772 -10.612 -36.002  1.00 14.87           O  
ATOM   2846  OD2 ASP A 170     -32.058 -12.307 -37.419  1.00 18.78           O  
ATOM   2847  H   ASP A 170     -26.989 -11.413 -36.028  1.00 18.44           H  
ATOM   2848  HA  ASP A 170     -29.279  -9.942 -36.374  1.00 17.03           H  
ATOM   2849  HB2 ASP A 170     -29.536 -12.159 -37.489  1.00 18.71           H  
ATOM   2850  HB3 ASP A 170     -29.755 -12.723 -36.012  1.00 18.71           H  
ATOM   2851  N   ILE A 171     -30.022 -10.480 -33.899  1.00 13.96           N  
ATOM   2852  CA  ILE A 171     -30.049 -10.051 -32.491  1.00 13.46           C  
ATOM   2853  C   ILE A 171     -29.519 -11.111 -31.553  1.00 14.61           C  
ATOM   2854  O   ILE A 171     -28.910 -10.756 -30.527  1.00 14.86           O  
ATOM   2855  CB  ILE A 171     -31.483  -9.594 -32.160  1.00 13.59           C  
ATOM   2856  CG1 ILE A 171     -31.502  -8.809 -30.862  1.00 13.94           C  
ATOM   2857  CG2 ILE A 171     -32.491 -10.720 -32.095  1.00 15.55           C  
ATOM   2858  CD1 ILE A 171     -30.602  -7.589 -30.814  1.00 15.98           C  
ATOM   2859  H   ILE A 171     -30.780 -10.587 -34.334  1.00 16.75           H  
ATOM   2860  HA  ILE A 171     -29.453  -9.252 -32.409  1.00 16.16           H  
ATOM   2861  HB  ILE A 171     -31.775  -8.973 -32.888  1.00 16.31           H  
ATOM   2862 HG12 ILE A 171     -32.431  -8.518 -30.686  1.00 16.73           H  
ATOM   2863 HG13 ILE A 171     -31.239  -9.419 -30.127  1.00 16.73           H  
ATOM   2864 HG21 ILE A 171     -32.472 -11.226 -32.934  1.00 23.33           H  
ATOM   2865 HG22 ILE A 171     -32.266 -11.316 -31.349  1.00 23.33           H  
ATOM   2866 HG23 ILE A 171     -33.387 -10.350 -31.957  1.00 23.33           H  
ATOM   2867 HD11 ILE A 171     -30.863  -6.964 -31.521  1.00 23.96           H  
ATOM   2868 HD12 ILE A 171     -30.692  -7.152 -29.940  1.00 23.96           H  
ATOM   2869 HD13 ILE A 171     -29.671  -7.864 -30.946  1.00 23.96           H  
ATOM   2870  N   GLU A 172     -29.654 -12.389 -31.860  1.00 16.32           N  
ATOM   2871  CA  GLU A 172     -29.111 -13.470 -31.041  1.00 16.30           C  
ATOM   2872  C   GLU A 172     -27.587 -13.399 -30.958  1.00 15.73           C  
ATOM   2873  O   GLU A 172     -26.929 -13.783 -29.978  1.00 16.19           O  
ATOM   2874  CB  GLU A 172     -29.553 -14.834 -31.632  1.00 21.86           C  
ATOM   2875  CG  GLU A 172     -31.039 -14.997 -31.781  1.00 30.66           C  
ATOM   2876  CD  GLU A 172     -31.702 -14.409 -33.010  1.00 34.26           C  
ATOM   2877  OE1 GLU A 172     -31.002 -13.858 -33.888  1.00 22.81           O  
ATOM   2878  OE2 GLU A 172     -32.956 -14.453 -33.177  1.00 45.31           O  
ATOM   2879  H   GLU A 172     -30.093 -12.599 -32.593  1.00 19.58           H  
ATOM   2880  HA  GLU A 172     -29.484 -13.388 -30.117  1.00 19.56           H  
ATOM   2881  HB2 GLU A 172     -29.131 -14.944 -32.522  1.00 26.23           H  
ATOM   2882  HB3 GLU A 172     -29.212 -15.557 -31.048  1.00 26.23           H  
ATOM   2883  HG2 GLU A 172     -31.241 -15.966 -31.762  1.00 36.79           H  
ATOM   2884  HG3 GLU A 172     -31.468 -14.594 -30.984  1.00 36.79           H  
ATOM   2885  N   ASP A 173     -26.973 -12.828 -31.969  1.00 14.94           N  
ATOM   2886  CA  ASP A 173     -25.528 -12.678 -31.966  1.00 14.85           C  
ATOM   2887  C   ASP A 173     -25.052 -11.653 -30.950  1.00 14.58           C  
ATOM   2888  O   ASP A 173     -23.912 -11.731 -30.454  1.00 14.38           O  
ATOM   2889  CB  ASP A 173     -25.018 -12.310 -33.353  1.00 14.96           C  
ATOM   2890  CG  ASP A 173     -25.271 -13.335 -34.419  1.00 20.22           C  
ATOM   2891  OD1 ASP A 173     -25.163 -14.549 -34.086  1.00 25.45           O  
ATOM   2892  OD2 ASP A 173     -25.559 -12.991 -35.590  1.00 17.75           O  
ATOM   2893  H   ASP A 173     -27.441 -12.533 -32.653  1.00 17.93           H  
ATOM   2894  HA  ASP A 173     -25.130 -13.562 -31.718  1.00 17.82           H  
ATOM   2895  HB2 ASP A 173     -25.443 -11.460 -33.628  1.00 17.96           H  
ATOM   2896  HB3 ASP A 173     -24.042 -12.151 -33.297  1.00 17.96           H  
ATOM   2897  N   VAL A 174     -25.896 -10.656 -30.667  1.00 14.37           N  
ATOM   2898  CA  VAL A 174     -25.583  -9.705 -29.606  1.00 13.33           C  
ATOM   2899  C   VAL A 174     -25.429 -10.407 -28.277  1.00 14.19           C  
ATOM   2900  O   VAL A 174     -24.508 -10.152 -27.498  1.00 13.26           O  
ATOM   2901  CB  VAL A 174     -26.618  -8.563 -29.568  1.00 13.40           C  
ATOM   2902  CG1 VAL A 174     -26.291  -7.567 -28.434  1.00 15.62           C  
ATOM   2903  CG2 VAL A 174     -26.607  -7.853 -30.892  1.00 14.72           C  
ATOM   2904  H   VAL A 174     -26.645 -10.573 -31.123  1.00 17.25           H  
ATOM   2905  HA  VAL A 174     -24.698  -9.295 -29.828  1.00 16.00           H  
ATOM   2906  HB  VAL A 174     -27.526  -8.950 -29.412  1.00 16.07           H  
ATOM   2907 HG11 VAL A 174     -26.286  -8.040 -27.576  1.00 23.42           H  
ATOM   2908 HG12 VAL A 174     -25.410  -7.168 -28.592  1.00 23.42           H  
ATOM   2909 HG13 VAL A 174     -26.970  -6.860 -28.414  1.00 23.42           H  
ATOM   2910 HG21 VAL A 174     -25.714  -7.488 -31.059  1.00 22.08           H  
ATOM   2911 HG22 VAL A 174     -26.841  -8.485 -31.603  1.00 22.08           H  
ATOM   2912 HG23 VAL A 174     -27.260  -7.123 -30.875  1.00 22.08           H  
ATOM   2913  N   GLU A 175     -26.330 -11.337 -27.949  1.00 14.86           N  
ATOM   2914  CA  GLU A 175     -26.191 -12.002 -26.661  1.00 16.66           C  
ATOM   2915  C   GLU A 175     -24.950 -12.887 -26.631  1.00 14.08           C  
ATOM   2916  O   GLU A 175     -24.361 -13.053 -25.570  1.00 15.81           O  
ATOM   2917  CB  GLU A 175     -27.481 -12.794 -26.382  1.00 16.54           C  
ATOM   2918  CG  GLU A 175     -27.598 -13.282 -24.948  1.00 17.62           C  
ATOM   2919  CD  GLU A 175     -27.636 -12.079 -24.008  1.00 16.05           C  
ATOM   2920  OE1 GLU A 175     -28.311 -11.065 -24.273  1.00 19.20           O  
ATOM   2921  OE2 GLU A 175     -26.937 -12.164 -22.995  1.00 20.66           O  
ATOM   2922  H   GLU A 175     -26.988 -11.542 -28.496  1.00 17.84           H  
ATOM   2923  HA  GLU A 175     -26.095 -11.301 -25.954  1.00 20.00           H  
ATOM   2924  HB2 GLU A 175     -28.260 -12.220 -26.588  1.00 19.85           H  
ATOM   2925  HB3 GLU A 175     -27.513 -13.576 -26.989  1.00 19.85           H  
ATOM   2926  HG2 GLU A 175     -28.424 -13.818 -24.841  1.00 21.14           H  
ATOM   2927  HG3 GLU A 175     -26.824 -13.859 -24.725  1.00 21.14           H  
ATOM   2928  N   LYS A 176     -24.625 -13.503 -27.759  1.00 14.15           N  
ATOM   2929  CA  LYS A 176     -23.462 -14.380 -27.858  1.00 15.04           C  
ATOM   2930  C   LYS A 176     -22.158 -13.647 -27.549  1.00 14.88           C  
ATOM   2931  O   LYS A 176     -21.313 -14.097 -26.783  1.00 17.35           O  
ATOM   2932  CB  LYS A 176     -23.414 -15.001 -29.271  1.00 18.14           C  
ATOM   2933  CG  LYS A 176     -22.217 -15.873 -29.568  1.00 22.59           C  
ATOM   2934  CD  LYS A 176     -22.400 -16.630 -30.887  1.00 28.79           C  
ATOM   2935  CE  LYS A 176     -21.358 -17.718 -31.035  1.00 37.27           C  
ATOM   2936  NZ  LYS A 176     -21.639 -18.509 -32.287  1.00 53.83           N  
ATOM   2937  H   LYS A 176     -25.126 -13.378 -28.471  1.00 16.98           H  
ATOM   2938  HA  LYS A 176     -23.570 -15.119 -27.194  1.00 18.05           H  
ATOM   2939  HB2 LYS A 176     -24.233 -15.541 -29.401  1.00 21.77           H  
ATOM   2940  HB3 LYS A 176     -23.435 -14.266 -29.934  1.00 21.77           H  
ATOM   2941  HG2 LYS A 176     -21.404 -15.310 -29.621  1.00 27.11           H  
ATOM   2942  HG3 LYS A 176     -22.092 -16.522 -28.831  1.00 27.11           H  
ATOM   2943  HD2 LYS A 176     -23.304 -17.033 -30.914  1.00 34.54           H  
ATOM   2944  HD3 LYS A 176     -22.324 -15.997 -31.644  1.00 34.54           H  
ATOM   2945  HE2 LYS A 176     -20.456 -17.314 -31.087  1.00 44.72           H  
ATOM   2946  HE3 LYS A 176     -21.384 -18.316 -30.246  1.00 44.72           H  
ATOM   2947  HZ1 LYS A 176     -22.474 -18.866 -32.238  1.00 80.74           H  
ATOM   2948  HZ2 LYS A 176     -21.586 -17.960 -33.010  1.00 80.74           H  
ATOM   2949  HZ3 LYS A 176     -21.026 -19.176 -32.367  1.00 80.74           H  
ATOM   2950  N   TYR A 177     -21.967 -12.490 -28.201  1.00 13.50           N  
ATOM   2951  CA  TYR A 177     -20.716 -11.755 -28.099  1.00 14.73           C  
ATOM   2952  C   TYR A 177     -20.710 -10.621 -27.089  1.00 14.59           C  
ATOM   2953  O   TYR A 177     -19.609 -10.165 -26.717  1.00 14.98           O  
ATOM   2954  CB  TYR A 177     -20.321 -11.220 -29.485  1.00 14.62           C  
ATOM   2955  CG  TYR A 177     -19.966 -12.320 -30.463  1.00 16.40           C  
ATOM   2956  CD1 TYR A 177     -18.704 -12.887 -30.509  1.00 21.82           C  
ATOM   2957  CD2 TYR A 177     -20.913 -12.803 -31.351  1.00 17.66           C  
ATOM   2958  CE1 TYR A 177     -18.375 -13.895 -31.415  1.00 19.18           C  
ATOM   2959  CE2 TYR A 177     -20.627 -13.802 -32.254  1.00 19.60           C  
ATOM   2960  CZ  TYR A 177     -19.357 -14.316 -32.278  1.00 20.97           C  
ATOM   2961  OH  TYR A 177     -19.049 -15.332 -33.151  1.00 23.99           O  
ATOM   2962  H   TYR A 177     -22.615 -12.167 -28.701  1.00 16.20           H  
ATOM   2963  HA  TYR A 177     -20.010 -12.406 -27.820  1.00 17.68           H  
ATOM   2964  HB2 TYR A 177     -21.072 -10.691 -29.854  1.00 17.55           H  
ATOM   2965  HB3 TYR A 177     -19.544 -10.614 -29.387  1.00 17.55           H  
ATOM   2966  HD1 TYR A 177     -18.039 -12.578 -29.904  1.00 26.18           H  
ATOM   2967  HD2 TYR A 177     -21.788 -12.433 -31.336  1.00 21.19           H  
ATOM   2968  HE1 TYR A 177     -17.505 -14.276 -31.434  1.00 23.01           H  
ATOM   2969  HE2 TYR A 177     -21.295 -14.128 -32.846  1.00 23.53           H  
ATOM   2970  HH  TYR A 177     -19.722 -15.513 -33.620  1.00 35.99           H  
ATOM   2971  N   PHE A 178     -21.876 -10.168 -26.675  1.00 12.84           N  
ATOM   2972  CA  PHE A 178     -22.040  -9.106 -25.687  1.00 11.78           C  
ATOM   2973  C   PHE A 178     -22.999  -9.553 -24.585  1.00 12.29           C  
ATOM   2974  O   PHE A 178     -24.035  -8.898 -24.355  1.00 11.33           O  
ATOM   2975  CB  PHE A 178     -22.553  -7.816 -26.343  1.00 12.80           C  
ATOM   2976  CG  PHE A 178     -21.749  -7.270 -27.497  1.00 12.43           C  
ATOM   2977  CD1 PHE A 178     -21.815  -7.789 -28.772  1.00 14.37           C  
ATOM   2978  CD2 PHE A 178     -20.870  -6.196 -27.372  1.00 13.75           C  
ATOM   2979  CE1 PHE A 178     -21.057  -7.297 -29.829  1.00 15.49           C  
ATOM   2980  CE2 PHE A 178     -20.102  -5.640 -28.403  1.00 14.59           C  
ATOM   2981  CZ  PHE A 178     -20.189  -6.240 -29.663  1.00 14.75           C  
ATOM   2982  H   PHE A 178     -22.601 -10.530 -27.016  1.00 15.41           H  
ATOM   2983  HA  PHE A 178     -21.149  -8.918 -25.274  1.00 14.13           H  
ATOM   2984  HB2 PHE A 178     -23.475  -7.981 -26.663  1.00 15.36           H  
ATOM   2985  HB3 PHE A 178     -22.602  -7.117 -25.645  1.00 15.36           H  
ATOM   2986  HD1 PHE A 178     -22.405  -8.516 -28.935  1.00 17.25           H  
ATOM   2987  HD2 PHE A 178     -20.784  -5.805 -26.511  1.00 16.49           H  
ATOM   2988  HE1 PHE A 178     -21.141  -7.697 -30.686  1.00 18.59           H  
ATOM   2989  HE2 PHE A 178     -19.544  -4.886 -28.252  1.00 17.51           H  
ATOM   2990  HZ  PHE A 178     -19.661  -5.927 -30.388  1.00 17.70           H  
ATOM   2991  N   PRO A 179     -22.699 -10.675 -23.950  1.00 12.33           N  
ATOM   2992  CA  PRO A 179     -23.688 -11.229 -22.994  1.00 12.41           C  
ATOM   2993  C   PRO A 179     -24.021 -10.239 -21.890  1.00 12.37           C  
ATOM   2994  O   PRO A 179     -23.122  -9.620 -21.304  1.00 12.23           O  
ATOM   2995  CB  PRO A 179     -22.980 -12.485 -22.478  1.00 15.36           C  
ATOM   2996  CG  PRO A 179     -21.505 -12.199 -22.691  1.00 14.34           C  
ATOM   2997  CD  PRO A 179     -21.482 -11.494 -24.026  1.00 13.91           C  
ATOM   2998  HA  PRO A 179     -24.523 -11.487 -23.482  1.00 14.89           H  
ATOM   2999  HB2 PRO A 179     -23.176 -12.632 -21.519  1.00 18.43           H  
ATOM   3000  HB3 PRO A 179     -23.263 -13.285 -22.990  1.00 18.43           H  
ATOM   3001  HG2 PRO A 179     -21.146 -11.618 -21.975  1.00 17.20           H  
ATOM   3002  HG3 PRO A 179     -20.978 -13.037 -22.721  1.00 17.20           H  
ATOM   3003  HD2 PRO A 179     -20.673 -10.932 -24.124  1.00 16.69           H  
ATOM   3004  HD3 PRO A 179     -21.525 -12.139 -24.776  1.00 16.69           H  
ATOM   3005  N   GLY A 180     -25.298 -10.043 -21.590  1.00 12.81           N  
ATOM   3006  CA  GLY A 180     -25.785  -9.122 -20.584  1.00 11.16           C  
ATOM   3007  C   GLY A 180     -26.040  -7.707 -21.099  1.00 11.05           C  
ATOM   3008  O   GLY A 180     -26.690  -6.938 -20.409  1.00 11.30           O  
ATOM   3009  H   GLY A 180     -25.896 -10.509 -22.037  1.00 15.38           H  
ATOM   3010  HA2 GLY A 180     -26.628  -9.479 -20.209  1.00 13.39           H  
ATOM   3011  HA3 GLY A 180     -25.124  -9.077 -19.849  1.00 13.39           H  
ATOM   3012  N   LEU A 181     -25.550  -7.357 -22.275  1.00 10.24           N  
ATOM   3013  CA  LEU A 181     -25.727  -6.000 -22.794  1.00  9.85           C  
ATOM   3014  C   LEU A 181     -27.191  -5.713 -23.041  1.00 10.28           C  
ATOM   3015  O   LEU A 181     -27.664  -4.624 -22.697  1.00 10.62           O  
ATOM   3016  CB  LEU A 181     -24.874  -5.736 -24.022  1.00 10.14           C  
ATOM   3017  CG  LEU A 181     -24.985  -4.334 -24.649  1.00 10.43           C  
ATOM   3018  CD1 LEU A 181     -24.499  -3.278 -23.683  1.00 11.60           C  
ATOM   3019  CD2 LEU A 181     -24.185  -4.277 -25.953  1.00 12.08           C  
ATOM   3020  H   LEU A 181     -25.110  -7.951 -22.755  1.00 12.29           H  
ATOM   3021  HA  LEU A 181     -25.419  -5.369 -22.082  1.00 11.82           H  
ATOM   3022  HB2 LEU A 181     -23.927  -5.892 -23.777  1.00 12.17           H  
ATOM   3023  HB3 LEU A 181     -25.114  -6.404 -24.713  1.00 12.17           H  
ATOM   3024  HG  LEU A 181     -25.947  -4.154 -24.858  1.00 12.51           H  
ATOM   3025 HD11 LEU A 181     -25.019  -3.331 -22.853  1.00 17.40           H  
ATOM   3026 HD12 LEU A 181     -23.552  -3.430 -23.483  1.00 17.40           H  
ATOM   3027 HD13 LEU A 181     -24.611  -2.391 -24.084  1.00 17.40           H  
ATOM   3028 HD21 LEU A 181     -24.509  -4.968 -26.567  1.00 18.12           H  
ATOM   3029 HD22 LEU A 181     -24.296  -3.395 -26.367  1.00 18.12           H  
ATOM   3030 HD23 LEU A 181     -23.235  -4.429 -25.761  1.00 18.12           H  
ATOM   3031  N   LEU A 182     -27.938  -6.616 -23.649  1.00 10.65           N  
ATOM   3032  CA  LEU A 182     -29.345  -6.309 -23.927  1.00 10.79           C  
ATOM   3033  C   LEU A 182     -30.144  -6.134 -22.638  1.00 10.88           C  
ATOM   3034  O   LEU A 182     -30.975  -5.242 -22.550  1.00 11.06           O  
ATOM   3035  CB  LEU A 182     -29.963  -7.349 -24.846  1.00 12.23           C  
ATOM   3036  CG  LEU A 182     -29.384  -7.406 -26.254  1.00 13.24           C  
ATOM   3037  CD1 LEU A 182     -29.886  -8.650 -26.990  1.00 17.80           C  
ATOM   3038  CD2 LEU A 182     -29.723  -6.145 -27.036  1.00 15.74           C  
ATOM   3039  H   LEU A 182     -27.596  -7.392 -23.885  1.00 12.78           H  
ATOM   3040  HA  LEU A 182     -29.368  -5.435 -24.411  1.00 12.95           H  
ATOM   3041  HB2 LEU A 182     -29.855  -8.240 -24.428  1.00 14.68           H  
ATOM   3042  HB3 LEU A 182     -30.934  -7.168 -24.915  1.00 14.68           H  
ATOM   3043  HG  LEU A 182     -28.388  -7.469 -26.179  1.00 15.88           H  
ATOM   3044 HD11 LEU A 182     -30.866  -8.632 -27.031  1.00 26.70           H  
ATOM   3045 HD12 LEU A 182     -29.522  -8.661 -27.900  1.00 26.70           H  
ATOM   3046 HD13 LEU A 182     -29.595  -9.454 -26.511  1.00 26.70           H  
ATOM   3047 HD21 LEU A 182     -30.695  -6.049 -27.096  1.00 23.61           H  
ATOM   3048 HD22 LEU A 182     -29.345  -5.365 -26.578  1.00 23.61           H  
ATOM   3049 HD23 LEU A 182     -29.344  -6.209 -27.938  1.00 23.61           H  
ATOM   3050  N   ARG A 183     -29.887  -6.965 -21.615  1.00 11.60           N  
ATOM   3051  CA  ARG A 183     -30.571  -6.798 -20.345  1.00 12.34           C  
ATOM   3052  C   ARG A 183     -30.200  -5.468 -19.696  1.00 10.76           C  
ATOM   3053  O   ARG A 183     -31.083  -4.822 -19.119  1.00 11.11           O  
ATOM   3054  CB AARG A 183     -30.178  -7.959 -19.425  0.71 12.23           C  
ATOM   3056  CG AARG A 183     -30.878  -7.944 -18.070  0.71 13.59           C  
ATOM   3058  CD AARG A 183     -30.684  -9.314 -17.400  0.71 18.67           C  
ATOM   3060  NE AARG A 183     -31.174 -10.335 -18.346  0.71 30.04           N  
ATOM   3062  CZ AARG A 183     -32.383 -10.874 -18.321  0.71 39.06           C  
ATOM   3064  NH1AARG A 183     -33.277 -10.534 -17.396  0.71 49.27           N  
ATOM   3066  NH2AARG A 183     -32.723 -11.777 -19.231  0.71 43.59           N  
ATOM   3068  H   ARG A 183     -29.300  -7.613 -21.714  1.00 13.92           H  
ATOM   3069  HA AARG A 183     -31.558  -6.823 -20.501  1.00 14.81           H  
ATOM   3070  HB2AARG A 183     -30.389  -8.813 -19.882  0.71 14.68           H  
ATOM   3072  HB3AARG A 183     -29.200  -7.932 -19.278  0.71 14.68           H  
ATOM   3074  HG2AARG A 183     -30.493  -7.232 -17.500  0.71 16.31           H  
ATOM   3076  HG3AARG A 183     -31.843  -7.760 -18.190  0.71 16.31           H  
ATOM   3078  HD2AARG A 183     -29.728  -9.464 -17.196  0.71 22.41           H  
ATOM   3080  HD3AARG A 183     -31.197  -9.357 -16.554  0.71 22.41           H  
ATOM   3082  HE AARG A 183     -30.621 -10.605 -18.975  0.71 36.05           H  
ATOM   3084 HH11AARG A 183     -33.071  -9.939 -16.784  0.71 59.12           H  
ATOM   3086 HH12AARG A 183     -34.076 -10.905 -17.400  0.71 59.12           H  
ATOM   3088 HH21AARG A 183     -32.145 -12.017 -19.848  0.71 52.30           H  
ATOM   3090 HH22AARG A 183     -33.527 -12.136 -19.215  0.71 52.30           H  
ATOM   3092  N   ALA A 184     -28.931  -5.082 -19.786  1.00 10.78           N  
ATOM   3093  CA  ALA A 184     -28.479  -3.813 -19.216  1.00  9.59           C  
ATOM   3094  C   ALA A 184     -29.093  -2.639 -19.967  1.00  9.77           C  
ATOM   3095  O   ALA A 184     -29.415  -1.621 -19.359  1.00 10.46           O  
ATOM   3096  CB  ALA A 184     -26.956  -3.715 -19.242  1.00  9.86           C  
ATOM   3097  H   ALA A 184     -28.351  -5.602 -20.196  1.00 12.94           H  
ATOM   3098  HA  ALA A 184     -28.780  -3.771 -18.264  1.00 11.51           H  
ATOM   3099  HB1 ALA A 184     -26.677  -2.875 -18.822  1.00 14.78           H  
ATOM   3100  HB2 ALA A 184     -26.572  -4.470 -18.749  1.00 14.78           H  
ATOM   3101  HB3 ALA A 184     -26.643  -3.737 -20.170  1.00 14.78           H  
ATOM   3102  N   THR A 185     -29.336  -2.840 -21.267  1.00  9.33           N  
ATOM   3103  CA  THR A 185     -29.979  -1.806 -22.092  1.00 10.22           C  
ATOM   3104  C   THR A 185     -31.415  -1.568 -21.677  1.00  9.84           C  
ATOM   3105  O   THR A 185     -31.915  -0.449 -21.578  1.00  9.49           O  
ATOM   3106  CB  THR A 185     -29.867  -2.231 -23.573  1.00  9.48           C  
ATOM   3107  OG1 THR A 185     -28.497  -2.299 -23.968  1.00 11.01           O  
ATOM   3108  CG2 THR A 185     -30.541  -1.292 -24.535  1.00 10.10           C  
ATOM   3109  H   THR A 185     -29.106  -3.605 -21.637  1.00 11.20           H  
ATOM   3110  HA  THR A 185     -29.473  -0.952 -21.972  1.00 12.26           H  
ATOM   3111  HB  THR A 185     -30.274  -3.139 -23.676  1.00 11.38           H  
ATOM   3112  HG1 THR A 185     -28.088  -2.834 -23.466  1.00 16.51           H  
ATOM   3113 HG21 THR A 185     -31.494  -1.226 -24.314  1.00 15.15           H  
ATOM   3114 HG22 THR A 185     -30.129  -0.406 -24.470  1.00 15.15           H  
ATOM   3115 HG23 THR A 185     -30.441  -1.632 -25.448  1.00 15.15           H  
ATOM   3116  N   ASN A 186     -32.139  -2.686 -21.459  1.00  9.99           N  
ATOM   3117  CA  ASN A 186     -33.505  -2.598 -20.934  1.00 10.37           C  
ATOM   3118  C   ASN A 186     -33.520  -1.864 -19.609  1.00 10.24           C  
ATOM   3119  O   ASN A 186     -34.278  -0.918 -19.406  1.00 11.05           O  
ATOM   3120  CB  ASN A 186     -34.014  -4.031 -20.779  1.00 11.11           C  
ATOM   3121  CG  ASN A 186     -35.352  -4.113 -20.099  1.00 13.44           C  
ATOM   3122  OD1 ASN A 186     -35.450  -4.115 -18.870  1.00 20.51           O  
ATOM   3123  ND2 ASN A 186     -36.442  -4.160 -20.857  1.00 17.59           N  
ATOM   3124  H   ASN A 186     -31.789  -3.474 -21.634  1.00 11.98           H  
ATOM   3125  HA  ASN A 186     -34.082  -2.111 -21.589  1.00 12.44           H  
ATOM   3126  HB2 ASN A 186     -34.084  -4.445 -21.676  1.00 13.33           H  
ATOM   3127  HB3 ASN A 186     -33.355  -4.551 -20.256  1.00 13.33           H  
ATOM   3128 HD21 ASN A 186     -36.369  -4.159 -21.734  1.00 21.11           H  
ATOM   3129 HD22 ASN A 186     -37.238  -4.194 -20.483  1.00 21.11           H  
ATOM   3130  N   GLU A 187     -32.609  -2.240 -18.687  1.00 10.56           N  
ATOM   3131  CA  GLU A 187     -32.592  -1.551 -17.389  1.00 10.22           C  
ATOM   3132  C   GLU A 187     -32.289  -0.053 -17.543  1.00  9.57           C  
ATOM   3133  O   GLU A 187     -32.952   0.780 -16.917  1.00 10.95           O  
ATOM   3134  CB  GLU A 187     -31.535  -2.208 -16.497  1.00 10.92           C  
ATOM   3135  CG  GLU A 187     -31.349  -1.518 -15.159  1.00 12.31           C  
ATOM   3136  CD  GLU A 187     -30.302  -2.213 -14.314  1.00 15.38           C  
ATOM   3137  OE1 GLU A 187     -29.091  -2.015 -14.535  1.00 14.39           O  
ATOM   3138  OE2 GLU A 187     -30.629  -2.977 -13.406  1.00 27.25           O  
ATOM   3139  H   GLU A 187     -32.037  -2.887 -18.859  1.00 12.67           H  
ATOM   3140  HA  GLU A 187     -33.487  -1.656 -16.956  1.00 12.26           H  
ATOM   3141  HB2 GLU A 187     -31.792  -3.150 -16.338  1.00 13.10           H  
ATOM   3142  HB3 GLU A 187     -30.669  -2.211 -16.977  1.00 13.10           H  
ATOM   3143  HG2 GLU A 187     -31.076  -0.579 -15.311  1.00 14.77           H  
ATOM   3144  HG3 GLU A 187     -32.211  -1.512 -14.672  1.00 14.77           H  
ATOM   3145  N   TRP A 188     -31.274   0.256 -18.359  1.00  9.63           N  
ATOM   3146  CA  TRP A 188     -30.825   1.643 -18.525  1.00  9.72           C  
ATOM   3147  C   TRP A 188     -31.968   2.560 -18.917  1.00  8.93           C  
ATOM   3148  O   TRP A 188     -32.225   3.572 -18.290  1.00  9.84           O  
ATOM   3149  CB  TRP A 188     -29.675   1.696 -19.575  1.00  9.78           C  
ATOM   3150  CG  TRP A 188     -28.863   2.941 -19.500  1.00  9.45           C  
ATOM   3151  CD1 TRP A 188     -27.666   3.087 -18.868  1.00 10.95           C  
ATOM   3152  CD2 TRP A 188     -29.172   4.233 -20.072  1.00  8.89           C  
ATOM   3153  NE1 TRP A 188     -27.199   4.374 -19.018  1.00 12.02           N  
ATOM   3154  CE2 TRP A 188     -28.117   5.090 -19.735  1.00  9.36           C  
ATOM   3155  CE3 TRP A 188     -30.206   4.725 -20.834  1.00  9.42           C  
ATOM   3156  CZ2 TRP A 188     -28.072   6.433 -20.109  1.00  9.28           C  
ATOM   3157  CZ3 TRP A 188     -30.190   6.051 -21.213  1.00 10.12           C  
ATOM   3158  CH2 TRP A 188     -29.130   6.879 -20.851  1.00  9.18           C  
ATOM   3159  H   TRP A 188     -30.868  -0.385 -18.805  1.00 11.56           H  
ATOM   3160  HA  TRP A 188     -30.461   1.958 -17.650  1.00 11.67           H  
ATOM   3161  HB2 TRP A 188     -29.081   0.917 -19.438  1.00 11.74           H  
ATOM   3162  HB3 TRP A 188     -30.066   1.623 -20.482  1.00 11.74           H  
ATOM   3163  HD1 TRP A 188     -27.217   2.399 -18.392  1.00 13.14           H  
ATOM   3164  HE1 TRP A 188     -26.438   4.684 -18.704  1.00 14.43           H  
ATOM   3165  HE3 TRP A 188     -30.921   4.159 -21.097  1.00 11.30           H  
ATOM   3166  HZ2 TRP A 188     -27.351   7.000 -19.863  1.00 11.14           H  
ATOM   3167  HZ3 TRP A 188     -30.909   6.402 -21.724  1.00 12.15           H  
ATOM   3168  HH2 TRP A 188     -29.143   7.788 -21.130  1.00 11.02           H  
ATOM   3169  N   PHE A 189     -32.671   2.137 -19.986  1.00  9.07           N  
ATOM   3170  CA  PHE A 189     -33.775   2.978 -20.480  1.00  9.18           C  
ATOM   3171  C   PHE A 189     -35.003   2.977 -19.591  1.00  9.40           C  
ATOM   3172  O   PHE A 189     -35.797   3.930 -19.623  1.00 10.31           O  
ATOM   3173  CB  PHE A 189     -34.125   2.663 -21.931  1.00 10.24           C  
ATOM   3174  CG  PHE A 189     -33.069   3.187 -22.865  1.00  8.49           C  
ATOM   3175  CD1 PHE A 189     -33.009   4.534 -23.219  1.00  9.25           C  
ATOM   3176  CD2 PHE A 189     -32.096   2.394 -23.433  1.00  9.50           C  
ATOM   3177  CE1 PHE A 189     -32.047   5.138 -24.025  1.00  9.79           C  
ATOM   3178  CE2 PHE A 189     -31.124   2.952 -24.244  1.00  9.38           C  
ATOM   3179  CZ  PHE A 189     -31.087   4.286 -24.533  1.00 10.13           C  
ATOM   3180  H   PHE A 189     -32.475   1.376 -20.380  1.00 10.88           H  
ATOM   3181  HA  PHE A 189     -33.431   3.917 -20.475  1.00 11.02           H  
ATOM   3182  HB2 PHE A 189     -34.209   1.683 -22.045  1.00 12.28           H  
ATOM   3183  HB3 PHE A 189     -34.998   3.074 -22.156  1.00 12.28           H  
ATOM   3184  HD1 PHE A 189     -33.694   5.096 -22.876  1.00 11.10           H  
ATOM   3185  HD2 PHE A 189     -32.094   1.459 -23.267  1.00 11.41           H  
ATOM   3186  HE1 PHE A 189     -32.051   6.069 -24.212  1.00 11.75           H  
ATOM   3187  HE2 PHE A 189     -30.456   2.387 -24.613  1.00 11.26           H  
ATOM   3188  HZ  PHE A 189     -30.396   4.631 -25.087  1.00 12.16           H  
ATOM   3189  N   ARG A 190     -35.176   1.945 -18.739  1.00 10.27           N  
ATOM   3190  CA  ARG A 190     -36.213   2.011 -17.712  1.00  9.93           C  
ATOM   3191  C   ARG A 190     -35.891   3.041 -16.633  1.00  9.30           C  
ATOM   3192  O   ARG A 190     -36.807   3.760 -16.211  1.00 10.46           O  
ATOM   3193  CB  ARG A 190     -36.438   0.637 -17.068  1.00 10.58           C  
ATOM   3194  CG  ARG A 190     -37.219  -0.324 -17.927  1.00 12.66           C  
ATOM   3195  CD  ARG A 190     -37.559  -1.608 -17.172  1.00 19.15           C  
ATOM   3196  NE  ARG A 190     -36.424  -2.452 -16.848  1.00 17.97           N  
ATOM   3197  CZ  ARG A 190     -35.873  -2.556 -15.643  1.00 16.86           C  
ATOM   3198  NH1 ARG A 190     -36.344  -1.868 -14.589  1.00 20.45           N  
ATOM   3199  NH2 ARG A 190     -34.836  -3.376 -15.474  1.00 21.87           N  
ATOM   3200  H   ARG A 190     -34.663   1.233 -18.800  1.00 12.32           H  
ATOM   3201  HA  ARG A 190     -37.067   2.286 -18.155  1.00 11.91           H  
ATOM   3202  HB2 ARG A 190     -35.556   0.236 -16.861  1.00 12.70           H  
ATOM   3203  HB3 ARG A 190     -36.919   0.762 -16.212  1.00 12.70           H  
ATOM   3204  HG2 ARG A 190     -38.056   0.112 -18.227  1.00 15.19           H  
ATOM   3205  HG3 ARG A 190     -36.687  -0.550 -18.732  1.00 15.19           H  
ATOM   3206  HD2 ARG A 190     -38.019  -1.363 -16.329  1.00 22.98           H  
ATOM   3207  HD3 ARG A 190     -38.196  -2.134 -17.717  1.00 22.98           H  
ATOM   3208  HE  ARG A 190     -36.074  -2.930 -17.498  1.00 21.56           H  
ATOM   3209 HH11 ARG A 190     -37.034  -1.330 -14.688  1.00 24.54           H  
ATOM   3210 HH12 ARG A 190     -35.962  -1.953 -13.802  1.00 24.54           H  
ATOM   3211 HH21 ARG A 190     -34.526  -3.838 -16.155  1.00 26.24           H  
ATOM   3212 HH22 ARG A 190     -34.462  -3.455 -14.681  1.00 26.24           H  
ATOM   3213  N   ILE A 191     -34.652   3.124 -16.156  1.00  9.29           N  
ATOM   3214  CA  ILE A 191     -34.336   3.819 -14.931  1.00 10.48           C  
ATOM   3215  C   ILE A 191     -33.619   5.152 -15.101  1.00 10.23           C  
ATOM   3216  O   ILE A 191     -33.514   5.898 -14.091  1.00 10.36           O  
ATOM   3217  CB  ILE A 191     -33.497   2.933 -13.985  1.00 10.72           C  
ATOM   3218  CG1 ILE A 191     -32.058   2.749 -14.425  1.00 11.25           C  
ATOM   3219  CG2 ILE A 191     -34.207   1.610 -13.725  1.00 11.94           C  
ATOM   3220  CD1 ILE A 191     -31.190   1.966 -13.447  1.00 13.34           C  
ATOM   3221  H   ILE A 191     -34.000   2.741 -16.605  1.00 11.15           H  
ATOM   3222  HA  ILE A 191     -35.201   4.008 -14.467  1.00 12.58           H  
ATOM   3223  HB  ILE A 191     -33.463   3.412 -13.107  1.00 12.86           H  
ATOM   3224 HG12 ILE A 191     -32.051   2.281 -15.297  1.00 13.50           H  
ATOM   3225 HG13 ILE A 191     -31.652   3.642 -14.561  1.00 13.50           H  
ATOM   3226 HG21 ILE A 191     -35.126   1.785 -13.430  1.00 17.91           H  
ATOM   3227 HG22 ILE A 191     -34.223   1.080 -14.549  1.00 17.91           H  
ATOM   3228 HG23 ILE A 191     -33.730   1.114 -13.027  1.00 17.91           H  
ATOM   3229 HD11 ILE A 191     -31.574   1.075 -13.311  1.00 20.01           H  
ATOM   3230 HD12 ILE A 191     -30.284   1.879 -13.811  1.00 20.01           H  
ATOM   3231 HD13 ILE A 191     -31.155   2.440 -12.590  1.00 20.01           H  
ATOM   3232  N   TYR A 192     -33.123   5.502 -16.272  1.00 10.05           N  
ATOM   3233  CA  TYR A 192     -32.169   6.611 -16.348  1.00  9.82           C  
ATOM   3234  C   TYR A 192     -32.721   7.965 -15.942  1.00  9.92           C  
ATOM   3235  O   TYR A 192     -31.891   8.827 -15.603  1.00 10.38           O  
ATOM   3236  CB  TYR A 192     -31.530   6.714 -17.721  1.00  9.39           C  
ATOM   3237  CG  TYR A 192     -32.352   7.271 -18.846  1.00  9.30           C  
ATOM   3238  CD1 TYR A 192     -33.476   6.623 -19.332  1.00  9.18           C  
ATOM   3239  CD2 TYR A 192     -31.975   8.459 -19.456  1.00  9.30           C  
ATOM   3240  CE1 TYR A 192     -34.203   7.135 -20.389  1.00 10.20           C  
ATOM   3241  CE2 TYR A 192     -32.704   8.982 -20.518  1.00 10.01           C  
ATOM   3242  CZ  TYR A 192     -33.821   8.325 -20.979  1.00 10.19           C  
ATOM   3243  OH  TYR A 192     -34.595   8.801 -22.019  1.00 10.54           O  
ATOM   3244  H   TYR A 192     -33.364   5.073 -17.002  1.00 12.06           H  
ATOM   3245  HA  TYR A 192     -31.432   6.398 -15.706  1.00 11.79           H  
ATOM   3246  HB2 TYR A 192     -30.718   7.274 -17.634  1.00 11.27           H  
ATOM   3247  HB3 TYR A 192     -31.232   5.808 -17.985  1.00 11.27           H  
ATOM   3248  HD1 TYR A 192     -33.753   5.809 -18.929  1.00 11.02           H  
ATOM   3249  HD2 TYR A 192     -31.206   8.921 -19.144  1.00 11.15           H  
ATOM   3250  HE1 TYR A 192     -34.966   6.668 -20.711  1.00 12.24           H  
ATOM   3251  HE2 TYR A 192     -32.430   9.794 -20.926  1.00 12.01           H  
ATOM   3252  HH  TYR A 192     -34.278   9.530 -22.292  1.00 15.80           H  
ATOM   3253  N   LYS A 193     -34.027   8.191 -15.965  1.00  9.88           N  
ATOM   3254  CA  LYS A 193     -34.597   9.475 -15.544  1.00 10.65           C  
ATOM   3255  C   LYS A 193     -35.199   9.417 -14.155  1.00 10.11           C  
ATOM   3256  O   LYS A 193     -35.714  10.402 -13.650  1.00 11.37           O  
ATOM   3257  CB  LYS A 193     -35.611   9.981 -16.574  1.00 11.50           C  
ATOM   3258  CG  LYS A 193     -34.850  10.366 -17.843  1.00 12.40           C  
ATOM   3259  CD  LYS A 193     -35.666  11.042 -18.920  1.00 12.63           C  
ATOM   3260  CE  LYS A 193     -36.685  10.129 -19.509  1.00 10.81           C  
ATOM   3261  NZ  LYS A 193     -37.360  10.616 -20.749  1.00 12.26           N  
ATOM   3262  H   LYS A 193     -34.566   7.554 -16.243  1.00 11.86           H  
ATOM   3263  HA  LYS A 193     -33.848  10.138 -15.515  1.00 12.78           H  
ATOM   3264  HB2 LYS A 193     -36.272   9.272 -16.777  1.00 13.80           H  
ATOM   3265  HB3 LYS A 193     -36.096  10.766 -16.217  1.00 13.80           H  
ATOM   3266  HG2 LYS A 193     -34.107  10.970 -17.590  1.00 14.89           H  
ATOM   3267  HG3 LYS A 193     -34.448   9.547 -18.227  1.00 14.89           H  
ATOM   3268  HD2 LYS A 193     -36.121  11.834 -18.534  1.00 15.15           H  
ATOM   3269  HD3 LYS A 193     -35.059  11.360 -19.636  1.00 15.15           H  
ATOM   3270  HE2 LYS A 193     -36.246   9.265 -19.711  1.00 12.97           H  
ATOM   3271  HE3 LYS A 193     -37.379   9.956 -18.825  1.00 12.97           H  
ATOM   3272  HZ1 LYS A 193     -37.789  11.399 -20.574  1.00 18.40           H  
ATOM   3273  HZ2 LYS A 193     -36.738  10.749 -21.400  1.00 18.40           H  
ATOM   3274  HZ3 LYS A 193     -37.964   9.996 -21.030  1.00 18.40           H  
ATOM   3275  N   ILE A 194     -35.078   8.278 -13.453  1.00 10.26           N  
ATOM   3276  CA  ILE A 194     -35.520   8.286 -12.055  1.00 10.91           C  
ATOM   3277  C   ILE A 194     -34.732   9.307 -11.246  1.00 10.87           C  
ATOM   3278  O   ILE A 194     -35.357   9.991 -10.414  1.00 13.54           O  
ATOM   3279  CB  ILE A 194     -35.530   6.857 -11.480  1.00 12.41           C  
ATOM   3280  CG1 ILE A 194     -36.538   5.981 -12.236  1.00 12.20           C  
ATOM   3281  CG2 ILE A 194     -35.751   6.868  -9.976  1.00 13.61           C  
ATOM   3282  CD1 ILE A 194     -36.557   4.507 -11.841  1.00 13.53           C  
ATOM   3283  H   ILE A 194     -34.746   7.551 -13.820  1.00 12.31           H  
ATOM   3284  HA  ILE A 194     -36.470   8.597 -12.058  1.00 13.09           H  
ATOM   3285  HB  ILE A 194     -34.623   6.467 -11.641  1.00 14.90           H  
ATOM   3286 HG12 ILE A 194     -37.445   6.354 -12.092  1.00 14.65           H  
ATOM   3287 HG13 ILE A 194     -36.342   6.043 -13.204  1.00 14.65           H  
ATOM   3288 HG21 ILE A 194     -35.075   7.436  -9.551  1.00 20.41           H  
ATOM   3289 HG22 ILE A 194     -36.644   7.220  -9.780  1.00 20.41           H  
ATOM   3290 HG23 ILE A 194     -35.675   5.955  -9.628  1.00 20.41           H  
ATOM   3291 HD11 ILE A 194     -36.773   4.427 -10.890  1.00 20.29           H  
ATOM   3292 HD12 ILE A 194     -37.232   4.035 -12.372  1.00 20.29           H  
ATOM   3293 HD13 ILE A 194     -35.675   4.113 -12.010  1.00 20.29           H  
ATOM   3294  N   PRO A 195     -33.429   9.476 -11.444  1.00 11.39           N  
ATOM   3295  CA  PRO A 195     -32.731  10.527 -10.684  1.00 12.86           C  
ATOM   3296  C   PRO A 195     -33.223  11.941 -10.942  1.00 12.97           C  
ATOM   3297  O   PRO A 195     -33.015  12.828 -10.101  1.00 15.14           O  
ATOM   3298  CB  PRO A 195     -31.259  10.373 -11.110  1.00 13.41           C  
ATOM   3299  CG  PRO A 195     -31.169   8.933 -11.476  1.00 13.62           C  
ATOM   3300  CD  PRO A 195     -32.472   8.657 -12.205  1.00 10.84           C  
ATOM   3301  HA  PRO A 195     -32.809  10.328  -9.707  1.00 15.43           H  
ATOM   3302  HB2 PRO A 195     -31.048  10.953 -11.884  1.00 16.10           H  
ATOM   3303  HB3 PRO A 195     -30.645  10.592 -10.364  1.00 16.10           H  
ATOM   3304  HG2 PRO A 195     -30.391   8.765 -12.066  1.00 16.34           H  
ATOM   3305  HG3 PRO A 195     -31.088   8.367 -10.668  1.00 16.34           H  
ATOM   3306  HD2 PRO A 195     -32.424   8.944 -13.150  1.00 13.01           H  
ATOM   3307  HD3 PRO A 195     -32.710   7.697 -12.167  1.00 13.01           H  
ATOM   3308  N   ASP A 196     -33.908  12.145 -12.078  1.00 12.78           N  
ATOM   3309  CA  ASP A 196     -34.487  13.432 -12.423  1.00 12.27           C  
ATOM   3310  C   ASP A 196     -35.892  13.651 -11.841  1.00 13.41           C  
ATOM   3311  O   ASP A 196     -36.483  14.715 -12.043  1.00 17.65           O  
ATOM   3312  CB  ASP A 196     -34.643  13.539 -13.937  1.00 12.50           C  
ATOM   3313  CG  ASP A 196     -33.401  13.382 -14.748  1.00 18.96           C  
ATOM   3314  OD1 ASP A 196     -32.274  13.396 -14.249  1.00 28.97           O  
ATOM   3315  OD2 ASP A 196     -33.570  13.307 -15.990  1.00 29.67           O  
ATOM   3316  H   ASP A 196     -34.011  11.474 -12.636  1.00 15.34           H  
ATOM   3317  HA  ASP A 196     -33.882  14.160 -12.103  1.00 14.73           H  
ATOM   3318  HB2 ASP A 196     -35.291  12.850 -14.230  1.00 15.00           H  
ATOM   3319  HB3 ASP A 196     -35.037  14.423 -14.145  1.00 15.00           H  
ATOM   3320  N   GLY A 197     -36.406  12.617 -11.181  1.00 12.32           N  
ATOM   3321  CA  GLY A 197     -37.733  12.708 -10.622  1.00 13.66           C  
ATOM   3322  C   GLY A 197     -38.804  12.129 -11.506  1.00 13.90           C  
ATOM   3323  O   GLY A 197     -40.024  12.251 -11.249  1.00 19.23           O  
ATOM   3324  H   GLY A 197     -35.937  11.878 -11.086  1.00 14.78           H  
ATOM   3325  HA2 GLY A 197     -37.746  12.233  -9.753  1.00 16.39           H  
ATOM   3326  HA3 GLY A 197     -37.942  13.660 -10.448  1.00 16.39           H  
ATOM   3327  N   LYS A 198     -38.427  11.502 -12.602  1.00 14.27           N  
ATOM   3328  CA  LYS A 198     -39.423  10.942 -13.534  1.00 14.07           C  
ATOM   3329  C   LYS A 198     -39.786   9.507 -13.168  1.00 13.33           C  
ATOM   3330  O   LYS A 198     -39.009   8.780 -12.537  1.00 13.67           O  
ATOM   3331  CB  LYS A 198     -38.896  10.961 -14.971  1.00 13.41           C  
ATOM   3332  CG  LYS A 198     -38.691  12.330 -15.601  1.00 16.53           C  
ATOM   3333  CD  LYS A 198     -39.933  12.974 -16.105  1.00 23.26           C  
ATOM   3334  CE  LYS A 198     -39.676  14.343 -16.700  1.00 25.14           C  
ATOM   3335  NZ  LYS A 198     -38.660  14.396 -17.757  1.00 28.02           N  
ATOM   3336  H   LYS A 198     -37.570  11.416 -12.780  1.00 17.12           H  
ATOM   3337  HA  LYS A 198     -40.251  11.502 -13.491  1.00 16.88           H  
ATOM   3338  HB2 LYS A 198     -38.032  10.480 -14.990  1.00 16.09           H  
ATOM   3339  HB3 LYS A 198     -39.529  10.453 -15.539  1.00 16.09           H  
ATOM   3340  HG2 LYS A 198     -38.276  12.928 -14.928  1.00 19.83           H  
ATOM   3341  HG3 LYS A 198     -38.053  12.240 -16.353  1.00 19.83           H  
ATOM   3342  HD2 LYS A 198     -40.342  12.392 -16.795  1.00 27.91           H  
ATOM   3343  HD3 LYS A 198     -40.579  13.060 -15.360  1.00 27.91           H  
ATOM   3344  HE2 LYS A 198     -40.527  14.689 -17.069  1.00 30.17           H  
ATOM   3345  HE3 LYS A 198     -39.399  14.954 -15.972  1.00 30.17           H  
ATOM   3346  HZ1 LYS A 198     -37.869  14.084 -17.433  1.00 42.03           H  
ATOM   3347  HZ2 LYS A 198     -38.925  13.882 -18.458  1.00 42.03           H  
ATOM   3348  HZ3 LYS A 198     -38.556  15.257 -18.034  1.00 42.03           H  
ATOM   3349  N   PRO A 199     -40.940   9.013 -13.576  1.00 13.38           N  
ATOM   3350  CA  PRO A 199     -41.227   7.594 -13.378  1.00 13.88           C  
ATOM   3351  C   PRO A 199     -40.301   6.686 -14.158  1.00 13.53           C  
ATOM   3352  O   PRO A 199     -39.653   7.045 -15.141  1.00 15.42           O  
ATOM   3353  CB  PRO A 199     -42.660   7.443 -13.915  1.00 15.98           C  
ATOM   3354  CG  PRO A 199     -43.224   8.826 -13.936  1.00 17.67           C  
ATOM   3355  CD  PRO A 199     -42.043   9.733 -14.217  1.00 16.93           C  
ATOM   3356  HA  PRO A 199     -41.196   7.367 -12.403  1.00 16.65           H  
ATOM   3357  HB2 PRO A 199     -42.651   7.054 -14.826  1.00 19.17           H  
ATOM   3358  HB3 PRO A 199     -43.194   6.856 -13.324  1.00 19.17           H  
ATOM   3359  HG2 PRO A 199     -43.908   8.914 -14.646  1.00 21.20           H  
ATOM   3360  HG3 PRO A 199     -43.637   9.049 -13.065  1.00 21.20           H  
ATOM   3361  HD2 PRO A 199     -41.890   9.834 -15.189  1.00 20.32           H  
ATOM   3362  HD3 PRO A 199     -42.173  10.628 -13.813  1.00 20.32           H  
ATOM   3363  N   GLU A 200     -40.270   5.419 -13.752  1.00 12.17           N  
ATOM   3364  CA  GLU A 200     -39.683   4.382 -14.577  1.00 11.66           C  
ATOM   3365  C   GLU A 200     -40.397   4.293 -15.918  1.00 13.10           C  
ATOM   3366  O   GLU A 200     -41.643   4.419 -16.011  1.00 15.81           O  
ATOM   3367  CB  GLU A 200     -39.832   3.056 -13.835  1.00 13.95           C  
ATOM   3368  CG  GLU A 200     -39.091   1.867 -14.362  1.00 14.79           C  
ATOM   3369  CD  GLU A 200     -39.384   0.563 -13.631  1.00 20.17           C  
ATOM   3370  OE1 GLU A 200     -40.254   0.533 -12.748  1.00 23.51           O  
ATOM   3371  OE2 GLU A 200     -38.694  -0.440 -13.985  1.00 19.13           O  
ATOM   3372  H   GLU A 200     -40.610   5.208 -12.968  1.00 14.61           H  
ATOM   3373  HA  GLU A 200     -38.714   4.578 -14.724  1.00 13.99           H  
ATOM   3374  HB2 GLU A 200     -39.546   3.199 -12.898  1.00 16.74           H  
ATOM   3375  HB3 GLU A 200     -40.794   2.827 -13.814  1.00 16.74           H  
ATOM   3376  HG2 GLU A 200     -39.318   1.751 -15.318  1.00 17.75           H  
ATOM   3377  HG3 GLU A 200     -38.119   2.049 -14.306  1.00 17.75           H  
ATOM   3378  N   ASN A 201     -39.620   4.052 -16.966  1.00 10.52           N  
ATOM   3379  CA  ASN A 201     -40.177   3.767 -18.288  1.00 11.42           C  
ATOM   3380  C   ASN A 201     -40.575   2.308 -18.398  1.00 10.93           C  
ATOM   3381  O   ASN A 201     -40.294   1.504 -17.523  1.00 13.22           O  
ATOM   3382  CB  ASN A 201     -39.176   4.185 -19.356  1.00 10.12           C  
ATOM   3383  CG  ASN A 201     -39.099   5.672 -19.617  1.00 10.29           C  
ATOM   3384  OD1 ASN A 201     -40.080   6.380 -19.428  1.00 11.02           O  
ATOM   3385  ND2 ASN A 201     -37.912   6.111 -20.033  1.00 10.62           N  
ATOM   3386  H   ASN A 201     -38.746   4.065 -16.863  1.00 12.62           H  
ATOM   3387  HA  ASN A 201     -41.001   4.322 -18.402  1.00 13.71           H  
ATOM   3388  HB2 ASN A 201     -38.279   3.867 -19.087  1.00 12.14           H  
ATOM   3389  HB3 ASN A 201     -39.413   3.730 -20.203  1.00 12.14           H  
ATOM   3390 HD21 ASN A 201     -37.249   5.544 -20.148  1.00 12.74           H  
ATOM   3391 HD22 ASN A 201     -37.792   6.968 -20.193  1.00 12.74           H  
ATOM   3392  N   GLN A 202     -41.212   1.966 -19.533  1.00 11.17           N  
ATOM   3393  CA  GLN A 202     -41.676   0.626 -19.827  1.00 14.68           C  
ATOM   3394  C   GLN A 202     -41.320   0.259 -21.277  1.00 12.07           C  
ATOM   3395  O   GLN A 202     -41.105   1.170 -22.089  1.00 12.54           O  
ATOM   3396  CB AGLN A 202     -43.168   0.453 -19.572  0.69 19.65           C  
ATOM   3398  CG AGLN A 202     -43.626   0.995 -18.219  0.69 19.65           C  
ATOM   3400  CD AGLN A 202     -45.141   1.069 -18.196  0.69 31.40           C  
ATOM   3402  OE1AGLN A 202     -45.794   0.055 -18.456  0.69 53.13           O  
ATOM   3404  NE2AGLN A 202     -45.678   2.247 -17.892  0.69 50.41           N  
ATOM   3406  H   GLN A 202     -41.354   2.594 -20.132  1.00 13.41           H  
ATOM   3407  HA AGLN A 202     -41.214  -0.014 -19.213  1.00 17.62           H  
ATOM   3408  HB2AGLN A 202     -43.672   0.916 -20.288  0.69 23.58           H  
ATOM   3410  HB3AGLN A 202     -43.392  -0.510 -19.623  0.69 23.58           H  
ATOM   3412  HG2AGLN A 202     -43.307   0.401 -17.494  0.69 23.58           H  
ATOM   3414  HG3AGLN A 202     -43.243   1.897 -18.072  0.69 23.58           H  
ATOM   3416 HE21AGLN A 202     -45.157   2.935 -17.716  0.69 60.49           H  
ATOM   3418 HE22AGLN A 202     -46.552   2.339 -17.867  0.69 60.49           H  
ATOM   3420  N   PHE A 203     -41.293  -1.039 -21.566  1.00 13.16           N  
ATOM   3421  CA  PHE A 203     -41.153  -1.500 -22.920  1.00 12.72           C  
ATOM   3422  C   PHE A 203     -42.375  -2.309 -23.343  1.00 13.62           C  
ATOM   3423  O   PHE A 203     -42.925  -3.049 -22.548  1.00 16.00           O  
ATOM   3424  CB  PHE A 203     -39.920  -2.385 -23.080  1.00 13.83           C  
ATOM   3425  CG  PHE A 203     -38.587  -1.684 -23.064  1.00 12.00           C  
ATOM   3426  CD1 PHE A 203     -37.928  -1.316 -21.916  1.00 14.11           C  
ATOM   3427  CD2 PHE A 203     -37.914  -1.400 -24.257  1.00 12.72           C  
ATOM   3428  CE1 PHE A 203     -36.676  -0.711 -21.865  1.00 14.32           C  
ATOM   3429  CE2 PHE A 203     -36.672  -0.784 -24.282  1.00 11.73           C  
ATOM   3430  CZ  PHE A 203     -36.069  -0.470 -23.088  1.00 13.17           C  
ATOM   3431  H   PHE A 203     -41.362  -1.626 -20.915  1.00 15.79           H  
ATOM   3432  HA  PHE A 203     -41.065  -0.708 -23.525  1.00 15.26           H  
ATOM   3433  HB2 PHE A 203     -39.925  -3.056 -22.353  1.00 16.59           H  
ATOM   3434  HB3 PHE A 203     -40.000  -2.877 -23.935  1.00 16.59           H  
ATOM   3435  HD1 PHE A 203     -38.362  -1.489 -21.088  1.00 16.93           H  
ATOM   3436  HD2 PHE A 203     -38.323  -1.637 -25.080  1.00 15.26           H  
ATOM   3437  HE1 PHE A 203     -36.262  -0.477 -21.042  1.00 17.18           H  
ATOM   3438  HE2 PHE A 203     -36.247  -0.584 -25.108  1.00 14.08           H  
ATOM   3439  HZ  PHE A 203     -35.206  -0.074 -23.101  1.00 15.80           H  
ATOM   3440  N   ALA A 204     -42.664  -2.240 -24.651  1.00 12.00           N  
ATOM   3441  CA  ALA A 204     -43.588  -3.186 -25.247  1.00 12.70           C  
ATOM   3442  C   ALA A 204     -42.892  -4.542 -25.378  1.00 13.59           C  
ATOM   3443  O   ALA A 204     -41.674  -4.640 -25.262  1.00 12.77           O  
ATOM   3444  CB  ALA A 204     -44.140  -2.724 -26.585  1.00 15.97           C  
ATOM   3445  H   ALA A 204     -42.291  -1.618 -25.150  1.00 14.40           H  
ATOM   3446  HA  ALA A 204     -44.359  -3.297 -24.619  1.00 15.24           H  
ATOM   3447  HB1 ALA A 204     -43.407  -2.633 -27.228  1.00 23.96           H  
ATOM   3448  HB2 ALA A 204     -44.585  -1.857 -26.473  1.00 23.96           H  
ATOM   3449  HB3 ALA A 204     -44.787  -3.382 -26.917  1.00 23.96           H  
ATOM   3450  N   PHE A 205     -43.726  -5.565 -25.592  1.00 14.83           N  
ATOM   3451  CA  PHE A 205     -43.231  -6.907 -25.813  1.00 14.94           C  
ATOM   3452  C   PHE A 205     -42.403  -7.403 -24.630  1.00 15.97           C  
ATOM   3453  O   PHE A 205     -41.521  -8.238 -24.790  1.00 17.43           O  
ATOM   3454  CB  PHE A 205     -42.397  -7.011 -27.089  1.00 15.62           C  
ATOM   3455  CG  PHE A 205     -43.004  -6.310 -28.275  1.00 14.77           C  
ATOM   3456  CD1 PHE A 205     -44.241  -6.681 -28.785  1.00 19.57           C  
ATOM   3457  CD2 PHE A 205     -42.370  -5.263 -28.915  1.00 19.10           C  
ATOM   3458  CE1 PHE A 205     -44.839  -6.024 -29.846  1.00 23.61           C  
ATOM   3459  CE2 PHE A 205     -42.916  -4.594 -30.000  1.00 20.88           C  
ATOM   3460  CZ  PHE A 205     -44.158  -4.974 -30.416  1.00 23.56           C  
ATOM   3461  H   PHE A 205     -44.594  -5.419 -25.598  1.00 17.79           H  
ATOM   3462  HA  PHE A 205     -44.021  -7.513 -25.911  1.00 17.93           H  
ATOM   3463  HB2 PHE A 205     -41.501  -6.627 -26.917  1.00 18.74           H  
ATOM   3464  HB3 PHE A 205     -42.275  -7.969 -27.313  1.00 18.74           H  
ATOM   3465  HD1 PHE A 205     -44.696  -7.415 -28.388  1.00 23.49           H  
ATOM   3466  HD2 PHE A 205     -41.519  -4.987 -28.595  1.00 22.92           H  
ATOM   3467  HE1 PHE A 205     -45.690  -6.290 -30.171  1.00 28.33           H  
ATOM   3468  HE2 PHE A 205     -42.442  -3.897 -30.438  1.00 25.06           H  
ATOM   3469  HZ  PHE A 205     -44.569  -4.495 -31.126  1.00 28.27           H  
ATOM   3470  N   SER A 206     -42.710  -6.942 -23.429  1.00 15.91           N  
ATOM   3471  CA  SER A 206     -42.026  -7.357 -22.203  1.00 18.33           C  
ATOM   3472  C   SER A 206     -40.516  -7.157 -22.337  1.00 15.13           C  
ATOM   3473  O   SER A 206     -39.724  -7.874 -21.748  1.00 22.02           O  
ATOM   3474  CB  SER A 206     -42.271  -8.824 -21.875  1.00 26.54           C  
ATOM   3475  OG  SER A 206     -43.668  -9.023 -21.645  1.00 36.54           O  
ATOM   3476  H   SER A 206     -43.360  -6.352 -23.363  1.00 19.09           H  
ATOM   3477  HA  SER A 206     -42.359  -6.798 -21.444  1.00 22.00           H  
ATOM   3478  HB2 SER A 206     -41.970  -9.392 -22.627  1.00 31.85           H  
ATOM   3479  HB3 SER A 206     -41.757  -9.078 -21.068  1.00 31.85           H  
ATOM   3480  HG  SER A 206     -44.097  -8.820 -22.337  1.00 54.80           H  
ATOM   3481  N   GLY A 207     -40.130  -6.147 -23.106  1.00 14.22           N  
ATOM   3482  CA  GLY A 207     -38.733  -5.809 -23.268  1.00 15.17           C  
ATOM   3483  C   GLY A 207     -37.981  -6.613 -24.298  1.00 14.39           C  
ATOM   3484  O   GLY A 207     -36.772  -6.432 -24.442  1.00 16.82           O  
ATOM   3485  H   GLY A 207     -40.739  -5.673 -23.528  1.00 17.07           H  
ATOM   3486  HA2 GLY A 207     -38.671  -4.851 -23.515  1.00 18.20           H  
ATOM   3487  HA3 GLY A 207     -38.282  -5.920 -22.394  1.00 18.20           H  
ATOM   3488  N   GLU A 208     -38.641  -7.481 -25.050  1.00 16.40           N  
ATOM   3489  CA  GLU A 208     -37.998  -8.304 -26.062  1.00 16.75           C  
ATOM   3490  C   GLU A 208     -37.201  -7.437 -27.039  1.00 13.06           C  
ATOM   3491  O   GLU A 208     -37.712  -6.401 -27.491  1.00 14.44           O  
ATOM   3492  CB  GLU A 208     -39.035  -9.112 -26.858  1.00 20.70           C  
ATOM   3493  CG  GLU A 208     -38.457  -9.893 -28.026  1.00 21.96           C  
ATOM   3494  CD  GLU A 208     -39.485 -10.694 -28.803  1.00 25.52           C  
ATOM   3495  OE1 GLU A 208     -40.709 -10.424 -28.709  1.00 26.85           O  
ATOM   3496  OE2 GLU A 208     -39.061 -11.606 -29.537  1.00 27.27           O  
ATOM   3497  H   GLU A 208     -39.510  -7.563 -24.933  1.00 19.68           H  
ATOM   3498  HA  GLU A 208     -37.371  -8.938 -25.610  1.00 20.10           H  
ATOM   3499  HB2 GLU A 208     -39.483  -9.746 -26.245  1.00 24.84           H  
ATOM   3500  HB3 GLU A 208     -39.724  -8.492 -27.204  1.00 24.84           H  
ATOM   3501  HG2 GLU A 208     -38.013  -9.259 -28.645  1.00 26.35           H  
ATOM   3502  HG3 GLU A 208     -37.764 -10.511 -27.683  1.00 26.35           H  
ATOM   3503  N   ALA A 209     -36.006  -7.857 -27.420  1.00 13.71           N  
ATOM   3504  CA  ALA A 209     -35.281  -7.268 -28.534  1.00 13.22           C  
ATOM   3505  C   ALA A 209     -35.721  -8.006 -29.787  1.00 14.14           C  
ATOM   3506  O   ALA A 209     -35.382  -9.177 -29.993  1.00 15.21           O  
ATOM   3507  CB  ALA A 209     -33.775  -7.306 -28.356  1.00 17.05           C  
ATOM   3508  H   ALA A 209     -35.635  -8.522 -26.980  1.00 16.45           H  
ATOM   3509  HA  ALA A 209     -35.562  -6.312 -28.620  1.00 15.87           H  
ATOM   3510  HB1 ALA A 209     -33.530  -6.829 -27.534  1.00 25.57           H  
ATOM   3511  HB2 ALA A 209     -33.343  -6.874 -29.123  1.00 25.57           H  
ATOM   3512  HB3 ALA A 209     -33.476  -8.237 -28.294  1.00 25.57           H  
ATOM   3513  N   LYS A 210     -36.552  -7.331 -30.567  1.00 11.73           N  
ATOM   3514  CA  LYS A 210     -36.988  -7.856 -31.864  1.00 12.24           C  
ATOM   3515  C   LYS A 210     -35.806  -7.932 -32.818  1.00 11.93           C  
ATOM   3516  O   LYS A 210     -34.784  -7.265 -32.614  1.00 12.71           O  
ATOM   3517  CB  LYS A 210     -38.111  -6.994 -32.441  1.00 12.59           C  
ATOM   3518  CG  LYS A 210     -39.392  -6.902 -31.625  1.00 13.48           C  
ATOM   3519  CD  LYS A 210     -40.089  -8.274 -31.601  1.00 14.94           C  
ATOM   3520  CE  LYS A 210     -41.516  -8.126 -31.076  1.00 16.87           C  
ATOM   3521  NZ  LYS A 210     -42.154  -9.482 -30.985  1.00 18.21           N  
ATOM   3522  H   LYS A 210     -36.851  -6.547 -30.299  1.00 14.07           H  
ATOM   3523  HA  LYS A 210     -37.341  -8.781 -31.727  1.00 14.69           H  
ATOM   3524  HB2 LYS A 210     -37.759  -6.078 -32.568  1.00 15.10           H  
ATOM   3525  HB3 LYS A 210     -38.341  -7.349 -33.337  1.00 15.10           H  
ATOM   3526  HG2 LYS A 210     -39.181  -6.617 -30.701  1.00 16.18           H  
ATOM   3527  HG3 LYS A 210     -39.996  -6.227 -32.026  1.00 16.18           H  
ATOM   3528  HD2 LYS A 210     -40.108  -8.655 -32.514  1.00 17.93           H  
ATOM   3529  HD3 LYS A 210     -39.583  -8.894 -31.018  1.00 17.93           H  
ATOM   3530  HE2 LYS A 210     -41.503  -7.699 -30.183  1.00 20.24           H  
ATOM   3531  HE3 LYS A 210     -42.040  -7.549 -31.688  1.00 20.24           H  
ATOM   3532  HZ1 LYS A 210     -41.671 -10.006 -30.419  1.00 27.31           H  
ATOM   3533  HZ2 LYS A 210     -43.003  -9.398 -30.670  1.00 27.31           H  
ATOM   3534  HZ3 LYS A 210     -42.173  -9.864 -31.810  1.00 27.31           H  
ATOM   3535  N   ASN A 211     -35.930  -8.768 -33.838  1.00 11.61           N  
ATOM   3536  CA  ASN A 211     -34.810  -9.120 -34.702  1.00 11.61           C  
ATOM   3537  C   ASN A 211     -34.550  -8.091 -35.795  1.00 11.41           C  
ATOM   3538  O   ASN A 211     -35.169  -7.034 -35.921  1.00 11.47           O  
ATOM   3539  CB  ASN A 211     -35.019 -10.520 -35.241  1.00 15.01           C  
ATOM   3540  CG  ASN A 211     -36.164 -10.708 -36.197  1.00 15.48           C  
ATOM   3541  OD1 ASN A 211     -36.695  -9.737 -36.754  1.00 14.61           O  
ATOM   3542  ND2 ASN A 211     -36.488 -12.000 -36.357  1.00 17.22           N  
ATOM   3543  H   ASN A 211     -36.718  -9.125 -33.999  1.00 13.93           H  
ATOM   3544  HA  ASN A 211     -33.994  -9.147 -34.125  1.00 13.94           H  
ATOM   3545  HB2 ASN A 211     -34.187 -10.802 -35.697  1.00 18.02           H  
ATOM   3546  HB3 ASN A 211     -35.156 -11.129 -34.473  1.00 18.02           H  
ATOM   3547 HD21 ASN A 211     -36.050 -12.622 -35.915  1.00 20.67           H  
ATOM   3548 HD22 ASN A 211     -37.138 -12.227 -36.905  1.00 20.67           H  
ATOM   3549  N   LYS A 212     -33.507  -8.430 -36.570  1.00 11.87           N  
ATOM   3550  CA  LYS A 212     -33.032  -7.534 -37.607  1.00 11.94           C  
ATOM   3551  C   LYS A 212     -34.145  -7.171 -38.582  1.00 12.07           C  
ATOM   3552  O   LYS A 212     -34.305  -6.006 -38.920  1.00 12.42           O  
ATOM   3553  CB  LYS A 212     -31.856  -8.158 -38.352  1.00 14.53           C  
ATOM   3554  CG  LYS A 212     -31.460  -7.519 -39.658  1.00 14.56           C  
ATOM   3555  CD  LYS A 212     -30.473  -8.467 -40.342  1.00 22.16           C  
ATOM   3556  CE  LYS A 212     -30.116  -8.001 -41.724  1.00 22.59           C  
ATOM   3557  NZ  LYS A 212     -29.215  -9.018 -42.353  1.00 26.55           N  
ATOM   3558  H   LYS A 212     -33.107  -9.205 -36.448  1.00 14.24           H  
ATOM   3559  HA  LYS A 212     -32.713  -6.693 -37.171  1.00 14.33           H  
ATOM   3560  HB2 LYS A 212     -31.069  -8.143 -37.750  1.00 17.44           H  
ATOM   3561  HB3 LYS A 212     -32.073  -9.108 -38.527  1.00 17.44           H  
ATOM   3562  HG2 LYS A 212     -32.256  -7.382 -40.230  1.00 17.47           H  
ATOM   3563  HG3 LYS A 212     -31.034  -6.640 -39.495  1.00 17.47           H  
ATOM   3564  HD2 LYS A 212     -29.649  -8.529 -39.796  1.00 26.59           H  
ATOM   3565  HD3 LYS A 212     -30.873  -9.371 -40.396  1.00 26.59           H  
ATOM   3566  HE2 LYS A 212     -30.937  -7.894 -42.267  1.00 27.11           H  
ATOM   3567  HE3 LYS A 212     -29.658  -7.124 -41.678  1.00 27.11           H  
ATOM   3568  HZ1 LYS A 212     -28.466  -9.115 -41.844  1.00 39.82           H  
ATOM   3569  HZ2 LYS A 212     -29.649  -9.815 -42.408  1.00 39.82           H  
ATOM   3570  HZ3 LYS A 212     -28.979  -8.740 -43.187  1.00 39.82           H  
ATOM   3571  N   LYS A 213     -34.888  -8.168 -39.056  1.00 12.35           N  
ATOM   3572  CA  LYS A 213     -35.931  -7.868 -40.041  1.00 12.42           C  
ATOM   3573  C   LYS A 213     -36.965  -6.934 -39.429  1.00 12.12           C  
ATOM   3574  O   LYS A 213     -37.425  -6.004 -40.094  1.00 12.40           O  
ATOM   3575  CB  LYS A 213     -36.614  -9.141 -40.539  1.00 13.91           C  
ATOM   3576  CG  LYS A 213     -37.628  -8.962 -41.653  1.00 17.78           C  
ATOM   3577  CD  LYS A 213     -37.226  -8.051 -42.782  1.00 17.80           C  
ATOM   3578  CE  LYS A 213     -38.174  -8.217 -43.939  1.00 16.34           C  
ATOM   3579  NZ  LYS A 213     -39.577  -7.704 -43.656  1.00 19.61           N  
ATOM   3580  H   LYS A 213     -34.755  -8.994 -38.782  1.00 14.82           H  
ATOM   3581  HA  LYS A 213     -35.508  -7.407 -40.822  1.00 14.90           H  
ATOM   3582  HB2 LYS A 213     -35.913  -9.766 -40.854  1.00 16.69           H  
ATOM   3583  HB3 LYS A 213     -37.068  -9.569 -39.771  1.00 16.69           H  
ATOM   3584  HG2 LYS A 213     -37.830  -9.854 -42.032  1.00 21.33           H  
ATOM   3585  HG3 LYS A 213     -38.465  -8.613 -41.256  1.00 21.33           H  
ATOM   3586  HD2 LYS A 213     -37.240  -7.110 -42.473  1.00 21.36           H  
ATOM   3587  HD3 LYS A 213     -36.305  -8.266 -43.073  1.00 21.36           H  
ATOM   3588  HE2 LYS A 213     -37.810  -7.734 -44.724  1.00 19.60           H  
ATOM   3589  HE3 LYS A 213     -38.226  -9.177 -44.176  1.00 19.60           H  
ATOM   3590  HZ1 LYS A 213     -39.538  -6.825 -43.427  1.00 29.41           H  
ATOM   3591  HZ2 LYS A 213     -40.092  -7.801 -44.400  1.00 29.41           H  
ATOM   3592  HZ3 LYS A 213     -39.941  -8.180 -42.971  1.00 29.41           H  
ATOM   3593  N   TYR A 214     -37.374  -7.155 -38.198  1.00 10.85           N  
ATOM   3594  CA  TYR A 214     -38.329  -6.263 -37.524  1.00 11.25           C  
ATOM   3595  C   TYR A 214     -37.748  -4.852 -37.500  1.00 11.14           C  
ATOM   3596  O   TYR A 214     -38.437  -3.854 -37.784  1.00 10.69           O  
ATOM   3597  CB  TYR A 214     -38.645  -6.824 -36.139  1.00 12.93           C  
ATOM   3598  CG  TYR A 214     -39.929  -6.302 -35.525  1.00 11.41           C  
ATOM   3599  CD1 TYR A 214     -40.092  -4.957 -35.220  1.00 11.24           C  
ATOM   3600  CD2 TYR A 214     -40.992  -7.153 -35.223  1.00 12.46           C  
ATOM   3601  CE1 TYR A 214     -41.260  -4.500 -34.643  1.00 13.39           C  
ATOM   3602  CE2 TYR A 214     -42.152  -6.697 -34.657  1.00 12.54           C  
ATOM   3603  CZ  TYR A 214     -42.282  -5.353 -34.351  1.00 12.28           C  
ATOM   3604  OH  TYR A 214     -43.427  -4.823 -33.800  1.00 16.19           O  
ATOM   3605  H   TYR A 214     -37.066  -7.857 -37.766  1.00 13.02           H  
ATOM   3606  HA  TYR A 214     -39.175  -6.246 -38.057  1.00 13.50           H  
ATOM   3607  HB2 TYR A 214     -38.704  -7.810 -36.204  1.00 15.51           H  
ATOM   3608  HB3 TYR A 214     -37.893  -6.609 -35.532  1.00 15.51           H  
ATOM   3609  HD1 TYR A 214     -39.392  -4.345 -35.411  1.00 13.49           H  
ATOM   3610  HD2 TYR A 214     -40.908  -8.079 -35.415  1.00 14.95           H  
ATOM   3611  HE1 TYR A 214     -41.353  -3.576 -34.446  1.00 16.07           H  
ATOM   3612  HE2 TYR A 214     -42.864  -7.299 -34.476  1.00 15.05           H  
ATOM   3613  HH  TYR A 214     -43.984  -5.438 -33.668  1.00 24.28           H  
ATOM   3614  N   ALA A 215     -36.487  -4.764 -37.100  1.00 10.54           N  
ATOM   3615  CA  ALA A 215     -35.789  -3.475 -37.067  1.00  9.77           C  
ATOM   3616  C   ALA A 215     -35.865  -2.770 -38.407  1.00  9.88           C  
ATOM   3617  O   ALA A 215     -36.194  -1.576 -38.484  1.00 10.03           O  
ATOM   3618  CB  ALA A 215     -34.354  -3.623 -36.576  1.00 10.51           C  
ATOM   3619  H   ALA A 215     -36.061  -5.492 -36.849  1.00 12.65           H  
ATOM   3620  HA  ALA A 215     -36.267  -2.898 -36.405  1.00 11.73           H  
ATOM   3621  HB1 ALA A 215     -33.947  -2.736 -36.482  1.00 15.76           H  
ATOM   3622  HB2 ALA A 215     -34.351  -4.078 -35.707  1.00 15.76           H  
ATOM   3623  HB3 ALA A 215     -33.840  -4.152 -37.221  1.00 15.76           H  
ATOM   3624  N   LEU A 216     -35.520  -3.484 -39.480  1.00 10.20           N  
ATOM   3625  CA  LEU A 216     -35.578  -2.870 -40.799  1.00 10.26           C  
ATOM   3626  C   LEU A 216     -36.969  -2.359 -41.132  1.00 10.86           C  
ATOM   3627  O   LEU A 216     -37.147  -1.269 -41.698  1.00 11.37           O  
ATOM   3628  CB  LEU A 216     -35.140  -3.884 -41.878  1.00 11.98           C  
ATOM   3629  CG  LEU A 216     -33.702  -4.391 -41.774  1.00 12.37           C  
ATOM   3630  CD1 LEU A 216     -33.426  -5.457 -42.799  1.00 16.31           C  
ATOM   3631  CD2 LEU A 216     -32.725  -3.225 -41.882  1.00 14.76           C  
ATOM   3632  H   LEU A 216     -35.260  -4.320 -39.391  1.00 12.24           H  
ATOM   3633  HA  LEU A 216     -34.944  -2.097 -40.816  1.00 12.31           H  
ATOM   3634  HB2 LEU A 216     -35.750  -4.664 -41.837  1.00 14.38           H  
ATOM   3635  HB3 LEU A 216     -35.259  -3.463 -42.766  1.00 14.38           H  
ATOM   3636  HG  LEU A 216     -33.588  -4.802 -40.869  1.00 14.85           H  
ATOM   3637 HD11 LEU A 216     -34.079  -6.181 -42.701  1.00 24.47           H  
ATOM   3638 HD12 LEU A 216     -33.498  -5.072 -43.698  1.00 24.47           H  
ATOM   3639 HD13 LEU A 216     -32.523  -5.812 -42.666  1.00 24.47           H  
ATOM   3640 HD21 LEU A 216     -32.922  -2.566 -41.184  1.00 22.14           H  
ATOM   3641 HD22 LEU A 216     -31.808  -3.556 -41.770  1.00 22.14           H  
ATOM   3642 HD23 LEU A 216     -32.814  -2.804 -42.762  1.00 22.14           H  
ATOM   3643  N   ASP A 217     -37.984  -3.144 -40.759  1.00 10.98           N  
ATOM   3644  CA  ASP A 217     -39.357  -2.712 -41.050  1.00 10.59           C  
ATOM   3645  C   ASP A 217     -39.738  -1.408 -40.332  1.00 10.10           C  
ATOM   3646  O   ASP A 217     -40.345  -0.519 -40.933  1.00 10.59           O  
ATOM   3647  CB  ASP A 217     -40.322  -3.815 -40.604  1.00 11.45           C  
ATOM   3648  CG  ASP A 217     -40.161  -5.080 -41.393  1.00 15.99           C  
ATOM   3649  OD1 ASP A 217     -39.601  -5.102 -42.505  1.00 15.49           O  
ATOM   3650  OD2 ASP A 217     -40.665  -6.124 -40.858  1.00 15.45           O  
ATOM   3651  H   ASP A 217     -37.832  -3.907 -40.346  1.00 13.18           H  
ATOM   3652  HA  ASP A 217     -39.452  -2.578 -42.036  1.00 12.71           H  
ATOM   3653  HB2 ASP A 217     -40.170  -4.010 -39.645  1.00 13.73           H  
ATOM   3654  HB3 ASP A 217     -41.253  -3.489 -40.701  1.00 13.73           H  
ATOM   3655  N   ILE A 218     -39.354  -1.252 -39.079  1.00 10.78           N  
ATOM   3656  CA  ILE A 218     -39.684  -0.045 -38.313  1.00  9.56           C  
ATOM   3657  C   ILE A 218     -38.829   1.117 -38.859  1.00  9.57           C  
ATOM   3658  O   ILE A 218     -39.341   2.226 -39.061  1.00 11.43           O  
ATOM   3659  CB  ILE A 218     -39.451  -0.225 -36.809  1.00 10.06           C  
ATOM   3660  CG1 ILE A 218     -40.376  -1.295 -36.198  1.00 11.21           C  
ATOM   3661  CG2 ILE A 218     -39.557   1.083 -36.054  1.00 11.60           C  
ATOM   3662  CD1 ILE A 218     -41.837  -0.977 -36.262  1.00 12.77           C  
ATOM   3663  H   ILE A 218     -38.889  -1.890 -38.691  1.00 12.93           H  
ATOM   3664  HA  ILE A 218     -40.647   0.172 -38.462  1.00 11.47           H  
ATOM   3665  HB  ILE A 218     -38.513  -0.552 -36.697  1.00 12.07           H  
ATOM   3666 HG12 ILE A 218     -40.219  -2.152 -36.669  1.00 13.45           H  
ATOM   3667 HG13 ILE A 218     -40.123  -1.425 -35.250  1.00 13.45           H  
ATOM   3668 HG21 ILE A 218     -38.963   1.746 -36.463  1.00 17.41           H  
ATOM   3669 HG22 ILE A 218     -40.481   1.406 -36.089  1.00 17.41           H  
ATOM   3670 HG23 ILE A 218     -39.295   0.943 -35.119  1.00 17.41           H  
ATOM   3671 HD11 ILE A 218     -42.009  -0.138 -35.784  1.00 19.16           H  
ATOM   3672 HD12 ILE A 218     -42.110  -0.882 -37.197  1.00 19.16           H  
ATOM   3673 HD13 ILE A 218     -42.347  -1.702 -35.844  1.00 19.16           H  
ATOM   3674  N   ILE A 219     -37.538   0.872 -39.119  1.00  9.94           N  
ATOM   3675  CA  ILE A 219     -36.718   1.944 -39.692  1.00  9.34           C  
ATOM   3676  C   ILE A 219     -37.371   2.467 -40.963  1.00  9.71           C  
ATOM   3677  O   ILE A 219     -37.477   3.685 -41.171  1.00 10.81           O  
ATOM   3678  CB  ILE A 219     -35.273   1.467 -39.948  1.00 10.19           C  
ATOM   3679  CG1 ILE A 219     -34.521   1.154 -38.648  1.00 10.20           C  
ATOM   3680  CG2 ILE A 219     -34.530   2.470 -40.805  1.00 10.83           C  
ATOM   3681  CD1 ILE A 219     -33.358   0.191 -38.875  1.00 11.27           C  
ATOM   3682  H   ILE A 219     -37.189   0.083 -38.949  1.00 11.93           H  
ATOM   3683  HA  ILE A 219     -36.682   2.694 -39.030  1.00 11.21           H  
ATOM   3684  HB  ILE A 219     -35.330   0.616 -40.470  1.00 12.23           H  
ATOM   3685 HG12 ILE A 219     -34.175   1.997 -38.261  1.00 12.25           H  
ATOM   3686 HG13 ILE A 219     -35.151   0.756 -37.996  1.00 12.25           H  
ATOM   3687 HG21 ILE A 219     -34.994   2.576 -41.661  1.00 16.24           H  
ATOM   3688 HG22 ILE A 219     -34.497   3.334 -40.342  1.00 16.24           H  
ATOM   3689 HG23 ILE A 219     -33.618   2.151 -40.964  1.00 16.24           H  
ATOM   3690 HD11 ILE A 219     -32.733   0.581 -39.521  1.00 16.90           H  
ATOM   3691 HD12 ILE A 219     -32.894   0.034 -38.026  1.00 16.90           H  
ATOM   3692 HD13 ILE A 219     -33.700  -0.659 -39.222  1.00 16.90           H  
ATOM   3693  N   LYS A 220     -37.781   1.565 -41.853  1.00 10.10           N  
ATOM   3694  CA  LYS A 220     -38.391   1.960 -43.114  1.00  9.86           C  
ATOM   3695  C   LYS A 220     -39.685   2.708 -42.884  1.00 10.08           C  
ATOM   3696  O   LYS A 220     -39.960   3.673 -43.624  1.00 10.16           O  
ATOM   3697  CB  LYS A 220     -38.562   0.736 -44.027  1.00 10.42           C  
ATOM   3698  CG  LYS A 220     -37.188   0.234 -44.501  1.00 11.41           C  
ATOM   3699  CD  LYS A 220     -37.163  -1.157 -45.077  1.00 15.06           C  
ATOM   3700  CE  LYS A 220     -35.763  -1.728 -45.303  1.00 16.70           C  
ATOM   3701  NZ  LYS A 220     -35.032  -1.076 -46.423  1.00 15.85           N  
ATOM   3702  H   LYS A 220     -37.680   0.710 -41.674  1.00 12.12           H  
ATOM   3703  HA  LYS A 220     -37.758   2.588 -43.569  1.00 11.84           H  
ATOM   3704  HB2 LYS A 220     -39.027   0.015 -43.533  1.00 12.50           H  
ATOM   3705  HB3 LYS A 220     -39.116   0.980 -44.810  1.00 12.50           H  
ATOM   3706  HG2 LYS A 220     -36.846   0.861 -45.187  1.00 13.69           H  
ATOM   3707  HG3 LYS A 220     -36.562   0.265 -43.734  1.00 13.69           H  
ATOM   3708  HD2 LYS A 220     -37.657  -1.761 -44.467  1.00 18.07           H  
ATOM   3709  HD3 LYS A 220     -37.644  -1.149 -45.942  1.00 18.07           H  
ATOM   3710  HE2 LYS A 220     -35.236  -1.622 -44.471  1.00 20.04           H  
ATOM   3711  HE3 LYS A 220     -35.838  -2.697 -45.489  1.00 20.04           H  
ATOM   3712  HZ1 LYS A 220     -35.503  -1.182 -47.194  1.00 23.78           H  
ATOM   3713  HZ2 LYS A 220     -34.934  -0.189 -46.247  1.00 23.78           H  
ATOM   3714  HZ3 LYS A 220     -34.211  -1.460 -46.514  1.00 23.78           H  
ATOM   3715  N   GLU A 221     -40.509   2.333 -41.917  1.00 10.24           N  
ATOM   3716  CA  GLU A 221     -41.730   3.092 -41.609  1.00 10.48           C  
ATOM   3717  C   GLU A 221     -41.368   4.504 -41.172  1.00  9.79           C  
ATOM   3718  O   GLU A 221     -42.007   5.463 -41.628  1.00 10.05           O  
ATOM   3719  CB  GLU A 221     -42.551   2.379 -40.530  1.00 12.29           C  
ATOM   3720  CG  GLU A 221     -43.398   1.217 -41.007  1.00 16.47           C  
ATOM   3721  CD  GLU A 221     -44.435   0.669 -40.033  1.00 23.19           C  
ATOM   3722  OE1 GLU A 221     -44.425   1.085 -38.852  1.00 22.50           O  
ATOM   3723  OE2 GLU A 221     -45.241  -0.173 -40.522  1.00 39.35           O  
ATOM   3724  H   GLU A 221     -40.321   1.611 -41.450  1.00 12.29           H  
ATOM   3725  HA  GLU A 221     -42.282   3.151 -42.440  1.00 12.58           H  
ATOM   3726  HB2 GLU A 221     -41.931   2.048 -39.834  1.00 14.75           H  
ATOM   3727  HB3 GLU A 221     -43.148   3.045 -40.103  1.00 14.75           H  
ATOM   3728  HG2 GLU A 221     -43.869   1.498 -41.831  1.00 19.76           H  
ATOM   3729  HG3 GLU A 221     -42.790   0.475 -41.255  1.00 19.76           H  
ATOM   3730  N   THR A 222     -40.371   4.655 -40.317  1.00  9.73           N  
ATOM   3731  CA  THR A 222     -40.013   6.003 -39.851  1.00  9.69           C  
ATOM   3732  C   THR A 222     -39.411   6.813 -40.999  1.00  9.47           C  
ATOM   3733  O   THR A 222     -39.532   8.056 -41.012  1.00  9.61           O  
ATOM   3734  CB  THR A 222     -39.123   6.028 -38.616  1.00 10.01           C  
ATOM   3735  OG1 THR A 222     -37.832   5.463 -38.901  1.00  9.37           O  
ATOM   3736  CG2 THR A 222     -39.764   5.267 -37.462  1.00 11.77           C  
ATOM   3737  H   THR A 222     -39.925   3.953 -40.028  1.00 11.68           H  
ATOM   3738  HA  THR A 222     -40.867   6.456 -39.598  1.00 11.62           H  
ATOM   3739  HB  THR A 222     -38.996   6.979 -38.336  1.00 12.01           H  
ATOM   3740  HG1 THR A 222     -37.470   5.894 -39.525  1.00 14.05           H  
ATOM   3741 HG21 THR A 222     -39.912   4.335 -37.729  1.00 17.65           H  
ATOM   3742 HG22 THR A 222     -39.169   5.292 -36.683  1.00 17.65           H  
ATOM   3743 HG23 THR A 222     -40.621   5.682 -37.233  1.00 17.65           H  
ATOM   3744  N   HIS A 223     -38.768   6.151 -41.971  1.00  9.57           N  
ATOM   3745  CA  HIS A 223     -38.259   6.868 -43.149  1.00  9.05           C  
ATOM   3746  C   HIS A 223     -39.430   7.398 -43.995  1.00  8.73           C  
ATOM   3747  O   HIS A 223     -39.382   8.526 -44.501  1.00  9.33           O  
ATOM   3748  CB  HIS A 223     -37.352   5.955 -43.967  1.00  9.97           C  
ATOM   3749  CG  HIS A 223     -36.620   6.580 -45.101  1.00 10.64           C  
ATOM   3750  ND1 HIS A 223     -35.854   7.725 -45.031  1.00 10.11           N  
ATOM   3751  CD2 HIS A 223     -36.449   6.106 -46.366  1.00 11.58           C  
ATOM   3752  CE1 HIS A 223     -35.269   7.931 -46.197  1.00 11.11           C  
ATOM   3753  NE2 HIS A 223     -35.639   6.990 -47.042  1.00 12.40           N  
ATOM   3754  H   HIS A 223     -38.650   5.282 -41.903  1.00 11.49           H  
ATOM   3755  HA  HIS A 223     -37.719   7.649 -42.835  1.00 10.86           H  
ATOM   3756  HB2 HIS A 223     -36.685   5.554 -43.355  1.00 11.97           H  
ATOM   3757  HB3 HIS A 223     -37.903   5.216 -44.328  1.00 11.97           H  
ATOM   3758  HD1 HIS A 223     -35.769   8.238 -44.321  1.00 12.13           H  
ATOM   3759  HD2 HIS A 223     -36.823   5.307 -46.720  1.00 13.89           H  
ATOM   3760  HE1 HIS A 223     -34.675   8.646 -46.397  1.00 13.34           H  
ATOM   3761  N   ASP A 224     -40.477   6.618 -44.153  1.00  9.26           N  
ATOM   3762  CA  ASP A 224     -41.696   7.057 -44.842  1.00  9.25           C  
ATOM   3763  C   ASP A 224     -42.339   8.225 -44.116  1.00  9.78           C  
ATOM   3764  O   ASP A 224     -42.800   9.190 -44.750  1.00 10.33           O  
ATOM   3765  CB  ASP A 224     -42.698   5.927 -45.036  1.00 11.97           C  
ATOM   3766  CG  ASP A 224     -42.220   4.919 -46.066  1.00 12.52           C  
ATOM   3767  OD1 ASP A 224     -41.368   5.247 -46.895  1.00 11.98           O  
ATOM   3768  OD2 ASP A 224     -42.753   3.780 -46.034  1.00 13.53           O  
ATOM   3769  H   ASP A 224     -40.446   5.799 -43.831  1.00 11.12           H  
ATOM   3770  HA  ASP A 224     -41.428   7.378 -45.751  1.00 11.10           H  
ATOM   3771  HB2 ASP A 224     -42.842   5.466 -44.171  1.00 14.36           H  
ATOM   3772  HB3 ASP A 224     -43.565   6.306 -45.327  1.00 14.36           H  
ATOM   3773  N   SER A 225     -42.324   8.229 -42.783  1.00  9.98           N  
ATOM   3774  CA  SER A 225     -42.887   9.371 -42.044  1.00  9.70           C  
ATOM   3775  C   SER A 225     -42.115  10.649 -42.360  1.00  8.95           C  
ATOM   3776  O   SER A 225     -42.680  11.728 -42.557  1.00 10.40           O  
ATOM   3777  CB  SER A 225     -42.876   9.107 -40.548  1.00 10.09           C  
ATOM   3778  OG  SER A 225     -43.658   7.985 -40.218  1.00 12.10           O  
ATOM   3779  H   SER A 225     -41.979   7.549 -42.345  1.00 11.98           H  
ATOM   3780  HA  SER A 225     -43.836   9.497 -42.334  1.00 11.64           H  
ATOM   3781  HB2 SER A 225     -41.945   8.957 -40.248  1.00 12.11           H  
ATOM   3782  HB3 SER A 225     -43.226   9.901 -40.071  1.00 12.11           H  
ATOM   3783  HG  SER A 225     -43.630   7.858 -39.388  1.00 18.14           H  
ATOM   3784  N   TRP A 226     -40.780  10.498 -42.415  1.00  9.50           N  
ATOM   3785  CA  TRP A 226     -39.919  11.633 -42.787  1.00  9.15           C  
ATOM   3786  C   TRP A 226     -40.174  12.106 -44.207  1.00  9.44           C  
ATOM   3787  O   TRP A 226     -40.133  13.311 -44.492  1.00  9.88           O  
ATOM   3788  CB  TRP A 226     -38.441  11.289 -42.518  1.00  8.92           C  
ATOM   3789  CG  TRP A 226     -37.523  12.362 -43.012  1.00 10.05           C  
ATOM   3790  CD1 TRP A 226     -37.064  13.465 -42.353  1.00  9.14           C  
ATOM   3791  CD2 TRP A 226     -36.929  12.407 -44.324  1.00  9.54           C  
ATOM   3792  NE1 TRP A 226     -36.248  14.204 -43.173  1.00  9.91           N  
ATOM   3793  CE2 TRP A 226     -36.140  13.574 -44.388  1.00  9.70           C  
ATOM   3794  CE3 TRP A 226     -36.999  11.568 -45.459  1.00 10.28           C  
ATOM   3795  CZ2 TRP A 226     -35.420  13.913 -45.542  1.00 10.60           C  
ATOM   3796  CZ3 TRP A 226     -36.285  11.920 -46.592  1.00 11.00           C  
ATOM   3797  CH2 TRP A 226     -35.508  13.077 -46.630  1.00 11.79           C  
ATOM   3798  H   TRP A 226     -40.419   9.718 -42.228  1.00 11.39           H  
ATOM   3799  HA  TRP A 226     -40.157  12.391 -42.180  1.00 10.98           H  
ATOM   3800  HB2 TRP A 226     -38.306  11.165 -41.545  1.00 10.71           H  
ATOM   3801  HB3 TRP A 226     -38.218  10.435 -42.967  1.00 10.71           H  
ATOM   3802  HD1 TRP A 226     -37.279  13.690 -41.455  1.00 10.97           H  
ATOM   3803  HE1 TRP A 226     -35.857  14.961 -42.955  1.00 11.90           H  
ATOM   3804  HE3 TRP A 226     -37.526  10.778 -45.445  1.00 12.33           H  
ATOM   3805  HZ2 TRP A 226     -34.887  14.699 -45.570  1.00 12.72           H  
ATOM   3806  HZ3 TRP A 226     -36.327  11.361 -47.359  1.00 13.20           H  
ATOM   3807  HH2 TRP A 226     -35.029  13.292 -47.422  1.00 14.15           H  
ATOM   3808  N   LYS A 227     -40.398  11.151 -45.140  1.00  9.88           N  
ATOM   3809  CA  LYS A 227     -40.658  11.570 -46.517  1.00  9.85           C  
ATOM   3810  C   LYS A 227     -41.872  12.493 -46.578  1.00 11.07           C  
ATOM   3811  O   LYS A 227     -41.877  13.502 -47.298  1.00 12.53           O  
ATOM   3812  CB  LYS A 227     -40.823  10.409 -47.476  1.00 10.13           C  
ATOM   3813  CG  LYS A 227     -39.559   9.596 -47.722  1.00 11.59           C  
ATOM   3814  CD  LYS A 227     -39.812   8.528 -48.790  1.00 12.08           C  
ATOM   3815  CE  LYS A 227     -38.590   7.651 -48.979  1.00 15.08           C  
ATOM   3816  NZ  LYS A 227     -38.752   6.689 -50.110  1.00 15.14           N  
ATOM   3817  H   LYS A 227     -40.388  10.298 -44.923  1.00 11.85           H  
ATOM   3818  HA  LYS A 227     -39.866  12.098 -46.823  1.00 11.82           H  
ATOM   3819  HB2 LYS A 227     -41.522   9.803 -47.121  1.00 12.15           H  
ATOM   3820  HB3 LYS A 227     -41.145  10.760 -48.343  1.00 12.15           H  
ATOM   3821  HG2 LYS A 227     -38.831  10.197 -48.019  1.00 13.91           H  
ATOM   3822  HG3 LYS A 227     -39.274   9.162 -46.878  1.00 13.91           H  
ATOM   3823  HD2 LYS A 227     -40.582   7.968 -48.520  1.00 14.49           H  
ATOM   3824  HD3 LYS A 227     -40.038   8.967 -49.648  1.00 14.49           H  
ATOM   3825  HE2 LYS A 227     -37.802   8.224 -49.152  1.00 18.09           H  
ATOM   3826  HE3 LYS A 227     -38.422   7.145 -48.145  1.00 18.09           H  
ATOM   3827  HZ1 LYS A 227     -38.900   7.149 -50.881  1.00 22.71           H  
ATOM   3828  HZ2 LYS A 227     -37.994   6.190 -50.195  1.00 22.71           H  
ATOM   3829  HZ3 LYS A 227     -39.458   6.139 -49.944  1.00 22.71           H  
ATOM   3830  N   GLN A 228     -42.901  12.146 -45.787  1.00 10.94           N  
ATOM   3831  CA  GLN A 228     -44.099  12.985 -45.753  1.00 12.34           C  
ATOM   3832  C   GLN A 228     -43.776  14.336 -45.138  1.00 12.37           C  
ATOM   3833  O   GLN A 228     -44.209  15.396 -45.633  1.00 12.63           O  
ATOM   3834  CB  GLN A 228     -45.217  12.251 -44.991  1.00 16.07           C  
ATOM   3835  CG  GLN A 228     -46.218  13.194 -44.358  1.00 32.22           C  
ATOM   3836  CD  GLN A 228     -46.673  12.672 -43.004  1.00 45.56           C  
ATOM   3837  OE1 GLN A 228     -47.753  12.063 -43.003  1.00 35.25           O  
ATOM   3838  NE2 GLN A 228     -45.914  12.874 -41.909  1.00 55.31           N  
ATOM   3839  H   GLN A 228     -42.854  11.420 -45.293  1.00 13.13           H  
ATOM   3840  HA  GLN A 228     -44.406  13.133 -46.693  1.00 14.81           H  
ATOM   3841  HB2 GLN A 228     -45.692  11.649 -45.616  1.00 19.29           H  
ATOM   3842  HB3 GLN A 228     -44.809  11.691 -44.283  1.00 19.29           H  
ATOM   3843  HG2 GLN A 228     -45.805  14.087 -44.245  1.00 38.66           H  
ATOM   3844  HG3 GLN A 228     -47.002  13.293 -44.955  1.00 38.66           H  
ATOM   3845 HE21 GLN A 228     -45.155  13.315 -41.976  1.00 66.38           H  
ATOM   3846 HE22 GLN A 228     -46.177  12.565 -41.128  1.00 66.38           H  
ATOM   3847  N   LEU A 229     -43.029  14.327 -44.045  1.00 10.94           N  
ATOM   3848  CA  LEU A 229     -42.627  15.522 -43.317  1.00 11.58           C  
ATOM   3849  C   LEU A 229     -41.871  16.468 -44.245  1.00 10.96           C  
ATOM   3850  O   LEU A 229     -42.221  17.654 -44.373  1.00 11.86           O  
ATOM   3851  CB  LEU A 229     -41.746  15.141 -42.130  1.00 10.35           C  
ATOM   3852  CG  LEU A 229     -41.120  16.290 -41.332  1.00  9.90           C  
ATOM   3853  CD1 LEU A 229     -42.159  17.086 -40.567  1.00 11.47           C  
ATOM   3854  CD2 LEU A 229     -40.061  15.726 -40.370  1.00 12.05           C  
ATOM   3855  H   LEU A 229     -42.759  13.548 -43.737  1.00 13.13           H  
ATOM   3856  HA  LEU A 229     -43.445  15.987 -42.978  1.00 13.90           H  
ATOM   3857  HB2 LEU A 229     -42.289  14.596 -41.508  1.00 12.42           H  
ATOM   3858  HB3 LEU A 229     -41.013  14.565 -42.465  1.00 12.42           H  
ATOM   3859  HG  LEU A 229     -40.663  16.906 -41.975  1.00 11.88           H  
ATOM   3860 HD11 LEU A 229     -42.811  17.460 -41.196  1.00 17.20           H  
ATOM   3861 HD12 LEU A 229     -42.616  16.498 -39.931  1.00 17.20           H  
ATOM   3862 HD13 LEU A 229     -41.719  17.815 -40.082  1.00 17.20           H  
ATOM   3863 HD21 LEU A 229     -39.395  15.218 -40.879  1.00 18.07           H  
ATOM   3864 HD22 LEU A 229     -39.621  16.463 -39.899  1.00 18.07           H  
ATOM   3865 HD23 LEU A 229     -40.494  15.135 -39.718  1.00 18.07           H  
ATOM   3866  N   ILE A 230     -40.836  15.983 -44.919  1.00 10.57           N  
ATOM   3867  CA  ILE A 230     -39.949  16.858 -45.709  1.00 11.48           C  
ATOM   3868  C   ILE A 230     -40.627  17.376 -46.969  1.00 11.83           C  
ATOM   3869  O   ILE A 230     -40.261  18.422 -47.540  1.00 13.02           O  
ATOM   3870  CB  ILE A 230     -38.603  16.165 -46.013  1.00 10.22           C  
ATOM   3871  CG1 ILE A 230     -37.490  17.160 -46.355  1.00 11.07           C  
ATOM   3872  CG2 ILE A 230     -38.727  15.136 -47.107  1.00 11.10           C  
ATOM   3873  CD1 ILE A 230     -37.090  18.075 -45.219  1.00 13.38           C  
ATOM   3874  H   ILE A 230     -40.675  15.118 -44.894  1.00 12.68           H  
ATOM   3875  HA  ILE A 230     -39.744  17.654 -45.140  1.00 13.78           H  
ATOM   3876  HB  ILE A 230     -38.324  15.684 -45.184  1.00 12.27           H  
ATOM   3877 HG12 ILE A 230     -36.692  16.652 -46.647  1.00 13.28           H  
ATOM   3878 HG13 ILE A 230     -37.786  17.717 -47.119  1.00 13.28           H  
ATOM   3879 HG21 ILE A 230     -39.040  15.569 -47.929  1.00 16.65           H  
ATOM   3880 HG22 ILE A 230     -37.853  14.723 -47.267  1.00 16.65           H  
ATOM   3881 HG23 ILE A 230     -39.369  14.447 -46.836  1.00 16.65           H  
ATOM   3882 HD11 ILE A 230     -37.871  18.588 -44.923  1.00 20.07           H  
ATOM   3883 HD12 ILE A 230     -36.749  17.538 -44.473  1.00 20.07           H  
ATOM   3884 HD13 ILE A 230     -36.391  18.689 -45.526  1.00 20.07           H  
ATOM   3885  N   ALA A 231     -41.669  16.678 -47.414  1.00 12.46           N  
ATOM   3886  CA  ALA A 231     -42.486  17.124 -48.550  1.00 13.17           C  
ATOM   3887  C   ALA A 231     -43.457  18.208 -48.144  1.00 12.84           C  
ATOM   3888  O   ALA A 231     -44.152  18.729 -49.020  1.00 15.43           O  
ATOM   3889  CB  ALA A 231     -43.269  15.956 -49.097  1.00 14.17           C  
ATOM   3890  H   ALA A 231     -41.876  15.923 -47.013  1.00 14.96           H  
ATOM   3891  HA  ALA A 231     -41.884  17.477 -49.267  1.00 15.81           H  
ATOM   3892  HB1 ALA A 231     -42.651  15.244 -49.363  1.00 21.26           H  
ATOM   3893  HB2 ALA A 231     -43.879  15.621 -48.407  1.00 21.26           H  
ATOM   3894  HB3 ALA A 231     -43.787  16.247 -49.877  1.00 21.26           H  
ATOM   3895  N   GLY A 232     -43.538  18.566 -46.878  1.00 14.20           N  
ATOM   3896  CA  GLY A 232     -44.499  19.550 -46.410  1.00 15.26           C  
ATOM   3897  C   GLY A 232     -45.898  19.027 -46.184  1.00 16.35           C  
ATOM   3898  O   GLY A 232     -46.869  19.768 -46.098  1.00 18.42           O  
ATOM   3899  H   GLY A 232     -42.990  18.197 -46.296  1.00 17.04           H  
ATOM   3900  HA2 GLY A 232     -44.166  19.933 -45.558  1.00 18.31           H  
ATOM   3901  HA3 GLY A 232     -44.542  20.286 -47.071  1.00 18.31           H  
ATOM   3902  N   LYS A 233     -46.077  17.729 -46.051  1.00 14.17           N  
ATOM   3903  CA  LYS A 233     -47.383  17.105 -46.057  1.00 15.91           C  
ATOM   3904  C   LYS A 233     -47.780  16.549 -44.704  1.00 14.98           C  
ATOM   3905  O   LYS A 233     -48.823  15.916 -44.620  1.00 17.86           O  
ATOM   3906  CB  LYS A 233     -47.411  16.032 -47.148  1.00 19.24           C  
ATOM   3907  CG  LYS A 233     -47.223  16.526 -48.571  1.00 30.19           C  
ATOM   3908  CD  LYS A 233     -47.074  15.392 -49.586  1.00 44.26           C  
ATOM   3909  CE  LYS A 233     -46.706  15.918 -50.960  1.00 50.05           C  
ATOM   3910  NZ  LYS A 233     -46.287  14.841 -51.909  1.00 64.70           N  
ATOM   3911  H   LYS A 233     -45.368  17.216 -45.954  1.00 17.00           H  
ATOM   3912  HA  LYS A 233     -48.052  17.806 -46.304  1.00 19.09           H  
ATOM   3913  HB2 LYS A 233     -46.700  15.372 -46.952  1.00 23.09           H  
ATOM   3914  HB3 LYS A 233     -48.279  15.558 -47.095  1.00 23.09           H  
ATOM   3915  HG2 LYS A 233     -48.002  17.083 -48.824  1.00 36.22           H  
ATOM   3916  HG3 LYS A 233     -46.417  17.099 -48.609  1.00 36.22           H  
ATOM   3917  HD2 LYS A 233     -46.372  14.766 -49.277  1.00 53.12           H  
ATOM   3918  HD3 LYS A 233     -47.925  14.890 -49.645  1.00 53.12           H  
ATOM   3919  HE2 LYS A 233     -47.485  16.397 -51.340  1.00 60.06           H  
ATOM   3920  HE3 LYS A 233     -45.967  16.571 -50.867  1.00 60.06           H  
ATOM   3921  HZ1 LYS A 233     -46.930  14.198 -51.941  1.00 97.05           H  
ATOM   3922  HZ2 LYS A 233     -46.171  15.196 -52.740  1.00 97.05           H  
ATOM   3923  HZ3 LYS A 233     -45.503  14.474 -51.625  1.00 97.05           H  
ATOM   3924  N   SER A 234     -46.999  16.778 -43.639  1.00 14.03           N  
ATOM   3925  CA  SER A 234     -47.495  16.403 -42.300  1.00 14.54           C  
ATOM   3926  C   SER A 234     -48.642  17.303 -41.869  1.00 12.97           C  
ATOM   3927  O   SER A 234     -48.619  18.505 -42.152  1.00 15.21           O  
ATOM   3928  CB  SER A 234     -46.356  16.466 -41.300  1.00 13.91           C  
ATOM   3929  OG  SER A 234     -46.823  16.257 -39.963  1.00 15.38           O  
ATOM   3930  H   SER A 234     -46.205  17.145 -43.736  1.00 16.83           H  
ATOM   3931  HA  SER A 234     -47.829  15.461 -42.339  1.00 17.45           H  
ATOM   3932  HB2 SER A 234     -45.683  15.775 -41.524  1.00 16.69           H  
ATOM   3933  HB3 SER A 234     -45.917  17.351 -41.358  1.00 16.69           H  
ATOM   3934  HG  SER A 234     -47.155  15.488 -39.900  1.00 23.06           H  
ATOM   3935  N   SER A 235     -49.593  16.722 -41.136  1.00 13.75           N  
ATOM   3936  CA  SER A 235     -50.656  17.524 -40.536  1.00 16.55           C  
ATOM   3937  C   SER A 235     -50.125  18.485 -39.476  1.00 14.45           C  
ATOM   3938  O   SER A 235     -50.809  19.473 -39.195  1.00 17.46           O  
ATOM   3939  CB  SER A 235     -51.773  16.681 -39.913  1.00 18.99           C  
ATOM   3940  OG  SER A 235     -51.252  15.868 -38.872  1.00 21.65           O  
ATOM   3941  H   SER A 235     -49.581  15.850 -41.013  1.00 16.50           H  
ATOM   3942  HA  SER A 235     -51.065  18.075 -41.264  1.00 19.86           H  
ATOM   3943  HB2 SER A 235     -52.475  17.277 -39.549  1.00 22.79           H  
ATOM   3944  HB3 SER A 235     -52.184  16.108 -40.607  1.00 22.79           H  
ATOM   3945  HG  SER A 235     -50.647  15.373 -39.179  1.00 32.48           H  
ATOM   3946  N   ASP A 236     -48.975  18.204 -38.868  1.00 13.54           N  
ATOM   3947  CA  ASP A 236     -48.385  19.104 -37.876  1.00 12.33           C  
ATOM   3948  C   ASP A 236     -46.910  18.758 -37.713  1.00 11.69           C  
ATOM   3949  O   ASP A 236     -46.532  17.808 -37.048  1.00 13.13           O  
ATOM   3950  CB  ASP A 236     -49.144  18.937 -36.570  1.00 15.45           C  
ATOM   3951  CG  ASP A 236     -48.699  19.921 -35.494  1.00 17.52           C  
ATOM   3952  OD1 ASP A 236     -47.709  20.672 -35.725  1.00 15.26           O  
ATOM   3953  OD2 ASP A 236     -49.346  19.905 -34.427  1.00 17.96           O  
ATOM   3954  H   ASP A 236     -48.556  17.456 -39.068  1.00 16.25           H  
ATOM   3955  HA  ASP A 236     -48.471  20.049 -38.192  1.00 14.80           H  
ATOM   3956  HB2 ASP A 236     -50.111  19.063 -36.741  1.00 18.53           H  
ATOM   3957  HB3 ASP A 236     -49.014  18.015 -36.237  1.00 18.53           H  
ATOM   3958  N   SER A 237     -46.077  19.563 -38.392  1.00 11.61           N  
ATOM   3959  CA  SER A 237     -44.638  19.360 -38.294  1.00 11.25           C  
ATOM   3960  C   SER A 237     -44.003  19.925 -37.040  1.00 11.21           C  
ATOM   3961  O   SER A 237     -42.764  19.888 -36.931  1.00 12.07           O  
ATOM   3962  CB  SER A 237     -43.983  19.957 -39.545  1.00 11.55           C  
ATOM   3963  OG  SER A 237     -44.301  21.303 -39.721  1.00 15.01           O  
ATOM   3964  H   SER A 237     -46.398  20.210 -38.893  1.00 13.93           H  
ATOM   3965  HA  SER A 237     -44.469  18.375 -38.303  1.00 13.50           H  
ATOM   3966  HB2 SER A 237     -43.000  19.862 -39.471  1.00 13.86           H  
ATOM   3967  HB3 SER A 237     -44.279  19.446 -40.340  1.00 13.86           H  
ATOM   3968  HG  SER A 237     -45.133  21.386 -39.803  1.00 22.52           H  
ATOM   3969  N   LYS A 238     -44.789  20.482 -36.118  1.00 11.03           N  
ATOM   3970  CA  LYS A 238     -44.310  20.773 -34.775  1.00 10.49           C  
ATOM   3971  C   LYS A 238     -43.218  21.843 -34.721  1.00 10.97           C  
ATOM   3972  O   LYS A 238     -42.461  21.932 -33.748  1.00 12.32           O  
ATOM   3973  CB  LYS A 238     -43.857  19.502 -34.054  1.00 12.78           C  
ATOM   3974  CG  LYS A 238     -44.892  18.400 -33.919  1.00 14.24           C  
ATOM   3975  CD  LYS A 238     -46.055  18.816 -33.072  1.00 17.81           C  
ATOM   3976  CE  LYS A 238     -47.003  17.642 -32.796  1.00 17.00           C  
ATOM   3977  NZ  LYS A 238     -48.209  18.191 -32.111  1.00 21.09           N  
ATOM   3978  H   LYS A 238     -45.619  20.679 -36.328  1.00 13.24           H  
ATOM   3979  HA  LYS A 238     -45.091  21.131 -34.262  1.00 12.58           H  
ATOM   3980  HB2 LYS A 238     -43.075  19.134 -34.537  1.00 15.34           H  
ATOM   3981  HB3 LYS A 238     -43.551  19.752 -33.146  1.00 15.34           H  
ATOM   3982  HG2 LYS A 238     -45.219  18.148 -34.819  1.00 17.09           H  
ATOM   3983  HG3 LYS A 238     -44.466  17.601 -33.517  1.00 17.09           H  
ATOM   3984  HD2 LYS A 238     -45.720  19.175 -32.212  1.00 21.37           H  
ATOM   3985  HD3 LYS A 238     -46.552  19.537 -33.532  1.00 21.37           H  
ATOM   3986  HE2 LYS A 238     -47.262  17.205 -33.645  1.00 20.40           H  
ATOM   3987  HE3 LYS A 238     -46.558  16.971 -32.220  1.00 20.40           H  
ATOM   3988  HZ1 LYS A 238     -47.954  18.645 -31.365  1.00 31.63           H  
ATOM   3989  HZ2 LYS A 238     -48.648  18.753 -32.674  1.00 31.63           H  
ATOM   3990  HZ3 LYS A 238     -48.761  17.507 -31.874  1.00 31.63           H  
ATOM   3991  N   GLY A 239     -43.168  22.691 -35.745  1.00 11.33           N  
ATOM   3992  CA  GLY A 239     -42.130  23.705 -35.793  1.00 11.58           C  
ATOM   3993  C   GLY A 239     -40.762  23.165 -36.152  1.00 11.65           C  
ATOM   3994  O   GLY A 239     -39.753  23.882 -36.037  1.00 13.79           O  
ATOM   3995  H   GLY A 239     -43.763  22.638 -36.392  1.00 13.60           H  
ATOM   3996  HA2 GLY A 239     -42.385  24.392 -36.457  1.00 13.90           H  
ATOM   3997  HA3 GLY A 239     -42.076  24.147 -34.909  1.00 13.90           H  
ATOM   3998  N   ILE A 240     -40.623  21.924 -36.612  1.00 10.92           N  
ATOM   3999  CA  ILE A 240     -39.328  21.425 -37.036  1.00  9.75           C  
ATOM   4000  C   ILE A 240     -38.830  22.289 -38.190  1.00  9.77           C  
ATOM   4001  O   ILE A 240     -39.611  22.607 -39.109  1.00 11.20           O  
ATOM   4002  CB  ILE A 240     -39.425  19.961 -37.461  1.00 10.23           C  
ATOM   4003  CG1 ILE A 240     -39.682  19.056 -36.252  1.00 12.44           C  
ATOM   4004  CG2 ILE A 240     -38.181  19.528 -38.205  1.00 11.05           C  
ATOM   4005  CD1 ILE A 240     -40.152  17.663 -36.597  1.00 12.56           C  
ATOM   4006  H   ILE A 240     -41.327  21.397 -36.659  1.00 13.10           H  
ATOM   4007  HA  ILE A 240     -38.685  21.500 -36.273  1.00 11.70           H  
ATOM   4008  HB  ILE A 240     -40.202  19.871 -38.083  1.00 12.27           H  
ATOM   4009 HG12 ILE A 240     -38.846  18.987 -35.726  1.00 14.93           H  
ATOM   4010 HG13 ILE A 240     -40.363  19.486 -35.675  1.00 14.93           H  
ATOM   4011 HG21 ILE A 240     -37.397  19.645 -37.629  1.00 16.57           H  
ATOM   4012 HG22 ILE A 240     -38.262  18.585 -38.458  1.00 16.57           H  
ATOM   4013 HG23 ILE A 240     -38.077  20.074 -39.012  1.00 16.57           H  
ATOM   4014 HD11 ILE A 240     -39.477  17.217 -37.149  1.00 18.84           H  
ATOM   4015 HD12 ILE A 240     -40.291  17.151 -35.773  1.00 18.84           H  
ATOM   4016 HD13 ILE A 240     -40.996  17.716 -37.093  1.00 18.84           H  
ATOM   4017  N   ASP A 241     -37.542  22.635 -38.182  1.00  9.74           N  
ATOM   4018  CA  ASP A 241     -36.935  23.362 -39.294  1.00 10.19           C  
ATOM   4019  C   ASP A 241     -36.589  22.345 -40.363  1.00  9.07           C  
ATOM   4020  O   ASP A 241     -35.796  21.455 -40.121  1.00 10.45           O  
ATOM   4021  CB  ASP A 241     -35.740  24.155 -38.822  1.00 10.02           C  
ATOM   4022  CG  ASP A 241     -35.257  25.199 -39.827  1.00  9.73           C  
ATOM   4023  OD1 ASP A 241     -35.453  24.926 -41.028  1.00 11.53           O  
ATOM   4024  OD2 ASP A 241     -34.707  26.233 -39.416  1.00 11.68           O  
ATOM   4025  H   ASP A 241     -37.044  22.420 -37.488  1.00 11.69           H  
ATOM   4026  HA  ASP A 241     -37.612  23.997 -39.666  1.00 12.23           H  
ATOM   4027  HB2 ASP A 241     -35.974  24.612 -37.976  1.00 12.03           H  
ATOM   4028  HB3 ASP A 241     -34.997  23.529 -38.631  1.00 12.03           H  
ATOM   4029  N   LEU A 242     -37.269  22.478 -41.494  1.00  9.82           N  
ATOM   4030  CA  LEU A 242     -37.167  21.565 -42.628  1.00 10.06           C  
ATOM   4031  C   LEU A 242     -36.229  22.087 -43.695  1.00 10.83           C  
ATOM   4032  O   LEU A 242     -36.129  21.542 -44.798  1.00 11.19           O  
ATOM   4033  CB  LEU A 242     -38.583  21.381 -43.217  1.00 12.00           C  
ATOM   4034  CG  LEU A 242     -39.588  20.740 -42.236  1.00 13.23           C  
ATOM   4035  CD1 LEU A 242     -40.975  20.651 -42.843  1.00 15.66           C  
ATOM   4036  CD2 LEU A 242     -39.142  19.355 -41.800  1.00 13.58           C  
ATOM   4037  H   LEU A 242     -37.817  23.162 -41.566  1.00 11.79           H  
ATOM   4038  HA  LEU A 242     -36.833  20.680 -42.305  1.00 12.07           H  
ATOM   4039  HB2 LEU A 242     -38.930  22.266 -43.494  1.00 14.40           H  
ATOM   4040  HB3 LEU A 242     -38.521  20.815 -44.026  1.00 14.40           H  
ATOM   4041  HG  LEU A 242     -39.642  21.319 -41.423  1.00 15.87           H  
ATOM   4042 HD11 LEU A 242     -41.271  21.543 -43.117  1.00 23.49           H  
ATOM   4043 HD12 LEU A 242     -40.952  20.060 -43.625  1.00 23.49           H  
ATOM   4044 HD13 LEU A 242     -41.599  20.289 -42.180  1.00 23.49           H  
ATOM   4045 HD21 LEU A 242     -38.241  19.407 -41.418  1.00 20.37           H  
ATOM   4046 HD22 LEU A 242     -39.764  19.010 -41.125  1.00 20.37           H  
ATOM   4047 HD23 LEU A 242     -39.134  18.755 -42.575  1.00 20.37           H  
ATOM   4048  N   THR A 243     -35.470  23.125 -43.369  1.00 10.91           N  
ATOM   4049  CA  THR A 243     -34.508  23.656 -44.312  1.00 11.48           C  
ATOM   4050  C   THR A 243     -33.469  22.578 -44.624  1.00 11.97           C  
ATOM   4051  O   THR A 243     -32.952  21.882 -43.744  1.00 11.22           O  
ATOM   4052  CB  THR A 243     -33.779  24.903 -43.776  1.00 12.01           C  
ATOM   4053  OG1 THR A 243     -34.728  25.901 -43.362  1.00 12.98           O  
ATOM   4054  CG2 THR A 243     -32.907  25.567 -44.832  1.00 13.19           C  
ATOM   4055  H   THR A 243     -35.553  23.493 -42.574  1.00 13.10           H  
ATOM   4056  HA  THR A 243     -34.984  23.900 -45.157  1.00 13.77           H  
ATOM   4057  HB  THR A 243     -33.211  24.642 -42.995  1.00 14.41           H  
ATOM   4058  HG1 THR A 243     -35.245  25.575 -42.786  1.00 19.47           H  
ATOM   4059 HG21 THR A 243     -32.233  24.928 -45.147  1.00 19.78           H  
ATOM   4060 HG22 THR A 243     -33.465  25.852 -45.586  1.00 19.78           H  
ATOM   4061 HG23 THR A 243     -32.460  26.348 -44.442  1.00 19.78           H  
ATOM   4062  N   ASN A 244     -33.163  22.432 -45.911  1.00 12.06           N  
ATOM   4063  CA  ASN A 244     -32.164  21.468 -46.365  1.00 11.26           C  
ATOM   4064  C   ASN A 244     -31.430  22.004 -47.565  1.00 12.10           C  
ATOM   4065  O   ASN A 244     -31.918  22.951 -48.213  1.00 12.98           O  
ATOM   4066  CB  ASN A 244     -32.892  20.144 -46.653  1.00 12.17           C  
ATOM   4067  CG  ASN A 244     -33.757  20.261 -47.905  1.00 12.22           C  
ATOM   4068  OD1 ASN A 244     -33.287  20.119 -49.037  1.00 13.91           O  
ATOM   4069  ND2 ASN A 244     -35.026  20.523 -47.665  1.00 13.08           N  
ATOM   4070  H   ASN A 244     -33.574  22.931 -46.506  1.00 14.47           H  
ATOM   4071  HA  ASN A 244     -31.506  21.317 -45.627  1.00 13.51           H  
ATOM   4072  HB2 ASN A 244     -32.226  19.422 -46.779  1.00 14.61           H  
ATOM   4073  HB3 ASN A 244     -33.461  19.904 -45.879  1.00 14.61           H  
ATOM   4074 HD21 ASN A 244     -35.308  20.616 -46.837  1.00 15.70           H  
ATOM   4075 HD22 ASN A 244     -35.592  20.607 -48.334  1.00 15.70           H  
ATOM   4076  N   VAL A 245     -30.265  21.426 -47.839  1.00 12.14           N  
ATOM   4077  CA  VAL A 245     -29.428  21.926 -48.928  1.00 13.69           C  
ATOM   4078  C   VAL A 245     -29.159  20.875 -49.998  1.00 13.49           C  
ATOM   4079  O   VAL A 245     -28.419  21.196 -50.920  1.00 16.58           O  
ATOM   4080  CB  VAL A 245     -28.133  22.563 -48.413  1.00 14.37           C  
ATOM   4081  CG1 VAL A 245     -28.444  23.653 -47.372  1.00 15.69           C  
ATOM   4082  CG2 VAL A 245     -27.163  21.541 -47.827  1.00 16.07           C  
ATOM   4083  H   VAL A 245     -29.996  20.738 -47.360  1.00 14.57           H  
ATOM   4084  HA  VAL A 245     -29.946  22.657 -49.373  1.00 16.43           H  
ATOM   4085  HB  VAL A 245     -27.680  23.002 -49.189  1.00 17.25           H  
ATOM   4086 HG11 VAL A 245     -29.062  24.307 -47.759  1.00 23.54           H  
ATOM   4087 HG12 VAL A 245     -28.854  23.243 -46.582  1.00 23.54           H  
ATOM   4088 HG13 VAL A 245     -27.613  24.103 -47.113  1.00 23.54           H  
ATOM   4089 HG21 VAL A 245     -26.977  20.847 -48.493  1.00 24.11           H  
ATOM   4090 HG22 VAL A 245     -26.326  21.988 -47.580  1.00 24.11           H  
ATOM   4091 HG23 VAL A 245     -27.561  21.132 -47.030  1.00 24.11           H  
ATOM   4092  N   THR A 246     -29.769  19.691 -49.891  1.00 12.95           N  
ATOM   4093  CA  THR A 246     -29.516  18.646 -50.874  1.00 14.70           C  
ATOM   4094  C   THR A 246     -30.775  18.077 -51.535  1.00 14.91           C  
ATOM   4095  O   THR A 246     -30.629  17.218 -52.407  1.00 17.15           O  
ATOM   4096  CB  THR A 246     -28.734  17.434 -50.322  1.00 15.83           C  
ATOM   4097  OG1 THR A 246     -29.605  16.674 -49.450  1.00 14.85           O  
ATOM   4098  CG2 THR A 246     -27.501  17.829 -49.540  1.00 16.43           C  
ATOM   4099  H   THR A 246     -30.323  19.541 -49.225  1.00 15.53           H  
ATOM   4100  HA  THR A 246     -28.959  19.051 -51.598  1.00 17.64           H  
ATOM   4101  HB  THR A 246     -28.458  16.854 -51.088  1.00 18.99           H  
ATOM   4102  HG1 THR A 246     -29.260  16.621 -48.687  1.00 22.27           H  
ATOM   4103 HG21 THR A 246     -27.761  18.395 -48.784  1.00 24.64           H  
ATOM   4104 HG22 THR A 246     -27.055  17.023 -49.206  1.00 24.64           H  
ATOM   4105 HG23 THR A 246     -26.889  18.323 -50.123  1.00 24.64           H  
ATOM   4106  N   LEU A 247     -31.977  18.516 -51.198  1.00 15.34           N  
ATOM   4107  CA  LEU A 247     -33.221  17.930 -51.695  1.00 16.47           C  
ATOM   4108  C   LEU A 247     -33.951  18.961 -52.537  1.00 18.29           C  
ATOM   4109  O   LEU A 247     -34.880  19.620 -52.070  1.00 15.60           O  
ATOM   4110  CB  LEU A 247     -34.085  17.405 -50.537  1.00 15.33           C  
ATOM   4111  CG  LEU A 247     -33.359  16.574 -49.467  1.00 15.14           C  
ATOM   4112  CD1 LEU A 247     -34.271  16.285 -48.290  1.00 15.42           C  
ATOM   4113  CD2 LEU A 247     -32.842  15.284 -50.096  1.00 17.49           C  
ATOM   4114  H   LEU A 247     -32.031  19.198 -50.644  1.00 18.41           H  
ATOM   4115  HA  LEU A 247     -32.987  17.156 -52.284  1.00 19.77           H  
ATOM   4116  HB2 LEU A 247     -34.509  18.180 -50.091  1.00 18.40           H  
ATOM   4117  HB3 LEU A 247     -34.812  16.851 -50.919  1.00 18.40           H  
ATOM   4118  HG  LEU A 247     -32.576  17.100 -49.138  1.00 18.17           H  
ATOM   4119 HD11 LEU A 247     -34.593  17.130 -47.912  1.00 23.13           H  
ATOM   4120 HD12 LEU A 247     -35.035  15.751 -48.591  1.00 23.13           H  
ATOM   4121 HD13 LEU A 247     -33.775  15.790 -47.606  1.00 23.13           H  
ATOM   4122 HD21 LEU A 247     -32.248  15.501 -50.845  1.00 26.23           H  
ATOM   4123 HD22 LEU A 247     -32.347  14.769 -49.425  1.00 26.23           H  
ATOM   4124 HD23 LEU A 247     -33.598  14.753 -50.422  1.00 26.23           H  
ATOM   4125  N   PRO A 248     -33.535  19.155 -53.792  1.00 19.69           N  
ATOM   4126  CA  PRO A 248     -34.050  20.303 -54.554  1.00 21.74           C  
ATOM   4127  C   PRO A 248     -35.517  20.199 -54.897  1.00 22.97           C  
ATOM   4128  O   PRO A 248     -36.051  21.241 -55.277  1.00 21.76           O  
ATOM   4129  CB  PRO A 248     -33.179  20.337 -55.831  1.00 25.55           C  
ATOM   4130  CG  PRO A 248     -32.637  18.955 -55.951  1.00 28.11           C  
ATOM   4131  CD  PRO A 248     -32.526  18.414 -54.549  1.00 21.43           C  
ATOM   4132  HA  PRO A 248     -33.894  21.140 -54.030  1.00 26.09           H  
ATOM   4133  HB2 PRO A 248     -33.725  20.573 -56.623  1.00 30.66           H  
ATOM   4134  HB3 PRO A 248     -32.446  20.997 -55.739  1.00 30.66           H  
ATOM   4135  HG2 PRO A 248     -33.245  18.391 -56.491  1.00 33.74           H  
ATOM   4136  HG3 PRO A 248     -31.749  18.968 -56.387  1.00 33.74           H  
ATOM   4137  HD2 PRO A 248     -32.715  17.443 -54.530  1.00 25.72           H  
ATOM   4138  HD3 PRO A 248     -31.621  18.573 -54.180  1.00 25.72           H  
ATOM   4139  N   ASP A 249     -36.179  19.049 -54.755  1.00 21.22           N  
ATOM   4140  CA  ASP A 249     -37.613  18.992 -55.070  1.00 26.06           C  
ATOM   4141  C   ASP A 249     -38.478  19.293 -53.845  1.00 21.94           C  
ATOM   4142  O   ASP A 249     -39.711  19.260 -53.939  1.00 28.71           O  
ATOM   4143  CB  ASP A 249     -37.992  17.652 -55.702  1.00 31.31           C  
ATOM   4144  CG  ASP A 249     -37.311  17.369 -57.030  1.00 40.10           C  
ATOM   4145  OD1 ASP A 249     -37.181  18.304 -57.846  1.00 48.49           O  
ATOM   4146  OD2 ASP A 249     -36.894  16.200 -57.232  1.00 69.07           O  
ATOM   4147  H   ASP A 249     -35.759  18.328 -54.474  1.00 25.47           H  
ATOM   4148  HA  ASP A 249     -37.798  19.704 -55.748  1.00 31.27           H  
ATOM   4149  HB2 ASP A 249     -37.762  16.927 -55.067  1.00 37.58           H  
ATOM   4150  HB3 ASP A 249     -38.973  17.632 -55.837  1.00 37.58           H  
ATOM   4151  N   THR A 250     -37.883  19.580 -52.688  1.00 17.34           N  
ATOM   4152  CA  THR A 250     -38.671  19.903 -51.496  1.00 15.48           C  
ATOM   4153  C   THR A 250     -38.916  21.390 -51.349  1.00 15.80           C  
ATOM   4154  O   THR A 250     -38.187  22.282 -51.779  1.00 18.58           O  
ATOM   4155  CB  THR A 250     -37.981  19.370 -50.235  1.00 14.73           C  
ATOM   4156  OG1 THR A 250     -36.727  20.067 -50.054  1.00 15.88           O  
ATOM   4157  CG2 THR A 250     -37.760  17.866 -50.330  1.00 17.31           C  
ATOM   4158  H   THR A 250     -37.005  19.577 -52.639  1.00 20.81           H  
ATOM   4159  HA  THR A 250     -39.558  19.449 -51.580  1.00 18.58           H  
ATOM   4160  HB  THR A 250     -38.568  19.557 -49.447  1.00 17.68           H  
ATOM   4161  HG1 THR A 250     -36.870  20.893 -49.996  1.00 23.81           H  
ATOM   4162 HG21 THR A 250     -37.199  17.668 -51.108  1.00 25.96           H  
ATOM   4163 HG22 THR A 250     -37.315  17.550 -49.517  1.00 25.96           H  
ATOM   4164 HG23 THR A 250     -38.624  17.414 -50.427  1.00 25.96           H  
ATOM   4165  N   PRO A 251     -40.014  21.770 -50.716  1.00 16.62           N  
ATOM   4166  CA  PRO A 251     -40.379  23.196 -50.613  1.00 16.86           C  
ATOM   4167  C   PRO A 251     -39.437  24.050 -49.785  1.00 17.79           C  
ATOM   4168  O   PRO A 251     -39.432  25.280 -49.963  1.00 20.90           O  
ATOM   4169  CB  PRO A 251     -41.749  23.169 -49.953  1.00 19.53           C  
ATOM   4170  CG  PRO A 251     -42.276  21.805 -50.184  1.00 23.75           C  
ATOM   4171  CD  PRO A 251     -41.085  20.883 -50.226  1.00 19.58           C  
ATOM   4172  HA  PRO A 251     -40.460  23.584 -51.530  1.00 20.23           H  
ATOM   4173  HB2 PRO A 251     -41.673  23.353 -48.983  1.00 23.44           H  
ATOM   4174  HB3 PRO A 251     -42.345  23.847 -50.359  1.00 23.44           H  
ATOM   4175  HG2 PRO A 251     -42.890  21.544 -49.453  1.00 28.50           H  
ATOM   4176  HG3 PRO A 251     -42.771  21.768 -51.041  1.00 28.50           H  
ATOM   4177  HD2 PRO A 251     -40.874  20.528 -49.326  1.00 23.49           H  
ATOM   4178  HD3 PRO A 251     -41.237  20.126 -50.846  1.00 23.49           H  
ATOM   4179  N   THR A 252     -38.667  23.426 -48.920  1.00 14.32           N  
ATOM   4180  CA  THR A 252     -37.758  24.120 -48.010  1.00 13.88           C  
ATOM   4181  C   THR A 252     -36.288  23.956 -48.372  1.00 14.05           C  
ATOM   4182  O   THR A 252     -35.404  24.256 -47.592  1.00 15.19           O  
ATOM   4183  CB  THR A 252     -38.021  23.644 -46.570  1.00 13.92           C  
ATOM   4184  OG1 THR A 252     -38.011  22.222 -46.589  1.00 13.11           O  
ATOM   4185  CG2 THR A 252     -39.367  24.174 -46.103  1.00 16.02           C  
ATOM   4186  H   THR A 252     -38.699  22.548 -48.888  1.00 17.18           H  
ATOM   4187  HA  THR A 252     -37.974  25.095 -48.051  1.00 16.66           H  
ATOM   4188  HB  THR A 252     -37.299  23.979 -45.965  1.00 16.70           H  
ATOM   4189  HG1 THR A 252     -38.758  21.933 -46.336  1.00 19.67           H  
ATOM   4190 HG21 THR A 252     -39.361  25.153 -46.134  1.00 24.04           H  
ATOM   4191 HG22 THR A 252     -40.074  23.831 -46.690  1.00 24.04           H  
ATOM   4192 HG23 THR A 252     -39.534  23.877 -45.184  1.00 24.04           H  
ATOM   4193  N   TYR A 253     -36.024  23.522 -49.601  1.00 15.38           N  
ATOM   4194  CA  TYR A 253     -34.670  23.538 -50.163  1.00 14.51           C  
ATOM   4195  C   TYR A 253     -34.092  24.937 -50.177  1.00 16.94           C  
ATOM   4196  O   TYR A 253     -34.759  25.879 -50.618  1.00 19.29           O  
ATOM   4197  CB  TYR A 253     -34.737  23.033 -51.606  1.00 15.96           C  
ATOM   4198  CG  TYR A 253     -33.416  23.006 -52.337  1.00 20.15           C  
ATOM   4199  CD1 TYR A 253     -32.369  22.200 -51.940  1.00 19.51           C  
ATOM   4200  CD2 TYR A 253     -33.272  23.796 -53.474  1.00 23.63           C  
ATOM   4201  CE1 TYR A 253     -31.184  22.206 -52.655  1.00 20.21           C  
ATOM   4202  CE2 TYR A 253     -32.101  23.808 -54.186  1.00 27.63           C  
ATOM   4203  CZ  TYR A 253     -31.060  23.008 -53.771  1.00 28.36           C  
ATOM   4204  OH  TYR A 253     -29.882  23.022 -54.492  1.00 43.25           O  
ATOM   4205  H   TYR A 253     -36.684  23.214 -50.094  1.00 18.46           H  
ATOM   4206  HA  TYR A 253     -34.079  22.937 -49.625  1.00 17.41           H  
ATOM   4207  HB2 TYR A 253     -35.113  22.117 -51.601  1.00 19.15           H  
ATOM   4208  HB3 TYR A 253     -35.365  23.609 -52.111  1.00 19.15           H  
ATOM   4209  HD1 TYR A 253     -32.461  21.643 -51.176  1.00 23.41           H  
ATOM   4210  HD2 TYR A 253     -33.997  24.337 -53.761  1.00 28.36           H  
ATOM   4211  HE1 TYR A 253     -30.458  21.659 -52.377  1.00 24.25           H  
ATOM   4212  HE2 TYR A 253     -32.009  24.360 -54.955  1.00 33.16           H  
ATOM   4213  HH  TYR A 253     -29.335  22.488 -54.145  1.00 64.87           H  
ATOM   4214  N   SER A 254     -32.863  25.112 -49.740  1.00 16.58           N  
ATOM   4215  CA  SER A 254     -32.231  26.423 -49.760  1.00 16.52           C  
ATOM   4216  C   SER A 254     -30.715  26.329 -49.889  1.00 28.31           C  
ATOM   4217  O   SER A 254     -29.994  25.932 -48.965  1.00 40.28           O  
ATOM   4218  CB  SER A 254     -32.489  27.166 -48.435  1.00 24.65           C  
ATOM   4219  OG  SER A 254     -31.609  28.289 -48.379  1.00 35.26           O  
ATOM   4220  H   SER A 254     -32.415  24.422 -49.430  1.00 19.89           H  
ATOM   4221  HA  SER A 254     -32.599  26.960 -50.520  1.00 19.82           H  
ATOM   4222  HB2 SER A 254     -33.430  27.469 -48.391  1.00 29.58           H  
ATOM   4223  HB3 SER A 254     -32.319  26.562 -47.667  1.00 29.58           H  
ATOM   4224  HG  SER A 254     -30.812  28.023 -48.395  1.00 52.89           H  
ATOM   4225  N   LYS A 255     -30.211  26.754 -51.036  1.00 35.09           N  
ATOM   4226  CA  LYS A 255     -28.761  26.623 -51.236  1.00 38.76           C  
ATOM   4227  C   LYS A 255     -28.031  27.511 -50.224  1.00 35.88           C  
ATOM   4228  O   LYS A 255     -27.010  27.088 -49.670  1.00 52.53           O  
ATOM   4229  CB  LYS A 255     -28.373  26.974 -52.659  1.00 60.69           C  
ATOM   4230  H   LYS A 255     -30.726  27.102 -51.658  1.00 42.11           H  
ATOM   4231  HA  LYS A 255     -28.504  25.672 -51.065  1.00 46.51           H  
ATOM   4232  HB2 LYS A 255     -28.842  26.381 -53.281  1.00 91.03           H  
ATOM   4233  HB3 LYS A 255     -28.619  27.904 -52.845  1.00 91.03           H  
ATOM   4234  N   ALA A 256     -28.623  28.698 -50.030  1.00 25.33           N  
ATOM   4235  CA  ALA A 256     -28.021  29.706 -49.185  1.00 22.13           C  
ATOM   4236  C   ALA A 256     -27.792  29.345 -47.723  1.00 19.77           C  
ATOM   4237  O   ALA A 256     -26.961  29.947 -47.009  1.00 21.64           O  
ATOM   4238  CB  ALA A 256     -28.889  30.956 -49.258  1.00 28.05           C  
ATOM   4239  H   ALA A 256     -29.393  28.867 -50.422  1.00 30.40           H  
ATOM   4240  HA  ALA A 256     -27.132  29.936 -49.581  1.00 26.55           H  
ATOM   4241  HB1 ALA A 256     -29.040  31.195 -50.195  1.00 42.07           H  
ATOM   4242  HB2 ALA A 256     -28.436  31.695 -48.801  1.00 42.07           H  
ATOM   4243  HB3 ALA A 256     -29.749  30.781 -48.821  1.00 42.07           H  
ATOM   4244  N   ALA A 257     -28.539  28.382 -47.188  1.00 17.10           N  
ATOM   4245  CA  ALA A 257     -28.449  28.138 -45.748  1.00 14.43           C  
ATOM   4246  C   ALA A 257     -27.070  27.649 -45.341  1.00 15.38           C  
ATOM   4247  O   ALA A 257     -26.628  27.918 -44.222  1.00 17.11           O  
ATOM   4248  CB  ALA A 257     -29.507  27.117 -45.306  1.00 16.76           C  
ATOM   4249  H   ALA A 257     -29.078  27.902 -47.691  1.00 20.52           H  
ATOM   4250  HA  ALA A 257     -28.628  28.999 -45.273  1.00 17.32           H  
ATOM   4251  HB1 ALA A 257     -29.338  26.258 -45.746  1.00 25.14           H  
ATOM   4252  HB2 ALA A 257     -29.463  27.000 -44.334  1.00 25.14           H  
ATOM   4253  HB3 ALA A 257     -30.398  27.442 -45.555  1.00 25.14           H  
ATOM   4254  N   SER A 258     -26.389  26.904 -46.224  1.00 15.42           N  
ATOM   4255  CA  SER A 258     -25.074  26.352 -45.855  1.00 14.59           C  
ATOM   4256  C   SER A 258     -24.064  27.462 -45.628  1.00 16.96           C  
ATOM   4257  O   SER A 258     -23.320  27.490 -44.633  1.00 16.45           O  
ATOM   4258  CB  SER A 258     -24.669  25.324 -46.928  1.00 17.97           C  
ATOM   4259  OG  SER A 258     -23.395  24.815 -46.618  1.00 22.53           O  
ATOM   4260  H   SER A 258     -26.728  26.745 -47.021  1.00 18.50           H  
ATOM   4261  HA  SER A 258     -25.183  25.861 -44.991  1.00 17.51           H  
ATOM   4262  HB2 SER A 258     -25.328  24.587 -46.953  1.00 21.57           H  
ATOM   4263  HB3 SER A 258     -24.651  25.756 -47.819  1.00 21.57           H  
ATOM   4264  HG  SER A 258     -22.842  25.447 -46.587  1.00 33.79           H  
ATOM   4265  N   ASP A 259     -23.986  28.459 -46.492  1.00 16.47           N  
ATOM   4266  CA  ASP A 259     -23.028  29.546 -46.361  1.00 18.71           C  
ATOM   4267  C   ASP A 259     -23.361  30.495 -45.216  1.00 19.42           C  
ATOM   4268  O   ASP A 259     -22.486  31.232 -44.759  1.00 19.49           O  
ATOM   4269  CB  ASP A 259     -22.937  30.319 -47.681  1.00 22.46           C  
ATOM   4270  CG  ASP A 259     -22.146  29.606 -48.757  1.00 28.93           C  
ATOM   4271  OD1 ASP A 259     -21.458  28.600 -48.478  1.00 31.13           O  
ATOM   4272  OD2 ASP A 259     -22.219  30.085 -49.915  1.00 40.14           O  
ATOM   4273  H   ASP A 259     -24.539  28.466 -47.176  1.00 19.76           H  
ATOM   4274  HA  ASP A 259     -22.131  29.144 -46.178  1.00 22.45           H  
ATOM   4275  HB2 ASP A 259     -23.853  30.486 -48.017  1.00 26.95           H  
ATOM   4276  HB3 ASP A 259     -22.516  31.198 -47.506  1.00 26.95           H  
ATOM   4277  N   ALA A 260     -24.581  30.537 -44.717  1.00 17.21           N  
ATOM   4278  CA  ALA A 260     -24.951  31.363 -43.569  1.00 17.28           C  
ATOM   4279  C   ALA A 260     -24.491  30.817 -42.224  1.00 15.83           C  
ATOM   4280  O   ALA A 260     -24.595  31.520 -41.199  1.00 19.49           O  
ATOM   4281  CB  ALA A 260     -26.465  31.548 -43.513  1.00 21.91           C  
ATOM   4282  H   ALA A 260     -25.204  30.043 -45.092  1.00 20.65           H  
ATOM   4283  HA  ALA A 260     -24.536  32.265 -43.693  1.00 20.74           H  
ATOM   4284  HB1 ALA A 260     -26.894  30.682 -43.352  1.00 32.86           H  
ATOM   4285  HB2 ALA A 260     -26.781  31.916 -44.366  1.00 32.86           H  
ATOM   4286  HB3 ALA A 260     -26.692  32.166 -42.788  1.00 32.86           H  
ATOM   4287  N   ILE A 261     -23.997  29.582 -42.169  1.00 15.92           N  
ATOM   4288  CA  ILE A 261     -23.431  29.033 -40.919  1.00 15.47           C  
ATOM   4289  C   ILE A 261     -22.085  29.680 -40.635  1.00 17.60           C  
ATOM   4290  O   ILE A 261     -21.244  29.807 -41.544  1.00 19.11           O  
ATOM   4291  CB  ILE A 261     -23.332  27.502 -41.021  1.00 13.94           C  
ATOM   4292  CG1 ILE A 261     -24.641  26.799 -41.412  1.00 14.20           C  
ATOM   4293  CG2 ILE A 261     -22.801  26.905 -39.717  1.00 15.45           C  
ATOM   4294  CD1 ILE A 261     -25.860  27.215 -40.580  1.00 13.77           C  
ATOM   4295  H   ILE A 261     -24.009  29.081 -42.893  1.00 19.10           H  
ATOM   4296  HA  ILE A 261     -24.051  29.258 -40.168  1.00 18.56           H  
ATOM   4297  HB  ILE A 261     -22.661  27.296 -41.734  1.00 16.72           H  
ATOM   4298 HG12 ILE A 261     -24.830  26.990 -42.365  1.00 17.04           H  
ATOM   4299 HG13 ILE A 261     -24.515  25.822 -41.321  1.00 17.04           H  
ATOM   4300 HG21 ILE A 261     -21.911  27.270 -39.529  1.00 23.18           H  
ATOM   4301 HG22 ILE A 261     -23.409  27.132 -38.983  1.00 23.18           H  
ATOM   4302 HG23 ILE A 261     -22.742  25.930 -39.804  1.00 23.18           H  
ATOM   4303 HD11 ILE A 261     -26.011  28.179 -40.680  1.00 20.65           H  
ATOM   4304 HD12 ILE A 261     -26.651  26.727 -40.892  1.00 20.65           H  
ATOM   4305 HD13 ILE A 261     -25.699  27.006 -39.636  1.00 20.65           H  
ATOM   4306  N   PRO A 262     -21.876  30.131 -39.404  1.00 17.51           N  
ATOM   4307  CA  PRO A 262     -20.593  30.724 -39.039  1.00 19.13           C  
ATOM   4308  C   PRO A 262     -19.469  29.709 -39.183  1.00 21.03           C  
ATOM   4309  O   PRO A 262     -19.687  28.500 -39.201  1.00 17.14           O  
ATOM   4310  CB  PRO A 262     -20.744  31.113 -37.557  1.00 19.54           C  
ATOM   4311  CG  PRO A 262     -22.215  31.187 -37.333  1.00 24.15           C  
ATOM   4312  CD  PRO A 262     -22.818  30.167 -38.260  1.00 18.00           C  
ATOM   4313  HA  PRO A 262     -20.409  31.533 -39.597  1.00 22.95           H  
ATOM   4314  HB2 PRO A 262     -20.333  30.430 -36.971  1.00 23.45           H  
ATOM   4315  HB3 PRO A 262     -20.316  31.989 -37.377  1.00 23.45           H  
ATOM   4316  HG2 PRO A 262     -22.435  30.975 -36.390  1.00 28.98           H  
ATOM   4317  HG3 PRO A 262     -22.554  32.093 -37.542  1.00 28.98           H  
ATOM   4318  HD2 PRO A 262     -22.879  29.281 -37.822  1.00 21.60           H  
ATOM   4319  HD3 PRO A 262     -23.722  30.444 -38.553  1.00 21.60           H  
ATOM   4320  N   PRO A 263     -18.248  30.199 -39.272  1.00 19.32           N  
ATOM   4321  CA  PRO A 263     -17.092  29.300 -39.347  1.00 19.28           C  
ATOM   4322  C   PRO A 263     -16.876  28.599 -38.012  1.00 18.74           C  
ATOM   4323  O   PRO A 263     -17.403  29.038 -36.990  1.00 16.61           O  
ATOM   4324  CB  PRO A 263     -15.938  30.249 -39.657  1.00 24.87           C  
ATOM   4325  CG  PRO A 263     -16.363  31.551 -39.101  1.00 26.59           C  
ATOM   4326  CD  PRO A 263     -17.855  31.614 -39.299  1.00 23.22           C  
ATOM   4327  HA  PRO A 263     -17.210  28.633 -40.082  1.00 23.13           H  
ATOM   4328  HB2 PRO A 263     -15.102  29.939 -39.227  1.00 29.85           H  
ATOM   4329  HB3 PRO A 263     -15.790  30.315 -40.634  1.00 29.85           H  
ATOM   4330  HG2 PRO A 263     -16.138  31.608 -38.139  1.00 31.91           H  
ATOM   4331  HG3 PRO A 263     -15.918  32.294 -39.578  1.00 31.91           H  
ATOM   4332  HD2 PRO A 263     -18.291  32.120 -38.569  1.00 27.87           H  
ATOM   4333  HD3 PRO A 263     -18.085  32.032 -40.166  1.00 27.87           H  
ATOM   4334  N   ALA A 264     -16.090  27.514 -38.008  1.00 17.49           N  
ATOM   4335  CA  ALA A 264     -15.733  26.873 -36.750  1.00 18.91           C  
ATOM   4336  C   ALA A 264     -15.154  27.868 -35.766  1.00 16.70           C  
ATOM   4337  O   ALA A 264     -14.406  28.785 -36.160  1.00 18.76           O  
ATOM   4338  CB  ALA A 264     -14.713  25.764 -36.999  1.00 18.62           C  
ATOM   4339  H   ALA A 264     -15.788  27.188 -38.768  1.00 20.98           H  
ATOM   4340  HA  ALA A 264     -16.556  26.468 -36.351  1.00 22.70           H  
ATOM   4341  HB1 ALA A 264     -14.511  25.310 -36.155  1.00 27.93           H  
ATOM   4342  HB2 ALA A 264     -13.892  26.152 -37.367  1.00 27.93           H  
ATOM   4343  HB3 ALA A 264     -15.083  25.118 -37.637  1.00 27.93           H  
ATOM   4344  N   SER A 265     -15.477  27.672 -34.493  1.00 17.00           N  
ATOM   4345  CA  SER A 265     -14.873  28.396 -33.396  1.00 17.21           C  
ATOM   4346  C   SER A 265     -14.737  27.478 -32.181  1.00 17.47           C  
ATOM   4347  O   SER A 265     -15.307  27.701 -31.127  1.00 19.45           O  
ATOM   4348  CB  SER A 265     -15.695  29.645 -33.026  1.00 20.48           C  
ATOM   4349  OG  SER A 265     -17.044  29.314 -32.757  1.00 22.20           O  
ATOM   4350  H   SER A 265     -16.091  27.071 -34.307  1.00 20.40           H  
ATOM   4351  HA  SER A 265     -13.959  28.690 -33.675  1.00 20.65           H  
ATOM   4352  HB2 SER A 265     -15.297  30.074 -32.227  1.00 24.58           H  
ATOM   4353  HB3 SER A 265     -15.658  30.293 -33.772  1.00 24.58           H  
ATOM   4354  HG  SER A 265     -17.079  28.793 -32.099  1.00 33.29           H  
ATOM   4355  N   LEU A 266     -13.966  26.417 -32.372  1.00 18.74           N  
ATOM   4356  CA  LEU A 266     -13.850  25.336 -31.409  1.00 20.54           C  
ATOM   4357  C   LEU A 266     -13.072  25.845 -30.211  1.00 17.96           C  
ATOM   4358  O   LEU A 266     -11.981  26.400 -30.326  1.00 24.69           O  
ATOM   4359  CB  LEU A 266     -13.186  24.161 -32.107  1.00 20.09           C  
ATOM   4360  CG  LEU A 266     -12.992  22.846 -31.360  1.00 21.10           C  
ATOM   4361  CD1 LEU A 266     -12.735  21.687 -32.317  1.00 33.90           C  
ATOM   4362  CD2 LEU A 266     -11.807  22.943 -30.389  1.00 27.50           C  
ATOM   4363  H   LEU A 266     -13.501  26.365 -33.117  1.00 22.48           H  
ATOM   4364  HA  LEU A 266     -14.764  25.064 -31.112  1.00 24.65           H  
ATOM   4365  HB2 LEU A 266     -13.716  23.963 -32.920  1.00 24.11           H  
ATOM   4366  HB3 LEU A 266     -12.294  24.463 -32.411  1.00 24.11           H  
ATOM   4367  HG  LEU A 266     -13.821  22.650 -30.835  1.00 25.32           H  
ATOM   4368 HD11 LEU A 266     -13.496  21.591 -32.926  1.00 50.85           H  
ATOM   4369 HD12 LEU A 266     -11.923  21.866 -32.835  1.00 50.85           H  
ATOM   4370 HD13 LEU A 266     -12.620  20.860 -31.805  1.00 50.85           H  
ATOM   4371 HD21 LEU A 266     -11.920  23.727 -29.813  1.00 41.25           H  
ATOM   4372 HD22 LEU A 266     -11.771  22.134 -29.836  1.00 41.25           H  
ATOM   4373 HD23 LEU A 266     -10.974  23.028 -30.898  1.00 41.25           H  
ATOM   4374  N   LYS A 267     -13.664  25.706 -29.040  1.00 18.23           N  
ATOM   4375  CA  LYS A 267     -12.974  26.076 -27.807  1.00 18.00           C  
ATOM   4376  C   LYS A 267     -12.820  24.798 -26.969  1.00 17.85           C  
ATOM   4377  O   LYS A 267     -13.560  23.832 -27.187  1.00 17.70           O  
ATOM   4378  CB  LYS A 267     -13.788  27.103 -27.038  1.00 18.55           C  
ATOM   4379  CG  LYS A 267     -14.103  28.451 -27.650  1.00 21.55           C  
ATOM   4380  CD  LYS A 267     -15.111  29.203 -26.789  1.00 29.25           C  
ATOM   4381  CE  LYS A 267     -15.470  30.572 -27.290  1.00 34.79           C  
ATOM   4382  NZ  LYS A 267     -16.496  31.226 -26.423  1.00 55.80           N  
ATOM   4383  H   LYS A 267     -14.483  25.387 -29.001  1.00 21.88           H  
ATOM   4384  HA  LYS A 267     -12.072  26.450 -28.023  1.00 21.60           H  
ATOM   4385  HB2 LYS A 267     -14.652  26.678 -26.807  1.00 22.26           H  
ATOM   4386  HB3 LYS A 267     -13.315  27.272 -26.186  1.00 22.26           H  
ATOM   4387  HG2 LYS A 267     -13.272  28.983 -27.729  1.00 25.86           H  
ATOM   4388  HG3 LYS A 267     -14.474  28.324 -28.559  1.00 25.86           H  
ATOM   4389  HD2 LYS A 267     -15.938  28.663 -26.728  1.00 35.10           H  
ATOM   4390  HD3 LYS A 267     -14.742  29.289 -25.875  1.00 35.10           H  
ATOM   4391  HE2 LYS A 267     -14.656  31.134 -27.314  1.00 41.75           H  
ATOM   4392  HE3 LYS A 267     -15.820  30.500 -28.213  1.00 41.75           H  
ATOM   4393  HZ1 LYS A 267     -17.201  30.663 -26.312  1.00 83.69           H  
ATOM   4394  HZ2 LYS A 267     -16.129  31.418 -25.613  1.00 83.69           H  
ATOM   4395  HZ3 LYS A 267     -16.779  31.995 -26.818  1.00 83.69           H  
ATOM   4396  N   ALA A 268     -11.914  24.788 -26.010  1.00 18.73           N  
ATOM   4397  CA  ALA A 268     -11.729  23.698 -25.067  1.00 18.04           C  
ATOM   4398  C   ALA A 268     -13.028  23.417 -24.319  1.00 16.21           C  
ATOM   4399  O   ALA A 268     -13.826  24.314 -24.032  1.00 18.32           O  
ATOM   4400  CB  ALA A 268     -10.642  24.105 -24.086  1.00 23.97           C  
ATOM   4401  H   ALA A 268     -11.386  25.488 -25.936  1.00 22.48           H  
ATOM   4402  HA  ALA A 268     -11.443  22.877 -25.560  1.00 21.64           H  
ATOM   4403  HB1 ALA A 268     -10.919  24.915 -23.608  1.00 35.95           H  
ATOM   4404  HB2 ALA A 268     -10.497  23.381 -23.441  1.00 35.95           H  
ATOM   4405  HB3 ALA A 268      -9.811  24.281 -24.573  1.00 35.95           H  
ATOM   4406  N   ASP A 269     -13.228  22.158 -23.949  1.00 15.06           N  
ATOM   4407  CA  ASP A 269     -14.381  21.773 -23.172  1.00 15.85           C  
ATOM   4408  C   ASP A 269     -14.484  22.620 -21.895  1.00 14.68           C  
ATOM   4409  O   ASP A 269     -13.519  22.806 -21.161  1.00 16.82           O  
ATOM   4410  CB  ASP A 269     -14.329  20.302 -22.796  1.00 17.05           C  
ATOM   4411  CG  ASP A 269     -14.419  19.284 -23.907  1.00 23.02           C  
ATOM   4412  OD1 ASP A 269     -14.434  19.600 -25.106  1.00 16.19           O  
ATOM   4413  OD2 ASP A 269     -14.514  18.082 -23.557  1.00 20.50           O  
ATOM   4414  H   ASP A 269     -12.643  21.543 -24.185  1.00 18.07           H  
ATOM   4415  HA  ASP A 269     -15.201  21.930 -23.722  1.00 19.02           H  
ATOM   4416  HB2 ASP A 269     -13.481  20.143 -22.308  1.00 20.46           H  
ATOM   4417  HB3 ASP A 269     -15.068  20.124 -22.162  1.00 20.46           H  
ATOM   4418  N   ALA A 270     -15.697  23.091 -21.603  1.00 14.83           N  
ATOM   4419  CA  ALA A 270     -15.979  23.741 -20.337  1.00 12.92           C  
ATOM   4420  C   ALA A 270     -16.083  22.726 -19.207  1.00 13.14           C  
ATOM   4421  O   ALA A 270     -16.442  21.582 -19.434  1.00 13.65           O  
ATOM   4422  CB  ALA A 270     -17.262  24.540 -20.388  1.00 14.78           C  
ATOM   4423  H   ALA A 270     -16.344  23.006 -22.194  1.00 17.79           H  
ATOM   4424  HA  ALA A 270     -15.227  24.367 -20.130  1.00 15.51           H  
ATOM   4425  HB1 ALA A 270     -17.207  25.202 -21.109  1.00 22.18           H  
ATOM   4426  HB2 ALA A 270     -17.395  24.999 -19.533  1.00 22.18           H  
ATOM   4427  HB3 ALA A 270     -18.016  23.938 -20.556  1.00 22.18           H  
ATOM   4428  N   PRO A 271     -15.797  23.153 -17.976  1.00 13.95           N  
ATOM   4429  CA  PRO A 271     -15.967  22.242 -16.835  1.00 13.11           C  
ATOM   4430  C   PRO A 271     -17.430  21.827 -16.669  1.00 11.54           C  
ATOM   4431  O   PRO A 271     -18.355  22.538 -17.024  1.00 14.77           O  
ATOM   4432  CB  PRO A 271     -15.575  23.070 -15.613  1.00 18.98           C  
ATOM   4433  CG  PRO A 271     -14.991  24.331 -16.109  1.00 20.91           C  
ATOM   4434  CD  PRO A 271     -15.320  24.477 -17.555  1.00 15.30           C  
ATOM   4435  HA  PRO A 271     -15.377  21.439 -16.928  1.00 15.73           H  
ATOM   4436  HB2 PRO A 271     -16.371  23.256 -15.056  1.00 22.77           H  
ATOM   4437  HB3 PRO A 271     -14.914  22.578 -15.064  1.00 22.77           H  
ATOM   4438  HG2 PRO A 271     -15.359  25.096 -15.601  1.00 25.10           H  
ATOM   4439  HG3 PRO A 271     -14.009  24.319 -15.987  1.00 25.10           H  
ATOM   4440  HD2 PRO A 271     -16.024  25.160 -17.686  1.00 18.36           H  
ATOM   4441  HD3 PRO A 271     -14.518  24.741 -18.072  1.00 18.36           H  
ATOM   4442  N   ILE A 272     -17.641  20.675 -16.075  1.00 11.72           N  
ATOM   4443  CA  ILE A 272     -18.925  20.125 -15.673  1.00 12.87           C  
ATOM   4444  C   ILE A 272     -19.017  20.095 -14.169  1.00 11.32           C  
ATOM   4445  O   ILE A 272     -18.099  19.661 -13.475  1.00 13.42           O  
ATOM   4446  CB  ILE A 272     -19.103  18.710 -16.287  1.00 12.39           C  
ATOM   4447  CG1 ILE A 272     -18.999  18.694 -17.806  1.00 11.95           C  
ATOM   4448  CG2 ILE A 272     -20.417  18.142 -15.824  1.00 12.48           C  
ATOM   4449  CD1 ILE A 272     -18.928  17.356 -18.484  1.00 14.11           C  
ATOM   4450  H   ILE A 272     -16.930  20.185 -15.902  1.00 14.06           H  
ATOM   4451  HA  ILE A 272     -19.651  20.718 -16.025  1.00 15.45           H  
ATOM   4452  HB  ILE A 272     -18.375  18.127 -15.925  1.00 14.87           H  
ATOM   4453 HG12 ILE A 272     -19.782  19.178 -18.170  1.00 14.35           H  
ATOM   4454 HG13 ILE A 272     -18.192  19.207 -18.062  1.00 14.35           H  
ATOM   4455 HG21 ILE A 272     -20.454  18.162 -14.845  1.00 18.72           H  
ATOM   4456 HG22 ILE A 272     -21.151  18.678 -16.189  1.00 18.72           H  
ATOM   4457 HG23 ILE A 272     -20.500  17.217 -16.136  1.00 18.72           H  
ATOM   4458 HD11 ILE A 272     -19.734  16.840 -18.273  1.00 21.16           H  
ATOM   4459 HD12 ILE A 272     -18.867  17.484 -19.453  1.00 21.16           H  
ATOM   4460 HD13 ILE A 272     -18.137  16.871 -18.167  1.00 21.16           H  
ATOM   4461  N   ASP A 273     -20.165  20.532 -13.650  1.00 12.31           N  
ATOM   4462  CA  ASP A 273     -20.353  20.549 -12.203  1.00 12.36           C  
ATOM   4463  C   ASP A 273     -20.083  19.170 -11.609  1.00 11.59           C  
ATOM   4464  O   ASP A 273     -20.500  18.172 -12.170  1.00 11.03           O  
ATOM   4465  CB  ASP A 273     -21.786  21.006 -11.897  1.00 15.34           C  
ATOM   4466  CG  ASP A 273     -21.999  21.234 -10.418  1.00 18.55           C  
ATOM   4467  OD1 ASP A 273     -21.720  22.369  -9.997  1.00 38.34           O  
ATOM   4468  OD2 ASP A 273     -22.411  20.351  -9.664  1.00 20.71           O  
ATOM   4469  H   ASP A 273     -20.809  20.808 -14.181  1.00 14.77           H  
ATOM   4470  HA  ASP A 273     -19.712  21.204 -11.802  1.00 14.83           H  
ATOM   4471  HB2 ASP A 273     -21.973  21.845 -12.386  1.00 18.40           H  
ATOM   4472  HB3 ASP A 273     -22.423  20.318 -12.216  1.00 18.40           H  
ATOM   4473  N   LYS A 274     -19.409  19.164 -10.469  1.00 12.91           N  
ATOM   4474  CA  LYS A 274     -19.028  17.914  -9.817  1.00 12.35           C  
ATOM   4475  C   LYS A 274     -20.207  17.062  -9.414  1.00 10.92           C  
ATOM   4476  O   LYS A 274     -20.078  15.854  -9.197  1.00 11.76           O  
ATOM   4477  CB  LYS A 274     -18.141  18.199  -8.588  1.00 16.42           C  
ATOM   4478  H   LYS A 274     -19.184  19.929 -10.097  1.00 15.49           H  
ATOM   4479  HA  LYS A 274     -18.482  17.387 -10.467  1.00 14.82           H  
ATOM   4480  HB2 LYS A 274     -17.827  17.352  -8.208  1.00 24.63           H  
ATOM   4481  HB3 LYS A 274     -18.661  18.685  -7.915  1.00 24.63           H  
ATOM   4482  N   SER A 275     -21.407  17.661  -9.299  1.00 12.08           N  
ATOM   4483  CA  SER A 275     -22.577  16.855  -8.974  1.00 12.48           C  
ATOM   4484  C   SER A 275     -22.828  15.768  -9.999  1.00 10.51           C  
ATOM   4485  O   SER A 275     -23.417  14.704  -9.691  1.00 10.93           O  
ATOM   4486  CB  SER A 275     -23.847  17.730  -8.911  1.00 14.68           C  
ATOM   4487  OG  SER A 275     -24.127  18.379 -10.139  1.00 15.83           O  
ATOM   4488  H   SER A 275     -21.483  18.529  -9.418  1.00 14.50           H  
ATOM   4489  HA  SER A 275     -22.436  16.429  -8.080  1.00 14.98           H  
ATOM   4490  HB2 SER A 275     -24.619  17.163  -8.661  1.00 17.61           H  
ATOM   4491  HB3 SER A 275     -23.734  18.415  -8.203  1.00 17.61           H  
ATOM   4492  HG  SER A 275     -23.481  18.873 -10.348  1.00 23.75           H  
ATOM   4493  N   ILE A 276     -22.403  15.963 -11.246  1.00  9.42           N  
ATOM   4494  CA  ILE A 276     -22.634  14.969 -12.315  1.00  9.79           C  
ATOM   4495  C   ILE A 276     -21.841  13.702 -12.048  1.00  8.95           C  
ATOM   4496  O   ILE A 276     -22.159  12.652 -12.581  1.00  9.29           O  
ATOM   4497  CB  ILE A 276     -22.407  15.576 -13.689  1.00  9.77           C  
ATOM   4498  CG1 ILE A 276     -23.284  16.839 -13.905  1.00 11.90           C  
ATOM   4499  CG2 ILE A 276     -22.634  14.626 -14.869  1.00 10.74           C  
ATOM   4500  CD1 ILE A 276     -24.746  16.655 -13.567  1.00 13.32           C  
ATOM   4501  H   ILE A 276     -21.973  16.705 -11.441  1.00 11.31           H  
ATOM   4502  HA  ILE A 276     -23.601  14.718 -12.269  1.00 11.75           H  
ATOM   4503  HB  ILE A 276     -21.452  15.869 -13.728  1.00 11.72           H  
ATOM   4504 HG12 ILE A 276     -22.920  17.574 -13.351  1.00 14.28           H  
ATOM   4505 HG13 ILE A 276     -23.212  17.115 -14.853  1.00 14.28           H  
ATOM   4506 HG21 ILE A 276     -22.025  13.861 -14.795  1.00 16.11           H  
ATOM   4507 HG22 ILE A 276     -23.561  14.308 -14.859  1.00 16.11           H  
ATOM   4508 HG23 ILE A 276     -22.460  15.100 -15.709  1.00 16.11           H  
ATOM   4509 HD11 ILE A 276     -25.121  15.937 -14.118  1.00 19.98           H  
ATOM   4510 HD12 ILE A 276     -24.835  16.420 -12.619  1.00 19.98           H  
ATOM   4511 HD13 ILE A 276     -25.230  17.489 -13.742  1.00 19.98           H  
ATOM   4512  N   ASP A 277     -20.822  13.755 -11.206  1.00  9.04           N  
ATOM   4513  CA  ASP A 277     -20.086  12.558 -10.805  1.00  9.28           C  
ATOM   4514  C   ASP A 277     -20.963  11.523 -10.124  1.00  8.24           C  
ATOM   4515  O   ASP A 277     -20.674  10.342 -10.190  1.00  8.94           O  
ATOM   4516  CB  ASP A 277     -18.948  12.881  -9.841  1.00  9.02           C  
ATOM   4517  CG  ASP A 277     -17.804  13.726 -10.368  1.00 10.16           C  
ATOM   4518  OD1 ASP A 277     -17.783  14.081 -11.564  1.00  9.83           O  
ATOM   4519  OD2 ASP A 277     -16.923  14.026  -9.514  1.00  9.75           O  
ATOM   4520  H   ASP A 277     -20.579  14.535 -10.880  1.00 10.85           H  
ATOM   4521  HA  ASP A 277     -19.692  12.143 -11.625  1.00 11.13           H  
ATOM   4522  HB2 ASP A 277     -19.334  13.345  -9.056  1.00 10.83           H  
ATOM   4523  HB3 ASP A 277     -18.570  12.025  -9.517  1.00 10.83           H  
ATOM   4524  N   LYS A 278     -21.973  11.982  -9.382  1.00  8.79           N  
ATOM   4525  CA  LYS A 278     -22.675  11.117  -8.441  1.00  9.32           C  
ATOM   4526  C   LYS A 278     -23.226   9.856  -9.082  1.00  8.15           C  
ATOM   4527  O   LYS A 278     -23.832   9.882 -10.168  1.00  9.42           O  
ATOM   4528  CB  LYS A 278     -23.828  11.901  -7.777  1.00  9.77           C  
ATOM   4529  CG  LYS A 278     -24.688  11.084  -6.836  1.00 11.17           C  
ATOM   4530  CD  LYS A 278     -25.647  11.983  -6.073  1.00 11.00           C  
ATOM   4531  CE  LYS A 278     -26.655  11.158  -5.286  1.00 14.59           C  
ATOM   4532  NZ  LYS A 278     -27.602  12.049  -4.525  1.00 18.63           N  
ATOM   4533  H   LYS A 278     -22.219  12.823  -9.462  1.00 10.55           H  
ATOM   4534  HA  LYS A 278     -22.030  10.846  -7.726  1.00 11.18           H  
ATOM   4535  HB2 LYS A 278     -23.444  12.661  -7.274  1.00 11.72           H  
ATOM   4536  HB3 LYS A 278     -24.406  12.274  -8.489  1.00 11.72           H  
ATOM   4537  HG2 LYS A 278     -25.203  10.415  -7.354  1.00 13.41           H  
ATOM   4538  HG3 LYS A 278     -24.110  10.598  -6.196  1.00 13.41           H  
ATOM   4539  HD2 LYS A 278     -25.136  12.560  -5.453  1.00 13.20           H  
ATOM   4540  HD3 LYS A 278     -26.128  12.569  -6.711  1.00 13.20           H  
ATOM   4541  HE2 LYS A 278     -27.169  10.583  -5.906  1.00 17.51           H  
ATOM   4542  HE3 LYS A 278     -26.174  10.569  -4.651  1.00 17.51           H  
ATOM   4543  HZ1 LYS A 278     -28.052  12.582  -5.111  1.00 27.95           H  
ATOM   4544  HZ2 LYS A 278     -28.196  11.538  -4.063  1.00 27.95           H  
ATOM   4545  HZ3 LYS A 278     -27.131  12.567  -3.945  1.00 27.95           H  
ATOM   4546  N   TRP A 279     -23.077   8.731  -8.373  1.00  9.32           N  
ATOM   4547  CA  TRP A 279     -23.604   7.425  -8.736  1.00  9.07           C  
ATOM   4548  C   TRP A 279     -24.909   7.221  -7.985  1.00  8.96           C  
ATOM   4549  O   TRP A 279     -24.837   7.154  -6.763  1.00 11.36           O  
ATOM   4550  CB  TRP A 279     -22.606   6.286  -8.468  1.00 10.42           C  
ATOM   4551  CG  TRP A 279     -22.528   5.306  -9.598  1.00  7.92           C  
ATOM   4552  CD1 TRP A 279     -23.254   5.193 -10.749  1.00  9.25           C  
ATOM   4553  CD2 TRP A 279     -21.566   4.238  -9.638  1.00  8.11           C  
ATOM   4554  NE1 TRP A 279     -22.821   4.132 -11.507  1.00  9.15           N  
ATOM   4555  CE2 TRP A 279     -21.755   3.542 -10.833  1.00  8.59           C  
ATOM   4556  CE3 TRP A 279     -20.516   3.819  -8.773  1.00  9.16           C  
ATOM   4557  CZ2 TRP A 279     -20.989   2.444 -11.221  1.00  9.57           C  
ATOM   4558  CZ3 TRP A 279     -19.767   2.744  -9.160  1.00  9.81           C  
ATOM   4559  CH2 TRP A 279     -19.992   2.067 -10.372  1.00  9.33           C  
ATOM   4560  H   TRP A 279     -22.623   8.787  -7.622  1.00 11.18           H  
ATOM   4561  HA  TRP A 279     -23.808   7.435  -9.715  1.00 10.88           H  
ATOM   4562  HB2 TRP A 279     -21.709   6.674  -8.314  1.00 12.50           H  
ATOM   4563  HB3 TRP A 279     -22.876   5.808  -7.644  1.00 12.50           H  
ATOM   4564  HD1 TRP A 279     -23.965   5.773 -10.994  1.00 11.09           H  
ATOM   4565  HE1 TRP A 279     -23.157   3.872 -12.278  1.00 10.97           H  
ATOM   4566  HE3 TRP A 279     -20.342   4.270  -7.956  1.00 10.99           H  
ATOM   4567  HZ2 TRP A 279     -21.153   1.982 -12.035  1.00 11.48           H  
ATOM   4568  HZ3 TRP A 279     -19.071   2.442  -8.588  1.00 11.77           H  
ATOM   4569  HH2 TRP A 279     -19.436   1.332 -10.604  1.00 11.20           H  
ATOM   4570  N   PHE A 280     -26.007   7.134  -8.694  1.00  9.39           N  
ATOM   4571  CA  PHE A 280     -27.294   6.865  -8.079  1.00  9.51           C  
ATOM   4572  C   PHE A 280     -27.514   5.357  -8.029  1.00 10.67           C  
ATOM   4573  O   PHE A 280     -27.266   4.655  -9.015  1.00 12.49           O  
ATOM   4574  CB  PHE A 280     -28.430   7.508  -8.904  1.00  9.87           C  
ATOM   4575  CG  PHE A 280     -28.443   9.013  -8.778  1.00 10.38           C  
ATOM   4576  CD1 PHE A 280     -27.574   9.847  -9.480  1.00 10.70           C  
ATOM   4577  CD2 PHE A 280     -29.331   9.657  -7.913  1.00 12.11           C  
ATOM   4578  CE1 PHE A 280     -27.574  11.233  -9.335  1.00 11.07           C  
ATOM   4579  CE2 PHE A 280     -29.341  11.032  -7.766  1.00 13.00           C  
ATOM   4580  CZ  PHE A 280     -28.486  11.820  -8.471  1.00 11.93           C  
ATOM   4581  H   PHE A 280     -25.965   7.243  -9.566  1.00 11.27           H  
ATOM   4582  HA  PHE A 280     -27.306   7.235  -7.150  1.00 11.41           H  
ATOM   4583  HB2 PHE A 280     -28.319   7.263  -9.857  1.00 11.84           H  
ATOM   4584  HB3 PHE A 280     -29.299   7.148  -8.597  1.00 11.84           H  
ATOM   4585  HD1 PHE A 280     -26.954   9.454 -10.083  1.00 12.84           H  
ATOM   4586  HD2 PHE A 280     -29.946   9.135  -7.412  1.00 14.53           H  
ATOM   4587  HE1 PHE A 280     -26.959  11.768  -9.821  1.00 13.28           H  
ATOM   4588  HE2 PHE A 280     -29.956  11.432  -7.163  1.00 15.59           H  
ATOM   4589  HZ  PHE A 280     -28.513  12.764  -8.372  1.00 14.32           H  
ATOM   4590  N   PHE A 281     -28.011   4.915  -6.893  1.00 11.18           N  
ATOM   4591  CA  PHE A 281     -28.358   3.538  -6.657  1.00 11.47           C  
ATOM   4592  C   PHE A 281     -29.877   3.432  -6.588  1.00 14.63           C  
ATOM   4593  O   PHE A 281     -30.455   3.483  -5.513  1.00 18.66           O  
ATOM   4594  CB  PHE A 281     -27.694   3.027  -5.386  1.00 12.53           C  
ATOM   4595  CG  PHE A 281     -26.196   2.842  -5.546  1.00 12.10           C  
ATOM   4596  CD1 PHE A 281     -25.316   3.918  -5.560  1.00 12.67           C  
ATOM   4597  CD2 PHE A 281     -25.624   1.578  -5.720  1.00 13.52           C  
ATOM   4598  CE1 PHE A 281     -23.927   3.811  -5.722  1.00 12.14           C  
ATOM   4599  CE2 PHE A 281     -24.242   1.408  -5.846  1.00 13.85           C  
ATOM   4600  CZ  PHE A 281     -23.434   2.526  -5.859  1.00 13.52           C  
ATOM   4601  H   PHE A 281     -28.139   5.494  -6.243  1.00 13.42           H  
ATOM   4602  HA  PHE A 281     -28.034   2.990  -7.429  1.00 13.77           H  
ATOM   4603  HB2 PHE A 281     -27.865   3.668  -4.652  1.00 15.03           H  
ATOM   4604  HB3 PHE A 281     -28.103   2.161  -5.133  1.00 15.03           H  
ATOM   4605  HD1 PHE A 281     -25.682   4.787  -5.452  1.00 15.20           H  
ATOM   4606  HD2 PHE A 281     -26.188   0.816  -5.753  1.00 16.23           H  
ATOM   4607  HE1 PHE A 281     -23.361   4.574  -5.738  1.00 14.57           H  
ATOM   4608  HE2 PHE A 281     -23.867   0.538  -5.921  1.00 16.62           H  
ATOM   4609  HZ  PHE A 281     -22.498   2.408  -5.967  1.00 16.23           H  
ATOM   4610  N   ILE A 282     -30.484   3.358  -7.745  1.00 15.17           N  
ATOM   4611  CA  ILE A 282     -31.941   3.411  -7.880  1.00 17.82           C  
ATOM   4612  C   ILE A 282     -32.431   2.278  -8.753  1.00 22.10           C  
ATOM   4613  O   ILE A 282     -31.725   1.540  -9.460  1.00 24.27           O  
ATOM   4614  CB  ILE A 282     -32.425   4.798  -8.372  1.00 20.96           C  
ATOM   4615  CG1 ILE A 282     -31.832   5.295  -9.684  1.00 25.88           C  
ATOM   4616  CG2 ILE A 282     -32.097   5.834  -7.277  1.00 23.69           C  
ATOM   4617  CD1 ILE A 282     -32.347   4.640 -10.917  1.00 29.51           C  
ATOM   4618  H   ILE A 282     -29.997   3.273  -8.472  1.00 18.20           H  
ATOM   4619  HA  ILE A 282     -32.326   3.270  -6.968  1.00 21.39           H  
ATOM   4620  HB  ILE A 282     -33.419   4.760  -8.476  1.00 25.15           H  
ATOM   4621 HG12 ILE A 282     -32.002   6.267  -9.754  1.00 31.06           H  
ATOM   4622 HG13 ILE A 282     -30.852   5.168  -9.651  1.00 31.06           H  
ATOM   4623 HG21 ILE A 282     -32.485   5.544  -6.425  1.00 35.53           H  
ATOM   4624 HG22 ILE A 282     -31.124   5.912  -7.182  1.00 35.53           H  
ATOM   4625 HG23 ILE A 282     -32.472   6.704  -7.527  1.00 35.53           H  
ATOM   4626 HD11 ILE A 282     -32.203   3.673 -10.858  1.00 44.27           H  
ATOM   4627 HD12 ILE A 282     -33.305   4.823 -11.009  1.00 44.27           H  
ATOM   4628 HD13 ILE A 282     -31.872   4.994 -11.698  1.00 44.27           H  
ATOM   4629  N   SER A 283     -33.736   2.050  -8.677  1.00 24.94           N  
ATOM   4630  CA  SER A 283     -34.238   1.015  -9.570  1.00 31.47           C  
ATOM   4631  C   SER A 283     -35.749   1.190  -9.595  1.00 35.91           C  
ATOM   4632  O   SER A 283     -36.274   1.910  -8.752  1.00 31.65           O  
ATOM   4633  CB  SER A 283     -33.882  -0.384  -9.089  1.00 37.17           C  
ATOM   4634  OG  SER A 283     -34.316  -0.514  -7.734  1.00 36.82           O  
ATOM   4635  H   SER A 283     -34.261   2.493  -8.127  1.00 29.93           H  
ATOM   4636  HA  SER A 283     -33.869   1.158 -10.489  1.00 37.76           H  
ATOM   4637  HB2 SER A 283     -34.329  -1.062  -9.655  1.00 44.60           H  
ATOM   4638  HB3 SER A 283     -32.903  -0.525  -9.147  1.00 44.60           H  
ATOM   4639  HG  SER A 283     -33.918   0.053  -7.258  1.00 55.23           H  
ATOM   4640  N   GLY A 284     -36.382   0.547 -10.559  1.00 38.82           N  
ATOM   4641  CA  GLY A 284     -37.824   0.496 -10.586  1.00 48.49           C  
ATOM   4642  C   GLY A 284     -38.271  -0.636  -9.664  1.00 50.16           C  
ATOM   4643  O   GLY A 284     -37.667  -0.783  -8.585  1.00 37.08           O  
ATOM   4644  H   GLY A 284     -35.920   0.145 -11.191  1.00 46.59           H  
ATOM   4645  HA2 GLY A 284     -38.201   1.356 -10.276  1.00 58.19           H  
ATOM   4646  HA3 GLY A 284     -38.141   0.329 -11.509  1.00 58.19           H  
ATOM   4648  N   THR A   1      -0.905  21.841   5.020  1.00 36.44           N  
ATOM   4649  CA  THR A   1      -1.887  21.467   3.992  1.00 29.34           C  
ATOM   4650  C   THR A   1      -1.309  20.475   3.016  1.00 30.24           C  
ATOM   4651  O   THR A   1      -0.087  20.720   2.815  1.00 32.00           O  
ATOM   4652  CB  THR A   1      -2.344  22.726   3.228  1.00 39.48           C  
ATOM   4653  OG1 THR A   1      -2.625  23.736   4.218  1.00 47.85           O  
ATOM   4654  CG2 THR A   1      -3.625  22.445   2.465  1.00 53.30           C  
ATOM   4655  H1  THR A   1      -0.175  22.212   4.621  1.00 54.66           H  
ATOM   4656  H2  THR A   1      -1.278  22.444   5.590  1.00 54.66           H  
ATOM   4657  H3  THR A   1      -0.653  21.100   5.483  1.00 54.66           H  
ATOM   4658  HA  THR A   1      -2.682  21.055   4.440  1.00 35.21           H  
ATOM   4659  HB  THR A   1      -1.627  23.037   2.605  1.00 47.38           H  
ATOM   4660  HG1 THR A   1      -1.935  23.881   4.674  1.00 71.77           H  
ATOM   4661 HG21 THR A   1      -4.327  22.177   3.093  1.00 79.95           H  
ATOM   4662 HG22 THR A   1      -3.904  23.255   1.988  1.00 79.95           H  
ATOM   4663 HG23 THR A   1      -3.469  21.723   1.821  1.00 79.95           H  
ATOM   4664  N   TYR A   2      -2.027  19.524   2.380  1.00 22.75           N  
ATOM   4665  CA  TYR A   2      -1.420  18.695   1.336  1.00 13.35           C  
ATOM   4666  C   TYR A   2      -1.863  19.192  -0.047  1.00 12.86           C  
ATOM   4667  O   TYR A   2      -3.026  19.485  -0.304  1.00 14.90           O  
ATOM   4668  CB  TYR A   2      -1.728  17.195   1.458  1.00 14.67           C  
ATOM   4669  CG  TYR A   2      -1.127  16.564   2.678  1.00 13.02           C  
ATOM   4670  CD1 TYR A   2       0.254  16.392   2.790  1.00 14.42           C  
ATOM   4671  CD2 TYR A   2      -1.966  16.180   3.723  1.00 14.46           C  
ATOM   4672  CE1 TYR A   2       0.790  15.823   3.910  1.00 15.21           C  
ATOM   4673  CE2 TYR A   2      -1.407  15.618   4.858  1.00 14.91           C  
ATOM   4674  CZ  TYR A   2      -0.060  15.444   4.933  1.00 13.73           C  
ATOM   4675  OH  TYR A   2       0.481  14.865   6.067  1.00 16.44           O  
ATOM   4676  H   TYR A   2      -2.871  19.401   2.596  1.00 27.30           H  
ATOM   4677  HA  TYR A   2      -0.428  18.808   1.395  1.00 16.01           H  
ATOM   4678  HB2 TYR A   2      -2.710  17.070   1.481  1.00 17.60           H  
ATOM   4679  HB3 TYR A   2      -1.384  16.730   0.653  1.00 17.60           H  
ATOM   4680  HD1 TYR A   2       0.825  16.673   2.084  1.00 17.31           H  
ATOM   4681  HD2 TYR A   2      -2.907  16.302   3.659  1.00 17.36           H  
ATOM   4682  HE1 TYR A   2       1.727  15.691   3.984  1.00 18.25           H  
ATOM   4683  HE2 TYR A   2      -1.963  15.352   5.582  1.00 17.89           H  
ATOM   4684  HH  TYR A   2       1.316  14.823   5.990  1.00 24.66           H  
ATOM   4685  N   THR A   3      -0.863  19.271  -0.927  1.00 12.34           N  
ATOM   4686  CA  THR A   3      -1.059  19.626  -2.316  1.00 12.04           C  
ATOM   4687  C   THR A   3      -0.296  18.624  -3.180  1.00 11.29           C  
ATOM   4688  O   THR A   3       0.280  17.692  -2.654  1.00 11.84           O  
ATOM   4689  CB  THR A   3      -0.601  21.068  -2.634  1.00 14.02           C  
ATOM   4690  OG1 THR A   3       0.761  21.201  -2.239  1.00 14.91           O  
ATOM   4691  CG2 THR A   3      -1.429  22.095  -1.882  1.00 17.38           C  
ATOM   4692  H   THR A   3      -0.045  19.100  -0.649  1.00 14.81           H  
ATOM   4693  HA  THR A   3      -2.034  19.549  -2.528  1.00 14.45           H  
ATOM   4694  HB  THR A   3      -0.680  21.233  -3.616  1.00 16.83           H  
ATOM   4695  HG1 THR A   3       0.829  21.813  -1.667  1.00 22.37           H  
ATOM   4696 HG21 THR A   3      -2.372  22.005  -2.136  1.00 26.07           H  
ATOM   4697 HG22 THR A   3      -1.336  21.947  -0.917  1.00 26.07           H  
ATOM   4698 HG23 THR A   3      -1.115  22.996  -2.107  1.00 26.07           H  
ATOM   4699  N   THR A   4      -0.365  18.779  -4.484  1.00 11.74           N  
ATOM   4700  CA  THR A   4       0.335  17.922  -5.439  1.00 11.13           C  
ATOM   4701  C   THR A   4       1.318  18.724  -6.270  1.00 11.29           C  
ATOM   4702  O   THR A   4       1.100  19.906  -6.581  1.00 14.66           O  
ATOM   4703  CB  THR A   4      -0.644  17.183  -6.373  1.00 13.21           C  
ATOM   4704  OG1 THR A   4      -1.453  18.129  -7.071  1.00 14.87           O  
ATOM   4705  CG2 THR A   4      -1.573  16.285  -5.573  1.00 13.75           C  
ATOM   4706  H   THR A   4      -0.860  19.434  -4.799  1.00 14.09           H  
ATOM   4707  HA  THR A   4       0.851  17.238  -4.923  1.00 13.36           H  
ATOM   4708  HB  THR A   4      -0.128  16.631  -7.030  1.00 15.85           H  
ATOM   4709  HG1 THR A   4      -0.962  18.640  -7.521  1.00 22.30           H  
ATOM   4710 HG21 THR A   4      -2.087  16.829  -4.939  1.00 20.62           H  
ATOM   4711 HG22 THR A   4      -2.188  15.826  -6.182  1.00 20.62           H  
ATOM   4712 HG23 THR A   4      -1.044  15.622  -5.081  1.00 20.62           H  
ATOM   4713  N   ARG A   5       2.358  18.018  -6.672  1.00 11.47           N  
ATOM   4714  CA  ARG A   5       3.374  18.527  -7.599  1.00 10.78           C  
ATOM   4715  C   ARG A   5       3.429  17.564  -8.779  1.00 10.68           C  
ATOM   4716  O   ARG A   5       3.828  16.412  -8.587  1.00 11.93           O  
ATOM   4717  CB  ARG A   5       4.752  18.659  -6.947  1.00 12.38           C  
ATOM   4718  CG  ARG A   5       5.802  19.210  -7.900  1.00 13.02           C  
ATOM   4719  CD  ARG A   5       7.186  19.341  -7.299  1.00 13.47           C  
ATOM   4720  NE  ARG A   5       7.128  20.264  -6.152  1.00 13.73           N  
ATOM   4721  CZ  ARG A   5       8.207  20.762  -5.569  1.00 13.67           C  
ATOM   4722  NH1 ARG A   5       9.422  20.453  -6.010  1.00 15.33           N  
ATOM   4723  NH2 ARG A   5       8.090  21.558  -4.534  1.00 16.00           N  
ATOM   4724  H   ARG A   5       2.448  17.198  -6.367  1.00 13.76           H  
ATOM   4725  HA  ARG A   5       3.086  19.426  -7.930  1.00 12.93           H  
ATOM   4726  HB2 ARG A   5       4.682  19.258  -6.162  1.00 14.86           H  
ATOM   4727  HB3 ARG A   5       5.043  17.769  -6.624  1.00 14.86           H  
ATOM   4728  HG2 ARG A   5       5.855  18.615  -8.690  1.00 15.62           H  
ATOM   4729  HG3 ARG A   5       5.507  20.100  -8.215  1.00 15.62           H  
ATOM   4730  HD2 ARG A   5       7.509  18.454  -7.000  1.00 16.17           H  
ATOM   4731  HD3 ARG A   5       7.817  19.688  -7.979  1.00 16.17           H  
ATOM   4732  HE  ARG A   5       6.339  20.497  -5.840  1.00 16.48           H  
ATOM   4733 HH11 ARG A   5       9.516  19.920  -6.704  1.00 18.39           H  
ATOM   4734 HH12 ARG A   5      10.133  20.782  -5.609  1.00 18.39           H  
ATOM   4735 HH21 ARG A   5       7.291  21.763  -4.225  1.00 19.20           H  
ATOM   4736 HH22 ARG A   5       8.808  21.887  -4.148  1.00 19.20           H  
ATOM   4737  N   GLN A   6       2.948  18.048  -9.922  1.00 12.04           N  
ATOM   4738  CA  GLN A   6       2.911  17.192 -11.107  1.00 11.30           C  
ATOM   4739  C   GLN A   6       4.103  17.429 -12.001  1.00 11.12           C  
ATOM   4740  O   GLN A   6       4.384  18.575 -12.336  1.00 13.65           O  
ATOM   4741  CB  GLN A   6       1.639  17.399 -11.926  1.00 12.36           C  
ATOM   4742  CG  GLN A   6       1.572  16.469 -13.129  1.00 13.55           C  
ATOM   4743  CD  GLN A   6       0.204  16.471 -13.771  1.00 13.25           C  
ATOM   4744  OE1 GLN A   6      -0.853  16.582 -13.134  1.00 16.65           O  
ATOM   4745  NE2 GLN A   6       0.171  16.341 -15.085  1.00 15.39           N  
ATOM   4746  H   GLN A   6       2.655  18.878  -9.965  1.00 14.45           H  
ATOM   4747  HA  GLN A   6       2.934  16.239 -10.804  1.00 13.56           H  
ATOM   4748  HB2 GLN A   6       0.851  17.241 -11.348  1.00 14.83           H  
ATOM   4749  HB3 GLN A   6       1.603  18.338 -12.239  1.00 14.83           H  
ATOM   4750  HG2 GLN A   6       2.245  16.751 -13.796  1.00 16.26           H  
ATOM   4751  HG3 GLN A   6       1.795  15.548 -12.841  1.00 16.26           H  
ATOM   4752 HE21 GLN A   6       0.921  16.262 -15.539  1.00 18.47           H  
ATOM   4753 HE22 GLN A   6      -0.602  16.333 -15.507  1.00 18.47           H  
ATOM   4754  N   ILE A   7       4.768  16.376 -12.422  1.00 12.30           N  
ATOM   4755  CA  ILE A   7       5.809  16.401 -13.439  1.00 12.89           C  
ATOM   4756  C   ILE A   7       5.252  15.775 -14.728  1.00 11.75           C  
ATOM   4757  O   ILE A   7       4.738  14.652 -14.722  1.00 13.08           O  
ATOM   4758  CB  ILE A   7       7.024  15.579 -12.984  1.00 15.37           C  
ATOM   4759  CG1 ILE A   7       7.550  15.909 -11.604  1.00 20.47           C  
ATOM   4760  CG2 ILE A   7       8.149  15.611 -14.009  1.00 15.50           C  
ATOM   4761  CD1 ILE A   7       7.897  17.340 -11.413  1.00 26.06           C  
ATOM   4762  H   ILE A   7       4.569  15.598 -12.063  1.00 14.76           H  
ATOM   4763  HA  ILE A   7       6.087  17.345 -13.615  1.00 15.47           H  
ATOM   4764  HB  ILE A   7       6.714  14.629 -12.942  1.00 18.44           H  
ATOM   4765 HG12 ILE A   7       6.867  15.656 -10.934  1.00 24.56           H  
ATOM   4766 HG13 ILE A   7       8.357  15.361 -11.432  1.00 24.56           H  
ATOM   4767 HG21 ILE A   7       7.795  15.371 -14.891  1.00 23.25           H  
ATOM   4768 HG22 ILE A   7       8.533  16.512 -14.045  1.00 23.25           H  
ATOM   4769 HG23 ILE A   7       8.844  14.969 -13.751  1.00 23.25           H  
ATOM   4770 HD11 ILE A   7       7.100  17.891 -11.561  1.00 39.09           H  
ATOM   4771 HD12 ILE A   7       8.224  17.477 -10.499  1.00 39.09           H  
ATOM   4772 HD13 ILE A   7       8.595  17.595 -12.051  1.00 39.09           H  
ATOM   4773  N   GLY A   8       5.324  16.544 -15.816  1.00 13.48           N  
ATOM   4774  CA  GLY A   8       4.916  16.065 -17.126  1.00 14.23           C  
ATOM   4775  C   GLY A   8       3.429  15.953 -17.337  1.00 14.09           C  
ATOM   4776  O   GLY A   8       2.639  16.550 -16.581  1.00 14.65           O  
ATOM   4777  H   GLY A   8       5.626  17.367 -15.737  1.00 16.18           H  
ATOM   4778  HA2 GLY A   8       5.284  16.676 -17.812  1.00 17.08           H  
ATOM   4779  HA3 GLY A   8       5.321  15.174 -17.274  1.00 17.08           H  
ATOM   4780  N   ALA A   9       3.129  15.187 -18.409  1.00 13.66           N  
ATOM   4781  CA  ALA A   9       1.776  14.983 -18.866  1.00 14.29           C  
ATOM   4782  C   ALA A   9       1.195  13.667 -18.355  1.00 12.63           C  
ATOM   4783  O   ALA A   9       1.876  12.662 -18.453  1.00 13.40           O  
ATOM   4784  CB  ALA A   9       1.751  14.909 -20.397  1.00 15.05           C  
ATOM   4785  H   ALA A   9       3.785  14.797 -18.846  1.00 16.39           H  
ATOM   4786  HA  ALA A   9       1.202  15.742 -18.560  1.00 17.15           H  
ATOM   4787  HB1 ALA A   9       2.119  15.736 -20.771  1.00 22.57           H  
ATOM   4788  HB2 ALA A   9       2.289  14.146 -20.696  1.00 22.57           H  
ATOM   4789  HB3 ALA A   9       0.826  14.795 -20.703  1.00 22.57           H  
ATOM   4790  N   LYS A  10      -0.034  13.690 -17.874  1.00 13.35           N  
ATOM   4791  CA  LYS A  10      -0.744  12.444 -17.528  1.00 13.04           C  
ATOM   4792  C   LYS A  10      -0.715  11.516 -18.738  1.00 12.80           C  
ATOM   4793  O   LYS A  10      -0.826  11.987 -19.878  1.00 13.71           O  
ATOM   4794  CB  LYS A  10      -2.182  12.737 -17.124  1.00 13.91           C  
ATOM   4795  CG  LYS A  10      -2.939  11.602 -16.475  1.00 14.56           C  
ATOM   4796  CD  LYS A  10      -4.386  11.961 -16.170  1.00 17.73           C  
ATOM   4797  CE  LYS A  10      -4.577  13.163 -15.280  1.00 20.88           C  
ATOM   4798  NZ  LYS A  10      -6.041  13.450 -15.067  1.00 37.91           N  
ATOM   4799  H   LYS A  10      -0.437  14.463 -17.757  1.00 16.02           H  
ATOM   4800  HA  LYS A  10      -0.275  12.002 -16.764  1.00 15.64           H  
ATOM   4801  HB2 LYS A  10      -2.177  13.504 -16.498  1.00 16.70           H  
ATOM   4802  HB3 LYS A  10      -2.679  13.018 -17.932  1.00 16.70           H  
ATOM   4803  HG2 LYS A  10      -2.921  10.816 -17.077  1.00 17.47           H  
ATOM   4804  HG3 LYS A  10      -2.485  11.350 -15.632  1.00 17.47           H  
ATOM   4805  HD2 LYS A  10      -4.855  12.128 -17.027  1.00 21.28           H  
ATOM   4806  HD3 LYS A  10      -4.819  11.181 -15.742  1.00 21.28           H  
ATOM   4807  HE2 LYS A  10      -4.143  12.997 -14.406  1.00 25.06           H  
ATOM   4808  HE3 LYS A  10      -4.144  13.951 -15.694  1.00 25.06           H  
ATOM   4809  HZ1 LYS A  10      -6.438  13.615 -15.869  1.00 56.86           H  
ATOM   4810  HZ2 LYS A  10      -6.437  12.731 -14.674  1.00 56.86           H  
ATOM   4811  HZ3 LYS A  10      -6.132  14.178 -14.528  1.00 56.86           H  
ATOM   4812  N   ASN A  11      -0.632  10.206 -18.497  1.00 12.18           N  
ATOM   4813  CA  ASN A  11      -0.659   9.218 -19.553  1.00 12.42           C  
ATOM   4814  C   ASN A  11       0.620   9.256 -20.423  1.00 13.14           C  
ATOM   4815  O   ASN A  11       0.561   8.908 -21.601  1.00 15.83           O  
ATOM   4816  CB  ASN A  11      -1.893   9.253 -20.461  1.00 13.03           C  
ATOM   4817  CG  ASN A  11      -3.168   9.490 -19.668  1.00 13.19           C  
ATOM   4818  OD1 ASN A  11      -3.485   8.813 -18.705  1.00 12.90           O  
ATOM   4819  ND2 ASN A  11      -3.917  10.510 -20.059  1.00 14.36           N  
ATOM   4820  H   ASN A  11      -0.558   9.932 -17.663  1.00 14.62           H  
ATOM   4821  HA  ASN A  11      -0.667   8.325 -19.103  1.00 14.91           H  
ATOM   4822  HB2 ASN A  11      -1.785   9.974 -21.131  1.00 15.64           H  
ATOM   4823  HB3 ASN A  11      -1.965   8.394 -20.948  1.00 15.64           H  
ATOM   4824 HD21 ASN A  11      -3.677  10.992 -20.756  1.00 17.24           H  
ATOM   4825 HD22 ASN A  11      -4.655  10.707 -19.621  1.00 17.24           H  
ATOM   4826  N   THR A  12       1.734   9.586 -19.795  1.00 13.45           N  
ATOM   4827  CA  THR A  12       3.090   9.420 -20.340  1.00 14.12           C  
ATOM   4828  C   THR A  12       4.008   8.726 -19.347  1.00 13.85           C  
ATOM   4829  O   THR A  12       3.769   8.746 -18.127  1.00 13.81           O  
ATOM   4830  CB  THR A  12       3.711  10.762 -20.780  1.00 15.66           C  
ATOM   4831  OG1 THR A  12       3.980  11.589 -19.635  1.00 15.26           O  
ATOM   4832  CG2 THR A  12       2.731  11.505 -21.689  1.00 16.86           C  
ATOM   4833  H   THR A  12       1.660   9.931 -18.990  1.00 16.13           H  
ATOM   4834  HA  THR A  12       3.022   8.836 -21.149  1.00 16.94           H  
ATOM   4835  HB  THR A  12       4.562  10.590 -21.276  1.00 18.79           H  
ATOM   4836  HG1 THR A  12       4.512  11.192 -19.121  1.00 22.90           H  
ATOM   4837 HG21 THR A  12       2.536  10.958 -22.477  1.00 25.28           H  
ATOM   4838 HG22 THR A  12       1.901  11.680 -21.198  1.00 25.28           H  
ATOM   4839 HG23 THR A  12       3.129  12.356 -21.971  1.00 25.28           H  
ATOM   4840  N   LEU A  13       5.112   8.216 -19.873  1.00 15.93           N  
ATOM   4841  CA  LEU A  13       6.153   7.602 -19.045  1.00 15.10           C  
ATOM   4842  C   LEU A  13       6.830   8.579 -18.112  1.00 13.70           C  
ATOM   4843  O   LEU A  13       7.326   8.147 -17.063  1.00 15.63           O  
ATOM   4844  CB  LEU A  13       7.203   6.928 -19.933  1.00 16.80           C  
ATOM   4845  CG  LEU A  13       6.722   5.650 -20.620  1.00 20.66           C  
ATOM   4846  CD1 LEU A  13       7.738   5.272 -21.705  1.00 22.19           C  
ATOM   4847  CD2 LEU A  13       6.535   4.523 -19.635  1.00 24.42           C  
ATOM   4848  H   LEU A  13       5.224   8.247 -20.745  1.00 19.12           H  
ATOM   4849  HA  LEU A  13       5.723   6.892 -18.488  1.00 18.12           H  
ATOM   4850  HB2 LEU A  13       7.490   7.572 -20.628  1.00 20.16           H  
ATOM   4851  HB3 LEU A  13       7.995   6.712 -19.379  1.00 20.16           H  
ATOM   4852  HG  LEU A  13       5.843   5.837 -21.059  1.00 24.79           H  
ATOM   4853 HD11 LEU A  13       7.834   6.016 -22.336  1.00 33.29           H  
ATOM   4854 HD12 LEU A  13       8.605   5.082 -21.288  1.00 33.29           H  
ATOM   4855 HD13 LEU A  13       7.424   4.477 -22.183  1.00 33.29           H  
ATOM   4856 HD21 LEU A  13       7.388   4.333 -19.191  1.00 36.63           H  
ATOM   4857 HD22 LEU A  13       5.868   4.782 -18.964  1.00 36.63           H  
ATOM   4858 HD23 LEU A  13       6.228   3.723 -20.109  1.00 36.63           H  
ATOM   4859  N   GLU A  14       6.820   9.874 -18.447  1.00 14.22           N  
ATOM   4860  CA  GLU A  14       7.442  10.904 -17.617  1.00 12.44           C  
ATOM   4861  C   GLU A  14       6.593  11.411 -16.480  1.00 11.50           C  
ATOM   4862  O   GLU A  14       7.065  12.126 -15.581  1.00 12.49           O  
ATOM   4863  CB  GLU A  14       7.835  12.098 -18.513  1.00 15.81           C  
ATOM   4864  CG  GLU A  14       8.856  11.760 -19.593  1.00 18.79           C  
ATOM   4865  CD  GLU A  14       8.242  11.198 -20.850  1.00 20.87           C  
ATOM   4866  OE1 GLU A  14       7.014  11.171 -21.017  1.00 21.41           O  
ATOM   4867  OE2 GLU A  14       9.013  10.755 -21.719  1.00 32.41           O  
ATOM   4868  H   GLU A  14       6.422  10.115 -19.195  1.00 17.06           H  
ATOM   4869  HA  GLU A  14       8.280  10.522 -17.228  1.00 14.93           H  
ATOM   4870  HB2 GLU A  14       7.019  12.451 -18.949  1.00 18.97           H  
ATOM   4871  HB3 GLU A  14       8.204  12.817 -17.942  1.00 18.97           H  
ATOM   4872  HG2 GLU A  14       9.362  12.579 -19.824  1.00 22.55           H  
ATOM   4873  HG3 GLU A  14       9.499  11.101 -19.229  1.00 22.55           H  
ATOM   4874  N   TYR A  15       5.318  11.083 -16.471  1.00 10.70           N  
ATOM   4875  CA  TYR A  15       4.381  11.545 -15.474  1.00  9.70           C  
ATOM   4876  C   TYR A  15       4.753  11.076 -14.070  1.00 10.10           C  
ATOM   4877  O   TYR A  15       4.964   9.896 -13.848  1.00 10.65           O  
ATOM   4878  CB  TYR A  15       2.992  11.069 -15.802  1.00 10.39           C  
ATOM   4879  CG  TYR A  15       1.813  11.412 -14.918  1.00 11.73           C  
ATOM   4880  CD1 TYR A  15       1.368  12.695 -14.674  1.00 11.64           C  
ATOM   4881  CD2 TYR A  15       1.042  10.368 -14.401  1.00 20.37           C  
ATOM   4882  CE1 TYR A  15       0.250  12.922 -13.895  1.00 12.20           C  
ATOM   4883  CE2 TYR A  15      -0.082  10.592 -13.636  1.00 22.22           C  
ATOM   4884  CZ  TYR A  15      -0.469  11.868 -13.377  1.00 15.89           C  
ATOM   4885  OH  TYR A  15      -1.590  12.091 -12.614  1.00 21.86           O  
ATOM   4886  H   TYR A  15       5.020  10.554 -17.108  1.00 12.84           H  
ATOM   4887  HA  TYR A  15       4.380  12.546 -15.482  1.00 11.63           H  
ATOM   4888  HB2 TYR A  15       2.780  11.400 -16.711  1.00 12.46           H  
ATOM   4889  HB3 TYR A  15       3.032  10.081 -15.861  1.00 12.46           H  
ATOM   4890  HD1 TYR A  15       1.838  13.432 -15.046  1.00 13.97           H  
ATOM   4891  HD2 TYR A  15       1.302   9.473 -14.583  1.00 24.44           H  
ATOM   4892  HE1 TYR A  15      -0.026  13.813 -13.715  1.00 14.64           H  
ATOM   4893  HE2 TYR A  15      -0.582   9.860 -13.293  1.00 26.66           H  
ATOM   4894  HH  TYR A  15      -1.711  12.918 -12.531  1.00 32.78           H  
ATOM   4895  N   LYS A  16       4.777  12.015 -13.132  1.00 11.05           N  
ATOM   4896  CA  LYS A  16       4.947  11.772 -11.719  1.00  9.60           C  
ATOM   4897  C   LYS A  16       4.062  12.746 -10.929  1.00 10.32           C  
ATOM   4898  O   LYS A  16       3.965  13.925 -11.319  1.00 11.32           O  
ATOM   4899  CB  LYS A  16       6.379  11.936 -11.240  1.00 10.55           C  
ATOM   4900  CG  LYS A  16       7.420  11.158 -12.023  1.00 11.06           C  
ATOM   4901  CD  LYS A  16       8.815  11.350 -11.453  1.00 12.72           C  
ATOM   4902  CE  LYS A  16       9.897  10.770 -12.330  1.00 15.93           C  
ATOM   4903  NZ  LYS A  16       9.747   9.332 -12.559  1.00 18.94           N  
ATOM   4904  H   LYS A  16       4.683  12.851 -13.390  1.00 13.26           H  
ATOM   4905  HA  LYS A  16       4.649  10.839 -11.520  1.00 11.52           H  
ATOM   4906  HB2 LYS A  16       6.613  12.897 -11.278  1.00 12.66           H  
ATOM   4907  HB3 LYS A  16       6.426  11.654 -10.292  1.00 12.66           H  
ATOM   4908  HG2 LYS A  16       7.191  10.195 -12.005  1.00 13.28           H  
ATOM   4909  HG3 LYS A  16       7.409  11.456 -12.967  1.00 13.28           H  
ATOM   4910  HD2 LYS A  16       8.983  12.318 -11.333  1.00 15.26           H  
ATOM   4911  HD3 LYS A  16       8.860  10.922 -10.560  1.00 15.26           H  
ATOM   4912  HE2 LYS A  16       9.888  11.237 -13.203  1.00 19.12           H  
ATOM   4913  HE3 LYS A  16      10.777  10.937 -11.908  1.00 19.12           H  
ATOM   4914  HZ1 LYS A  16       8.934   9.166 -12.933  1.00 28.41           H  
ATOM   4915  HZ2 LYS A  16      10.403   9.044 -13.121  1.00 28.41           H  
ATOM   4916  HZ3 LYS A  16       9.811   8.888 -11.766  1.00 28.41           H  
ATOM   4917  N   VAL A  17       3.485  12.264  -9.836  1.00  9.64           N  
ATOM   4918  CA  VAL A  17       2.814  13.144  -8.898  1.00  8.67           C  
ATOM   4919  C   VAL A  17       3.415  12.962  -7.504  1.00  8.88           C  
ATOM   4920  O   VAL A  17       3.321  11.848  -6.938  1.00  9.91           O  
ATOM   4921  CB  VAL A  17       1.299  12.928  -8.869  1.00  9.11           C  
ATOM   4922  CG1 VAL A  17       0.654  13.829  -7.841  1.00 11.63           C  
ATOM   4923  CG2 VAL A  17       0.689  13.172 -10.254  1.00 12.08           C  
ATOM   4924  H   VAL A  17       3.510  11.399  -9.676  1.00 11.57           H  
ATOM   4925  HA  VAL A  17       2.983  14.086  -9.185  1.00 10.40           H  
ATOM   4926  HB  VAL A  17       1.122  11.979  -8.611  1.00 10.93           H  
ATOM   4927 HG11 VAL A  17       1.030  13.639  -6.957  1.00 17.45           H  
ATOM   4928 HG12 VAL A  17       0.825  14.766  -8.074  1.00 17.45           H  
ATOM   4929 HG13 VAL A  17      -0.313  13.667  -7.826  1.00 17.45           H  
ATOM   4930 HG21 VAL A  17       1.122  12.587 -10.909  1.00 18.11           H  
ATOM   4931 HG22 VAL A  17      -0.271  12.977 -10.226  1.00 18.11           H  
ATOM   4932 HG23 VAL A  17       0.825  14.109 -10.510  1.00 18.11           H  
ATOM   4933  N   TYR A  18       4.034  14.017  -7.001  1.00  8.76           N  
ATOM   4934  CA  TYR A  18       4.488  14.074  -5.621  1.00  9.02           C  
ATOM   4935  C   TYR A  18       3.441  14.748  -4.735  1.00 10.76           C  
ATOM   4936  O   TYR A  18       2.763  15.694  -5.170  1.00 12.67           O  
ATOM   4937  CB  TYR A  18       5.808  14.868  -5.482  1.00 10.42           C  
ATOM   4938  CG  TYR A  18       6.988  14.220  -6.157  1.00 10.95           C  
ATOM   4939  CD1 TYR A  18       7.219  14.392  -7.526  1.00 10.26           C  
ATOM   4940  CD2 TYR A  18       7.895  13.419  -5.475  1.00  9.63           C  
ATOM   4941  CE1 TYR A  18       8.274  13.810  -8.163  1.00 10.82           C  
ATOM   4942  CE2 TYR A  18       8.962  12.819  -6.109  1.00  9.98           C  
ATOM   4943  CZ  TYR A  18       9.158  13.006  -7.450  1.00 10.04           C  
ATOM   4944  OH  TYR A  18      10.216  12.452  -8.133  1.00 10.70           O  
ATOM   4945  H   TYR A  18       4.178  14.712  -7.524  1.00 10.52           H  
ATOM   4946  HA  TYR A  18       4.636  13.142  -5.292  1.00 10.82           H  
ATOM   4947  HB2 TYR A  18       5.679  15.771  -5.867  1.00 12.51           H  
ATOM   4948  HB3 TYR A  18       6.014  14.979  -4.520  1.00 12.51           H  
ATOM   4949  HD1 TYR A  18       6.622  14.934  -8.028  1.00 12.31           H  
ATOM   4950  HD2 TYR A  18       7.776  13.281  -4.544  1.00 11.56           H  
ATOM   4951  HE1 TYR A  18       8.404  13.951  -9.093  1.00 12.98           H  
ATOM   4952  HE2 TYR A  18       9.561  12.274  -5.613  1.00 11.97           H  
ATOM   4953  HH  TYR A  18      10.696  12.015  -7.600  1.00 16.05           H  
ATOM   4954  N   ILE A  19       3.375  14.276  -3.497  1.00  9.54           N  
ATOM   4955  CA  ILE A  19       2.569  14.946  -2.481  1.00  8.90           C  
ATOM   4956  C   ILE A  19       3.441  15.941  -1.734  1.00  9.62           C  
ATOM   4957  O   ILE A  19       4.573  15.639  -1.390  1.00 10.83           O  
ATOM   4958  CB  ILE A  19       1.878  13.925  -1.559  1.00 10.30           C  
ATOM   4959  CG1 ILE A  19       0.892  13.085  -2.376  1.00 13.05           C  
ATOM   4960  CG2 ILE A  19       1.173  14.647  -0.431  1.00 11.67           C  
ATOM   4961  CD1 ILE A  19       0.286  11.933  -1.628  1.00 17.81           C  
ATOM   4962  H   ILE A  19       3.823  13.549  -3.285  1.00 11.45           H  
ATOM   4963  HA  ILE A  19       1.854  15.463  -2.952  1.00 10.68           H  
ATOM   4964  HB  ILE A  19       2.573  13.320  -1.172  1.00 12.36           H  
ATOM   4965 HG12 ILE A  19       0.163  13.674  -2.696  1.00 15.66           H  
ATOM   4966 HG13 ILE A  19       1.362  12.732  -3.174  1.00 15.66           H  
ATOM   4967 HG21 ILE A  19       1.823  15.178   0.073  1.00 17.51           H  
ATOM   4968 HG22 ILE A  19       0.485  15.238  -0.801  1.00 17.51           H  
ATOM   4969 HG23 ILE A  19       0.754  13.991   0.165  1.00 17.51           H  
ATOM   4970 HD11 ILE A  19      -0.190  12.271  -0.840  1.00 26.71           H  
ATOM   4971 HD12 ILE A  19      -0.342  11.458  -2.210  1.00 26.71           H  
ATOM   4972 HD13 ILE A  19       0.995  11.320  -1.342  1.00 26.71           H  
ATOM   4973  N   GLU A  20       2.941  17.158  -1.569  1.00 10.62           N  
ATOM   4974  CA  GLU A  20       3.588  18.226  -0.829  1.00 10.29           C  
ATOM   4975  C   GLU A  20       2.857  18.506   0.486  1.00 10.66           C  
ATOM   4976  O   GLU A  20       1.640  18.551   0.548  1.00 12.70           O  
ATOM   4977  CB  GLU A  20       3.610  19.551  -1.609  1.00 11.92           C  
ATOM   4978  CG  GLU A  20       4.343  19.511  -2.936  1.00 12.61           C  
ATOM   4979  CD  GLU A  20       4.135  20.771  -3.756  1.00 15.43           C  
ATOM   4980  OE1 GLU A  20       3.036  21.385  -3.648  1.00 21.19           O  
ATOM   4981  OE2 GLU A  20       5.043  21.174  -4.511  1.00 17.19           O  
ATOM   4982  H   GLU A  20       2.159  17.331  -1.935  1.00 12.74           H  
ATOM   4983  HA  GLU A  20       4.528  17.955  -0.626  1.00 12.34           H  
ATOM   4984  HB2 GLU A  20       2.675  19.831  -1.775  1.00 14.30           H  
ATOM   4985  HB3 GLU A  20       4.031  20.243  -1.039  1.00 14.30           H  
ATOM   4986  HG2 GLU A  20       5.311  19.391  -2.768  1.00 15.14           H  
ATOM   4987  HG3 GLU A  20       4.028  18.730  -3.456  1.00 15.14           H  
ATOM   4988  N   LYS A  21       3.644  18.772   1.543  1.00 12.86           N  
ATOM   4989  CA  LYS A  21       3.167  19.341   2.793  1.00 13.33           C  
ATOM   4990  C   LYS A  21       3.761  20.746   2.912  1.00 13.59           C  
ATOM   4991  O   LYS A  21       4.979  20.875   2.885  1.00 15.55           O  
ATOM   4992  CB ALYS A  21       3.635  18.521   3.996  0.51 15.62           C  
ATOM   4994  CG ALYS A  21       3.402  19.197   5.337  0.51 18.20           C  
ATOM   4996  CD ALYS A  21       3.323  18.292   6.535  0.51 20.10           C  
ATOM   4998  CE ALYS A  21       4.444  17.296   6.715  0.51 27.98           C  
ATOM   5000  NZ ALYS A  21       4.302  16.550   8.006  0.51 23.07           N  
ATOM   5002  H   LYS A  21       4.502  18.593   1.474  1.00 15.43           H  
ATOM   5003  HA ALYS A  21       2.171  19.425   2.741  1.00 15.99           H  
ATOM   5004  HB2ALYS A  21       3.162  17.651   3.992  0.51 18.75           H  
ATOM   5006  HB3ALYS A  21       4.602  18.336   3.897  0.51 18.75           H  
ATOM   5008  HG2ALYS A  21       4.133  19.847   5.487  0.51 21.84           H  
ATOM   5010  HG3ALYS A  21       2.558  19.711   5.282  0.51 21.84           H  
ATOM   5012  HD2ALYS A  21       3.283  18.859   7.345  0.51 24.12           H  
ATOM   5014  HD3ALYS A  21       2.471  17.790   6.484  0.51 24.12           H  
ATOM   5016  HE2ALYS A  21       4.438  16.655   5.961  0.51 33.58           H  
ATOM   5018  HE3ALYS A  21       5.312  17.773   6.703  0.51 33.58           H  
ATOM   5020  HZ1ALYS A  21       4.162  17.142   8.684  0.51 34.61           H  
ATOM   5022  HZ2ALYS A  21       3.596  15.980   7.950  0.51 34.61           H  
ATOM   5024  HZ3ALYS A  21       5.063  16.077   8.168  0.51 34.61           H  
ATOM   5026  N   ASP A  22       2.941  21.777   3.057  1.00 16.19           N  
ATOM   5027  CA  ASP A  22       3.389  23.165   3.089  1.00 19.59           C  
ATOM   5028  C   ASP A  22       4.357  23.467   1.945  1.00 18.00           C  
ATOM   5029  O   ASP A  22       5.331  24.197   2.126  1.00 21.39           O  
ATOM   5030  CB  ASP A  22       4.013  23.514   4.439  1.00 24.45           C  
ATOM   5031  CG  ASP A  22       2.999  23.169   5.535  1.00 36.84           C  
ATOM   5032  OD1 ASP A  22       1.783  23.315   5.250  1.00 43.59           O  
ATOM   5033  OD2 ASP A  22       3.405  22.757   6.642  1.00 49.82           O  
ATOM   5034  H   ASP A  22       2.080  21.616   3.139  1.00 19.43           H  
ATOM   5035  HA  ASP A  22       2.584  23.745   2.967  1.00 23.51           H  
ATOM   5036  HB2 ASP A  22       4.846  22.997   4.573  1.00 29.35           H  
ATOM   5037  HB3 ASP A  22       4.234  24.478   4.472  1.00 29.35           H  
ATOM   5038  N   GLY A  23       4.002  22.947   0.767  1.00 18.19           N  
ATOM   5039  CA  GLY A  23       4.759  23.221  -0.439  1.00 17.39           C  
ATOM   5040  C   GLY A  23       6.025  22.432  -0.694  1.00 17.32           C  
ATOM   5041  O   GLY A  23       6.659  22.577  -1.759  1.00 20.09           O  
ATOM   5042  H   GLY A  23       3.294  22.427   0.722  1.00 21.83           H  
ATOM   5043  HA2 GLY A  23       4.156  23.078  -1.212  1.00 20.87           H  
ATOM   5044  HA3 GLY A  23       5.000  24.181  -0.432  1.00 20.87           H  
ATOM   5045  N   LYS A  24       6.397  21.563   0.247  1.00 15.00           N  
ATOM   5046  CA  LYS A  24       7.579  20.747   0.142  1.00 15.81           C  
ATOM   5047  C   LYS A  24       7.240  19.290  -0.094  1.00 12.93           C  
ATOM   5048  O   LYS A  24       6.412  18.734   0.640  1.00 12.36           O  
ATOM   5049  CB  LYS A  24       8.435  20.868   1.405  1.00 22.34           C  
ATOM   5050  CG  LYS A  24       8.964  22.266   1.686  1.00 29.18           C  
ATOM   5051  CD  LYS A  24       9.863  22.251   2.914  1.00 38.33           C  
ATOM   5052  CE  LYS A  24      11.332  21.997   2.559  1.00 46.65           C  
ATOM   5053  NZ  LYS A  24      12.107  21.479   3.723  1.00 62.48           N  
ATOM   5054  H   LYS A  24       5.895  21.485   0.966  1.00 17.99           H  
ATOM   5055  HA  LYS A  24       8.118  21.074  -0.635  1.00 18.98           H  
ATOM   5056  HB2 LYS A  24       7.896  20.573   2.181  1.00 26.81           H  
ATOM   5057  HB3 LYS A  24       9.205  20.251   1.324  1.00 26.81           H  
ATOM   5058  HG2 LYS A  24       9.475  22.592   0.904  1.00 35.02           H  
ATOM   5059  HG3 LYS A  24       8.205  22.884   1.838  1.00 35.02           H  
ATOM   5060  HD2 LYS A  24       9.789  23.120   3.381  1.00 46.00           H  
ATOM   5061  HD3 LYS A  24       9.553  21.546   3.534  1.00 46.00           H  
ATOM   5062  HE2 LYS A  24      11.380  21.341   1.819  1.00 55.99           H  
ATOM   5063  HE3 LYS A  24      11.742  22.841   2.245  1.00 55.99           H  
ATOM   5064  HZ1 LYS A  24      12.050  22.071   4.412  1.00 93.72           H  
ATOM   5065  HZ2 LYS A  24      11.765  20.677   3.982  1.00 93.72           H  
ATOM   5066  HZ3 LYS A  24      12.978  21.374   3.484  1.00 93.72           H  
ATOM   5067  N   PRO A  25       7.851  18.620  -1.077  1.00 11.51           N  
ATOM   5068  CA  PRO A  25       7.564  17.197  -1.241  1.00 10.29           C  
ATOM   5069  C   PRO A  25       7.923  16.377  -0.008  1.00 10.25           C  
ATOM   5070  O   PRO A  25       8.931  16.625   0.654  1.00 11.92           O  
ATOM   5071  CB  PRO A  25       8.471  16.810  -2.423  1.00 10.81           C  
ATOM   5072  CG  PRO A  25       8.623  18.082  -3.210  1.00 13.47           C  
ATOM   5073  CD  PRO A  25       8.750  19.118  -2.115  1.00 13.81           C  
ATOM   5074  HA  PRO A  25       6.603  17.061  -1.481  1.00 12.35           H  
ATOM   5075  HB2 PRO A  25       9.349  16.485  -2.102  1.00 12.97           H  
ATOM   5076  HB3 PRO A  25       8.049  16.103  -2.973  1.00 12.97           H  
ATOM   5077  HG2 PRO A  25       9.433  18.059  -3.779  1.00 16.16           H  
ATOM   5078  HG3 PRO A  25       7.831  18.253  -3.777  1.00 16.16           H  
ATOM   5079  HD2 PRO A  25       9.681  19.175  -1.783  1.00 16.57           H  
ATOM   5080  HD3 PRO A  25       8.465  20.011  -2.434  1.00 16.57           H  
ATOM   5081  N   VAL A  26       7.061  15.387   0.281  1.00  9.91           N  
ATOM   5082  CA  VAL A  26       7.258  14.380   1.322  1.00  9.30           C  
ATOM   5083  C   VAL A  26       7.029  13.009   0.682  1.00  9.74           C  
ATOM   5084  O   VAL A  26       6.490  12.906  -0.411  1.00  9.78           O  
ATOM   5085  CB  VAL A  26       6.326  14.618   2.518  1.00 10.29           C  
ATOM   5086  CG1 VAL A  26       6.506  16.048   3.053  1.00 12.20           C  
ATOM   5087  CG2 VAL A  26       4.860  14.349   2.187  1.00 11.79           C  
ATOM   5088  H   VAL A  26       6.320  15.342  -0.193  1.00 11.89           H  
ATOM   5089  HA  VAL A  26       8.206  14.430   1.640  1.00 11.16           H  
ATOM   5090  HB  VAL A  26       6.594  13.985   3.245  1.00 12.34           H  
ATOM   5091 HG11 VAL A  26       7.451  16.203   3.261  1.00 18.31           H  
ATOM   5092 HG12 VAL A  26       6.212  16.690   2.374  1.00 18.31           H  
ATOM   5093 HG13 VAL A  26       5.970  16.163   3.866  1.00 18.31           H  
ATOM   5094 HG21 VAL A  26       4.755  13.417   1.902  1.00 17.68           H  
ATOM   5095 HG22 VAL A  26       4.310  14.512   2.981  1.00 17.68           H  
ATOM   5096 HG23 VAL A  26       4.574  14.945   1.464  1.00 17.68           H  
ATOM   5097  N   SER A  27       7.452  11.955   1.395  1.00  8.85           N  
ATOM   5098  CA  SER A  27       7.125  10.620   0.895  1.00  8.93           C  
ATOM   5099  C   SER A  27       5.640  10.281   1.042  1.00  8.16           C  
ATOM   5100  O   SER A  27       5.082  10.340   2.127  1.00  9.20           O  
ATOM   5101  CB  SER A  27       7.916   9.555   1.647  1.00  8.93           C  
ATOM   5102  OG  SER A  27       7.410   8.262   1.316  1.00  8.68           O  
ATOM   5103  H   SER A  27       7.910  12.062   2.138  1.00 10.62           H  
ATOM   5104  HA  SER A  27       7.368  10.573  -0.074  1.00 10.72           H  
ATOM   5105  HB2 SER A  27       8.873   9.612   1.400  1.00 10.72           H  
ATOM   5106  HB3 SER A  27       7.839   9.705   2.622  1.00 10.72           H  
ATOM   5107  HG  SER A  27       6.600   8.214   1.533  1.00 13.03           H  
ATOM   5108  N   ALA A  28       5.037   9.877  -0.084  1.00  9.19           N  
ATOM   5109  CA  ALA A  28       3.626   9.473  -0.087  1.00  7.74           C  
ATOM   5110  C   ALA A  28       3.406   8.163   0.675  1.00  8.32           C  
ATOM   5111  O   ALA A  28       2.291   7.884   1.079  1.00 10.16           O  
ATOM   5112  CB  ALA A  28       3.119   9.329  -1.513  1.00  8.57           C  
ATOM   5113  H   ALA A  28       5.494   9.854  -0.836  1.00 11.03           H  
ATOM   5114  HA  ALA A  28       3.094  10.190   0.363  1.00  9.29           H  
ATOM   5115  HB1 ALA A  28       3.608   8.610  -1.963  1.00 12.85           H  
ATOM   5116  HB2 ALA A  28       2.163   9.115  -1.499  1.00 12.85           H  
ATOM   5117  HB3 ALA A  28       3.259  10.171  -1.995  1.00 12.85           H  
ATOM   5118  N   PHE A  29       4.478   7.376   0.790  1.00  8.05           N  
ATOM   5119  CA  PHE A  29       4.409   6.109   1.514  1.00  7.93           C  
ATOM   5120  C   PHE A  29       4.652   6.313   3.033  1.00  8.29           C  
ATOM   5121  O   PHE A  29       3.893   5.817   3.871  1.00  9.21           O  
ATOM   5122  CB  PHE A  29       5.436   5.181   0.883  1.00  7.85           C  
ATOM   5123  CG  PHE A  29       5.455   3.713   1.213  1.00  8.28           C  
ATOM   5124  CD1 PHE A  29       4.797   3.113   2.274  1.00  9.18           C  
ATOM   5125  CD2 PHE A  29       6.158   2.849   0.350  1.00  8.61           C  
ATOM   5126  CE1 PHE A  29       4.838   1.744   2.523  1.00  8.39           C  
ATOM   5127  CE2 PHE A  29       6.257   1.481   0.616  1.00  9.47           C  
ATOM   5128  CZ  PHE A  29       5.618   0.941   1.691  1.00  9.04           C
[truncated: 890,920 more chars]
