# Supplementary material for: The inorganic pyrophosphatases of microorganisms: a structural and functional review
Source: PeerJ. 2024 Jun 24;12:e17496. doi: 10.7717/peerj.17496 (PMC11210485; doi:10.7717/peerj.17496)
Supplement: Supplemental Information 1 [file peerj-12-17496-s001.zip › Supplementary Files/Family II models/1k23B_subtilis.pdb]

HEADER    HYDROLASE                               26-SEP-01   1K23              
TITLE     INORGANIC PYROPHOSPHATASE (FAMILY II) FROM BACILLUS SUBTILIS          
COMPND    MOL_ID: 1;                                                            
COMPND   2 MOLECULE: MANGANESE-DEPENDENT INORGANIC PYROPHOSPHATASE;             
COMPND   3 CHAIN: A, B, C, D;                                                   
COMPND   4 SYNONYM: PYROPHOSPHATE PHOSPHO-HYDROLASE, PPASE;                     
COMPND   5 EC: 3.6.1.1;                                                         
COMPND   6 ENGINEERED: YES                                                      
SOURCE    MOL_ID: 1;                                                            
SOURCE   2 ORGANISM_SCIENTIFIC: BACILLUS SUBTILIS;                              
SOURCE   3 ORGANISM_TAXID: 1423;                                                
SOURCE   4 EXPRESSION_SYSTEM: ESCHERICHIA COLI;                                 
SOURCE   5 EXPRESSION_SYSTEM_TAXID: 562                                         
KEYWDS    INORGANIC PYROPHOSPHATASE, MANGANESE, BINUCLEAR METAL                 
KEYWDS   2 CENTRE, HYDROLASE                                                    
EXPDTA    X-RAY DIFFRACTION                                                     
AUTHOR    S.AHN,A.J.MILNER,K.FUTTERER,M.KONOPKA,M.ILIAS,T.W.YOUNG,              
AUTHOR   2 S.A.WHITE                                                            
REVDAT   3   24-FEB-09 1K23    1       VERSN                                    
REVDAT   2   01-APR-03 1K23    1       JRNL                                     
REVDAT   1   31-OCT-01 1K23    0                                                
JRNL        AUTH   S.AHN,A.J.MILNER,K.FUTTERER,M.KONOPKA,M.ILIAS,               
JRNL        AUTH 2 T.W.YOUNG,S.A.WHITE                                          
JRNL        TITL   THE "OPEN" AND "CLOSED" STRUCTURES OF THE TYPE-C             
JRNL        TITL 2 INORGANIC PYROPHOSPHATASES FROM BACILLUS SUBTILIS            
JRNL        TITL 3 AND STREPTOCOCCUS GORDONII.                                  
JRNL        REF    J.MOL.BIOL.                   V. 313   797 2001              
JRNL        REFN                   ISSN 0022-2836                               
JRNL        PMID   11697905                                                     
JRNL        DOI    10.1006/JMBI.2001.5070                                       
REMARK   1                                                                      
REMARK   2                                                                      
REMARK   2 RESOLUTION.    3.00 ANGSTROMS.                                       
REMARK   3                                                                      
REMARK   3 REFINEMENT.                                                          
REMARK   3   PROGRAM     : CNS 1.1                                              
REMARK   3   AUTHORS     : BRUNGER,ADAMS,CLORE,DELANO,GROS,GROSSE-              
REMARK   3               : KUNSTLEVE,JIANG,KUSZEWSKI,NILGES, PANNU,             
REMARK   3               : READ,RICE,SIMONSON,WARREN                            
REMARK   3                                                                      
REMARK   3  REFINEMENT TARGET : ENGH & HUBER                                    
REMARK   3                                                                      
REMARK   3  DATA USED IN REFINEMENT.                                            
REMARK   3   RESOLUTION RANGE HIGH (ANGSTROMS) : 3.00                           
REMARK   3   RESOLUTION RANGE LOW  (ANGSTROMS) : 19.96                          
REMARK   3   DATA CUTOFF            (SIGMA(F)) : 0.000                          
REMARK   3   DATA CUTOFF HIGH         (ABS(F)) : 4863302.420                    
REMARK   3   DATA CUTOFF LOW          (ABS(F)) : 0.0000                         
REMARK   3   COMPLETENESS (WORKING+TEST)   (%) : 97.9                           
REMARK   3   NUMBER OF REFLECTIONS             : 31603                          
REMARK   3                                                                      
REMARK   3  FIT TO DATA USED IN REFINEMENT.                                     
REMARK   3   CROSS-VALIDATION METHOD          : THROUGHOUT                      
REMARK   3   FREE R VALUE TEST SET SELECTION  : RANDOM                          
REMARK   3   R VALUE            (WORKING SET) : 0.260                           
REMARK   3   FREE R VALUE                     : 0.293                           
REMARK   3   FREE R VALUE TEST SET SIZE   (%) : 5.000                           
REMARK   3   FREE R VALUE TEST SET COUNT      : 1570                            
REMARK   3   ESTIMATED ERROR OF FREE R VALUE  : 0.007                           
REMARK   3                                                                      
REMARK   3  FIT IN THE HIGHEST RESOLUTION BIN.                                  
REMARK   3   TOTAL NUMBER OF BINS USED           : 6                            
REMARK   3   BIN RESOLUTION RANGE HIGH       (A) : 3.00                         
REMARK   3   BIN RESOLUTION RANGE LOW        (A) : 3.19                         
REMARK   3   BIN COMPLETENESS (WORKING+TEST) (%) : 95.90                        
REMARK   3   REFLECTIONS IN BIN    (WORKING SET) : 4878                         
REMARK   3   BIN R VALUE           (WORKING SET) : 0.3490                       
REMARK   3   BIN FREE R VALUE                    : 0.4200                       
REMARK   3   BIN FREE R VALUE TEST SET SIZE  (%) : 4.40                         
REMARK   3   BIN FREE R VALUE TEST SET COUNT     : 225                          
REMARK   3   ESTIMATED ERROR OF BIN FREE R VALUE : 0.028                        
REMARK   3                                                                      
REMARK   3  NUMBER OF NON-HYDROGEN ATOMS USED IN REFINEMENT.                    
REMARK   3   PROTEIN ATOMS            : 8907                                    
REMARK   3   NUCLEIC ACID ATOMS       : 0                                       
REMARK   3   HETEROGEN ATOMS          : 8                                       
REMARK   3   SOLVENT ATOMS            : 58                                      
REMARK   3                                                                      
REMARK   3  B VALUES.                                                           
REMARK   3   FROM WILSON PLOT           (A**2) : 37.40                          
REMARK   3   MEAN B VALUE      (OVERALL, A**2) : 57.30                          
REMARK   3   OVERALL ANISOTROPIC B VALUE.                                       
REMARK   3    B11 (A**2) : -15.91000                                            
REMARK   3    B22 (A**2) : -25.74000                                            
REMARK   3    B33 (A**2) : 41.65000                                             
REMARK   3    B12 (A**2) : 0.00000                                              
REMARK   3    B13 (A**2) : 0.00000                                              
REMARK   3    B23 (A**2) : 0.00000                                              
REMARK   3                                                                      
REMARK   3  ESTIMATED COORDINATE ERROR.                                         
REMARK   3   ESD FROM LUZZATI PLOT        (A) : 0.43                            
REMARK   3   ESD FROM SIGMAA              (A) : 0.52                            
REMARK   3   LOW RESOLUTION CUTOFF        (A) : 5.00                            
REMARK   3                                                                      
REMARK   3  CROSS-VALIDATED ESTIMATED COORDINATE ERROR.                         
REMARK   3   ESD FROM C-V LUZZATI PLOT    (A) : 0.52                            
REMARK   3   ESD FROM C-V SIGMAA          (A) : 0.59                            
REMARK   3                                                                      
REMARK   3  RMS DEVIATIONS FROM IDEAL VALUES.                                   
REMARK   3   BOND LENGTHS                 (A) : 0.009                           
REMARK   3   BOND ANGLES            (DEGREES) : 1.20                            
REMARK   3   DIHEDRAL ANGLES        (DEGREES) : 22.30                           
REMARK   3   IMPROPER ANGLES        (DEGREES) : 0.79                            
REMARK   3                                                                      
REMARK   3  ISOTROPIC THERMAL MODEL : RESTRAINED                                
REMARK   3                                                                      
REMARK   3  ISOTROPIC THERMAL FACTOR RESTRAINTS.    RMS    SIGMA                
REMARK   3   MAIN-CHAIN BOND              (A**2) : 1.080 ; 1.500                
REMARK   3   MAIN-CHAIN ANGLE             (A**2) : 1.920 ; 2.000                
REMARK   3   SIDE-CHAIN BOND              (A**2) : 1.630 ; 2.000                
REMARK   3   SIDE-CHAIN ANGLE             (A**2) : 2.630 ; 2.500                
REMARK   3                                                                      
REMARK   3  BULK SOLVENT MODELING.                                              
REMARK   3   METHOD USED : FLAT MODEL                                           
REMARK   3   KSOL        : 0.25                                                 
REMARK   3   BSOL        : 10.00                                                
REMARK   3                                                                      
REMARK   3  NCS MODEL : CONSTR                                                  
REMARK   3                                                                      
REMARK   3  NCS RESTRAINTS.                         RMS   SIGMA/WEIGHT          
REMARK   3   GROUP  1  POSITIONAL            (A) : NULL  ; NULL                 
REMARK   3   GROUP  1  B-FACTOR           (A**2) : NULL  ; NULL                 
REMARK   3                                                                      
REMARK   3  PARAMETER FILE  1  : PROTEIN_REP.PARAM                              
REMARK   3  PARAMETER FILE  2  : WATER_REP.PARAM                                
REMARK   3  PARAMETER FILE  3  : GLYCEROL.PAR                                   
REMARK   3  PARAMETER FILE  4  : ION.PARAM                                      
REMARK   3  PARAMETER FILE  5  : NULL                                           
REMARK   3  TOPOLOGY FILE  1   : PROTEIN.TOP                                    
REMARK   3  TOPOLOGY FILE  2   : WATER.TOP                                      
REMARK   3  TOPOLOGY FILE  3   : GLYCEROL.TOP                                   
REMARK   3  TOPOLOGY FILE  4   : ION.TOP                                        
REMARK   3  TOPOLOGY FILE  5   : NULL                                           
REMARK   3                                                                      
REMARK   3  OTHER REFINEMENT REMARKS: NULL                                      
REMARK   4                                                                      
REMARK   4 1K23 COMPLIES WITH FORMAT V. 3.15, 01-DEC-08                         
REMARK 100                                                                      
REMARK 100 THIS ENTRY HAS BEEN PROCESSED BY RCSB ON 27-SEP-01.                  
REMARK 100 THE RCSB ID CODE IS RCSB014463.                                      
REMARK 200                                                                      
REMARK 200 EXPERIMENTAL DETAILS                                                 
REMARK 200  EXPERIMENT TYPE                : X-RAY DIFFRACTION                  
REMARK 200  DATE OF DATA COLLECTION        : 15-FEB-00; 15-FEB-00               
REMARK 200  TEMPERATURE           (KELVIN) : 100; 100                           
REMARK 200  PH                             : 6.7                                
REMARK 200  NUMBER OF CRYSTALS USED        : 2                                  
REMARK 200                                                                      
REMARK 200  SYNCHROTRON              (Y/N) : Y; Y                               
REMARK 200  RADIATION SOURCE               : ESRF; ESRF                         
REMARK 200  BEAMLINE                       : ID14-4; ID14-4                     
REMARK 200  X-RAY GENERATOR MODEL          : NULL; NULL                         
REMARK 200  MONOCHROMATIC OR LAUE    (M/L) : M; M                               
REMARK 200  WAVELENGTH OR RANGE        (A) : 0.9763, 0.9793, 0.9393;            
REMARK 200                                   0.9786, 0.9793, 0.9393             
REMARK 200  MONOCHROMATOR                  : NULL; NULL                         
REMARK 200  OPTICS                         : NULL; NULL                         
REMARK 200                                                                      
REMARK 200  DETECTOR TYPE                  : CCD; CCD                           
REMARK 200  DETECTOR MANUFACTURER          : ADSC QUANTUM 4; ADSC QUANTUM 4     
REMARK 200  INTENSITY-INTEGRATION SOFTWARE : DENZO                              
REMARK 200  DATA SCALING SOFTWARE          : SCALEPACK                          
REMARK 200                                                                      
REMARK 200  NUMBER OF UNIQUE REFLECTIONS   : 32005                              
REMARK 200  RESOLUTION RANGE HIGH      (A) : 3.000                              
REMARK 200  RESOLUTION RANGE LOW       (A) : 20.000                             
REMARK 200  REJECTION CRITERIA  (SIGMA(I)) : 0.000                              
REMARK 200                                                                      
REMARK 200 OVERALL.                                                             
REMARK 200  COMPLETENESS FOR RANGE     (%) : 98.2                               
REMARK 200  DATA REDUNDANCY                : 3.500                              
REMARK 200  R MERGE                    (I) : NULL                               
REMARK 200  R SYM                      (I) : 0.04000                            
REMARK 200  <I/SIGMA(I)> FOR THE DATA SET  : 12.5000                            
REMARK 200                                                                      
REMARK 200 IN THE HIGHEST RESOLUTION SHELL.                                     
REMARK 200  HIGHEST RESOLUTION SHELL, RANGE HIGH (A) : 3.00                     
REMARK 200  HIGHEST RESOLUTION SHELL, RANGE LOW  (A) : 3.16                     
REMARK 200  COMPLETENESS FOR SHELL     (%) : 98.1                               
REMARK 200  DATA REDUNDANCY IN SHELL       : 3.60                               
REMARK 200  R MERGE FOR SHELL          (I) : NULL                               
REMARK 200  R SYM FOR SHELL            (I) : 0.08300                            
REMARK 200  <I/SIGMA(I)> FOR SHELL         : 0.084                              
REMARK 200                                                                      
REMARK 200 DIFFRACTION PROTOCOL: MAD; MAD                                       
REMARK 200 METHOD USED TO DETERMINE THE STRUCTURE: MAD                          
REMARK 200 SOFTWARE USED: SHAKE-N-BAKE, SHARP                                   
REMARK 200 STARTING MODEL: NULL                                                 
REMARK 200                                                                      
REMARK 200 REMARK: NULL                                                         
REMARK 280                                                                      
REMARK 280 CRYSTAL                                                              
REMARK 280 SOLVENT CONTENT, VS   (%): 57.24                                     
REMARK 280 MATTHEWS COEFFICIENT, VM (ANGSTROMS**3/DA): 2.88                     
REMARK 280                                                                      
REMARK 280 CRYSTALLIZATION CONDITIONS: PEG 8000, PH 6.7, VAPOR DIFFUSION,       
REMARK 280  SITTING DROP, TEMPERATURE 291K                                      
REMARK 290                                                                      
REMARK 290 CRYSTALLOGRAPHIC SYMMETRY                                            
REMARK 290 SYMMETRY OPERATORS FOR SPACE GROUP: P 21 21 21                       
REMARK 290                                                                      
REMARK 290      SYMOP   SYMMETRY                                                
REMARK 290     NNNMMM   OPERATOR                                                
REMARK 290       1555   X,Y,Z                                                   
REMARK 290       2555   -X+1/2,-Y,Z+1/2                                         
REMARK 290       3555   -X,Y+1/2,-Z+1/2                                         
REMARK 290       4555   X+1/2,-Y+1/2,-Z                                         
REMARK 290                                                                      
REMARK 290     WHERE NNN -> OPERATOR NUMBER                                     
REMARK 290           MMM -> TRANSLATION VECTOR                                  
REMARK 290                                                                      
REMARK 290 CRYSTALLOGRAPHIC SYMMETRY TRANSFORMATIONS                            
REMARK 290 THE FOLLOWING TRANSFORMATIONS OPERATE ON THE ATOM/HETATM             
REMARK 290 RECORDS IN THIS ENTRY TO PRODUCE CRYSTALLOGRAPHICALLY                
REMARK 290 RELATED MOLECULES.                                                   
REMARK 290   SMTRY1   1  1.000000  0.000000  0.000000        0.00000            
REMARK 290   SMTRY2   1  0.000000  1.000000  0.000000        0.00000            
REMARK 290   SMTRY3   1  0.000000  0.000000  1.000000        0.00000            
REMARK 290   SMTRY1   2 -1.000000  0.000000  0.000000       40.14500            
REMARK 290   SMTRY2   2  0.000000 -1.000000  0.000000        0.00000            
REMARK 290   SMTRY3   2  0.000000  0.000000  1.000000       75.23500            
REMARK 290   SMTRY1   3 -1.000000  0.000000  0.000000        0.00000            
REMARK 290   SMTRY2   3  0.000000  1.000000  0.000000       65.28000            
REMARK 290   SMTRY3   3  0.000000  0.000000 -1.000000       75.23500            
REMARK 290   SMTRY1   4  1.000000  0.000000  0.000000       40.14500            
REMARK 290   SMTRY2   4  0.000000 -1.000000  0.000000       65.28000            
REMARK 290   SMTRY3   4  0.000000  0.000000 -1.000000        0.00000            
REMARK 290                                                                      
REMARK 290 REMARK: NULL                                                         
REMARK 300                                                                      
REMARK 300 BIOMOLECULE: 1, 2                                                    
REMARK 300 SEE REMARK 350 FOR THE AUTHOR PROVIDED AND/OR PROGRAM                
REMARK 300 GENERATED ASSEMBLY INFORMATION FOR THE STRUCTURE IN                  
REMARK 300 THIS ENTRY. THE REMARK MAY ALSO PROVIDE INFORMATION ON               
REMARK 300 BURIED SURFACE AREA.                                                 
REMARK 350                                                                      
REMARK 350 COORDINATES FOR A COMPLETE MULTIMER REPRESENTING THE KNOWN           
REMARK 350 BIOLOGICALLY SIGNIFICANT OLIGOMERIZATION STATE OF THE                
REMARK 350 MOLECULE CAN BE GENERATED BY APPLYING BIOMT TRANSFORMATIONS          
REMARK 350 GIVEN BELOW.  BOTH NON-CRYSTALLOGRAPHIC AND                          
REMARK 350 CRYSTALLOGRAPHIC OPERATIONS ARE GIVEN.                               
REMARK 350                                                                      
REMARK 350 BIOMOLECULE: 1                                                       
REMARK 350 AUTHOR DETERMINED BIOLOGICAL UNIT: DIMERIC                           
REMARK 350 APPLY THE FOLLOWING TO CHAINS: A, B                                  
REMARK 350   BIOMT1   1  1.000000  0.000000  0.000000        0.00000            
REMARK 350   BIOMT2   1  0.000000  1.000000  0.000000        0.00000            
REMARK 350   BIOMT3   1  0.000000  0.000000  1.000000        0.00000            
REMARK 350                                                                      
REMARK 350 BIOMOLECULE: 2                                                       
REMARK 350 AUTHOR DETERMINED BIOLOGICAL UNIT: DIMERIC                           
REMARK 350 SOFTWARE DETERMINED QUATERNARY STRUCTURE: DIMERIC                    
REMARK 350 SOFTWARE USED: PISA                                                  
REMARK 350 TOTAL BURIED SURFACE AREA: 2180 ANGSTROM**2                          
REMARK 350 SURFACE AREA OF THE COMPLEX: 24080 ANGSTROM**2                       
REMARK 350 CHANGE IN SOLVENT FREE ENERGY: -32.0 KCAL/MOL                        
REMARK 350 APPLY THE FOLLOWING TO CHAINS: C, D                                  
REMARK 350   BIOMT1   1  1.000000  0.000000  0.000000        0.00000            
REMARK 350   BIOMT2   1  0.000000  1.000000  0.000000        0.00000            
REMARK 350   BIOMT3   1  0.000000  0.000000  1.000000        0.00000            
REMARK 465                                                                      
REMARK 465 MISSING RESIDUES                                                     
REMARK 465 THE FOLLOWING RESIDUES WERE NOT LOCATED IN THE                       
REMARK 465 EXPERIMENT. (M=MODEL NUMBER; RES=RESIDUE NAME; C=CHAIN               
REMARK 465 IDENTIFIER; SSSEQ=SEQUENCE NUMBER; I=INSERTION CODE.)                
REMARK 465                                                                      
REMARK 465   M RES C SSSEQI                                                     
REMARK 465     ALA A   308                                                      
REMARK 465     GLU A   309                                                      
REMARK 465     ALA B   308                                                      
REMARK 465     GLU B   309                                                      
REMARK 465     GLU C   309                                                      
REMARK 465     LYS D   194                                                      
REMARK 465     THR D   195                                                      
REMARK 465     VAL D   196                                                      
REMARK 465     GLU D   197                                                      
REMARK 465     GLU D   198                                                      
REMARK 465     LEU D   199                                                      
REMARK 465     ILE D   200                                                      
REMARK 465     SER D   201                                                      
REMARK 465     LEU D   202                                                      
REMARK 465     ASP D   203                                                      
REMARK 465     ALA D   204                                                      
REMARK 465     LYS D   205                                                      
REMARK 465     GLU D   206                                                      
REMARK 465     PHE D   207                                                      
REMARK 465     THR D   208                                                      
REMARK 465     LEU D   209                                                      
REMARK 465     GLY D   210                                                      
REMARK 465     SER D   211                                                      
REMARK 465     LYS D   212                                                      
REMARK 465     LYS D   213                                                      
REMARK 465     VAL D   214                                                      
REMARK 465     GLU D   215                                                      
REMARK 465     LYS D   228                                                      
REMARK 465     LYS D   229                                                      
REMARK 465     ARG D   230                                                      
REMARK 465     GLN D   231                                                      
REMARK 465     ALA D   232                                                      
REMARK 465     GLU D   233                                                      
REMARK 465     LEU D   234                                                      
REMARK 465     GLU D   235                                                      
REMARK 465     ALA D   236                                                      
REMARK 465     VAL D   237                                                      
REMARK 465     ILE D   238                                                      
REMARK 465     SER D   239                                                      
REMARK 465     LYS D   240                                                      
REMARK 465     VAL D   241                                                      
REMARK 465     VAL D   242                                                      
REMARK 465     ALA D   243                                                      
REMARK 465     GLU D   244                                                      
REMARK 465     LYS D   245                                                      
REMARK 465     ASN D   246                                                      
REMARK 465     LEU D   247                                                      
REMARK 465     ASP D   248                                                      
REMARK 465     LEU D   249                                                      
REMARK 465     PHE D   250                                                      
REMARK 465     LEU D   251                                                      
REMARK 465     LEU D   263                                                      
REMARK 465     ALA D   264                                                      
REMARK 465     LEU D   265                                                      
REMARK 465     ALA D   266                                                      
REMARK 465     ILE D   267                                                      
REMARK 465     GLY D   268                                                      
REMARK 465     ASN D   269                                                      
REMARK 465     GLU D   270                                                      
REMARK 465     ALA D   271                                                      
REMARK 465     ALA D   272                                                      
REMARK 465     LYS D   273                                                      
REMARK 465     VAL D   274                                                      
REMARK 465     GLU D   275                                                      
REMARK 465     LYS D   276                                                      
REMARK 465     ALA D   277                                                      
REMARK 465     PHE D   278                                                      
REMARK 465     ASN D   279                                                      
REMARK 465     VAL D   280                                                      
REMARK 465     THR D   281                                                      
REMARK 465     LEU D   282                                                      
REMARK 465     GLU D   283                                                      
REMARK 465     ASN D   284                                                      
REMARK 465     ASN D   285                                                      
REMARK 465     THR D   286                                                      
REMARK 465     ALA D   287                                                      
REMARK 465     LEU D   288                                                      
REMARK 465     LEU D   289                                                      
REMARK 465     LYS D   290                                                      
REMARK 465     GLY D   291                                                      
REMARK 465     VAL D   292                                                      
REMARK 465     ALA D   308                                                      
REMARK 465     GLU D   309                                                      
REMARK 500                                                                      
REMARK 500 GEOMETRY AND STEREOCHEMISTRY                                         
REMARK 500 SUBTOPIC: TORSION ANGLES                                             
REMARK 500                                                                      
REMARK 500 TORSION ANGLES OUTSIDE THE EXPECTED RAMACHANDRAN REGIONS:            
REMARK 500 (M=MODEL NUMBER; RES=RESIDUE NAME; C=CHAIN IDENTIFIER;               
REMARK 500 SSEQ=SEQUENCE NUMBER; I=INSERTION CODE).                             
REMARK 500                                                                      
REMARK 500 STANDARD TABLE:                                                      
REMARK 500 FORMAT:(10X,I3,1X,A3,1X,A1,I4,A1,4X,F7.2,3X,F7.2)                    
REMARK 500                                                                      
REMARK 500 EXPECTED VALUES: GJ KLEYWEGT AND TA JONES (1996). PHI/PSI-           
REMARK 500 CHOLOGY: RAMACHANDRAN REVISITED. STRUCTURE 4, 1395 - 1400            
REMARK 500                                                                      
REMARK 500  M RES CSSEQI        PSI       PHI                                   
REMARK 500    HIS A  76      164.69    176.80                                   
REMARK 500    ASN A  77      -25.75   -150.66                                   
REMARK 500    ASP A  85       38.32    -92.55                                   
REMARK 500    HIS A  97       25.04   -143.72                                   
REMARK 500    PRO A 115       44.15    -73.03                                   
REMARK 500    ASN A 131       70.10     42.61                                   
REMARK 500    ALA A 187       -9.75    -56.32                                   
REMARK 500    ASP A 190       94.14     80.79                                   
REMARK 500    SER A 211       -5.43     80.03                                   
REMARK 500    ASP A 223      103.11   -164.59                                   
REMARK 500    ASN A 284       22.18     91.02                                   
REMARK 500    ASN B  77      -22.27   -156.63                                   
REMARK 500    ASP B  85       36.68    -93.24                                   
REMARK 500    HIS B  97       27.00   -145.39                                   
REMARK 500    PRO B 115       46.06    -74.30                                   
REMARK 500    ASN B 131       75.89     46.25                                   
REMARK 500    ALA B 177      -74.10    -33.08                                   
REMARK 500    ALA B 187       -7.12    -54.96                                   
REMARK 500    ASP B 190       89.31     16.68                                   
REMARK 500    LEU B 202      -89.09    -46.54                                   
REMARK 500    ASP B 203       79.02   -101.35                                   
REMARK 500    THR B 208       58.69   -143.23                                   
REMARK 500    SER B 211       -6.33     84.17                                   
REMARK 500    ASP B 223      103.51   -165.10                                   
REMARK 500    ASN B 284       24.65     92.95                                   
REMARK 500    HIS C  76      165.41    177.83                                   
REMARK 500    ASN C  77      -25.58   -151.27                                   
REMARK 500    ASP C  85       37.56    -91.97                                   
REMARK 500    HIS C  97       24.87   -144.30                                   
REMARK 500    PRO C 115       43.78    -73.03                                   
REMARK 500    ALA C 187       -9.57    -57.22                                   
REMARK 500    ASP C 190       94.14     53.15                                   
REMARK 500    SER C 211       -4.89     79.86                                   
REMARK 500    ASP C 223      103.40   -163.92                                   
REMARK 500    ASN C 284       22.42     91.12                                   
REMARK 500    ASN D  77      -22.91   -155.67                                   
REMARK 500    ASP D  85       36.56    -92.85                                   
REMARK 500    HIS D  97       27.79   -145.63                                   
REMARK 500    PRO D 115       46.23    -74.65                                   
REMARK 500    ASN D 131       76.51     45.41                                   
REMARK 500    ALA D 177      -74.17    -33.09                                   
REMARK 500    ALA D 187       -6.46    -55.71                                   
REMARK 500    SER D 192       29.92    -62.03                                   
REMARK 500    ASP D 226      -29.21    -36.64                                   
REMARK 500    ILE D 254      102.80    -35.66                                   
REMARK 500    GLN D 298      -73.52   -108.97                                   
REMARK 500    ASP D 305       40.36    -88.04                                   
REMARK 500                                                                      
REMARK 500 REMARK: NULL                                                         
REMARK 620                                                                      
REMARK 620 METAL COORDINATION                                                   
REMARK 620  (M=MODEL NUMBER; RES=RESIDUE NAME; C=CHAIN IDENTIFIER;              
REMARK 620  SSEQ=SEQUENCE NUMBER; I=INSERTION CODE):                            
REMARK 620                                                                      
REMARK 620 COORDINATION ANGLES FOR:  M RES CSSEQI METAL                         
REMARK 620                              MN A 401  MN                            
REMARK 620 N RES CSSEQI ATOM                                                    
REMARK 620 1 ASP A  75   OD2                                                    
REMARK 620 2 HIS A   9   NE2  82.1                                              
REMARK 620 3 ASP A  13   OD1 117.1  85.2                                        
REMARK 620 4 HOH A 403   O    83.4 159.8  88.9                                  
REMARK 620 N                    1     2     3                                   
REMARK 620                                                                      
REMARK 620 COORDINATION ANGLES FOR:  M RES CSSEQI METAL                         
REMARK 620                              MN A 402  MN                            
REMARK 620 N RES CSSEQI ATOM                                                    
REMARK 620 1 HIS A  97   NE2                                                    
REMARK 620 2 ASP A 149   OD2 107.4                                              
REMARK 620 3 ASP A  15   OD1 112.1  74.2                                        
REMARK 620 4 ASP A  75   OD1  97.2 152.3  84.9                                  
REMARK 620 5 HOH A 403   O   137.0  88.2 110.6  82.2                            
REMARK 620 N                    1     2     3     4                             
REMARK 620                                                                      
REMARK 620 COORDINATION ANGLES FOR:  M RES CSSEQI METAL                         
REMARK 620                              MN B 403  MN                            
REMARK 620 N RES CSSEQI ATOM                                                    
REMARK 620 1 HOH B 405   O                                                      
REMARK 620 2 ASP B  75   OD2  73.1                                              
REMARK 620 3 HIS B   9   NE2 136.1  74.0                                        
REMARK 620 4 ASP B  13   OD1  82.7 103.9  77.9                                  
REMARK 620 N                    1     2     3                                   
REMARK 620                                                                      
REMARK 620 COORDINATION ANGLES FOR:  M RES CSSEQI METAL                         
REMARK 620                              MN B 404  MN                            
REMARK 620 N RES CSSEQI ATOM                                                    
REMARK 620 1 HOH B 405   O                                                      
REMARK 620 2 HIS B  97   NE2 137.3                                              
REMARK 620 3 ASP B  75   OD1  73.0  85.4                                        
REMARK 620 4 ASP B  15   OD1 108.0 105.4  83.0                                  
REMARK 620 5 ASP B 149   OD2 101.0 109.5 161.2  81.9                            
REMARK 620 N                    1     2     3     4                             
REMARK 620                                                                      
REMARK 620 COORDINATION ANGLES FOR:  M RES CSSEQI METAL                         
REMARK 620                              MN C 405  MN                            
REMARK 620 N RES CSSEQI ATOM                                                    
REMARK 620 1 ASP C  75   OD2                                                    
REMARK 620 2 HOH C 407   O    79.2                                              
REMARK 620 3 HIS C   9   NE2  84.4 159.9                                        
REMARK 620 4 ASP C  13   OD1 116.6  89.3  87.8                                  
REMARK 620 N                    1     2     3                                   
REMARK 620                                                                      
REMARK 620 COORDINATION ANGLES FOR:  M RES CSSEQI METAL                         
REMARK 620                              MN C 406  MN                            
REMARK 620 N RES CSSEQI ATOM                                                    
REMARK 620 1 HIS C  97   NE2                                                    
REMARK 620 2 HOH C 407   O   121.1                                              
REMARK 620 3 ASP C 149   OD2 106.1  99.9                                        
REMARK 620 4 ASP C  15   OD1 109.3 125.9  82.8                                  
REMARK 620 5 ASP C  75   OD1  86.9  77.7 165.7  87.2                            
REMARK 620 N                    1     2     3     4                             
REMARK 620                                                                      
REMARK 620 COORDINATION ANGLES FOR:  M RES CSSEQI METAL                         
REMARK 620                              MN D 407  MN                            
REMARK 620 N RES CSSEQI ATOM                                                    
REMARK 620 1 HIS D   9   NE2                                                    
REMARK 620 2 ASP D  75   OD2  75.8                                              
REMARK 620 3 ASP D  13   OD1  79.5 113.5                                        
REMARK 620 N                    1     2                                         
REMARK 620                                                                      
REMARK 620 COORDINATION ANGLES FOR:  M RES CSSEQI METAL                         
REMARK 620                              MN D 408  MN                            
REMARK 620 N RES CSSEQI ATOM                                                    
REMARK 620 1 HIS D  97   NE2                                                    
REMARK 620 2 ASP D 149   OD2  91.5                                              
REMARK 620 3 ASP D  15   OD1 100.8  77.4                                        
REMARK 620 4 ASP D  75   OD1  87.1 175.2  98.3                                  
REMARK 620 5 HOH D 410   O    84.9  79.3 156.1 105.2                            
REMARK 620 N                    1     2     3     4                             
REMARK 800                                                                      
REMARK 800 SITE                                                                 
REMARK 800 SITE_IDENTIFIER: AC1                                                 
REMARK 800 EVIDENCE_CODE: SOFTWARE                                              
REMARK 800 SITE_DESCRIPTION: BINDING SITE FOR RESIDUE MN A 401                  
REMARK 800 SITE_IDENTIFIER: AC2                                                 
REMARK 800 EVIDENCE_CODE: SOFTWARE                                              
REMARK 800 SITE_DESCRIPTION: BINDING SITE FOR RESIDUE MN A 402                  
REMARK 800 SITE_IDENTIFIER: AC3                                                 
REMARK 800 EVIDENCE_CODE: SOFTWARE                                              
REMARK 800 SITE_DESCRIPTION: BINDING SITE FOR RESIDUE MN B 403                  
REMARK 800 SITE_IDENTIFIER: AC4                                                 
REMARK 800 EVIDENCE_CODE: SOFTWARE                                              
REMARK 800 SITE_DESCRIPTION: BINDING SITE FOR RESIDUE MN B 404                  
REMARK 800 SITE_IDENTIFIER: AC5                                                 
REMARK 800 EVIDENCE_CODE: SOFTWARE                                              
REMARK 800 SITE_DESCRIPTION: BINDING SITE FOR RESIDUE MN C 405                  
REMARK 800 SITE_IDENTIFIER: AC6                                                 
REMARK 800 EVIDENCE_CODE: SOFTWARE                                              
REMARK 800 SITE_DESCRIPTION: BINDING SITE FOR RESIDUE MN C 406                  
REMARK 800 SITE_IDENTIFIER: AC7                                                 
REMARK 800 EVIDENCE_CODE: SOFTWARE                                              
REMARK 800 SITE_DESCRIPTION: BINDING SITE FOR RESIDUE MN D 407                  
REMARK 800 SITE_IDENTIFIER: AC8                                                 
REMARK 800 EVIDENCE_CODE: SOFTWARE                                              
REMARK 800 SITE_DESCRIPTION: BINDING SITE FOR RESIDUE MN D 408                  
REMARK 900                                                                      
REMARK 900 RELATED ENTRIES                                                      
REMARK 900 RELATED ID: 1K20   RELATED DB: PDB                                   
REMARK 900 INORGANIC PYROPHOSPHATASE (FAMILY II) FROM STREPTOCOCCUS             
REMARK 900 GORDONII                                                             
DBREF  1K23 A    1   309  UNP    P37487   PPAC_BACSU       1    309             
DBREF  1K23 B    1   309  UNP    P37487   PPAC_BACSU       1    309             
DBREF  1K23 C    1   309  UNP    P37487   PPAC_BACSU       1    309             
DBREF  1K23 D    1   309  UNP    P37487   PPAC_BACSU       1    309             
SEQADV 1K23 MSE A    1  UNP  P37487    MET     1 MODIFIED RESIDUE               
SEQADV 1K23 MSE A  126  UNP  P37487    MET   126 MODIFIED RESIDUE               
SEQADV 1K23 MSE A  142  UNP  P37487    MET   142 MODIFIED RESIDUE               
SEQADV 1K23 MSE A  184  UNP  P37487    MET   184 MODIFIED RESIDUE               
SEQADV 1K23 MSE A  307  UNP  P37487    MET   307 MODIFIED RESIDUE               
SEQADV 1K23 MSE B    1  UNP  P37487    MET     1 MODIFIED RESIDUE               
SEQADV 1K23 MSE B  126  UNP  P37487    MET   126 MODIFIED RESIDUE               
SEQADV 1K23 MSE B  142  UNP  P37487    MET   142 MODIFIED RESIDUE               
SEQADV 1K23 MSE B  184  UNP  P37487    MET   184 MODIFIED RESIDUE               
SEQADV 1K23 MSE B  307  UNP  P37487    MET   307 MODIFIED RESIDUE               
SEQADV 1K23 MSE C    1  UNP  P37487    MET     1 MODIFIED RESIDUE               
SEQADV 1K23 MSE C  126  UNP  P37487    MET   126 MODIFIED RESIDUE               
SEQADV 1K23 MSE C  142  UNP  P37487    MET   142 MODIFIED RESIDUE               
SEQADV 1K23 MSE C  184  UNP  P37487    MET   184 MODIFIED RESIDUE               
SEQADV 1K23 MSE C  307  UNP  P37487    MET   307 MODIFIED RESIDUE               
SEQADV 1K23 MSE D    1  UNP  P37487    MET     1 MODIFIED RESIDUE               
SEQADV 1K23 MSE D  126  UNP  P37487    MET   126 MODIFIED RESIDUE               
SEQADV 1K23 MSE D  142  UNP  P37487    MET   142 MODIFIED RESIDUE               
SEQADV 1K23 MSE D  184  UNP  P37487    MET   184 MODIFIED RESIDUE               
SEQADV 1K23 MSE D  307  UNP  P37487    MET   307 MODIFIED RESIDUE               
SEQRES   1 A  309  MSE GLU LYS ILE LEU ILE PHE GLY HIS GLN ASN PRO ASP          
SEQRES   2 A  309  THR ASP THR ILE CYS SER ALA ILE ALA TYR ALA ASP LEU          
SEQRES   3 A  309  LYS ASN LYS LEU GLY PHE ASN ALA GLU PRO VAL ARG LEU          
SEQRES   4 A  309  GLY GLN VAL ASN GLY GLU THR GLN TYR ALA LEU ASP TYR          
SEQRES   5 A  309  PHE LYS GLN GLU SER PRO ARG LEU VAL GLU THR ALA ALA          
SEQRES   6 A  309  ASN GLU VAL ASN GLY VAL ILE LEU VAL ASP HIS ASN GLU          
SEQRES   7 A  309  ARG GLN GLN SER ILE LYS ASP ILE GLU GLU VAL GLN VAL          
SEQRES   8 A  309  LEU GLU VAL ILE ASP HIS HIS ARG ILE ALA ASN PHE GLU          
SEQRES   9 A  309  THR ALA GLU PRO LEU TYR TYR ARG ALA GLU PRO VAL GLY          
SEQRES  10 A  309  CYS THR ALA THR ILE LEU ASN LYS MSE TYR LYS GLU ASN          
SEQRES  11 A  309  ASN VAL LYS ILE GLU LYS GLU ILE ALA GLY LEU MSE LEU          
SEQRES  12 A  309  SER ALA ILE ILE SER ASP SER LEU LEU PHE LYS SER PRO          
SEQRES  13 A  309  THR CYS THR ASP GLN ASP VAL ALA ALA ALA LYS GLU LEU          
SEQRES  14 A  309  ALA GLU ILE ALA GLY VAL ASP ALA GLU GLU TYR GLY LEU          
SEQRES  15 A  309  ASN MSE LEU LYS ALA GLY ALA ASP LEU SER LYS LYS THR          
SEQRES  16 A  309  VAL GLU GLU LEU ILE SER LEU ASP ALA LYS GLU PHE THR          
SEQRES  17 A  309  LEU GLY SER LYS LYS VAL GLU ILE ALA GLN VAL ASN THR          
SEQRES  18 A  309  VAL ASP ILE GLU ASP VAL LYS LYS ARG GLN ALA GLU LEU          
SEQRES  19 A  309  GLU ALA VAL ILE SER LYS VAL VAL ALA GLU LYS ASN LEU          
SEQRES  20 A  309  ASP LEU PHE LEU LEU VAL ILE THR ASP ILE LEU GLU ASN          
SEQRES  21 A  309  ASP SER LEU ALA LEU ALA ILE GLY ASN GLU ALA ALA LYS          
SEQRES  22 A  309  VAL GLU LYS ALA PHE ASN VAL THR LEU GLU ASN ASN THR          
SEQRES  23 A  309  ALA LEU LEU LYS GLY VAL VAL SER ARG LYS LYS GLN VAL          
SEQRES  24 A  309  VAL PRO VAL LEU THR ASP ALA MSE ALA GLU                      
SEQRES   1 B  309  MSE GLU LYS ILE LEU ILE PHE GLY HIS GLN ASN PRO ASP          
SEQRES   2 B  309  THR ASP THR ILE CYS SER ALA ILE ALA TYR ALA ASP LEU          
SEQRES   3 B  309  LYS ASN LYS LEU GLY PHE ASN ALA GLU PRO VAL ARG LEU          
SEQRES   4 B  309  GLY GLN VAL ASN GLY GLU THR GLN TYR ALA LEU ASP TYR          
SEQRES   5 B  309  PHE LYS GLN GLU SER PRO ARG LEU VAL GLU THR ALA ALA          
SEQRES   6 B  309  ASN GLU VAL ASN GLY VAL ILE LEU VAL ASP HIS ASN GLU          
SEQRES   7 B  309  ARG GLN GLN SER ILE LYS ASP ILE GLU GLU VAL GLN VAL          
SEQRES   8 B  309  LEU GLU VAL ILE ASP HIS HIS ARG ILE ALA ASN PHE GLU          
SEQRES   9 B  309  THR ALA GLU PRO LEU TYR TYR ARG ALA GLU PRO VAL GLY          
SEQRES  10 B  309  CYS THR ALA THR ILE LEU ASN LYS MSE TYR LYS GLU ASN          
SEQRES  11 B  309  ASN VAL LYS ILE GLU LYS GLU ILE ALA GLY LEU MSE LEU          
SEQRES  12 B  309  SER ALA ILE ILE SER ASP SER LEU LEU PHE LYS SER PRO          
SEQRES  13 B  309  THR CYS THR ASP GLN ASP VAL ALA ALA ALA LYS GLU LEU          
SEQRES  14 B  309  ALA GLU ILE ALA GLY VAL ASP ALA GLU GLU TYR GLY LEU          
SEQRES  15 B  309  ASN MSE LEU LYS ALA GLY ALA ASP LEU SER LYS LYS THR          
SEQRES  16 B  309  VAL GLU GLU LEU ILE SER LEU ASP ALA LYS GLU PHE THR          
SEQRES  17 B  309  LEU GLY SER LYS LYS VAL GLU ILE ALA GLN VAL ASN THR          
SEQRES  18 B  309  VAL ASP ILE GLU ASP VAL LYS LYS ARG GLN ALA GLU LEU          
SEQRES  19 B  309  GLU ALA VAL ILE SER LYS VAL VAL ALA GLU LYS ASN LEU          
SEQRES  20 B  309  ASP LEU PHE LEU LEU VAL ILE THR ASP ILE LEU GLU ASN          
SEQRES  21 B  309  ASP SER LEU ALA LEU ALA ILE GLY ASN GLU ALA ALA LYS          
SEQRES  22 B  309  VAL GLU LYS ALA PHE ASN VAL THR LEU GLU ASN ASN THR          
SEQRES  23 B  309  ALA LEU LEU LYS GLY VAL VAL SER ARG LYS LYS GLN VAL          
SEQRES  24 B  309  VAL PRO VAL LEU THR ASP ALA MSE ALA GLU                      
SEQRES   1 C  309  MSE GLU LYS ILE LEU ILE PHE GLY HIS GLN ASN PRO ASP          
SEQRES   2 C  309  THR ASP THR ILE CYS SER ALA ILE ALA TYR ALA ASP LEU          
SEQRES   3 C  309  LYS ASN LYS LEU GLY PHE ASN ALA GLU PRO VAL ARG LEU          
SEQRES   4 C  309  GLY GLN VAL ASN GLY GLU THR GLN TYR ALA LEU ASP TYR          
SEQRES   5 C  309  PHE LYS GLN GLU SER PRO ARG LEU VAL GLU THR ALA ALA          
SEQRES   6 C  309  ASN GLU VAL ASN GLY VAL ILE LEU VAL ASP HIS ASN GLU          
SEQRES   7 C  309  ARG GLN GLN SER ILE LYS ASP ILE GLU GLU VAL GLN VAL          
SEQRES   8 C  309  LEU GLU VAL ILE ASP HIS HIS ARG ILE ALA ASN PHE GLU          
SEQRES   9 C  309  THR ALA GLU PRO LEU TYR TYR ARG ALA GLU PRO VAL GLY          
SEQRES  10 C  309  CYS THR ALA THR ILE LEU ASN LYS MSE TYR LYS GLU ASN          
SEQRES  11 C  309  ASN VAL LYS ILE GLU LYS GLU ILE ALA GLY LEU MSE LEU          
SEQRES  12 C  309  SER ALA ILE ILE SER ASP SER LEU LEU PHE LYS SER PRO          
SEQRES  13 C  309  THR CYS THR ASP GLN ASP VAL ALA ALA ALA LYS GLU LEU          
SEQRES  14 C  309  ALA GLU ILE ALA GLY VAL ASP ALA GLU GLU TYR GLY LEU          
SEQRES  15 C  309  ASN MSE LEU LYS ALA GLY ALA ASP LEU SER LYS LYS THR          
SEQRES  16 C  309  VAL GLU GLU LEU ILE SER LEU ASP ALA LYS GLU PHE THR          
SEQRES  17 C  309  LEU GLY SER LYS LYS VAL GLU ILE ALA GLN VAL ASN THR          
SEQRES  18 C  309  VAL ASP ILE GLU ASP VAL LYS LYS ARG GLN ALA GLU LEU          
SEQRES  19 C  309  GLU ALA VAL ILE SER LYS VAL VAL ALA GLU LYS ASN LEU          
SEQRES  20 C  309  ASP LEU PHE LEU LEU VAL ILE THR ASP ILE LEU GLU ASN          
SEQRES  21 C  309  ASP SER LEU ALA LEU ALA ILE GLY ASN GLU ALA ALA LYS          
SEQRES  22 C  309  VAL GLU LYS ALA PHE ASN VAL THR LEU GLU ASN ASN THR          
SEQRES  23 C  309  ALA LEU LEU LYS GLY VAL VAL SER ARG LYS LYS GLN VAL          
SEQRES  24 C  309  VAL PRO VAL LEU THR ASP ALA MSE ALA GLU                      
SEQRES   1 D  309  MSE GLU LYS ILE LEU ILE PHE GLY HIS GLN ASN PRO ASP          
SEQRES   2 D  309  THR ASP THR ILE CYS SER ALA ILE ALA TYR ALA ASP LEU          
SEQRES   3 D  309  LYS ASN LYS LEU GLY PHE ASN ALA GLU PRO VAL ARG LEU          
SEQRES   4 D  309  GLY GLN VAL ASN GLY GLU THR GLN TYR ALA LEU ASP TYR          
SEQRES   5 D  309  PHE LYS GLN GLU SER PRO ARG LEU VAL GLU THR ALA ALA          
SEQRES   6 D  309  ASN GLU VAL ASN GLY VAL ILE LEU VAL ASP HIS ASN GLU          
SEQRES   7 D  309  ARG GLN GLN SER ILE LYS ASP ILE GLU GLU VAL GLN VAL          
SEQRES   8 D  309  LEU GLU VAL ILE ASP HIS HIS ARG ILE ALA ASN PHE GLU          
SEQRES   9 D  309  THR ALA GLU PRO LEU TYR TYR ARG ALA GLU PRO VAL GLY          
SEQRES  10 D  309  CYS THR ALA THR ILE LEU ASN LYS MSE TYR LYS GLU ASN          
SEQRES  11 D  309  ASN VAL LYS ILE GLU LYS GLU ILE ALA GLY LEU MSE LEU          
SEQRES  12 D  309  SER ALA ILE ILE SER ASP SER LEU LEU PHE LYS SER PRO          
SEQRES  13 D  309  THR CYS THR ASP GLN ASP VAL ALA ALA ALA LYS GLU LEU          
SEQRES  14 D  309  ALA GLU ILE ALA GLY VAL ASP ALA GLU GLU TYR GLY LEU          
SEQRES  15 D  309  ASN MSE LEU LYS ALA GLY ALA ASP LEU SER LYS LYS THR          
SEQRES  16 D  309  VAL GLU GLU LEU ILE SER LEU ASP ALA LYS GLU PHE THR          
SEQRES  17 D  309  LEU GLY SER LYS LYS VAL GLU ILE ALA GLN VAL ASN THR          
SEQRES  18 D  309  VAL ASP ILE GLU ASP VAL LYS LYS ARG GLN ALA GLU LEU          
SEQRES  19 D  309  GLU ALA VAL ILE SER LYS VAL VAL ALA GLU LYS ASN LEU          
SEQRES  20 D  309  ASP LEU PHE LEU LEU VAL ILE THR ASP ILE LEU GLU ASN          
SEQRES  21 D  309  ASP SER LEU ALA LEU ALA ILE GLY ASN GLU ALA ALA LYS          
SEQRES  22 D  309  VAL GLU LYS ALA PHE ASN VAL THR LEU GLU ASN ASN THR          
SEQRES  23 D  309  ALA LEU LEU LYS GLY VAL VAL SER ARG LYS LYS GLN VAL          
SEQRES  24 D  309  VAL PRO VAL LEU THR ASP ALA MSE ALA GLU                      
MODRES 1K23 MSE A    1  MET  SELENOMETHIONINE                                   
MODRES 1K23 MSE A  126  MET  SELENOMETHIONINE                                   
MODRES 1K23 MSE A  142  MET  SELENOMETHIONINE                                   
MODRES 1K23 MSE A  184  MET  SELENOMETHIONINE                                   
MODRES 1K23 MSE A  307  MET  SELENOMETHIONINE                                   
MODRES 1K23 MSE B    1  MET  SELENOMETHIONINE                                   
MODRES 1K23 MSE B  126  MET  SELENOMETHIONINE                                   
MODRES 1K23 MSE B  142  MET  SELENOMETHIONINE                                   
MODRES 1K23 MSE B  184  MET  SELENOMETHIONINE                                   
MODRES 1K23 MSE B  307  MET  SELENOMETHIONINE                                   
MODRES 1K23 MSE C    1  MET  SELENOMETHIONINE                                   
MODRES 1K23 MSE C  126  MET  SELENOMETHIONINE                                   
MODRES 1K23 MSE C  142  MET  SELENOMETHIONINE                                   
MODRES 1K23 MSE C  184  MET  SELENOMETHIONINE                                   
MODRES 1K23 MSE C  307  MET  SELENOMETHIONINE                                   
MODRES 1K23 MSE D    1  MET  SELENOMETHIONINE                                   
MODRES 1K23 MSE D  126  MET  SELENOMETHIONINE                                   
MODRES 1K23 MSE D  142  MET  SELENOMETHIONINE                                   
MODRES 1K23 MSE D  184  MET  SELENOMETHIONINE                                   
MODRES 1K23 MSE D  307  MET  SELENOMETHIONINE                                   
HET    MSE  A   1       8                                                       
HET    MSE  A 126       8                                                       
HET    MSE  A 142       8                                                       
HET    MSE  A 184       8                                                       
HET    MSE  A 307       8                                                       
HET    MSE  B   1       8                                                       
HET    MSE  B 126       8                                                       
HET    MSE  B 142       8                                                       
HET    MSE  B 184       8                                                       
HET    MSE  B 307       8                                                       
HET    MSE  C   1       8                                                       
HET    MSE  C 126       8                                                       
HET    MSE  C 142       8                                                       
HET    MSE  C 184       8                                                       
HET    MSE  C 307       8                                                       
HET    MSE  D   1       8                                                       
HET    MSE  D 126       8                                                       
HET    MSE  D 142       8                                                       
HET    MSE  D 184       8                                                       
HET    MSE  D 307       8                                                       
HET     MN  A 401       1                                                       
HET     MN  A 402       1                                                       
HET     MN  B 403       1                                                       
HET     MN  B 404       1                                                       
HET     MN  C 405       1                                                       
HET     MN  C 406       1                                                       
HET     MN  D 407       1                                                       
HET     MN  D 408       1                                                       
HETNAM     MSE SELENOMETHIONINE                                                 
HETNAM      MN MANGANESE (II) ION                                               
FORMUL   1  MSE    20(C5 H11 N O2 SE)                                           
FORMUL   5   MN    8(MN 2+)                                                     
FORMUL  13  HOH   *58(H2 O)                                                     
HELIX    1   1 ASP A   13  LEU A   30  1                                  18    
HELIX    2   2 ASN A   43  PHE A   53  1                                  11    
HELIX    3   3 GLU A   78  SER A   82  5                                   5    
HELIX    4   4 ASP A   85  VAL A   89  5                                   5    
HELIX    5   5 CYS A  118  ASN A  130  1                                  13    
HELIX    6   6 GLU A  135  LEU A  151  1                                  17    
HELIX    7   7 THR A  159  ALA A  173  1                                  15    
HELIX    8   8 ASP A  176  ALA A  187  1                                  12    
HELIX    9   9 THR A  195  LEU A  202  1                                   8    
HELIX   10  10 THR A  208  LYS A  212  5                                   5    
HELIX   11  11 ASP A  223  LYS A  229  1                                   7    
HELIX   12  12 ARG A  230  LYS A  245  1                                  16    
HELIX   13  13 ALA A  272  PHE A  278  1                                   7    
HELIX   14  14 VAL A  299  ASP A  305  1                                   7    
HELIX   15  15 ASP B   13  LEU B   30  1                                  18    
HELIX   16  16 ASN B   43  PHE B   53  1                                  11    
HELIX   17  17 GLU B   78  SER B   82  5                                   5    
HELIX   18  18 ASP B   85  VAL B   89  5                                   5    
HELIX   19  19 CYS B  118  ASN B  130  1                                  13    
HELIX   20  20 GLU B  135  LEU B  151  1                                  17    
HELIX   21  21 THR B  159  ALA B  173  1                                  15    
HELIX   22  22 ASP B  176  ALA B  187  1                                  12    
HELIX   23  23 THR B  195  ILE B  200  1                                   6    
HELIX   24  24 THR B  208  LYS B  212  5                                   5    
HELIX   25  25 ASP B  223  LYS B  229  1                                   7    
HELIX   26  26 ARG B  230  LYS B  245  1                                  16    
HELIX   27  27 ALA B  272  PHE B  278  1                                   7    
HELIX   28  28 VAL B  299  ASP B  305  1                                   7    
HELIX   29  29 ASP C   13  LEU C   30  1                                  18    
HELIX   30  30 ASN C   43  PHE C   53  1                                  11    
HELIX   31  31 GLU C   78  SER C   82  5                                   5    
HELIX   32  32 ASP C   85  VAL C   89  5                                   5    
HELIX   33  33 CYS C  118  ASN C  130  1                                  13    
HELIX   34  34 GLU C  135  LEU C  151  1                                  17    
HELIX   35  35 THR C  159  ALA C  173  1                                  15    
HELIX   36  36 ASP C  176  ALA C  187  1                                  12    
HELIX   37  37 THR C  195  ILE C  200  1                                   6    
HELIX   38  38 THR C  208  LYS C  212  5                                   5    
HELIX   39  39 ASP C  223  LYS C  229  1                                   7    
HELIX   40  40 ARG C  230  LYS C  245  1                                  16    
HELIX   41  41 ALA C  272  PHE C  278  1                                   7    
HELIX   42  42 VAL C  299  ASP C  305  1                                   7    
HELIX   43  43 ASP D   13  LEU D   30  1                                  18    
HELIX   44  44 ASN D   43  PHE D   53  1                                  11    
HELIX   45  45 GLU D   78  SER D   82  5                                   5    
HELIX   46  46 ASP D   85  VAL D   89  5                                   5    
HELIX   47  47 CYS D  118  ASN D  130  1                                  13    
HELIX   48  48 GLU D  135  LEU D  151  1                                  17    
HELIX   49  49 THR D  159  ALA D  173  1                                  15    
HELIX   50  50 ASP D  176  ALA D  187  1                                  12    
HELIX   51  51 GLN D  298  ASP D  305  1                                   8    
SHEET    1   A12 ARG A  59  LEU A  60  0                                        
SHEET    2   A12 ASN A  33  ARG A  38  1  N  ARG A  38   O  ARG A  59           
SHEET    3   A12 LYS A   3  PHE A   7  1  N  ILE A   6   O  GLU A  35           
SHEET    4   A12 GLY A  70  VAL A  74  1  O  ILE A  72   N  LEU A   5           
SHEET    5   A12 GLN A  90  ASP A  96  1  O  ILE A  95   N  LEU A  73           
SHEET    6   A12 TYR A 110  ALA A 113  1  O  ARG A 112   N  VAL A  94           
SHEET    7   A12 TYR B 110  ALA B 113 -1  O  TYR B 111   N  ALA A 113           
SHEET    8   A12 GLN B  90  ASP B  96  1  N  VAL B  94   O  ARG B 112           
SHEET    9   A12 GLY B  70  VAL B  74  1  N  VAL B  71   O  LEU B  92           
SHEET   10   A12 LYS B   3  PHE B   7  1  N  LEU B   5   O  ILE B  72           
SHEET   11   A12 ASN B  33  ARG B  38  1  O  ASN B  33   N  ILE B   4           
SHEET   12   A12 ARG B  59  LEU B  60  1  O  ARG B  59   N  ARG B  38           
SHEET    1   B 5 ASP A 203  PHE A 207  0                                        
SHEET    2   B 5 VAL A 214  THR A 221 -1  O  VAL A 214   N  PHE A 207           
SHEET    3   B 5 LEU A 249  ASP A 256  1  O  VAL A 253   N  ALA A 217           
SHEET    4   B 5 ASP A 261  GLY A 268 -1  O  LEU A 263   N  ILE A 254           
SHEET    5   B 5 THR A 286  LEU A 289 -1  O  ALA A 287   N  ALA A 264           
SHEET    1   C 5 ASP B 203  PHE B 207  0                                        
SHEET    2   C 5 VAL B 214  THR B 221 -1  O  VAL B 214   N  PHE B 207           
SHEET    3   C 5 LEU B 249  ASP B 256  1  O  VAL B 253   N  ALA B 217           
SHEET    4   C 5 ASP B 261  GLY B 268 -1  O  LEU B 263   N  ILE B 254           
SHEET    5   C 5 THR B 286  LEU B 289 -1  O  ALA B 287   N  ALA B 264           
SHEET    1   D12 ARG C  59  LEU C  60  0                                        
SHEET    2   D12 ASN C  33  ARG C  38  1  N  ARG C  38   O  ARG C  59           
SHEET    3   D12 LYS C   3  PHE C   7  1  N  ILE C   4   O  ASN C  33           
SHEET    4   D12 GLY C  70  VAL C  74  1  O  ILE C  72   N  LEU C   5           
SHEET    5   D12 GLN C  90  ASP C  96  1  O  ILE C  95   N  LEU C  73           
SHEET    6   D12 TYR C 110  ALA C 113  1  O  ARG C 112   N  VAL C  94           
SHEET    7   D12 TYR D 110  ALA D 113 -1  O  TYR D 111   N  ALA C 113           
SHEET    8   D12 GLN D  90  ASP D  96  1  N  VAL D  94   O  ARG D 112           
SHEET    9   D12 GLY D  70  VAL D  74  1  N  VAL D  71   O  LEU D  92           
SHEET   10   D12 LYS D   3  PHE D   7  1  N  LEU D   5   O  ILE D  72           
SHEET   11   D12 ASN D  33  ARG D  38  1  O  ASN D  33   N  ILE D   4           
SHEET   12   D12 ARG D  59  LEU D  60  1  O  ARG D  59   N  ARG D  38           
SHEET    1   E 5 ASP C 203  PHE C 207  0                                        
SHEET    2   E 5 VAL C 214  THR C 221 -1  O  VAL C 214   N  PHE C 207           
SHEET    3   E 5 LEU C 249  ASP C 256  1  O  VAL C 253   N  ALA C 217           
SHEET    4   E 5 ASP C 261  GLY C 268 -1  O  LEU C 263   N  ILE C 254           
SHEET    5   E 5 THR C 286  LEU C 289 -1  O  ALA C 287   N  ALA C 264           
SHEET    1   F 2 ASN D 220  THR D 221  0                                        
SHEET    2   F 2 THR D 255  ASP D 256  1  O  THR D 255   N  THR D 221           
LINK         C   MSE A   1                 N   GLU A   2     1555   1555  1.33  
LINK         C   LYS A 125                 N   MSE A 126     1555   1555  1.32  
LINK         C   MSE A 126                 N   TYR A 127     1555   1555  1.32  
LINK         C   LEU A 141                 N   MSE A 142     1555   1555  1.33  
LINK         C   MSE A 142                 N   LEU A 143     1555   1555  1.33  
LINK         C   ASN A 183                 N   MSE A 184     1555   1555  1.33  
LINK         C   MSE A 184                 N   LEU A 185     1555   1555  1.33  
LINK         C   ALA A 306                 N   MSE A 307     1555   1555  1.34  
LINK        MN    MN A 401                 OD2 ASP A  75     1555   1555  1.97  
LINK        MN    MN A 401                 NE2 HIS A   9     1555   1555  2.40  
LINK        MN    MN A 401                 OD1 ASP A  13     1555   1555  1.86  
LINK        MN    MN A 401                 O   HOH A 403     1555   1555  2.13  
LINK        MN    MN A 402                 NE2 HIS A  97     1555   1555  1.97  
LINK        MN    MN A 402                 OD2 ASP A 149     1555   1555  2.19  
LINK        MN    MN A 402                 OD1 ASP A  15     1555   1555  2.12  
LINK        MN    MN A 402                 OD1 ASP A  75     1555   1555  2.04  
LINK        MN    MN A 402                 O   HOH A 403     1555   1555  1.95  
LINK         C   MSE B   1                 N   GLU B   2     1555   1555  1.33  
LINK         C   LYS B 125                 N   MSE B 126     1555   1555  1.33  
LINK         C   MSE B 126                 N   TYR B 127     1555   1555  1.33  
LINK         C   LEU B 141                 N   MSE B 142     1555   1555  1.33  
LINK         C   MSE B 142                 N   LEU B 143     1555   1555  1.33  
LINK         C   ASN B 183                 N   MSE B 184     1555   1555  1.33  
LINK         C   MSE B 184                 N   LEU B 185     1555   1555  1.33  
LINK         C   ALA B 306                 N   MSE B 307     1555   1555  1.32  
LINK        MN    MN B 403                 O   HOH B 405     1555   1555  2.19  
LINK        MN    MN B 403                 OD2 ASP B  75     1555   1555  2.10  
LINK        MN    MN B 403                 NE2 HIS B   9     1555   1555  2.51  
LINK        MN    MN B 403                 OD1 ASP B  13     1555   1555  1.90  
LINK        MN    MN B 404                 O   HOH B 405     1555   1555  1.84  
LINK        MN    MN B 404                 NE2 HIS B  97     1555   1555  2.17  
LINK        MN    MN B 404                 OD1 ASP B  75     1555   1555  2.29  
LINK        MN    MN B 404                 OD1 ASP B  15     1555   1555  2.03  
LINK        MN    MN B 404                 OD2 ASP B 149     1555   1555  1.91  
LINK         C   MSE C   1                 N   GLU C   2     1555   1555  1.33  
LINK         C   LYS C 125                 N   MSE C 126     1555   1555  1.33  
LINK         C   MSE C 126                 N   TYR C 127     1555   1555  1.33  
LINK         C   LEU C 141                 N   MSE C 142     1555   1555  1.33  
LINK         C   MSE C 142                 N   LEU C 143     1555   1555  1.33  
LINK         C   ASN C 183                 N   MSE C 184     1555   1555  1.33  
LINK         C   MSE C 184                 N   LEU C 185     1555   1555  1.33  
LINK         C   ALA C 306                 N   MSE C 307     1555   1555  1.33  
LINK         C   MSE C 307                 N   ALA C 308     1555   1555  1.34  
LINK        MN    MN C 405                 OD2 ASP C  75     1555   1555  1.99  
LINK        MN    MN C 405                 O   HOH C 407     1555   1555  2.29  
LINK        MN    MN C 405                 NE2 HIS C   9     1555   1555  2.28  
LINK        MN    MN C 405                 OD1 ASP C  13     1555   1555  1.89  
LINK        MN    MN C 406                 NE2 HIS C  97     1555   1555  2.24  
LINK        MN    MN C 406                 O   HOH C 407     1555   1555  1.79  
LINK        MN    MN C 406                 OD2 ASP C 149     1555   1555  1.97  
LINK        MN    MN C 406                 OD1 ASP C  15     1555   1555  1.95  
LINK        MN    MN C 406                 OD1 ASP C  75     1555   1555  2.16  
LINK         C   MSE D   1                 N   GLU D   2     1555   1555  1.33  
LINK         C   LYS D 125                 N   MSE D 126     1555   1555  1.33  
LINK         C   MSE D 126                 N   TYR D 127     1555   1555  1.33  
LINK         C   LEU D 141                 N   MSE D 142     1555   1555  1.33  
LINK         C   MSE D 142                 N   LEU D 143     1555   1555  1.33  
LINK         C   ASN D 183                 N   MSE D 184     1555   1555  1.33  
LINK         C   MSE D 184                 N   LEU D 185     1555   1555  1.33  
LINK         C   ALA D 306                 N   MSE D 307     1555   1555  1.34  
LINK        MN    MN D 407                 NE2 HIS D   9     1555   1555  2.54  
LINK        MN    MN D 407                 OD2 ASP D  75     1555   1555  1.98  
LINK        MN    MN D 407                 OD1 ASP D  13     1555   1555  1.79  
LINK        MN    MN D 408                 NE2 HIS D  97     1555   1555  2.44  
LINK        MN    MN D 408                 OD2 ASP D 149     1555   1555  2.24  
LINK        MN    MN D 408                 OD1 ASP D  15     1555   1555  1.90  
LINK        MN    MN D 408                 OD1 ASP D  75     1555   1555  1.94  
LINK        MN    MN D 408                 O   HOH D 410     1555   1555  1.69  
SITE     1 AC1  4 HIS A   9  ASP A  13  ASP A  75  HOH A 403                    
SITE     1 AC2  6 ASP A  15  ASP A  75  HIS A  97  THR A 119                    
SITE     2 AC2  6 ASP A 149  HOH A 403                                          
SITE     1 AC3  4 HIS B   9  ASP B  13  ASP B  75  HOH B 405                    
SITE     1 AC4  6 ASP B  15  ASP B  75  HIS B  97  THR B 119                    
SITE     2 AC4  6 ASP B 149  HOH B 405                                          
SITE     1 AC5  4 HIS C   9  ASP C  13  ASP C  75  HOH C 407                    
SITE     1 AC6  6 ASP C  15  ASP C  75  HIS C  97  THR C 119                    
SITE     2 AC6  6 ASP C 149  HOH C 407                                          
SITE     1 AC7  5 HIS D   9  ASP D  13  ASP D  75   MN D 408                    
SITE     2 AC7  5 HOH D 410                                                     
SITE     1 AC8  7 ASP D  15  ASP D  75  HIS D  97  THR D 119                    
SITE     2 AC8  7 ASP D 149   MN D 407  HOH D 410                               
CRYST1   80.290  130.560  150.470  90.00  90.00  90.00 P 21 21 21   16          
ORIGX1      1.000000  0.000000  0.000000        0.00000                         
ORIGX2      0.000000  1.000000  0.000000        0.00000                         
ORIGX3      0.000000  0.000000  1.000000        0.00000                         
SCALE1      0.012455  0.000000  0.000000        0.00000                         
SCALE2      0.000000  0.007659  0.000000        0.00000                         
SCALE3      0.000000  0.000000  0.006646        0.00000                         
HETATM    1  N   MSE A   1      54.289  72.484  42.257  1.00 77.42           N  
HETATM    2  CA  MSE A   1      53.615  72.998  41.040  1.00 76.59           C  
HETATM    3  C   MSE A   1      54.508  73.923  40.211  1.00 74.36           C  
HETATM    4  O   MSE A   1      55.134  74.830  40.751  1.00 73.92           O  
HETATM    5  CB  MSE A   1      52.334  73.726  41.448  1.00 80.72           C  
HETATM    6  CG  MSE A   1      51.290  72.833  42.079  1.00 84.94           C  
HETATM    7 SE   MSE A   1      50.758  71.397  40.888  1.00 95.12          SE  
HETATM    8  CE  MSE A   1      50.692  72.374  39.225  1.00 93.12           C  
ATOM      9  N   GLU A   2      54.568  73.685  38.902  1.00 71.62           N  
ATOM     10  CA  GLU A   2      55.375  74.505  37.995  1.00 68.90           C  
ATOM     11  C   GLU A   2      54.839  75.931  38.141  1.00 64.92           C  
ATOM     12  O   GLU A   2      53.642  76.104  38.323  1.00 65.22           O  
ATOM     13  CB  GLU A   2      55.177  74.006  36.565  1.00 72.09           C  
ATOM     14  CG  GLU A   2      56.238  74.459  35.558  1.00 78.42           C  
ATOM     15  CD  GLU A   2      55.637  75.076  34.286  1.00 82.42           C  
ATOM     16  OE1 GLU A   2      54.737  74.448  33.662  1.00 83.96           O  
ATOM     17  OE2 GLU A   2      56.071  76.195  33.908  1.00 84.36           O  
ATOM     18  N   LYS A   3      55.685  76.956  38.077  1.00 59.65           N  
ATOM     19  CA  LYS A   3      55.158  78.302  38.252  1.00 54.26           C  
ATOM     20  C   LYS A   3      54.541  78.855  37.000  1.00 51.77           C  
ATOM     21  O   LYS A   3      55.027  78.645  35.909  1.00 51.88           O  
ATOM     22  CB  LYS A   3      56.218  79.271  38.762  1.00 53.18           C  
ATOM     23  CG  LYS A   3      55.599  80.581  39.263  1.00 53.34           C  
ATOM     24  CD  LYS A   3      56.633  81.667  39.495  1.00 53.81           C  
ATOM     25  CE  LYS A   3      55.989  83.011  39.818  1.00 52.35           C  
ATOM     26  NZ  LYS A   3      55.223  82.962  41.086  1.00 53.42           N  
ATOM     27  N   ILE A   4      53.453  79.580  37.183  1.00 49.14           N  
ATOM     28  CA  ILE A   4      52.715  80.172  36.091  1.00 46.18           C  
ATOM     29  C   ILE A   4      52.648  81.668  36.305  1.00 43.73           C  
ATOM     30  O   ILE A   4      52.692  82.138  37.431  1.00 44.82           O  
ATOM     31  CB  ILE A   4      51.284  79.648  36.068  1.00 46.87           C  
ATOM     32  CG1 ILE A   4      51.281  78.148  35.893  1.00 47.98           C  
ATOM     33  CG2 ILE A   4      50.526  80.256  34.939  1.00 47.87           C  
ATOM     34  CD1 ILE A   4      49.922  77.566  36.054  1.00 50.01           C  
ATOM     35  N   LEU A   5      52.533  82.414  35.221  1.00 40.38           N  
ATOM     36  CA  LEU A   5      52.434  83.854  35.300  1.00 37.15           C  
ATOM     37  C   LEU A   5      51.070  84.209  34.714  1.00 36.58           C  
ATOM     38  O   LEU A   5      50.713  83.707  33.656  1.00 38.88           O  
ATOM     39  CB  LEU A   5      53.557  84.465  34.478  1.00 34.50           C  
ATOM     40  CG  LEU A   5      54.545  85.371  35.196  1.00 33.99           C  
ATOM     41  CD1 LEU A   5      54.930  84.798  36.525  1.00 32.56           C  
ATOM     42  CD2 LEU A   5      55.747  85.553  34.335  1.00 32.71           C  
ATOM     43  N   ILE A   6      50.283  85.031  35.395  1.00 34.29           N  
ATOM     44  CA  ILE A   6      48.976  85.418  34.859  1.00 31.70           C  
ATOM     45  C   ILE A   6      48.998  86.920  34.579  1.00 32.04           C  
ATOM     46  O   ILE A   6      49.434  87.700  35.422  1.00 32.48           O  
ATOM     47  CB  ILE A   6      47.852  85.088  35.846  1.00 29.01           C  
ATOM     48  CG1 ILE A   6      47.761  83.587  36.038  1.00 28.42           C  
ATOM     49  CG2 ILE A   6      46.556  85.563  35.322  1.00 29.00           C  
ATOM     50  CD1 ILE A   6      46.695  83.158  37.000  1.00 28.68           C  
ATOM     51  N   PHE A   7      48.558  87.336  33.398  1.00 31.81           N  
ATOM     52  CA  PHE A   7      48.583  88.760  33.083  1.00 33.13           C  
ATOM     53  C   PHE A   7      47.638  89.170  31.970  1.00 34.25           C  
ATOM     54  O   PHE A   7      47.213  88.338  31.182  1.00 34.51           O  
ATOM     55  CB  PHE A   7      50.014  89.197  32.737  1.00 31.52           C  
ATOM     56  CG  PHE A   7      50.637  88.420  31.618  1.00 29.87           C  
ATOM     57  CD1 PHE A   7      50.331  88.711  30.296  1.00 29.48           C  
ATOM     58  CD2 PHE A   7      51.517  87.370  31.884  1.00 29.02           C  
ATOM     59  CE1 PHE A   7      50.889  87.970  29.252  1.00 28.02           C  
ATOM     60  CE2 PHE A   7      52.076  86.626  30.853  1.00 26.91           C  
ATOM     61  CZ  PHE A   7      51.759  86.929  29.531  1.00 27.98           C  
ATOM     62  N   GLY A   8      47.305  90.459  31.921  1.00 35.14           N  
ATOM     63  CA  GLY A   8      46.412  90.963  30.894  1.00 36.14           C  
ATOM     64  C   GLY A   8      47.172  91.624  29.761  1.00 36.72           C  
ATOM     65  O   GLY A   8      48.362  91.402  29.611  1.00 36.42           O  
ATOM     66  N   HIS A   9      46.498  92.444  28.966  1.00 37.45           N  
ATOM     67  CA  HIS A   9      47.149  93.105  27.841  1.00 39.12           C  
ATOM     68  C   HIS A   9      48.049  94.267  28.222  1.00 40.49           C  
ATOM     69  O   HIS A   9      48.222  94.562  29.397  1.00 41.09           O  
ATOM     70  CB  HIS A   9      46.099  93.589  26.851  1.00 38.37           C  
ATOM     71  CG  HIS A   9      45.056  94.473  27.452  1.00 37.23           C  
ATOM     72  ND1 HIS A   9      45.309  95.773  27.827  1.00 36.80           N  
ATOM     73  CD2 HIS A   9      43.755  94.243  27.742  1.00 37.41           C  
ATOM     74  CE1 HIS A   9      44.208  96.305  28.325  1.00 37.78           C  
ATOM     75  NE2 HIS A   9      43.249  95.397  28.285  1.00 37.70           N  
ATOM     76  N   GLN A  10      48.639  94.912  27.221  1.00 42.51           N  
ATOM     77  CA  GLN A  10      49.501  96.059  27.469  1.00 45.14           C  
ATOM     78  C   GLN A  10      48.609  97.279  27.690  1.00 45.68           C  
ATOM     79  O   GLN A  10      47.402  97.191  27.478  1.00 46.67           O  
ATOM     80  CB  GLN A  10      50.415  96.284  26.280  1.00 46.83           C  
ATOM     81  CG  GLN A  10      51.233  95.082  25.933  1.00 50.58           C  
ATOM     82  CD  GLN A  10      52.418  95.441  25.068  1.00 52.91           C  
ATOM     83  OE1 GLN A  10      52.263  95.984  23.968  1.00 54.21           O  
ATOM     84  NE2 GLN A  10      53.619  95.147  25.564  1.00 54.01           N  
ATOM     85  N   ASN A  11      49.184  98.415  28.088  1.00 45.82           N  
ATOM     86  CA  ASN A  11      48.377  99.609  28.361  1.00 45.64           C  
ATOM     87  C   ASN A  11      47.202  99.068  29.175  1.00 43.75           C  
ATOM     88  O   ASN A  11      46.054  99.139  28.761  1.00 44.78           O  
ATOM     89  CB  ASN A  11      47.857 100.249  27.063  1.00 47.91           C  
ATOM     90  CG  ASN A  11      48.955 100.451  26.011  1.00 51.34           C  
ATOM     91  OD1 ASN A  11      50.000 101.035  26.292  1.00 52.39           O  
ATOM     92  ND2 ASN A  11      48.709  99.972  24.786  1.00 53.38           N  
ATOM     93  N   PRO A  12      47.492  98.498  30.344  1.00 41.41           N  
ATOM     94  CA  PRO A  12      46.540  97.904  31.284  1.00 40.26           C  
ATOM     95  C   PRO A  12      45.350  98.715  31.796  1.00 38.98           C  
ATOM     96  O   PRO A  12      45.496  99.786  32.374  1.00 37.82           O  
ATOM     97  CB  PRO A  12      47.436  97.447  32.429  1.00 40.96           C  
ATOM     98  CG  PRO A  12      48.547  98.443  32.396  1.00 41.45           C  
ATOM     99  CD  PRO A  12      48.842  98.519  30.926  1.00 41.29           C  
ATOM    100  N   ASP A  13      44.163  98.159  31.585  1.00 38.22           N  
ATOM    101  CA  ASP A  13      42.922  98.748  32.048  1.00 36.84           C  
ATOM    102  C   ASP A  13      42.622  98.046  33.362  1.00 36.39           C  
ATOM    103  O   ASP A  13      43.271  97.056  33.695  1.00 36.11           O  
ATOM    104  CB  ASP A  13      41.802  98.529  31.017  1.00 36.92           C  
ATOM    105  CG  ASP A  13      41.683  97.088  30.553  1.00 37.30           C  
ATOM    106  OD1 ASP A  13      41.043  96.844  29.517  1.00 35.85           O  
ATOM    107  OD2 ASP A  13      42.213  96.189  31.222  1.00 40.21           O  
ATOM    108  N   THR A  14      41.650  98.542  34.115  1.00 36.28           N  
ATOM    109  CA  THR A  14      41.333  97.945  35.414  1.00 35.84           C  
ATOM    110  C   THR A  14      40.922  96.480  35.354  1.00 35.18           C  
ATOM    111  O   THR A  14      41.005  95.762  36.345  1.00 35.59           O  
ATOM    112  CB  THR A  14      40.253  98.776  36.145  1.00 35.59           C  
ATOM    113  OG1 THR A  14      40.758 100.097  36.365  1.00 34.93           O  
ATOM    114  CG2 THR A  14      39.900  98.164  37.476  1.00 35.16           C  
ATOM    115  N   ASP A  15      40.495  96.027  34.187  1.00 34.46           N  
ATOM    116  CA  ASP A  15      40.096  94.634  34.045  1.00 34.25           C  
ATOM    117  C   ASP A  15      41.358  93.797  33.988  1.00 34.28           C  
ATOM    118  O   ASP A  15      41.481  92.792  34.683  1.00 34.43           O  
ATOM    119  CB  ASP A  15      39.301  94.431  32.764  1.00 33.22           C  
ATOM    120  CG  ASP A  15      38.530  93.144  32.765  1.00 32.90           C  
ATOM    121  OD1 ASP A  15      37.905  92.837  31.729  1.00 33.78           O  
ATOM    122  OD2 ASP A  15      38.542  92.445  33.801  1.00 32.48           O  
ATOM    123  N   THR A  16      42.296  94.234  33.157  1.00 33.60           N  
ATOM    124  CA  THR A  16      43.562  93.547  32.996  1.00 33.38           C  
ATOM    125  C   THR A  16      44.371  93.438  34.284  1.00 32.42           C  
ATOM    126  O   THR A  16      45.082  92.461  34.485  1.00 32.48           O  
ATOM    127  CB  THR A  16      44.407  94.229  31.899  1.00 34.29           C  
ATOM    128  OG1 THR A  16      44.073  93.642  30.642  1.00 33.83           O  
ATOM    129  CG2 THR A  16      45.911  94.061  32.150  1.00 36.15           C  
ATOM    130  N   ILE A  17      44.282  94.433  35.154  1.00 31.04           N  
ATOM    131  CA  ILE A  17      45.016  94.357  36.406  1.00 30.46           C  
ATOM    132  C   ILE A  17      44.262  93.530  37.432  1.00 31.34           C  
ATOM    133  O   ILE A  17      44.790  92.565  37.955  1.00 31.41           O  
ATOM    134  CB  ILE A  17      45.277  95.731  36.995  1.00 29.17           C  
ATOM    135  CG1 ILE A  17      46.210  96.518  36.074  1.00 28.34           C  
ATOM    136  CG2 ILE A  17      45.848  95.591  38.378  1.00 28.23           C  
ATOM    137  CD1 ILE A  17      47.566  95.932  35.917  1.00 26.94           C  
ATOM    138  N   CYS A  18      43.012  93.881  37.701  1.00 32.40           N  
ATOM    139  CA  CYS A  18      42.236  93.138  38.692  1.00 33.27           C  
ATOM    140  C   CYS A  18      41.948  91.681  38.358  1.00 32.67           C  
ATOM    141  O   CYS A  18      42.109  90.819  39.216  1.00 32.68           O  
ATOM    142  CB  CYS A  18      40.942  93.878  39.007  1.00 34.01           C  
ATOM    143  SG  CYS A  18      41.262  95.505  39.686  1.00 37.26           S  
ATOM    144  N   SER A  19      41.542  91.386  37.128  1.00 32.05           N  
ATOM    145  CA  SER A  19      41.260  90.002  36.780  1.00 32.01           C  
ATOM    146  C   SER A  19      42.511  89.154  36.870  1.00 31.96           C  
ATOM    147  O   SER A  19      42.435  87.979  37.177  1.00 31.65           O  
ATOM    148  CB  SER A  19      40.661  89.897  35.385  1.00 33.01           C  
ATOM    149  OG  SER A  19      39.323  90.360  35.367  1.00 34.31           O  
ATOM    150  N   ALA A  20      43.671  89.737  36.604  1.00 32.14           N  
ATOM    151  CA  ALA A  20      44.900  88.972  36.695  1.00 32.35           C  
ATOM    152  C   ALA A  20      45.125  88.608  38.157  1.00 33.39           C  
ATOM    153  O   ALA A  20      45.474  87.479  38.478  1.00 32.74           O  
ATOM    154  CB  ALA A  20      46.042  89.769  36.183  1.00 31.55           C  
ATOM    155  N   ILE A  21      44.909  89.564  39.052  1.00 34.28           N  
ATOM    156  CA  ILE A  21      45.072  89.305  40.480  1.00 34.25           C  
ATOM    157  C   ILE A  21      44.032  88.309  40.968  1.00 35.29           C  
ATOM    158  O   ILE A  21      44.350  87.385  41.720  1.00 35.76           O  
ATOM    159  CB  ILE A  21      44.906  90.580  41.308  1.00 32.92           C  
ATOM    160  CG1 ILE A  21      46.030  91.556  40.985  1.00 33.00           C  
ATOM    161  CG2 ILE A  21      44.927  90.244  42.775  1.00 32.52           C  
ATOM    162  CD1 ILE A  21      45.880  92.872  41.645  1.00 32.46           C  
ATOM    163  N   ALA A  22      42.789  88.506  40.530  1.00 34.95           N  
ATOM    164  CA  ALA A  22      41.673  87.647  40.933  1.00 35.05           C  
ATOM    165  C   ALA A  22      41.847  86.195  40.549  1.00 33.78           C  
ATOM    166  O   ALA A  22      41.761  85.321  41.392  1.00 33.62           O  
ATOM    167  CB  ALA A  22      40.352  88.176  40.359  1.00 35.01           C  
ATOM    168  N   TYR A  23      42.098  85.940  39.274  1.00 33.86           N  
ATOM    169  CA  TYR A  23      42.251  84.580  38.792  1.00 33.36           C  
ATOM    170  C   TYR A  23      43.477  83.887  39.338  1.00 34.28           C  
ATOM    171  O   TYR A  23      43.508  82.672  39.425  1.00 35.16           O  
ATOM    172  CB  TYR A  23      42.298  84.559  37.274  1.00 32.57           C  
ATOM    173  CG  TYR A  23      42.079  83.183  36.724  1.00 32.16           C  
ATOM    174  CD1 TYR A  23      41.145  82.340  37.304  1.00 30.66           C  
ATOM    175  CD2 TYR A  23      42.766  82.732  35.601  1.00 32.21           C  
ATOM    176  CE1 TYR A  23      40.893  81.094  36.791  1.00 30.60           C  
ATOM    177  CE2 TYR A  23      42.515  81.470  35.076  1.00 30.79           C  
ATOM    178  CZ  TYR A  23      41.575  80.663  35.684  1.00 30.59           C  
ATOM    179  OH  TYR A  23      41.308  79.411  35.208  1.00 32.09           O  
ATOM    180  N   ALA A  24      44.506  84.651  39.681  1.00 35.01           N  
ATOM    181  CA  ALA A  24      45.696  84.046  40.251  1.00 35.43           C  
ATOM    182  C   ALA A  24      45.275  83.527  41.621  1.00 35.97           C  
ATOM    183  O   ALA A  24      45.687  82.457  42.032  1.00 36.15           O  
ATOM    184  CB  ALA A  24      46.798  85.066  40.388  1.00 36.47           C  
ATOM    185  N   ASP A  25      44.444  84.289  42.323  1.00 36.93           N  
ATOM    186  CA  ASP A  25      43.961  83.854  43.621  1.00 38.04           C  
ATOM    187  C   ASP A  25      43.196  82.544  43.440  1.00 37.52           C  
ATOM    188  O   ASP A  25      43.501  81.546  44.085  1.00 38.11           O  
ATOM    189  CB  ASP A  25      43.031  84.905  44.245  1.00 40.47           C  
ATOM    190  CG  ASP A  25      42.498  84.482  45.620  1.00 42.64           C  
ATOM    191  OD1 ASP A  25      41.265  84.474  45.809  1.00 42.69           O  
ATOM    192  OD2 ASP A  25      43.319  84.159  46.510  1.00 44.93           O  
ATOM    193  N   LEU A  26      42.200  82.550  42.559  1.00 36.07           N  
ATOM    194  CA  LEU A  26      41.399  81.352  42.313  1.00 35.38           C  
ATOM    195  C   LEU A  26      42.313  80.166  42.024  1.00 35.66           C  
ATOM    196  O   LEU A  26      42.137  79.080  42.580  1.00 35.26           O  
ATOM    197  CB  LEU A  26      40.470  81.557  41.119  1.00 33.45           C  
ATOM    198  CG  LEU A  26      39.132  80.825  41.112  1.00 32.49           C  
ATOM    199  CD1 LEU A  26      38.732  80.543  39.680  1.00 32.35           C  
ATOM    200  CD2 LEU A  26      39.225  79.555  41.873  1.00 32.00           C  
ATOM    201  N   LYS A  27      43.288  80.386  41.148  1.00 35.29           N  
ATOM    202  CA  LYS A  27      44.219  79.350  40.770  1.00 34.98           C  
ATOM    203  C   LYS A  27      45.005  78.835  41.964  1.00 35.89           C  
ATOM    204  O   LYS A  27      45.158  77.623  42.143  1.00 35.35           O  
ATOM    205  CB  LYS A  27      45.155  79.873  39.695  1.00 33.32           C  
ATOM    206  CG  LYS A  27      44.684  79.575  38.305  1.00 32.20           C  
ATOM    207  CD  LYS A  27      44.805  78.104  38.019  1.00 33.51           C  
ATOM    208  CE  LYS A  27      44.434  77.777  36.589  1.00 35.64           C  
ATOM    209  NZ  LYS A  27      44.880  76.399  36.190  1.00 35.94           N  
ATOM    210  N   ASN A  28      45.502  79.746  42.789  1.00 36.50           N  
ATOM    211  CA  ASN A  28      46.264  79.326  43.952  1.00 37.88           C  
ATOM    212  C   ASN A  28      45.387  78.571  44.930  1.00 38.62           C  
ATOM    213  O   ASN A  28      45.817  77.580  45.495  1.00 40.23           O  
ATOM    214  CB  ASN A  28      46.907  80.518  44.663  1.00 37.89           C  
ATOM    215  CG  ASN A  28      47.942  81.213  43.816  1.00 38.01           C  
ATOM    216  OD1 ASN A  28      48.747  80.579  43.140  1.00 39.56           O  
ATOM    217  ND2 ASN A  28      47.939  82.526  43.861  1.00 37.96           N  
ATOM    218  N   LYS A  29      44.160  79.032  45.135  1.00 38.63           N  
ATOM    219  CA  LYS A  29      43.258  78.355  46.061  1.00 39.41           C  
ATOM    220  C   LYS A  29      42.949  76.939  45.557  1.00 40.21           C  
ATOM    221  O   LYS A  29      42.494  76.082  46.307  1.00 40.78           O  
ATOM    222  CB  LYS A  29      41.949  79.140  46.221  1.00 38.78           C  
ATOM    223  CG  LYS A  29      42.081  80.534  46.784  1.00 38.32           C  
ATOM    224  CD  LYS A  29      42.301  80.527  48.270  1.00 38.33           C  
ATOM    225  CE  LYS A  29      42.396  81.949  48.815  1.00 38.40           C  
ATOM    226  NZ  LYS A  29      41.146  82.705  48.586  1.00 38.66           N  
ATOM    227  N   LEU A  30      43.194  76.694  44.282  1.00 40.56           N  
ATOM    228  CA  LEU A  30      42.932  75.380  43.729  1.00 41.76           C  
ATOM    229  C   LEU A  30      44.195  74.521  43.675  1.00 42.41           C  
ATOM    230  O   LEU A  30      44.225  73.471  43.025  1.00 42.10           O  
ATOM    231  CB  LEU A  30      42.318  75.512  42.334  1.00 43.09           C  
ATOM    232  CG  LEU A  30      40.885  76.041  42.253  1.00 43.32           C  
ATOM    233  CD1 LEU A  30      40.493  76.233  40.807  1.00 42.86           C  
ATOM    234  CD2 LEU A  30      39.934  75.068  42.936  1.00 43.89           C  
ATOM    235  N   GLY A  31      45.244  74.984  44.347  1.00 42.88           N  
ATOM    236  CA  GLY A  31      46.477  74.228  44.403  1.00 43.36           C  
ATOM    237  C   GLY A  31      47.551  74.503  43.385  1.00 44.13           C  
ATOM    238  O   GLY A  31      48.449  73.693  43.235  1.00 44.95           O  
ATOM    239  N   PHE A  32      47.479  75.615  42.670  1.00 44.43           N  
ATOM    240  CA  PHE A  32      48.525  75.897  41.708  1.00 44.55           C  
ATOM    241  C   PHE A  32      49.496  76.934  42.242  1.00 44.34           C  
ATOM    242  O   PHE A  32      49.335  77.448  43.343  1.00 44.41           O  
ATOM    243  CB  PHE A  32      47.940  76.385  40.394  1.00 45.69           C  
ATOM    244  CG  PHE A  32      47.095  75.379  39.714  1.00 48.01           C  
ATOM    245  CD1 PHE A  32      45.779  75.191  40.095  1.00 48.95           C  
ATOM    246  CD2 PHE A  32      47.618  74.584  38.710  1.00 49.32           C  
ATOM    247  CE1 PHE A  32      44.997  74.217  39.484  1.00 48.84           C  
ATOM    248  CE2 PHE A  32      46.842  73.612  38.101  1.00 49.12           C  
ATOM    249  CZ  PHE A  32      45.533  73.431  38.489  1.00 48.47           C  
ATOM    250  N   ASN A  33      50.506  77.235  41.439  1.00 43.82           N  
ATOM    251  CA  ASN A  33      51.522  78.203  41.789  1.00 43.56           C  
ATOM    252  C   ASN A  33      51.481  79.330  40.761  1.00 42.87           C  
ATOM    253  O   ASN A  33      52.250  79.330  39.808  1.00 43.02           O  
ATOM    254  CB  ASN A  33      52.878  77.502  41.786  1.00 44.87           C  
ATOM    255  CG  ASN A  33      53.987  78.384  42.276  1.00 46.59           C  
ATOM    256  OD1 ASN A  33      53.801  79.189  43.191  1.00 49.01           O  
ATOM    257  ND2 ASN A  33      55.160  78.233  41.684  1.00 47.19           N  
ATOM    258  N   ALA A  34      50.579  80.290  40.960  1.00 41.59           N  
ATOM    259  CA  ALA A  34      50.422  81.404  40.030  1.00 39.35           C  
ATOM    260  C   ALA A  34      50.707  82.750  40.662  1.00 38.36           C  
ATOM    261  O   ALA A  34      50.521  82.922  41.863  1.00 37.77           O  
ATOM    262  CB  ALA A  34      49.021  81.399  39.464  1.00 38.18           C  
ATOM    263  N   GLU A  35      51.161  83.693  39.838  1.00 37.48           N  
ATOM    264  CA  GLU A  35      51.460  85.054  40.276  1.00 37.59           C  
ATOM    265  C   GLU A  35      50.881  86.068  39.273  1.00 37.04           C  
ATOM    266  O   GLU A  35      51.076  85.940  38.067  1.00 36.61           O  
ATOM    267  CB  GLU A  35      52.970  85.255  40.386  1.00 38.35           C  
ATOM    268  CG  GLU A  35      53.385  86.527  41.116  1.00 40.54           C  
ATOM    269  CD  GLU A  35      54.824  86.942  40.829  1.00 42.74           C  
ATOM    270  OE1 GLU A  35      55.670  86.053  40.584  1.00 43.41           O  
ATOM    271  OE2 GLU A  35      55.113  88.159  40.863  1.00 44.03           O  
ATOM    272  N   PRO A  36      50.151  87.079  39.764  1.00 36.38           N  
ATOM    273  CA  PRO A  36      49.544  88.117  38.933  1.00 36.03           C  
ATOM    274  C   PRO A  36      50.641  89.038  38.479  1.00 36.97           C  
ATOM    275  O   PRO A  36      51.501  89.392  39.268  1.00 38.59           O  
ATOM    276  CB  PRO A  36      48.623  88.842  39.891  1.00 36.72           C  
ATOM    277  CG  PRO A  36      48.467  87.908  41.043  1.00 37.59           C  
ATOM    278  CD  PRO A  36      49.800  87.280  41.172  1.00 36.55           C  
ATOM    279  N   VAL A  37      50.608  89.453  37.224  1.00 37.11           N  
ATOM    280  CA  VAL A  37      51.638  90.327  36.710  1.00 37.54           C  
ATOM    281  C   VAL A  37      51.045  91.346  35.754  1.00 38.28           C  
ATOM    282  O   VAL A  37      49.995  91.110  35.165  1.00 38.90           O  
ATOM    283  CB  VAL A  37      52.713  89.478  36.023  1.00 37.82           C  
ATOM    284  CG1 VAL A  37      53.525  90.297  35.083  1.00 41.17           C  
ATOM    285  CG2 VAL A  37      53.623  88.907  37.064  1.00 37.03           C  
ATOM    286  N   ARG A  38      51.705  92.491  35.618  1.00 39.78           N  
ATOM    287  CA  ARG A  38      51.244  93.543  34.712  1.00 41.81           C  
ATOM    288  C   ARG A  38      52.305  93.830  33.652  1.00 42.18           C  
ATOM    289  O   ARG A  38      53.489  93.607  33.885  1.00 42.02           O  
ATOM    290  CB  ARG A  38      50.930  94.817  35.495  1.00 41.64           C  
ATOM    291  CG  ARG A  38      52.089  95.383  36.254  1.00 43.14           C  
ATOM    292  CD  ARG A  38      51.628  96.536  37.113  1.00 45.71           C  
ATOM    293  NE  ARG A  38      52.398  97.754  36.856  1.00 47.69           N  
ATOM    294  CZ  ARG A  38      53.349  98.232  37.653  1.00 48.40           C  
ATOM    295  NH1 ARG A  38      53.660  97.597  38.778  1.00 48.91           N  
ATOM    296  NH2 ARG A  38      53.992  99.345  37.321  1.00 49.68           N  
ATOM    297  N   LEU A  39      51.882  94.320  32.491  1.00 42.60           N  
ATOM    298  CA  LEU A  39      52.819  94.607  31.411  1.00 43.92           C  
ATOM    299  C   LEU A  39      53.064  96.100  31.193  1.00 45.18           C  
ATOM    300  O   LEU A  39      53.786  96.494  30.277  1.00 45.06           O  
ATOM    301  CB  LEU A  39      52.315  93.981  30.108  1.00 42.85           C  
ATOM    302  CG  LEU A  39      51.967  92.499  30.169  1.00 41.66           C  
ATOM    303  CD1 LEU A  39      51.549  92.024  28.804  1.00 40.85           C  
ATOM    304  CD2 LEU A  39      53.161  91.712  30.664  1.00 42.42           C  
ATOM    305  N   GLY A  40      52.462  96.924  32.042  1.00 46.67           N  
ATOM    306  CA  GLY A  40      52.620  98.357  31.913  1.00 49.36           C  
ATOM    307  C   GLY A  40      52.286  99.122  33.182  1.00 51.53           C  
ATOM    308  O   GLY A  40      52.187  98.539  34.256  1.00 50.83           O  
ATOM    309  N   GLN A  41      52.100 100.433  33.050  1.00 54.30           N  
ATOM    310  CA  GLN A  41      51.800 101.298  34.185  1.00 56.50           C  
ATOM    311  C   GLN A  41      50.340 101.215  34.613  1.00 56.10           C  
ATOM    312  O   GLN A  41      49.440 101.053  33.789  1.00 55.15           O  
ATOM    313  CB  GLN A  41      52.164 102.747  33.847  1.00 60.22           C  
ATOM    314  CG  GLN A  41      53.660 103.004  33.549  1.00 66.78           C  
ATOM    315  CD  GLN A  41      54.222 102.170  32.365  1.00 70.95           C  
ATOM    316  OE1 GLN A  41      53.719 102.242  31.219  1.00 72.66           O  
ATOM    317  NE2 GLN A  41      55.276 101.381  32.645  1.00 70.68           N  
ATOM    318  N   VAL A  42      50.111 101.323  35.914  1.00 55.76           N  
ATOM    319  CA  VAL A  42      48.761 101.248  36.436  1.00 55.57           C  
ATOM    320  C   VAL A  42      48.169 102.639  36.419  1.00 56.30           C  
ATOM    321  O   VAL A  42      48.675 103.514  37.107  1.00 58.13           O  
ATOM    322  CB  VAL A  42      48.763 100.752  37.868  1.00 54.62           C  
ATOM    323  CG1 VAL A  42      47.360 100.545  38.330  1.00 54.36           C  
ATOM    324  CG2 VAL A  42      49.538  99.471  37.969  1.00 55.11           C  
ATOM    325  N   ASN A  43      47.103 102.854  35.648  1.00 55.96           N  
ATOM    326  CA  ASN A  43      46.482 104.177  35.574  1.00 54.83           C  
ATOM    327  C   ASN A  43      45.716 104.559  36.842  1.00 55.10           C  
ATOM    328  O   ASN A  43      45.517 103.739  37.734  1.00 54.31           O  
ATOM    329  CB  ASN A  43      45.555 104.287  34.356  1.00 53.84           C  
ATOM    330  CG  ASN A  43      44.352 103.388  34.455  1.00 53.57           C  
ATOM    331  OD1 ASN A  43      43.649 103.378  35.462  1.00 53.01           O  
ATOM    332  ND2 ASN A  43      44.098 102.630  33.399  1.00 53.34           N  
ATOM    333  N   GLY A  44      45.287 105.814  36.907  1.00 55.47           N  
ATOM    334  CA  GLY A  44      44.575 106.304  38.073  1.00 55.67           C  
ATOM    335  C   GLY A  44      43.316 105.569  38.482  1.00 55.76           C  
ATOM    336  O   GLY A  44      43.045 105.394  39.674  1.00 55.83           O  
ATOM    337  N   GLU A  45      42.528 105.153  37.503  1.00 55.61           N  
ATOM    338  CA  GLU A  45      41.304 104.438  37.804  1.00 56.08           C  
ATOM    339  C   GLU A  45      41.657 103.161  38.557  1.00 55.97           C  
ATOM    340  O   GLU A  45      41.120 102.882  39.628  1.00 55.08           O  
ATOM    341  CB  GLU A  45      40.578 104.095  36.512  1.00 57.06           C  
ATOM    342  CG  GLU A  45      39.193 103.548  36.711  1.00 59.00           C  
ATOM    343  CD  GLU A  45      38.640 102.974  35.436  1.00 61.13           C  
ATOM    344  OE1 GLU A  45      39.189 101.952  34.974  1.00 62.08           O  
ATOM    345  OE2 GLU A  45      37.672 103.544  34.887  1.00 62.72           O  
ATOM    346  N   THR A  46      42.577 102.390  37.988  1.00 55.90           N  
ATOM    347  CA  THR A  46      43.007 101.136  38.596  1.00 54.71           C  
ATOM    348  C   THR A  46      43.578 101.393  39.980  1.00 53.75           C  
ATOM    349  O   THR A  46      43.269 100.678  40.921  1.00 53.70           O  
ATOM    350  CB  THR A  46      44.074 100.449  37.731  1.00 54.72           C  
ATOM    351  OG1 THR A  46      43.611 100.377  36.374  1.00 54.25           O  
ATOM    352  CG2 THR A  46      44.358  99.056  38.251  1.00 53.71           C  
ATOM    353  N   GLN A  47      44.408 102.425  40.097  1.00 53.92           N  
ATOM    354  CA  GLN A  47      45.015 102.778  41.374  1.00 53.89           C  
ATOM    355  C   GLN A  47      43.982 102.894  42.462  1.00 54.20           C  
ATOM    356  O   GLN A  47      44.055 102.194  43.464  1.00 54.38           O  
ATOM    357  CB  GLN A  47      45.770 104.102  41.278  1.00 53.74           C  
ATOM    358  CG  GLN A  47      47.200 103.968  40.783  1.00 55.12           C  
ATOM    359  CD  GLN A  47      48.088 103.164  41.735  1.00 55.87           C  
ATOM    360  OE1 GLN A  47      49.252 102.897  41.426  1.00 55.85           O  
ATOM    361  NE2 GLN A  47      47.543 102.782  42.896  1.00 54.33           N  
ATOM    362  N   TYR A  48      43.013 103.779  42.262  1.00 54.81           N  
ATOM    363  CA  TYR A  48      41.967 103.989  43.252  1.00 55.57           C  
ATOM    364  C   TYR A  48      41.417 102.666  43.788  1.00 55.76           C  
ATOM    365  O   TYR A  48      41.226 102.512  44.996  1.00 56.22           O  
ATOM    366  CB  TYR A  48      40.828 104.818  42.654  1.00 56.12           C  
ATOM    367  CG  TYR A  48      39.698 105.086  43.627  1.00 56.82           C  
ATOM    368  CD1 TYR A  48      39.725 106.187  44.477  1.00 56.70           C  
ATOM    369  CD2 TYR A  48      38.618 104.211  43.718  1.00 57.40           C  
ATOM    370  CE1 TYR A  48      38.699 106.408  45.396  1.00 57.64           C  
ATOM    371  CE2 TYR A  48      37.592 104.423  44.632  1.00 58.04           C  
ATOM    372  CZ  TYR A  48      37.633 105.520  45.468  1.00 57.95           C  
ATOM    373  OH  TYR A  48      36.600 105.727  46.361  1.00 58.25           O  
ATOM    374  N   ALA A  49      41.174 101.715  42.890  1.00 55.24           N  
ATOM    375  CA  ALA A  49      40.635 100.418  43.272  1.00 53.78           C  
ATOM    376  C   ALA A  49      41.656  99.609  44.045  1.00 53.63           C  
ATOM    377  O   ALA A  49      41.315  98.965  45.032  1.00 53.52           O  
ATOM    378  CB  ALA A  49      40.178  99.658  42.042  1.00 53.22           C  
ATOM    379  N   LEU A  50      42.908  99.635  43.599  1.00 53.61           N  
ATOM    380  CA  LEU A  50      43.969  98.909  44.294  1.00 54.56           C  
ATOM    381  C   LEU A  50      44.137  99.428  45.719  1.00 55.57           C  
ATOM    382  O   LEU A  50      44.240  98.662  46.676  1.00 55.04           O  
ATOM    383  CB  LEU A  50      45.290  99.068  43.557  1.00 52.87           C  
ATOM    384  CG  LEU A  50      45.337  98.363  42.215  1.00 52.02           C  
ATOM    385  CD1 LEU A  50      46.662  98.640  41.542  1.00 51.22           C  
ATOM    386  CD2 LEU A  50      45.127  96.884  42.430  1.00 51.02           C  
ATOM    387  N   ASP A  51      44.163 100.748  45.846  1.00 57.30           N  
ATOM    388  CA  ASP A  51      44.315 101.391  47.135  1.00 58.44           C  
ATOM    389  C   ASP A  51      43.093 101.186  48.014  1.00 58.71           C  
ATOM    390  O   ASP A  51      43.214 100.775  49.160  1.00 59.36           O  
ATOM    391  CB  ASP A  51      44.575 102.881  46.936  1.00 58.84           C  
ATOM    392  CG  ASP A  51      45.886 103.150  46.227  1.00 60.33           C  
ATOM    393  OD1 ASP A  51      46.948 102.798  46.779  1.00 61.86           O  
ATOM    394  OD2 ASP A  51      45.865 103.710  45.116  1.00 61.63           O  
ATOM    395  N   TYR A  52      41.913 101.459  47.477  1.00 59.02           N  
ATOM    396  CA  TYR A  52      40.699 101.309  48.257  1.00 59.87           C  
ATOM    397  C   TYR A  52      40.608  99.951  48.933  1.00 59.85           C  
ATOM    398  O   TYR A  52      40.221  99.859  50.089  1.00 59.58           O  
ATOM    399  CB  TYR A  52      39.462 101.526  47.377  1.00 61.47           C  
ATOM    400  CG  TYR A  52      38.157 101.591  48.157  1.00 62.56           C  
ATOM    401  CD1 TYR A  52      37.558 102.817  48.456  1.00 62.64           C  
ATOM    402  CD2 TYR A  52      37.556 100.426  48.651  1.00 63.58           C  
ATOM    403  CE1 TYR A  52      36.397 102.886  49.233  1.00 63.21           C  
ATOM    404  CE2 TYR A  52      36.399 100.481  49.429  1.00 64.40           C  
ATOM    405  CZ  TYR A  52      35.827 101.714  49.720  1.00 64.21           C  
ATOM    406  OH  TYR A  52      34.710 101.769  50.522  1.00 63.55           O  
ATOM    407  N   PHE A  53      40.962  98.893  48.219  1.00 60.67           N  
ATOM    408  CA  PHE A  53      40.873  97.569  48.800  1.00 61.50           C  
ATOM    409  C   PHE A  53      42.197  97.023  49.310  1.00 62.72           C  
ATOM    410  O   PHE A  53      42.371  95.814  49.422  1.00 62.76           O  
ATOM    411  CB  PHE A  53      40.248  96.596  47.800  1.00 60.87           C  
ATOM    412  CG  PHE A  53      38.801  96.878  47.503  1.00 60.09           C  
ATOM    413  CD1 PHE A  53      38.439  97.648  46.408  1.00 59.87           C  
ATOM    414  CD2 PHE A  53      37.801  96.380  48.326  1.00 59.70           C  
ATOM    415  CE1 PHE A  53      37.102  97.916  46.139  1.00 59.33           C  
ATOM    416  CE2 PHE A  53      36.466  96.641  48.068  1.00 59.42           C  
ATOM    417  CZ  PHE A  53      36.115  97.409  46.974  1.00 59.19           C  
ATOM    418  N   LYS A  54      43.127  97.924  49.616  1.00 64.40           N  
ATOM    419  CA  LYS A  54      44.440  97.559  50.151  1.00 65.87           C  
ATOM    420  C   LYS A  54      45.077  96.386  49.430  1.00 65.29           C  
ATOM    421  O   LYS A  54      45.338  95.346  50.037  1.00 65.66           O  
ATOM    422  CB  LYS A  54      44.317  97.222  51.638  1.00 68.38           C  
ATOM    423  CG  LYS A  54      43.712  98.340  52.476  1.00 71.27           C  
ATOM    424  CD  LYS A  54      43.215  97.814  53.824  1.00 74.19           C  
ATOM    425  CE  LYS A  54      42.571  98.926  54.669  1.00 75.76           C  
ATOM    426  NZ  LYS A  54      41.992  98.435  55.962  1.00 75.37           N  
ATOM    427  N   GLN A  55      45.324  96.558  48.136  1.00 64.00           N  
ATOM    428  CA  GLN A  55      45.929  95.513  47.333  1.00 62.94           C  
ATOM    429  C   GLN A  55      47.186  96.009  46.670  1.00 62.57           C  
ATOM    430  O   GLN A  55      47.224  97.101  46.121  1.00 61.94           O  
ATOM    431  CB  GLN A  55      44.950  95.014  46.273  1.00 63.44           C  
ATOM    432  CG  GLN A  55      43.887  94.094  46.825  1.00 63.77           C  
ATOM    433  CD  GLN A  55      44.477  92.845  47.441  1.00 64.62           C  
ATOM    434  OE1 GLN A  55      45.117  92.044  46.756  1.00 65.07           O  
ATOM    435  NE2 GLN A  55      44.268  92.672  48.742  1.00 64.14           N  
ATOM    436  N   GLU A  56      48.217  95.181  46.725  1.00 62.78           N  
ATOM    437  CA  GLU A  56      49.501  95.503  46.141  1.00 62.26           C  
ATOM    438  C   GLU A  56      49.405  95.530  44.616  1.00 59.88           C  
ATOM    439  O   GLU A  56      48.697  94.725  44.007  1.00 59.09           O  
ATOM    440  CB  GLU A  56      50.519  94.459  46.600  1.00 65.53           C  
ATOM    441  CG  GLU A  56      51.958  94.913  46.511  1.00 70.94           C  
ATOM    442  CD  GLU A  56      52.205  96.165  47.337  1.00 74.26           C  
ATOM    443  OE1 GLU A  56      51.911  96.148  48.561  1.00 75.59           O  
ATOM    444  OE2 GLU A  56      52.690  97.166  46.757  1.00 75.28           O  
ATOM    445  N   SER A  57      50.111  96.465  44.000  1.00 57.78           N  
ATOM    446  CA  SER A  57      50.113  96.578  42.549  1.00 56.56           C  
ATOM    447  C   SER A  57      50.890  95.396  41.945  1.00 55.92           C  
ATOM    448  O   SER A  57      52.076  95.219  42.236  1.00 56.84           O  
ATOM    449  CB  SER A  57      50.761  97.902  42.149  1.00 55.90           C  
ATOM    450  OG  SER A  57      50.838  98.032  40.747  1.00 55.45           O  
ATOM    451  N   PRO A  58      50.235  94.566  41.105  1.00 54.29           N  
ATOM    452  CA  PRO A  58      50.943  93.428  40.514  1.00 52.25           C  
ATOM    453  C   PRO A  58      52.287  93.817  39.913  1.00 50.66           C  
ATOM    454  O   PRO A  58      52.418  94.881  39.317  1.00 50.81           O  
ATOM    455  CB  PRO A  58      49.942  92.898  39.487  1.00 51.61           C  
ATOM    456  CG  PRO A  58      49.130  94.086  39.153  1.00 52.59           C  
ATOM    457  CD  PRO A  58      48.902  94.694  40.502  1.00 53.56           C  
ATOM    458  N   ARG A  59      53.271  92.941  40.091  1.00 48.93           N  
ATOM    459  CA  ARG A  59      54.645  93.122  39.627  1.00 48.16           C  
ATOM    460  C   ARG A  59      54.815  93.407  38.131  1.00 48.83           C  
ATOM    461  O   ARG A  59      54.241  92.708  37.290  1.00 48.80           O  
ATOM    462  CB  ARG A  59      55.436  91.867  39.984  1.00 46.69           C  
ATOM    463  CG  ARG A  59      56.926  92.042  40.086  1.00 45.23           C  
ATOM    464  CD  ARG A  59      57.566  90.716  40.367  1.00 42.87           C  
ATOM    465  NE  ARG A  59      57.924  90.038  39.131  1.00 42.63           N  
ATOM    466  CZ  ARG A  59      57.861  88.728  38.971  1.00 40.89           C  
ATOM    467  NH1 ARG A  59      57.445  87.989  39.977  1.00 40.59           N  
ATOM    468  NH2 ARG A  59      58.213  88.168  37.824  1.00 37.84           N  
ATOM    469  N   LEU A  60      55.619  94.419  37.796  1.00 48.83           N  
ATOM    470  CA  LEU A  60      55.859  94.742  36.391  1.00 48.86           C  
ATOM    471  C   LEU A  60      56.813  93.733  35.759  1.00 48.20           C  
ATOM    472  O   LEU A  60      57.827  93.360  36.347  1.00 47.16           O  
ATOM    473  CB  LEU A  60      56.456  96.140  36.223  1.00 50.13           C  
ATOM    474  CG  LEU A  60      56.619  96.505  34.735  1.00 49.92           C  
ATOM    475  CD1 LEU A  60      55.260  96.784  34.157  1.00 50.87           C  
ATOM    476  CD2 LEU A  60      57.508  97.703  34.543  1.00 50.14           C  
ATOM    477  N   VAL A  61      56.485  93.328  34.539  1.00 47.61           N  
ATOM    478  CA  VAL A  61      57.262  92.349  33.798  1.00 47.48           C  
ATOM    479  C   VAL A  61      57.430  92.766  32.339  1.00 48.14           C  
ATOM    480  O   VAL A  61      56.559  93.419  31.778  1.00 48.77           O  
ATOM    481  CB  VAL A  61      56.565  90.984  33.890  1.00 46.57           C  
ATOM    482  CG1 VAL A  61      56.687  90.232  32.604  1.00 46.62           C  
ATOM    483  CG2 VAL A  61      57.158  90.198  35.030  1.00 46.06           C  
ATOM    484  N   GLU A  62      58.556  92.400  31.733  1.00 49.01           N  
ATOM    485  CA  GLU A  62      58.821  92.746  30.340  1.00 49.60           C  
ATOM    486  C   GLU A  62      58.794  91.532  29.440  1.00 48.43           C  
ATOM    487  O   GLU A  62      58.477  91.639  28.257  1.00 48.33           O  
ATOM    488  CB  GLU A  62      60.185  93.414  30.206  1.00 52.00           C  
ATOM    489  CG  GLU A  62      60.226  94.834  30.695  1.00 55.57           C  
ATOM    490  CD  GLU A  62      61.624  95.398  30.688  1.00 58.36           C  
ATOM    491  OE1 GLU A  62      62.302  95.276  29.642  1.00 59.67           O  
ATOM    492  OE2 GLU A  62      62.037  95.962  31.728  1.00 59.32           O  
ATOM    493  N   THR A  63      59.143  90.386  30.016  1.00 47.40           N  
ATOM    494  CA  THR A  63      59.195  89.120  29.301  1.00 46.72           C  
ATOM    495  C   THR A  63      58.818  88.009  30.258  1.00 45.83           C  
ATOM    496  O   THR A  63      58.894  88.188  31.466  1.00 46.14           O  
ATOM    497  CB  THR A  63      60.615  88.850  28.774  1.00 48.04           C  
ATOM    498  OG1 THR A  63      61.569  89.210  29.785  1.00 47.71           O  
ATOM    499  CG2 THR A  63      60.891  89.655  27.492  1.00 47.90           C  
ATOM    500  N   ALA A  64      58.431  86.853  29.731  1.00 44.84           N  
ATOM    501  CA  ALA A  64      58.042  85.749  30.598  1.00 43.59           C  
ATOM    502  C   ALA A  64      58.878  84.504  30.405  1.00 43.17           C  
ATOM    503  O   ALA A  64      59.126  83.767  31.347  1.00 43.03           O  
ATOM    504  CB  ALA A  64      56.578  85.414  30.379  1.00 43.73           C  
ATOM    505  N   ALA A  65      59.310  84.273  29.176  1.00 43.23           N  
ATOM    506  CA  ALA A  65      60.098  83.094  28.846  1.00 43.07           C  
ATOM    507  C   ALA A  65      61.232  82.818  29.821  1.00 42.46           C  
ATOM    508  O   ALA A  65      61.568  81.669  30.086  1.00 43.11           O  
ATOM    509  CB  ALA A  65      60.651  83.231  27.452  1.00 43.85           C  
ATOM    510  N   ASN A  66      61.822  83.876  30.353  1.00 41.98           N  
ATOM    511  CA  ASN A  66      62.929  83.731  31.279  1.00 42.36           C  
ATOM    512  C   ASN A  66      62.513  83.220  32.638  1.00 42.36           C  
ATOM    513  O   ASN A  66      63.316  82.635  33.354  1.00 42.44           O  
ATOM    514  CB  ASN A  66      63.645  85.068  31.442  1.00 42.33           C  
ATOM    515  CG  ASN A  66      62.705  86.192  31.820  1.00 41.51           C  
ATOM    516  OD1 ASN A  66      62.332  86.345  32.964  1.00 40.77           O  
ATOM    517  ND2 ASN A  66      62.316  86.984  30.840  1.00 44.06           N  
ATOM    518  N   GLU A  67      61.250  83.428  32.980  1.00 42.11           N  
ATOM    519  CA  GLU A  67      60.734  83.027  34.276  1.00 41.35           C  
ATOM    520  C   GLU A  67      59.942  81.743  34.313  1.00 40.74           C  
ATOM    521  O   GLU A  67      60.103  80.937  35.227  1.00 40.44           O  
ATOM    522  CB  GLU A  67      59.851  84.139  34.846  1.00 41.91           C  
ATOM    523  CG  GLU A  67      60.594  85.357  35.319  1.00 41.64           C  
ATOM    524  CD  GLU A  67      59.682  86.369  35.949  1.00 41.32           C  
ATOM    525  OE1 GLU A  67      58.842  85.970  36.794  1.00 39.49           O  
ATOM    526  OE2 GLU A  67      59.818  87.559  35.599  1.00 41.70           O  
ATOM    527  N   VAL A  68      59.063  81.572  33.337  1.00 40.15           N  
ATOM    528  CA  VAL A  68      58.210  80.406  33.295  1.00 40.31           C  
ATOM    529  C   VAL A  68      58.143  79.776  31.926  1.00 41.13           C  
ATOM    530  O   VAL A  68      58.701  80.292  30.965  1.00 42.53           O  
ATOM    531  CB  VAL A  68      56.806  80.781  33.708  1.00 39.60           C  
ATOM    532  CG1 VAL A  68      56.764  81.038  35.177  1.00 39.23           C  
ATOM    533  CG2 VAL A  68      56.381  82.021  32.974  1.00 38.05           C  
ATOM    534  N   ASN A  69      57.447  78.654  31.838  1.00 41.32           N  
ATOM    535  CA  ASN A  69      57.307  77.963  30.576  1.00 41.84           C  
ATOM    536  C   ASN A  69      55.886  78.111  30.125  1.00 40.51           C  
ATOM    537  O   ASN A  69      55.594  77.988  28.950  1.00 40.94           O  
ATOM    538  CB  ASN A  69      57.643  76.489  30.745  1.00 45.50           C  
ATOM    539  CG  ASN A  69      59.100  76.261  31.096  1.00 47.89           C  
ATOM    540  OD1 ASN A  69      59.455  75.238  31.672  1.00 49.87           O  
ATOM    541  ND2 ASN A  69      59.954  77.213  30.742  1.00 50.17           N  
ATOM    542  N   GLY A  70      54.999  78.376  31.072  1.00 39.71           N  
ATOM    543  CA  GLY A  70      53.599  78.552  30.737  1.00 38.36           C  
ATOM    544  C   GLY A  70      52.997  79.810  31.336  1.00 37.14           C  
ATOM    545  O   GLY A  70      53.338  80.192  32.450  1.00 37.27           O  
ATOM    546  N   VAL A  71      52.107  80.458  30.590  1.00 35.64           N  
ATOM    547  CA  VAL A  71      51.436  81.669  31.056  1.00 32.57           C  
ATOM    548  C   VAL A  71      49.913  81.552  30.884  1.00 32.04           C  
ATOM    549  O   VAL A  71      49.426  80.711  30.133  1.00 32.02           O  
ATOM    550  CB  VAL A  71      51.909  82.901  30.267  1.00 31.22           C  
ATOM    551  CG1 VAL A  71      53.404  83.065  30.390  1.00 30.36           C  
ATOM    552  CG2 VAL A  71      51.520  82.764  28.831  1.00 30.69           C  
ATOM    553  N   ILE A  72      49.168  82.384  31.602  1.00 30.04           N  
ATOM    554  CA  ILE A  72      47.723  82.402  31.488  1.00 28.05           C  
ATOM    555  C   ILE A  72      47.333  83.813  31.097  1.00 27.97           C  
ATOM    556  O   ILE A  72      47.759  84.772  31.735  1.00 28.34           O  
ATOM    557  CB  ILE A  72      47.052  82.037  32.802  1.00 26.60           C  
ATOM    558  CG1 ILE A  72      47.093  80.538  32.982  1.00 26.42           C  
ATOM    559  CG2 ILE A  72      45.602  82.467  32.807  1.00 26.32           C  
ATOM    560  CD1 ILE A  72      46.455  80.082  34.275  1.00 28.38           C  
ATOM    561  N   LEU A  73      46.528  83.938  30.045  1.00 27.13           N  
ATOM    562  CA  LEU A  73      46.100  85.247  29.578  1.00 26.32           C  
ATOM    563  C   LEU A  73      44.681  85.630  30.008  1.00 26.22           C  
ATOM    564  O   LEU A  73      43.752  84.821  29.900  1.00 26.75           O  
ATOM    565  CB  LEU A  73      46.170  85.304  28.048  1.00 26.98           C  
ATOM    566  CG  LEU A  73      47.484  85.012  27.332  1.00 25.84           C  
ATOM    567  CD1 LEU A  73      47.317  85.283  25.863  1.00 25.41           C  
ATOM    568  CD2 LEU A  73      48.584  85.876  27.913  1.00 24.90           C  
ATOM    569  N   VAL A  74      44.511  86.856  30.498  1.00 24.96           N  
ATOM    570  CA  VAL A  74      43.187  87.327  30.877  1.00 23.86           C  
ATOM    571  C   VAL A  74      42.910  88.621  30.146  1.00 24.92           C  
ATOM    572  O   VAL A  74      43.823  89.403  29.915  1.00 26.03           O  
ATOM    573  CB  VAL A  74      43.024  87.568  32.418  1.00 21.81           C  
ATOM    574  CG1 VAL A  74      43.183  86.291  33.141  1.00 20.70           C  
ATOM    575  CG2 VAL A  74      43.986  88.587  32.925  1.00 19.26           C  
ATOM    576  N   ASP A  75      41.658  88.822  29.754  1.00 25.37           N  
ATOM    577  CA  ASP A  75      41.228  90.044  29.075  1.00 27.34           C  
ATOM    578  C   ASP A  75      41.845  90.290  27.691  1.00 28.30           C  
ATOM    579  O   ASP A  75      41.874  91.423  27.222  1.00 29.83           O  
ATOM    580  CB  ASP A  75      41.487  91.269  29.982  1.00 28.21           C  
ATOM    581  CG  ASP A  75      40.687  92.509  29.562  1.00 30.08           C  
ATOM    582  OD1 ASP A  75      39.450  92.415  29.421  1.00 29.74           O  
ATOM    583  OD2 ASP A  75      41.291  93.588  29.385  1.00 31.19           O  
ATOM    584  N   HIS A  76      42.329  89.252  27.024  1.00 27.73           N  
ATOM    585  CA  HIS A  76      42.895  89.463  25.710  1.00 27.92           C  
ATOM    586  C   HIS A  76      43.463  88.201  25.132  1.00 29.24           C  
ATOM    587  O   HIS A  76      43.667  87.240  25.855  1.00 29.13           O  
ATOM    588  CB  HIS A  76      44.002  90.495  25.777  1.00 28.65           C  
ATOM    589  CG  HIS A  76      45.299  89.949  26.271  1.00 30.07           C  
ATOM    590  ND1 HIS A  76      45.502  89.602  27.585  1.00 30.19           N  
ATOM    591  CD2 HIS A  76      46.449  89.662  25.618  1.00 30.35           C  
ATOM    592  CE1 HIS A  76      46.726  89.122  27.721  1.00 31.62           C  
ATOM    593  NE2 HIS A  76      47.322  89.147  26.544  1.00 30.80           N  
ATOM    594  N   ASN A  77      43.717  88.213  23.823  1.00 30.55           N  
ATOM    595  CA  ASN A  77      44.313  87.068  23.159  1.00 32.33           C  
ATOM    596  C   ASN A  77      45.169  87.394  21.929  1.00 33.46           C  
ATOM    597  O   ASN A  77      46.072  86.638  21.596  1.00 34.52           O  
ATOM    598  CB  ASN A  77      43.247  86.040  22.803  1.00 32.74           C  
ATOM    599  CG  ASN A  77      42.259  86.555  21.814  1.00 35.92           C  
ATOM    600  OD1 ASN A  77      42.533  86.636  20.610  1.00 35.97           O  
ATOM    601  ND2 ASN A  77      41.089  86.925  22.311  1.00 37.64           N  
ATOM    602  N   GLU A  78      44.911  88.511  21.260  1.00 34.57           N  
ATOM    603  CA  GLU A  78      45.691  88.893  20.084  1.00 35.04           C  
ATOM    604  C   GLU A  78      47.146  89.198  20.462  1.00 36.11           C  
ATOM    605  O   GLU A  78      47.394  89.954  21.394  1.00 36.40           O  
ATOM    606  CB  GLU A  78      45.044  90.112  19.433  1.00 35.51           C  
ATOM    607  CG  GLU A  78      43.621  89.855  18.988  1.00 37.49           C  
ATOM    608  CD  GLU A  78      42.964  91.047  18.306  1.00 38.97           C  
ATOM    609  OE1 GLU A  78      43.543  91.586  17.334  1.00 38.20           O  
ATOM    610  OE2 GLU A  78      41.853  91.433  18.738  1.00 40.51           O  
ATOM    611  N   ARG A  79      48.102  88.621  19.731  1.00 36.67           N  
ATOM    612  CA  ARG A  79      49.540  88.802  20.005  1.00 37.03           C  
ATOM    613  C   ARG A  79      50.007  90.197  20.348  1.00 37.07           C  
ATOM    614  O   ARG A  79      50.640  90.412  21.376  1.00 37.02           O  
ATOM    615  CB  ARG A  79      50.394  88.336  18.825  1.00 38.31           C  
ATOM    616  CG  ARG A  79      50.260  86.882  18.508  1.00 41.93           C  
ATOM    617  CD  ARG A  79      51.127  86.462  17.347  1.00 43.30           C  
ATOM    618  NE  ARG A  79      50.532  85.303  16.693  1.00 45.67           N  
ATOM    619  CZ  ARG A  79      49.605  85.385  15.749  1.00 47.05           C  
ATOM    620  NH1 ARG A  79      49.186  86.574  15.344  1.00 48.67           N  
ATOM    621  NH2 ARG A  79      49.078  84.284  15.232  1.00 48.73           N  
ATOM    622  N   GLN A  80      49.728  91.143  19.463  1.00 36.98           N  
ATOM    623  CA  GLN A  80      50.156  92.511  19.678  1.00 37.16           C  
ATOM    624  C   GLN A  80      49.774  93.049  21.041  1.00 37.79           C  
ATOM    625  O   GLN A  80      50.497  93.856  21.603  1.00 38.66           O  
ATOM    626  CB  GLN A  80      49.588  93.425  18.602  1.00 37.43           C  
ATOM    627  CG  GLN A  80      48.835  92.699  17.520  1.00 39.15           C  
ATOM    628  CD  GLN A  80      47.383  92.511  17.854  1.00 38.40           C  
ATOM    629  OE1 GLN A  80      46.842  91.433  17.669  1.00 39.38           O  
ATOM    630  NE2 GLN A  80      46.735  93.567  18.331  1.00 36.07           N  
ATOM    631  N   GLN A  81      48.644  92.608  21.575  1.00 37.25           N  
ATOM    632  CA  GLN A  81      48.194  93.087  22.868  1.00 37.14           C  
ATOM    633  C   GLN A  81      48.877  92.381  24.026  1.00 37.21           C  
ATOM    634  O   GLN A  81      48.887  92.874  25.158  1.00 36.40           O  
ATOM    635  CB  GLN A  81      46.692  92.891  22.990  1.00 37.66           C  
ATOM    636  CG  GLN A  81      45.871  93.778  22.111  1.00 39.86           C  
ATOM    637  CD  GLN A  81      44.417  93.351  22.077  1.00 42.10           C  
ATOM    638  OE1 GLN A  81      43.807  93.062  23.111  1.00 41.91           O  
ATOM    639  NE2 GLN A  81      43.848  93.317  20.879  1.00 43.92           N  
ATOM    640  N   SER A  82      49.463  91.231  23.736  1.00 37.06           N  
ATOM    641  CA  SER A  82      50.098  90.442  24.768  1.00 37.45           C  
ATOM    642  C   SER A  82      51.533  90.841  25.033  1.00 38.54           C  
ATOM    643  O   SER A  82      52.013  91.846  24.519  1.00 39.34           O  
ATOM    644  CB  SER A  82      50.027  88.971  24.395  1.00 37.08           C  
ATOM    645  OG  SER A  82      50.086  88.174  25.550  1.00 37.07           O  
ATOM    646  N   ILE A  83      52.206  90.039  25.850  1.00 38.73           N  
ATOM    647  CA  ILE A  83      53.588  90.269  26.238  1.00 39.11           C  
ATOM    648  C   ILE A  83      54.532  90.218  25.033  1.00 40.59           C  
ATOM    649  O   ILE A  83      54.223  89.633  23.992  1.00 39.89           O  
ATOM    650  CB  ILE A  83      54.006  89.226  27.307  1.00 38.20           C  
ATOM    651  CG1 ILE A  83      55.261  89.684  28.035  1.00 36.90           C  
ATOM    652  CG2 ILE A  83      54.232  87.876  26.666  1.00 37.05           C  
ATOM    653  CD1 ILE A  83      55.591  88.816  29.222  1.00 36.04           C  
ATOM    654  N   LYS A  84      55.684  90.850  25.181  1.00 42.67           N  
ATOM    655  CA  LYS A  84      56.677  90.903  24.121  1.00 44.12           C  
ATOM    656  C   LYS A  84      57.112  89.525  23.585  1.00 44.30           C  
ATOM    657  O   LYS A  84      56.968  89.248  22.403  1.00 44.66           O  
ATOM    658  CB  LYS A  84      57.875  91.703  24.639  1.00 45.59           C  
ATOM    659  CG  LYS A  84      59.004  91.888  23.659  1.00 49.81           C  
ATOM    660  CD  LYS A  84      60.037  92.887  24.186  1.00 51.77           C  
ATOM    661  CE  LYS A  84      60.602  92.462  25.532  1.00 51.65           C  
ATOM    662  NZ  LYS A  84      61.677  93.367  26.004  1.00 51.91           N  
ATOM    663  N   ASP A  85      57.630  88.660  24.451  1.00 44.41           N  
ATOM    664  CA  ASP A  85      58.090  87.348  24.030  1.00 43.75           C  
ATOM    665  C   ASP A  85      57.037  86.273  24.150  1.00 43.61           C  
ATOM    666  O   ASP A  85      57.351  85.145  24.498  1.00 43.66           O  
ATOM    667  CB  ASP A  85      59.330  86.950  24.841  1.00 45.82           C  
ATOM    668  CG  ASP A  85      59.039  86.734  26.321  1.00 47.23           C  
ATOM    669  OD1 ASP A  85      58.144  87.404  26.874  1.00 47.36           O  
ATOM    670  OD2 ASP A  85      59.734  85.902  26.945  1.00 47.92           O  
ATOM    671  N   ILE A  86      55.792  86.616  23.838  1.00 44.19           N  
ATOM    672  CA  ILE A  86      54.671  85.674  23.937  1.00 44.60           C  
ATOM    673  C   ILE A  86      54.853  84.437  23.086  1.00 45.86           C  
ATOM    674  O   ILE A  86      54.403  83.358  23.431  1.00 45.72           O  
ATOM    675  CB  ILE A  86      53.346  86.338  23.531  1.00 42.41           C  
ATOM    676  CG1 ILE A  86      52.181  85.374  23.735  1.00 41.01           C  
ATOM    677  CG2 ILE A  86      53.404  86.747  22.094  1.00 43.18           C  
ATOM    678  CD1 ILE A  86      51.836  85.144  25.161  1.00 39.42           C  
ATOM    679  N   GLU A  87      55.517  84.606  21.961  1.00 48.73           N  
ATOM    680  CA  GLU A  87      55.758  83.504  21.051  1.00 51.17           C  
ATOM    681  C   GLU A  87      56.610  82.422  21.717  1.00 50.85           C  
ATOM    682  O   GLU A  87      56.541  81.250  21.351  1.00 50.32           O  
ATOM    683  CB  GLU A  87      56.492  84.025  19.815  1.00 54.14           C  
ATOM    684  CG  GLU A  87      56.156  83.296  18.538  1.00 60.05           C  
ATOM    685  CD  GLU A  87      54.775  83.656  18.037  1.00 63.71           C  
ATOM    686  OE1 GLU A  87      53.794  83.396  18.768  1.00 65.53           O  
ATOM    687  OE2 GLU A  87      54.671  84.206  16.916  1.00 65.87           O  
ATOM    688  N   GLU A  88      57.399  82.825  22.708  1.00 50.13           N  
ATOM    689  CA  GLU A  88      58.312  81.917  23.378  1.00 49.40           C  
ATOM    690  C   GLU A  88      57.811  81.177  24.589  1.00 47.28           C  
ATOM    691  O   GLU A  88      58.587  80.499  25.252  1.00 47.16           O  
ATOM    692  CB  GLU A  88      59.591  82.658  23.736  1.00 52.52           C  
ATOM    693  CG  GLU A  88      60.418  83.028  22.521  1.00 59.84           C  
ATOM    694  CD  GLU A  88      61.624  83.898  22.862  1.00 64.18           C  
ATOM    695  OE1 GLU A  88      62.460  83.469  23.701  1.00 66.00           O  
ATOM    696  OE2 GLU A  88      61.737  85.011  22.284  1.00 66.32           O  
ATOM    697  N   VAL A  89      56.526  81.299  24.888  1.00 44.80           N  
ATOM    698  CA  VAL A  89      55.957  80.593  26.022  1.00 42.06           C  
ATOM    699  C   VAL A  89      54.675  79.899  25.599  1.00 41.35           C  
ATOM    700  O   VAL A  89      54.142  80.149  24.521  1.00 41.09           O  
ATOM    701  CB  VAL A  89      55.658  81.538  27.198  1.00 41.55           C  
ATOM    702  CG1 VAL A  89      56.947  81.921  27.903  1.00 40.64           C  
ATOM    703  CG2 VAL A  89      54.948  82.763  26.699  1.00 41.21           C  
ATOM    704  N   GLN A  90      54.187  79.008  26.448  1.00 40.77           N  
ATOM    705  CA  GLN A  90      52.964  78.288  26.154  1.00 40.23           C  
ATOM    706  C   GLN A  90      51.747  78.914  26.830  1.00 39.06           C  
ATOM    707  O   GLN A  90      51.731  79.114  28.049  1.00 39.55           O  
ATOM    708  CB  GLN A  90      53.090  76.840  26.608  1.00 40.86           C  
ATOM    709  CG  GLN A  90      51.844  76.039  26.341  1.00 44.90           C  
ATOM    710  CD  GLN A  90      52.000  74.593  26.715  1.00 46.89           C  
ATOM    711  OE1 GLN A  90      52.101  74.250  27.890  1.00 49.02           O  
ATOM    712  NE2 GLN A  90      52.035  73.726  25.711  1.00 49.13           N  
ATOM    713  N   VAL A  91      50.729  79.230  26.042  1.00 36.29           N  
ATOM    714  CA  VAL A  91      49.526  79.792  26.615  1.00 34.55           C  
ATOM    715  C   VAL A  91      48.692  78.625  27.175  1.00 33.98           C  
ATOM    716  O   VAL A  91      48.064  77.893  26.423  1.00 33.89           O  
ATOM    717  CB  VAL A  91      48.748  80.584  25.548  1.00 34.08           C  
ATOM    718  CG1 VAL A  91      47.487  81.183  26.126  1.00 34.32           C  
ATOM    719  CG2 VAL A  91      49.620  81.681  25.012  1.00 31.82           C  
ATOM    720  N   LEU A  92      48.727  78.443  28.497  1.00 32.80           N  
ATOM    721  CA  LEU A  92      47.987  77.377  29.170  1.00 31.67           C  
ATOM    722  C   LEU A  92      46.488  77.569  29.078  1.00 32.30           C  
ATOM    723  O   LEU A  92      45.737  76.616  28.923  1.00 32.76           O  
ATOM    724  CB  LEU A  92      48.378  77.316  30.641  1.00 30.92           C  
ATOM    725  CG  LEU A  92      49.466  76.342  31.059  1.00 29.74           C  
ATOM    726  CD1 LEU A  92      50.280  75.968  29.870  1.00 28.74           C  
ATOM    727  CD2 LEU A  92      50.314  76.975  32.147  1.00 29.95           C  
ATOM    728  N   GLU A  93      46.058  78.813  29.216  1.00 32.79           N  
ATOM    729  CA  GLU A  93      44.655  79.150  29.140  1.00 31.81           C  
ATOM    730  C   GLU A  93      44.440  80.634  28.937  1.00 31.19           C  
ATOM    731  O   GLU A  93      45.337  81.462  29.170  1.00 29.97           O  
ATOM    732  CB  GLU A  93      43.902  78.670  30.383  1.00 33.50           C  
ATOM    733  CG  GLU A  93      44.684  78.648  31.672  1.00 34.68           C  
ATOM    734  CD  GLU A  93      43.834  78.146  32.818  1.00 37.16           C  
ATOM    735  OE1 GLU A  93      43.026  78.942  33.331  1.00 38.56           O  
ATOM    736  OE2 GLU A  93      43.956  76.956  33.194  1.00 36.95           O  
ATOM    737  N   VAL A  94      43.229  80.951  28.492  1.00 29.96           N  
ATOM    738  CA  VAL A  94      42.823  82.311  28.204  1.00 29.01           C  
ATOM    739  C   VAL A  94      41.427  82.560  28.743  1.00 29.54           C  
ATOM    740  O   VAL A  94      40.500  81.828  28.403  1.00 30.12           O  
ATOM    741  CB  VAL A  94      42.802  82.546  26.678  1.00 27.47           C  
ATOM    742  CG1 VAL A  94      42.296  83.923  26.374  1.00 25.00           C  
ATOM    743  CG2 VAL A  94      44.178  82.348  26.104  1.00 25.88           C  
ATOM    744  N   ILE A  95      41.272  83.566  29.599  1.00 28.69           N  
ATOM    745  CA  ILE A  95      39.943  83.901  30.105  1.00 29.04           C  
ATOM    746  C   ILE A  95      39.742  85.267  29.475  1.00 30.88           C  
ATOM    747  O   ILE A  95      40.454  86.210  29.821  1.00 31.84           O  
ATOM    748  CB  ILE A  95      39.899  84.014  31.651  1.00 28.34           C  
ATOM    749  CG1 ILE A  95      40.455  82.746  32.311  1.00 24.44           C  
ATOM    750  CG2 ILE A  95      38.464  84.200  32.091  1.00 27.54           C  
ATOM    751  CD1 ILE A  95      39.810  81.503  31.824  1.00 21.39           C  
ATOM    752  N   ASP A  96      38.790  85.378  28.549  1.00 30.66           N  
ATOM    753  CA  ASP A  96      38.606  86.639  27.840  1.00 30.27           C  
ATOM    754  C   ASP A  96      37.177  86.936  27.390  1.00 30.55           C  
ATOM    755  O   ASP A  96      36.277  86.113  27.551  1.00 30.10           O  
ATOM    756  CB  ASP A  96      39.555  86.623  26.646  1.00 31.56           C  
ATOM    757  CG  ASP A  96      39.518  87.883  25.851  1.00 33.21           C  
ATOM    758  OD1 ASP A  96      39.632  88.960  26.459  1.00 34.33           O  
ATOM    759  OD2 ASP A  96      39.392  87.792  24.613  1.00 33.12           O  
ATOM    760  N   HIS A  97      36.970  88.124  26.823  1.00 30.54           N  
ATOM    761  CA  HIS A  97      35.642  88.519  26.373  1.00 30.67           C  
ATOM    762  C   HIS A  97      35.623  89.345  25.094  1.00 30.98           C  
ATOM    763  O   HIS A  97      34.681  90.093  24.854  1.00 31.23           O  
ATOM    764  CB  HIS A  97      34.884  89.262  27.506  1.00 30.68           C  
ATOM    765  CG  HIS A  97      35.442  90.614  27.867  1.00 30.91           C  
ATOM    766  ND1 HIS A  97      34.819  91.791  27.518  1.00 31.83           N  
ATOM    767  CD2 HIS A  97      36.535  90.973  28.585  1.00 31.26           C  
ATOM    768  CE1 HIS A  97      35.499  92.814  28.002  1.00 31.25           C  
ATOM    769  NE2 HIS A  97      36.545  92.344  28.655  1.00 31.35           N  
ATOM    770  N   HIS A  98      36.647  89.203  24.267  1.00 31.35           N  
ATOM    771  CA  HIS A  98      36.705  89.938  23.010  1.00 33.13           C  
ATOM    772  C   HIS A  98      36.708  88.970  21.833  1.00 33.24           C  
ATOM    773  O   HIS A  98      36.565  87.765  22.016  1.00 33.28           O  
ATOM    774  CB  HIS A  98      37.961  90.806  22.958  1.00 34.41           C  
ATOM    775  CG  HIS A  98      38.127  91.707  24.143  1.00 35.84           C  
ATOM    776  ND1 HIS A  98      38.494  91.243  25.384  1.00 36.89           N  
ATOM    777  CD2 HIS A  98      37.989  93.048  24.270  1.00 36.41           C  
ATOM    778  CE1 HIS A  98      38.579  92.259  26.224  1.00 38.08           C  
ATOM    779  NE2 HIS A  98      38.277  93.366  25.572  1.00 36.98           N  
ATOM    780  N   ARG A  99      36.869  89.498  20.625  1.00 34.14           N  
ATOM    781  CA  ARG A  99      36.910  88.663  19.424  1.00 33.83           C  
ATOM    782  C   ARG A  99      38.188  87.873  19.485  1.00 33.67           C  
ATOM    783  O   ARG A  99      39.103  88.238  20.214  1.00 34.13           O  
ATOM    784  CB  ARG A  99      36.982  89.518  18.176  1.00 33.94           C  
ATOM    785  CG  ARG A  99      38.327  90.177  18.033  1.00 36.10           C  
ATOM    786  CD  ARG A  99      38.275  91.338  17.099  1.00 40.10           C  
ATOM    787  NE  ARG A  99      38.522  90.958  15.716  1.00 43.96           N  
ATOM    788  CZ  ARG A  99      39.605  91.321  15.032  1.00 46.24           C  
ATOM    789  NH1 ARG A  99      40.543  92.074  15.605  1.00 46.64           N  
ATOM    790  NH2 ARG A  99      39.749  90.943  13.767  1.00 48.07           N  
ATOM    791  N   ILE A 100      38.264  86.806  18.699  1.00 33.91           N  
ATOM    792  CA  ILE A 100      39.464  85.985  18.650  1.00 33.82           C  
ATOM    793  C   ILE A 100      40.180  86.239  17.334  1.00 34.15           C  
ATOM    794  O   ILE A 100      39.604  86.107  16.273  1.00 32.64           O  
ATOM    795  CB  ILE A 100      39.134  84.501  18.776  1.00 32.56           C  
ATOM    796  CG1 ILE A 100      38.472  84.242  20.131  1.00 32.68           C  
ATOM    797  CG2 ILE A 100      40.404  83.693  18.690  1.00 31.89           C  
ATOM    798  CD1 ILE A 100      38.125  82.813  20.377  1.00 31.89           C  
ATOM    799  N   ALA A 101      41.444  86.621  17.414  1.00 36.16           N  
ATOM    800  CA  ALA A 101      42.216  86.919  16.220  1.00 38.02           C  
ATOM    801  C   ALA A 101      43.690  87.072  16.574  1.00 39.14           C  
ATOM    802  O   ALA A 101      44.034  87.372  17.719  1.00 39.86           O  
ATOM    803  CB  ALA A 101      41.699  88.201  15.589  1.00 37.93           C  
ATOM    804  N   ASN A 102      44.552  86.894  15.582  1.00 39.82           N  
ATOM    805  CA  ASN A 102      45.988  86.984  15.789  1.00 40.02           C  
ATOM    806  C   ASN A 102      46.349  86.164  17.002  1.00 39.85           C  
ATOM    807  O   ASN A 102      47.160  86.575  17.829  1.00 39.16           O  
ATOM    808  CB  ASN A 102      46.414  88.420  16.004  1.00 41.95           C  
ATOM    809  CG  ASN A 102      46.085  89.288  14.838  1.00 44.35           C  
ATOM    810  OD1 ASN A 102      46.539  89.040  13.716  1.00 46.29           O  
ATOM    811  ND2 ASN A 102      45.289  90.323  15.082  1.00 44.90           N  
ATOM    812  N   PHE A 103      45.701  85.013  17.112  1.00 39.09           N  
ATOM    813  CA  PHE A 103      45.944  84.101  18.205  1.00 39.16           C  
ATOM    814  C   PHE A 103      45.916  82.720  17.616  1.00 40.20           C  
ATOM    815  O   PHE A 103      45.118  82.422  16.715  1.00 40.48           O  
ATOM    816  CB  PHE A 103      44.877  84.204  19.288  1.00 38.00           C  
ATOM    817  CG  PHE A 103      45.107  83.267  20.430  1.00 37.81           C  
ATOM    818  CD1 PHE A 103      46.122  83.509  21.353  1.00 37.15           C  
ATOM    819  CD2 PHE A 103      44.340  82.118  20.566  1.00 37.46           C  
ATOM    820  CE1 PHE A 103      46.366  82.623  22.391  1.00 35.61           C  
ATOM    821  CE2 PHE A 103      44.580  81.227  21.602  1.00 37.06           C  
ATOM    822  CZ  PHE A 103      45.597  81.483  22.516  1.00 35.93           C  
ATOM    823  N   GLU A 104      46.768  81.863  18.157  1.00 41.01           N  
ATOM    824  CA  GLU A 104      46.885  80.518  17.646  1.00 42.11           C  
ATOM    825  C   GLU A 104      47.719  79.712  18.640  1.00 41.93           C  
ATOM    826  O   GLU A 104      48.655  80.236  19.237  1.00 43.17           O  
ATOM    827  CB  GLU A 104      47.573  80.644  16.305  1.00 43.95           C  
ATOM    828  CG  GLU A 104      47.674  79.434  15.467  1.00 48.31           C  
ATOM    829  CD  GLU A 104      48.405  79.753  14.176  1.00 50.52           C  
ATOM    830  OE1 GLU A 104      49.596  80.138  14.257  1.00 49.98           O  
ATOM    831  OE2 GLU A 104      47.779  79.634  13.092  1.00 51.93           O  
ATOM    832  N   THR A 105      47.380  78.447  18.832  1.00 41.08           N  
ATOM    833  CA  THR A 105      48.120  77.616  19.764  1.00 40.37           C  
ATOM    834  C   THR A 105      48.540  76.336  19.086  1.00 40.00           C  
ATOM    835  O   THR A 105      47.845  75.834  18.202  1.00 41.26           O  
ATOM    836  CB  THR A 105      47.266  77.267  21.010  1.00 40.93           C  
ATOM    837  OG1 THR A 105      46.106  76.531  20.614  1.00 42.20           O  
ATOM    838  CG2 THR A 105      46.818  78.533  21.719  1.00 40.74           C  
ATOM    839  N   ALA A 106      49.676  75.798  19.501  1.00 39.58           N  
ATOM    840  CA  ALA A 106      50.164  74.565  18.908  1.00 39.50           C  
ATOM    841  C   ALA A 106      49.527  73.360  19.567  1.00 39.00           C  
ATOM    842  O   ALA A 106      49.381  72.298  18.963  1.00 38.77           O  
ATOM    843  CB  ALA A 106      51.657  74.494  19.050  1.00 39.02           C  
ATOM    844  N   GLU A 107      49.133  73.554  20.815  1.00 39.64           N  
ATOM    845  CA  GLU A 107      48.538  72.503  21.622  1.00 40.01           C  
ATOM    846  C   GLU A 107      47.142  72.905  22.087  1.00 37.57           C  
ATOM    847  O   GLU A 107      46.693  74.026  21.868  1.00 36.96           O  
ATOM    848  CB  GLU A 107      49.438  72.284  22.846  1.00 43.36           C  
ATOM    849  CG  GLU A 107      49.898  70.849  23.100  1.00 50.07           C  
ATOM    850  CD  GLU A 107      50.813  70.313  22.010  1.00 54.03           C  
ATOM    851  OE1 GLU A 107      51.892  70.914  21.790  1.00 56.50           O  
ATOM    852  OE2 GLU A 107      50.452  69.291  21.376  1.00 55.91           O  
ATOM    853  N   PRO A 108      46.417  71.971  22.700  1.00 35.72           N  
ATOM    854  CA  PRO A 108      45.083  72.313  23.191  1.00 34.60           C  
ATOM    855  C   PRO A 108      45.285  73.200  24.427  1.00 33.08           C  
ATOM    856  O   PRO A 108      46.403  73.351  24.910  1.00 32.88           O  
ATOM    857  CB  PRO A 108      44.501  70.955  23.559  1.00 34.88           C  
ATOM    858  CG  PRO A 108      45.121  70.065  22.560  1.00 34.20           C  
ATOM    859  CD  PRO A 108      46.557  70.515  22.555  1.00 34.48           C  
ATOM    860  N   LEU A 109      44.217  73.784  24.942  1.00 31.66           N  
ATOM    861  CA  LEU A 109      44.335  74.633  26.110  1.00 29.23           C  
ATOM    862  C   LEU A 109      42.965  74.936  26.678  1.00 28.50           C  
ATOM    863  O   LEU A 109      41.969  74.504  26.137  1.00 28.02           O  
ATOM    864  CB  LEU A 109      45.085  75.919  25.748  1.00 27.52           C  
ATOM    865  CG  LEU A 109      44.584  76.949  24.738  1.00 27.47           C  
ATOM    866  CD1 LEU A 109      43.456  76.396  23.926  1.00 28.28           C  
ATOM    867  CD2 LEU A 109      44.126  78.176  25.455  1.00 28.49           C  
ATOM    868  N   TYR A 110      42.913  75.651  27.790  1.00 29.46           N  
ATOM    869  CA  TYR A 110      41.637  75.983  28.388  1.00 30.06           C  
ATOM    870  C   TYR A 110      41.305  77.370  27.949  1.00 30.16           C  
ATOM    871  O   TYR A 110      41.741  78.320  28.572  1.00 30.93           O  
ATOM    872  CB  TYR A 110      41.724  75.968  29.900  1.00 31.35           C  
ATOM    873  CG  TYR A 110      40.407  76.270  30.579  1.00 34.81           C  
ATOM    874  CD1 TYR A 110      39.488  75.262  30.839  1.00 35.72           C  
ATOM    875  CD2 TYR A 110      40.091  77.562  30.989  1.00 36.99           C  
ATOM    876  CE1 TYR A 110      38.284  75.529  31.503  1.00 37.19           C  
ATOM    877  CE2 TYR A 110      38.886  77.843  31.651  1.00 38.41           C  
ATOM    878  CZ  TYR A 110      37.992  76.820  31.911  1.00 38.34           C  
ATOM    879  OH  TYR A 110      36.837  77.086  32.623  1.00 38.88           O  
ATOM    880  N   TYR A 111      40.548  77.494  26.868  1.00 30.59           N  
ATOM    881  CA  TYR A 111      40.172  78.809  26.364  1.00 31.77           C  
ATOM    882  C   TYR A 111      38.723  79.043  26.727  1.00 33.01           C  
ATOM    883  O   TYR A 111      37.863  78.261  26.334  1.00 33.63           O  
ATOM    884  CB  TYR A 111      40.311  78.865  24.852  1.00 30.02           C  
ATOM    885  CG  TYR A 111      40.339  80.265  24.312  1.00 29.30           C  
ATOM    886  CD1 TYR A 111      41.512  80.802  23.818  1.00 30.21           C  
ATOM    887  CD2 TYR A 111      39.194  81.048  24.281  1.00 28.78           C  
ATOM    888  CE1 TYR A 111      41.553  82.076  23.297  1.00 29.46           C  
ATOM    889  CE2 TYR A 111      39.226  82.337  23.761  1.00 29.06           C  
ATOM    890  CZ  TYR A 111      40.417  82.838  23.266  1.00 29.19           C  
ATOM    891  OH  TYR A 111      40.495  84.087  22.698  1.00 28.64           O  
ATOM    892  N   ARG A 112      38.449  80.109  27.477  1.00 33.44           N  
ATOM    893  CA  ARG A 112      37.085  80.408  27.881  1.00 33.10           C  
ATOM    894  C   ARG A 112      36.734  81.866  27.667  1.00 32.79           C  
ATOM    895  O   ARG A 112      37.136  82.744  28.435  1.00 32.34           O  
ATOM    896  CB  ARG A 112      36.876  80.032  29.336  1.00 34.44           C  
ATOM    897  CG  ARG A 112      35.511  80.362  29.804  1.00 37.52           C  
ATOM    898  CD  ARG A 112      35.191  79.584  31.034  1.00 42.21           C  
ATOM    899  NE  ARG A 112      33.837  79.865  31.480  1.00 46.43           N  
ATOM    900  CZ  ARG A 112      33.232  79.228  32.472  1.00 48.56           C  
ATOM    901  NH1 ARG A 112      33.871  78.261  33.121  1.00 49.42           N  
ATOM    902  NH2 ARG A 112      31.994  79.572  32.822  1.00 50.65           N  
ATOM    903  N   ALA A 113      35.991  82.115  26.595  1.00 32.11           N  
ATOM    904  CA  ALA A 113      35.570  83.461  26.252  1.00 32.05           C  
ATOM    905  C   ALA A 113      34.044  83.517  26.263  1.00 32.43           C  
ATOM    906  O   ALA A 113      33.375  82.580  25.827  1.00 31.25           O  
ATOM    907  CB  ALA A 113      36.123  83.849  24.884  1.00 30.65           C  
ATOM    908  N   GLU A 114      33.500  84.605  26.798  1.00 33.78           N  
ATOM    909  CA  GLU A 114      32.060  84.777  26.879  1.00 34.94           C  
ATOM    910  C   GLU A 114      31.713  86.167  26.392  1.00 37.14           C  
ATOM    911  O   GLU A 114      32.481  87.109  26.612  1.00 37.74           O  
ATOM    912  CB  GLU A 114      31.583  84.582  28.317  1.00 34.58           C  
ATOM    913  CG  GLU A 114      31.754  83.154  28.814  1.00 35.29           C  
ATOM    914  CD  GLU A 114      30.886  82.836  29.999  1.00 36.58           C  
ATOM    915  OE1 GLU A 114      29.809  83.449  30.130  1.00 38.44           O  
ATOM    916  OE2 GLU A 114      31.262  81.954  30.788  1.00 36.76           O  
ATOM    917  N   PRO A 115      30.551  86.315  25.716  1.00 38.23           N  
ATOM    918  CA  PRO A 115      30.072  87.594  25.173  1.00 38.15           C  
ATOM    919  C   PRO A 115      29.568  88.568  26.225  1.00 38.03           C  
ATOM    920  O   PRO A 115      28.518  89.176  26.043  1.00 40.10           O  
ATOM    921  CB  PRO A 115      28.948  87.179  24.226  1.00 37.75           C  
ATOM    922  CG  PRO A 115      29.214  85.735  23.958  1.00 38.32           C  
ATOM    923  CD  PRO A 115      29.663  85.225  25.285  1.00 38.03           C  
ATOM    924  N   VAL A 116      30.303  88.704  27.323  1.00 36.43           N  
ATOM    925  CA  VAL A 116      29.916  89.620  28.377  1.00 35.59           C  
ATOM    926  C   VAL A 116      30.790  90.851  28.305  1.00 35.92           C  
ATOM    927  O   VAL A 116      31.693  90.928  27.473  1.00 36.01           O  
ATOM    928  CB  VAL A 116      30.015  88.964  29.742  1.00 35.04           C  
ATOM    929  CG1 VAL A 116      29.113  87.761  29.764  1.00 34.83           C  
ATOM    930  CG2 VAL A 116      31.423  88.549  30.027  1.00 34.49           C  
ATOM    931  N   GLY A 117      30.530  91.814  29.174  1.00 36.22           N  
ATOM    932  CA  GLY A 117      31.283  93.047  29.103  1.00 36.74           C  
ATOM    933  C   GLY A 117      32.515  93.151  29.952  1.00 36.68           C  
ATOM    934  O   GLY A 117      33.171  94.189  29.961  1.00 38.38           O  
ATOM    935  N   CYS A 118      32.854  92.089  30.663  1.00 35.74           N  
ATOM    936  CA  CYS A 118      34.025  92.163  31.511  1.00 34.87           C  
ATOM    937  C   CYS A 118      34.580  90.804  31.858  1.00 32.90           C  
ATOM    938  O   CYS A 118      33.828  89.876  32.116  1.00 32.95           O  
ATOM    939  CB  CYS A 118      33.653  92.906  32.779  1.00 36.48           C  
ATOM    940  SG  CYS A 118      34.930  92.962  33.962  1.00 37.81           S  
ATOM    941  N   THR A 119      35.901  90.690  31.874  1.00 30.64           N  
ATOM    942  CA  THR A 119      36.535  89.424  32.186  1.00 29.00           C  
ATOM    943  C   THR A 119      36.170  88.935  33.586  1.00 30.25           C  
ATOM    944  O   THR A 119      35.978  87.740  33.785  1.00 29.41           O  
ATOM    945  CB  THR A 119      38.050  89.535  32.074  1.00 27.43           C  
ATOM    946  OG1 THR A 119      38.375  90.389  30.982  1.00 24.88           O  
ATOM    947  CG2 THR A 119      38.660  88.178  31.801  1.00 26.20           C  
ATOM    948  N   ALA A 120      36.067  89.851  34.546  1.00 29.98           N  
ATOM    949  CA  ALA A 120      35.712  89.482  35.913  1.00 30.93           C  
ATOM    950  C   ALA A 120      34.339  88.799  36.058  1.00 32.50           C  
ATOM    951  O   ALA A 120      34.133  87.986  36.969  1.00 33.45           O  
ATOM    952  CB  ALA A 120      35.767  90.684  36.794  1.00 32.35           C  
ATOM    953  N   THR A 121      33.397  89.129  35.180  1.00 32.30           N  
ATOM    954  CA  THR A 121      32.080  88.514  35.226  1.00 31.97           C  
ATOM    955  C   THR A 121      32.221  87.011  35.035  1.00 32.69           C  
ATOM    956  O   THR A 121      31.484  86.225  35.641  1.00 33.24           O  
ATOM    957  CB  THR A 121      31.190  89.077  34.130  1.00 31.75           C  
ATOM    958  OG1 THR A 121      31.056  90.486  34.334  1.00 32.52           O  
ATOM    959  CG2 THR A 121      29.825  88.427  34.146  1.00 29.22           C  
ATOM    960  N   ILE A 122      33.168  86.624  34.179  1.00 32.68           N  
ATOM    961  CA  ILE A 122      33.448  85.218  33.893  1.00 32.06           C  
ATOM    962  C   ILE A 122      34.176  84.581  35.090  1.00 32.35           C  
ATOM    963  O   ILE A 122      33.853  83.469  35.506  1.00 32.56           O  
ATOM    964  CB  ILE A 122      34.326  85.061  32.629  1.00 31.36           C  
ATOM    965  CG1 ILE A 122      33.706  85.797  31.446  1.00 31.30           C  
ATOM    966  CG2 ILE A 122      34.434  83.612  32.266  1.00 31.34           C  
ATOM    967  CD1 ILE A 122      34.547  85.777  30.185  1.00 28.41           C  
ATOM    968  N   LEU A 123      35.160  85.273  35.652  1.00 31.95           N  
ATOM    969  CA  LEU A 123      35.858  84.718  36.805  1.00 32.87           C  
ATOM    970  C   LEU A 123      34.846  84.417  37.902  1.00 33.95           C  
ATOM    971  O   LEU A 123      34.846  83.327  38.453  1.00 33.78           O  
ATOM    972  CB  LEU A 123      36.918  85.685  37.326  1.00 31.81           C  
ATOM    973  CG  LEU A 123      38.048  85.988  36.340  1.00 31.85           C  
ATOM    974  CD1 LEU A 123      38.943  87.049  36.915  1.00 31.98           C  
ATOM    975  CD2 LEU A 123      38.837  84.746  36.038  1.00 31.02           C  
ATOM    976  N   ASN A 124      33.978  85.383  38.202  1.00 35.22           N  
ATOM    977  CA  ASN A 124      32.939  85.221  39.219  1.00 36.01           C  
ATOM    978  C   ASN A 124      32.164  83.919  39.008  1.00 35.44           C  
ATOM    979  O   ASN A 124      31.802  83.262  39.967  1.00 34.51           O  
ATOM    980  CB  ASN A 124      31.988  86.431  39.183  1.00 38.86           C  
ATOM    981  CG  ASN A 124      30.799  86.311  40.160  1.00 41.28           C  
ATOM    982  OD1 ASN A 124      30.967  86.259  41.385  1.00 42.15           O  
ATOM    983  ND2 ASN A 124      29.589  86.286  39.606  1.00 42.17           N  
ATOM    984  N   LYS A 125      31.904  83.541  37.759  1.00 36.21           N  
ATOM    985  CA  LYS A 125      31.188  82.293  37.496  1.00 35.84           C  
ATOM    986  C   LYS A 125      32.118  81.187  37.924  1.00 35.49           C  
ATOM    987  O   LYS A 125      31.736  80.258  38.621  1.00 33.77           O  
ATOM    988  CB  LYS A 125      30.890  82.090  36.003  1.00 36.14           C  
ATOM    989  CG  LYS A 125      29.841  82.985  35.382  1.00 38.41           C  
ATOM    990  CD  LYS A 125      29.430  82.415  34.018  1.00 40.22           C  
ATOM    991  CE  LYS A 125      28.421  83.303  33.274  1.00 40.91           C  
ATOM    992  NZ  LYS A 125      27.921  82.715  31.982  1.00 40.18           N  
HETATM  993  N   MSE A 126      33.361  81.316  37.488  1.00 36.58           N  
HETATM  994  CA  MSE A 126      34.381  80.332  37.774  1.00 37.71           C  
HETATM  995  C   MSE A 126      34.660  80.099  39.255  1.00 37.98           C  
HETATM  996  O   MSE A 126      35.030  79.004  39.648  1.00 37.18           O  
HETATM  997  CB  MSE A 126      35.652  80.711  37.024  1.00 37.26           C  
HETATM  998  CG  MSE A 126      35.479  80.698  35.504  1.00 35.10           C  
HETATM  999 SE   MSE A 126      37.107  81.070  34.547  1.00 34.03          SE  
HETATM 1000  CE  MSE A 126      37.956  79.379  34.679  1.00 34.91           C  
ATOM   1001  N   TYR A 127      34.484  81.119  40.080  1.00 39.55           N  
ATOM   1002  CA  TYR A 127      34.702  80.944  41.505  1.00 40.59           C  
ATOM   1003  C   TYR A 127      33.612  80.030  42.032  1.00 42.33           C  
ATOM   1004  O   TYR A 127      33.880  79.090  42.772  1.00 43.28           O  
ATOM   1005  CB  TYR A 127      34.624  82.271  42.237  1.00 39.34           C  
ATOM   1006  CG  TYR A 127      35.950  82.908  42.506  1.00 39.60           C  
ATOM   1007  CD1 TYR A 127      36.448  83.905  41.679  1.00 39.33           C  
ATOM   1008  CD2 TYR A 127      36.709  82.526  43.603  1.00 39.92           C  
ATOM   1009  CE1 TYR A 127      37.669  84.506  41.941  1.00 38.06           C  
ATOM   1010  CE2 TYR A 127      37.933  83.121  43.874  1.00 39.23           C  
ATOM   1011  CZ  TYR A 127      38.407  84.112  43.039  1.00 37.94           C  
ATOM   1012  OH  TYR A 127      39.607  84.714  43.314  1.00 36.40           O  
ATOM   1013  N   LYS A 128      32.371  80.307  41.649  1.00 43.55           N  
ATOM   1014  CA  LYS A 128      31.250  79.497  42.098  1.00 44.33           C  
ATOM   1015  C   LYS A 128      31.326  78.088  41.524  1.00 44.40           C  
ATOM   1016  O   LYS A 128      31.027  77.128  42.204  1.00 43.27           O  
ATOM   1017  CB  LYS A 128      29.932  80.137  41.677  1.00 45.01           C  
ATOM   1018  CG  LYS A 128      29.766  81.582  42.065  1.00 45.94           C  
ATOM   1019  CD  LYS A 128      28.368  82.019  41.677  1.00 47.89           C  
ATOM   1020  CE  LYS A 128      28.284  83.495  41.375  1.00 48.53           C  
ATOM   1021  NZ  LYS A 128      26.961  83.807  40.763  1.00 49.49           N  
ATOM   1022  N   GLU A 129      31.729  77.971  40.268  1.00 46.12           N  
ATOM   1023  CA  GLU A 129      31.822  76.667  39.633  1.00 48.18           C  
ATOM   1024  C   GLU A 129      32.793  75.757  40.367  1.00 50.15           C  
ATOM   1025  O   GLU A 129      32.575  74.553  40.434  1.00 50.87           O  
ATOM   1026  CB  GLU A 129      32.242  76.821  38.166  1.00 48.12           C  
ATOM   1027  CG  GLU A 129      31.199  77.547  37.317  1.00 49.22           C  
ATOM   1028  CD  GLU A 129      31.601  77.715  35.866  1.00 47.87           C  
ATOM   1029  OE1 GLU A 129      30.785  78.248  35.088  1.00 46.99           O  
ATOM   1030  OE2 GLU A 129      32.723  77.318  35.510  1.00 46.68           O  
ATOM   1031  N   ASN A 130      33.858  76.338  40.917  1.00 52.30           N  
ATOM   1032  CA  ASN A 130      34.882  75.595  41.654  1.00 54.46           C  
ATOM   1033  C   ASN A 130      34.645  75.668  43.149  1.00 56.64           C  
ATOM   1034  O   ASN A 130      35.476  75.232  43.943  1.00 56.93           O  
ATOM   1035  CB  ASN A 130      36.271  76.163  41.356  1.00 53.77           C  
ATOM   1036  CG  ASN A 130      36.873  75.595  40.101  1.00 53.32           C  
ATOM   1037  OD1 ASN A 130      37.354  74.466  40.087  1.00 52.55           O  
ATOM   1038  ND2 ASN A 130      36.841  76.369  39.031  1.00 53.74           N  
ATOM   1039  N   ASN A 131      33.507  76.230  43.526  1.00 59.48           N  
ATOM   1040  CA  ASN A 131      33.158  76.382  44.928  1.00 62.58           C  
ATOM   1041  C   ASN A 131      34.343  76.847  45.773  1.00 62.70           C  
ATOM   1042  O   ASN A 131      34.891  76.105  46.575  1.00 62.86           O  
ATOM   1043  CB  ASN A 131      32.585  75.075  45.482  1.00 65.73           C  
ATOM   1044  CG  ASN A 131      32.259  75.167  46.962  1.00 69.38           C  
ATOM   1045  OD1 ASN A 131      31.752  76.189  47.432  1.00 71.61           O  
ATOM   1046  ND2 ASN A 131      32.541  74.095  47.705  1.00 71.03           N  
ATOM   1047  N   VAL A 132      34.731  78.097  45.566  1.00 63.32           N  
ATOM   1048  CA  VAL A 132      35.825  78.722  46.291  1.00 63.44           C  
ATOM   1049  C   VAL A 132      35.280  80.052  46.777  1.00 64.05           C  
ATOM   1050  O   VAL A 132      34.775  80.843  45.995  1.00 64.00           O  
ATOM   1051  CB  VAL A 132      37.021  78.982  45.370  1.00 63.12           C  
ATOM   1052  CG1 VAL A 132      38.062  79.813  46.085  1.00 62.88           C  
ATOM   1053  CG2 VAL A 132      37.606  77.665  44.908  1.00 63.33           C  
ATOM   1054  N   LYS A 133      35.366  80.298  48.073  1.00 64.97           N  
ATOM   1055  CA  LYS A 133      34.853  81.538  48.626  1.00 65.65           C  
ATOM   1056  C   LYS A 133      35.680  82.713  48.138  1.00 65.41           C  
ATOM   1057  O   LYS A 133      36.896  82.625  48.055  1.00 65.64           O  
ATOM   1058  CB  LYS A 133      34.863  81.457  50.156  1.00 67.25           C  
ATOM   1059  CG  LYS A 133      34.360  82.701  50.871  1.00 70.01           C  
ATOM   1060  CD  LYS A 133      34.059  82.419  52.343  1.00 71.84           C  
ATOM   1061  CE  LYS A 133      34.253  83.662  53.206  1.00 72.94           C  
ATOM   1062  NZ  LYS A 133      35.680  84.130  53.181  1.00 73.12           N  
ATOM   1063  N   ILE A 134      35.014  83.809  47.801  1.00 65.52           N  
ATOM   1064  CA  ILE A 134      35.702  85.006  47.326  1.00 65.62           C  
ATOM   1065  C   ILE A 134      36.016  85.947  48.489  1.00 66.72           C  
ATOM   1066  O   ILE A 134      35.120  86.460  49.150  1.00 66.73           O  
ATOM   1067  CB  ILE A 134      34.850  85.769  46.283  1.00 63.93           C  
ATOM   1068  CG1 ILE A 134      34.662  84.919  45.032  1.00 63.13           C  
ATOM   1069  CG2 ILE A 134      35.517  87.056  45.910  1.00 62.21           C  
ATOM   1070  CD1 ILE A 134      33.730  85.522  44.021  1.00 62.80           C  
ATOM   1071  N   GLU A 135      37.300  86.164  48.741  1.00 68.57           N  
ATOM   1072  CA  GLU A 135      37.723  87.044  49.820  1.00 70.36           C  
ATOM   1073  C   GLU A 135      37.205  88.444  49.570  1.00 70.49           C  
ATOM   1074  O   GLU A 135      37.234  88.926  48.444  1.00 70.50           O  
ATOM   1075  CB  GLU A 135      39.246  87.075  49.913  1.00 72.53           C  
ATOM   1076  CG  GLU A 135      39.875  85.876  50.620  1.00 76.14           C  
ATOM   1077  CD  GLU A 135      41.401  85.843  50.477  1.00 79.06           C  
ATOM   1078  OE1 GLU A 135      42.046  86.920  50.561  1.00 80.20           O  
ATOM   1079  OE2 GLU A 135      41.959  84.736  50.288  1.00 80.33           O  
ATOM   1080  N   LYS A 136      36.730  89.092  50.627  1.00 71.12           N  
ATOM   1081  CA  LYS A 136      36.198  90.450  50.533  1.00 71.08           C  
ATOM   1082  C   LYS A 136      37.126  91.316  49.686  1.00 69.49           C  
ATOM   1083  O   LYS A 136      36.714  91.977  48.734  1.00 68.30           O  
ATOM   1084  CB  LYS A 136      36.066  91.056  51.936  1.00 73.23           C  
ATOM   1085  CG  LYS A 136      35.542  92.496  51.966  1.00 76.57           C  
ATOM   1086  CD  LYS A 136      35.714  93.158  53.351  1.00 79.28           C  
ATOM   1087  CE  LYS A 136      34.892  92.474  54.462  1.00 81.37           C  
ATOM   1088  NZ  LYS A 136      33.407  92.655  54.335  1.00 81.56           N  
ATOM   1089  N   GLU A 137      38.393  91.296  50.056  1.00 67.99           N  
ATOM   1090  CA  GLU A 137      39.407  92.064  49.372  1.00 66.07           C  
ATOM   1091  C   GLU A 137      39.346  91.983  47.856  1.00 63.19           C  
ATOM   1092  O   GLU A 137      39.222  93.003  47.198  1.00 62.68           O  
ATOM   1093  CB  GLU A 137      40.780  91.605  49.853  1.00 70.04           C  
ATOM   1094  CG  GLU A 137      41.053  91.876  51.326  1.00 73.31           C  
ATOM   1095  CD  GLU A 137      41.283  93.348  51.592  1.00 75.49           C  
ATOM   1096  OE1 GLU A 137      41.525  93.719  52.762  1.00 76.32           O  
ATOM   1097  OE2 GLU A 137      41.223  94.132  50.619  1.00 76.69           O  
ATOM   1098  N   ILE A 138      39.431  90.775  47.299  1.00 60.32           N  
ATOM   1099  CA  ILE A 138      39.434  90.628  45.848  1.00 56.32           C  
ATOM   1100  C   ILE A 138      38.090  90.863  45.178  1.00 53.90           C  
ATOM   1101  O   ILE A 138      38.039  91.350  44.054  1.00 53.28           O  
ATOM   1102  CB  ILE A 138      40.020  89.252  45.398  1.00 55.55           C  
ATOM   1103  CG1 ILE A 138      39.130  88.115  45.845  1.00 55.77           C  
ATOM   1104  CG2 ILE A 138      41.396  89.041  45.985  1.00 53.79           C  
ATOM   1105  CD1 ILE A 138      39.623  86.786  45.333  1.00 56.34           C  
ATOM   1106  N   ALA A 139      36.998  90.536  45.856  1.00 51.67           N  
ATOM   1107  CA  ALA A 139      35.678  90.770  45.273  1.00 49.05           C  
ATOM   1108  C   ALA A 139      35.614  92.233  44.856  1.00 47.18           C  
ATOM   1109  O   ALA A 139      35.045  92.571  43.830  1.00 48.10           O  
ATOM   1110  CB  ALA A 139      34.590  90.470  46.281  1.00 48.64           C  
ATOM   1111  N   GLY A 140      36.214  93.098  45.661  1.00 45.36           N  
ATOM   1112  CA  GLY A 140      36.236  94.510  45.351  1.00 43.26           C  
ATOM   1113  C   GLY A 140      36.959  94.785  44.041  1.00 42.53           C  
ATOM   1114  O   GLY A 140      36.491  95.579  43.223  1.00 43.07           O  
ATOM   1115  N   LEU A 141      38.101  94.140  43.830  1.00 40.67           N  
ATOM   1116  CA  LEU A 141      38.856  94.331  42.598  1.00 37.97           C  
ATOM   1117  C   LEU A 141      38.060  93.849  41.398  1.00 36.69           C  
ATOM   1118  O   LEU A 141      38.165  94.423  40.310  1.00 35.72           O  
ATOM   1119  CB  LEU A 141      40.166  93.566  42.649  1.00 36.71           C  
ATOM   1120  CG  LEU A 141      41.200  94.087  43.624  1.00 34.80           C  
ATOM   1121  CD1 LEU A 141      42.364  93.142  43.652  1.00 33.34           C  
ATOM   1122  CD2 LEU A 141      41.621  95.471  43.204  1.00 34.33           C  
HETATM 1123  N   MSE A 142      37.284  92.784  41.591  1.00 34.64           N  
HETATM 1124  CA  MSE A 142      36.474  92.249  40.512  1.00 33.98           C  
HETATM 1125  C   MSE A 142      35.355  93.223  40.210  1.00 34.37           C  
HETATM 1126  O   MSE A 142      35.058  93.492  39.039  1.00 34.61           O  
HETATM 1127  CB  MSE A 142      35.925  90.879  40.888  1.00 31.52           C  
HETATM 1128  CG  MSE A 142      37.020  89.858  41.058  1.00 31.69           C  
HETATM 1129 SE   MSE A 142      36.420  88.074  41.387  1.00 30.71          SE  
HETATM 1130  CE  MSE A 142      36.885  87.999  43.209  1.00 35.26           C  
ATOM   1131  N   LEU A 143      34.756  93.765  41.272  1.00 33.79           N  
ATOM   1132  CA  LEU A 143      33.670  94.740  41.159  1.00 33.55           C  
ATOM   1133  C   LEU A 143      34.205  95.947  40.413  1.00 32.86           C  
ATOM   1134  O   LEU A 143      33.536  96.523  39.557  1.00 32.19           O  
ATOM   1135  CB  LEU A 143      33.187  95.157  42.555  1.00 33.02           C  
ATOM   1136  CG  LEU A 143      31.988  96.090  42.761  1.00 31.63           C  
ATOM   1137  CD1 LEU A 143      32.472  97.485  42.925  1.00 31.55           C  
ATOM   1138  CD2 LEU A 143      31.001  95.968  41.600  1.00 32.14           C  
ATOM   1139  N   SER A 144      35.429  96.318  40.743  1.00 32.86           N  
ATOM   1140  CA  SER A 144      36.067  97.445  40.099  1.00 34.22           C  
ATOM   1141  C   SER A 144      36.158  97.186  38.600  1.00 34.68           C  
ATOM   1142  O   SER A 144      35.696  97.976  37.794  1.00 35.28           O  
ATOM   1143  CB  SER A 144      37.463  97.632  40.671  1.00 34.65           C  
ATOM   1144  OG  SER A 144      37.418  97.812  42.069  1.00 35.53           O  
ATOM   1145  N   ALA A 145      36.769  96.066  38.236  1.00 34.88           N  
ATOM   1146  CA  ALA A 145      36.920  95.683  36.841  1.00 33.47           C  
ATOM   1147  C   ALA A 145      35.594  95.779  36.090  1.00 32.57           C  
ATOM   1148  O   ALA A 145      35.546  96.308  34.985  1.00 32.07           O  
ATOM   1149  CB  ALA A 145      37.474  94.263  36.755  1.00 33.49           C  
ATOM   1150  N   ILE A 146      34.520  95.264  36.682  1.00 31.80           N  
ATOM   1151  CA  ILE A 146      33.224  95.328  36.024  1.00 30.77           C  
ATOM   1152  C   ILE A 146      32.763  96.769  35.880  1.00 32.43           C  
ATOM   1153  O   ILE A 146      32.316  97.171  34.808  1.00 34.39           O  
ATOM   1154  CB  ILE A 146      32.158  94.561  36.773  1.00 27.65           C  
ATOM   1155  CG1 ILE A 146      32.508  93.082  36.796  1.00 26.80           C  
ATOM   1156  CG2 ILE A 146      30.853  94.753  36.097  1.00 26.05           C  
ATOM   1157  CD1 ILE A 146      31.573  92.240  37.611  1.00 26.96           C  
ATOM   1158  N   ILE A 147      32.876  97.556  36.942  1.00 32.69           N  
ATOM   1159  CA  ILE A 147      32.465  98.951  36.854  1.00 34.52           C  
ATOM   1160  C   ILE A 147      33.255  99.641  35.749  1.00 36.07           C  
ATOM   1161  O   ILE A 147      32.701 100.351  34.918  1.00 36.53           O  
ATOM   1162  CB  ILE A 147      32.714  99.711  38.177  1.00 34.84           C  
ATOM   1163  CG1 ILE A 147      31.871  99.106  39.301  1.00 34.83           C  
ATOM   1164  CG2 ILE A 147      32.360 101.179  38.008  1.00 33.81           C  
ATOM   1165  CD1 ILE A 147      30.366  99.189  39.070  1.00 34.21           C  
ATOM   1166  N   SER A 148      34.558  99.418  35.744  1.00 37.43           N  
ATOM   1167  CA  SER A 148      35.429 100.011  34.746  1.00 38.96           C  
ATOM   1168  C   SER A 148      35.065  99.652  33.318  1.00 39.90           C  
ATOM   1169  O   SER A 148      34.914 100.537  32.483  1.00 40.24           O  
ATOM   1170  CB  SER A 148      36.874  99.603  35.001  1.00 39.25           C  
ATOM   1171  OG  SER A 148      37.672  99.917  33.880  1.00 38.98           O  
ATOM   1172  N   ASP A 149      34.930  98.364  33.030  1.00 40.99           N  
ATOM   1173  CA  ASP A 149      34.604  97.941  31.675  1.00 44.23           C  
ATOM   1174  C   ASP A 149      33.192  98.307  31.216  1.00 46.04           C  
ATOM   1175  O   ASP A 149      32.959  98.510  30.020  1.00 47.32           O  
ATOM   1176  CB  ASP A 149      34.805  96.425  31.505  1.00 44.49           C  
ATOM   1177  CG  ASP A 149      36.188  96.062  30.960  1.00 44.59           C  
ATOM   1178  OD1 ASP A 149      36.968  96.974  30.601  1.00 43.74           O  
ATOM   1179  OD2 ASP A 149      36.491  94.849  30.881  1.00 44.08           O  
ATOM   1180  N   SER A 150      32.241  98.392  32.138  1.00 46.51           N  
ATOM   1181  CA  SER A 150      30.888  98.721  31.721  1.00 47.58           C  
ATOM   1182  C   SER A 150      30.523 100.189  31.913  1.00 49.40           C  
ATOM   1183  O   SER A 150      29.378 100.575  31.690  1.00 51.35           O  
ATOM   1184  CB  SER A 150      29.888  97.848  32.467  1.00 46.40           C  
ATOM   1185  OG  SER A 150      29.959  98.093  33.858  1.00 47.36           O  
ATOM   1186  N   LEU A 151      31.483 101.018  32.310  1.00 50.01           N  
ATOM   1187  CA  LEU A 151      31.209 102.439  32.532  1.00 49.53           C  
ATOM   1188  C   LEU A 151      29.984 102.575  33.411  1.00 49.94           C  
ATOM   1189  O   LEU A 151      29.043 103.292  33.093  1.00 50.28           O  
ATOM   1190  CB  LEU A 151      30.976 103.166  31.211  1.00 48.27           C  
ATOM   1191  CG  LEU A 151      32.241 103.452  30.418  1.00 49.10           C  
ATOM   1192  CD1 LEU A 151      31.866 103.908  29.029  1.00 49.93           C  
ATOM   1193  CD2 LEU A 151      33.077 104.502  31.139  1.00 49.27           C  
ATOM   1194  N   LEU A 152      30.008 101.857  34.521  1.00 50.09           N  
ATOM   1195  CA  LEU A 152      28.919 101.877  35.470  1.00 50.31           C  
ATOM   1196  C   LEU A 152      27.632 101.382  34.846  1.00 50.09           C  
ATOM   1197  O   LEU A 152      26.599 102.020  34.973  1.00 50.93           O  
ATOM   1198  CB  LEU A 152      28.733 103.286  36.037  1.00 49.57           C  
ATOM   1199  CG  LEU A 152      28.102 103.285  37.429  1.00 50.00           C  
ATOM   1200  CD1 LEU A 152      28.910 102.404  38.375  1.00 50.49           C  
ATOM   1201  CD2 LEU A 152      28.056 104.691  37.956  1.00 49.88           C  
ATOM   1202  N   PHE A 153      27.721 100.237  34.177  1.00 50.06           N  
ATOM   1203  CA  PHE A 153      26.591  99.578  33.523  1.00 51.04           C  
ATOM   1204  C   PHE A 153      25.963 100.337  32.366  1.00 51.56           C  
ATOM   1205  O   PHE A 153      24.936  99.910  31.831  1.00 50.94           O  
ATOM   1206  CB  PHE A 153      25.505  99.260  34.543  1.00 51.35           C  
ATOM   1207  CG  PHE A 153      26.029  98.691  35.817  1.00 52.59           C  
ATOM   1208  CD1 PHE A 153      25.876  99.380  37.017  1.00 53.98           C  
ATOM   1209  CD2 PHE A 153      26.701  97.483  35.826  1.00 52.84           C  
ATOM   1210  CE1 PHE A 153      26.391  98.869  38.210  1.00 54.43           C  
ATOM   1211  CE2 PHE A 153      27.217  96.965  37.013  1.00 54.38           C  
ATOM   1212  CZ  PHE A 153      27.063  97.660  38.208  1.00 54.06           C  
ATOM   1213  N   LYS A 154      26.580 101.449  31.973  1.00 52.37           N  
ATOM   1214  CA  LYS A 154      26.058 102.261  30.880  1.00 53.24           C  
ATOM   1215  C   LYS A 154      26.619 101.887  29.524  1.00 52.88           C  
ATOM   1216  O   LYS A 154      26.084 102.292  28.502  1.00 53.33           O  
ATOM   1217  CB  LYS A 154      26.324 103.739  31.144  1.00 54.13           C  
ATOM   1218  CG  LYS A 154      25.490 104.328  32.263  1.00 56.25           C  
ATOM   1219  CD  LYS A 154      24.000 104.263  31.941  1.00 58.67           C  
ATOM   1220  CE  LYS A 154      23.159 104.878  33.065  1.00 60.47           C  
ATOM   1221  NZ  LYS A 154      21.690 104.781  32.811  1.00 59.95           N  
ATOM   1222  N   SER A 155      27.698 101.115  29.522  1.00 52.87           N  
ATOM   1223  CA  SER A 155      28.348 100.661  28.292  1.00 53.82           C  
ATOM   1224  C   SER A 155      27.447  99.817  27.372  1.00 54.24           C  
ATOM   1225  O   SER A 155      26.628  99.021  27.838  1.00 55.10           O  
ATOM   1226  CB  SER A 155      29.601  99.854  28.641  1.00 54.11           C  
ATOM   1227  OG  SER A 155      30.064  99.127  27.514  1.00 56.13           O  
ATOM   1228  N   PRO A 156      27.607  99.969  26.045  1.00 53.92           N  
ATOM   1229  CA  PRO A 156      26.811  99.226  25.059  1.00 53.17           C  
ATOM   1230  C   PRO A 156      27.075  97.729  25.079  1.00 52.02           C  
ATOM   1231  O   PRO A 156      26.283  96.941  24.579  1.00 51.13           O  
ATOM   1232  CB  PRO A 156      27.238  99.852  23.737  1.00 54.17           C  
ATOM   1233  CG  PRO A 156      28.691 100.178  23.993  1.00 54.32           C  
ATOM   1234  CD  PRO A 156      28.622 100.801  25.374  1.00 54.18           C  
ATOM   1235  N   THR A 157      28.205  97.356  25.663  1.00 51.90           N  
ATOM   1236  CA  THR A 157      28.622  95.963  25.756  1.00 51.62           C  
ATOM   1237  C   THR A 157      28.166  95.324  27.057  1.00 51.00           C  
ATOM   1238  O   THR A 157      28.118  94.097  27.153  1.00 50.99           O  
ATOM   1239  CB  THR A 157      30.151  95.842  25.699  1.00 51.94           C  
ATOM   1240  OG1 THR A 157      30.710  96.303  26.936  1.00 53.22           O  
ATOM   1241  CG2 THR A 157      30.705  96.692  24.567  1.00 52.07           C  
ATOM   1242  N   CYS A 158      27.842  96.155  28.052  1.00 49.27           N  
ATOM   1243  CA  CYS A 158      27.395  95.675  29.353  1.00 47.00           C  
ATOM   1244  C   CYS A 158      26.248  94.693  29.213  1.00 46.11           C  
ATOM   1245  O   CYS A 158      25.393  94.843  28.358  1.00 45.21           O  
ATOM   1246  CB  CYS A 158      26.976  96.845  30.231  1.00 46.25           C  
ATOM   1247  SG  CYS A 158      26.501  96.366  31.884  1.00 44.57           S  
ATOM   1248  N   THR A 159      26.235  93.691  30.075  1.00 46.34           N  
ATOM   1249  CA  THR A 159      25.224  92.649  30.031  1.00 47.22           C  
ATOM   1250  C   THR A 159      24.510  92.455  31.347  1.00 48.30           C  
ATOM   1251  O   THR A 159      24.973  92.896  32.394  1.00 48.06           O  
ATOM   1252  CB  THR A 159      25.864  91.317  29.637  1.00 46.89           C  
ATOM   1253  OG1 THR A 159      26.237  91.384  28.263  1.00 49.13           O  
ATOM   1254  CG2 THR A 159      24.924  90.151  29.855  1.00 46.61           C  
ATOM   1255  N   ASP A 160      23.372  91.780  31.277  1.00 49.82           N  
ATOM   1256  CA  ASP A 160      22.573  91.495  32.451  1.00 51.07           C  
ATOM   1257  C   ASP A 160      23.406  90.710  33.459  1.00 49.63           C  
ATOM   1258  O   ASP A 160      23.246  90.885  34.671  1.00 49.33           O  
ATOM   1259  CB  ASP A 160      21.336  90.704  32.022  1.00 55.82           C  
ATOM   1260  CG  ASP A 160      20.538  91.425  30.929  1.00 60.43           C  
ATOM   1261  OD1 ASP A 160      19.882  92.451  31.240  1.00 62.58           O  
ATOM   1262  OD2 ASP A 160      20.587  90.976  29.754  1.00 63.24           O  
ATOM   1263  N   GLN A 161      24.302  89.867  32.939  1.00 47.97           N  
ATOM   1264  CA  GLN A 161      25.194  89.035  33.747  1.00 46.17           C  
ATOM   1265  C   GLN A 161      26.243  89.847  34.464  1.00 45.00           C  
ATOM   1266  O   GLN A 161      26.619  89.522  35.588  1.00 44.27           O  
ATOM   1267  CB  GLN A 161      25.941  88.030  32.887  1.00 46.80           C  
ATOM   1268  CG  GLN A 161      25.114  87.070  32.102  1.00 47.70           C  
ATOM   1269  CD  GLN A 161      25.956  85.918  31.638  1.00 47.91           C  
ATOM   1270  OE1 GLN A 161      26.373  85.099  32.445  1.00 49.32           O  
ATOM   1271  NE2 GLN A 161      26.235  85.857  30.338  1.00 48.74           N  
ATOM   1272  N   ASP A 162      26.748  90.870  33.780  1.00 44.08           N  
ATOM   1273  CA  ASP A 162      27.766  91.759  34.331  1.00 43.44           C  
ATOM   1274  C   ASP A 162      27.191  92.532  35.511  1.00 42.79           C  
ATOM   1275  O   ASP A 162      27.832  92.693  36.539  1.00 42.69           O  
ATOM   1276  CB  ASP A 162      28.234  92.744  33.257  1.00 43.81           C  
ATOM   1277  CG  ASP A 162      28.925  92.054  32.096  1.00 45.70           C  
ATOM   1278  OD1 ASP A 162      30.142  91.781  32.180  1.00 46.91           O  
ATOM   1279  OD2 ASP A 162      28.250  91.768  31.093  1.00 46.18           O  
ATOM   1280  N   VAL A 163      25.966  93.004  35.349  1.00 42.68           N  
ATOM   1281  CA  VAL A 163      25.308  93.767  36.381  1.00 42.35           C  
ATOM   1282  C   VAL A 163      24.964  92.885  37.565  1.00 43.16           C  
ATOM   1283  O   VAL A 163      25.146  93.288  38.707  1.00 42.41           O  
ATOM   1284  CB  VAL A 163      24.027  94.424  35.849  1.00 41.88           C  
ATOM   1285  CG1 VAL A 163      23.348  95.197  36.944  1.00 42.70           C  
ATOM   1286  CG2 VAL A 163      24.359  95.356  34.728  1.00 41.01           C  
ATOM   1287  N   ALA A 164      24.458  91.687  37.301  1.00 44.11           N  
ATOM   1288  CA  ALA A 164      24.109  90.774  38.381  1.00 45.66           C  
ATOM   1289  C   ALA A 164      25.372  90.382  39.158  1.00 46.48           C  
ATOM   1290  O   ALA A 164      25.335  90.185  40.376  1.00 47.18           O  
ATOM   1291  CB  ALA A 164      23.421  89.526  37.814  1.00 43.63           C  
ATOM   1292  N   ALA A 165      26.484  90.279  38.438  1.00 46.89           N  
ATOM   1293  CA  ALA A 165      27.753  89.900  39.025  1.00 46.85           C  
ATOM   1294  C   ALA A 165      28.310  91.035  39.840  1.00 47.55           C  
ATOM   1295  O   ALA A 165      28.850  90.813  40.909  1.00 48.01           O  
ATOM   1296  CB  ALA A 165      28.728  89.519  37.948  1.00 47.31           C  
ATOM   1297  N   ALA A 166      28.197  92.253  39.328  1.00 48.68           N  
ATOM   1298  CA  ALA A 166      28.689  93.415  40.052  1.00 50.38           C  
ATOM   1299  C   ALA A 166      27.932  93.529  41.370  1.00 52.17           C  
ATOM   1300  O   ALA A 166      28.530  93.760  42.412  1.00 52.04           O  
ATOM   1301  CB  ALA A 166      28.502  94.675  39.221  1.00 48.81           C  
ATOM   1302  N   LYS A 167      26.615  93.354  41.321  1.00 55.39           N  
ATOM   1303  CA  LYS A 167      25.783  93.435  42.520  1.00 57.64           C  
ATOM   1304  C   LYS A 167      26.250  92.434  43.564  1.00 57.74           C  
ATOM   1305  O   LYS A 167      26.521  92.773  44.713  1.00 56.71           O  
ATOM   1306  CB  LYS A 167      24.322  93.147  42.168  1.00 60.43           C  
ATOM   1307  CG  LYS A 167      23.382  94.317  42.442  1.00 64.30           C  
ATOM   1308  CD  LYS A 167      23.690  95.535  41.545  1.00 67.13           C  
ATOM   1309  CE  LYS A 167      22.733  96.699  41.828  1.00 68.52           C  
ATOM   1310  NZ  LYS A 167      22.850  97.809  40.838  1.00 69.44           N  
ATOM   1311  N   GLU A 168      26.327  91.187  43.138  1.00 58.71           N  
ATOM   1312  CA  GLU A 168      26.755  90.099  43.989  1.00 59.79           C  
ATOM   1313  C   GLU A 168      28.125  90.378  44.618  1.00 59.52           C  
ATOM   1314  O   GLU A 168      28.309  90.195  45.821  1.00 59.33           O  
ATOM   1315  CB  GLU A 168      26.783  88.838  43.142  1.00 61.12           C  
ATOM   1316  CG  GLU A 168      27.030  87.567  43.868  1.00 64.14           C  
ATOM   1317  CD  GLU A 168      26.887  86.382  42.942  1.00 67.51           C  
ATOM   1318  OE1 GLU A 168      27.279  85.276  43.365  1.00 70.10           O  
ATOM   1319  OE2 GLU A 168      26.381  86.552  41.799  1.00 68.12           O  
ATOM   1320  N   LEU A 169      29.076  90.833  43.804  1.00 59.82           N  
ATOM   1321  CA  LEU A 169      30.433  91.131  44.273  1.00 59.84           C  
ATOM   1322  C   LEU A 169      30.471  92.330  45.207  1.00 60.61           C  
ATOM   1323  O   LEU A 169      31.201  92.338  46.199  1.00 60.27           O  
ATOM   1324  CB  LEU A 169      31.360  91.395  43.087  1.00 58.05           C  
ATOM   1325  CG  LEU A 169      31.686  90.200  42.202  1.00 57.70           C  
ATOM   1326  CD1 LEU A 169      32.337  90.691  40.931  1.00 58.19           C  
ATOM   1327  CD2 LEU A 169      32.589  89.231  42.941  1.00 56.33           C  
ATOM   1328  N   ALA A 170      29.682  93.344  44.874  1.00 61.63           N  
ATOM   1329  CA  ALA A 170      29.604  94.563  45.665  1.00 62.15           C  
ATOM   1330  C   ALA A 170      29.185  94.279  47.106  1.00 62.72           C  
ATOM   1331  O   ALA A 170      29.676  94.902  48.038  1.00 62.07           O  
ATOM   1332  CB  ALA A 170      28.631  95.534  45.010  1.00 62.29           C  
ATOM   1333  N   GLU A 171      28.269  93.342  47.297  1.00 64.21           N  
ATOM   1334  CA  GLU A 171      27.843  93.018  48.647  1.00 65.12           C  
ATOM   1335  C   GLU A 171      28.990  92.364  49.394  1.00 64.52           C  
ATOM   1336  O   GLU A 171      29.333  92.765  50.495  1.00 64.53           O  
ATOM   1337  CB  GLU A 171      26.633  92.081  48.631  1.00 67.19           C  
ATOM   1338  CG  GLU A 171      26.373  91.423  49.985  1.00 71.00           C  
ATOM   1339  CD  GLU A 171      24.930  90.958  50.179  1.00 73.89           C  
ATOM   1340  OE1 GLU A 171      24.640  90.359  51.249  1.00 74.68           O  
ATOM   1341  OE2 GLU A 171      24.089  91.193  49.275  1.00 75.33           O  
ATOM   1342  N   ILE A 172      29.586  91.353  48.782  1.00 64.44           N  
ATOM   1343  CA  ILE A 172      30.697  90.647  49.399  1.00 64.28           C  
ATOM   1344  C   ILE A 172      31.805  91.606  49.809  1.00 64.19           C  
ATOM   1345  O   ILE A 172      32.319  91.525  50.917  1.00 63.64           O  
ATOM   1346  CB  ILE A 172      31.277  89.573  48.442  1.00 63.90           C  
ATOM   1347  CG1 ILE A 172      30.201  88.536  48.118  1.00 63.22           C  
ATOM   1348  CG2 ILE A 172      32.476  88.897  49.072  1.00 63.03           C  
ATOM   1349  CD1 ILE A 172      30.689  87.381  47.295  1.00 62.37           C  
ATOM   1350  N   ALA A 173      32.165  92.516  48.912  1.00 64.89           N  
ATOM   1351  CA  ALA A 173      33.219  93.486  49.187  1.00 65.91           C  
ATOM   1352  C   ALA A 173      32.757  94.551  50.173  1.00 66.84           C  
ATOM   1353  O   ALA A 173      33.562  95.369  50.642  1.00 66.75           O  
ATOM   1354  CB  ALA A 173      33.679  94.145  47.891  1.00 66.14           C  
ATOM   1355  N   GLY A 174      31.459  94.538  50.477  1.00 67.50           N  
ATOM   1356  CA  GLY A 174      30.889  95.499  51.409  1.00 67.98           C  
ATOM   1357  C   GLY A 174      30.962  96.938  50.934  1.00 68.61           C  
ATOM   1358  O   GLY A 174      31.532  97.792  51.607  1.00 68.89           O  
ATOM   1359  N   VAL A 175      30.386  97.210  49.768  1.00 69.04           N  
ATOM   1360  CA  VAL A 175      30.388  98.550  49.199  1.00 68.89           C  
ATOM   1361  C   VAL A 175      29.123  98.738  48.364  1.00 69.96           C  
ATOM   1362  O   VAL A 175      28.356  97.798  48.176  1.00 70.23           O  
ATOM   1363  CB  VAL A 175      31.628  98.765  48.309  1.00 68.00           C  
ATOM   1364  CG1 VAL A 175      31.674 100.165  47.813  1.00 68.98           C  
ATOM   1365  CG2 VAL A 175      32.879  98.494  49.091  1.00 68.37           C  
ATOM   1366  N   ASP A 176      28.891  99.956  47.889  1.00 71.05           N  
ATOM   1367  CA  ASP A 176      27.725 100.245  47.066  1.00 72.27           C  
ATOM   1368  C   ASP A 176      28.191 100.355  45.624  1.00 72.37           C  
ATOM   1369  O   ASP A 176      28.894 101.293  45.256  1.00 71.45           O  
ATOM   1370  CB  ASP A 176      27.068 101.560  47.496  1.00 74.28           C  
ATOM   1371  CG  ASP A 176      25.753 101.836  46.757  1.00 75.44           C  
ATOM   1372  OD1 ASP A 176      25.270 102.991  46.796  1.00 76.19           O  
ATOM   1373  OD2 ASP A 176      25.193 100.900  46.147  1.00 76.20           O  
ATOM   1374  N   ALA A 177      27.790  99.383  44.815  1.00 73.20           N  
ATOM   1375  CA  ALA A 177      28.167  99.341  43.414  1.00 74.01           C  
ATOM   1376  C   ALA A 177      28.295 100.719  42.769  1.00 74.91           C  
ATOM   1377  O   ALA A 177      29.404 101.143  42.445  1.00 75.30           O  
ATOM   1378  CB  ALA A 177      27.181  98.488  42.642  1.00 73.78           C  
ATOM   1379  N   GLU A 178      27.179 101.424  42.592  1.00 75.73           N  
ATOM   1380  CA  GLU A 178      27.219 102.737  41.950  1.00 76.73           C  
ATOM   1381  C   GLU A 178      27.921 103.836  42.732  1.00 76.12           C  
ATOM   1382  O   GLU A 178      28.482 104.753  42.133  1.00 75.16           O  
ATOM   1383  CB  GLU A 178      25.806 103.208  41.570  1.00 78.90           C  
ATOM   1384  CG  GLU A 178      24.683 102.684  42.444  1.00 82.60           C  
ATOM   1385  CD  GLU A 178      24.177 101.324  41.991  1.00 84.06           C  
ATOM   1386  OE1 GLU A 178      23.773 101.211  40.811  1.00 84.16           O  
ATOM   1387  OE2 GLU A 178      24.178 100.377  42.816  1.00 85.24           O  
ATOM   1388  N   GLU A 179      27.902 103.751  44.058  1.00 76.15           N  
ATOM   1389  CA  GLU A 179      28.546 104.774  44.874  1.00 76.54           C  
ATOM   1390  C   GLU A 179      30.054 104.695  44.703  1.00 75.30           C  
ATOM   1391  O   GLU A 179      30.688 105.677  44.325  1.00 75.38           O  
ATOM   1392  CB  GLU A 179      28.174 104.600  46.343  1.00 79.01           C  
ATOM   1393  CG  GLU A 179      28.456 105.822  47.203  1.00 82.29           C  
ATOM   1394  CD  GLU A 179      28.071 105.616  48.667  1.00 84.49           C  
ATOM   1395  OE1 GLU A 179      26.882 105.296  48.941  1.00 84.49           O  
ATOM   1396  OE2 GLU A 179      28.963 105.780  49.539  1.00 84.77           O  
ATOM   1397  N   TYR A 180      30.623 103.525  44.986  1.00 73.83           N  
ATOM   1398  CA  TYR A 180      32.060 103.294  44.834  1.00 71.70           C  
ATOM   1399  C   TYR A 180      32.448 103.460  43.355  1.00 70.58           C  
ATOM   1400  O   TYR A 180      33.442 104.100  43.018  1.00 69.35           O  
ATOM   1401  CB  TYR A 180      32.397 101.875  45.302  1.00 71.65           C  
ATOM   1402  CG  TYR A 180      33.759 101.386  44.869  1.00 71.12           C  
ATOM   1403  CD1 TYR A 180      34.904 101.715  45.589  1.00 70.21           C  
ATOM   1404  CD2 TYR A 180      33.909 100.648  43.695  1.00 70.79           C  
ATOM   1405  CE1 TYR A 180      36.164 101.325  45.145  1.00 69.46           C  
ATOM   1406  CE2 TYR A 180      35.160 100.260  43.243  1.00 70.22           C  
ATOM   1407  CZ  TYR A 180      36.285 100.601  43.970  1.00 69.54           C  
ATOM   1408  OH  TYR A 180      37.528 100.237  43.508  1.00 68.63           O  
ATOM   1409  N   GLY A 181      31.644 102.871  42.481  1.00 69.65           N  
ATOM   1410  CA  GLY A 181      31.895 102.954  41.059  1.00 68.83           C  
ATOM   1411  C   GLY A 181      32.203 104.354  40.595  1.00 68.32           C  
ATOM   1412  O   GLY A 181      33.231 104.587  39.973  1.00 68.09           O  
ATOM   1413  N   LEU A 182      31.316 105.292  40.894  1.00 68.71           N  
ATOM   1414  CA  LEU A 182      31.527 106.674  40.482  1.00 68.77           C  
ATOM   1415  C   LEU A 182      32.850 107.211  40.970  1.00 67.72           C  
ATOM   1416  O   LEU A 182      33.622 107.761  40.191  1.00 67.19           O  
ATOM   1417  CB  LEU A 182      30.386 107.575  40.967  1.00 70.21           C  
ATOM   1418  CG  LEU A 182      29.286 107.794  39.918  1.00 71.59           C  
ATOM   1419  CD1 LEU A 182      28.052 108.408  40.566  1.00 73.25           C  
ATOM   1420  CD2 LEU A 182      29.820 108.678  38.789  1.00 71.39           C  
ATOM   1421  N   ASN A 183      33.124 107.049  42.255  1.00 67.07           N  
ATOM   1422  CA  ASN A 183      34.380 107.541  42.790  1.00 67.20           C  
ATOM   1423  C   ASN A 183      35.561 106.996  41.996  1.00 66.32           C  
ATOM   1424  O   ASN A 183      36.477 107.744  41.643  1.00 66.28           O  
ATOM   1425  CB  ASN A 183      34.521 107.160  44.260  1.00 69.00           C  
ATOM   1426  CG  ASN A 183      33.454 107.798  45.126  1.00 69.90           C  
ATOM   1427  OD1 ASN A 183      33.075 108.946  44.907  1.00 69.49           O  
ATOM   1428  ND2 ASN A 183      32.970 107.059  46.124  1.00 70.96           N  
HETATM 1429  N   MSE A 184      35.533 105.695  41.709  1.00 64.88           N  
HETATM 1430  CA  MSE A 184      36.605 105.062  40.951  1.00 62.85           C  
HETATM 1431  C   MSE A 184      36.687 105.642  39.545  1.00 63.67           C  
HETATM 1432  O   MSE A 184      37.752 106.063  39.109  1.00 64.19           O  
HETATM 1433  CB  MSE A 184      36.392 103.546  40.866  1.00 60.24           C  
HETATM 1434  CG  MSE A 184      37.455 102.820  40.028  1.00 56.19           C  
HETATM 1435 SE   MSE A 184      36.978 101.031  39.505  1.00 47.84          SE  
HETATM 1436  CE  MSE A 184      35.998 101.377  37.950  1.00 53.03           C  
ATOM   1437  N   LEU A 185      35.568 105.661  38.832  1.00 64.41           N  
ATOM   1438  CA  LEU A 185      35.552 106.193  37.476  1.00 65.86           C  
ATOM   1439  C   LEU A 185      36.103 107.605  37.456  1.00 67.13           C  
ATOM   1440  O   LEU A 185      36.856 107.976  36.561  1.00 66.54           O  
ATOM   1441  CB  LEU A 185      34.129 106.199  36.935  1.00 66.09           C  
ATOM   1442  CG  LEU A 185      33.526 104.849  36.579  1.00 65.97           C  
ATOM   1443  CD1 LEU A 185      32.039 104.980  36.297  1.00 65.43           C  
ATOM   1444  CD2 LEU A 185      34.258 104.311  35.379  1.00 65.83           C  
ATOM   1445  N   LYS A 186      35.715 108.386  38.460  1.00 69.80           N  
ATOM   1446  CA  LYS A 186      36.147 109.772  38.586  1.00 72.29           C  
ATOM   1447  C   LYS A 186      37.654 109.875  38.683  1.00 73.86           C  
ATOM   1448  O   LYS A 186      38.262 110.676  37.977  1.00 74.72           O  
ATOM   1449  CB  LYS A 186      35.501 110.427  39.811  1.00 72.61           C  
ATOM   1450  CG  LYS A 186      34.002 110.650  39.667  1.00 74.29           C  
ATOM   1451  CD  LYS A 186      33.413 111.416  40.851  1.00 76.13           C  
ATOM   1452  CE  LYS A 186      31.906 111.635  40.670  1.00 77.17           C  
ATOM   1453  NZ  LYS A 186      31.271 112.377  41.803  1.00 76.74           N  
ATOM   1454  N   ALA A 187      38.249 109.060  39.552  1.00 75.49           N  
ATOM   1455  CA  ALA A 187      39.698 109.038  39.742  1.00 76.90           C  
ATOM   1456  C   ALA A 187      40.430 108.768  38.427  1.00 78.66           C  
ATOM   1457  O   ALA A 187      41.651 108.893  38.358  1.00 78.16           O  
ATOM   1458  CB  ALA A 187      40.073 107.978  40.771  1.00 76.19           C  
ATOM   1459  N   GLY A 188      39.679 108.402  37.390  1.00 80.54           N  
ATOM   1460  CA  GLY A 188      40.283 108.128  36.101  1.00 83.02           C  
ATOM   1461  C   GLY A 188      40.980 109.347  35.540  1.00 85.13           C  
ATOM   1462  O   GLY A 188      42.206 109.458  35.603  1.00 85.66           O  
ATOM   1463  N   ALA A 189      40.174 110.233  34.954  1.00 86.99           N  
ATOM   1464  CA  ALA A 189      40.647 111.482  34.364  1.00 89.34           C  
ATOM   1465  C   ALA A 189      40.627 112.476  35.504  1.00 91.17           C  
ATOM   1466  O   ALA A 189      41.656 113.082  35.827  1.00 91.78           O  
ATOM   1467  CB  ALA A 189      39.709 111.941  33.254  1.00 88.85           C  
ATOM   1468  N   ASP A 190      39.441 112.639  36.099  1.00 92.58           N  
ATOM   1469  CA  ASP A 190      39.242 113.515  37.258  1.00 93.75           C  
ATOM   1470  C   ASP A 190      39.100 114.980  36.869  1.00 93.64           C  
ATOM   1471  O   ASP A 190      40.097 115.692  36.729  1.00 93.44           O  
ATOM   1472  CB  ASP A 190      40.420 113.365  38.237  1.00 94.94           C  
ATOM   1473  CG  ASP A 190      39.987 113.395  39.698  1.00 96.05           C  
ATOM   1474  OD1 ASP A 190      39.020 114.121  40.033  1.00 95.89           O  
ATOM   1475  OD2 ASP A 190      40.631 112.696  40.515  1.00 96.31           O  
ATOM   1476  N   LEU A 191      37.864 115.436  36.703  1.00 93.49           N  
ATOM   1477  CA  LEU A 191      37.634 116.825  36.334  1.00 93.33           C  
ATOM   1478  C   LEU A 191      37.462 117.688  37.581  1.00 93.60           C  
ATOM   1479  O   LEU A 191      37.685 118.895  37.542  1.00 93.53           O  
ATOM   1480  CB  LEU A 191      36.405 116.927  35.429  1.00 92.75           C  
ATOM   1481  CG  LEU A 191      36.485 116.088  34.144  1.00 92.55           C  
ATOM   1482  CD1 LEU A 191      35.174 116.186  33.381  1.00 92.47           C  
ATOM   1483  CD2 LEU A 191      37.642 116.560  33.277  1.00 91.67           C  
ATOM   1484  N   SER A 192      37.080 117.055  38.688  1.00 94.09           N  
ATOM   1485  CA  SER A 192      36.886 117.748  39.961  1.00 94.29           C  
ATOM   1486  C   SER A 192      38.172 118.419  40.461  1.00 94.76           C  
ATOM   1487  O   SER A 192      38.133 119.278  41.353  1.00 94.29           O  
ATOM   1488  CB  SER A 192      36.374 116.759  41.021  1.00 94.60           C  
ATOM   1489  OG  SER A 192      37.261 115.661  41.197  1.00 93.66           O  
ATOM   1490  N   LYS A 193      39.306 118.014  39.892  1.00 95.20           N  
ATOM   1491  CA  LYS A 193      40.599 118.577  40.264  1.00 95.30           C  
ATOM   1492  C   LYS A 193      41.203 119.347  39.096  1.00 95.32           C  
ATOM   1493  O   LYS A 193      42.416 119.325  38.891  1.00 95.91           O  
ATOM   1494  CB  LYS A 193      41.571 117.473  40.702  1.00 95.53           C  
ATOM   1495  CG  LYS A 193      41.180 116.768  41.994  1.00 96.97           C  
ATOM   1496  CD  LYS A 193      42.272 115.811  42.474  1.00 97.94           C  
ATOM   1497  CE  LYS A 193      41.890 115.148  43.797  1.00 98.22           C  
ATOM   1498  NZ  LYS A 193      42.954 114.253  44.347  1.00 97.97           N  
ATOM   1499  N   LYS A 194      40.355 120.022  38.326  1.00 95.09           N  
ATOM   1500  CA  LYS A 194      40.828 120.802  37.191  1.00 94.91           C  
ATOM   1501  C   LYS A 194      40.219 122.195  37.167  1.00 94.67           C  
ATOM   1502  O   LYS A 194      39.058 122.385  37.523  1.00 94.09           O  
ATOM   1503  CB  LYS A 194      40.525 120.077  35.880  1.00 95.13           C  
ATOM   1504  CG  LYS A 194      41.533 118.995  35.529  1.00 95.56           C  
ATOM   1505  CD  LYS A 194      41.222 118.363  34.176  1.00 95.67           C  
ATOM   1506  CE  LYS A 194      42.365 117.476  33.683  1.00 95.55           C  
ATOM   1507  NZ  LYS A 194      43.610 118.254  33.410  1.00 95.62           N  
ATOM   1508  N   THR A 195      41.021 123.168  36.752  1.00 95.05           N  
ATOM   1509  CA  THR A 195      40.575 124.551  36.679  1.00 95.77           C  
ATOM   1510  C   THR A 195      39.472 124.688  35.650  1.00 95.70           C  
ATOM   1511  O   THR A 195      39.443 123.958  34.659  1.00 95.41           O  
ATOM   1512  CB  THR A 195      41.725 125.498  36.266  1.00 96.36           C  
ATOM   1513  OG1 THR A 195      42.749 125.474  37.267  1.00 97.65           O  
ATOM   1514  CG2 THR A 195      41.213 126.933  36.097  1.00 96.69           C  
ATOM   1515  N   VAL A 196      38.564 125.628  35.893  1.00 95.69           N  
ATOM   1516  CA  VAL A 196      37.475 125.883  34.967  1.00 95.33           C  
ATOM   1517  C   VAL A 196      38.096 126.364  33.655  1.00 95.16           C  
ATOM   1518  O   VAL A 196      37.507 126.210  32.583  1.00 95.04           O  
ATOM   1519  CB  VAL A 196      36.512 126.964  35.517  1.00 95.16           C  
ATOM   1520  CG1 VAL A 196      35.499 127.348  34.463  1.00 95.36           C  
ATOM   1521  CG2 VAL A 196      35.787 126.435  36.742  1.00 95.15           C  
ATOM   1522  N   GLU A 197      39.294 126.940  33.741  1.00 94.95           N  
ATOM   1523  CA  GLU A 197      39.980 127.426  32.551  1.00 94.38           C  
ATOM   1524  C   GLU A 197      40.717 126.272  31.892  1.00 93.03           C  
ATOM   1525  O   GLU A 197      41.124 126.357  30.732  1.00 92.69           O  
ATOM   1526  CB  GLU A 197      40.962 128.547  32.906  1.00 95.45           C  
ATOM   1527  CG  GLU A 197      41.581 129.218  31.679  1.00 97.88           C  
ATOM   1528  CD  GLU A 197      41.921 130.684  31.914  1.00 99.26           C  
ATOM   1529  OE1 GLU A 197      42.623 130.967  32.914  1.00 99.62           O  
ATOM   1530  OE2 GLU A 197      41.489 131.546  31.100  1.00 99.18           O  
ATOM   1531  N   GLU A 198      40.881 125.191  32.644  1.00 91.60           N  
ATOM   1532  CA  GLU A 198      41.549 124.012  32.127  1.00 90.57           C  
ATOM   1533  C   GLU A 198      40.583 123.192  31.278  1.00 90.25           C  
ATOM   1534  O   GLU A 198      40.954 122.721  30.203  1.00 90.57           O  
ATOM   1535  CB  GLU A 198      42.091 123.155  33.275  1.00 90.35           C  
ATOM   1536  CG  GLU A 198      43.429 123.623  33.821  1.00 89.98           C  
ATOM   1537  CD  GLU A 198      43.925 122.771  34.978  1.00 90.00           C  
ATOM   1538  OE1 GLU A 198      45.082 122.973  35.410  1.00 89.81           O  
ATOM   1539  OE2 GLU A 198      43.160 121.905  35.460  1.00 89.65           O  
ATOM   1540  N   LEU A 199      39.346 123.033  31.759  1.00 89.21           N  
ATOM   1541  CA  LEU A 199      38.314 122.263  31.051  1.00 87.91           C  
ATOM   1542  C   LEU A 199      38.015 122.851  29.675  1.00 88.03           C  
ATOM   1543  O   LEU A 199      37.934 122.137  28.671  1.00 87.81           O  
ATOM   1544  CB  LEU A 199      37.015 122.234  31.867  1.00 86.47           C  
ATOM   1545  CG  LEU A 199      37.004 121.597  33.262  1.00 86.12           C  
ATOM   1546  CD1 LEU A 199      35.678 121.892  33.951  1.00 84.96           C  
ATOM   1547  CD2 LEU A 199      37.219 120.098  33.156  1.00 85.35           C  
ATOM   1548  N   ILE A 200      37.849 124.165  29.647  1.00 88.10           N  
ATOM   1549  CA  ILE A 200      37.544 124.888  28.422  1.00 88.84           C  
ATOM   1550  C   ILE A 200      38.699 124.884  27.420  1.00 88.89           C  
ATOM   1551  O   ILE A 200      38.593 125.433  26.323  1.00 88.24           O  
ATOM   1552  CB  ILE A 200      37.158 126.344  28.771  1.00 89.67           C  
ATOM   1553  CG1 ILE A 200      35.865 126.345  29.593  1.00 90.27           C  
ATOM   1554  CG2 ILE A 200      37.003 127.179  27.512  1.00 90.00           C  
ATOM   1555  CD1 ILE A 200      35.401 127.731  30.005  1.00 91.24           C  
ATOM   1556  N   SER A 201      39.802 124.248  27.786  1.00 89.59           N  
ATOM   1557  CA  SER A 201      40.956 124.219  26.902  1.00 90.23           C  
ATOM   1558  C   SER A 201      41.419 122.826  26.498  1.00 90.61           C  
ATOM   1559  O   SER A 201      42.146 122.680  25.514  1.00 90.62           O  
ATOM   1560  CB  SER A 201      42.115 124.988  27.545  1.00 90.22           C  
ATOM   1561  OG  SER A 201      42.347 124.560  28.880  1.00 90.31           O  
ATOM   1562  N   LEU A 202      41.007 121.807  27.249  1.00 91.16           N  
ATOM   1563  CA  LEU A 202      41.400 120.437  26.939  1.00 92.04           C  
ATOM   1564  C   LEU A 202      41.226 120.221  25.447  1.00 93.26           C  
ATOM   1565  O   LEU A 202      42.196 119.934  24.712  1.00 93.69           O  
ATOM   1566  CB  LEU A 202      40.531 119.447  27.717  1.00 91.17           C  
ATOM   1567  CG  LEU A 202      40.695 119.499  29.238  1.00 90.41           C  
ATOM   1568  CD1 LEU A 202      39.764 118.502  29.905  1.00 89.77           C  
ATOM   1569  CD2 LEU A 202      42.143 119.202  29.596  1.00 90.62           C  
ATOM   1570  N   ASP A 203      39.981 120.420  25.014  1.00 94.14           N  
ATOM   1571  CA  ASP A 203      39.660 120.253  23.611  1.00 94.93           C  
ATOM   1572  C   ASP A 203      38.863 121.429  23.054  1.00 95.44           C  
ATOM   1573  O   ASP A 203      37.639 121.348  22.883  1.00 95.49           O  
ATOM   1574  CB  ASP A 203      38.888 118.950  23.400  1.00 95.26           C  
ATOM   1575  CG  ASP A 203      38.846 118.538  21.943  1.00 95.61           C  
ATOM   1576  OD1 ASP A 203      38.387 119.348  21.107  1.00 95.84           O  
ATOM   1577  OD2 ASP A 203      39.276 117.407  21.631  1.00 95.84           O  
ATOM   1578  N   ALA A 204      39.571 122.519  22.766  1.00 95.91           N  
ATOM   1579  CA  ALA A 204      38.951 123.720  22.222  1.00 96.61           C  
ATOM   1580  C   ALA A 204      39.452 123.995  20.811  1.00 97.10           C  
ATOM   1581  O   ALA A 204      40.660 124.052  20.575  1.00 96.91           O  
ATOM   1582  CB  ALA A 204      39.247 124.921  23.121  1.00 96.05           C  
ATOM   1583  N   LYS A 205      38.514 124.162  19.880  1.00 98.15           N  
ATOM   1584  CA  LYS A 205      38.837 124.451  18.483  1.00 99.16           C  
ATOM   1585  C   LYS A 205      38.023 125.654  18.022  1.00 99.17           C  
ATOM   1586  O   LYS A 205      36.837 125.758  18.335  1.00 98.52           O  
ATOM   1587  CB  LYS A 205      38.513 123.244  17.592  1.00100.16           C  
ATOM   1588  CG  LYS A 205      39.737 122.539  16.991  1.00101.50           C  
ATOM   1589  CD  LYS A 205      39.307 121.389  16.083  1.00102.81           C  
ATOM   1590  CE  LYS A 205      40.483 120.722  15.383  1.00103.22           C  
ATOM   1591  NZ  LYS A 205      40.016 119.607  14.505  1.00103.16           N  
ATOM   1592  N   GLU A 206      38.658 126.561  17.285  1.00 99.82           N  
ATOM   1593  CA  GLU A 206      37.962 127.743  16.794  1.00100.64           C  
ATOM   1594  C   GLU A 206      37.547 127.564  15.343  1.00100.82           C  
ATOM   1595  O   GLU A 206      38.227 126.882  14.574  1.00100.76           O  
ATOM   1596  CB  GLU A 206      38.841 129.001  16.913  1.00101.31           C  
ATOM   1597  CG  GLU A 206      39.193 129.432  18.345  1.00101.74           C  
ATOM   1598  CD  GLU A 206      39.609 130.905  18.445  1.00101.94           C  
ATOM   1599  OE1 GLU A 206      40.152 131.307  19.501  1.00101.21           O  
ATOM   1600  OE2 GLU A 206      39.379 131.664  17.473  1.00102.16           O  
ATOM   1601  N   PHE A 207      36.417 128.176  14.987  1.00101.27           N  
ATOM   1602  CA  PHE A 207      35.884 128.130  13.626  1.00101.78           C  
ATOM   1603  C   PHE A 207      35.418 129.533  13.228  1.00102.35           C  
ATOM   1604  O   PHE A 207      35.354 130.438  14.068  1.00102.46           O  
ATOM   1605  CB  PHE A 207      34.699 127.167  13.529  1.00100.85           C  
ATOM   1606  CG  PHE A 207      34.953 125.825  14.146  1.00100.33           C  
ATOM   1607  CD1 PHE A 207      34.765 125.623  15.513  1.00 99.94           C  
ATOM   1608  CD2 PHE A 207      35.368 124.756  13.361  1.00100.37           C  
ATOM   1609  CE1 PHE A 207      34.983 124.370  16.091  1.00100.18           C  
ATOM   1610  CE2 PHE A 207      35.590 123.499  13.927  1.00100.71           C  
ATOM   1611  CZ  PHE A 207      35.396 123.305  15.298  1.00100.48           C  
ATOM   1612  N   THR A 208      35.097 129.706  11.948  1.00102.65           N  
ATOM   1613  CA  THR A 208      34.631 130.994  11.429  1.00102.66           C  
ATOM   1614  C   THR A 208      33.492 130.736  10.438  1.00103.10           C  
ATOM   1615  O   THR A 208      33.566 131.112   9.265  1.00103.92           O  
ATOM   1616  CB  THR A 208      35.782 131.767  10.713  1.00102.08           C  
ATOM   1617  OG1 THR A 208      36.909 131.883  11.594  1.00101.79           O  
ATOM   1618  CG2 THR A 208      35.324 133.167  10.311  1.00101.10           C  
ATOM   1619  N   LEU A 209      32.434 130.095  10.934  1.00102.67           N  
ATOM   1620  CA  LEU A 209      31.272 129.746  10.120  1.00101.84           C  
ATOM   1621  C   LEU A 209      30.309 130.876   9.760  1.00101.74           C  
ATOM   1622  O   LEU A 209      29.620 131.445  10.621  1.00101.12           O  
ATOM   1623  CB  LEU A 209      30.487 128.596  10.778  1.00101.21           C  
ATOM   1624  CG  LEU A 209      30.186 128.597  12.281  1.00100.69           C  
ATOM   1625  CD1 LEU A 209      29.181 127.502  12.591  1.00100.11           C  
ATOM   1626  CD2 LEU A 209      31.469 128.376  13.075  1.00 99.89           C  
ATOM   1627  N   GLY A 210      30.269 131.175   8.463  1.00101.93           N  
ATOM   1628  CA  GLY A 210      29.396 132.213   7.945  1.00102.70           C  
ATOM   1629  C   GLY A 210      29.870 133.629   8.227  1.00103.11           C  
ATOM   1630  O   GLY A 210      29.006 134.573   8.353  1.00103.03           O  
ATOM   1631  N   SER A 211      31.215 133.808   8.302  1.00103.51           N  
ATOM   1632  CA  SER A 211      31.848 135.115   8.605  1.00104.65           C  
ATOM   1633  C   SER A 211      31.846 135.451  10.116  1.00103.74           C  
ATOM   1634  O   SER A 211      32.434 136.453  10.535  1.00102.86           O  
ATOM   1635  CB  SER A 211      31.170 136.265   7.825  1.00105.67           C  
ATOM   1636  OG  SER A 211      30.002 136.754   8.478  1.00106.55           O  
ATOM   1637  N   LYS A 212      31.193 134.603  10.917  1.00101.62           N  
ATOM   1638  CA  LYS A 212      31.098 134.773  12.371  1.00 99.06           C  
ATOM   1639  C   LYS A 212      32.239 134.035  13.077  1.00 98.47           C  
ATOM   1640  O   LYS A 212      32.566 132.906  12.709  1.00 98.20           O  
ATOM   1641  CB  LYS A 212      29.756 134.221  12.871  1.00100.04           C  
ATOM   1642  CG  LYS A 212      28.524 134.979  12.380  1.00 99.45           C  
ATOM   1643  CD  LYS A 212      28.411 136.334  13.067  1.00 98.30           C  
ATOM   1644  CE  LYS A 212      27.136 137.062  12.684  1.00 97.63           C  
ATOM   1645  NZ  LYS A 212      26.910 138.268  13.536  1.00 96.40           N  
ATOM   1646  N   LYS A 213      32.836 134.662  14.089  1.00 96.47           N  
ATOM   1647  CA  LYS A 213      33.937 134.039  14.830  1.00 94.74           C  
ATOM   1648  C   LYS A 213      33.351 133.183  15.956  1.00 93.19           C  
ATOM   1649  O   LYS A 213      32.635 133.706  16.808  1.00 93.78           O  
ATOM   1650  CB  LYS A 213      34.851 135.126  15.407  1.00 94.76           C  
ATOM   1651  CG  LYS A 213      36.260 134.662  15.773  1.00 94.74           C  
ATOM   1652  CD  LYS A 213      37.122 135.853  16.193  1.00 95.07           C  
ATOM   1653  CE  LYS A 213      38.555 135.457  16.570  1.00 95.18           C  
ATOM   1654  NZ  LYS A 213      39.410 135.081  15.408  1.00 94.73           N  
ATOM   1655  N   VAL A 214      33.645 131.880  15.961  1.00 91.04           N  
ATOM   1656  CA  VAL A 214      33.107 130.970  16.983  1.00 88.74           C  
ATOM   1657  C   VAL A 214      34.149 129.998  17.562  1.00 87.84           C  
ATOM   1658  O   VAL A 214      35.163 129.710  16.922  1.00 87.72           O  
ATOM   1659  CB  VAL A 214      31.905 130.142  16.408  1.00 87.71           C  
ATOM   1660  CG1 VAL A 214      31.475 129.068  17.388  1.00 86.50           C  
ATOM   1661  CG2 VAL A 214      30.724 131.059  16.117  1.00 87.28           C  
ATOM   1662  N   GLU A 215      33.897 129.521  18.784  1.00 86.58           N  
ATOM   1663  CA  GLU A 215      34.771 128.559  19.455  1.00 84.86           C  
ATOM   1664  C   GLU A 215      33.919 127.513  20.167  1.00 83.19           C  
ATOM   1665  O   GLU A 215      33.004 127.849  20.907  1.00 82.27           O  
ATOM   1666  CB  GLU A 215      35.680 129.239  20.485  1.00 85.15           C  
ATOM   1667  CG  GLU A 215      36.762 128.293  21.020  1.00 86.77           C  
ATOM   1668  CD  GLU A 215      37.729 128.938  22.004  1.00 87.75           C  
ATOM   1669  OE1 GLU A 215      38.101 130.117  21.804  1.00 88.09           O  
ATOM   1670  OE2 GLU A 215      38.136 128.250  22.969  1.00 88.43           O  
ATOM   1671  N   ILE A 216      34.215 126.242  19.934  1.00 81.86           N  
ATOM   1672  CA  ILE A 216      33.467 125.171  20.574  1.00 80.37           C  
ATOM   1673  C   ILE A 216      34.410 124.281  21.356  1.00 79.69           C  
ATOM   1674  O   ILE A 216      35.313 123.659  20.792  1.00 79.39           O  
ATOM   1675  CB  ILE A 216      32.739 124.280  19.557  1.00 80.33           C  
ATOM   1676  CG1 ILE A 216      31.861 125.126  18.642  1.00 80.13           C  
ATOM   1677  CG2 ILE A 216      31.874 123.268  20.287  1.00 79.71           C  
ATOM   1678  CD1 ILE A 216      31.161 124.312  17.575  1.00 79.69           C  
ATOM   1679  N   ALA A 217      34.192 124.211  22.659  1.00 78.93           N  
ATOM   1680  CA  ALA A 217      35.030 123.388  23.506  1.00 78.55           C  
ATOM   1681  C   ALA A 217      34.228 122.200  24.000  1.00 78.23           C  
ATOM   1682  O   ALA A 217      33.023 122.312  24.237  1.00 77.47           O  
ATOM   1683  CB  ALA A 217      35.532 124.206  24.681  1.00 78.64           C  
ATOM   1684  N   GLN A 218      34.893 121.061  24.146  1.00 77.85           N  
ATOM   1685  CA  GLN A 218      34.218 119.877  24.639  1.00 78.15           C  
ATOM   1686  C   GLN A 218      34.882 119.294  25.877  1.00 78.30           C  
ATOM   1687  O   GLN A 218      36.107 119.341  26.026  1.00 78.61           O  
ATOM   1688  CB  GLN A 218      34.150 118.822  23.556  1.00 78.71           C  
ATOM   1689  CG  GLN A 218      33.667 117.487  24.076  1.00 80.08           C  
ATOM   1690  CD  GLN A 218      33.030 116.654  22.987  1.00 80.87           C  
ATOM   1691  OE1 GLN A 218      33.602 116.475  21.905  1.00 81.24           O  
ATOM   1692  NE2 GLN A 218      31.836 116.138  23.263  1.00 80.81           N  
ATOM   1693  N   VAL A 219      34.056 118.740  26.759  1.00 78.04           N  
ATOM   1694  CA  VAL A 219      34.530 118.150  28.007  1.00 78.68           C  
ATOM   1695  C   VAL A 219      33.750 116.864  28.262  1.00 79.38           C  
ATOM   1696  O   VAL A 219      32.519 116.871  28.262  1.00 79.54           O  
ATOM   1697  CB  VAL A 219      34.317 119.129  29.197  1.00 78.14           C  
ATOM   1698  CG1 VAL A 219      34.673 118.453  30.512  1.00 77.27           C  
ATOM   1699  CG2 VAL A 219      35.167 120.372  29.004  1.00 77.73           C  
ATOM   1700  N   ASN A 220      34.462 115.763  28.480  1.00 80.19           N  
ATOM   1701  CA  ASN A 220      33.806 114.485  28.713  1.00 81.56           C  
ATOM   1702  C   ASN A 220      33.825 114.084  30.173  1.00 82.22           C  
ATOM   1703  O   ASN A 220      34.890 113.988  30.779  1.00 82.59           O  
ATOM   1704  CB  ASN A 220      34.483 113.391  27.887  1.00 82.03           C  
ATOM   1705  CG  ASN A 220      34.498 113.710  26.414  1.00 82.84           C  
ATOM   1706  OD1 ASN A 220      33.449 113.776  25.768  1.00 83.14           O  
ATOM   1707  ND2 ASN A 220      35.690 113.926  25.870  1.00 83.88           N  
ATOM   1708  N   THR A 221      32.644 113.842  30.733  1.00 82.65           N  
ATOM   1709  CA  THR A 221      32.541 113.433  32.124  1.00 83.64           C  
ATOM   1710  C   THR A 221      31.556 112.287  32.274  1.00 84.61           C  
ATOM   1711  O   THR A 221      30.830 111.953  31.333  1.00 84.92           O  
ATOM   1712  CB  THR A 221      32.095 114.593  33.026  1.00 83.51           C  
ATOM   1713  OG1 THR A 221      31.904 114.105  34.364  1.00 83.96           O  
ATOM   1714  CG2 THR A 221      30.806 115.220  32.499  1.00 83.38           C  
ATOM   1715  N   VAL A 222      31.539 111.683  33.459  1.00 85.86           N  
ATOM   1716  CA  VAL A 222      30.644 110.566  33.735  1.00 87.54           C  
ATOM   1717  C   VAL A 222      29.408 111.027  34.514  1.00 89.15           C  
ATOM   1718  O   VAL A 222      28.561 110.218  34.939  1.00 89.42           O  
ATOM   1719  CB  VAL A 222      31.374 109.492  34.531  1.00 86.82           C  
ATOM   1720  CG1 VAL A 222      32.550 108.980  33.723  1.00 86.32           C  
ATOM   1721  CG2 VAL A 222      31.839 110.065  35.849  1.00 85.65           C  
ATOM   1722  N   ASP A 223      29.319 112.341  34.688  1.00 90.30           N  
ATOM   1723  CA  ASP A 223      28.213 112.971  35.394  1.00 91.02           C  
ATOM   1724  C   ASP A 223      28.275 114.452  35.043  1.00 90.87           C  
ATOM   1725  O   ASP A 223      29.125 115.177  35.565  1.00 90.28           O  
ATOM   1726  CB  ASP A 223      28.384 112.787  36.907  1.00 92.10           C  
ATOM   1727  CG  ASP A 223      27.191 113.299  37.702  1.00 92.85           C  
ATOM   1728  OD1 ASP A 223      26.271 113.889  37.090  1.00 92.98           O  
ATOM   1729  OD2 ASP A 223      27.179 113.108  38.942  1.00 92.97           O  
ATOM   1730  N   ILE A 224      27.398 114.899  34.149  1.00 90.89           N  
ATOM   1731  CA  ILE A 224      27.399 116.305  33.759  1.00 91.73           C  
ATOM   1732  C   ILE A 224      27.276 117.167  35.026  1.00 92.64           C  
ATOM   1733  O   ILE A 224      27.787 118.289  35.087  1.00 92.23           O  
ATOM   1734  CB  ILE A 224      26.226 116.621  32.807  1.00 91.36           C  
ATOM   1735  CG1 ILE A 224      26.106 115.530  31.743  1.00 91.80           C  
ATOM   1736  CG2 ILE A 224      26.465 117.947  32.114  1.00 91.07           C  
ATOM   1737  CD1 ILE A 224      24.910 115.700  30.810  1.00 91.61           C  
ATOM   1738  N   GLU A 225      26.609 116.617  36.039  1.00 93.67           N  
ATOM   1739  CA  GLU A 225      26.403 117.297  37.314  1.00 94.66           C  
ATOM   1740  C   GLU A 225      27.699 117.848  37.897  1.00 94.21           C  
ATOM   1741  O   GLU A 225      27.721 118.948  38.447  1.00 93.99           O  
ATOM   1742  CB  GLU A 225      25.781 116.329  38.320  1.00 96.71           C  
ATOM   1743  CG  GLU A 225      25.506 116.936  39.683  1.00 99.76           C  
ATOM   1744  CD  GLU A 225      24.367 117.940  39.644  1.00101.82           C  
ATOM   1745  OE1 GLU A 225      24.504 118.975  38.946  1.00102.57           O  
ATOM   1746  OE2 GLU A 225      23.331 117.687  40.309  1.00102.95           O  
ATOM   1747  N   ASP A 226      28.772 117.069  37.785  1.00 94.09           N  
ATOM   1748  CA  ASP A 226      30.086 117.466  38.302  1.00 93.33           C  
ATOM   1749  C   ASP A 226      30.541 118.801  37.699  1.00 91.84           C  
ATOM   1750  O   ASP A 226      31.186 119.609  38.372  1.00 91.53           O  
ATOM   1751  CB  ASP A 226      31.161 116.399  37.978  1.00 94.71           C  
ATOM   1752  CG  ASP A 226      30.791 114.987  38.463  1.00 95.57           C  
ATOM   1753  OD1 ASP A 226      30.306 114.837  39.615  1.00 95.81           O  
ATOM   1754  OD2 ASP A 226      31.012 114.023  37.683  1.00 94.87           O  
ATOM   1755  N   VAL A 227      30.202 119.017  36.429  1.00 89.93           N  
ATOM   1756  CA  VAL A 227      30.589 120.226  35.719  1.00 88.06           C  
ATOM   1757  C   VAL A 227      29.526 121.321  35.727  1.00 87.50           C  
ATOM   1758  O   VAL A 227      29.854 122.506  35.637  1.00 87.10           O  
ATOM   1759  CB  VAL A 227      30.955 119.897  34.255  1.00 87.18           C  
ATOM   1760  CG1 VAL A 227      31.450 121.140  33.544  1.00 86.81           C  
ATOM   1761  CG2 VAL A 227      32.021 118.835  34.223  1.00 86.70           C  
ATOM   1762  N   LYS A 228      28.260 120.934  35.835  1.00 87.15           N  
ATOM   1763  CA  LYS A 228      27.174 121.912  35.840  1.00 87.14           C  
ATOM   1764  C   LYS A 228      27.108 122.664  37.161  1.00 86.38           C  
ATOM   1765  O   LYS A 228      26.738 123.840  37.204  1.00 86.31           O  
ATOM   1766  CB  LYS A 228      25.832 121.223  35.571  1.00 88.10           C  
ATOM   1767  CG  LYS A 228      24.644 122.176  35.607  1.00 89.73           C  
ATOM   1768  CD  LYS A 228      23.339 121.485  35.236  1.00 90.88           C  
ATOM   1769  CE  LYS A 228      22.139 122.406  35.485  1.00 91.08           C  
ATOM   1770  NZ  LYS A 228      22.228 123.695  34.741  1.00 91.47           N  
ATOM   1771  N   LYS A 229      27.470 121.973  38.236  1.00 85.63           N  
ATOM   1772  CA  LYS A 229      27.472 122.549  39.578  1.00 84.86           C  
ATOM   1773  C   LYS A 229      28.397 123.770  39.640  1.00 83.32           C  
ATOM   1774  O   LYS A 229      28.294 124.597  40.543  1.00 82.98           O  
ATOM   1775  CB  LYS A 229      27.917 121.470  40.582  1.00 86.43           C  
ATOM   1776  CG  LYS A 229      28.069 121.905  42.042  1.00 88.61           C  
ATOM   1777  CD  LYS A 229      29.489 122.408  42.353  1.00 90.60           C  
ATOM   1778  CE  LYS A 229      29.684 122.708  43.850  1.00 91.44           C  
ATOM   1779  NZ  LYS A 229      31.047 123.248  44.175  1.00 91.43           N  
ATOM   1780  N   ARG A 230      29.287 123.879  38.659  1.00 81.90           N  
ATOM   1781  CA  ARG A 230      30.248 124.976  38.585  1.00 80.01           C  
ATOM   1782  C   ARG A 230      29.973 125.862  37.381  1.00 78.61           C  
ATOM   1783  O   ARG A 230      30.899 126.353  36.734  1.00 77.63           O  
ATOM   1784  CB  ARG A 230      31.663 124.404  38.486  1.00 80.30           C  
ATOM   1785  CG  ARG A 230      32.087 123.582  39.700  1.00 80.66           C  
ATOM   1786  CD  ARG A 230      33.336 122.781  39.398  1.00 80.89           C  
ATOM   1787  NE  ARG A 230      34.404 123.617  38.852  1.00 81.65           N  
ATOM   1788  CZ  ARG A 230      35.540 123.138  38.358  1.00 81.21           C  
ATOM   1789  NH1 ARG A 230      35.751 121.829  38.342  1.00 81.18           N  
ATOM   1790  NH2 ARG A 230      36.465 123.960  37.885  1.00 80.92           N  
ATOM   1791  N   GLN A 231      28.693 126.069  37.090  1.00 77.85           N  
ATOM   1792  CA  GLN A 231      28.298 126.882  35.947  1.00 77.33           C  
ATOM   1793  C   GLN A 231      28.632 128.358  36.125  1.00 77.70           C  
ATOM   1794  O   GLN A 231      28.981 129.036  35.154  1.00 78.27           O  
ATOM   1795  CB  GLN A 231      26.801 126.743  35.680  1.00 76.04           C  
ATOM   1796  CG  GLN A 231      26.407 127.219  34.294  1.00 74.51           C  
ATOM   1797  CD  GLN A 231      24.914 127.244  34.098  1.00 73.91           C  
ATOM   1798  OE1 GLN A 231      24.200 126.341  34.551  1.00 72.92           O  
ATOM   1799  NE2 GLN A 231      24.427 128.274  33.412  1.00 72.51           N  
ATOM   1800  N   ALA A 232      28.517 128.849  37.360  1.00 77.33           N  
ATOM   1801  CA  ALA A 232      28.802 130.246  37.668  1.00 76.27           C  
ATOM   1802  C   ALA A 232      30.221 130.578  37.247  1.00 76.18           C  
ATOM   1803  O   ALA A 232      30.461 131.540  36.516  1.00 76.20           O  
ATOM   1804  CB  ALA A 232      28.628 130.498  39.158  1.00 75.50           C  
ATOM   1805  N   GLU A 233      31.159 129.756  37.703  1.00 76.51           N  
ATOM   1806  CA  GLU A 233      32.570 129.948  37.396  1.00 77.06           C  
ATOM   1807  C   GLU A 233      32.858 129.740  35.912  1.00 76.11           C  
ATOM   1808  O   GLU A 233      33.721 130.414  35.343  1.00 76.13           O  
ATOM   1809  CB  GLU A 233      33.420 128.991  38.242  1.00 78.83           C  
ATOM   1810  CG  GLU A 233      33.251 129.144  39.769  1.00 81.24           C  
ATOM   1811  CD  GLU A 233      31.881 128.676  40.299  1.00 83.04           C  
ATOM   1812  OE1 GLU A 233      31.497 127.511  40.050  1.00 83.67           O  
ATOM   1813  OE2 GLU A 233      31.190 129.472  40.982  1.00 83.84           O  
ATOM   1814  N   LEU A 234      32.136 128.806  35.295  1.00 75.22           N  
ATOM   1815  CA  LEU A 234      32.298 128.509  33.870  1.00 74.44           C  
ATOM   1816  C   LEU A 234      31.919 129.695  33.007  1.00 74.27           C  
ATOM   1817  O   LEU A 234      32.684 130.102  32.136  1.00 74.57           O  
ATOM   1818  CB  LEU A 234      31.435 127.313  33.453  1.00 73.61           C  
ATOM   1819  CG  LEU A 234      32.108 125.946  33.289  1.00 73.16           C  
ATOM   1820  CD1 LEU A 234      33.266 126.051  32.309  1.00 72.14           C  
ATOM   1821  CD2 LEU A 234      32.593 125.449  34.630  1.00 73.18           C  
ATOM   1822  N   GLU A 235      30.728 130.235  33.245  1.00 74.22           N  
ATOM   1823  CA  GLU A 235      30.241 131.379  32.488  1.00 74.22           C  
ATOM   1824  C   GLU A 235      31.190 132.557  32.637  1.00 74.01           C  
ATOM   1825  O   GLU A 235      31.368 133.338  31.702  1.00 74.12           O  
ATOM   1826  CB  GLU A 235      28.844 131.786  32.969  1.00 74.86           C  
ATOM   1827  CG  GLU A 235      27.798 130.681  32.855  1.00 75.95           C  
ATOM   1828  CD  GLU A 235      26.401 131.129  33.294  1.00 76.65           C  
ATOM   1829  OE1 GLU A 235      26.251 131.636  34.430  1.00 76.21           O  
ATOM   1830  OE2 GLU A 235      25.446 130.964  32.500  1.00 77.28           O  
ATOM   1831  N   ALA A 236      31.802 132.677  33.814  1.00 73.73           N  
ATOM   1832  CA  ALA A 236      32.734 133.771  34.097  1.00 73.77           C  
ATOM   1833  C   ALA A 236      33.954 133.730  33.186  1.00 73.65           C  
ATOM   1834  O   ALA A 236      34.312 134.733  32.555  1.00 72.88           O  
ATOM   1835  CB  ALA A 236      33.177 133.716  35.561  1.00 73.67           C  
ATOM   1836  N   VAL A 237      34.585 132.560  33.129  1.00 74.08           N  
ATOM   1837  CA  VAL A 237      35.773 132.351  32.311  1.00 74.67           C  
ATOM   1838  C   VAL A 237      35.441 132.351  30.822  1.00 74.42           C  
ATOM   1839  O   VAL A 237      36.228 132.813  29.994  1.00 73.93           O  
ATOM   1840  CB  VAL A 237      36.454 131.019  32.662  1.00 74.58           C  
ATOM   1841  CG1 VAL A 237      37.848 130.974  32.039  1.00 74.70           C  
ATOM   1842  CG2 VAL A 237      36.533 130.864  34.176  1.00 75.11           C  
ATOM   1843  N   ILE A 238      34.277 131.819  30.482  1.00 74.16           N  
ATOM   1844  CA  ILE A 238      33.865 131.792  29.095  1.00 74.37           C  
ATOM   1845  C   ILE A 238      33.660 133.217  28.610  1.00 74.68           C  
ATOM   1846  O   ILE A 238      34.160 133.585  27.547  1.00 74.76           O  
ATOM   1847  CB  ILE A 238      32.551 131.009  28.912  1.00 74.62           C  
ATOM   1848  CG1 ILE A 238      32.777 129.537  29.262  1.00 74.71           C  
ATOM   1849  CG2 ILE A 238      32.048 131.155  27.475  1.00 73.82           C  
ATOM   1850  CD1 ILE A 238      31.538 128.673  29.145  1.00 75.24           C  
ATOM   1851  N   SER A 239      32.932 134.014  29.395  1.00 74.94           N  
ATOM   1852  CA  SER A 239      32.648 135.402  29.032  1.00 75.83           C  
ATOM   1853  C   SER A 239      33.923 136.200  28.831  1.00 76.63           C  
ATOM   1854  O   SER A 239      33.970 137.118  28.005  1.00 76.67           O  
ATOM   1855  CB  SER A 239      31.772 136.079  30.094  1.00 75.67           C  
ATOM   1856  OG  SER A 239      30.404 135.703  29.970  1.00 76.26           O  
ATOM   1857  N   LYS A 240      34.955 135.846  29.591  1.00 77.91           N  
ATOM   1858  CA  LYS A 240      36.251 136.511  29.484  1.00 79.23           C  
ATOM   1859  C   LYS A 240      36.863 136.215  28.111  1.00 79.81           C  
ATOM   1860  O   LYS A 240      37.297 137.135  27.408  1.00 79.67           O  
ATOM   1861  CB  LYS A 240      37.194 136.022  30.598  1.00 80.02           C  
ATOM   1862  CG  LYS A 240      38.616 136.580  30.504  1.00 80.95           C  
ATOM   1863  CD  LYS A 240      39.509 136.109  31.652  1.00 81.00           C  
ATOM   1864  CE  LYS A 240      40.912 136.702  31.514  1.00 82.19           C  
ATOM   1865  NZ  LYS A 240      41.802 136.455  32.687  1.00 82.53           N  
ATOM   1866  N   VAL A 241      36.880 134.928  27.742  1.00 80.54           N  
ATOM   1867  CA  VAL A 241      37.423 134.459  26.462  1.00 80.32           C  
ATOM   1868  C   VAL A 241      36.669 135.094  25.311  1.00 80.51           C  
ATOM   1869  O   VAL A 241      37.264 135.511  24.318  1.00 80.02           O  
ATOM   1870  CB  VAL A 241      37.296 132.928  26.320  1.00 79.93           C  
ATOM   1871  CG1 VAL A 241      37.971 132.474  25.042  1.00 78.89           C  
ATOM   1872  CG2 VAL A 241      37.907 132.238  27.534  1.00 80.24           C  
ATOM   1873  N   VAL A 242      35.351 135.150  25.457  1.00 81.24           N  
ATOM   1874  CA  VAL A 242      34.488 135.741  24.447  1.00 82.48           C  
ATOM   1875  C   VAL A 242      34.882 137.194  24.220  1.00 83.44           C  
ATOM   1876  O   VAL A 242      34.768 137.709  23.106  1.00 83.58           O  
ATOM   1877  CB  VAL A 242      33.010 135.684  24.880  1.00 82.03           C  
ATOM   1878  CG1 VAL A 242      32.147 136.456  23.898  1.00 82.16           C  
ATOM   1879  CG2 VAL A 242      32.555 134.236  24.961  1.00 82.24           C  
ATOM   1880  N   ALA A 243      35.352 137.847  25.281  1.00 84.10           N  
ATOM   1881  CA  ALA A 243      35.761 139.246  25.201  1.00 84.74           C  
ATOM   1882  C   ALA A 243      37.145 139.417  24.564  1.00 85.20           C  
ATOM   1883  O   ALA A 243      37.336 140.248  23.668  1.00 84.78           O  
ATOM   1884  CB  ALA A 243      35.744 139.866  26.592  1.00 84.30           C  
ATOM   1885  N   GLU A 244      38.104 138.622  25.027  1.00 85.80           N  
ATOM   1886  CA  GLU A 244      39.467 138.684  24.515  1.00 86.77           C  
ATOM   1887  C   GLU A 244      39.577 138.310  23.035  1.00 87.23           C  
ATOM   1888  O   GLU A 244      40.386 138.882  22.301  1.00 87.14           O  
ATOM   1889  CB  GLU A 244      40.372 137.754  25.322  1.00 87.41           C  
ATOM   1890  CG  GLU A 244      40.227 137.896  26.823  1.00 89.29           C  
ATOM   1891  CD  GLU A 244      41.215 137.028  27.588  1.00 90.04           C  
ATOM   1892  OE1 GLU A 244      41.353 135.828  27.240  1.00 89.61           O  
ATOM   1893  OE2 GLU A 244      41.844 137.548  28.540  1.00 90.03           O  
ATOM   1894  N   LYS A 245      38.767 137.348  22.598  1.00 87.63           N  
ATOM   1895  CA  LYS A 245      38.815 136.892  21.213  1.00 87.49           C  
ATOM   1896  C   LYS A 245      37.710 137.454  20.321  1.00 87.43           C  
ATOM   1897  O   LYS A 245      37.623 137.091  19.149  1.00 87.41           O  
ATOM   1898  CB  LYS A 245      38.776 135.359  21.177  1.00 87.60           C  
ATOM   1899  CG  LYS A 245      39.849 134.698  22.043  1.00 88.06           C  
ATOM   1900  CD  LYS A 245      39.851 133.175  21.914  1.00 88.02           C  
ATOM   1901  CE  LYS A 245      40.945 132.552  22.781  1.00 88.03           C  
ATOM   1902  NZ  LYS A 245      40.994 131.068  22.677  1.00 86.91           N  
ATOM   1903  N   ASN A 246      36.885 138.347  20.864  1.00 87.45           N  
ATOM   1904  CA  ASN A 246      35.780 138.938  20.107  1.00 87.50           C  
ATOM   1905  C   ASN A 246      34.970 137.850  19.419  1.00 86.99           C  
ATOM   1906  O   ASN A 246      34.710 137.910  18.209  1.00 87.50           O  
ATOM   1907  CB  ASN A 246      36.296 139.934  19.063  1.00 88.59           C  
ATOM   1908  CG  ASN A 246      36.555 141.300  19.650  1.00 89.46           C  
ATOM   1909  OD1 ASN A 246      35.691 141.864  20.322  1.00 89.60           O  
ATOM   1910  ND2 ASN A 246      37.744 141.848  19.397  1.00 89.69           N  
ATOM   1911  N   LEU A 247      34.578 136.855  20.207  1.00 85.61           N  
ATOM   1912  CA  LEU A 247      33.797 135.731  19.712  1.00 83.83           C  
ATOM   1913  C   LEU A 247      32.310 136.076  19.672  1.00 82.84           C  
ATOM   1914  O   LEU A 247      31.775 136.725  20.579  1.00 81.83           O  
ATOM   1915  CB  LEU A 247      33.989 134.507  20.615  1.00 83.70           C  
ATOM   1916  CG  LEU A 247      35.387 133.995  20.959  1.00 82.86           C  
ATOM   1917  CD1 LEU A 247      35.237 132.818  21.898  1.00 82.57           C  
ATOM   1918  CD2 LEU A 247      36.135 133.583  19.705  1.00 82.63           C  
ATOM   1919  N   ASP A 248      31.650 135.636  18.609  1.00 81.89           N  
ATOM   1920  CA  ASP A 248      30.224 135.862  18.452  1.00 80.42           C  
ATOM   1921  C   ASP A 248      29.495 134.752  19.181  1.00 79.14           C  
ATOM   1922  O   ASP A 248      28.318 134.882  19.495  1.00 79.43           O  
ATOM   1923  CB  ASP A 248      29.849 135.848  16.977  1.00 80.76           C  
ATOM   1924  CG  ASP A 248      30.282 137.104  16.268  1.00 81.24           C  
ATOM   1925  OD1 ASP A 248      29.532 138.099  16.345  1.00 81.19           O  
ATOM   1926  OD2 ASP A 248      31.376 137.096  15.655  1.00 81.78           O  
ATOM   1927  N   LEU A 249      30.211 133.665  19.455  1.00 77.50           N  
ATOM   1928  CA  LEU A 249      29.640 132.519  20.150  1.00 75.64           C  
ATOM   1929  C   LEU A 249      30.682 131.546  20.687  1.00 74.46           C  
ATOM   1930  O   LEU A 249      31.621 131.167  19.991  1.00 73.94           O  
ATOM   1931  CB  LEU A 249      28.686 131.763  19.217  1.00 76.32           C  
ATOM   1932  CG  LEU A 249      28.147 130.398  19.674  1.00 76.95           C  
ATOM   1933  CD1 LEU A 249      27.400 130.529  21.015  1.00 75.79           C  
ATOM   1934  CD2 LEU A 249      27.231 129.831  18.575  1.00 76.53           C  
ATOM   1935  N   PHE A 250      30.519 131.162  21.945  1.00 73.20           N  
ATOM   1936  CA  PHE A 250      31.403 130.189  22.553  1.00 71.51           C  
ATOM   1937  C   PHE A 250      30.465 129.119  23.066  1.00 70.77           C  
ATOM   1938  O   PHE A 250      29.693 129.359  23.988  1.00 70.73           O  
ATOM   1939  CB  PHE A 250      32.183 130.766  23.727  1.00 71.09           C  
ATOM   1940  CG  PHE A 250      33.170 129.788  24.325  1.00 72.20           C  
ATOM   1941  CD1 PHE A 250      34.530 129.860  24.013  1.00 71.96           C  
ATOM   1942  CD2 PHE A 250      32.735 128.760  25.170  1.00 72.53           C  
ATOM   1943  CE1 PHE A 250      35.438 128.928  24.529  1.00 70.61           C  
ATOM   1944  CE2 PHE A 250      33.643 127.819  25.689  1.00 71.34           C  
ATOM   1945  CZ  PHE A 250      34.991 127.911  25.362  1.00 70.65           C  
ATOM   1946  N   LEU A 251      30.518 127.942  22.459  1.00 69.58           N  
ATOM   1947  CA  LEU A 251      29.656 126.848  22.873  1.00 67.57           C  
ATOM   1948  C   LEU A 251      30.427 125.783  23.636  1.00 66.31           C  
ATOM   1949  O   LEU A 251      31.282 125.096  23.069  1.00 66.18           O  
ATOM   1950  CB  LEU A 251      28.995 126.208  21.651  1.00 67.52           C  
ATOM   1951  CG  LEU A 251      28.117 124.974  21.888  1.00 66.88           C  
ATOM   1952  CD1 LEU A 251      26.891 125.361  22.689  1.00 66.20           C  
ATOM   1953  CD2 LEU A 251      27.709 124.379  20.550  1.00 66.42           C  
ATOM   1954  N   LEU A 252      30.150 125.659  24.928  1.00 64.69           N  
ATOM   1955  CA  LEU A 252      30.809 124.625  25.695  1.00 63.51           C  
ATOM   1956  C   LEU A 252      29.886 123.408  25.569  1.00 63.54           C  
ATOM   1957  O   LEU A 252      28.674 123.518  25.790  1.00 63.19           O  
ATOM   1958  CB  LEU A 252      30.954 125.036  27.161  1.00 62.35           C  
ATOM   1959  CG  LEU A 252      31.610 123.958  28.040  1.00 61.83           C  
ATOM   1960  CD1 LEU A 252      33.073 123.820  27.664  1.00 60.72           C  
ATOM   1961  CD2 LEU A 252      31.473 124.313  29.508  1.00 61.46           C  
ATOM   1962  N   VAL A 253      30.450 122.262  25.184  1.00 63.37           N  
ATOM   1963  CA  VAL A 253      29.671 121.029  25.039  1.00 61.78           C  
ATOM   1964  C   VAL A 253      30.100 120.024  26.103  1.00 60.74           C  
ATOM   1965  O   VAL A 253      31.123 119.345  25.954  1.00 59.67           O  
ATOM   1966  CB  VAL A 253      29.883 120.395  23.652  1.00 61.69           C  
ATOM   1967  CG1 VAL A 253      29.021 119.146  23.521  1.00 61.97           C  
ATOM   1968  CG2 VAL A 253      29.557 121.403  22.566  1.00 60.05           C  
ATOM   1969  N   ILE A 254      29.316 119.937  27.174  1.00 60.35           N  
ATOM   1970  CA  ILE A 254      29.622 119.029  28.280  1.00 60.67           C  
ATOM   1971  C   ILE A 254      28.971 117.674  28.040  1.00 60.96           C  
ATOM   1972  O   ILE A 254      27.805 117.477  28.383  1.00 61.41           O  
ATOM   1973  CB  ILE A 254      29.097 119.574  29.624  1.00 59.76           C  
ATOM   1974  CG1 ILE A 254      29.654 120.976  29.881  1.00 58.64           C  
ATOM   1975  CG2 ILE A 254      29.481 118.616  30.754  1.00 59.49           C  
ATOM   1976  CD1 ILE A 254      28.851 121.752  30.902  1.00 57.77           C  
ATOM   1977  N   THR A 255      29.741 116.742  27.483  1.00 60.93           N  
ATOM   1978  CA  THR A 255      29.244 115.404  27.167  1.00 61.04           C  
ATOM   1979  C   THR A 255      29.276 114.357  28.281  1.00 61.09           C  
ATOM   1980  O   THR A 255      30.293 114.137  28.928  1.00 60.30           O  
ATOM   1981  CB  THR A 255      29.995 114.827  25.954  1.00 60.41           C  
ATOM   1982  OG1 THR A 255      29.787 115.678  24.823  1.00 60.11           O  
ATOM   1983  CG2 THR A 255      29.496 113.439  25.634  1.00 59.21           C  
ATOM   1984  N   ASP A 256      28.141 113.707  28.483  1.00 62.08           N  
ATOM   1985  CA  ASP A 256      28.019 112.655  29.478  1.00 63.81           C  
ATOM   1986  C   ASP A 256      28.316 111.366  28.714  1.00 65.57           C  
ATOM   1987  O   ASP A 256      27.456 110.877  27.969  1.00 66.55           O  
ATOM   1988  CB  ASP A 256      26.593 112.609  30.007  1.00 63.84           C  
ATOM   1989  CG  ASP A 256      26.390 111.522  31.026  1.00 64.93           C  
ATOM   1990  OD1 ASP A 256      27.031 110.452  30.903  1.00 65.47           O  
ATOM   1991  OD2 ASP A 256      25.573 111.735  31.946  1.00 66.61           O  
ATOM   1992  N   ILE A 257      29.512 110.805  28.890  1.00 65.92           N  
ATOM   1993  CA  ILE A 257      29.865 109.595  28.155  1.00 66.31           C  
ATOM   1994  C   ILE A 257      29.061 108.357  28.527  1.00 66.41           C  
ATOM   1995  O   ILE A 257      29.111 107.345  27.821  1.00 66.52           O  
ATOM   1996  CB  ILE A 257      31.362 109.277  28.278  1.00 66.05           C  
ATOM   1997  CG1 ILE A 257      31.716 108.980  29.732  1.00 65.19           C  
ATOM   1998  CG2 ILE A 257      32.182 110.439  27.716  1.00 65.71           C  
ATOM   1999  CD1 ILE A 257      33.121 108.458  29.902  1.00 65.33           C  
ATOM   2000  N   LEU A 258      28.316 108.436  29.623  1.00 66.46           N  
ATOM   2001  CA  LEU A 258      27.494 107.313  30.043  1.00 68.17           C  
ATOM   2002  C   LEU A 258      26.166 107.278  29.288  1.00 69.60           C  
ATOM   2003  O   LEU A 258      25.778 106.254  28.712  1.00 70.32           O  
ATOM   2004  CB  LEU A 258      27.198 107.388  31.538  1.00 67.50           C  
ATOM   2005  CG  LEU A 258      28.373 107.347  32.512  1.00 67.98           C  
ATOM   2006  CD1 LEU A 258      27.816 107.081  33.901  1.00 67.60           C  
ATOM   2007  CD2 LEU A 258      29.375 106.249  32.130  1.00 69.00           C  
ATOM   2008  N   GLU A 259      25.473 108.410  29.291  1.00 70.21           N  
ATOM   2009  CA  GLU A 259      24.175 108.509  28.641  1.00 71.08           C  
ATOM   2010  C   GLU A 259      24.198 108.982  27.194  1.00 71.52           C  
ATOM   2011  O   GLU A 259      23.147 109.047  26.551  1.00 72.07           O  
ATOM   2012  CB  GLU A 259      23.277 109.423  29.469  1.00 71.36           C  
ATOM   2013  CG  GLU A 259      22.984 108.877  30.859  1.00 73.30           C  
ATOM   2014  CD  GLU A 259      22.054 107.678  30.821  1.00 75.26           C  
ATOM   2015  OE1 GLU A 259      22.374 106.689  30.113  1.00 77.06           O  
ATOM   2016  OE2 GLU A 259      21.000 107.726  31.496  1.00 75.29           O  
ATOM   2017  N   ASN A 260      25.389 109.295  26.685  1.00 71.75           N  
ATOM   2018  CA  ASN A 260      25.568 109.773  25.308  1.00 71.89           C  
ATOM   2019  C   ASN A 260      24.732 110.991  24.914  1.00 71.82           C  
ATOM   2020  O   ASN A 260      24.338 111.162  23.753  1.00 71.31           O  
ATOM   2021  CB  ASN A 260      25.350 108.631  24.321  1.00 72.37           C  
ATOM   2022  CG  ASN A 260      26.533 107.700  24.273  1.00 73.10           C  
ATOM   2023  OD1 ASN A 260      27.645 108.112  23.930  1.00 73.10           O  
ATOM   2024  ND2 ASN A 260      26.312 106.442  24.631  1.00 73.45           N  
ATOM   2025  N   ASP A 261      24.469 111.826  25.913  1.00 71.58           N  
ATOM   2026  CA  ASP A 261      23.743 113.072  25.736  1.00 70.90           C  
ATOM   2027  C   ASP A 261      24.770 114.087  26.206  1.00 69.84           C  
ATOM   2028  O   ASP A 261      25.609 113.763  27.041  1.00 69.99           O  
ATOM   2029  CB  ASP A 261      22.507 113.140  26.650  1.00 71.36           C  
ATOM   2030  CG  ASP A 261      21.420 112.143  26.260  1.00 71.86           C  
ATOM   2031  OD1 ASP A 261      21.084 112.043  25.058  1.00 72.02           O  
ATOM   2032  OD2 ASP A 261      20.887 111.471  27.168  1.00 72.35           O  
ATOM   2033  N   SER A 262      24.737 115.295  25.664  1.00 68.80           N  
ATOM   2034  CA  SER A 262      25.680 116.308  26.113  1.00 68.77           C  
ATOM   2035  C   SER A 262      25.004 117.663  26.340  1.00 68.89           C  
ATOM   2036  O   SER A 262      24.256 118.157  25.489  1.00 69.14           O  
ATOM   2037  CB  SER A 262      26.861 116.433  25.134  1.00 67.85           C  
ATOM   2038  OG  SER A 262      26.438 116.679  23.813  1.00 67.35           O  
ATOM   2039  N   LEU A 263      25.254 118.245  27.511  1.00 68.85           N  
ATOM   2040  CA  LEU A 263      24.675 119.532  27.864  1.00 68.40           C  
ATOM   2041  C   LEU A 263      25.494 120.639  27.210  1.00 68.26           C  
ATOM   2042  O   LEU A 263      26.729 120.566  27.154  1.00 67.63           O  
ATOM   2043  CB  LEU A 263      24.643 119.694  29.395  1.00 68.03           C  
ATOM   2044  CG  LEU A 263      23.992 120.944  30.006  1.00 67.74           C  
ATOM   2045  CD1 LEU A 263      23.572 120.666  31.450  1.00 67.88           C  
ATOM   2046  CD2 LEU A 263      24.971 122.110  29.946  1.00 67.38           C  
ATOM   2047  N   ALA A 264      24.794 121.647  26.692  1.00 68.27           N  
ATOM   2048  CA  ALA A 264      25.445 122.777  26.035  1.00 68.20           C  
ATOM   2049  C   ALA A 264      25.310 124.070  26.840  1.00 68.13           C  
ATOM   2050  O   ALA A 264      24.249 124.394  27.383  1.00 67.34           O  
ATOM   2051  CB  ALA A 264      24.877 122.969  24.628  1.00 66.94           C  
ATOM   2052  N   LEU A 265      26.418 124.788  26.928  1.00 68.52           N  
ATOM   2053  CA  LEU A 265      26.464 126.054  27.631  1.00 69.62           C  
ATOM   2054  C   LEU A 265      26.901 127.051  26.575  1.00 70.59           C  
ATOM   2055  O   LEU A 265      28.083 127.111  26.227  1.00 70.44           O  
ATOM   2056  CB  LEU A 265      27.489 126.002  28.770  1.00 68.66           C  
ATOM   2057  CG  LEU A 265      27.753 127.302  29.538  1.00 67.91           C  
ATOM   2058  CD1 LEU A 265      26.451 127.848  30.075  1.00 67.94           C  
ATOM   2059  CD2 LEU A 265      28.724 127.051  30.676  1.00 68.06           C  
ATOM   2060  N   ALA A 266      25.940 127.810  26.050  1.00 72.05           N  
ATOM   2061  CA  ALA A 266      26.225 128.801  25.015  1.00 73.98           C  
ATOM   2062  C   ALA A 266      26.219 130.236  25.555  1.00 74.96           C  
ATOM   2063  O   ALA A 266      25.275 130.674  26.222  1.00 74.17           O  
ATOM   2064  CB  ALA A 266      25.225 128.665  23.853  1.00 73.57           C  
ATOM   2065  N   ILE A 267      27.298 130.951  25.245  1.00 76.55           N  
ATOM   2066  CA  ILE A 267      27.497 132.333  25.660  1.00 77.68           C  
ATOM   2067  C   ILE A 267      27.935 133.143  24.434  1.00 79.34           C  
ATOM   2068  O   ILE A 267      29.007 132.895  23.864  1.00 79.14           O  
ATOM   2069  CB  ILE A 267      28.609 132.430  26.746  1.00 77.15           C  
ATOM   2070  CG1 ILE A 267      28.196 131.658  28.004  1.00 75.81           C  
ATOM   2071  CG2 ILE A 267      28.899 133.885  27.075  1.00 76.86           C  
ATOM   2072  CD1 ILE A 267      26.973 132.201  28.688  1.00 74.25           C  
ATOM   2073  N   GLY A 268      27.105 134.100  24.024  1.00 80.93           N  
ATOM   2074  CA  GLY A 268      27.445 134.923  22.875  1.00 83.14           C  
ATOM   2075  C   GLY A 268      26.245 135.589  22.232  1.00 84.47           C  
ATOM   2076  O   GLY A 268      25.132 135.516  22.750  1.00 84.70           O  
ATOM   2077  N   ASN A 269      26.474 136.239  21.096  1.00 85.96           N  
ATOM   2078  CA  ASN A 269      25.414 136.927  20.360  1.00 87.64           C  
ATOM   2079  C   ASN A 269      24.605 135.898  19.584  1.00 88.21           C  
ATOM   2080  O   ASN A 269      23.372 135.944  19.562  1.00 88.22           O  
ATOM   2081  CB  ASN A 269      26.014 137.920  19.361  1.00 89.10           C  
ATOM   2082  CG  ASN A 269      27.204 138.677  19.926  1.00 90.63           C  
ATOM   2083  OD1 ASN A 269      27.877 139.415  19.205  1.00 90.89           O  
ATOM   2084  ND2 ASN A 269      27.470 138.498  21.219  1.00 91.53           N  
ATOM   2085  N   GLU A 270      25.324 134.979  18.940  1.00 88.81           N  
ATOM   2086  CA  GLU A 270      24.722 133.916  18.142  1.00 89.19           C  
ATOM   2087  C   GLU A 270      24.311 132.735  19.011  1.00 89.03           C  
ATOM   2088  O   GLU A 270      24.152 131.620  18.510  1.00 88.96           O  
ATOM   2089  CB  GLU A 270      25.710 133.430  17.078  1.00 89.55           C  
ATOM   2090  CG  GLU A 270      26.286 134.536  16.209  1.00 90.03           C  
ATOM   2091  CD  GLU A 270      25.221 135.478  15.682  1.00 90.24           C  
ATOM   2092  OE1 GLU A 270      24.842 136.414  16.415  1.00 90.47           O  
ATOM   2093  OE2 GLU A 270      24.755 135.277  14.540  1.00 90.25           O  
ATOM   2094  N   ALA A 271      24.144 132.987  20.308  1.00 88.91           N  
ATOM   2095  CA  ALA A 271      23.753 131.945  21.253  1.00 88.95           C  
ATOM   2096  C   ALA A 271      22.386 131.354  20.898  1.00 88.81           C  
ATOM   2097  O   ALA A 271      21.979 130.321  21.446  1.00 88.55           O  
ATOM   2098  CB  ALA A 271      23.737 132.509  22.675  1.00 88.26           C  
ATOM   2099  N   ALA A 272      21.684 132.012  19.977  1.00 88.61           N  
ATOM   2100  CA  ALA A 272      20.372 131.553  19.539  1.00 88.45           C  
ATOM   2101  C   ALA A 272      20.529 130.561  18.390  1.00 88.66           C  
ATOM   2102  O   ALA A 272      19.596 129.819  18.074  1.00 88.99           O  
ATOM   2103  CB  ALA A 272      19.522 132.737  19.100  1.00 88.14           C  
ATOM   2104  N   LYS A 273      21.710 130.560  17.767  1.00 88.48           N  
ATOM   2105  CA  LYS A 273      22.013 129.654  16.659  1.00 88.37           C  
ATOM   2106  C   LYS A 273      22.134 128.217  17.151  1.00 88.34           C  
ATOM   2107  O   LYS A 273      22.005 127.269  16.379  1.00 87.97           O  
ATOM   2108  CB  LYS A 273      23.307 130.083  15.958  1.00 88.51           C  
ATOM   2109  CG  LYS A 273      23.067 130.894  14.682  1.00 89.23           C  
ATOM   2110  CD  LYS A 273      22.218 132.144  14.939  1.00 89.44           C  
ATOM   2111  CE  LYS A 273      21.592 132.684  13.644  1.00 89.39           C  
ATOM   2112  NZ  LYS A 273      22.609 132.999  12.595  1.00 88.85           N  
ATOM   2113  N   VAL A 274      22.390 128.067  18.446  1.00 88.86           N  
ATOM   2114  CA  VAL A 274      22.497 126.752  19.073  1.00 88.92           C  
ATOM   2115  C   VAL A 274      21.063 126.253  19.230  1.00 88.64           C  
ATOM   2116  O   VAL A 274      20.779 125.060  19.123  1.00 88.38           O  
ATOM   2117  CB  VAL A 274      23.174 126.842  20.478  1.00 89.27           C  
ATOM   2118  CG1 VAL A 274      23.156 125.482  21.164  1.00 89.11           C  
ATOM   2119  CG2 VAL A 274      24.613 127.329  20.334  1.00 89.40           C  
ATOM   2120  N   GLU A 275      20.159 127.192  19.477  1.00 88.48           N  
ATOM   2121  CA  GLU A 275      18.755 126.870  19.632  1.00 88.46           C  
ATOM   2122  C   GLU A 275      18.138 126.440  18.306  1.00 88.40           C  
ATOM   2123  O   GLU A 275      17.220 125.615  18.278  1.00 88.08           O  
ATOM   2124  CB  GLU A 275      18.004 128.080  20.175  1.00 88.52           C  
ATOM   2125  CG  GLU A 275      18.117 128.254  21.663  1.00 88.74           C  
ATOM   2126  CD  GLU A 275      17.291 129.417  22.148  1.00 89.03           C  
ATOM   2127  OE1 GLU A 275      16.966 129.452  23.358  1.00 89.40           O  
ATOM   2128  OE2 GLU A 275      16.975 130.298  21.316  1.00 88.65           O  
ATOM   2129  N   LYS A 276      18.640 127.005  17.212  1.00 88.45           N  
ATOM   2130  CA  LYS A 276      18.126 126.679  15.889  1.00 88.61           C  
ATOM   2131  C   LYS A 276      18.668 125.338  15.391  1.00 88.19           C  
ATOM   2132  O   LYS A 276      17.900 124.417  15.101  1.00 88.63           O  
ATOM   2133  CB  LYS A 276      18.489 127.783  14.885  1.00 89.38           C  
ATOM   2134  CG  LYS A 276      17.833 127.602  13.514  1.00 90.96           C  
ATOM   2135  CD  LYS A 276      18.541 128.382  12.399  1.00 91.83           C  
ATOM   2136  CE  LYS A 276      18.424 129.896  12.565  1.00 92.77           C  
ATOM   2137  NZ  LYS A 276      19.116 130.643  11.462  1.00 92.38           N  
ATOM   2138  N   ALA A 277      19.993 125.233  15.310  1.00 87.19           N  
ATOM   2139  CA  ALA A 277      20.666 124.028  14.822  1.00 86.14           C  
ATOM   2140  C   ALA A 277      20.395 122.747  15.607  1.00 85.49           C  
ATOM   2141  O   ALA A 277      20.558 121.645  15.083  1.00 84.91           O  
ATOM   2142  CB  ALA A 277      22.166 124.276  14.756  1.00 86.14           C  
ATOM   2143  N   PHE A 278      19.994 122.878  16.864  1.00 84.78           N  
ATOM   2144  CA  PHE A 278      19.728 121.691  17.656  1.00 84.31           C  
ATOM   2145  C   PHE A 278      18.268 121.584  18.036  1.00 84.49           C  
ATOM   2146  O   PHE A 278      17.846 120.600  18.641  1.00 84.12           O  
ATOM   2147  CB  PHE A 278      20.620 121.669  18.903  1.00 83.63           C  
ATOM   2148  CG  PHE A 278      22.086 121.490  18.589  1.00 83.23           C  
ATOM   2149  CD1 PHE A 278      22.844 122.552  18.107  1.00 83.18           C  
ATOM   2150  CD2 PHE A 278      22.694 120.246  18.722  1.00 83.10           C  
ATOM   2151  CE1 PHE A 278      24.185 122.380  17.757  1.00 82.66           C  
ATOM   2152  CE2 PHE A 278      24.037 120.063  18.373  1.00 83.01           C  
ATOM   2153  CZ  PHE A 278      24.780 121.135  17.890  1.00 82.72           C  
ATOM   2154  N   ASN A 279      17.494 122.596  17.664  1.00 85.10           N  
ATOM   2155  CA  ASN A 279      16.070 122.600  17.959  1.00 86.04           C  
ATOM   2156  C   ASN A 279      15.857 122.474  19.469  1.00 85.91           C  
ATOM   2157  O   ASN A 279      15.321 121.470  19.957  1.00 86.07           O  
ATOM   2158  CB  ASN A 279      15.393 121.439  17.211  1.00 87.55           C  
ATOM   2159  CG  ASN A 279      13.877 121.592  17.119  1.00 88.85           C  
ATOM   2160  OD1 ASN A 279      13.133 121.195  18.025  1.00 89.46           O  
ATOM   2161  ND2 ASN A 279      13.413 122.176  16.015  1.00 89.07           N  
ATOM   2162  N   VAL A 280      16.290 123.500  20.201  1.00 85.47           N  
ATOM   2163  CA  VAL A 280      16.155 123.528  21.654  1.00 84.70           C  
ATOM   2164  C   VAL A 280      15.857 124.927  22.184  1.00 84.32           C  
ATOM   2165  O   VAL A 280      15.833 125.905  21.434  1.00 83.25           O  
ATOM   2166  CB  VAL A 280      17.433 123.012  22.352  1.00 84.54           C  
ATOM   2167  CG1 VAL A 280      17.533 121.508  22.207  1.00 84.33           C  
ATOM   2168  CG2 VAL A 280      18.660 123.686  21.753  1.00 83.82           C  
ATOM   2169  N   THR A 281      15.634 125.002  23.491  1.00 84.41           N  
ATOM   2170  CA  THR A 281      15.335 126.256  24.168  1.00 84.20           C  
ATOM   2171  C   THR A 281      16.314 126.455  25.320  1.00 83.99           C  
ATOM   2172  O   THR A 281      16.225 125.777  26.346  1.00 83.77           O  
ATOM   2173  CB  THR A 281      13.896 126.245  24.736  1.00 84.18           C  
ATOM   2174  OG1 THR A 281      12.953 126.221  23.654  1.00 83.57           O  
ATOM   2175  CG2 THR A 281      13.651 127.468  25.611  1.00 84.02           C  
ATOM   2176  N   LEU A 282      17.253 127.377  25.148  1.00 83.84           N  
ATOM   2177  CA  LEU A 282      18.233 127.656  26.192  1.00 84.28           C  
ATOM   2178  C   LEU A 282      17.577 128.339  27.390  1.00 85.03           C  
ATOM   2179  O   LEU A 282      16.926 129.379  27.250  1.00 85.01           O  
ATOM   2180  CB  LEU A 282      19.357 128.541  25.643  1.00 83.28           C  
ATOM   2181  CG  LEU A 282      20.319 127.883  24.649  1.00 82.10           C  
ATOM   2182  CD1 LEU A 282      21.274 128.912  24.066  1.00 80.72           C  
ATOM   2183  CD2 LEU A 282      21.087 126.796  25.372  1.00 81.99           C  
ATOM   2184  N   GLU A 283      17.740 127.737  28.563  1.00 86.21           N  
ATOM   2185  CA  GLU A 283      17.178 128.271  29.804  1.00 87.98           C  
ATOM   2186  C   GLU A 283      18.315 128.369  30.816  1.00 87.29           C  
ATOM   2187  O   GLU A 283      18.638 127.388  31.493  1.00 87.47           O  
ATOM   2188  CB  GLU A 283      16.081 127.338  30.341  1.00 90.44           C  
ATOM   2189  CG  GLU A 283      14.860 127.207  29.427  1.00 94.63           C  
ATOM   2190  CD  GLU A 283      14.241 125.805  29.441  1.00 97.33           C  
ATOM   2191  OE1 GLU A 283      13.268 125.574  28.676  1.00 98.05           O  
ATOM   2192  OE2 GLU A 283      14.730 124.937  30.210  1.00 98.48           O  
ATOM   2193  N   ASN A 284      18.912 129.556  30.903  1.00 86.40           N  
ATOM   2194  CA  ASN A 284      20.038 129.825  31.796  1.00 85.77           C  
ATOM   2195  C   ASN A 284      21.309 129.537  30.992  1.00 85.09           C  
ATOM   2196  O   ASN A 284      22.376 129.289  31.555  1.00 84.35           O  
ATOM   2197  CB  ASN A 284      19.969 128.929  33.044  1.00 86.71           C  
ATOM   2198  CG  ASN A 284      20.732 129.502  34.232  1.00 87.26           C  
ATOM   2199  OD1 ASN A 284      20.501 130.637  34.641  1.00 87.35           O  
ATOM   2200  ND2 ASN A 284      21.635 128.709  34.798  1.00 87.95           N  
ATOM   2201  N   ASN A 285      21.164 129.587  29.665  1.00 84.81           N  
ATOM   2202  CA  ASN A 285      22.246 129.338  28.703  1.00 83.96           C  
ATOM   2203  C   ASN A 285      22.578 127.856  28.609  1.00 83.93           C  
ATOM   2204  O   ASN A 285      23.556 127.460  27.965  1.00 84.05           O  
ATOM   2205  CB  ASN A 285      23.508 130.110  29.089  1.00 83.29           C  
ATOM   2206  CG  ASN A 285      23.248 131.576  29.266  1.00 82.87           C  
ATOM   2207  OD1 ASN A 285      22.878 132.025  30.350  1.00 82.12           O  
ATOM   2208  ND2 ASN A 285      23.416 132.337  28.192  1.00 82.78           N  
ATOM   2209  N   THR A 286      21.745 127.045  29.251  1.00 83.51           N  
ATOM   2210  CA  THR A 286      21.932 125.604  29.290  1.00 82.15           C  
ATOM   2211  C   THR A 286      20.754 124.834  28.700  1.00 80.95           C  
ATOM   2212  O   THR A 286      19.618 124.939  29.175  1.00 80.78           O  
ATOM   2213  CB  THR A 286      22.173 125.136  30.754  1.00 82.37           C  
ATOM   2214  OG1 THR A 286      23.523 125.439  31.126  1.00 81.95           O  
ATOM   2215  CG2 THR A 286      21.922 123.637  30.911  1.00 82.67           C  
ATOM   2216  N   ALA A 287      21.043 124.061  27.657  1.00 79.21           N  
ATOM   2217  CA  ALA A 287      20.039 123.234  26.996  1.00 76.95           C  
ATOM   2218  C   ALA A 287      20.662 121.867  26.727  1.00 75.21           C  
ATOM   2219  O   ALA A 287      21.830 121.771  26.334  1.00 74.63           O  
ATOM   2220  CB  ALA A 287      19.599 123.876  25.694  1.00 76.51           C  
ATOM   2221  N   LEU A 288      19.886 120.814  26.945  1.00 73.09           N  
ATOM   2222  CA  LEU A 288      20.377 119.458  26.731  1.00 71.48           C  
ATOM   2223  C   LEU A 288      20.344 119.024  25.264  1.00 70.63           C  
ATOM   2224  O   LEU A 288      19.268 118.919  24.666  1.00 70.71           O  
ATOM   2225  CB  LEU A 288      19.553 118.480  27.564  1.00 71.04           C  
ATOM   2226  CG  LEU A 288      19.861 116.995  27.378  1.00 70.42           C  
ATOM   2227  CD1 LEU A 288      21.305 116.680  27.779  1.00 69.67           C  
ATOM   2228  CD2 LEU A 288      18.880 116.208  28.218  1.00 70.60           C  
ATOM   2229  N   LEU A 289      21.519 118.777  24.687  1.00 69.06           N  
ATOM   2230  CA  LEU A 289      21.599 118.333  23.297  1.00 68.35           C  
ATOM   2231  C   LEU A 289      21.616 116.811  23.303  1.00 68.45           C  
ATOM   2232  O   LEU A 289      22.675 116.200  23.416  1.00 68.23           O  
ATOM   2233  CB  LEU A 289      22.876 118.839  22.635  1.00 66.75           C  
ATOM   2234  CG  LEU A 289      23.166 120.333  22.726  1.00 66.30           C  
ATOM   2235  CD1 LEU A 289      24.455 120.619  21.976  1.00 65.35           C  
ATOM   2236  CD2 LEU A 289      22.013 121.137  22.152  1.00 65.59           C  
ATOM   2237  N   LYS A 290      20.442 116.199  23.183  1.00 68.90           N  
ATOM   2238  CA  LYS A 290      20.338 114.740  23.207  1.00 68.29           C  
ATOM   2239  C   LYS A 290      21.063 114.030  22.066  1.00 68.32           C  
ATOM   2240  O   LYS A 290      21.068 114.495  20.920  1.00 68.53           O  
ATOM   2241  CB  LYS A 290      18.864 114.318  23.214  1.00 67.78           C  
ATOM   2242  CG  LYS A 290      18.107 114.687  24.480  1.00 68.09           C  
ATOM   2243  CD  LYS A 290      16.642 114.298  24.380  1.00 68.17           C  
ATOM   2244  CE  LYS A 290      15.901 114.626  25.667  1.00 69.71           C  
ATOM   2245  NZ  LYS A 290      14.458 114.242  25.622  1.00 70.26           N  
ATOM   2246  N   GLY A 291      21.685 112.901  22.397  1.00 68.12           N  
ATOM   2247  CA  GLY A 291      22.384 112.108  21.403  1.00 68.21           C  
ATOM   2248  C   GLY A 291      23.680 112.662  20.844  1.00 68.78           C  
ATOM   2249  O   GLY A 291      24.401 111.944  20.153  1.00 68.37           O  
ATOM   2250  N   VAL A 292      23.984 113.926  21.129  1.00 69.87           N  
ATOM   2251  CA  VAL A 292      25.217 114.551  20.633  1.00 69.65           C  
ATOM   2252  C   VAL A 292      26.413 114.110  21.483  1.00 69.91           C  
ATOM   2253  O   VAL A 292      26.423 114.289  22.711  1.00 70.47           O  
ATOM   2254  CB  VAL A 292      25.107 116.100  20.650  1.00 69.19           C  
ATOM   2255  CG1 VAL A 292      26.331 116.725  19.992  1.00 68.41           C  
ATOM   2256  CG2 VAL A 292      23.834 116.531  19.929  1.00 68.91           C  
ATOM   2257  N   VAL A 293      27.409 113.522  20.819  1.00 69.62           N  
ATOM   2258  CA  VAL A 293      28.611 113.028  21.484  1.00 69.37           C  
ATOM   2259  C   VAL A 293      29.875 113.468  20.754  1.00 70.64           C  
ATOM   2260  O   VAL A 293      30.953 113.540  21.350  1.00 70.70           O  
ATOM   2261  CB  VAL A 293      28.597 111.491  21.573  1.00 67.68           C  
ATOM   2262  CG1 VAL A 293      29.881 110.995  22.201  1.00 67.58           C  
ATOM   2263  CG2 VAL A 293      27.410 111.037  22.389  1.00 66.89           C  
ATOM   2264  N   SER A 294      29.742 113.750  19.462  1.00 71.97           N  
ATOM   2265  CA  SER A 294      30.873 114.199  18.652  1.00 73.62           C  
ATOM   2266  C   SER A 294      30.548 115.588  18.107  1.00 75.37           C  
ATOM   2267  O   SER A 294      29.430 115.822  17.637  1.00 75.81           O  
ATOM   2268  CB  SER A 294      31.118 113.233  17.488  1.00 72.63           C  
ATOM   2269  OG  SER A 294      32.222 113.649  16.700  1.00 71.56           O  
ATOM   2270  N   ARG A 295      31.508 116.510  18.171  1.00 77.11           N  
ATOM   2271  CA  ARG A 295      31.269 117.867  17.674  1.00 78.85           C  
ATOM   2272  C   ARG A 295      31.675 118.022  16.210  1.00 79.34           C  
ATOM   2273  O   ARG A 295      31.180 118.907  15.509  1.00 78.55           O  
ATOM   2274  CB  ARG A 295      32.025 118.904  18.520  1.00 79.57           C  
ATOM   2275  CG  ARG A 295      33.506 119.051  18.188  1.00 81.27           C  
ATOM   2276  CD  ARG A 295      33.882 120.525  17.988  1.00 81.54           C  
ATOM   2277  NE  ARG A 295      35.333 120.736  17.942  1.00 83.15           N  
ATOM   2278  CZ  ARG A 295      36.169 120.483  18.954  1.00 83.56           C  
ATOM   2279  NH1 ARG A 295      35.715 120.006  20.108  1.00 83.79           N  
ATOM   2280  NH2 ARG A 295      37.469 120.707  18.819  1.00 83.48           N  
ATOM   2281  N   LYS A 296      32.580 117.152  15.768  1.00 80.11           N  
ATOM   2282  CA  LYS A 296      33.089 117.170  14.399  1.00 80.76           C  
ATOM   2283  C   LYS A 296      32.026 116.633  13.437  1.00 81.18           C  
ATOM   2284  O   LYS A 296      31.896 117.105  12.297  1.00 80.67           O  
ATOM   2285  CB  LYS A 296      34.358 116.304  14.315  1.00 80.48           C  
ATOM   2286  CG  LYS A 296      35.242 116.334  15.587  1.00 79.66           C  
ATOM   2287  CD  LYS A 296      36.003 117.646  15.756  1.00 77.81           C  
ATOM   2288  CE  LYS A 296      36.764 117.663  17.066  1.00 75.80           C  
ATOM   2289  NZ  LYS A 296      37.657 116.487  17.217  1.00 74.34           N  
ATOM   2290  N   LYS A 297      31.261 115.655  13.923  1.00 81.50           N  
ATOM   2291  CA  LYS A 297      30.215 115.014  13.135  1.00 81.94           C  
ATOM   2292  C   LYS A 297      28.809 115.514  13.452  1.00 81.59           C  
ATOM   2293  O   LYS A 297      27.946 115.537  12.572  1.00 81.74           O  
ATOM   2294  CB  LYS A 297      30.238 113.489  13.354  1.00 82.58           C  
ATOM   2295  CG  LYS A 297      31.504 112.758  12.902  1.00 82.90           C  
ATOM   2296  CD  LYS A 297      31.421 111.265  13.237  1.00 83.21           C  
ATOM   2297  CE  LYS A 297      31.252 111.043  14.739  1.00 83.94           C  
ATOM   2298  NZ  LYS A 297      31.060 109.620  15.126  1.00 83.34           N  
ATOM   2299  N   GLN A 298      28.578 115.923  14.696  1.00 80.99           N  
ATOM   2300  CA  GLN A 298      27.239 116.351  15.104  1.00 80.81           C  
ATOM   2301  C   GLN A 298      27.002 117.809  15.489  1.00 81.08           C  
ATOM   2302  O   GLN A 298      25.857 118.276  15.503  1.00 80.76           O  
ATOM   2303  CB  GLN A 298      26.769 115.471  16.260  1.00 79.73           C  
ATOM   2304  CG  GLN A 298      26.624 114.020  15.896  1.00 77.96           C  
ATOM   2305  CD  GLN A 298      26.368 113.174  17.102  1.00 77.60           C  
ATOM   2306  OE1 GLN A 298      27.239 113.033  17.956  1.00 77.68           O  
ATOM   2307  NE2 GLN A 298      25.163 112.612  17.197  1.00 77.16           N  
ATOM   2308  N   VAL A 299      28.061 118.531  15.818  1.00 81.21           N  
ATOM   2309  CA  VAL A 299      27.875 119.913  16.209  1.00 81.61           C  
ATOM   2310  C   VAL A 299      28.235 120.873  15.080  1.00 82.12           C  
ATOM   2311  O   VAL A 299      27.398 121.664  14.645  1.00 81.90           O  
ATOM   2312  CB  VAL A 299      28.700 120.229  17.487  1.00 81.69           C  
ATOM   2313  CG1 VAL A 299      28.512 121.684  17.901  1.00 81.76           C  
ATOM   2314  CG2 VAL A 299      28.254 119.305  18.625  1.00 81.34           C  
ATOM   2315  N   VAL A 300      29.470 120.784  14.590  1.00 82.75           N  
ATOM   2316  CA  VAL A 300      29.953 121.659  13.517  1.00 83.47           C  
ATOM   2317  C   VAL A 300      29.127 121.698  12.223  1.00 84.15           C  
ATOM   2318  O   VAL A 300      28.891 122.771  11.673  1.00 83.99           O  
ATOM   2319  CB  VAL A 300      31.411 121.311  13.142  1.00 83.18           C  
ATOM   2320  CG1 VAL A 300      31.877 122.182  11.983  1.00 82.63           C  
ATOM   2321  CG2 VAL A 300      32.307 121.491  14.359  1.00 83.15           C  
ATOM   2322  N   PRO A 301      28.697 120.531  11.706  1.00 84.83           N  
ATOM   2323  CA  PRO A 301      27.905 120.524  10.469  1.00 85.26           C  
ATOM   2324  C   PRO A 301      26.494 121.098  10.600  1.00 85.73           C  
ATOM   2325  O   PRO A 301      25.954 121.681   9.655  1.00 85.48           O  
ATOM   2326  CB  PRO A 301      27.898 119.046  10.080  1.00 84.88           C  
ATOM   2327  CG  PRO A 301      27.979 118.348  11.398  1.00 84.84           C  
ATOM   2328  CD  PRO A 301      29.035 119.153  12.111  1.00 84.97           C  
ATOM   2329  N   VAL A 302      25.904 120.932  11.776  1.00 86.27           N  
ATOM   2330  CA  VAL A 302      24.558 121.424  12.016  1.00 86.77           C  
ATOM   2331  C   VAL A 302      24.532 122.920  12.376  1.00 87.07           C  
ATOM   2332  O   VAL A 302      23.499 123.578  12.221  1.00 87.33           O  
ATOM   2333  CB  VAL A 302      23.876 120.607  13.138  1.00 86.85           C  
ATOM   2334  CG1 VAL A 302      24.472 120.966  14.489  1.00 87.15           C  
ATOM   2335  CG2 VAL A 302      22.387 120.848  13.126  1.00 86.78           C  
ATOM   2336  N   LEU A 303      25.661 123.454  12.850  1.00 86.95           N  
ATOM   2337  CA  LEU A 303      25.751 124.873  13.221  1.00 87.29           C  
ATOM   2338  C   LEU A 303      26.235 125.727  12.049  1.00 88.19           C  
ATOM   2339  O   LEU A 303      25.994 126.937  12.012  1.00 87.91           O  
ATOM   2340  CB  LEU A 303      26.707 125.073  14.407  1.00 86.66           C  
ATOM   2341  CG  LEU A 303      26.200 125.760  15.689  1.00 86.04           C  
ATOM   2342  CD1 LEU A 303      27.382 125.993  16.611  1.00 85.36           C  
ATOM   2343  CD2 LEU A 303      25.517 127.076  15.382  1.00 85.35           C  
ATOM   2344  N   THR A 304      26.935 125.092  11.108  1.00 89.43           N  
ATOM   2345  CA  THR A 304      27.446 125.770   9.910  1.00 90.20           C  
ATOM   2346  C   THR A 304      26.273 126.059   8.970  1.00 91.25           C  
ATOM   2347  O   THR A 304      26.235 127.085   8.285  1.00 90.67           O  
ATOM   2348  CB  THR A 304      28.466 124.881   9.147  1.00 90.02           C  
ATOM   2349  OG1 THR A 304      29.618 124.644   9.969  1.00 89.99           O  
ATOM   2350  CG2 THR A 304      28.896 125.554   7.849  1.00 89.57           C  
ATOM   2351  N   ASP A 305      25.320 125.131   8.960  1.00 92.99           N  
ATOM   2352  CA  ASP A 305      24.124 125.219   8.133  1.00 94.90           C  
ATOM   2353  C   ASP A 305      23.012 125.980   8.876  1.00 95.99           C  
ATOM   2354  O   ASP A 305      21.860 126.019   8.434  1.00 96.39           O  
ATOM   2355  CB  ASP A 305      23.662 123.799   7.777  1.00 95.61           C  
ATOM   2356  CG  ASP A 305      22.707 123.763   6.592  1.00 96.79           C  
ATOM   2357  OD1 ASP A 305      21.557 124.248   6.719  1.00 97.35           O  
ATOM   2358  OD2 ASP A 305      23.115 123.243   5.527  1.00 97.27           O  
ATOM   2359  N   ALA A 306      23.363 126.579  10.011  1.00 96.71           N  
ATOM   2360  CA  ALA A 306      22.411 127.348  10.810  1.00 97.53           C  
ATOM   2361  C   ALA A 306      22.828 128.818  10.786  1.00 99.26           C  
ATOM   2362  O   ALA A 306      21.993 129.720  10.967  1.00 98.50           O  
ATOM   2363  CB  ALA A 306      22.396 126.834  12.251  1.00 96.16           C  
HETATM 2364  N   MSE A 307      24.127 129.043  10.547  1.00101.72           N  
HETATM 2365  CA  MSE A 307      24.706 130.413  10.518  1.00105.49           C  
HETATM 2366  C   MSE A 307      25.767 130.666   9.395  1.00105.03           C  
HETATM 2367  O   MSE A 307      26.892 131.171   9.825  1.00105.84           O  
HETATM 2368  CB  MSE A 307      25.363 130.732  11.883  1.00109.23           C  
HETATM 2369  CG  MSE A 307      26.397 129.677  12.353  1.00112.86           C  
HETATM 2370 SE   MSE A 307      26.714 130.059  14.488  1.00117.40          SE  
HETATM 2371  CE  MSE A 307      27.306 132.121  14.373  1.00118.24           C  
TER    2372      MSE A 307                                                      
HETATM 2373  N   MSE B   1      12.957  82.847  18.162  1.00 80.27           N  
HETATM 2374  CA  MSE B   1      14.431  82.617  18.123  1.00 81.04           C  
HETATM 2375  C   MSE B   1      14.961  82.444  16.701  1.00 78.72           C  
HETATM 2376  O   MSE B   1      14.485  81.580  15.962  1.00 78.78           O  
HETATM 2377  CB  MSE B   1      14.775  81.367  18.922  1.00 85.25           C  
HETATM 2378  CG  MSE B   1      14.461  81.462  20.398  1.00 90.84           C  
HETATM 2379 SE   MSE B   1      15.570  82.774  21.436  1.00105.05          SE  
HETATM 2380  CE  MSE B   1      17.100  83.126  20.104  1.00 98.21           C  
ATOM   2381  N   GLU B   2      15.941  83.263  16.317  1.00 75.47           N  
ATOM   2382  CA  GLU B   2      16.549  83.170  14.984  1.00 72.67           C  
ATOM   2383  C   GLU B   2      17.043  81.725  14.904  1.00 69.43           C  
ATOM   2384  O   GLU B   2      17.425  81.159  15.928  1.00 69.93           O  
ATOM   2385  CB  GLU B   2      17.739  84.136  14.886  1.00 75.54           C  
ATOM   2386  CG  GLU B   2      18.242  84.439  13.467  1.00 80.40           C  
ATOM   2387  CD  GLU B   2      19.774  84.330  13.321  1.00 83.88           C  
ATOM   2388  OE1 GLU B   2      20.524  84.970  14.106  1.00 85.24           O  
ATOM   2389  OE2 GLU B   2      20.228  83.597  12.405  1.00 85.43           O  
ATOM   2390  N   LYS B   3      17.040  81.107  13.724  1.00 64.88           N  
ATOM   2391  CA  LYS B   3      17.503  79.721  13.660  1.00 60.50           C  
ATOM   2392  C   LYS B   3      19.024  79.593  13.555  1.00 58.26           C  
ATOM   2393  O   LYS B   3      19.695  80.357  12.843  1.00 57.96           O  
ATOM   2394  CB  LYS B   3      16.851  78.954  12.508  1.00 59.60           C  
ATOM   2395  CG  LYS B   3      17.038  77.437  12.639  1.00 58.05           C  
ATOM   2396  CD  LYS B   3      16.682  76.700  11.354  1.00 58.44           C  
ATOM   2397  CE  LYS B   3      17.016  75.216  11.441  1.00 57.44           C  
ATOM   2398  NZ  LYS B   3      16.249  74.538  12.522  1.00 57.75           N  
ATOM   2399  N   ILE B   4      19.545  78.601  14.272  1.00 54.51           N  
ATOM   2400  CA  ILE B   4      20.968  78.330  14.329  1.00 50.92           C  
ATOM   2401  C   ILE B   4      21.273  76.918  13.848  1.00 48.26           C  
ATOM   2402  O   ILE B   4      20.471  75.999  14.014  1.00 47.77           O  
ATOM   2403  CB  ILE B   4      21.480  78.460  15.778  1.00 51.76           C  
ATOM   2404  CG1 ILE B   4      21.234  79.868  16.304  1.00 52.04           C  
ATOM   2405  CG2 ILE B   4      22.953  78.192  15.836  1.00 51.85           C  
ATOM   2406  CD1 ILE B   4      21.554  80.019  17.780  1.00 53.13           C  
ATOM   2407  N   LEU B   5      22.453  76.758  13.266  1.00 44.98           N  
ATOM   2408  CA  LEU B   5      22.910  75.470  12.771  1.00 42.40           C  
ATOM   2409  C   LEU B   5      24.133  75.031  13.587  1.00 41.43           C  
ATOM   2410  O   LEU B   5      25.123  75.756  13.662  1.00 42.70           O  
ATOM   2411  CB  LEU B   5      23.292  75.603  11.300  1.00 41.10           C  
ATOM   2412  CG  LEU B   5      22.524  74.774  10.271  1.00 39.96           C  
ATOM   2413  CD1 LEU B   5      21.043  74.767  10.590  1.00 38.61           C  
ATOM   2414  CD2 LEU B   5      22.786  75.357   8.893  1.00 38.96           C  
ATOM   2415  N   ILE B   6      24.062  73.853  14.196  1.00 39.02           N  
ATOM   2416  CA  ILE B   6      25.159  73.320  14.997  1.00 36.47           C  
ATOM   2417  C   ILE B   6      25.786  72.114  14.288  1.00 36.69           C  
ATOM   2418  O   ILE B   6      25.094  71.169  13.910  1.00 36.76           O  
ATOM   2419  CB  ILE B   6      24.654  72.878  16.387  1.00 35.12           C  
ATOM   2420  CG1 ILE B   6      24.118  74.091  17.147  1.00 34.96           C  
ATOM   2421  CG2 ILE B   6      25.768  72.213  17.171  1.00 33.28           C  
ATOM   2422  CD1 ILE B   6      23.494  73.745  18.503  1.00 34.51           C  
ATOM   2423  N   PHE B   7      27.102  72.128  14.122  1.00 36.68           N  
ATOM   2424  CA  PHE B   7      27.756  71.022  13.434  1.00 37.21           C  
ATOM   2425  C   PHE B   7      29.258  70.905  13.727  1.00 38.46           C  
ATOM   2426  O   PHE B   7      29.907  71.870  14.133  1.00 39.02           O  
ATOM   2427  CB  PHE B   7      27.525  71.176  11.926  1.00 34.75           C  
ATOM   2428  CG  PHE B   7      27.999  72.491  11.373  1.00 31.83           C  
ATOM   2429  CD1 PHE B   7      29.349  72.714  11.143  1.00 31.10           C  
ATOM   2430  CD2 PHE B   7      27.096  73.500  11.088  1.00 30.00           C  
ATOM   2431  CE1 PHE B   7      29.795  73.926  10.630  1.00 31.10           C  
ATOM   2432  CE2 PHE B   7      27.528  74.709  10.580  1.00 29.95           C  
ATOM   2433  CZ  PHE B   7      28.882  74.927  10.347  1.00 30.40           C  
ATOM   2434  N   GLY B   8      29.802  69.711  13.513  1.00 39.72           N  
ATOM   2435  CA  GLY B   8      31.216  69.484  13.748  1.00 39.98           C  
ATOM   2436  C   GLY B   8      32.007  69.608  12.460  1.00 40.12           C  
ATOM   2437  O   GLY B   8      31.525  70.215  11.511  1.00 40.67           O  
ATOM   2438  N   HIS B   9      33.203  69.026  12.416  1.00 40.17           N  
ATOM   2439  CA  HIS B   9      34.066  69.103  11.235  1.00 41.44           C  
ATOM   2440  C   HIS B   9      33.691  68.153  10.105  1.00 43.11           C  
ATOM   2441  O   HIS B   9      32.755  67.354  10.220  1.00 43.47           O  
ATOM   2442  CB  HIS B   9      35.518  68.832  11.642  1.00 41.23           C  
ATOM   2443  CG  HIS B   9      35.721  67.518  12.345  1.00 41.69           C  
ATOM   2444  ND1 HIS B   9      35.876  66.325  11.673  1.00 41.52           N  
ATOM   2445  CD2 HIS B   9      35.776  67.210  13.665  1.00 41.77           C  
ATOM   2446  CE1 HIS B   9      36.014  65.340  12.545  1.00 41.34           C  
ATOM   2447  NE2 HIS B   9      35.957  65.849  13.761  1.00 40.92           N  
ATOM   2448  N   GLN B  10      34.442  68.248   9.012  1.00 44.89           N  
ATOM   2449  CA  GLN B  10      34.244  67.386   7.844  1.00 47.43           C  
ATOM   2450  C   GLN B  10      34.815  66.008   8.151  1.00 48.12           C  
ATOM   2451  O   GLN B  10      35.577  65.865   9.104  1.00 49.20           O  
ATOM   2452  CB  GLN B  10      34.953  67.967   6.630  1.00 47.62           C  
ATOM   2453  CG  GLN B  10      34.512  69.372   6.342  1.00 51.46           C  
ATOM   2454  CD  GLN B  10      34.819  69.787   4.935  1.00 54.66           C  
ATOM   2455  OE1 GLN B  10      35.987  69.841   4.533  1.00 56.39           O  
ATOM   2456  NE2 GLN B  10      33.769  70.080   4.159  1.00 56.56           N  
ATOM   2457  N   ASN B  11      34.474  65.000   7.350  1.00 48.02           N  
ATOM   2458  CA  ASN B  11      34.962  63.651   7.620  1.00 47.73           C  
ATOM   2459  C   ASN B  11      34.599  63.415   9.077  1.00 46.68           C  
ATOM   2460  O   ASN B  11      35.456  63.122   9.906  1.00 47.97           O  
ATOM   2461  CB  ASN B  11      36.481  63.581   7.444  1.00 49.57           C  
ATOM   2462  CG  ASN B  11      36.940  64.099   6.081  1.00 53.17           C  
ATOM   2463  OD1 ASN B  11      36.360  63.764   5.040  1.00 55.22           O  
ATOM   2464  ND2 ASN B  11      37.995  64.909   6.081  1.00 54.46           N  
ATOM   2465  N   PRO B  12      33.309  63.544   9.400  1.00 45.11           N  
ATOM   2466  CA  PRO B  12      32.723  63.382  10.737  1.00 44.37           C  
ATOM   2467  C   PRO B  12      33.050  62.175  11.588  1.00 42.76           C  
ATOM   2468  O   PRO B  12      32.831  61.044  11.173  1.00 42.43           O  
ATOM   2469  CB  PRO B  12      31.220  63.474  10.475  1.00 44.67           C  
ATOM   2470  CG  PRO B  12      31.103  62.968   9.081  1.00 44.84           C  
ATOM   2471  CD  PRO B  12      32.250  63.650   8.386  1.00 43.93           C  
ATOM   2472  N   ASP B  13      33.560  62.441  12.789  1.00 41.19           N  
ATOM   2473  CA  ASP B  13      33.857  61.394  13.750  1.00 40.46           C  
ATOM   2474  C   ASP B  13      32.630  61.299  14.671  1.00 39.15           C  
ATOM   2475  O   ASP B  13      31.708  62.106  14.560  1.00 38.46           O  
ATOM   2476  CB  ASP B  13      35.165  61.698  14.523  1.00 41.86           C  
ATOM   2477  CG  ASP B  13      35.230  63.120  15.093  1.00 44.26           C  
ATOM   2478  OD1 ASP B  13      36.346  63.598  15.402  1.00 44.20           O  
ATOM   2479  OD2 ASP B  13      34.177  63.763  15.251  1.00 46.66           O  
ATOM   2480  N   THR B  14      32.593  60.307  15.549  1.00 37.89           N  
ATOM   2481  CA  THR B  14      31.442  60.148  16.428  1.00 37.76           C  
ATOM   2482  C   THR B  14      31.238  61.353  17.334  1.00 38.72           C  
ATOM   2483  O   THR B  14      30.109  61.629  17.777  1.00 38.80           O  
ATOM   2484  CB  THR B  14      31.574  58.877  17.293  1.00 37.68           C  
ATOM   2485  OG1 THR B  14      31.661  57.734  16.437  1.00 36.05           O  
ATOM   2486  CG2 THR B  14      30.365  58.717  18.216  1.00 37.88           C  
ATOM   2487  N   ASP B  15      32.328  62.073  17.607  1.00 38.66           N  
ATOM   2488  CA  ASP B  15      32.246  63.254  18.462  1.00 38.47           C  
ATOM   2489  C   ASP B  15      31.498  64.347  17.694  1.00 38.01           C  
ATOM   2490  O   ASP B  15      30.510  64.911  18.193  1.00 37.72           O  
ATOM   2491  CB  ASP B  15      33.653  63.747  18.846  1.00 37.31           C  
ATOM   2492  CG  ASP B  15      33.645  64.653  20.078  1.00 35.55           C  
ATOM   2493  OD1 ASP B  15      34.713  65.198  20.419  1.00 34.28           O  
ATOM   2494  OD2 ASP B  15      32.576  64.812  20.704  1.00 33.35           O  
ATOM   2495  N   THR B  16      31.971  64.625  16.479  1.00 37.07           N  
ATOM   2496  CA  THR B  16      31.373  65.646  15.618  1.00 36.67           C  
ATOM   2497  C   THR B  16      29.885  65.416  15.413  1.00 36.42           C  
ATOM   2498  O   THR B  16      29.115  66.377  15.328  1.00 36.32           O  
ATOM   2499  CB  THR B  16      32.085  65.723  14.218  1.00 37.71           C  
ATOM   2500  OG1 THR B  16      33.200  66.625  14.293  1.00 36.80           O  
ATOM   2501  CG2 THR B  16      31.124  66.210  13.121  1.00 38.05           C  
ATOM   2502  N   ILE B  17      29.468  64.155  15.335  1.00 36.15           N  
ATOM   2503  CA  ILE B  17      28.051  63.882  15.145  1.00 35.86           C  
ATOM   2504  C   ILE B  17      27.275  63.949  16.448  1.00 36.30           C  
ATOM   2505  O   ILE B  17      26.321  64.724  16.574  1.00 36.34           O  
ATOM   2506  CB  ILE B  17      27.798  62.517  14.490  1.00 34.33           C  
ATOM   2507  CG1 ILE B  17      28.442  62.479  13.097  1.00 33.83           C  
ATOM   2508  CG2 ILE B  17      26.294  62.287  14.368  1.00 32.93           C  
ATOM   2509  CD1 ILE B  17      27.792  63.397  12.088  1.00 31.11           C  
ATOM   2510  N   CYS B  18      27.687  63.158  17.426  1.00 36.08           N  
ATOM   2511  CA  CYS B  18      26.977  63.161  18.692  1.00 38.22           C  
ATOM   2512  C   CYS B  18      26.963  64.493  19.433  1.00 38.96           C  
ATOM   2513  O   CYS B  18      25.913  64.925  19.903  1.00 38.93           O  
ATOM   2514  CB  CYS B  18      27.532  62.076  19.599  1.00 39.79           C  
ATOM   2515  SG  CYS B  18      27.343  60.468  18.860  1.00 44.39           S  
ATOM   2516  N   SER B  19      28.116  65.149  19.545  1.00 39.68           N  
ATOM   2517  CA  SER B  19      28.172  66.425  20.251  1.00 39.26           C  
ATOM   2518  C   SER B  19      27.249  67.466  19.614  1.00 38.96           C  
ATOM   2519  O   SER B  19      26.608  68.254  20.319  1.00 38.57           O  
ATOM   2520  CB  SER B  19      29.610  66.936  20.290  1.00 39.77           C  
ATOM   2521  OG  SER B  19      30.375  66.169  21.205  1.00 42.27           O  
ATOM   2522  N   ALA B  20      27.169  67.460  18.285  1.00 37.77           N  
ATOM   2523  CA  ALA B  20      26.297  68.400  17.592  1.00 37.32           C  
ATOM   2524  C   ALA B  20      24.846  68.148  18.025  1.00 36.48           C  
ATOM   2525  O   ALA B  20      24.110  69.068  18.379  1.00 35.08           O  
ATOM   2526  CB  ALA B  20      26.447  68.235  16.081  1.00 36.94           C  
ATOM   2527  N   ILE B  21      24.440  66.889  17.999  1.00 36.47           N  
ATOM   2528  CA  ILE B  21      23.089  66.535  18.407  1.00 37.19           C  
ATOM   2529  C   ILE B  21      22.877  66.888  19.883  1.00 38.04           C  
ATOM   2530  O   ILE B  21      21.846  67.462  20.248  1.00 39.12           O  
ATOM   2531  CB  ILE B  21      22.833  65.022  18.222  1.00 35.81           C  
ATOM   2532  CG1 ILE B  21      22.955  64.660  16.747  1.00 34.94           C  
ATOM   2533  CG2 ILE B  21      21.464  64.647  18.778  1.00 35.22           C  
ATOM   2534  CD1 ILE B  21      22.921  63.193  16.500  1.00 35.97           C  
ATOM   2535  N   ALA B  22      23.861  66.544  20.718  1.00 38.01           N  
ATOM   2536  CA  ALA B  22      23.806  66.787  22.159  1.00 37.03           C  
ATOM   2537  C   ALA B  22      23.651  68.257  22.509  1.00 37.24           C  
ATOM   2538  O   ALA B  22      22.743  68.638  23.249  1.00 37.51           O  
ATOM   2539  CB  ALA B  22      25.053  66.234  22.825  1.00 36.07           C  
ATOM   2540  N   TYR B  23      24.534  69.088  21.971  1.00 36.61           N  
ATOM   2541  CA  TYR B  23      24.476  70.507  22.272  1.00 37.28           C  
ATOM   2542  C   TYR B  23      23.212  71.158  21.717  1.00 38.11           C  
ATOM   2543  O   TYR B  23      22.644  72.058  22.346  1.00 37.93           O  
ATOM   2544  CB  TYR B  23      25.739  71.225  21.752  1.00 35.94           C  
ATOM   2545  CG  TYR B  23      25.932  72.591  22.375  1.00 34.72           C  
ATOM   2546  CD1 TYR B  23      25.586  72.815  23.709  1.00 33.86           C  
ATOM   2547  CD2 TYR B  23      26.440  73.658  21.639  1.00 33.75           C  
ATOM   2548  CE1 TYR B  23      25.731  74.049  24.286  1.00 33.47           C  
ATOM   2549  CE2 TYR B  23      26.594  74.914  22.222  1.00 33.87           C  
ATOM   2550  CZ  TYR B  23      26.230  75.094  23.543  1.00 34.24           C  
ATOM   2551  OH  TYR B  23      26.328  76.329  24.124  1.00 35.19           O  
ATOM   2552  N   ALA B  24      22.771  70.706  20.543  1.00 39.24           N  
ATOM   2553  CA  ALA B  24      21.556  71.251  19.934  1.00 40.12           C  
ATOM   2554  C   ALA B  24      20.419  71.060  20.935  1.00 40.81           C  
ATOM   2555  O   ALA B  24      19.597  71.955  21.139  1.00 39.61           O  
ATOM   2556  CB  ALA B  24      21.244  70.525  18.646  1.00 39.13           C  
ATOM   2557  N   ASP B  25      20.388  69.884  21.561  1.00 41.90           N  
ATOM   2558  CA  ASP B  25      19.365  69.594  22.544  1.00 41.95           C  
ATOM   2559  C   ASP B  25      19.472  70.585  23.691  1.00 40.97           C  
ATOM   2560  O   ASP B  25      18.501  71.259  24.024  1.00 41.07           O  
ATOM   2561  CB  ASP B  25      19.521  68.184  23.095  1.00 43.76           C  
ATOM   2562  CG  ASP B  25      18.504  67.883  24.184  1.00 47.21           C  
ATOM   2563  OD1 ASP B  25      18.918  67.503  25.305  1.00 48.03           O  
ATOM   2564  OD2 ASP B  25      17.285  68.035  23.924  1.00 48.01           O  
ATOM   2565  N   LEU B  26      20.657  70.670  24.287  1.00 39.63           N  
ATOM   2566  CA  LEU B  26      20.880  71.570  25.411  1.00 39.46           C  
ATOM   2567  C   LEU B  26      20.410  72.979  25.058  1.00 39.87           C  
ATOM   2568  O   LEU B  26      19.699  73.634  25.839  1.00 38.97           O  
ATOM   2569  CB  LEU B  26      22.369  71.617  25.766  1.00 38.57           C  
ATOM   2570  CG  LEU B  26      22.725  71.976  27.218  1.00 39.15           C  
ATOM   2571  CD1 LEU B  26      24.076  72.677  27.203  1.00 37.83           C  
ATOM   2572  CD2 LEU B  26      21.651  72.871  27.883  1.00 36.58           C  
ATOM   2573  N   LYS B  27      20.822  73.437  23.875  1.00 39.51           N  
ATOM   2574  CA  LYS B  27      20.468  74.763  23.393  1.00 39.17           C  
ATOM   2575  C   LYS B  27      18.960  74.917  23.330  1.00 40.67           C  
ATOM   2576  O   LYS B  27      18.403  75.877  23.863  1.00 39.96           O  
ATOM   2577  CB  LYS B  27      21.072  74.999  22.010  1.00 38.34           C  
ATOM   2578  CG  LYS B  27      22.384  75.755  22.030  1.00 37.48           C  
ATOM   2579  CD  LYS B  27      22.167  77.159  22.560  1.00 39.00           C  
ATOM   2580  CE  LYS B  27      23.451  77.968  22.604  1.00 40.10           C  
ATOM   2581  NZ  LYS B  27      23.191  79.441  22.754  1.00 40.20           N  
ATOM   2582  N   ASN B  28      18.290  73.970  22.682  1.00 41.56           N  
ATOM   2583  CA  ASN B  28      16.845  74.049  22.571  1.00 42.13           C  
ATOM   2584  C   ASN B  28      16.175  74.052  23.948  1.00 43.04           C  
ATOM   2585  O   ASN B  28      15.263  74.844  24.195  1.00 43.79           O  
ATOM   2586  CB  ASN B  28      16.321  72.908  21.704  1.00 41.81           C  
ATOM   2587  CG  ASN B  28      16.772  73.024  20.241  1.00 43.01           C  
ATOM   2588  OD1 ASN B  28      16.731  74.111  19.631  1.00 42.11           O  
ATOM   2589  ND2 ASN B  28      17.189  71.895  19.668  1.00 41.75           N  
ATOM   2590  N   LYS B  29      16.626  73.189  24.854  1.00 42.98           N  
ATOM   2591  CA  LYS B  29      16.046  73.143  26.198  1.00 43.92           C  
ATOM   2592  C   LYS B  29      16.221  74.485  26.928  1.00 45.18           C  
ATOM   2593  O   LYS B  29      15.558  74.760  27.927  1.00 44.67           O  
ATOM   2594  CB  LYS B  29      16.708  72.039  27.018  1.00 43.84           C  
ATOM   2595  CG  LYS B  29      16.589  70.650  26.429  1.00 43.04           C  
ATOM   2596  CD  LYS B  29      15.251  70.029  26.746  1.00 43.67           C  
ATOM   2597  CE  LYS B  29      15.243  68.551  26.394  1.00 43.26           C  
ATOM   2598  NZ  LYS B  29      16.211  67.789  27.229  1.00 42.38           N  
ATOM   2599  N   LEU B  30      17.134  75.312  26.440  1.00 46.81           N  
ATOM   2600  CA  LEU B  30      17.348  76.615  27.059  1.00 48.30           C  
ATOM   2601  C   LEU B  30      16.596  77.728  26.299  1.00 49.26           C  
ATOM   2602  O   LEU B  30      16.858  78.919  26.503  1.00 49.87           O  
ATOM   2603  CB  LEU B  30      18.848  76.932  27.123  1.00 47.97           C  
ATOM   2604  CG  LEU B  30      19.670  76.054  28.066  1.00 47.79           C  
ATOM   2605  CD1 LEU B  30      21.140  76.419  27.929  1.00 47.11           C  
ATOM   2606  CD2 LEU B  30      19.189  76.247  29.501  1.00 47.87           C  
ATOM   2607  N   GLY B  31      15.679  77.327  25.413  1.00 49.43           N  
ATOM   2608  CA  GLY B  31      14.883  78.287  24.663  1.00 49.50           C  
ATOM   2609  C   GLY B  31      15.381  78.794  23.319  1.00 49.54           C  
ATOM   2610  O   GLY B  31      14.958  79.864  22.859  1.00 50.17           O  
ATOM   2611  N   PHE B  32      16.275  78.062  22.674  1.00 49.38           N  
ATOM   2612  CA  PHE B  32      16.741  78.530  21.382  1.00 49.81           C  
ATOM   2613  C   PHE B  32      16.200  77.659  20.271  1.00 49.84           C  
ATOM   2614  O   PHE B  32      15.499  76.674  20.519  1.00 50.48           O  
ATOM   2615  CB  PHE B  32      18.258  78.548  21.325  1.00 50.27           C  
ATOM   2616  CG  PHE B  32      18.872  79.484  22.294  1.00 51.19           C  
ATOM   2617  CD1 PHE B  32      19.040  79.111  23.626  1.00 50.80           C  
ATOM   2618  CD2 PHE B  32      19.241  80.768  21.893  1.00 52.58           C  
ATOM   2619  CE1 PHE B  32      19.565  80.005  24.552  1.00 51.38           C  
ATOM   2620  CE2 PHE B  32      19.768  81.672  22.811  1.00 52.75           C  
ATOM   2621  CZ  PHE B  32      19.930  81.290  24.148  1.00 51.66           C  
ATOM   2622  N   ASN B  33      16.539  78.029  19.045  1.00 49.03           N  
ATOM   2623  CA  ASN B  33      16.088  77.303  17.875  1.00 48.89           C  
ATOM   2624  C   ASN B  33      17.316  76.725  17.156  1.00 47.89           C  
ATOM   2625  O   ASN B  33      17.840  77.316  16.197  1.00 48.12           O  
ATOM   2626  CB  ASN B  33      15.285  78.274  16.983  1.00 50.60           C  
ATOM   2627  CG  ASN B  33      14.670  77.600  15.757  1.00 51.91           C  
ATOM   2628  OD1 ASN B  33      14.082  76.517  15.847  1.00 52.64           O  
ATOM   2629  ND2 ASN B  33      14.792  78.256  14.604  1.00 52.39           N  
ATOM   2630  N   ALA B  34      17.778  75.565  17.620  1.00 46.08           N  
ATOM   2631  CA  ALA B  34      18.962  74.957  17.019  1.00 44.68           C  
ATOM   2632  C   ALA B  34      18.708  73.593  16.400  1.00 43.62           C  
ATOM   2633  O   ALA B  34      17.866  72.833  16.882  1.00 42.69           O  
ATOM   2634  CB  ALA B  34      20.076  74.857  18.057  1.00 44.36           C  
ATOM   2635  N   GLU B  35      19.452  73.294  15.333  1.00 42.59           N  
ATOM   2636  CA  GLU B  35      19.323  72.027  14.626  1.00 42.17           C  
ATOM   2637  C   GLU B  35      20.689  71.392  14.374  1.00 41.27           C  
ATOM   2638  O   GLU B  35      21.586  72.028  13.846  1.00 41.61           O  
ATOM   2639  CB  GLU B  35      18.625  72.244  13.279  1.00 43.81           C  
ATOM   2640  CG  GLU B  35      18.136  70.948  12.602  1.00 46.88           C  
ATOM   2641  CD  GLU B  35      17.995  71.077  11.075  1.00 49.14           C  
ATOM   2642  OE1 GLU B  35      17.550  72.155  10.606  1.00 49.47           O  
ATOM   2643  OE2 GLU B  35      18.320  70.098  10.348  1.00 48.73           O  
ATOM   2644  N   PRO B  36      20.858  70.122  14.752  1.00 40.87           N  
ATOM   2645  CA  PRO B  36      22.116  69.400  14.557  1.00 40.58           C  
ATOM   2646  C   PRO B  36      22.301  69.127  13.074  1.00 40.78           C  
ATOM   2647  O   PRO B  36      21.365  68.729  12.391  1.00 41.52           O  
ATOM   2648  CB  PRO B  36      21.900  68.097  15.327  1.00 39.85           C  
ATOM   2649  CG  PRO B  36      20.838  68.433  16.317  1.00 40.16           C  
ATOM   2650  CD  PRO B  36      19.911  69.312  15.531  1.00 41.10           C  
ATOM   2651  N   VAL B  37      23.510  69.321  12.579  1.00 41.39           N  
ATOM   2652  CA  VAL B  37      23.786  69.088  11.173  1.00 42.65           C  
ATOM   2653  C   VAL B  37      25.173  68.464  10.955  1.00 44.24           C  
ATOM   2654  O   VAL B  37      26.105  68.714  11.732  1.00 45.55           O  
ATOM   2655  CB  VAL B  37      23.671  70.418  10.393  1.00 42.03           C  
ATOM   2656  CG1 VAL B  37      24.282  70.290   9.010  1.00 41.85           C  
ATOM   2657  CG2 VAL B  37      22.219  70.796  10.264  1.00 41.71           C  
ATOM   2658  N   ARG B  38      25.305  67.641   9.915  1.00 44.33           N  
ATOM   2659  CA  ARG B  38      26.588  67.014   9.608  1.00 45.39           C  
ATOM   2660  C   ARG B  38      27.089  67.536   8.278  1.00 45.36           C  
ATOM   2661  O   ARG B  38      26.309  68.029   7.480  1.00 45.18           O  
ATOM   2662  CB  ARG B  38      26.445  65.496   9.552  1.00 46.42           C  
ATOM   2663  CG  ARG B  38      25.446  64.992   8.543  1.00 48.26           C  
ATOM   2664  CD  ARG B  38      25.253  63.501   8.722  1.00 50.31           C  
ATOM   2665  NE  ARG B  38      25.467  62.768   7.475  1.00 52.00           N  
ATOM   2666  CZ  ARG B  38      24.504  62.426   6.619  1.00 54.14           C  
ATOM   2667  NH1 ARG B  38      23.226  62.745   6.860  1.00 54.17           N  
ATOM   2668  NH2 ARG B  38      24.824  61.757   5.515  1.00 53.98           N  
ATOM   2669  N   LEU B  39      28.390  67.435   8.039  1.00 46.33           N  
ATOM   2670  CA  LEU B  39      28.961  67.933   6.782  1.00 47.88           C  
ATOM   2671  C   LEU B  39      29.499  66.809   5.887  1.00 49.37           C  
ATOM   2672  O   LEU B  39      30.155  67.078   4.871  1.00 48.72           O  
ATOM   2673  CB  LEU B  39      30.098  68.923   7.075  1.00 46.54           C  
ATOM   2674  CG  LEU B  39      29.837  70.078   8.053  1.00 45.48           C  
ATOM   2675  CD1 LEU B  39      31.101  70.911   8.215  1.00 44.18           C  
ATOM   2676  CD2 LEU B  39      28.706  70.950   7.550  1.00 45.14           C  
ATOM   2677  N   GLY B  40      29.224  65.561   6.276  1.00 50.58           N  
ATOM   2678  CA  GLY B  40      29.700  64.414   5.526  1.00 52.38           C  
ATOM   2679  C   GLY B  40      28.988  63.122   5.886  1.00 54.61           C  
ATOM   2680  O   GLY B  40      27.961  63.132   6.566  1.00 55.22           O  
ATOM   2681  N   GLN B  41      29.544  62.001   5.437  1.00 56.73           N  
ATOM   2682  CA  GLN B  41      28.960  60.680   5.670  1.00 59.28           C  
ATOM   2683  C   GLN B  41      29.189  60.167   7.078  1.00 59.11           C  
ATOM   2684  O   GLN B  41      30.270  60.339   7.645  1.00 59.64           O  
ATOM   2685  CB  GLN B  41      29.539  59.660   4.673  1.00 62.41           C  
ATOM   2686  CG  GLN B  41      29.261  59.957   3.186  1.00 66.65           C  
ATOM   2687  CD  GLN B  41      29.753  61.335   2.749  1.00 69.74           C  
ATOM   2688  OE1 GLN B  41      30.954  61.619   2.814  1.00 70.95           O  
ATOM   2689  NE2 GLN B  41      28.828  62.200   2.308  1.00 70.08           N  
ATOM   2690  N   VAL B  42      28.174  59.521   7.636  1.00 58.35           N  
ATOM   2691  CA  VAL B  42      28.287  58.975   8.976  1.00 58.20           C  
ATOM   2692  C   VAL B  42      28.971  57.612   8.881  1.00 58.83           C  
ATOM   2693  O   VAL B  42      28.459  56.723   8.203  1.00 60.16           O  
ATOM   2694  CB  VAL B  42      26.902  58.791   9.587  1.00 57.91           C  
ATOM   2695  CG1 VAL B  42      27.023  58.302  11.018  1.00 58.70           C  
ATOM   2696  CG2 VAL B  42      26.143  60.092   9.521  1.00 57.96           C  
ATOM   2697  N   ASN B  43      30.120  57.437   9.540  1.00 58.57           N  
ATOM   2698  CA  ASN B  43      30.814  56.146   9.483  1.00 58.01           C  
ATOM   2699  C   ASN B  43      30.177  55.077  10.392  1.00 57.47           C  
ATOM   2700  O   ASN B  43      29.348  55.380  11.266  1.00 56.12           O  
ATOM   2701  CB  ASN B  43      32.306  56.299   9.827  1.00 57.75           C  
ATOM   2702  CG  ASN B  43      32.544  56.656  11.285  1.00 57.75           C  
ATOM   2703  OD1 ASN B  43      31.974  56.044  12.206  1.00 56.64           O  
ATOM   2704  ND2 ASN B  43      33.409  57.642  11.504  1.00 56.46           N  
ATOM   2705  N   GLY B  44      30.581  53.826  10.172  1.00 57.17           N  
ATOM   2706  CA  GLY B  44      30.041  52.715  10.934  1.00 57.67           C  
ATOM   2707  C   GLY B  44      30.033  52.873  12.441  1.00 57.90           C  
ATOM   2708  O   GLY B  44      29.061  52.507  13.112  1.00 56.84           O  
ATOM   2709  N   GLU B  45      31.125  53.414  12.973  1.00 58.66           N  
ATOM   2710  CA  GLU B  45      31.255  53.605  14.407  1.00 58.71           C  
ATOM   2711  C   GLU B  45      30.101  54.488  14.888  1.00 58.04           C  
ATOM   2712  O   GLU B  45      29.331  54.130  15.797  1.00 56.85           O  
ATOM   2713  CB  GLU B  45      32.603  54.265  14.705  1.00 59.69           C  
ATOM   2714  CG  GLU B  45      33.068  54.042  16.114  1.00 62.26           C  
ATOM   2715  CD  GLU B  45      34.163  54.986  16.538  1.00 63.43           C  
ATOM   2716  OE1 GLU B  45      33.950  56.219  16.496  1.00 63.74           O  
ATOM   2717  OE2 GLU B  45      35.236  54.481  16.920  1.00 65.36           O  
ATOM   2718  N   THR B  46      29.990  55.646  14.249  1.00 57.20           N  
ATOM   2719  CA  THR B  46      28.950  56.603  14.574  1.00 56.71           C  
ATOM   2720  C   THR B  46      27.602  55.912  14.477  1.00 56.59           C  
ATOM   2721  O   THR B  46      26.795  55.968  15.408  1.00 55.76           O  
ATOM   2722  CB  THR B  46      28.971  57.774  13.589  1.00 56.34           C  
ATOM   2723  OG1 THR B  46      30.303  58.301  13.489  1.00 55.69           O  
ATOM   2724  CG2 THR B  46      28.031  58.864  14.059  1.00 56.74           C  
ATOM   2725  N   GLN B  47      27.376  55.262  13.335  1.00 56.84           N  
ATOM   2726  CA  GLN B  47      26.132  54.539  13.079  1.00 57.06           C  
ATOM   2727  C   GLN B  47      25.694  53.684  14.266  1.00 57.39           C  
ATOM   2728  O   GLN B  47      24.621  53.910  14.849  1.00 56.58           O  
ATOM   2729  CB  GLN B  47      26.277  53.631  11.847  1.00 56.99           C  
ATOM   2730  CG  GLN B  47      26.050  54.305  10.500  1.00 56.99           C  
ATOM   2731  CD  GLN B  47      24.619  54.772  10.305  1.00 56.72           C  
ATOM   2732  OE1 GLN B  47      24.300  55.372   9.280  1.00 57.09           O  
ATOM   2733  NE2 GLN B  47      23.749  54.503  11.287  1.00 55.00           N  
ATOM   2734  N   TYR B  48      26.525  52.702  14.617  1.00 57.61           N  
ATOM   2735  CA  TYR B  48      26.204  51.801  15.710  1.00 58.01           C  
ATOM   2736  C   TYR B  48      25.617  52.544  16.900  1.00 58.08           C  
ATOM   2737  O   TYR B  48      24.647  52.078  17.505  1.00 58.37           O  
ATOM   2738  CB  TYR B  48      27.441  51.028  16.157  1.00 58.24           C  
ATOM   2739  CG  TYR B  48      27.167  50.090  17.314  1.00 59.94           C  
ATOM   2740  CD1 TYR B  48      26.810  48.756  17.093  1.00 60.35           C  
ATOM   2741  CD2 TYR B  48      27.244  50.544  18.637  1.00 60.84           C  
ATOM   2742  CE1 TYR B  48      26.538  47.891  18.164  1.00 60.92           C  
ATOM   2743  CE2 TYR B  48      26.970  49.695  19.715  1.00 61.94           C  
ATOM   2744  CZ  TYR B  48      26.618  48.369  19.477  1.00 62.27           C  
ATOM   2745  OH  TYR B  48      26.350  47.541  20.557  1.00 62.75           O  
ATOM   2746  N   ALA B  49      26.199  53.698  17.228  1.00 57.87           N  
ATOM   2747  CA  ALA B  49      25.736  54.499  18.370  1.00 57.95           C  
ATOM   2748  C   ALA B  49      24.380  55.174  18.118  1.00 57.84           C  
ATOM   2749  O   ALA B  49      23.510  55.233  19.011  1.00 56.24           O  
ATOM   2750  CB  ALA B  49      26.792  55.547  18.731  1.00 57.35           C  
ATOM   2751  N   LEU B  50      24.215  55.685  16.899  1.00 58.40           N  
ATOM   2752  CA  LEU B  50      22.978  56.340  16.497  1.00 59.07           C  
ATOM   2753  C   LEU B  50      21.828  55.328  16.544  1.00 60.54           C  
ATOM   2754  O   LEU B  50      20.742  55.611  17.071  1.00 60.59           O  
ATOM   2755  CB  LEU B  50      23.127  56.886  15.079  1.00 56.77           C  
ATOM   2756  CG  LEU B  50      24.092  58.058  14.946  1.00 55.39           C  
ATOM   2757  CD1 LEU B  50      24.259  58.442  13.480  1.00 54.28           C  
ATOM   2758  CD2 LEU B  50      23.543  59.227  15.757  1.00 54.88           C  
ATOM   2759  N   ASP B  51      22.084  54.145  15.990  1.00 60.91           N  
ATOM   2760  CA  ASP B  51      21.094  53.090  15.967  1.00 61.54           C  
ATOM   2761  C   ASP B  51      20.815  52.573  17.368  1.00 62.23           C  
ATOM   2762  O   ASP B  51      19.656  52.477  17.783  1.00 62.11           O  
ATOM   2763  CB  ASP B  51      21.583  51.945  15.093  1.00 61.78           C  
ATOM   2764  CG  ASP B  51      21.765  52.358  13.667  1.00 62.69           C  
ATOM   2765  OD1 ASP B  51      20.771  52.795  13.051  1.00 65.02           O  
ATOM   2766  OD2 ASP B  51      22.895  52.252  13.159  1.00 63.19           O  
ATOM   2767  N   TYR B  52      21.881  52.245  18.098  1.00 63.02           N  
ATOM   2768  CA  TYR B  52      21.736  51.706  19.443  1.00 63.45           C  
ATOM   2769  C   TYR B  52      20.853  52.594  20.305  1.00 64.37           C  
ATOM   2770  O   TYR B  52      20.034  52.092  21.089  1.00 64.85           O  
ATOM   2771  CB  TYR B  52      23.098  51.522  20.120  1.00 62.65           C  
ATOM   2772  CG  TYR B  52      22.991  50.790  21.437  1.00 63.32           C  
ATOM   2773  CD1 TYR B  52      23.311  49.433  21.535  1.00 63.36           C  
ATOM   2774  CD2 TYR B  52      22.503  51.440  22.579  1.00 63.61           C  
ATOM   2775  CE1 TYR B  52      23.138  48.737  22.745  1.00 64.22           C  
ATOM   2776  CE2 TYR B  52      22.323  50.764  23.787  1.00 64.30           C  
ATOM   2777  CZ  TYR B  52      22.638  49.415  23.869  1.00 65.04           C  
ATOM   2778  OH  TYR B  52      22.435  48.761  25.070  1.00 65.35           O  
ATOM   2779  N   PHE B  53      21.004  53.910  20.169  1.00 64.91           N  
ATOM   2780  CA  PHE B  53      20.190  54.804  20.981  1.00 65.68           C  
ATOM   2781  C   PHE B  53      19.022  55.438  20.248  1.00 66.72           C  
ATOM   2782  O   PHE B  53      18.542  56.506  20.632  1.00 66.18           O  
ATOM   2783  CB  PHE B  53      21.056  55.882  21.632  1.00 64.91           C  
ATOM   2784  CG  PHE B  53      21.995  55.348  22.680  1.00 64.22           C  
ATOM   2785  CD1 PHE B  53      23.285  54.939  22.334  1.00 63.45           C  
ATOM   2786  CD2 PHE B  53      21.580  55.229  24.011  1.00 62.97           C  
ATOM   2787  CE1 PHE B  53      24.153  54.418  23.299  1.00 62.92           C  
ATOM   2788  CE2 PHE B  53      22.439  54.709  24.981  1.00 62.62           C  
ATOM   2789  CZ  PHE B  53      23.730  54.303  24.623  1.00 62.63           C  
ATOM   2790  N   LYS B  54      18.563  54.761  19.197  1.00 68.57           N  
ATOM   2791  CA  LYS B  54      17.413  55.220  18.406  1.00 69.58           C  
ATOM   2792  C   LYS B  54      17.451  56.728  18.143  1.00 68.32           C  
ATOM   2793  O   LYS B  54      16.570  57.474  18.593  1.00 67.85           O  
ATOM   2794  CB  LYS B  54      16.102  54.848  19.134  1.00 71.28           C  
ATOM   2795  CG  LYS B  54      15.960  53.355  19.436  1.00 73.17           C  
ATOM   2796  CD  LYS B  54      14.832  53.096  20.415  1.00 75.07           C  
ATOM   2797  CE  LYS B  54      14.740  51.615  20.782  1.00 76.42           C  
ATOM   2798  NZ  LYS B  54      13.737  51.355  21.870  1.00 76.55           N  
ATOM   2799  N   GLN B  55      18.479  57.166  17.424  1.00 66.84           N  
ATOM   2800  CA  GLN B  55      18.628  58.577  17.105  1.00 65.87           C  
ATOM   2801  C   GLN B  55      18.797  58.796  15.623  1.00 65.47           C  
ATOM   2802  O   GLN B  55      19.582  58.113  14.958  1.00 64.73           O  
ATOM   2803  CB  GLN B  55      19.815  59.182  17.845  1.00 65.31           C  
ATOM   2804  CG  GLN B  55      19.540  59.422  19.310  1.00 66.03           C  
ATOM   2805  CD  GLN B  55      18.422  60.413  19.535  1.00 66.25           C  
ATOM   2806  OE1 GLN B  55      18.521  61.580  19.138  1.00 66.44           O  
ATOM   2807  NE2 GLN B  55      17.345  59.957  20.176  1.00 66.38           N  
ATOM   2808  N   GLU B  56      18.056  59.773  15.117  1.00 65.13           N  
ATOM   2809  CA  GLU B  56      18.077  60.105  13.703  1.00 64.59           C  
ATOM   2810  C   GLU B  56      19.404  60.710  13.280  1.00 62.47           C  
ATOM   2811  O   GLU B  56      19.965  61.549  13.984  1.00 62.00           O  
ATOM   2812  CB  GLU B  56      16.940  61.082  13.390  1.00 67.25           C  
ATOM   2813  CG  GLU B  56      16.569  61.164  11.910  1.00 71.40           C  
ATOM   2814  CD  GLU B  56      16.035  59.842  11.360  1.00 74.50           C  
ATOM   2815  OE1 GLU B  56      15.058  59.302  11.940  1.00 75.85           O  
ATOM   2816  OE2 GLU B  56      16.593  59.352  10.349  1.00 75.21           O  
ATOM   2817  N   SER B  57      19.906  60.279  12.129  1.00 60.60           N  
ATOM   2818  CA  SER B  57      21.164  60.812  11.617  1.00 59.17           C  
ATOM   2819  C   SER B  57      20.995  62.288  11.258  1.00 58.80           C  
ATOM   2820  O   SER B  57      20.187  62.628  10.398  1.00 59.24           O  
ATOM   2821  CB  SER B  57      21.611  60.043  10.370  1.00 58.34           C  
ATOM   2822  OG  SER B  57      22.723  60.675   9.748  1.00 56.37           O  
ATOM   2823  N   PRO B  58      21.767  63.184  11.906  1.00 58.21           N  
ATOM   2824  CA  PRO B  58      21.659  64.619  11.610  1.00 57.10           C  
ATOM   2825  C   PRO B  58      21.693  64.907  10.106  1.00 55.73           C  
ATOM   2826  O   PRO B  58      22.446  64.281   9.340  1.00 54.62           O  
ATOM   2827  CB  PRO B  58      22.858  65.221  12.350  1.00 57.10           C  
ATOM   2828  CG  PRO B  58      23.861  64.089  12.341  1.00 57.53           C  
ATOM   2829  CD  PRO B  58      22.974  62.917  12.710  1.00 58.53           C  
ATOM   2830  N   ARG B  59      20.865  65.866   9.707  1.00 53.48           N  
ATOM   2831  CA  ARG B  59      20.730  66.265   8.316  1.00 52.37           C  
ATOM   2832  C   ARG B  59      22.036  66.651   7.628  1.00 52.27           C  
ATOM   2833  O   ARG B  59      22.825  67.414   8.184  1.00 52.61           O  
ATOM   2834  CB  ARG B  59      19.760  67.441   8.242  1.00 51.56           C  
ATOM   2835  CG  ARG B  59      19.113  67.620   6.887  1.00 50.11           C  
ATOM   2836  CD  ARG B  59      18.188  68.798   6.902  1.00 47.87           C  
ATOM   2837  NE  ARG B  59      18.901  70.009   6.532  1.00 45.66           N  
ATOM   2838  CZ  ARG B  59      18.725  71.184   7.126  1.00 45.09           C  
ATOM   2839  NH1 ARG B  59      17.860  71.304   8.128  1.00 44.57           N  
ATOM   2840  NH2 ARG B  59      19.404  72.240   6.708  1.00 42.85           N  
ATOM   2841  N   LEU B  60      22.268  66.141   6.419  1.00 51.50           N  
ATOM   2842  CA  LEU B  60      23.487  66.508   5.693  1.00 51.40           C  
ATOM   2843  C   LEU B  60      23.342  67.924   5.123  1.00 51.21           C  
ATOM   2844  O   LEU B  60      22.260  68.324   4.698  1.00 52.60           O  
ATOM   2845  CB  LEU B  60      23.776  65.539   4.545  1.00 51.92           C  
ATOM   2846  CG  LEU B  60      25.065  65.902   3.789  1.00 52.58           C  
ATOM   2847  CD1 LEU B  60      26.258  65.532   4.652  1.00 52.96           C  
ATOM   2848  CD2 LEU B  60      25.148  65.171   2.460  1.00 52.46           C  
ATOM   2849  N   VAL B  61      24.440  68.669   5.101  1.00 50.48           N  
ATOM   2850  CA  VAL B  61      24.429  70.041   4.616  1.00 50.16           C  
ATOM   2851  C   VAL B  61      25.707  70.378   3.869  1.00 50.29           C  
ATOM   2852  O   VAL B  61      26.777  69.886   4.206  1.00 50.50           O  
ATOM   2853  CB  VAL B  61      24.255  71.006   5.795  1.00 50.17           C  
ATOM   2854  CG1 VAL B  61      24.979  72.304   5.527  1.00 50.00           C  
ATOM   2855  CG2 VAL B  61      22.778  71.257   6.031  1.00 49.85           C  
ATOM   2856  N   GLU B  62      25.593  71.228   2.859  1.00 50.69           N  
ATOM   2857  CA  GLU B  62      26.741  71.618   2.047  1.00 52.27           C  
ATOM   2858  C   GLU B  62      27.165  73.052   2.290  1.00 52.31           C  
ATOM   2859  O   GLU B  62      28.333  73.412   2.093  1.00 52.58           O  
ATOM   2860  CB  GLU B  62      26.408  71.476   0.570  1.00 53.69           C  
ATOM   2861  CG  GLU B  62      26.312  70.061   0.093  1.00 56.65           C  
ATOM   2862  CD  GLU B  62      25.829  69.979  -1.331  1.00 58.86           C  
ATOM   2863  OE1 GLU B  62      26.473  70.586  -2.215  1.00 59.30           O  
ATOM   2864  OE2 GLU B  62      24.800  69.308  -1.561  1.00 61.57           O  
ATOM   2865  N   THR B  63      26.193  73.870   2.687  1.00 51.72           N  
ATOM   2866  CA  THR B  63      26.403  75.291   2.967  1.00 50.48           C  
ATOM   2867  C   THR B  63      25.432  75.764   4.061  1.00 49.17           C  
ATOM   2868  O   THR B  63      24.387  75.137   4.293  1.00 48.79           O  
ATOM   2869  CB  THR B  63      26.221  76.147   1.668  1.00 50.66           C  
ATOM   2870  OG1 THR B  63      25.075  75.689   0.937  1.00 51.98           O  
ATOM   2871  CG2 THR B  63      27.444  76.035   0.776  1.00 49.80           C  
ATOM   2872  N   ALA B  64      25.770  76.856   4.739  1.00 47.44           N  
ATOM   2873  CA  ALA B  64      24.903  77.336   5.802  1.00 47.36           C  
ATOM   2874  C   ALA B  64      24.363  78.722   5.542  1.00 47.01           C  
ATOM   2875  O   ALA B  64      23.254  79.054   5.957  1.00 45.99           O  
ATOM   2876  CB  ALA B  64      25.650  77.315   7.132  1.00 47.21           C  
ATOM   2877  N   ALA B  65      25.154  79.529   4.849  1.00 47.49           N  
ATOM   2878  CA  ALA B  65      24.771  80.907   4.551  1.00 48.08           C  
ATOM   2879  C   ALA B  65      23.320  81.033   4.063  1.00 48.35           C  
ATOM   2880  O   ALA B  65      22.580  81.938   4.461  1.00 49.19           O  
ATOM   2881  CB  ALA B  65      25.741  81.501   3.519  1.00 47.09           C  
ATOM   2882  N   ASN B  66      22.920  80.102   3.212  1.00 48.04           N  
ATOM   2883  CA  ASN B  66      21.585  80.090   2.641  1.00 47.00           C  
ATOM   2884  C   ASN B  66      20.480  79.764   3.640  1.00 46.66           C  
ATOM   2885  O   ASN B  66      19.307  80.015   3.379  1.00 48.14           O  
ATOM   2886  CB  ASN B  66      21.548  79.074   1.503  1.00 46.92           C  
ATOM   2887  CG  ASN B  66      21.944  77.685   1.957  1.00 46.89           C  
ATOM   2888  OD1 ASN B  66      21.175  76.988   2.622  1.00 46.07           O  
ATOM   2889  ND2 ASN B  66      23.158  77.282   1.613  1.00 47.79           N  
ATOM   2890  N   GLU B  67      20.834  79.197   4.782  1.00 45.75           N  
ATOM   2891  CA  GLU B  67      19.805  78.837   5.752  1.00 45.55           C  
ATOM   2892  C   GLU B  67      19.760  79.688   6.995  1.00 45.29           C  
ATOM   2893  O   GLU B  67      18.678  79.948   7.532  1.00 45.60           O  
ATOM   2894  CB  GLU B  67      19.974  77.396   6.201  1.00 44.78           C  
ATOM   2895  CG  GLU B  67      19.676  76.383   5.149  1.00 44.41           C  
ATOM   2896  CD  GLU B  67      19.794  74.987   5.688  1.00 44.28           C  
ATOM   2897  OE1 GLU B  67      19.235  74.730   6.789  1.00 42.72           O  
ATOM   2898  OE2 GLU B  67      20.441  74.161   5.005  1.00 44.29           O  
ATOM   2899  N   VAL B  68      20.935  80.094   7.467  1.00 44.41           N  
ATOM   2900  CA  VAL B  68      21.026  80.887   8.678  1.00 43.97           C  
ATOM   2901  C   VAL B  68      22.053  82.001   8.579  1.00 44.28           C  
ATOM   2902  O   VAL B  68      22.733  82.156   7.565  1.00 43.86           O  
ATOM   2903  CB  VAL B  68      21.372  79.990   9.887  1.00 43.29           C  
ATOM   2904  CG1 VAL B  68      20.153  79.165  10.299  1.00 41.92           C  
ATOM   2905  CG2 VAL B  68      22.528  79.070   9.524  1.00 41.99           C  
ATOM   2906  N   ASN B  69      22.151  82.780   9.651  1.00 44.65           N  
ATOM   2907  CA  ASN B  69      23.091  83.885   9.706  1.00 44.67           C  
ATOM   2908  C   ASN B  69      24.152  83.560  10.725  1.00 43.33           C  
ATOM   2909  O   ASN B  69      25.260  84.086  10.663  1.00 42.46           O  
ATOM   2910  CB  ASN B  69      22.363  85.160  10.105  1.00 47.91           C  
ATOM   2911  CG  ASN B  69      21.336  85.595   9.071  1.00 50.67           C  
ATOM   2912  OD1 ASN B  69      20.387  86.318   9.398  1.00 51.71           O  
ATOM   2913  ND2 ASN B  69      21.525  85.169   7.813  1.00 52.26           N  
ATOM   2914  N   GLY B  70      23.793  82.680  11.656  1.00 42.60           N  
ATOM   2915  CA  GLY B  70      24.715  82.261  12.701  1.00 41.14           C  
ATOM   2916  C   GLY B  70      24.779  80.754  12.910  1.00 39.75           C  
ATOM   2917  O   GLY B  70      23.768  80.047  12.823  1.00 40.52           O  
ATOM   2918  N   VAL B  71      25.981  80.264  13.192  1.00 38.39           N  
ATOM   2919  CA  VAL B  71      26.209  78.838  13.415  1.00 36.59           C  
ATOM   2920  C   VAL B  71      27.004  78.628  14.705  1.00 34.94           C  
ATOM   2921  O   VAL B  71      27.584  79.567  15.259  1.00 34.44           O  
ATOM   2922  CB  VAL B  71      27.017  78.204  12.245  1.00 36.12           C  
ATOM   2923  CG1 VAL B  71      26.291  78.413  10.936  1.00 37.02           C  
ATOM   2924  CG2 VAL B  71      28.389  78.847  12.149  1.00 36.37           C  
ATOM   2925  N   ILE B  72      27.017  77.384  15.171  1.00 32.74           N  
ATOM   2926  CA  ILE B  72      27.758  76.995  16.367  1.00 31.13           C  
ATOM   2927  C   ILE B  72      28.639  75.807  15.991  1.00 31.46           C  
ATOM   2928  O   ILE B  72      28.129  74.788  15.524  1.00 33.34           O  
ATOM   2929  CB  ILE B  72      26.814  76.569  17.510  1.00 29.70           C  
ATOM   2930  CG1 ILE B  72      26.192  77.799  18.152  1.00 29.19           C  
ATOM   2931  CG2 ILE B  72      27.574  75.794  18.559  1.00 29.22           C  
ATOM   2932  CD1 ILE B  72      25.200  77.445  19.235  1.00 27.98           C  
ATOM   2933  N   LEU B  73      29.952  75.941  16.185  1.00 30.09           N  
ATOM   2934  CA  LEU B  73      30.904  74.879  15.867  1.00 29.04           C  
ATOM   2935  C   LEU B  73      31.213  73.999  17.064  1.00 29.84           C  
ATOM   2936  O   LEU B  73      31.408  74.497  18.174  1.00 32.35           O  
ATOM   2937  CB  LEU B  73      32.212  75.474  15.382  1.00 28.27           C  
ATOM   2938  CG  LEU B  73      32.148  76.403  14.171  1.00 29.41           C  
ATOM   2939  CD1 LEU B  73      33.557  76.742  13.690  1.00 28.27           C  
ATOM   2940  CD2 LEU B  73      31.368  75.727  13.064  1.00 29.28           C  
ATOM   2941  N   VAL B  74      31.237  72.686  16.854  1.00 29.17           N  
ATOM   2942  CA  VAL B  74      31.598  71.759  17.926  1.00 28.30           C  
ATOM   2943  C   VAL B  74      32.704  70.851  17.401  1.00 29.39           C  
ATOM   2944  O   VAL B  74      32.758  70.562  16.202  1.00 29.83           O  
ATOM   2945  CB  VAL B  74      30.409  70.909  18.422  1.00 25.94           C  
ATOM   2946  CG1 VAL B  74      29.346  71.811  18.942  1.00 24.91           C  
ATOM   2947  CG2 VAL B  74      29.886  70.024  17.328  1.00 24.63           C  
ATOM   2948  N   ASP B  75      33.605  70.457  18.295  1.00 28.72           N  
ATOM   2949  CA  ASP B  75      34.724  69.585  17.964  1.00 28.48           C  
ATOM   2950  C   ASP B  75      35.728  70.141  16.959  1.00 27.99           C  
ATOM   2951  O   ASP B  75      36.516  69.379  16.412  1.00 27.61           O  
ATOM   2952  CB  ASP B  75      34.208  68.226  17.469  1.00 29.71           C  
ATOM   2953  CG  ASP B  75      35.292  67.136  17.477  1.00 32.23           C  
ATOM   2954  OD1 ASP B  75      35.962  66.959  18.522  1.00 33.89           O  
ATOM   2955  OD2 ASP B  75      35.470  66.436  16.450  1.00 32.07           O  
ATOM   2956  N   HIS B  76      35.716  71.445  16.704  1.00 27.24           N  
ATOM   2957  CA  HIS B  76      36.696  72.000  15.768  1.00 29.80           C  
ATOM   2958  C   HIS B  76      36.663  73.502  15.639  1.00 31.08           C  
ATOM   2959  O   HIS B  76      35.766  74.149  16.148  1.00 32.03           O  
ATOM   2960  CB  HIS B  76      36.498  71.430  14.378  1.00 30.09           C  
ATOM   2961  CG  HIS B  76      35.335  72.022  13.655  1.00 30.55           C  
ATOM   2962  ND1 HIS B  76      34.030  71.830  14.060  1.00 30.55           N  
ATOM   2963  CD2 HIS B  76      35.282  72.830  12.569  1.00 31.18           C  
ATOM   2964  CE1 HIS B  76      33.223  72.496  13.253  1.00 32.14           C  
ATOM   2965  NE2 HIS B  76      33.958  73.112  12.339  1.00 31.91           N  
ATOM   2966  N   ASN B  77      37.643  74.062  14.945  1.00 32.00           N  
ATOM   2967  CA  ASN B  77      37.644  75.494  14.765  1.00 33.51           C  
ATOM   2968  C   ASN B  77      38.420  75.942  13.565  1.00 34.90           C  
ATOM   2969  O   ASN B  77      38.171  77.022  13.056  1.00 36.86           O  
ATOM   2970  CB  ASN B  77      38.146  76.235  16.022  1.00 33.76           C  
ATOM   2971  CG  ASN B  77      39.598  75.933  16.372  1.00 34.19           C  
ATOM   2972  OD1 ASN B  77      40.531  76.545  15.850  1.00 33.23           O  
ATOM   2973  ND2 ASN B  77      39.788  74.987  17.276  1.00 36.14           N  
ATOM   2974  N   GLU B  78      39.350  75.127  13.088  1.00 36.36           N  
ATOM   2975  CA  GLU B  78      40.141  75.537  11.925  1.00 38.67           C  
ATOM   2976  C   GLU B  78      39.250  75.570  10.675  1.00 39.68           C  
ATOM   2977  O   GLU B  78      38.443  74.659  10.467  1.00 41.01           O  
ATOM   2978  CB  GLU B  78      41.325  74.585  11.765  1.00 38.51           C  
ATOM   2979  CG  GLU B  78      42.210  74.590  12.990  1.00 40.51           C  
ATOM   2980  CD  GLU B  78      43.433  73.704  12.860  1.00 42.43           C  
ATOM   2981  OE1 GLU B  78      44.177  73.873  11.868  1.00 42.97           O  
ATOM   2982  OE2 GLU B  78      43.660  72.853  13.757  1.00 43.27           O  
ATOM   2983  N   ARG B  79      39.380  76.623   9.862  1.00 40.00           N  
ATOM   2984  CA  ARG B  79      38.552  76.791   8.645  1.00 40.02           C  
ATOM   2985  C   ARG B  79      38.445  75.573   7.746  1.00 39.00           C  
ATOM   2986  O   ARG B  79      37.348  75.110   7.428  1.00 37.88           O  
ATOM   2987  CB  ARG B  79      39.065  77.953   7.788  1.00 40.73           C  
ATOM   2988  CG  ARG B  79      38.959  79.294   8.438  1.00 42.66           C  
ATOM   2989  CD  ARG B  79      39.518  80.371   7.566  1.00 44.66           C  
ATOM   2990  NE  ARG B  79      39.994  81.464   8.403  1.00 49.61           N  
ATOM   2991  CZ  ARG B  79      41.232  81.535   8.891  1.00 51.90           C  
ATOM   2992  NH1 ARG B  79      42.101  80.568   8.602  1.00 53.65           N  
ATOM   2993  NH2 ARG B  79      41.604  82.555   9.668  1.00 51.08           N  
ATOM   2994  N   GLN B  80      39.592  75.069   7.320  1.00 38.59           N  
ATOM   2995  CA  GLN B  80      39.616  73.921   6.442  1.00 39.70           C  
ATOM   2996  C   GLN B  80      38.749  72.774   6.932  1.00 40.17           C  
ATOM   2997  O   GLN B  80      38.155  72.064   6.129  1.00 42.19           O  
ATOM   2998  CB  GLN B  80      41.047  73.436   6.248  1.00 39.48           C  
ATOM   2999  CG  GLN B  80      42.081  74.313   6.911  1.00 41.02           C  
ATOM   3000  CD  GLN B  80      42.311  73.946   8.370  1.00 43.17           C  
ATOM   3001  OE1 GLN B  80      42.369  74.825   9.234  1.00 44.94           O  
ATOM   3002  NE2 GLN B  80      42.459  72.644   8.650  1.00 41.77           N  
ATOM   3003  N   GLN B  81      38.667  72.595   8.243  1.00 39.77           N  
ATOM   3004  CA  GLN B  81      37.873  71.508   8.807  1.00 39.59           C  
ATOM   3005  C   GLN B  81      36.400  71.835   8.899  1.00 38.71           C  
ATOM   3006  O   GLN B  81      35.567  70.950   9.116  1.00 37.38           O  
ATOM   3007  CB  GLN B  81      38.373  71.180  10.204  1.00 40.71           C  
ATOM   3008  CG  GLN B  81      39.782  70.661  10.265  1.00 42.46           C  
ATOM   3009  CD  GLN B  81      40.313  70.667  11.675  1.00 44.08           C  
ATOM   3010  OE1 GLN B  81      39.640  70.232  12.622  1.00 43.14           O  
ATOM   3011  NE2 GLN B  81      41.531  71.163  11.831  1.00 46.54           N  
ATOM   3012  N   SER B  82      36.087  73.113   8.744  1.00 39.04           N  
ATOM   3013  CA  SER B  82      34.713  73.562   8.862  1.00 41.08           C  
ATOM   3014  C   SER B  82      33.969  73.556   7.526  1.00 42.26           C  
ATOM   3015  O   SER B  82      34.538  73.198   6.492  1.00 42.47           O  
ATOM   3016  CB  SER B  82      34.682  74.960   9.489  1.00 40.54           C  
ATOM   3017  OG  SER B  82      33.457  75.173  10.164  1.00 41.33           O  
ATOM   3018  N   ILE B  83      32.693  73.950   7.572  1.00 42.68           N  
ATOM   3019  CA  ILE B  83      31.826  74.004   6.400  1.00 42.25           C  
ATOM   3020  C   ILE B  83      32.480  74.770   5.255  1.00 43.96           C  
ATOM   3021  O   ILE B  83      33.471  75.489   5.450  1.00 43.99           O  
ATOM   3022  CB  ILE B  83      30.480  74.649   6.746  1.00 40.42           C  
ATOM   3023  CG1 ILE B  83      29.447  74.260   5.701  1.00 39.73           C  
ATOM   3024  CG2 ILE B  83      30.613  76.150   6.791  1.00 38.73           C  
ATOM   3025  CD1 ILE B  83      28.038  74.615   6.096  1.00 38.00           C  
ATOM   3026  N   LYS B  84      31.931  74.611   4.056  1.00 45.51           N  
ATOM   3027  CA  LYS B  84      32.504  75.262   2.890  1.00 47.49           C  
ATOM   3028  C   LYS B  84      32.379  76.783   2.931  1.00 47.67           C  
ATOM   3029  O   LYS B  84      33.369  77.497   2.798  1.00 47.28           O  
ATOM   3030  CB  LYS B  84      31.855  74.692   1.624  1.00 50.14           C  
ATOM   3031  CG  LYS B  84      32.382  75.253   0.287  1.00 52.37           C  
ATOM   3032  CD  LYS B  84      31.734  74.539  -0.926  1.00 54.77           C  
ATOM   3033  CE  LYS B  84      30.190  74.597  -0.905  1.00 55.50           C  
ATOM   3034  NZ  LYS B  84      29.543  73.889  -2.054  1.00 55.67           N  
ATOM   3035  N   ASP B  85      31.164  77.273   3.141  1.00 48.42           N  
ATOM   3036  CA  ASP B  85      30.923  78.711   3.170  1.00 49.04           C  
ATOM   3037  C   ASP B  85      30.992  79.296   4.579  1.00 49.16           C  
ATOM   3038  O   ASP B  85      30.237  80.214   4.918  1.00 50.35           O  
ATOM   3039  CB  ASP B  85      29.555  79.024   2.528  1.00 49.40           C  
ATOM   3040  CG  ASP B  85      28.366  78.520   3.365  1.00 49.96           C  
ATOM   3041  OD1 ASP B  85      28.482  77.466   4.025  1.00 50.11           O  
ATOM   3042  OD2 ASP B  85      27.302  79.175   3.349  1.00 50.06           O  
ATOM   3043  N   ILE B  86      31.903  78.776   5.395  1.00 48.43           N  
ATOM   3044  CA  ILE B  86      32.052  79.258   6.770  1.00 48.63           C  
ATOM   3045  C   ILE B  86      32.394  80.754   6.842  1.00 49.87           C  
ATOM   3046  O   ILE B  86      32.020  81.451   7.784  1.00 50.14           O  
ATOM   3047  CB  ILE B  86      33.148  78.461   7.514  1.00 46.58           C  
ATOM   3048  CG1 ILE B  86      33.174  78.855   8.997  1.00 45.26           C  
ATOM   3049  CG2 ILE B  86      34.494  78.695   6.846  1.00 46.38           C  
ATOM   3050  CD1 ILE B  86      31.933  78.451   9.783  1.00 43.05           C  
ATOM   3051  N   GLU B  87      33.107  81.243   5.842  1.00 51.41           N  
ATOM   3052  CA  GLU B  87      33.488  82.640   5.808  1.00 53.77           C  
ATOM   3053  C   GLU B  87      32.250  83.524   5.741  1.00 54.05           C  
ATOM   3054  O   GLU B  87      32.288  84.685   6.146  1.00 54.95           O  
ATOM   3055  CB  GLU B  87      34.337  82.913   4.571  1.00 56.65           C  
ATOM   3056  CG  GLU B  87      35.388  83.976   4.758  1.00 61.92           C  
ATOM   3057  CD  GLU B  87      36.534  83.481   5.627  1.00 66.16           C  
ATOM   3058  OE1 GLU B  87      36.268  83.148   6.810  1.00 68.63           O  
ATOM   3059  OE2 GLU B  87      37.690  83.416   5.127  1.00 67.42           O  
ATOM   3060  N   GLU B  88      31.152  82.967   5.236  1.00 53.63           N  
ATOM   3061  CA  GLU B  88      29.920  83.726   5.053  1.00 53.15           C  
ATOM   3062  C   GLU B  88      28.866  83.690   6.142  1.00 50.60           C  
ATOM   3063  O   GLU B  88      27.746  84.142   5.934  1.00 50.05           O  
ATOM   3064  CB  GLU B  88      29.282  83.334   3.725  1.00 56.31           C  
ATOM   3065  CG  GLU B  88      30.101  83.761   2.516  1.00 61.44           C  
ATOM   3066  CD  GLU B  88      29.516  83.237   1.215  1.00 66.04           C  
ATOM   3067  OE1 GLU B  88      28.326  83.530   0.933  1.00 67.87           O  
ATOM   3068  OE2 GLU B  88      30.248  82.529   0.481  1.00 68.18           O  
ATOM   3069  N   VAL B  89      29.203  83.145   7.298  1.00 47.98           N  
ATOM   3070  CA  VAL B  89      28.258  83.124   8.407  1.00 45.71           C  
ATOM   3071  C   VAL B  89      28.976  83.546   9.679  1.00 44.57           C  
ATOM   3072  O   VAL B  89      30.211  83.658   9.697  1.00 44.16           O  
ATOM   3073  CB  VAL B  89      27.637  81.744   8.602  1.00 44.45           C  
ATOM   3074  CG1 VAL B  89      26.642  81.499   7.518  1.00 44.23           C  
ATOM   3075  CG2 VAL B  89      28.710  80.675   8.555  1.00 45.33           C  
ATOM   3076  N   GLN B  90      28.212  83.800  10.736  1.00 43.37           N  
ATOM   3077  CA  GLN B  90      28.808  84.212  12.002  1.00 41.82           C  
ATOM   3078  C   GLN B  90      28.925  83.067  12.981  1.00 40.29           C  
ATOM   3079  O   GLN B  90      27.932  82.426  13.313  1.00 39.61           O  
ATOM   3080  CB  GLN B  90      27.991  85.313  12.653  1.00 42.31           C  
ATOM   3081  CG  GLN B  90      28.587  85.801  13.947  1.00 45.22           C  
ATOM   3082  CD  GLN B  90      27.775  86.907  14.576  1.00 47.56           C  
ATOM   3083  OE1 GLN B  90      26.700  86.679  15.143  1.00 48.35           O  
ATOM   3084  NE2 GLN B  90      28.279  88.125  14.466  1.00 49.94           N  
ATOM   3085  N   VAL B  91      30.141  82.805  13.441  1.00 38.66           N  
ATOM   3086  CA  VAL B  91      30.342  81.740  14.418  1.00 37.37           C  
ATOM   3087  C   VAL B  91      29.870  82.263  15.783  1.00 35.91           C  
ATOM   3088  O   VAL B  91      30.552  83.050  16.427  1.00 36.07           O  
ATOM   3089  CB  VAL B  91      31.835  81.336  14.483  1.00 37.33           C  
ATOM   3090  CG1 VAL B  91      32.031  80.211  15.488  1.00 36.13           C  
ATOM   3091  CG2 VAL B  91      32.313  80.915  13.094  1.00 35.42           C  
ATOM   3092  N   LEU B  92      28.689  81.839  16.207  1.00 34.35           N  
ATOM   3093  CA  LEU B  92      28.119  82.294  17.476  1.00 33.80           C  
ATOM   3094  C   LEU B  92      28.868  81.779  18.696  1.00 33.82           C  
ATOM   3095  O   LEU B  92      29.022  82.479  19.695  1.00 33.13           O  
ATOM   3096  CB  LEU B  92      26.651  81.874  17.556  1.00 32.29           C  
ATOM   3097  CG  LEU B  92      25.596  82.924  17.194  1.00 30.29           C  
ATOM   3098  CD1 LEU B  92      26.171  83.951  16.246  1.00 28.91           C  
ATOM   3099  CD2 LEU B  92      24.384  82.225  16.601  1.00 29.56           C  
ATOM   3100  N   GLU B  93      29.297  80.533  18.612  1.00 33.62           N  
ATOM   3101  CA  GLU B  93      30.057  79.926  19.676  1.00 34.34           C  
ATOM   3102  C   GLU B  93      30.752  78.675  19.198  1.00 34.28           C  
ATOM   3103  O   GLU B  93      30.375  78.110  18.175  1.00 35.49           O  
ATOM   3104  CB  GLU B  93      29.180  79.617  20.880  1.00 33.87           C  
ATOM   3105  CG  GLU B  93      27.768  79.309  20.573  1.00 35.82           C  
ATOM   3106  CD  GLU B  93      26.996  78.974  21.837  1.00 37.98           C  
ATOM   3107  OE1 GLU B  93      27.101  77.826  22.325  1.00 38.30           O  
ATOM   3108  OE2 GLU B  93      26.293  79.870  22.350  1.00 38.20           O  
ATOM   3109  N   VAL B  94      31.782  78.266  19.937  1.00 32.63           N  
ATOM   3110  CA  VAL B  94      32.571  77.097  19.604  1.00 30.86           C  
ATOM   3111  C   VAL B  94      32.808  76.274  20.853  1.00 30.03           C  
ATOM   3112  O   VAL B  94      33.244  76.801  21.863  1.00 30.49           O  
ATOM   3113  CB  VAL B  94      33.931  77.522  19.013  1.00 29.64           C  
ATOM   3114  CG1 VAL B  94      34.760  76.316  18.699  1.00 30.38           C  
ATOM   3115  CG2 VAL B  94      33.730  78.298  17.764  1.00 29.52           C  
ATOM   3116  N   ILE B  95      32.493  74.991  20.795  1.00 28.83           N  
ATOM   3117  CA  ILE B  95      32.721  74.107  21.935  1.00 30.35           C  
ATOM   3118  C   ILE B  95      33.719  73.099  21.370  1.00 31.46           C  
ATOM   3119  O   ILE B  95      33.372  72.260  20.541  1.00 31.33           O  
ATOM   3120  CB  ILE B  95      31.433  73.379  22.379  1.00 29.00           C  
ATOM   3121  CG1 ILE B  95      30.334  74.384  22.709  1.00 28.34           C  
ATOM   3122  CG2 ILE B  95      31.708  72.576  23.609  1.00 29.68           C  
ATOM   3123  CD1 ILE B  95      30.744  75.409  23.734  1.00 26.66           C  
ATOM   3124  N   ASP B  96      34.958  73.158  21.834  1.00 32.71           N  
ATOM   3125  CA  ASP B  96      35.983  72.304  21.258  1.00 31.75           C  
ATOM   3126  C   ASP B  96      37.040  71.823  22.237  1.00 31.51           C  
ATOM   3127  O   ASP B  96      37.014  72.171  23.424  1.00 31.49           O  
ATOM   3128  CB  ASP B  96      36.627  73.098  20.126  1.00 32.74           C  
ATOM   3129  CG  ASP B  96      37.687  72.343  19.418  1.00 34.05           C  
ATOM   3130  OD1 ASP B  96      37.411  71.200  19.019  1.00 34.84           O  
ATOM   3131  OD2 ASP B  96      38.788  72.901  19.251  1.00 35.04           O  
ATOM   3132  N   HIS B  97      37.965  71.011  21.734  1.00 31.32           N  
ATOM   3133  CA  HIS B  97      39.039  70.494  22.566  1.00 31.82           C  
ATOM   3134  C   HIS B  97      40.372  70.317  21.864  1.00 31.12           C  
ATOM   3135  O   HIS B  97      41.173  69.498  22.276  1.00 30.54           O  
ATOM   3136  CB  HIS B  97      38.610  69.181  23.240  1.00 32.84           C  
ATOM   3137  CG  HIS B  97      38.451  68.015  22.306  1.00 34.41           C  
ATOM   3138  ND1 HIS B  97      39.316  66.940  22.306  1.00 35.84           N  
ATOM   3139  CD2 HIS B  97      37.480  67.710  21.411  1.00 34.51           C  
ATOM   3140  CE1 HIS B  97      38.882  66.023  21.458  1.00 34.80           C  
ATOM   3141  NE2 HIS B  97      37.770  66.466  20.902  1.00 34.58           N  
ATOM   3142  N   HIS B  98      40.610  71.109  20.821  1.00 32.60           N  
ATOM   3143  CA  HIS B  98      41.856  71.054  20.055  1.00 34.48           C  
ATOM   3144  C   HIS B  98      42.580  72.384  20.068  1.00 35.61           C  
ATOM   3145  O   HIS B  98      42.090  73.352  20.646  1.00 37.31           O  
ATOM   3146  CB  HIS B  98      41.582  70.681  18.607  1.00 35.37           C  
ATOM   3147  CG  HIS B  98      40.771  69.439  18.454  1.00 37.25           C  
ATOM   3148  ND1 HIS B  98      39.439  69.377  18.793  1.00 38.80           N  
ATOM   3149  CD2 HIS B  98      41.104  68.205  18.012  1.00 38.13           C  
ATOM   3150  CE1 HIS B  98      38.982  68.158  18.565  1.00 39.27           C  
ATOM   3151  NE2 HIS B  98      39.973  67.427  18.091  1.00 39.69           N  
ATOM   3152  N   ARG B  99      43.741  72.437  19.422  1.00 35.73           N  
ATOM   3153  CA  ARG B  99      44.520  73.672  19.373  1.00 35.78           C  
ATOM   3154  C   ARG B  99      43.665  74.677  18.651  1.00 35.31           C  
ATOM   3155  O   ARG B  99      42.689  74.307  18.019  1.00 36.07           O  
ATOM   3156  CB  ARG B  99      45.795  73.479  18.570  1.00 36.48           C  
ATOM   3157  CG  ARG B  99      45.518  73.386  17.084  1.00 38.76           C  
ATOM   3158  CD  ARG B  99      46.642  72.715  16.355  1.00 40.86           C  
ATOM   3159  NE  ARG B  99      47.642  73.653  15.886  1.00 43.33           N  
ATOM   3160  CZ  ARG B  99      47.783  73.983  14.614  1.00 45.55           C  
ATOM   3161  NH1 ARG B  99      46.979  73.442  13.705  1.00 44.83           N  
ATOM   3162  NH2 ARG B  99      48.733  74.838  14.254  1.00 47.30           N  
ATOM   3163  N   ILE B 100      44.039  75.944  18.731  1.00 34.84           N  
ATOM   3164  CA  ILE B 100      43.295  76.983  18.045  1.00 34.72           C  
ATOM   3165  C   ILE B 100      44.151  77.497  16.905  1.00 35.36           C  
ATOM   3166  O   ILE B 100      45.276  77.933  17.106  1.00 35.32           O  
ATOM   3167  CB  ILE B 100      42.952  78.139  18.988  1.00 33.23           C  
ATOM   3168  CG1 ILE B 100      42.047  77.626  20.104  1.00 33.09           C  
ATOM   3169  CG2 ILE B 100      42.290  79.249  18.221  1.00 31.59           C  
ATOM   3170  CD1 ILE B 100      41.581  78.688  21.049  1.00 34.55           C  
ATOM   3171  N   ALA B 101      43.629  77.432  15.696  1.00 36.72           N  
ATOM   3172  CA  ALA B 101      44.396  77.916  14.564  1.00 38.67           C  
ATOM   3173  C   ALA B 101      43.496  78.100  13.363  1.00 39.56           C  
ATOM   3174  O   ALA B 101      42.419  77.504  13.291  1.00 39.28           O  
ATOM   3175  CB  ALA B 101      45.512  76.941  14.235  1.00 38.23           C  
ATOM   3176  N   ASN B 102      43.943  78.922  12.420  1.00 40.88           N  
ATOM   3177  CA  ASN B 102      43.162  79.168  11.218  1.00 42.10           C  
ATOM   3178  C   ASN B 102      41.725  79.444  11.629  1.00 41.95           C  
ATOM   3179  O   ASN B 102      40.778  78.901  11.051  1.00 41.48           O  
ATOM   3180  CB  ASN B 102      43.207  77.946  10.292  1.00 43.95           C  
ATOM   3181  CG  ASN B 102      44.623  77.548   9.920  1.00 45.78           C  
ATOM   3182  OD1 ASN B 102      45.357  78.310   9.286  1.00 47.18           O  
ATOM   3183  ND2 ASN B 102      45.017  76.348  10.324  1.00 45.88           N  
ATOM   3184  N   PHE B 103      41.584  80.268  12.659  1.00 41.67           N  
ATOM   3185  CA  PHE B 103      40.279  80.650  13.172  1.00 40.89           C  
ATOM   3186  C   PHE B 103      40.404  82.082  13.625  1.00 40.47           C  
ATOM   3187  O   PHE B 103      41.436  82.490  14.175  1.00 40.07           O  
ATOM   3188  CB  PHE B 103      39.863  79.784  14.349  1.00 39.98           C  
ATOM   3189  CG  PHE B 103      38.526  80.145  14.900  1.00 40.15           C  
ATOM   3190  CD1 PHE B 103      37.371  79.817  14.213  1.00 39.02           C  
ATOM   3191  CD2 PHE B 103      38.420  80.847  16.094  1.00 39.58           C  
ATOM   3192  CE1 PHE B 103      36.139  80.178  14.699  1.00 38.29           C  
ATOM   3193  CE2 PHE B 103      37.181  81.216  16.587  1.00 39.11           C  
ATOM   3194  CZ  PHE B 103      36.038  80.876  15.882  1.00 38.94           C  
ATOM   3195  N   GLU B 104      39.336  82.836  13.425  1.00 40.49           N  
ATOM   3196  CA  GLU B 104      39.362  84.244  13.738  1.00 41.61           C  
ATOM   3197  C   GLU B 104      37.931  84.734  13.697  1.00 41.27           C  
ATOM   3198  O   GLU B 104      37.135  84.225  12.924  1.00 42.22           O  
ATOM   3199  CB  GLU B 104      40.193  84.894  12.660  1.00 44.15           C  
ATOM   3200  CG  GLU B 104      40.509  86.328  12.785  1.00 48.93           C  
ATOM   3201  CD  GLU B 104      41.445  86.742  11.663  1.00 51.76           C  
ATOM   3202  OE1 GLU B 104      41.045  86.635  10.474  1.00 51.85           O  
ATOM   3203  OE2 GLU B 104      42.582  87.153  11.978  1.00 53.81           O  
ATOM   3204  N   THR B 105      37.589  85.696  14.544  1.00 40.47           N  
ATOM   3205  CA  THR B 105      36.233  86.223  14.568  1.00 39.99           C  
ATOM   3206  C   THR B 105      36.291  87.729  14.571  1.00 40.06           C  
ATOM   3207  O   THR B 105      37.209  88.326  15.126  1.00 40.03           O  
ATOM   3208  CB  THR B 105      35.462  85.774  15.803  1.00 39.86           C  
ATOM   3209  OG1 THR B 105      36.173  86.179  16.972  1.00 43.02           O  
ATOM   3210  CG2 THR B 105      35.305  84.278  15.826  1.00 39.52           C  
ATOM   3211  N   ALA B 106      35.301  88.346  13.940  1.00 41.35           N  
ATOM   3212  CA  ALA B 106      35.248  89.805  13.850  1.00 41.87           C  
ATOM   3213  C   ALA B 106      34.573  90.399  15.079  1.00 41.02           C  
ATOM   3214  O   ALA B 106      34.840  91.533  15.469  1.00 40.11           O  
ATOM   3215  CB  ALA B 106      34.495  90.203  12.592  1.00 41.59           C  
ATOM   3216  N   GLU B 107      33.712  89.590  15.680  1.00 41.26           N  
ATOM   3217  CA  GLU B 107      32.939  89.956  16.846  1.00 40.65           C  
ATOM   3218  C   GLU B 107      33.232  89.013  18.013  1.00 38.89           C  
ATOM   3219  O   GLU B 107      33.855  87.972  17.849  1.00 38.43           O  
ATOM   3220  CB  GLU B 107      31.456  89.856  16.493  1.00 43.89           C  
ATOM   3221  CG  GLU B 107      30.640  91.108  16.750  1.00 49.97           C  
ATOM   3222  CD  GLU B 107      31.110  92.292  15.921  1.00 54.23           C  
ATOM   3223  OE1 GLU B 107      31.109  92.190  14.669  1.00 55.85           O  
ATOM   3224  OE2 GLU B 107      31.480  93.326  16.524  1.00 56.83           O  
ATOM   3225  N   PRO B 108      32.802  89.385  19.224  1.00 37.09           N  
ATOM   3226  CA  PRO B 108      33.049  88.505  20.361  1.00 35.04           C  
ATOM   3227  C   PRO B 108      32.179  87.273  20.175  1.00 33.69           C  
ATOM   3228  O   PRO B 108      31.331  87.252  19.293  1.00 33.86           O  
ATOM   3229  CB  PRO B 108      32.598  89.351  21.539  1.00 34.78           C  
ATOM   3230  CG  PRO B 108      32.930  90.715  21.101  1.00 33.69           C  
ATOM   3231  CD  PRO B 108      32.427  90.730  19.691  1.00 35.64           C  
ATOM   3232  N   LEU B 109      32.389  86.249  20.992  1.00 32.08           N  
ATOM   3233  CA  LEU B 109      31.589  85.032  20.901  1.00 30.73           C  
ATOM   3234  C   LEU B 109      31.843  84.155  22.104  1.00 30.16           C  
ATOM   3235  O   LEU B 109      32.720  84.449  22.908  1.00 30.24           O  
ATOM   3236  CB  LEU B 109      31.889  84.257  19.612  1.00 28.58           C  
ATOM   3237  CG  LEU B 109      33.236  83.598  19.305  1.00 28.12           C  
ATOM   3238  CD1 LEU B 109      34.337  84.124  20.202  1.00 28.02           C  
ATOM   3239  CD2 LEU B 109      33.088  82.120  19.464  1.00 27.21           C  
ATOM   3240  N   TYR B 110      31.059  83.092  22.232  1.00 29.21           N  
ATOM   3241  CA  TYR B 110      31.195  82.176  23.336  1.00 29.02           C  
ATOM   3242  C   TYR B 110      32.117  81.062  22.925  1.00 29.00           C  
ATOM   3243  O   TYR B 110      31.670  80.073  22.394  1.00 28.84           O  
ATOM   3244  CB  TYR B 110      29.854  81.577  23.694  1.00 30.40           C  
ATOM   3245  CG  TYR B 110      29.898  80.684  24.911  1.00 33.92           C  
ATOM   3246  CD1 TYR B 110      29.813  81.220  26.189  1.00 35.88           C  
ATOM   3247  CD2 TYR B 110      30.025  79.302  24.793  1.00 35.11           C  
ATOM   3248  CE1 TYR B 110      29.851  80.402  27.329  1.00 37.04           C  
ATOM   3249  CE2 TYR B 110      30.067  78.473  25.927  1.00 35.56           C  
ATOM   3250  CZ  TYR B 110      29.978  79.031  27.192  1.00 36.95           C  
ATOM   3251  OH  TYR B 110      29.996  78.242  28.331  1.00 36.10           O  
ATOM   3252  N   TYR B 111      33.409  81.221  23.162  1.00 30.27           N  
ATOM   3253  CA  TYR B 111      34.376  80.189  22.824  1.00 31.63           C  
ATOM   3254  C   TYR B 111      34.738  79.448  24.102  1.00 32.87           C  
ATOM   3255  O   TYR B 111      35.163  80.060  25.080  1.00 33.60           O  
ATOM   3256  CB  TYR B 111      35.638  80.803  22.234  1.00 30.49           C  
ATOM   3257  CG  TYR B 111      36.477  79.819  21.479  1.00 30.47           C  
ATOM   3258  CD1 TYR B 111      36.591  79.899  20.094  1.00 31.31           C  
ATOM   3259  CD2 TYR B 111      37.156  78.813  22.135  1.00 30.28           C  
ATOM   3260  CE1 TYR B 111      37.365  78.997  19.376  1.00 30.81           C  
ATOM   3261  CE2 TYR B 111      37.937  77.905  21.434  1.00 31.90           C  
ATOM   3262  CZ  TYR B 111      38.040  78.001  20.053  1.00 31.64           C  
ATOM   3263  OH  TYR B 111      38.824  77.099  19.370  1.00 31.41           O  
ATOM   3264  N   ARG B 112      34.562  78.134  24.091  1.00 33.09           N  
ATOM   3265  CA  ARG B 112      34.867  77.327  25.248  1.00 32.91           C  
ATOM   3266  C   ARG B 112      35.587  76.040  24.894  1.00 33.50           C  
ATOM   3267  O   ARG B 112      34.968  75.047  24.508  1.00 33.87           O  
ATOM   3268  CB  ARG B 112      33.596  77.000  26.001  1.00 34.84           C  
ATOM   3269  CG  ARG B 112      33.850  76.100  27.175  1.00 39.16           C  
ATOM   3270  CD  ARG B 112      32.781  76.243  28.223  1.00 43.42           C  
ATOM   3271  NE  ARG B 112      33.062  75.410  29.389  1.00 47.22           N  
ATOM   3272  CZ  ARG B 112      32.265  75.310  30.447  1.00 48.33           C  
ATOM   3273  NH1 ARG B 112      31.129  75.992  30.492  1.00 49.09           N  
ATOM   3274  NH2 ARG B 112      32.604  74.525  31.458  1.00 48.85           N  
ATOM   3275  N   ALA B 113      36.906  76.059  25.033  1.00 33.29           N  
ATOM   3276  CA  ALA B 113      37.724  74.894  24.745  1.00 32.35           C  
ATOM   3277  C   ALA B 113      38.404  74.431  26.034  1.00 32.79           C  
ATOM   3278  O   ALA B 113      38.816  75.244  26.865  1.00 31.37           O  
ATOM   3279  CB  ALA B 113      38.758  75.243  23.689  1.00 30.88           C  
ATOM   3280  N   GLU B 114      38.502  73.122  26.204  1.00 34.10           N  
ATOM   3281  CA  GLU B 114      39.135  72.566  27.389  1.00 35.62           C  
ATOM   3282  C   GLU B 114      40.111  71.484  26.965  1.00 36.88           C  
ATOM   3283  O   GLU B 114      39.914  70.828  25.943  1.00 35.87           O  
ATOM   3284  CB  GLU B 114      38.093  71.996  28.354  1.00 35.73           C  
ATOM   3285  CG  GLU B 114      37.221  73.072  28.977  1.00 37.42           C  
ATOM   3286  CD  GLU B 114      36.463  72.594  30.203  1.00 38.37           C  
ATOM   3287  OE1 GLU B 114      36.990  71.702  30.903  1.00 39.11           O  
ATOM   3288  OE2 GLU B 114      35.361  73.125  30.479  1.00 37.23           O  
ATOM   3289  N   PRO B 115      41.198  71.306  27.738  1.00 38.11           N  
ATOM   3290  CA  PRO B 115      42.248  70.319  27.484  1.00 38.15           C  
ATOM   3291  C   PRO B 115      41.832  68.905  27.802  1.00 38.18           C  
ATOM   3292  O   PRO B 115      42.570  68.175  28.446  1.00 39.70           O  
ATOM   3293  CB  PRO B 115      43.385  70.773  28.394  1.00 36.90           C  
ATOM   3294  CG  PRO B 115      43.098  72.211  28.630  1.00 37.93           C  
ATOM   3295  CD  PRO B 115      41.621  72.219  28.811  1.00 38.43           C  
ATOM   3296  N   VAL B 116      40.648  68.518  27.363  1.00 38.25           N  
ATOM   3297  CA  VAL B 116      40.174  67.163  27.616  1.00 37.52           C  
ATOM   3298  C   VAL B 116      40.190  66.370  26.308  1.00 37.53           C  
ATOM   3299  O   VAL B 116      40.494  66.924  25.239  1.00 36.76           O  
ATOM   3300  CB  VAL B 116      38.770  67.192  28.232  1.00 36.87           C  
ATOM   3301  CG1 VAL B 116      38.834  67.884  29.581  1.00 35.27           C  
ATOM   3302  CG2 VAL B 116      37.806  67.938  27.307  1.00 35.85           C  
ATOM   3303  N   GLY B 117      39.864  65.082  26.394  1.00 37.06           N  
ATOM   3304  CA  GLY B 117      39.906  64.236  25.213  1.00 38.24           C  
ATOM   3305  C   GLY B 117      38.678  64.148  24.330  1.00 39.00           C  
ATOM   3306  O   GLY B 117      38.700  63.464  23.301  1.00 40.19           O  
ATOM   3307  N   CYS B 118      37.610  64.843  24.701  1.00 38.60           N  
ATOM   3308  CA  CYS B 118      36.402  64.782  23.909  1.00 37.25           C  
ATOM   3309  C   CYS B 118      35.471  65.951  24.168  1.00 36.42           C  
ATOM   3310  O   CYS B 118      35.301  66.375  25.314  1.00 36.69           O  
ATOM   3311  CB  CYS B 118      35.688  63.481  24.218  1.00 38.51           C  
ATOM   3312  SG  CYS B 118      34.108  63.305  23.407  1.00 43.62           S  
ATOM   3313  N   THR B 119      34.860  66.455  23.098  1.00 34.67           N  
ATOM   3314  CA  THR B 119      33.931  67.578  23.179  1.00 32.67           C  
ATOM   3315  C   THR B 119      32.773  67.298  24.138  1.00 33.54           C  
ATOM   3316  O   THR B 119      32.324  68.182  24.861  1.00 33.95           O  
ATOM   3317  CB  THR B 119      33.345  67.893  21.802  1.00 30.16           C  
ATOM   3318  OG1 THR B 119      34.350  67.683  20.809  1.00 30.32           O  
ATOM   3319  CG2 THR B 119      32.889  69.345  21.734  1.00 28.54           C  
ATOM   3320  N   ALA B 120      32.299  66.060  24.147  1.00 33.01           N  
ATOM   3321  CA  ALA B 120      31.189  65.686  25.006  1.00 33.92           C  
ATOM   3322  C   ALA B 120      31.462  65.917  26.484  1.00 34.37           C  
ATOM   3323  O   ALA B 120      30.553  66.285  27.235  1.00 34.43           O  
ATOM   3324  CB  ALA B 120      30.825  64.236  24.773  1.00 34.72           C  
ATOM   3325  N   THR B 121      32.707  65.692  26.898  1.00 34.58           N  
ATOM   3326  CA  THR B 121      33.096  65.866  28.298  1.00 34.61           C  
ATOM   3327  C   THR B 121      32.772  67.271  28.749  1.00 34.78           C  
ATOM   3328  O   THR B 121      32.364  67.496  29.889  1.00 34.73           O  
ATOM   3329  CB  THR B 121      34.605  65.671  28.509  1.00 35.19           C  
ATOM   3330  OG1 THR B 121      35.014  64.395  27.998  1.00 35.64           O  
ATOM   3331  CG2 THR B 121      34.932  65.759  29.993  1.00 33.45           C  
ATOM   3332  N   ILE B 122      32.981  68.212  27.837  1.00 34.95           N  
ATOM   3333  CA  ILE B 122      32.713  69.610  28.110  1.00 35.34           C  
ATOM   3334  C   ILE B 122      31.211  69.842  28.195  1.00 35.67           C  
ATOM   3335  O   ILE B 122      30.736  70.427  29.159  1.00 35.86           O  
ATOM   3336  CB  ILE B 122      33.311  70.523  27.013  1.00 34.03           C  
ATOM   3337  CG1 ILE B 122      34.816  70.277  26.891  1.00 34.34           C  
ATOM   3338  CG2 ILE B 122      33.082  71.978  27.374  1.00 34.06           C  
ATOM   3339  CD1 ILE B 122      35.488  71.037  25.766  1.00 33.58           C  
ATOM   3340  N   LEU B 123      30.465  69.380  27.190  1.00 36.10           N  
ATOM   3341  CA  LEU B 123      29.013  69.552  27.178  1.00 36.38           C  
ATOM   3342  C   LEU B 123      28.442  69.055  28.505  1.00 37.86           C  
ATOM   3343  O   LEU B 123      27.647  69.743  29.154  1.00 36.81           O  
ATOM   3344  CB  LEU B 123      28.387  68.773  26.015  1.00 35.15           C  
ATOM   3345  CG  LEU B 123      28.773  69.214  24.597  1.00 35.65           C  
ATOM   3346  CD1 LEU B 123      28.245  68.196  23.576  1.00 34.70           C  
ATOM   3347  CD2 LEU B 123      28.235  70.627  24.321  1.00 32.99           C  
ATOM   3348  N   ASN B 124      28.862  67.860  28.913  1.00 38.88           N  
ATOM   3349  CA  ASN B 124      28.391  67.285  30.162  1.00 39.66           C  
ATOM   3350  C   ASN B 124      28.533  68.277  31.312  1.00 39.78           C  
ATOM   3351  O   ASN B 124      27.679  68.325  32.195  1.00 39.88           O  
ATOM   3352  CB  ASN B 124      29.156  66.005  30.478  1.00 41.51           C  
ATOM   3353  CG  ASN B 124      28.779  65.414  31.830  1.00 43.96           C  
ATOM   3354  OD1 ASN B 124      27.659  64.921  32.034  1.00 44.58           O  
ATOM   3355  ND2 ASN B 124      29.721  65.464  32.767  1.00 45.07           N  
ATOM   3356  N   LYS B 125      29.611  69.059  31.323  1.00 39.66           N  
ATOM   3357  CA  LYS B 125      29.783  70.064  32.382  1.00 40.21           C  
ATOM   3358  C   LYS B 125      28.698  71.121  32.202  1.00 40.52           C  
ATOM   3359  O   LYS B 125      28.049  71.543  33.156  1.00 40.29           O  
ATOM   3360  CB  LYS B 125      31.127  70.796  32.283  1.00 40.04           C  
ATOM   3361  CG  LYS B 125      32.376  70.018  32.633  1.00 41.22           C  
ATOM   3362  CD  LYS B 125      33.547  70.996  32.808  1.00 41.91           C  
ATOM   3363  CE  LYS B 125      34.880  70.277  33.008  1.00 42.52           C  
ATOM   3364  NZ  LYS B 125      36.017  71.183  33.373  1.00 43.45           N  
HETATM 3365  N   MSE B 126      28.524  71.545  30.952  1.00 40.86           N  
HETATM 3366  CA  MSE B 126      27.556  72.565  30.587  1.00 41.05           C  
HETATM 3367  C   MSE B 126      26.108  72.199  30.910  1.00 42.71           C  
HETATM 3368  O   MSE B 126      25.304  73.078  31.233  1.00 41.73           O  
HETATM 3369  CB  MSE B 126      27.722  72.891  29.105  1.00 40.03           C  
HETATM 3370  CG  MSE B 126      29.079  73.494  28.811  1.00 39.97           C  
HETATM 3371 SE   MSE B 126      29.377  73.918  26.964  1.00 39.93          SE  
HETATM 3372  CE  MSE B 126      28.347  75.546  26.909  1.00 39.84           C  
ATOM   3373  N   TYR B 127      25.760  70.917  30.815  1.00 44.02           N  
ATOM   3374  CA  TYR B 127      24.398  70.515  31.150  1.00 44.99           C  
ATOM   3375  C   TYR B 127      24.189  70.810  32.635  1.00 46.42           C  
ATOM   3376  O   TYR B 127      23.207  71.442  33.019  1.00 47.12           O  
ATOM   3377  CB  TYR B 127      24.174  69.015  30.907  1.00 44.46           C  
ATOM   3378  CG  TYR B 127      23.561  68.677  29.571  1.00 44.42           C  
ATOM   3379  CD1 TYR B 127      24.357  68.275  28.499  1.00 44.49           C  
ATOM   3380  CD2 TYR B 127      22.185  68.792  29.369  1.00 43.33           C  
ATOM   3381  CE1 TYR B 127      23.798  67.999  27.257  1.00 43.51           C  
ATOM   3382  CE2 TYR B 127      21.618  68.519  28.131  1.00 43.01           C  
ATOM   3383  CZ  TYR B 127      22.434  68.126  27.080  1.00 43.09           C  
ATOM   3384  OH  TYR B 127      21.901  67.885  25.839  1.00 43.33           O  
ATOM   3385  N   LYS B 128      25.125  70.356  33.467  1.00 46.49           N  
ATOM   3386  CA  LYS B 128      25.013  70.560  34.900  1.00 46.68           C  
ATOM   3387  C   LYS B 128      25.106  72.016  35.240  1.00 46.34           C  
ATOM   3388  O   LYS B 128      24.436  72.485  36.133  1.00 46.89           O  
ATOM   3389  CB  LYS B 128      26.113  69.820  35.649  1.00 47.92           C  
ATOM   3390  CG  LYS B 128      26.272  68.350  35.286  1.00 49.63           C  
ATOM   3391  CD  LYS B 128      27.335  67.715  36.176  1.00 50.37           C  
ATOM   3392  CE  LYS B 128      28.035  66.568  35.481  1.00 50.17           C  
ATOM   3393  NZ  LYS B 128      29.202  66.141  36.302  1.00 50.73           N  
ATOM   3394  N   GLU B 129      25.946  72.740  34.530  1.00 47.42           N  
ATOM   3395  CA  GLU B 129      26.102  74.149  34.823  1.00 49.80           C  
ATOM   3396  C   GLU B 129      24.800  74.897  34.615  1.00 51.65           C  
ATOM   3397  O   GLU B 129      24.483  75.824  35.351  1.00 51.93           O  
ATOM   3398  CB  GLU B 129      27.224  74.742  33.966  1.00 50.13           C  
ATOM   3399  CG  GLU B 129      28.599  74.196  34.346  1.00 51.56           C  
ATOM   3400  CD  GLU B 129      29.740  74.799  33.556  1.00 52.59           C  
ATOM   3401  OE1 GLU B 129      30.910  74.508  33.891  1.00 52.31           O  
ATOM   3402  OE2 GLU B 129      29.472  75.555  32.602  1.00 54.73           O  
ATOM   3403  N   ASN B 130      24.036  74.478  33.614  1.00 54.78           N  
ATOM   3404  CA  ASN B 130      22.755  75.109  33.296  1.00 57.43           C  
ATOM   3405  C   ASN B 130      21.596  74.365  33.937  1.00 59.79           C  
ATOM   3406  O   ASN B 130      20.427  74.692  33.710  1.00 59.96           O  
ATOM   3407  CB  ASN B 130      22.557  75.136  31.781  1.00 56.12           C  
ATOM   3408  CG  ASN B 130      23.264  76.285  31.142  1.00 55.37           C  
ATOM   3409  OD1 ASN B 130      22.835  77.434  31.275  1.00 55.35           O  
ATOM   3410  ND2 ASN B 130      24.368  75.999  30.459  1.00 55.07           N  
ATOM   3411  N   ASN B 131      21.932  73.362  34.739  1.00 62.54           N  
ATOM   3412  CA  ASN B 131      20.926  72.551  35.389  1.00 65.27           C  
ATOM   3413  C   ASN B 131      19.840  72.143  34.389  1.00 65.78           C  
ATOM   3414  O   ASN B 131      18.736  72.692  34.368  1.00 66.42           O  
ATOM   3415  CB  ASN B 131      20.313  73.302  36.567  1.00 67.29           C  
ATOM   3416  CG  ASN B 131      19.175  72.525  37.208  1.00 70.91           C  
ATOM   3417  OD1 ASN B 131      19.224  71.289  37.295  1.00 72.36           O  
ATOM   3418  ND2 ASN B 131      18.145  73.237  37.663  1.00 72.36           N  
ATOM   3419  N   VAL B 132      20.178  71.182  33.546  1.00 65.78           N  
ATOM   3420  CA  VAL B 132      19.255  70.676  32.556  1.00 66.54           C  
ATOM   3421  C   VAL B 132      19.437  69.177  32.610  1.00 67.44           C  
ATOM   3422  O   VAL B 132      20.552  68.682  32.448  1.00 68.09           O  
ATOM   3423  CB  VAL B 132      19.615  71.181  31.142  1.00 66.66           C  
ATOM   3424  CG1 VAL B 132      18.786  70.434  30.091  1.00 66.62           C  
ATOM   3425  CG2 VAL B 132      19.395  72.688  31.055  1.00 65.20           C  
ATOM   3426  N   LYS B 133      18.357  68.454  32.860  1.00 68.41           N  
ATOM   3427  CA  LYS B 133      18.448  67.004  32.931  1.00 69.63           C  
ATOM   3428  C   LYS B 133      18.830  66.437  31.554  1.00 69.29           C  
ATOM   3429  O   LYS B 133      18.357  66.919  30.510  1.00 69.07           O  
ATOM   3430  CB  LYS B 133      17.106  66.429  33.429  1.00 71.28           C  
ATOM   3431  CG  LYS B 133      17.043  64.900  33.556  1.00 72.96           C  
ATOM   3432  CD  LYS B 133      15.804  64.458  34.330  1.00 73.90           C  
ATOM   3433  CE  LYS B 133      15.317  63.085  33.877  1.00 74.93           C  
ATOM   3434  NZ  LYS B 133      14.840  63.092  32.448  1.00 75.37           N  
ATOM   3435  N   ILE B 134      19.703  65.431  31.560  1.00 68.68           N  
ATOM   3436  CA  ILE B 134      20.146  64.795  30.329  1.00 69.23           C  
ATOM   3437  C   ILE B 134      19.287  63.582  29.976  1.00 70.80           C  
ATOM   3438  O   ILE B 134      19.229  62.605  30.728  1.00 70.79           O  
ATOM   3439  CB  ILE B 134      21.602  64.333  30.447  1.00 68.49           C  
ATOM   3440  CG1 ILE B 134      22.519  65.550  30.582  1.00 68.20           C  
ATOM   3441  CG2 ILE B 134      21.978  63.484  29.233  1.00 68.17           C  
ATOM   3442  CD1 ILE B 134      23.964  65.199  30.888  1.00 67.40           C  
ATOM   3443  N   GLU B 135      18.624  63.647  28.827  1.00 72.66           N  
ATOM   3444  CA  GLU B 135      17.776  62.542  28.381  1.00 74.29           C  
ATOM   3445  C   GLU B 135      18.610  61.282  28.153  1.00 73.87           C  
ATOM   3446  O   GLU B 135      19.673  61.332  27.522  1.00 72.87           O  
ATOM   3447  CB  GLU B 135      17.037  62.919  27.084  1.00 76.46           C  
ATOM   3448  CG  GLU B 135      15.781  63.797  27.283  1.00 79.49           C  
ATOM   3449  CD  GLU B 135      15.205  64.327  25.960  1.00 81.57           C  
ATOM   3450  OE1 GLU B 135      15.131  63.555  24.972  1.00 82.76           O  
ATOM   3451  OE2 GLU B 135      14.819  65.518  25.913  1.00 82.17           O  
ATOM   3452  N   LYS B 136      18.122  60.163  28.686  1.00 73.76           N  
ATOM   3453  CA  LYS B 136      18.794  58.874  28.547  1.00 73.62           C  
ATOM   3454  C   LYS B 136      19.303  58.727  27.116  1.00 71.93           C  
ATOM   3455  O   LYS B 136      20.459  58.397  26.884  1.00 71.55           O  
ATOM   3456  CB  LYS B 136      17.813  57.730  28.870  1.00 75.67           C  
ATOM   3457  CG  LYS B 136      18.380  56.313  28.664  1.00 77.89           C  
ATOM   3458  CD  LYS B 136      17.279  55.236  28.636  1.00 79.82           C  
ATOM   3459  CE  LYS B 136      16.512  55.132  29.964  1.00 81.38           C  
ATOM   3460  NZ  LYS B 136      17.347  54.627  31.108  1.00 82.11           N  
ATOM   3461  N   GLU B 137      18.419  58.989  26.164  1.00 70.54           N  
ATOM   3462  CA  GLU B 137      18.735  58.883  24.744  1.00 69.73           C  
ATOM   3463  C   GLU B 137      20.063  59.534  24.336  1.00 67.32           C  
ATOM   3464  O   GLU B 137      20.952  58.868  23.786  1.00 67.13           O  
ATOM   3465  CB  GLU B 137      17.585  59.491  23.913  1.00 72.16           C  
ATOM   3466  CG  GLU B 137      16.281  58.684  23.910  1.00 74.58           C  
ATOM   3467  CD  GLU B 137      16.389  57.405  23.074  1.00 76.83           C  
ATOM   3468  OE1 GLU B 137      15.395  56.646  22.976  1.00 78.31           O  
ATOM   3469  OE2 GLU B 137      17.477  57.160  22.509  1.00 77.13           O  
ATOM   3470  N   ILE B 138      20.192  60.834  24.601  1.00 64.75           N  
ATOM   3471  CA  ILE B 138      21.401  61.575  24.224  1.00 61.39           C  
ATOM   3472  C   ILE B 138      22.621  61.253  25.092  1.00 59.27           C  
ATOM   3473  O   ILE B 138      23.742  61.209  24.576  1.00 58.40           O  
ATOM   3474  CB  ILE B 138      21.161  63.120  24.233  1.00 60.90           C  
ATOM   3475  CG1 ILE B 138      20.766  63.586  25.637  1.00 59.88           C  
ATOM   3476  CG2 ILE B 138      20.071  63.492  23.228  1.00 59.16           C  
ATOM   3477  CD1 ILE B 138      20.505  65.059  25.705  1.00 59.98           C  
ATOM   3478  N   ALA B 139      22.415  61.039  26.396  1.00 56.05           N  
ATOM   3479  CA  ALA B 139      23.530  60.698  27.276  1.00 52.62           C  
ATOM   3480  C   ALA B 139      24.340  59.586  26.598  1.00 50.43           C  
ATOM   3481  O   ALA B 139      25.565  59.573  26.648  1.00 50.27           O  
ATOM   3482  CB  ALA B 139      23.016  60.232  28.626  1.00 51.73           C  
ATOM   3483  N   GLY B 140      23.641  58.669  25.944  1.00 47.96           N  
ATOM   3484  CA  GLY B 140      24.307  57.582  25.254  1.00 46.61           C  
ATOM   3485  C   GLY B 140      25.187  58.073  24.116  1.00 45.45           C  
ATOM   3486  O   GLY B 140      26.304  57.576  23.920  1.00 45.08           O  
ATOM   3487  N   LEU B 141      24.684  59.040  23.350  1.00 43.63           N  
ATOM   3488  CA  LEU B 141      25.460  59.605  22.241  1.00 42.19           C  
ATOM   3489  C   LEU B 141      26.734  60.264  22.780  1.00 41.75           C  
ATOM   3490  O   LEU B 141      27.808  60.174  22.173  1.00 41.34           O  
ATOM   3491  CB  LEU B 141      24.641  60.658  21.498  1.00 39.70           C  
ATOM   3492  CG  LEU B 141      23.500  60.131  20.662  1.00 37.68           C  
ATOM   3493  CD1 LEU B 141      22.696  61.295  20.160  1.00 36.89           C  
ATOM   3494  CD2 LEU B 141      24.066  59.310  19.517  1.00 35.76           C  
HETATM 3495  N   MSE B 142      26.598  60.935  23.923  1.00 40.38           N  
HETATM 3496  CA  MSE B 142      27.721  61.604  24.545  1.00 39.06           C  
HETATM 3497  C   MSE B 142      28.722  60.549  24.987  1.00 38.80           C  
HETATM 3498  O   MSE B 142      29.914  60.636  24.677  1.00 38.32           O  
HETATM 3499  CB  MSE B 142      27.232  62.440  25.725  1.00 39.47           C  
HETATM 3500  CG  MSE B 142      26.335  63.585  25.301  1.00 39.90           C  
HETATM 3501 SE   MSE B 142      25.878  64.786  26.736  1.00 49.23          SE  
HETATM 3502  CE  MSE B 142      24.005  64.379  26.853  1.00 44.27           C  
ATOM   3503  N   LEU B 143      28.222  59.541  25.692  1.00 37.50           N  
ATOM   3504  CA  LEU B 143      29.054  58.453  26.174  1.00 36.71           C  
ATOM   3505  C   LEU B 143      29.740  57.829  24.954  1.00 37.16           C  
ATOM   3506  O   LEU B 143      30.926  57.489  24.994  1.00 37.84           O  
ATOM   3507  CB  LEU B 143      28.181  57.432  26.914  1.00 35.74           C  
ATOM   3508  CG  LEU B 143      28.797  56.207  27.599  1.00 35.97           C  
ATOM   3509  CD1 LEU B 143      28.936  55.059  26.593  1.00 36.97           C  
ATOM   3510  CD2 LEU B 143      30.146  56.574  28.207  1.00 35.49           C  
ATOM   3511  N   SER B 144      28.999  57.698  23.862  1.00 36.20           N  
ATOM   3512  CA  SER B 144      29.570  57.137  22.657  1.00 37.56           C  
ATOM   3513  C   SER B 144      30.758  57.996  22.231  1.00 38.05           C  
ATOM   3514  O   SER B 144      31.871  57.498  22.046  1.00 38.24           O  
ATOM   3515  CB  SER B 144      28.530  57.122  21.527  1.00 39.86           C  
ATOM   3516  OG  SER B 144      27.373  56.362  21.861  1.00 40.84           O  
ATOM   3517  N   ALA B 145      30.515  59.294  22.078  1.00 38.14           N  
ATOM   3518  CA  ALA B 145      31.567  60.214  21.655  1.00 38.18           C  
ATOM   3519  C   ALA B 145      32.822  60.093  22.534  1.00 37.21           C  
ATOM   3520  O   ALA B 145      33.948  60.017  22.010  1.00 37.55           O  
ATOM   3521  CB  ALA B 145      31.035  61.663  21.648  1.00 38.75           C  
ATOM   3522  N   ILE B 146      32.647  60.063  23.856  1.00 34.70           N  
ATOM   3523  CA  ILE B 146      33.815  59.939  24.725  1.00 34.07           C  
ATOM   3524  C   ILE B 146      34.561  58.648  24.411  1.00 35.83           C  
ATOM   3525  O   ILE B 146      35.767  58.671  24.149  1.00 35.96           O  
ATOM   3526  CB  ILE B 146      33.440  59.949  26.201  1.00 30.85           C  
ATOM   3527  CG1 ILE B 146      32.808  61.289  26.544  1.00 30.09           C  
ATOM   3528  CG2 ILE B 146      34.672  59.738  27.044  1.00 28.38           C  
ATOM   3529  CD1 ILE B 146      32.219  61.353  27.909  1.00 28.32           C  
ATOM   3530  N   ILE B 147      33.845  57.527  24.425  1.00 36.67           N  
ATOM   3531  CA  ILE B 147      34.463  56.238  24.119  1.00 37.59           C  
ATOM   3532  C   ILE B 147      35.228  56.377  22.796  1.00 39.23           C  
ATOM   3533  O   ILE B 147      36.416  56.067  22.712  1.00 40.16           O  
ATOM   3534  CB  ILE B 147      33.401  55.094  23.954  1.00 36.55           C  
ATOM   3535  CG1 ILE B 147      32.537  54.944  25.216  1.00 35.58           C  
ATOM   3536  CG2 ILE B 147      34.107  53.782  23.672  1.00 36.02           C  
ATOM   3537  CD1 ILE B 147      33.294  54.507  26.439  1.00 34.87           C  
ATOM   3538  N   SER B 148      34.540  56.864  21.772  1.00 40.45           N  
ATOM   3539  CA  SER B 148      35.131  57.028  20.455  1.00 42.52           C  
ATOM   3540  C   SER B 148      36.444  57.819  20.454  1.00 44.21           C  
ATOM   3541  O   SER B 148      37.466  57.348  19.921  1.00 45.02           O  
ATOM   3542  CB  SER B 148      34.110  57.691  19.516  1.00 41.67           C  
ATOM   3543  OG  SER B 148      34.718  58.146  18.316  1.00 42.37           O  
ATOM   3544  N   ASP B 149      36.419  59.012  21.049  1.00 44.94           N  
ATOM   3545  CA  ASP B 149      37.613  59.858  21.080  1.00 46.42           C  
ATOM   3546  C   ASP B 149      38.736  59.329  21.979  1.00 46.93           C  
ATOM   3547  O   ASP B 149      39.919  59.517  21.677  1.00 46.79           O  
ATOM   3548  CB  ASP B 149      37.251  61.296  21.503  1.00 46.28           C  
ATOM   3549  CG  ASP B 149      37.026  62.238  20.306  1.00 47.31           C  
ATOM   3550  OD1 ASP B 149      37.333  61.853  19.147  1.00 46.46           O  
ATOM   3551  OD2 ASP B 149      36.551  63.379  20.537  1.00 47.55           O  
ATOM   3552  N   SER B 150      38.376  58.661  23.071  1.00 47.52           N  
ATOM   3553  CA  SER B 150      39.388  58.144  23.989  1.00 48.41           C  
ATOM   3554  C   SER B 150      39.794  56.696  23.746  1.00 49.66           C  
ATOM   3555  O   SER B 150      40.554  56.133  24.544  1.00 50.49           O  
ATOM   3556  CB  SER B 150      38.914  58.284  25.436  1.00 47.36           C  
ATOM   3557  OG  SER B 150      37.761  57.503  25.678  1.00 46.24           O  
ATOM   3558  N   LEU B 151      39.303  56.102  22.653  1.00 49.53           N  
ATOM   3559  CA  LEU B 151      39.617  54.714  22.334  1.00 48.97           C  
ATOM   3560  C   LEU B 151      39.442  53.894  23.594  1.00 49.84           C  
ATOM   3561  O   LEU B 151      40.330  53.157  24.013  1.00 49.81           O  
ATOM   3562  CB  LEU B 151      41.048  54.597  21.835  1.00 48.58           C  
ATOM   3563  CG  LEU B 151      41.247  55.116  20.417  1.00 48.85           C  
ATOM   3564  CD1 LEU B 151      42.727  55.182  20.074  1.00 49.12           C  
ATOM   3565  CD2 LEU B 151      40.516  54.203  19.463  1.00 49.90           C  
ATOM   3566  N   LEU B 152      38.279  54.062  24.206  1.00 50.71           N  
ATOM   3567  CA  LEU B 152      37.923  53.366  25.425  1.00 51.84           C  
ATOM   3568  C   LEU B 152      38.874  53.697  26.579  1.00 52.06           C  
ATOM   3569  O   LEU B 152      39.365  52.807  27.277  1.00 52.57           O  
ATOM   3570  CB  LEU B 152      37.880  51.857  25.163  1.00 52.21           C  
ATOM   3571  CG  LEU B 152      36.913  51.109  26.085  1.00 53.06           C  
ATOM   3572  CD1 LEU B 152      35.509  51.679  25.915  1.00 52.40           C  
ATOM   3573  CD2 LEU B 152      36.934  49.626  25.764  1.00 53.31           C  
ATOM   3574  N   PHE B 153      39.126  54.991  26.764  1.00 52.33           N  
ATOM   3575  CA  PHE B 153      39.994  55.488  27.836  1.00 53.57           C  
ATOM   3576  C   PHE B 153      41.469  55.118  27.701  1.00 53.85           C  
ATOM   3577  O   PHE B 153      42.268  55.378  28.613  1.00 52.80           O  
ATOM   3578  CB  PHE B 153      39.481  55.000  29.192  1.00 53.54           C  
ATOM   3579  CG  PHE B 153      38.003  55.085  29.329  1.00 54.77           C  
ATOM   3580  CD1 PHE B 153      37.242  53.937  29.470  1.00 55.49           C  
ATOM   3581  CD2 PHE B 153      37.361  56.315  29.282  1.00 55.91           C  
ATOM   3582  CE1 PHE B 153      35.853  54.008  29.562  1.00 56.85           C  
ATOM   3583  CE2 PHE B 153      35.970  56.400  29.371  1.00 57.08           C  
ATOM   3584  CZ  PHE B 153      35.215  55.241  29.512  1.00 57.03           C  
ATOM   3585  N   LYS B 154      41.829  54.524  26.566  1.00 54.33           N  
ATOM   3586  CA  LYS B 154      43.203  54.114  26.344  1.00 55.13           C  
ATOM   3587  C   LYS B 154      44.017  55.171  25.624  1.00 54.74           C  
ATOM   3588  O   LYS B 154      45.245  55.103  25.610  1.00 55.83           O  
ATOM   3589  CB  LYS B 154      43.245  52.798  25.561  1.00 56.47           C  
ATOM   3590  CG  LYS B 154      42.824  51.576  26.370  1.00 59.22           C  
ATOM   3591  CD  LYS B 154      43.770  51.342  27.558  1.00 62.00           C  
ATOM   3592  CE  LYS B 154      43.344  50.139  28.412  1.00 63.01           C  
ATOM   3593  NZ  LYS B 154      44.228  49.959  29.608  1.00 63.87           N  
ATOM   3594  N   SER B 155      43.335  56.150  25.039  1.00 54.19           N  
ATOM   3595  CA  SER B 155      44.007  57.221  24.312  1.00 55.02           C  
ATOM   3596  C   SER B 155      44.947  58.076  25.173  1.00 55.10           C  
ATOM   3597  O   SER B 155      44.674  58.338  26.347  1.00 55.62           O  
ATOM   3598  CB  SER B 155      42.973  58.130  23.657  1.00 54.79           C  
ATOM   3599  OG  SER B 155      43.601  59.283  23.125  1.00 56.39           O  
ATOM   3600  N   PRO B 156      46.065  58.538  24.586  1.00 54.25           N  
ATOM   3601  CA  PRO B 156      47.037  59.367  25.304  1.00 53.55           C  
ATOM   3602  C   PRO B 156      46.458  60.720  25.729  1.00 52.97           C  
ATOM   3603  O   PRO B 156      46.976  61.382  26.626  1.00 52.40           O  
ATOM   3604  CB  PRO B 156      48.160  59.522  24.286  1.00 53.17           C  
ATOM   3605  CG  PRO B 156      47.420  59.529  22.986  1.00 53.83           C  
ATOM   3606  CD  PRO B 156      46.448  58.391  23.170  1.00 54.20           C  
ATOM   3607  N   THR B 157      45.376  61.114  25.068  1.00 52.66           N  
ATOM   3608  CA  THR B 157      44.714  62.386  25.315  1.00 51.61           C  
ATOM   3609  C   THR B 157      43.591  62.259  26.327  1.00 50.57           C  
ATOM   3610  O   THR B 157      43.106  63.264  26.836  1.00 50.44           O  
ATOM   3611  CB  THR B 157      44.097  62.949  24.020  1.00 52.35           C  
ATOM   3612  OG1 THR B 157      42.949  62.161  23.670  1.00 52.89           O  
ATOM   3613  CG2 THR B 157      45.118  62.908  22.866  1.00 52.04           C  
ATOM   3614  N   CYS B 158      43.167  61.032  26.607  1.00 49.05           N  
ATOM   3615  CA  CYS B 158      42.087  60.818  27.556  1.00 47.78           C  
ATOM   3616  C   CYS B 158      42.428  61.453  28.895  1.00 47.18           C  
ATOM   3617  O   CYS B 158      43.588  61.534  29.271  1.00 46.92           O  
ATOM   3618  CB  CYS B 158      41.820  59.328  27.737  1.00 47.44           C  
ATOM   3619  SG  CYS B 158      40.433  58.968  28.878  1.00 46.35           S  
ATOM   3620  N   THR B 159      41.407  61.889  29.618  1.00 47.32           N  
ATOM   3621  CA  THR B 159      41.609  62.557  30.894  1.00 48.31           C  
ATOM   3622  C   THR B 159      40.724  62.037  31.976  1.00 48.42           C  
ATOM   3623  O   THR B 159      39.690  61.454  31.708  1.00 49.19           O  
ATOM   3624  CB  THR B 159      41.306  64.040  30.772  1.00 49.39           C  
ATOM   3625  OG1 THR B 159      42.306  64.656  29.952  1.00 51.44           O  
ATOM   3626  CG2 THR B 159      41.261  64.703  32.139  1.00 49.66           C  
ATOM   3627  N   ASP B 160      41.126  62.290  33.209  1.00 48.88           N  
ATOM   3628  CA  ASP B 160      40.358  61.867  34.363  1.00 50.72           C  
ATOM   3629  C   ASP B 160      38.946  62.426  34.287  1.00 49.77           C  
ATOM   3630  O   ASP B 160      38.007  61.817  34.791  1.00 49.60           O  
ATOM   3631  CB  ASP B 160      41.048  62.353  35.628  1.00 54.62           C  
ATOM   3632  CG  ASP B 160      42.503  61.938  35.676  1.00 59.14           C  
ATOM   3633  OD1 ASP B 160      42.762  60.740  35.947  1.00 61.29           O  
ATOM   3634  OD2 ASP B 160      43.381  62.802  35.419  1.00 60.79           O  
ATOM   3635  N   GLN B 161      38.804  63.583  33.646  1.00 49.60           N  
ATOM   3636  CA  GLN B 161      37.497  64.224  33.484  1.00 48.84           C  
ATOM   3637  C   GLN B 161      36.655  63.479  32.467  1.00 48.25           C  
ATOM   3638  O   GLN B 161      35.437  63.348  32.629  1.00 47.74           O  
ATOM   3639  CB  GLN B 161      37.639  65.651  32.982  1.00 49.35           C  
ATOM   3640  CG  GLN B 161      38.377  66.598  33.887  1.00 49.29           C  
ATOM   3641  CD  GLN B 161      38.074  68.029  33.523  1.00 49.14           C  
ATOM   3642  OE1 GLN B 161      36.973  68.520  33.783  1.00 48.40           O  
ATOM   3643  NE2 GLN B 161      39.037  68.706  32.897  1.00 48.85           N  
ATOM   3644  N   ASP B 162      37.313  63.029  31.400  1.00 47.28           N  
ATOM   3645  CA  ASP B 162      36.642  62.287  30.346  1.00 45.97           C  
ATOM   3646  C   ASP B 162      36.084  61.000  30.949  1.00 45.77           C  
ATOM   3647  O   ASP B 162      34.926  60.640  30.727  1.00 45.77           O  
ATOM   3648  CB  ASP B 162      37.637  61.970  29.228  1.00 44.68           C  
ATOM   3649  CG  ASP B 162      38.127  63.217  28.517  1.00 45.78           C  
ATOM   3650  OD1 ASP B 162      37.427  63.714  27.607  1.00 45.90           O  
ATOM   3651  OD2 ASP B 162      39.210  63.717  28.873  1.00 45.15           O  
ATOM   3652  N   VAL B 163      36.916  60.332  31.739  1.00 45.11           N  
ATOM   3653  CA  VAL B 163      36.553  59.075  32.366  1.00 44.76           C  
ATOM   3654  C   VAL B 163      35.434  59.224  33.373  1.00 44.84           C  
ATOM   3655  O   VAL B 163      34.503  58.415  33.402  1.00 44.79           O  
ATOM   3656  CB  VAL B 163      37.768  58.443  33.060  1.00 44.39           C  
ATOM   3657  CG1 VAL B 163      37.349  57.200  33.808  1.00 44.94           C  
ATOM   3658  CG2 VAL B 163      38.831  58.104  32.019  1.00 44.05           C  
ATOM   3659  N   ALA B 164      35.518  60.251  34.206  1.00 45.31           N  
ATOM   3660  CA  ALA B 164      34.478  60.458  35.202  1.00 47.04           C  
ATOM   3661  C   ALA B 164      33.173  60.829  34.516  1.00 48.17           C  
ATOM   3662  O   ALA B 164      32.088  60.476  34.996  1.00 48.94           O  
ATOM   3663  CB  ALA B 164      34.880  61.539  36.176  1.00 45.87           C  
ATOM   3664  N   ALA B 165      33.291  61.539  33.394  1.00 48.62           N  
ATOM   3665  CA  ALA B 165      32.136  61.961  32.611  1.00 49.31           C  
ATOM   3666  C   ALA B 165      31.496  60.768  31.930  1.00 49.77           C  
ATOM   3667  O   ALA B 165      30.271  60.653  31.888  1.00 50.42           O  
ATOM   3668  CB  ALA B 165      32.551  62.961  31.575  1.00 49.18           C  
ATOM   3669  N   ALA B 166      32.326  59.886  31.388  1.00 50.30           N  
ATOM   3670  CA  ALA B 166      31.810  58.713  30.718  1.00 51.92           C  
ATOM   3671  C   ALA B 166      31.049  57.872  31.724  1.00 53.45           C  
ATOM   3672  O   ALA B 166      29.939  57.436  31.448  1.00 54.23           O  
ATOM   3673  CB  ALA B 166      32.941  57.910  30.094  1.00 50.89           C  
ATOM   3674  N   LYS B 167      31.635  57.666  32.897  1.00 55.65           N  
ATOM   3675  CA  LYS B 167      30.996  56.862  33.942  1.00 59.06           C  
ATOM   3676  C   LYS B 167      29.610  57.383  34.274  1.00 58.91           C  
ATOM   3677  O   LYS B 167      28.634  56.642  34.336  1.00 58.11           O  
ATOM   3678  CB  LYS B 167      31.845  56.879  35.215  1.00 61.77           C  
ATOM   3679  CG  LYS B 167      32.431  55.517  35.603  1.00 65.89           C  
ATOM   3680  CD  LYS B 167      33.327  54.915  34.493  1.00 69.60           C  
ATOM   3681  CE  LYS B 167      33.867  53.520  34.870  1.00 71.25           C  
ATOM   3682  NZ  LYS B 167      34.755  52.946  33.799  1.00 72.73           N  
ATOM   3683  N   GLU B 168      29.554  58.683  34.492  1.00 59.92           N  
ATOM   3684  CA  GLU B 168      28.333  59.380  34.830  1.00 61.39           C  
ATOM   3685  C   GLU B 168      27.264  59.248  33.736  1.00 61.49           C  
ATOM   3686  O   GLU B 168      26.095  58.954  34.025  1.00 60.65           O  
ATOM   3687  CB  GLU B 168      28.696  60.837  35.070  1.00 62.95           C  
ATOM   3688  CG  GLU B 168      27.616  61.673  35.663  1.00 66.69           C  
ATOM   3689  CD  GLU B 168      28.119  63.049  36.048  1.00 68.58           C  
ATOM   3690  OE1 GLU B 168      27.271  63.918  36.356  1.00 70.82           O  
ATOM   3691  OE2 GLU B 168      29.355  63.258  36.049  1.00 68.26           O  
ATOM   3692  N   LEU B 169      27.676  59.462  32.485  1.00 62.38           N  
ATOM   3693  CA  LEU B 169      26.775  59.360  31.325  1.00 62.94           C  
ATOM   3694  C   LEU B 169      26.292  57.917  31.081  1.00 63.94           C  
ATOM   3695  O   LEU B 169      25.103  57.682  30.844  1.00 64.13           O  
ATOM   3696  CB  LEU B 169      27.474  59.889  30.064  1.00 61.10           C  
ATOM   3697  CG  LEU B 169      27.817  61.384  30.011  1.00 59.82           C  
ATOM   3698  CD1 LEU B 169      28.680  61.652  28.797  1.00 58.99           C  
ATOM   3699  CD2 LEU B 169      26.550  62.210  29.956  1.00 59.31           C  
ATOM   3700  N   ALA B 170      27.220  56.962  31.138  1.00 64.72           N  
ATOM   3701  CA  ALA B 170      26.895  55.555  30.939  1.00 64.95           C  
ATOM   3702  C   ALA B 170      25.799  55.089  31.909  1.00 65.79           C  
ATOM   3703  O   ALA B 170      24.987  54.231  31.558  1.00 66.38           O  
ATOM   3704  CB  ALA B 170      28.148  54.700  31.110  1.00 64.04           C  
ATOM   3705  N   GLU B 171      25.772  55.632  33.124  1.00 66.22           N  
ATOM   3706  CA  GLU B 171      24.735  55.234  34.070  1.00 67.70           C  
ATOM   3707  C   GLU B 171      23.391  55.761  33.602  1.00 67.95           C  
ATOM   3708  O   GLU B 171      22.403  55.018  33.518  1.00 68.01           O  
ATOM   3709  CB  GLU B 171      25.007  55.779  35.469  1.00 69.00           C  
ATOM   3710  CG  GLU B 171      23.759  55.750  36.347  1.00 71.98           C  
ATOM   3711  CD  GLU B 171      24.067  55.496  37.806  1.00 74.50           C  
ATOM   3712  OE1 GLU B 171      23.109  55.377  38.605  1.00 74.77           O  
ATOM   3713  OE2 GLU B 171      25.267  55.410  38.152  1.00 76.31           O  
ATOM   3714  N   ILE B 172      23.358  57.053  33.308  1.00 67.63           N  
ATOM   3715  CA  ILE B 172      22.140  57.685  32.843  1.00 67.54           C  
ATOM   3716  C   ILE B 172      21.574  56.978  31.608  1.00 67.36           C  
ATOM   3717  O   ILE B 172      20.374  56.701  31.536  1.00 67.41           O  
ATOM   3718  CB  ILE B 172      22.402  59.164  32.531  1.00 66.92           C  
ATOM   3719  CG1 ILE B 172      22.805  59.879  33.824  1.00 66.48           C  
ATOM   3720  CG2 ILE B 172      21.166  59.803  31.915  1.00 67.58           C  
ATOM   3721  CD1 ILE B 172      22.992  61.356  33.657  1.00 65.61           C  
ATOM   3722  N   ALA B 173      22.447  56.678  30.651  1.00 67.60           N  
ATOM   3723  CA  ALA B 173      22.051  56.001  29.417  1.00 67.89           C  
ATOM   3724  C   ALA B 173      21.728  54.538  29.667  1.00 68.52           C  
ATOM   3725  O   ALA B 173      21.319  53.831  28.747  1.00 68.36           O  
ATOM   3726  CB  ALA B 173      23.163  56.106  28.380  1.00 67.38           C  
ATOM   3727  N   GLY B 174      21.922  54.098  30.913  1.00 69.19           N  
ATOM   3728  CA  GLY B 174      21.665  52.717  31.290  1.00 69.66           C  
ATOM   3729  C   GLY B 174      22.470  51.711  30.479  1.00 70.08           C  
ATOM   3730  O   GLY B 174      21.897  50.840  29.818  1.00 70.55           O  
ATOM   3731  N   VAL B 175      23.795  51.824  30.519  1.00 70.05           N  
ATOM   3732  CA  VAL B 175      24.657  50.916  29.772  1.00 70.81           C  
ATOM   3733  C   VAL B 175      25.956  50.694  30.546  1.00 71.72           C  
ATOM   3734  O   VAL B 175      26.172  51.302  31.603  1.00 70.87           O  
ATOM   3735  CB  VAL B 175      24.983  51.486  28.345  1.00 70.02           C  
ATOM   3736  CG1 VAL B 175      25.791  50.484  27.547  1.00 70.08           C  
ATOM   3737  CG2 VAL B 175      23.703  51.789  27.592  1.00 69.41           C  
ATOM   3738  N   ASP B 176      26.797  49.795  30.035  1.00 73.34           N  
ATOM   3739  CA  ASP B 176      28.085  49.511  30.655  1.00 75.05           C  
ATOM   3740  C   ASP B 176      29.144  50.126  29.760  1.00 75.34           C  
ATOM   3741  O   ASP B 176      29.379  49.653  28.634  1.00 74.15           O  
ATOM   3742  CB  ASP B 176      28.342  48.004  30.767  1.00 76.64           C  
ATOM   3743  CG  ASP B 176      29.609  47.686  31.557  1.00 77.36           C  
ATOM   3744  OD1 ASP B 176      30.070  46.524  31.491  1.00 76.95           O  
ATOM   3745  OD2 ASP B 176      30.132  48.596  32.246  1.00 78.33           O  
ATOM   3746  N   ALA B 177      29.767  51.184  30.278  1.00 75.91           N  
ATOM   3747  CA  ALA B 177      30.801  51.917  29.564  1.00 76.56           C  
ATOM   3748  C   ALA B 177      31.647  51.024  28.651  1.00 76.82           C  
ATOM   3749  O   ALA B 177      31.489  51.038  27.429  1.00 76.21           O  
ATOM   3750  CB  ALA B 177      31.694  52.652  30.571  1.00 76.64           C  
ATOM   3751  N   GLU B 178      32.527  50.231  29.254  1.00 78.04           N  
ATOM   3752  CA  GLU B 178      33.416  49.358  28.497  1.00 79.10           C  
ATOM   3753  C   GLU B 178      32.720  48.318  27.646  1.00 78.99           C  
ATOM   3754  O   GLU B 178      33.193  48.000  26.551  1.00 78.25           O  
ATOM   3755  CB  GLU B 178      34.422  48.664  29.429  1.00 80.77           C  
ATOM   3756  CG  GLU B 178      33.963  48.503  30.877  1.00 83.97           C  
ATOM   3757  CD  GLU B 178      34.131  49.781  31.706  1.00 85.84           C  
ATOM   3758  OE1 GLU B 178      35.268  50.313  31.759  1.00 86.69           O  
ATOM   3759  OE2 GLU B 178      33.130  50.246  32.305  1.00 86.24           O  
ATOM   3760  N   GLU B 179      31.604  47.786  28.132  1.00 79.15           N  
ATOM   3761  CA  GLU B 179      30.897  46.766  27.370  1.00 79.65           C  
ATOM   3762  C   GLU B 179      30.381  47.343  26.047  1.00 78.87           C  
ATOM   3763  O   GLU B 179      30.762  46.876  24.953  1.00 78.84           O  
ATOM   3764  CB  GLU B 179      29.742  46.193  28.191  1.00 81.02           C  
ATOM   3765  CG  GLU B 179      29.299  44.810  27.717  1.00 84.36           C  
ATOM   3766  CD  GLU B 179      28.190  44.217  28.574  1.00 86.20           C  
ATOM   3767  OE1 GLU B 179      28.407  44.036  29.802  1.00 87.08           O  
ATOM   3768  OE2 GLU B 179      27.103  43.935  28.014  1.00 86.77           O  
ATOM   3769  N   TYR B 180      29.522  48.360  26.154  1.00 76.87           N  
ATOM   3770  CA  TYR B 180      28.951  49.031  24.984  1.00 74.66           C  
ATOM   3771  C   TYR B 180      30.066  49.592  24.092  1.00 73.43           C  
ATOM   3772  O   TYR B 180      30.037  49.460  22.856  1.00 71.39           O  
ATOM   3773  CB  TYR B 180      28.043  50.176  25.446  1.00 74.27           C  
ATOM   3774  CG  TYR B 180      27.682  51.157  24.352  1.00 74.26           C  
ATOM   3775  CD1 TYR B 180      26.682  50.867  23.425  1.00 74.65           C  
ATOM   3776  CD2 TYR B 180      28.389  52.346  24.199  1.00 73.78           C  
ATOM   3777  CE1 TYR B 180      26.397  51.737  22.367  1.00 74.11           C  
ATOM   3778  CE2 TYR B 180      28.117  53.220  23.144  1.00 73.69           C  
ATOM   3779  CZ  TYR B 180      27.121  52.910  22.231  1.00 73.74           C  
ATOM   3780  OH  TYR B 180      26.858  53.767  21.183  1.00 72.66           O  
ATOM   3781  N   GLY B 181      31.040  50.221  24.754  1.00 72.70           N  
ATOM   3782  CA  GLY B 181      32.169  50.823  24.071  1.00 71.57           C  
ATOM   3783  C   GLY B 181      32.845  49.886  23.094  1.00 71.02           C  
ATOM   3784  O   GLY B 181      33.023  50.217  21.919  1.00 69.97           O  
ATOM   3785  N   LEU B 182      33.226  48.709  23.580  1.00 71.06           N  
ATOM   3786  CA  LEU B 182      33.886  47.730  22.733  1.00 70.55           C  
ATOM   3787  C   LEU B 182      33.064  47.424  21.494  1.00 70.10           C  
ATOM   3788  O   LEU B 182      33.588  47.431  20.375  1.00 69.39           O  
ATOM   3789  CB  LEU B 182      34.158  46.446  23.516  1.00 71.17           C  
ATOM   3790  CG  LEU B 182      35.596  46.377  24.027  1.00 72.02           C  
ATOM   3791  CD1 LEU B 182      35.745  45.232  25.010  1.00 71.82           C  
ATOM   3792  CD2 LEU B 182      36.550  46.225  22.838  1.00 71.86           C  
ATOM   3793  N   ASN B 183      31.774  47.167  21.692  1.00 69.80           N  
ATOM   3794  CA  ASN B 183      30.902  46.859  20.565  1.00 69.83           C  
ATOM   3795  C   ASN B 183      30.954  47.974  19.532  1.00 68.43           C  
ATOM   3796  O   ASN B 183      31.201  47.737  18.339  1.00 67.40           O  
ATOM   3797  CB  ASN B 183      29.459  46.660  21.043  1.00 71.57           C  
ATOM   3798  CG  ASN B 183      29.309  45.457  21.953  1.00 73.50           C  
ATOM   3799  OD1 ASN B 183      29.847  44.379  21.669  1.00 74.71           O  
ATOM   3800  ND2 ASN B 183      28.570  45.627  23.048  1.00 73.88           N  
HETATM 3801  N   MSE B 184      30.721  49.193  20.008  1.00 67.02           N  
HETATM 3802  CA  MSE B 184      30.736  50.354  19.143  1.00 66.17           C  
HETATM 3803  C   MSE B 184      32.074  50.447  18.409  1.00 67.01           C  
HETATM 3804  O   MSE B 184      32.126  50.505  17.175  1.00 66.47           O  
HETATM 3805  CB  MSE B 184      30.506  51.615  19.965  1.00 64.95           C  
HETATM 3806  CG  MSE B 184      30.457  52.862  19.122  1.00 63.12           C  
HETATM 3807 SE   MSE B 184      30.502  54.467  20.162  1.00 62.82          SE  
HETATM 3808  CE  MSE B 184      32.426  54.580  20.446  1.00 61.40           C  
ATOM   3809  N   LEU B 185      33.157  50.465  19.178  1.00 67.94           N  
ATOM   3810  CA  LEU B 185      34.493  50.544  18.605  1.00 69.35           C  
ATOM   3811  C   LEU B 185      34.664  49.490  17.515  1.00 70.76           C  
ATOM   3812  O   LEU B 185      35.190  49.777  16.436  1.00 70.69           O  
ATOM   3813  CB  LEU B 185      35.547  50.338  19.698  1.00 68.36           C  
ATOM   3814  CG  LEU B 185      35.748  51.504  20.667  1.00 68.32           C  
ATOM   3815  CD1 LEU B 185      36.659  51.099  21.816  1.00 67.74           C  
ATOM   3816  CD2 LEU B 185      36.346  52.675  19.907  1.00 68.87           C  
ATOM   3817  N   LYS B 186      34.205  48.275  17.805  1.00 72.45           N  
ATOM   3818  CA  LYS B 186      34.302  47.160  16.866  1.00 74.53           C  
ATOM   3819  C   LYS B 186      33.589  47.448  15.546  1.00 75.75           C  
ATOM   3820  O   LYS B 186      34.152  47.228  14.457  1.00 74.56           O  
ATOM   3821  CB  LYS B 186      33.728  45.886  17.507  1.00 75.15           C  
ATOM   3822  CG  LYS B 186      34.533  45.375  18.707  1.00 76.48           C  
ATOM   3823  CD  LYS B 186      34.011  44.054  19.268  1.00 76.90           C  
ATOM   3824  CE  LYS B 186      34.908  43.562  20.394  1.00 77.27           C  
ATOM   3825  NZ  LYS B 186      34.453  42.271  20.966  1.00 77.53           N  
ATOM   3826  N   ALA B 187      32.353  47.941  15.653  1.00 77.13           N  
ATOM   3827  CA  ALA B 187      31.548  48.272  14.484  1.00 78.87           C  
ATOM   3828  C   ALA B 187      32.315  49.242  13.582  1.00 80.70           C  
ATOM   3829  O   ALA B 187      31.883  49.552  12.465  1.00 80.31           O  
ATOM   3830  CB  ALA B 187      30.218  48.884  14.922  1.00 77.47           C  
ATOM   3831  N   GLY B 188      33.459  49.707  14.078  1.00 82.84           N  
ATOM   3832  CA  GLY B 188      34.283  50.630  13.327  1.00 85.80           C  
ATOM   3833  C   GLY B 188      34.625  50.131  11.938  1.00 88.33           C  
ATOM   3834  O   GLY B 188      34.003  50.539  10.957  1.00 88.65           O  
ATOM   3835  N   ALA B 189      35.626  49.262  11.833  1.00 90.81           N  
ATOM   3836  CA  ALA B 189      36.033  48.752  10.524  1.00 92.78           C  
ATOM   3837  C   ALA B 189      35.439  47.385  10.219  1.00 94.10           C  
ATOM   3838  O   ALA B 189      35.750  46.797   9.176  1.00 94.76           O  
ATOM   3839  CB  ALA B 189      37.566  48.684  10.434  1.00 92.08           C  
ATOM   3840  N   ASP B 190      34.574  46.902  11.116  1.00 94.94           N  
ATOM   3841  CA  ASP B 190      33.941  45.582  10.994  1.00 95.36           C  
ATOM   3842  C   ASP B 190      34.695  44.722   9.986  1.00 95.20           C  
ATOM   3843  O   ASP B 190      34.397  44.733   8.784  1.00 95.42           O  
ATOM   3844  CB  ASP B 190      32.470  45.695  10.567  1.00 95.89           C  
ATOM   3845  CG  ASP B 190      31.593  44.637  11.223  1.00 96.17           C  
ATOM   3846  OD1 ASP B 190      32.114  43.543  11.533  1.00 95.56           O  
ATOM   3847  OD2 ASP B 190      30.387  44.898  11.426  1.00 96.61           O  
ATOM   3848  N   LEU B 191      35.687  43.992  10.479  1.00 94.71           N  
ATOM   3849  CA  LEU B 191      36.492  43.139   9.622  1.00 94.29           C  
ATOM   3850  C   LEU B 191      35.866  41.751   9.521  1.00 94.49           C  
ATOM   3851  O   LEU B 191      36.097  41.024   8.553  1.00 94.43           O  
ATOM   3852  CB  LEU B 191      37.912  43.056  10.179  1.00 93.70           C  
ATOM   3853  CG  LEU B 191      38.604  44.412  10.343  1.00 92.99           C  
ATOM   3854  CD1 LEU B 191      39.925  44.234  11.070  1.00 92.17           C  
ATOM   3855  CD2 LEU B 191      38.812  45.044   8.974  1.00 92.62           C  
ATOM   3856  N   SER B 192      35.061  41.399  10.520  1.00 94.46           N  
ATOM   3857  CA  SER B 192      34.392  40.105  10.550  1.00 94.77           C  
ATOM   3858  C   SER B 192      33.491  39.887   9.326  1.00 95.05           C  
ATOM   3859  O   SER B 192      33.139  38.751   8.999  1.00 95.31           O  
ATOM   3860  CB  SER B 192      33.568  39.982  11.834  1.00 94.69           C  
ATOM   3861  OG  SER B 192      32.659  41.061  11.966  1.00 94.96           O  
ATOM   3862  N   LYS B 193      33.120  40.977   8.657  1.00 95.30           N  
ATOM   3863  CA  LYS B 193      32.267  40.913   7.468  1.00 95.32           C  
ATOM   3864  C   LYS B 193      33.056  41.324   6.233  1.00 94.88           C  
ATOM   3865  O   LYS B 193      32.563  42.064   5.383  1.00 94.33           O  
ATOM   3866  CB  LYS B 193      31.044  41.833   7.610  1.00 95.99           C  
ATOM   3867  CG  LYS B 193      30.030  41.401   8.661  1.00 96.81           C  
ATOM   3868  CD  LYS B 193      28.801  42.308   8.656  1.00 97.45           C  
ATOM   3869  CE  LYS B 193      27.797  41.905   9.738  1.00 97.96           C  
ATOM   3870  NZ  LYS B 193      26.546  42.735   9.732  1.00 97.60           N  
ATOM   3871  N   LYS B 194      34.290  40.850   6.147  1.00 94.86           N  
ATOM   3872  CA  LYS B 194      35.135  41.158   5.007  1.00 95.48           C  
ATOM   3873  C   LYS B 194      35.922  39.933   4.551  1.00 95.76           C  
ATOM   3874  O   LYS B 194      36.384  39.130   5.365  1.00 95.70           O  
ATOM   3875  CB  LYS B 194      36.093  42.302   5.347  1.00 95.71           C  
ATOM   3876  CG  LYS B 194      35.464  43.684   5.242  1.00 96.03           C  
ATOM   3877  CD  LYS B 194      36.489  44.781   5.504  1.00 96.62           C  
ATOM   3878  CE  LYS B 194      35.992  46.144   5.036  1.00 96.96           C  
ATOM   3879  NZ  LYS B 194      35.861  46.234   3.544  1.00 95.80           N  
ATOM   3880  N   THR B 195      36.060  39.792   3.239  1.00 96.18           N  
ATOM   3881  CA  THR B 195      36.788  38.671   2.664  1.00 96.70           C  
ATOM   3882  C   THR B 195      38.236  38.734   3.096  1.00 96.65           C  
ATOM   3883  O   THR B 195      38.769  39.817   3.345  1.00 96.35           O  
ATOM   3884  CB  THR B 195      36.756  38.706   1.112  1.00 97.26           C  
ATOM   3885  OG1 THR B 195      35.404  38.556   0.661  1.00 98.52           O  
ATOM   3886  CG2 THR B 195      37.620  37.586   0.514  1.00 96.77           C  
ATOM   3887  N   VAL B 196      38.862  37.563   3.186  1.00 96.86           N  
ATOM   3888  CA  VAL B 196      40.270  37.459   3.550  1.00 96.63           C  
ATOM   3889  C   VAL B 196      41.102  38.101   2.429  1.00 96.46           C  
ATOM   3890  O   VAL B 196      42.248  38.509   2.640  1.00 96.56           O  
ATOM   3891  CB  VAL B 196      40.688  35.974   3.717  1.00 96.77           C  
ATOM   3892  CG1 VAL B 196      42.193  35.872   3.947  1.00 96.31           C  
ATOM   3893  CG2 VAL B 196      39.919  35.345   4.877  1.00 96.73           C  
ATOM   3894  N   GLU B 197      40.513  38.189   1.238  1.00 95.98           N  
ATOM   3895  CA  GLU B 197      41.187  38.786   0.094  1.00 95.17           C  
ATOM   3896  C   GLU B 197      40.957  40.290   0.108  1.00 93.76           C  
ATOM   3897  O   GLU B 197      41.661  41.052  -0.560  1.00 92.84           O  
ATOM   3898  CB  GLU B 197      40.656  38.178  -1.201  1.00 96.88           C  
ATOM   3899  CG  GLU B 197      41.403  38.642  -2.440  1.00 99.58           C  
ATOM   3900  CD  GLU B 197      41.449  37.569  -3.519  1.00101.04           C  
ATOM   3901  OE1 GLU B 197      40.362  37.068  -3.898  1.00101.40           O  
ATOM   3902  OE2 GLU B 197      42.570  37.229  -3.981  1.00101.24           O  
ATOM   3903  N   GLU B 198      39.955  40.702   0.880  1.00 92.64           N  
ATOM   3904  CA  GLU B 198      39.615  42.110   1.036  1.00 91.99           C  
ATOM   3905  C   GLU B 198      40.575  42.787   2.026  1.00 91.69           C  
ATOM   3906  O   GLU B 198      41.071  43.886   1.764  1.00 92.09           O  
ATOM   3907  CB  GLU B 198      38.171  42.251   1.532  1.00 91.54           C  
ATOM   3908  CG  GLU B 198      37.122  42.055   0.449  1.00 91.10           C  
ATOM   3909  CD  GLU B 198      35.700  42.196   0.974  1.00 91.09           C  
ATOM   3910  OE1 GLU B 198      34.770  42.290   0.143  1.00 91.44           O  
ATOM   3911  OE2 GLU B 198      35.509  42.207   2.213  1.00 90.36           O  
ATOM   3912  N   LEU B 199      40.829  42.121   3.155  1.00 90.43           N  
ATOM   3913  CA  LEU B 199      41.723  42.623   4.200  1.00 88.61           C  
ATOM   3914  C   LEU B 199      43.138  42.854   3.673  1.00 88.86           C  
ATOM   3915  O   LEU B 199      43.752  43.886   3.940  1.00 89.42           O  
ATOM   3916  CB  LEU B 199      41.786  41.627   5.362  1.00 87.04           C  
ATOM   3917  CG  LEU B 199      40.505  41.284   6.124  1.00 85.70           C  
ATOM   3918  CD1 LEU B 199      40.753  40.080   7.011  1.00 84.92           C  
ATOM   3919  CD2 LEU B 199      40.057  42.476   6.943  1.00 84.93           C  
ATOM   3920  N   ILE B 200      43.652  41.883   2.930  1.00 88.77           N  
ATOM   3921  CA  ILE B 200      44.995  41.958   2.369  1.00 89.37           C  
ATOM   3922  C   ILE B 200      45.137  43.036   1.285  1.00 89.52           C  
ATOM   3923  O   ILE B 200      46.229  43.254   0.742  1.00 89.24           O  
ATOM   3924  CB  ILE B 200      45.387  40.569   1.798  1.00 89.84           C  
ATOM   3925  CG1 ILE B 200      45.418  39.559   2.948  1.00 90.69           C  
ATOM   3926  CG2 ILE B 200      46.735  40.628   1.064  1.00 89.46           C  
ATOM   3927  CD1 ILE B 200      45.689  38.133   2.520  1.00 91.85           C  
ATOM   3928  N   SER B 201      44.043  43.729   0.988  1.00 89.68           N  
ATOM   3929  CA  SER B 201      44.074  44.751  -0.050  1.00 90.39           C  
ATOM   3930  C   SER B 201      43.725  46.175   0.392  1.00 90.67           C  
ATOM   3931  O   SER B 201      44.073  47.129  -0.304  1.00 90.63           O  
ATOM   3932  CB  SER B 201      43.164  44.324  -1.208  1.00 90.74           C  
ATOM   3933  OG  SER B 201      41.899  43.885  -0.733  1.00 91.26           O  
ATOM   3934  N   LEU B 202      43.054  46.320   1.537  1.00 91.16           N  
ATOM   3935  CA  LEU B 202      42.661  47.638   2.067  1.00 91.80           C  
ATOM   3936  C   LEU B 202      43.790  48.676   2.036  1.00 92.66           C  
ATOM   3937  O   LEU B 202      43.901  49.432   1.070  1.00 92.82           O  
ATOM   3938  CB  LEU B 202      42.143  47.509   3.503  1.00 91.27           C  
ATOM   3939  CG  LEU B 202      40.876  46.679   3.732  1.00 91.26           C  
ATOM   3940  CD1 LEU B 202      40.561  46.600   5.219  1.00 90.58           C  
ATOM   3941  CD2 LEU B 202      39.722  47.295   2.977  1.00 90.85           C  
ATOM   3942  N   ASP B 203      44.596  48.746   3.103  1.00 93.56           N  
ATOM   3943  CA  ASP B 203      45.722  49.689   3.143  1.00 94.68           C  
ATOM   3944  C   ASP B 203      47.027  48.953   2.846  1.00 95.33           C  
ATOM   3945  O   ASP B 203      47.798  48.627   3.754  1.00 95.16           O  
ATOM   3946  CB  ASP B 203      45.837  50.386   4.506  1.00 94.82           C  
ATOM   3947  CG  ASP B 203      46.845  51.542   4.488  1.00 95.32           C  
ATOM   3948  OD1 ASP B 203      48.011  51.326   4.087  1.00 95.52           O  
ATOM   3949  OD2 ASP B 203      46.474  52.671   4.873  1.00 95.16           O  
ATOM   3950  N   ALA B 204      47.267  48.694   1.565  1.00 96.14           N  
ATOM   3951  CA  ALA B 204      48.469  47.991   1.139  1.00 96.85           C  
ATOM   3952  C   ALA B 204      49.326  48.879   0.249  1.00 97.13           C  
ATOM   3953  O   ALA B 204      48.819  49.541  -0.656  1.00 96.93           O  
ATOM   3954  CB  ALA B 204      48.088  46.708   0.395  1.00 97.09           C  
ATOM   3955  N   LYS B 205      50.625  48.895   0.521  1.00 98.03           N  
ATOM   3956  CA  LYS B 205      51.573  49.690  -0.252  1.00 99.27           C  
ATOM   3957  C   LYS B 205      52.775  48.810  -0.538  1.00 99.40           C  
ATOM   3958  O   LYS B 205      53.200  48.050   0.325  1.00 99.55           O  
ATOM   3959  CB  LYS B 205      52.022  50.916   0.549  1.00100.40           C  
ATOM   3960  CG  LYS B 205      51.567  52.269  -0.002  1.00101.73           C  
ATOM   3961  CD  LYS B 205      52.093  53.403   0.886  1.00102.65           C  
ATOM   3962  CE  LYS B 205      51.752  54.791   0.347  1.00103.47           C  
ATOM   3963  NZ  LYS B 205      52.246  55.881   1.253  1.00103.02           N  
ATOM   3964  N   GLU B 206      53.317  48.897  -1.747  1.00 99.86           N  
ATOM   3965  CA  GLU B 206      54.485  48.094  -2.096  1.00100.67           C  
ATOM   3966  C   GLU B 206      55.757  48.933  -2.038  1.00100.76           C  
ATOM   3967  O   GLU B 206      55.736  50.140  -2.302  1.00100.53           O  
ATOM   3968  CB  GLU B 206      54.360  47.493  -3.503  1.00101.53           C  
ATOM   3969  CG  GLU B 206      53.250  46.465  -3.696  1.00102.27           C  
ATOM   3970  CD  GLU B 206      53.448  45.627  -4.959  1.00102.86           C  
ATOM   3971  OE1 GLU B 206      52.479  44.976  -5.407  1.00103.09           O  
ATOM   3972  OE2 GLU B 206      54.578  45.608  -5.498  1.00102.88           O  
ATOM   3973  N   PHE B 207      56.861  48.280  -1.685  1.00100.86           N  
ATOM   3974  CA  PHE B 207      58.157  48.941  -1.601  1.00101.29           C  
ATOM   3975  C   PHE B 207      59.181  48.038  -2.266  1.00101.27           C  
ATOM   3976  O   PHE B 207      58.889  46.889  -2.591  1.00101.08           O  
ATOM   3977  CB  PHE B 207      58.580  49.174  -0.139  1.00101.08           C  
ATOM   3978  CG  PHE B 207      57.529  49.834   0.714  1.00100.55           C  
ATOM   3979  CD1 PHE B 207      56.546  49.071   1.344  1.00100.36           C  
ATOM   3980  CD2 PHE B 207      57.518  51.217   0.884  1.00 99.94           C  
ATOM   3981  CE1 PHE B 207      55.565  49.672   2.131  1.00100.43           C  
ATOM   3982  CE2 PHE B 207      56.542  51.830   1.667  1.00100.29           C  
ATOM   3983  CZ  PHE B 207      55.561  51.056   2.293  1.00100.55           C  
ATOM   3984  N   THR B 208      60.385  48.560  -2.453  1.00101.44           N  
ATOM   3985  CA  THR B 208      61.455  47.795  -3.077  1.00101.96           C  
ATOM   3986  C   THR B 208      62.786  48.139  -2.412  1.00101.79           C  
ATOM   3987  O   THR B 208      63.736  48.596  -3.099  1.00101.65           O  
ATOM   3988  CB  THR B 208      61.536  48.105  -4.587  1.00101.91           C  
ATOM   3989  OG1 THR B 208      60.248  47.857  -5.187  1.00100.44           O  
ATOM   3990  CG2 THR B 208      62.619  47.234  -5.265  1.00103.04           C  
ATOM   3991  N   LEU B 209      62.825  47.900  -1.089  1.00101.23           N  
ATOM   3992  CA  LEU B 209      63.967  48.167  -0.206  1.00100.87           C  
ATOM   3993  C   LEU B 209      65.143  47.211  -0.319  1.00101.22           C  
ATOM   3994  O   LEU B 209      65.030  46.031  -0.012  1.00100.73           O  
ATOM   3995  CB  LEU B 209      63.500  48.215   1.260  1.00100.56           C  
ATOM   3996  CG  LEU B 209      62.583  47.124   1.832  1.00100.74           C  
ATOM   3997  CD1 LEU B 209      62.510  47.276   3.332  1.00101.27           C  
ATOM   3998  CD2 LEU B 209      61.186  47.232   1.251  1.00100.27           C  
ATOM   3999  N   GLY B 210      66.277  47.748  -0.761  1.00101.82           N  
ATOM   4000  CA  GLY B 210      67.485  46.956  -0.909  1.00101.97           C  
ATOM   4001  C   GLY B 210      67.505  46.034  -2.117  1.00103.06           C  
ATOM   4002  O   GLY B 210      68.238  45.022  -2.123  1.00102.76           O  
ATOM   4003  N   SER B 211      66.721  46.390  -3.138  1.00103.24           N  
ATOM   4004  CA  SER B 211      66.592  45.618  -4.382  1.00103.46           C  
ATOM   4005  C   SER B 211      65.562  44.492  -4.231  1.00103.19           C  
ATOM   4006  O   SER B 211      65.229  43.813  -5.204  1.00102.64           O  
ATOM   4007  CB  SER B 211      67.950  45.030  -4.830  1.00104.62           C  
ATOM   4008  OG  SER B 211      68.287  43.824  -4.151  1.00105.12           O  
ATOM   4009  N   LYS B 212      65.063  44.308  -3.008  1.00102.06           N  
ATOM   4010  CA  LYS B 212      64.067  43.277  -2.700  1.00100.05           C  
ATOM   4011  C   LYS B 212      62.656  43.821  -2.929  1.00 98.98           C  
ATOM   4012  O   LYS B 212      62.385  44.983  -2.629  1.00 98.91           O  
ATOM   4013  CB  LYS B 212      64.207  42.825  -1.236  1.00 99.58           C  
ATOM   4014  CG  LYS B 212      65.506  42.096  -0.908  1.00 99.62           C  
ATOM   4015  CD  LYS B 212      65.535  40.711  -1.546  1.00 99.47           C  
ATOM   4016  CE  LYS B 212      66.810  39.949  -1.197  1.00 99.33           C  
ATOM   4017  NZ  LYS B 212      66.781  38.536  -1.688  1.00 98.67           N  
ATOM   4018  N   LYS B 213      61.764  42.988  -3.464  1.00 97.14           N  
ATOM   4019  CA  LYS B 213      60.385  43.409  -3.713  1.00 95.63           C  
ATOM   4020  C   LYS B 213      59.580  43.047  -2.455  1.00 94.01           C  
ATOM   4021  O   LYS B 213      59.559  41.882  -2.045  1.00 94.09           O  
ATOM   4022  CB  LYS B 213      59.836  42.685  -4.951  1.00 96.12           C  
ATOM   4023  CG  LYS B 213      58.627  43.347  -5.612  1.00 96.20           C  
ATOM   4024  CD  LYS B 213      58.200  42.573  -6.869  1.00 96.90           C  
ATOM   4025  CE  LYS B 213      56.968  43.173  -7.563  1.00 96.96           C  
ATOM   4026  NZ  LYS B 213      57.228  44.496  -8.206  1.00 96.26           N  
ATOM   4027  N   VAL B 214      58.940  44.049  -1.840  1.00 92.30           N  
ATOM   4028  CA  VAL B 214      58.155  43.859  -0.604  1.00 90.11           C  
ATOM   4029  C   VAL B 214      56.790  44.582  -0.594  1.00 88.83           C  
ATOM   4030  O   VAL B 214      56.589  45.587  -1.287  1.00 88.08           O  
ATOM   4031  CB  VAL B 214      58.973  44.342   0.664  1.00 89.61           C  
ATOM   4032  CG1 VAL B 214      58.099  44.316   1.911  1.00 88.64           C  
ATOM   4033  CG2 VAL B 214      60.210  43.463   0.878  1.00 88.94           C  
ATOM   4034  N   GLU B 215      55.858  44.051   0.198  1.00 87.21           N  
ATOM   4035  CA  GLU B 215      54.529  44.636   0.348  1.00 85.94           C  
ATOM   4036  C   GLU B 215      54.112  44.571   1.814  1.00 84.65           C  
ATOM   4037  O   GLU B 215      54.196  43.520   2.452  1.00 84.45           O  
ATOM   4038  CB  GLU B 215      53.483  43.892  -0.499  1.00 86.87           C  
ATOM   4039  CG  GLU B 215      52.110  44.601  -0.535  1.00 88.14           C  
ATOM   4040  CD  GLU B 215      51.058  43.879  -1.383  1.00 88.70           C  
ATOM   4041  OE1 GLU B 215      51.420  43.367  -2.466  1.00 89.17           O  
ATOM   4042  OE2 GLU B 215      49.867  43.839  -0.979  1.00 88.73           O  
ATOM   4043  N   ILE B 216      53.662  45.699   2.350  1.00 82.98           N  
ATOM   4044  CA  ILE B 216      53.229  45.746   3.738  1.00 81.20           C  
ATOM   4045  C   ILE B 216      51.785  46.211   3.824  1.00 79.98           C  
ATOM   4046  O   ILE B 216      51.450  47.326   3.432  1.00 79.65           O  
ATOM   4047  CB  ILE B 216      54.112  46.701   4.579  1.00 80.93           C  
ATOM   4048  CG1 ILE B 216      55.580  46.287   4.473  1.00 80.86           C  
ATOM   4049  CG2 ILE B 216      53.686  46.655   6.039  1.00 80.22           C  
ATOM   4050  CD1 ILE B 216      56.506  47.192   5.239  1.00 80.68           C  
ATOM   4051  N   ALA B 217      50.926  45.347   4.336  1.00 78.84           N  
ATOM   4052  CA  ALA B 217      49.532  45.702   4.466  1.00 78.35           C  
ATOM   4053  C   ALA B 217      49.191  45.863   5.929  1.00 78.21           C  
ATOM   4054  O   ALA B 217      49.684  45.115   6.770  1.00 77.92           O  
ATOM   4055  CB  ALA B 217      48.677  44.631   3.858  1.00 78.79           C  
ATOM   4056  N   GLN B 218      48.347  46.842   6.231  1.00 78.01           N  
ATOM   4057  CA  GLN B 218      47.937  47.085   7.603  1.00 77.81           C  
ATOM   4058  C   GLN B 218      46.425  46.980   7.758  1.00 77.51           C  
ATOM   4059  O   GLN B 218      45.662  47.247   6.824  1.00 77.02           O  
ATOM   4060  CB  GLN B 218      48.434  48.457   8.076  1.00 78.41           C  
ATOM   4061  CG  GLN B 218      47.819  48.922   9.400  1.00 79.36           C
[truncated: 417,556 more chars]
