# Supplementary material for: The inorganic pyrophosphatases of microorganisms: a structural and functional review
Source: PeerJ. 2024 Jun 24;12:e17496. doi: 10.7717/peerj.17496 (PMC11210485; doi:10.7717/peerj.17496)
Supplement: Supplemental Information 1 [file peerj-12-17496-s001.zip › Supplementary Files/Family II models/1k23BOnechain.pdb]

HEADER    HYDROLASE                               26-SEP-01   1K23              
TITLE     INORGANIC PYROPHOSPHATASE (FAMILY II) FROM BACILLUS SUBTILIS          
COMPND    MOL_ID: 1;                                                            
COMPND   2 MOLECULE: MANGANESE-DEPENDENT INORGANIC PYROPHOSPHATASE;             
COMPND   3 CHAIN: A, B, C, D;                                                   
COMPND   4 SYNONYM: PYROPHOSPHATE PHOSPHO-HYDROLASE, PPASE;                     
COMPND   5 EC: 3.6.1.1;                                                         
COMPND   6 ENGINEERED: YES                                                      
SOURCE    MOL_ID: 1;                                                            
SOURCE   2 ORGANISM_SCIENTIFIC: BACILLUS SUBTILIS;                              
SOURCE   3 ORGANISM_TAXID: 1423;                                                
SOURCE   4 EXPRESSION_SYSTEM: ESCHERICHIA COLI;                                 
SOURCE   5 EXPRESSION_SYSTEM_TAXID: 562                                         
KEYWDS    INORGANIC PYROPHOSPHATASE, MANGANESE, BINUCLEAR METAL                 
KEYWDS   2 CENTRE, HYDROLASE                                                    
EXPDTA    X-RAY DIFFRACTION                                                     
AUTHOR    S.AHN,A.J.MILNER,K.FUTTERER,M.KONOPKA,M.ILIAS,T.W.YOUNG,              
AUTHOR   2 S.A.WHITE                                                            
REVDAT   3   24-FEB-09 1K23    1       VERSN                                    
REVDAT   2   01-APR-03 1K23    1       JRNL                                     
REVDAT   1   31-OCT-01 1K23    0                                                
JRNL        AUTH   S.AHN,A.J.MILNER,K.FUTTERER,M.KONOPKA,M.ILIAS,               
JRNL        AUTH 2 T.W.YOUNG,S.A.WHITE                                          
JRNL        TITL   THE "OPEN" AND "CLOSED" STRUCTURES OF THE TYPE-C             
JRNL        TITL 2 INORGANIC PYROPHOSPHATASES FROM BACILLUS SUBTILIS            
JRNL        TITL 3 AND STREPTOCOCCUS GORDONII.                                  
JRNL        REF    J.MOL.BIOL.                   V. 313   797 2001              
JRNL        REFN                   ISSN 0022-2836                               
JRNL        PMID   11697905                                                     
JRNL        DOI    10.1006/JMBI.2001.5070                                       
REMARK   1                                                                      
REMARK   2                                                                      
REMARK   2 RESOLUTION.    3.00 ANGSTROMS.                                       
REMARK   3                                                                      
REMARK   3 REFINEMENT.                                                          
REMARK   3   PROGRAM     : CNS 1.1                                              
REMARK   3   AUTHORS     : BRUNGER,ADAMS,CLORE,DELANO,GROS,GROSSE-              
REMARK   3               : KUNSTLEVE,JIANG,KUSZEWSKI,NILGES, PANNU,             
REMARK   3               : READ,RICE,SIMONSON,WARREN                            
REMARK   3                                                                      
REMARK   3  REFINEMENT TARGET : ENGH & HUBER                                    
REMARK   3                                                                      
REMARK   3  DATA USED IN REFINEMENT.                                            
REMARK   3   RESOLUTION RANGE HIGH (ANGSTROMS) : 3.00                           
REMARK   3   RESOLUTION RANGE LOW  (ANGSTROMS) : 19.96                          
REMARK   3   DATA CUTOFF            (SIGMA(F)) : 0.000                          
REMARK   3   DATA CUTOFF HIGH         (ABS(F)) : 4863302.420                    
REMARK   3   DATA CUTOFF LOW          (ABS(F)) : 0.0000                         
REMARK   3   COMPLETENESS (WORKING+TEST)   (%) : 97.9                           
REMARK   3   NUMBER OF REFLECTIONS             : 31603                          
REMARK   3                                                                      
REMARK   3  FIT TO DATA USED IN REFINEMENT.                                     
REMARK   3   CROSS-VALIDATION METHOD          : THROUGHOUT                      
REMARK   3   FREE R VALUE TEST SET SELECTION  : RANDOM                          
REMARK   3   R VALUE            (WORKING SET) : 0.260                           
REMARK   3   FREE R VALUE                     : 0.293                           
REMARK   3   FREE R VALUE TEST SET SIZE   (%) : 5.000                           
REMARK   3   FREE R VALUE TEST SET COUNT      : 1570                            
REMARK   3   ESTIMATED ERROR OF FREE R VALUE  : 0.007                           
REMARK   3                                                                      
REMARK   3  FIT IN THE HIGHEST RESOLUTION BIN.                                  
REMARK   3   TOTAL NUMBER OF BINS USED           : 6                            
REMARK   3   BIN RESOLUTION RANGE HIGH       (A) : 3.00                         
REMARK   3   BIN RESOLUTION RANGE LOW        (A) : 3.19                         
REMARK   3   BIN COMPLETENESS (WORKING+TEST) (%) : 95.90                        
REMARK   3   REFLECTIONS IN BIN    (WORKING SET) : 4878                         
REMARK   3   BIN R VALUE           (WORKING SET) : 0.3490                       
REMARK   3   BIN FREE R VALUE                    : 0.4200                       
REMARK   3   BIN FREE R VALUE TEST SET SIZE  (%) : 4.40                         
REMARK   3   BIN FREE R VALUE TEST SET COUNT     : 225                          
REMARK   3   ESTIMATED ERROR OF BIN FREE R VALUE : 0.028                        
REMARK   3                                                                      
REMARK   3  NUMBER OF NON-HYDROGEN ATOMS USED IN REFINEMENT.                    
REMARK   3   PROTEIN ATOMS            : 8907                                    
REMARK   3   NUCLEIC ACID ATOMS       : 0                                       
REMARK   3   HETEROGEN ATOMS          : 8                                       
REMARK   3   SOLVENT ATOMS            : 58                                      
REMARK   3                                                                      
REMARK   3  B VALUES.                                                           
REMARK   3   FROM WILSON PLOT           (A**2) : 37.40                          
REMARK   3   MEAN B VALUE      (OVERALL, A**2) : 57.30                          
REMARK   3   OVERALL ANISOTROPIC B VALUE.                                       
REMARK   3    B11 (A**2) : -15.91000                                            
REMARK   3    B22 (A**2) : -25.74000                                            
REMARK   3    B33 (A**2) : 41.65000                                             
REMARK   3    B12 (A**2) : 0.00000                                              
REMARK   3    B13 (A**2) : 0.00000                                              
REMARK   3    B23 (A**2) : 0.00000                                              
REMARK   3                                                                      
REMARK   3  ESTIMATED COORDINATE ERROR.                                         
REMARK   3   ESD FROM LUZZATI PLOT        (A) : 0.43                            
REMARK   3   ESD FROM SIGMAA              (A) : 0.52                            
REMARK   3   LOW RESOLUTION CUTOFF        (A) : 5.00                            
REMARK   3                                                                      
REMARK   3  CROSS-VALIDATED ESTIMATED COORDINATE ERROR.                         
REMARK   3   ESD FROM C-V LUZZATI PLOT    (A) : 0.52                            
REMARK   3   ESD FROM C-V SIGMAA          (A) : 0.59                            
REMARK   3                                                                      
REMARK   3  RMS DEVIATIONS FROM IDEAL VALUES.                                   
REMARK   3   BOND LENGTHS                 (A) : 0.009                           
REMARK   3   BOND ANGLES            (DEGREES) : 1.20                            
REMARK   3   DIHEDRAL ANGLES        (DEGREES) : 22.30                           
REMARK   3   IMPROPER ANGLES        (DEGREES) : 0.79                            
REMARK   3                                                                      
REMARK   3  ISOTROPIC THERMAL MODEL : RESTRAINED                                
REMARK   3                                                                      
REMARK   3  ISOTROPIC THERMAL FACTOR RESTRAINTS.    RMS    SIGMA                
REMARK   3   MAIN-CHAIN BOND              (A**2) : 1.080 ; 1.500                
REMARK   3   MAIN-CHAIN ANGLE             (A**2) : 1.920 ; 2.000                
REMARK   3   SIDE-CHAIN BOND              (A**2) : 1.630 ; 2.000                
REMARK   3   SIDE-CHAIN ANGLE             (A**2) : 2.630 ; 2.500                
REMARK   3                                                                      
REMARK   3  BULK SOLVENT MODELING.                                              
REMARK   3   METHOD USED : FLAT MODEL                                           
REMARK   3   KSOL        : 0.25                                                 
REMARK   3   BSOL        : 10.00                                                
REMARK   3                                                                      
REMARK   3  NCS MODEL : CONSTR                                                  
REMARK   3                                                                      
REMARK   3  NCS RESTRAINTS.                         RMS   SIGMA/WEIGHT          
REMARK   3   GROUP  1  POSITIONAL            (A) : NULL  ; NULL                 
REMARK   3   GROUP  1  B-FACTOR           (A**2) : NULL  ; NULL                 
REMARK   3                                                                      
REMARK   3  PARAMETER FILE  1  : PROTEIN_REP.PARAM                              
REMARK   3  PARAMETER FILE  2  : WATER_REP.PARAM                                
REMARK   3  PARAMETER FILE  3  : GLYCEROL.PAR                                   
REMARK   3  PARAMETER FILE  4  : ION.PARAM                                      
REMARK   3  PARAMETER FILE  5  : NULL                                           
REMARK   3  TOPOLOGY FILE  1   : PROTEIN.TOP                                    
REMARK   3  TOPOLOGY FILE  2   : WATER.TOP                                      
REMARK   3  TOPOLOGY FILE  3   : GLYCEROL.TOP                                   
REMARK   3  TOPOLOGY FILE  4   : ION.TOP                                        
REMARK   3  TOPOLOGY FILE  5   : NULL                                           
REMARK   3                                                                      
REMARK   3  OTHER REFINEMENT REMARKS: NULL                                      
REMARK   4                                                                      
REMARK   4 1K23 COMPLIES WITH FORMAT V. 3.15, 01-DEC-08                         
REMARK 100                                                                      
REMARK 100 THIS ENTRY HAS BEEN PROCESSED BY RCSB ON 27-SEP-01.                  
REMARK 100 THE RCSB ID CODE IS RCSB014463.                                      
REMARK 200                                                                      
REMARK 200 EXPERIMENTAL DETAILS                                                 
REMARK 200  EXPERIMENT TYPE                : X-RAY DIFFRACTION                  
REMARK 200  DATE OF DATA COLLECTION        : 15-FEB-00; 15-FEB-00               
REMARK 200  TEMPERATURE           (KELVIN) : 100; 100                           
REMARK 200  PH                             : 6.7                                
REMARK 200  NUMBER OF CRYSTALS USED        : 2                                  
REMARK 200                                                                      
REMARK 200  SYNCHROTRON              (Y/N) : Y; Y                               
REMARK 200  RADIATION SOURCE               : ESRF; ESRF                         
REMARK 200  BEAMLINE                       : ID14-4; ID14-4                     
REMARK 200  X-RAY GENERATOR MODEL          : NULL; NULL                         
REMARK 200  MONOCHROMATIC OR LAUE    (M/L) : M; M                               
REMARK 200  WAVELENGTH OR RANGE        (A) : 0.9763, 0.9793, 0.9393;            
REMARK 200                                   0.9786, 0.9793, 0.9393             
REMARK 200  MONOCHROMATOR                  : NULL; NULL                         
REMARK 200  OPTICS                         : NULL; NULL                         
REMARK 200                                                                      
REMARK 200  DETECTOR TYPE                  : CCD; CCD                           
REMARK 200  DETECTOR MANUFACTURER          : ADSC QUANTUM 4; ADSC QUANTUM 4     
REMARK 200  INTENSITY-INTEGRATION SOFTWARE : DENZO                              
REMARK 200  DATA SCALING SOFTWARE          : SCALEPACK                          
REMARK 200                                                                      
REMARK 200  NUMBER OF UNIQUE REFLECTIONS   : 32005                              
REMARK 200  RESOLUTION RANGE HIGH      (A) : 3.000                              
REMARK 200  RESOLUTION RANGE LOW       (A) : 20.000                             
REMARK 200  REJECTION CRITERIA  (SIGMA(I)) : 0.000                              
REMARK 200                                                                      
REMARK 200 OVERALL.                                                             
REMARK 200  COMPLETENESS FOR RANGE     (%) : 98.2                               
REMARK 200  DATA REDUNDANCY                : 3.500                              
REMARK 200  R MERGE                    (I) : NULL                               
REMARK 200  R SYM                      (I) : 0.04000                            
REMARK 200  <I/SIGMA(I)> FOR THE DATA SET  : 12.5000                            
REMARK 200                                                                      
REMARK 200 IN THE HIGHEST RESOLUTION SHELL.                                     
REMARK 200  HIGHEST RESOLUTION SHELL, RANGE HIGH (A) : 3.00                     
REMARK 200  HIGHEST RESOLUTION SHELL, RANGE LOW  (A) : 3.16                     
REMARK 200  COMPLETENESS FOR SHELL     (%) : 98.1                               
REMARK 200  DATA REDUNDANCY IN SHELL       : 3.60                               
REMARK 200  R MERGE FOR SHELL          (I) : NULL                               
REMARK 200  R SYM FOR SHELL            (I) : 0.08300                            
REMARK 200  <I/SIGMA(I)> FOR SHELL         : 0.084                              
REMARK 200                                                                      
REMARK 200 DIFFRACTION PROTOCOL: MAD; MAD                                       
REMARK 200 METHOD USED TO DETERMINE THE STRUCTURE: MAD                          
REMARK 200 SOFTWARE USED: SHAKE-N-BAKE, SHARP                                   
REMARK 200 STARTING MODEL: NULL                                                 
REMARK 200                                                                      
REMARK 200 REMARK: NULL                                                         
REMARK 280                                                                      
REMARK 280 CRYSTAL                                                              
REMARK 280 SOLVENT CONTENT, VS   (%): 57.24                                     
REMARK 280 MATTHEWS COEFFICIENT, VM (ANGSTROMS**3/DA): 2.88                     
REMARK 280                                                                      
REMARK 280 CRYSTALLIZATION CONDITIONS: PEG 8000, PH 6.7, VAPOR DIFFUSION,       
REMARK 280  SITTING DROP, TEMPERATURE 291K                                      
REMARK 290                                                                      
REMARK 290 CRYSTALLOGRAPHIC SYMMETRY                                            
REMARK 290 SYMMETRY OPERATORS FOR SPACE GROUP: P 21 21 21                       
REMARK 290                                                                      
REMARK 290      SYMOP   SYMMETRY                                                
REMARK 290     NNNMMM   OPERATOR                                                
REMARK 290       1555   X,Y,Z                                                   
REMARK 290       2555   -X+1/2,-Y,Z+1/2                                         
REMARK 290       3555   -X,Y+1/2,-Z+1/2                                         
REMARK 290       4555   X+1/2,-Y+1/2,-Z                                         
REMARK 290                                                                      
REMARK 290     WHERE NNN -> OPERATOR NUMBER                                     
REMARK 290           MMM -> TRANSLATION VECTOR                                  
REMARK 290                                                                      
REMARK 290 CRYSTALLOGRAPHIC SYMMETRY TRANSFORMATIONS                            
REMARK 290 THE FOLLOWING TRANSFORMATIONS OPERATE ON THE ATOM/HETATM             
REMARK 290 RECORDS IN THIS ENTRY TO PRODUCE CRYSTALLOGRAPHICALLY                
REMARK 290 RELATED MOLECULES.                                                   
REMARK 290   SMTRY1   1  1.000000  0.000000  0.000000        0.00000            
REMARK 290   SMTRY2   1  0.000000  1.000000  0.000000        0.00000            
REMARK 290   SMTRY3   1  0.000000  0.000000  1.000000        0.00000            
REMARK 290   SMTRY1   2 -1.000000  0.000000  0.000000       40.14500            
REMARK 290   SMTRY2   2  0.000000 -1.000000  0.000000        0.00000            
REMARK 290   SMTRY3   2  0.000000  0.000000  1.000000       75.23500            
REMARK 290   SMTRY1   3 -1.000000  0.000000  0.000000        0.00000            
REMARK 290   SMTRY2   3  0.000000  1.000000  0.000000       65.28000            
REMARK 290   SMTRY3   3  0.000000  0.000000 -1.000000       75.23500            
REMARK 290   SMTRY1   4  1.000000  0.000000  0.000000       40.14500            
REMARK 290   SMTRY2   4  0.000000 -1.000000  0.000000       65.28000            
REMARK 290   SMTRY3   4  0.000000  0.000000 -1.000000        0.00000            
REMARK 290                                                                      
REMARK 290 REMARK: NULL                                                         
REMARK 300                                                                      
REMARK 300 BIOMOLECULE: 1, 2                                                    
REMARK 300 SEE REMARK 350 FOR THE AUTHOR PROVIDED AND/OR PROGRAM                
REMARK 300 GENERATED ASSEMBLY INFORMATION FOR THE STRUCTURE IN                  
REMARK 300 THIS ENTRY. THE REMARK MAY ALSO PROVIDE INFORMATION ON               
REMARK 300 BURIED SURFACE AREA.                                                 
REMARK 350                                                                      
REMARK 350 COORDINATES FOR A COMPLETE MULTIMER REPRESENTING THE KNOWN           
REMARK 350 BIOLOGICALLY SIGNIFICANT OLIGOMERIZATION STATE OF THE                
REMARK 350 MOLECULE CAN BE GENERATED BY APPLYING BIOMT TRANSFORMATIONS          
REMARK 350 GIVEN BELOW.  BOTH NON-CRYSTALLOGRAPHIC AND                          
REMARK 350 CRYSTALLOGRAPHIC OPERATIONS ARE GIVEN.                               
REMARK 350                                                                      
REMARK 350 BIOMOLECULE: 1                                                       
REMARK 350 AUTHOR DETERMINED BIOLOGICAL UNIT: DIMERIC                           
REMARK 350 APPLY THE FOLLOWING TO CHAINS: A, B                                  
REMARK 350   BIOMT1   1  1.000000  0.000000  0.000000        0.00000            
REMARK 350   BIOMT2   1  0.000000  1.000000  0.000000        0.00000            
REMARK 350   BIOMT3   1  0.000000  0.000000  1.000000        0.00000            
REMARK 350                                                                      
REMARK 350 BIOMOLECULE: 2                                                       
REMARK 350 AUTHOR DETERMINED BIOLOGICAL UNIT: DIMERIC                           
REMARK 350 SOFTWARE DETERMINED QUATERNARY STRUCTURE: DIMERIC                    
REMARK 350 SOFTWARE USED: PISA                                                  
REMARK 350 TOTAL BURIED SURFACE AREA: 2180 ANGSTROM**2                          
REMARK 350 SURFACE AREA OF THE COMPLEX: 24080 ANGSTROM**2                       
REMARK 350 CHANGE IN SOLVENT FREE ENERGY: -32.0 KCAL/MOL                        
REMARK 350 APPLY THE FOLLOWING TO CHAINS: C, D                                  
REMARK 350   BIOMT1   1  1.000000  0.000000  0.000000        0.00000            
REMARK 350   BIOMT2   1  0.000000  1.000000  0.000000        0.00000            
REMARK 350   BIOMT3   1  0.000000  0.000000  1.000000        0.00000            
REMARK 465                                                                      
REMARK 465 MISSING RESIDUES                                                     
REMARK 465 THE FOLLOWING RESIDUES WERE NOT LOCATED IN THE                       
REMARK 465 EXPERIMENT. (M=MODEL NUMBER; RES=RESIDUE NAME; C=CHAIN               
REMARK 465 IDENTIFIER; SSSEQ=SEQUENCE NUMBER; I=INSERTION CODE.)                
REMARK 465                                                                      
REMARK 465   M RES C SSSEQI                                                     
REMARK 465     ALA A   308                                                      
REMARK 465     GLU A   309                                                      
REMARK 465     ALA B   308                                                      
REMARK 465     GLU B   309                                                      
REMARK 465     GLU C   309                                                      
REMARK 465     LYS D   194                                                      
REMARK 465     THR D   195                                                      
REMARK 465     VAL D   196                                                      
REMARK 465     GLU D   197                                                      
REMARK 465     GLU D   198                                                      
REMARK 465     LEU D   199                                                      
REMARK 465     ILE D   200                                                      
REMARK 465     SER D   201                                                      
REMARK 465     LEU D   202                                                      
REMARK 465     ASP D   203                                                      
REMARK 465     ALA D   204                                                      
REMARK 465     LYS D   205                                                      
REMARK 465     GLU D   206                                                      
REMARK 465     PHE D   207                                                      
REMARK 465     THR D   208                                                      
REMARK 465     LEU D   209                                                      
REMARK 465     GLY D   210                                                      
REMARK 465     SER D   211                                                      
REMARK 465     LYS D   212                                                      
REMARK 465     LYS D   213                                                      
REMARK 465     VAL D   214                                                      
REMARK 465     GLU D   215                                                      
REMARK 465     LYS D   228                                                      
REMARK 465     LYS D   229                                                      
REMARK 465     ARG D   230                                                      
REMARK 465     GLN D   231                                                      
REMARK 465     ALA D   232                                                      
REMARK 465     GLU D   233                                                      
REMARK 465     LEU D   234                                                      
REMARK 465     GLU D   235                                                      
REMARK 465     ALA D   236                                                      
REMARK 465     VAL D   237                                                      
REMARK 465     ILE D   238                                                      
REMARK 465     SER D   239                                                      
REMARK 465     LYS D   240                                                      
REMARK 465     VAL D   241                                                      
REMARK 465     VAL D   242                                                      
REMARK 465     ALA D   243                                                      
REMARK 465     GLU D   244                                                      
REMARK 465     LYS D   245                                                      
REMARK 465     ASN D   246                                                      
REMARK 465     LEU D   247                                                      
REMARK 465     ASP D   248                                                      
REMARK 465     LEU D   249                                                      
REMARK 465     PHE D   250                                                      
REMARK 465     LEU D   251                                                      
REMARK 465     LEU D   263                                                      
REMARK 465     ALA D   264                                                      
REMARK 465     LEU D   265                                                      
REMARK 465     ALA D   266                                                      
REMARK 465     ILE D   267                                                      
REMARK 465     GLY D   268                                                      
REMARK 465     ASN D   269                                                      
REMARK 465     GLU D   270                                                      
REMARK 465     ALA D   271                                                      
REMARK 465     ALA D   272                                                      
REMARK 465     LYS D   273                                                      
REMARK 465     VAL D   274                                                      
REMARK 465     GLU D   275                                                      
REMARK 465     LYS D   276                                                      
REMARK 465     ALA D   277                                                      
REMARK 465     PHE D   278                                                      
REMARK 465     ASN D   279                                                      
REMARK 465     VAL D   280                                                      
REMARK 465     THR D   281                                                      
REMARK 465     LEU D   282                                                      
REMARK 465     GLU D   283                                                      
REMARK 465     ASN D   284                                                      
REMARK 465     ASN D   285                                                      
REMARK 465     THR D   286                                                      
REMARK 465     ALA D   287                                                      
REMARK 465     LEU D   288                                                      
REMARK 465     LEU D   289                                                      
REMARK 465     LYS D   290                                                      
REMARK 465     GLY D   291                                                      
REMARK 465     VAL D   292                                                      
REMARK 465     ALA D   308                                                      
REMARK 465     GLU D   309                                                      
REMARK 500                                                                      
REMARK 500 GEOMETRY AND STEREOCHEMISTRY                                         
REMARK 500 SUBTOPIC: TORSION ANGLES                                             
REMARK 500                                                                      
REMARK 500 TORSION ANGLES OUTSIDE THE EXPECTED RAMACHANDRAN REGIONS:            
REMARK 500 (M=MODEL NUMBER; RES=RESIDUE NAME; C=CHAIN IDENTIFIER;               
REMARK 500 SSEQ=SEQUENCE NUMBER; I=INSERTION CODE).                             
REMARK 500                                                                      
REMARK 500 STANDARD TABLE:                                                      
REMARK 500 FORMAT:(10X,I3,1X,A3,1X,A1,I4,A1,4X,F7.2,3X,F7.2)                    
REMARK 500                                                                      
REMARK 500 EXPECTED VALUES: GJ KLEYWEGT AND TA JONES (1996). PHI/PSI-           
REMARK 500 CHOLOGY: RAMACHANDRAN REVISITED. STRUCTURE 4, 1395 - 1400            
REMARK 500                                                                      
REMARK 500  M RES CSSEQI        PSI       PHI                                   
REMARK 500    HIS A  76      164.69    176.80                                   
REMARK 500    ASN A  77      -25.75   -150.66                                   
REMARK 500    ASP A  85       38.32    -92.55                                   
REMARK 500    HIS A  97       25.04   -143.72                                   
REMARK 500    PRO A 115       44.15    -73.03                                   
REMARK 500    ASN A 131       70.10     42.61                                   
REMARK 500    ALA A 187       -9.75    -56.32                                   
REMARK 500    ASP A 190       94.14     80.79                                   
REMARK 500    SER A 211       -5.43     80.03                                   
REMARK 500    ASP A 223      103.11   -164.59                                   
REMARK 500    ASN A 284       22.18     91.02                                   
REMARK 500    ASN B  77      -22.27   -156.63                                   
REMARK 500    ASP B  85       36.68    -93.24                                   
REMARK 500    HIS B  97       27.00   -145.39                                   
REMARK 500    PRO B 115       46.06    -74.30                                   
REMARK 500    ASN B 131       75.89     46.25                                   
REMARK 500    ALA B 177      -74.10    -33.08                                   
REMARK 500    ALA B 187       -7.12    -54.96                                   
REMARK 500    ASP B 190       89.31     16.68                                   
REMARK 500    LEU B 202      -89.09    -46.54                                   
REMARK 500    ASP B 203       79.02   -101.35                                   
REMARK 500    THR B 208       58.69   -143.23                                   
REMARK 500    SER B 211       -6.33     84.17                                   
REMARK 500    ASP B 223      103.51   -165.10                                   
REMARK 500    ASN B 284       24.65     92.95                                   
REMARK 500    HIS C  76      165.41    177.83                                   
REMARK 500    ASN C  77      -25.58   -151.27                                   
REMARK 500    ASP C  85       37.56    -91.97                                   
REMARK 500    HIS C  97       24.87   -144.30                                   
REMARK 500    PRO C 115       43.78    -73.03                                   
REMARK 500    ALA C 187       -9.57    -57.22                                   
REMARK 500    ASP C 190       94.14     53.15                                   
REMARK 500    SER C 211       -4.89     79.86                                   
REMARK 500    ASP C 223      103.40   -163.92                                   
REMARK 500    ASN C 284       22.42     91.12                                   
REMARK 500    ASN D  77      -22.91   -155.67                                   
REMARK 500    ASP D  85       36.56    -92.85                                   
REMARK 500    HIS D  97       27.79   -145.63                                   
REMARK 500    PRO D 115       46.23    -74.65                                   
REMARK 500    ASN D 131       76.51     45.41                                   
REMARK 500    ALA D 177      -74.17    -33.09                                   
REMARK 500    ALA D 187       -6.46    -55.71                                   
REMARK 500    SER D 192       29.92    -62.03                                   
REMARK 500    ASP D 226      -29.21    -36.64                                   
REMARK 500    ILE D 254      102.80    -35.66                                   
REMARK 500    GLN D 298      -73.52   -108.97                                   
REMARK 500    ASP D 305       40.36    -88.04                                   
REMARK 500                                                                      
REMARK 500 REMARK: NULL                                                         
REMARK 620                                                                      
REMARK 620 METAL COORDINATION                                                   
REMARK 620  (M=MODEL NUMBER; RES=RESIDUE NAME; C=CHAIN IDENTIFIER;              
REMARK 620  SSEQ=SEQUENCE NUMBER; I=INSERTION CODE):                            
REMARK 620                                                                      
REMARK 620 COORDINATION ANGLES FOR:  M RES CSSEQI METAL                         
REMARK 620                              MN A 401  MN                            
REMARK 620 N RES CSSEQI ATOM                                                    
REMARK 620 1 ASP A  75   OD2                                                    
REMARK 620 2 HIS A   9   NE2  82.1                                              
REMARK 620 3 ASP A  13   OD1 117.1  85.2                                        
REMARK 620 4 HOH A 403   O    83.4 159.8  88.9                                  
REMARK 620 N                    1     2     3                                   
REMARK 620                                                                      
REMARK 620 COORDINATION ANGLES FOR:  M RES CSSEQI METAL                         
REMARK 620                              MN A 402  MN                            
REMARK 620 N RES CSSEQI ATOM                                                    
REMARK 620 1 HIS A  97   NE2                                                    
REMARK 620 2 ASP A 149   OD2 107.4                                              
REMARK 620 3 ASP A  15   OD1 112.1  74.2                                        
REMARK 620 4 ASP A  75   OD1  97.2 152.3  84.9                                  
REMARK 620 5 HOH A 403   O   137.0  88.2 110.6  82.2                            
REMARK 620 N                    1     2     3     4                             
REMARK 620                                                                      
REMARK 620 COORDINATION ANGLES FOR:  M RES CSSEQI METAL                         
REMARK 620                              MN B 403  MN                            
REMARK 620 N RES CSSEQI ATOM                                                    
REMARK 620 1 HOH B 405   O                                                      
REMARK 620 2 ASP B  75   OD2  73.1                                              
REMARK 620 3 HIS B   9   NE2 136.1  74.0                                        
REMARK 620 4 ASP B  13   OD1  82.7 103.9  77.9                                  
REMARK 620 N                    1     2     3                                   
REMARK 620                                                                      
REMARK 620 COORDINATION ANGLES FOR:  M RES CSSEQI METAL                         
REMARK 620                              MN B 404  MN                            
REMARK 620 N RES CSSEQI ATOM                                                    
REMARK 620 1 HOH B 405   O                                                      
REMARK 620 2 HIS B  97   NE2 137.3                                              
REMARK 620 3 ASP B  75   OD1  73.0  85.4                                        
REMARK 620 4 ASP B  15   OD1 108.0 105.4  83.0                                  
REMARK 620 5 ASP B 149   OD2 101.0 109.5 161.2  81.9                            
REMARK 620 N                    1     2     3     4                             
REMARK 620                                                                      
REMARK 620 COORDINATION ANGLES FOR:  M RES CSSEQI METAL                         
REMARK 620                              MN C 405  MN                            
REMARK 620 N RES CSSEQI ATOM                                                    
REMARK 620 1 ASP C  75   OD2                                                    
REMARK 620 2 HOH C 407   O    79.2                                              
REMARK 620 3 HIS C   9   NE2  84.4 159.9                                        
REMARK 620 4 ASP C  13   OD1 116.6  89.3  87.8                                  
REMARK 620 N                    1     2     3                                   
REMARK 620                                                                      
REMARK 620 COORDINATION ANGLES FOR:  M RES CSSEQI METAL                         
REMARK 620                              MN C 406  MN                            
REMARK 620 N RES CSSEQI ATOM                                                    
REMARK 620 1 HIS C  97   NE2                                                    
REMARK 620 2 HOH C 407   O   121.1                                              
REMARK 620 3 ASP C 149   OD2 106.1  99.9                                        
REMARK 620 4 ASP C  15   OD1 109.3 125.9  82.8                                  
REMARK 620 5 ASP C  75   OD1  86.9  77.7 165.7  87.2                            
REMARK 620 N                    1     2     3     4                             
REMARK 620                                                                      
REMARK 620 COORDINATION ANGLES FOR:  M RES CSSEQI METAL                         
REMARK 620                              MN D 407  MN                            
REMARK 620 N RES CSSEQI ATOM                                                    
REMARK 620 1 HIS D   9   NE2                                                    
REMARK 620 2 ASP D  75   OD2  75.8                                              
REMARK 620 3 ASP D  13   OD1  79.5 113.5                                        
REMARK 620 N                    1     2                                         
REMARK 620                                                                      
REMARK 620 COORDINATION ANGLES FOR:  M RES CSSEQI METAL                         
REMARK 620                              MN D 408  MN                            
REMARK 620 N RES CSSEQI ATOM                                                    
REMARK 620 1 HIS D  97   NE2                                                    
REMARK 620 2 ASP D 149   OD2  91.5                                              
REMARK 620 3 ASP D  15   OD1 100.8  77.4                                        
REMARK 620 4 ASP D  75   OD1  87.1 175.2  98.3                                  
REMARK 620 5 HOH D 410   O    84.9  79.3 156.1 105.2                            
REMARK 620 N                    1     2     3     4                             
REMARK 800                                                                      
REMARK 800 SITE                                                                 
REMARK 800 SITE_IDENTIFIER: AC1                                                 
REMARK 800 EVIDENCE_CODE: SOFTWARE                                              
REMARK 800 SITE_DESCRIPTION: BINDING SITE FOR RESIDUE MN A 401                  
REMARK 800 SITE_IDENTIFIER: AC2                                                 
REMARK 800 EVIDENCE_CODE: SOFTWARE                                              
REMARK 800 SITE_DESCRIPTION: BINDING SITE FOR RESIDUE MN A 402                  
REMARK 800 SITE_IDENTIFIER: AC3                                                 
REMARK 800 EVIDENCE_CODE: SOFTWARE                                              
REMARK 800 SITE_DESCRIPTION: BINDING SITE FOR RESIDUE MN B 403                  
REMARK 800 SITE_IDENTIFIER: AC4                                                 
REMARK 800 EVIDENCE_CODE: SOFTWARE                                              
REMARK 800 SITE_DESCRIPTION: BINDING SITE FOR RESIDUE MN B 404                  
REMARK 800 SITE_IDENTIFIER: AC5                                                 
REMARK 800 EVIDENCE_CODE: SOFTWARE                                              
REMARK 800 SITE_DESCRIPTION: BINDING SITE FOR RESIDUE MN C 405                  
REMARK 800 SITE_IDENTIFIER: AC6                                                 
REMARK 800 EVIDENCE_CODE: SOFTWARE                                              
REMARK 800 SITE_DESCRIPTION: BINDING SITE FOR RESIDUE MN C 406                  
REMARK 800 SITE_IDENTIFIER: AC7                                                 
REMARK 800 EVIDENCE_CODE: SOFTWARE                                              
REMARK 800 SITE_DESCRIPTION: BINDING SITE FOR RESIDUE MN D 407                  
REMARK 800 SITE_IDENTIFIER: AC8                                                 
REMARK 800 EVIDENCE_CODE: SOFTWARE                                              
REMARK 800 SITE_DESCRIPTION: BINDING SITE FOR RESIDUE MN D 408                  
REMARK 900                                                                      
REMARK 900 RELATED ENTRIES                                                      
REMARK 900 RELATED ID: 1K20   RELATED DB: PDB                                   
REMARK 900 INORGANIC PYROPHOSPHATASE (FAMILY II) FROM STREPTOCOCCUS             
REMARK 900 GORDONII                                                             
DBREF  1K23 A    1   309  UNP    P37487   PPAC_BACSU       1    309             
DBREF  1K23 B    1   309  UNP    P37487   PPAC_BACSU       1    309             
DBREF  1K23 C    1   309  UNP    P37487   PPAC_BACSU       1    309             
DBREF  1K23 D    1   309  UNP    P37487   PPAC_BACSU       1    309             
SEQADV 1K23 MSE A    1  UNP  P37487    MET     1 MODIFIED RESIDUE               
SEQADV 1K23 MSE A  126  UNP  P37487    MET   126 MODIFIED RESIDUE               
SEQADV 1K23 MSE A  142  UNP  P37487    MET   142 MODIFIED RESIDUE               
SEQADV 1K23 MSE A  184  UNP  P37487    MET   184 MODIFIED RESIDUE               
SEQADV 1K23 MSE A  307  UNP  P37487    MET   307 MODIFIED RESIDUE               
SEQADV 1K23 MSE B    1  UNP  P37487    MET     1 MODIFIED RESIDUE               
SEQADV 1K23 MSE B  126  UNP  P37487    MET   126 MODIFIED RESIDUE               
SEQADV 1K23 MSE B  142  UNP  P37487    MET   142 MODIFIED RESIDUE               
SEQADV 1K23 MSE B  184  UNP  P37487    MET   184 MODIFIED RESIDUE               
SEQADV 1K23 MSE B  307  UNP  P37487    MET   307 MODIFIED RESIDUE               
SEQADV 1K23 MSE C    1  UNP  P37487    MET     1 MODIFIED RESIDUE               
SEQADV 1K23 MSE C  126  UNP  P37487    MET   126 MODIFIED RESIDUE               
SEQADV 1K23 MSE C  142  UNP  P37487    MET   142 MODIFIED RESIDUE               
SEQADV 1K23 MSE C  184  UNP  P37487    MET   184 MODIFIED RESIDUE               
SEQADV 1K23 MSE C  307  UNP  P37487    MET   307 MODIFIED RESIDUE               
SEQADV 1K23 MSE D    1  UNP  P37487    MET     1 MODIFIED RESIDUE               
SEQADV 1K23 MSE D  126  UNP  P37487    MET   126 MODIFIED RESIDUE               
SEQADV 1K23 MSE D  142  UNP  P37487    MET   142 MODIFIED RESIDUE               
SEQADV 1K23 MSE D  184  UNP  P37487    MET   184 MODIFIED RESIDUE               
SEQADV 1K23 MSE D  307  UNP  P37487    MET   307 MODIFIED RESIDUE               
SEQRES   1 A  309  MSE GLU LYS ILE LEU ILE PHE GLY HIS GLN ASN PRO ASP          
SEQRES   2 A  309  THR ASP THR ILE CYS SER ALA ILE ALA TYR ALA ASP LEU          
SEQRES   3 A  309  LYS ASN LYS LEU GLY PHE ASN ALA GLU PRO VAL ARG LEU          
SEQRES   4 A  309  GLY GLN VAL ASN GLY GLU THR GLN TYR ALA LEU ASP TYR          
SEQRES   5 A  309  PHE LYS GLN GLU SER PRO ARG LEU VAL GLU THR ALA ALA          
SEQRES   6 A  309  ASN GLU VAL ASN GLY VAL ILE LEU VAL ASP HIS ASN GLU          
SEQRES   7 A  309  ARG GLN GLN SER ILE LYS ASP ILE GLU GLU VAL GLN VAL          
SEQRES   8 A  309  LEU GLU VAL ILE ASP HIS HIS ARG ILE ALA ASN PHE GLU          
SEQRES   9 A  309  THR ALA GLU PRO LEU TYR TYR ARG ALA GLU PRO VAL GLY          
SEQRES  10 A  309  CYS THR ALA THR ILE LEU ASN LYS MSE TYR LYS GLU ASN          
SEQRES  11 A  309  ASN VAL LYS ILE GLU LYS GLU ILE ALA GLY LEU MSE LEU          
SEQRES  12 A  309  SER ALA ILE ILE SER ASP SER LEU LEU PHE LYS SER PRO          
SEQRES  13 A  309  THR CYS THR ASP GLN ASP VAL ALA ALA ALA LYS GLU LEU          
SEQRES  14 A  309  ALA GLU ILE ALA GLY VAL ASP ALA GLU GLU TYR GLY LEU          
SEQRES  15 A  309  ASN MSE LEU LYS ALA GLY ALA ASP LEU SER LYS LYS THR          
SEQRES  16 A  309  VAL GLU GLU LEU ILE SER LEU ASP ALA LYS GLU PHE THR          
SEQRES  17 A  309  LEU GLY SER LYS LYS VAL GLU ILE ALA GLN VAL ASN THR          
SEQRES  18 A  309  VAL ASP ILE GLU ASP VAL LYS LYS ARG GLN ALA GLU LEU          
SEQRES  19 A  309  GLU ALA VAL ILE SER LYS VAL VAL ALA GLU LYS ASN LEU          
SEQRES  20 A  309  ASP LEU PHE LEU LEU VAL ILE THR ASP ILE LEU GLU ASN          
SEQRES  21 A  309  ASP SER LEU ALA LEU ALA ILE GLY ASN GLU ALA ALA LYS          
SEQRES  22 A  309  VAL GLU LYS ALA PHE ASN VAL THR LEU GLU ASN ASN THR          
SEQRES  23 A  309  ALA LEU LEU LYS GLY VAL VAL SER ARG LYS LYS GLN VAL          
SEQRES  24 A  309  VAL PRO VAL LEU THR ASP ALA MSE ALA GLU                      
SEQRES   1 B  309  MSE GLU LYS ILE LEU ILE PHE GLY HIS GLN ASN PRO ASP          
SEQRES   2 B  309  THR ASP THR ILE CYS SER ALA ILE ALA TYR ALA ASP LEU          
SEQRES   3 B  309  LYS ASN LYS LEU GLY PHE ASN ALA GLU PRO VAL ARG LEU          
SEQRES   4 B  309  GLY GLN VAL ASN GLY GLU THR GLN TYR ALA LEU ASP TYR          
SEQRES   5 B  309  PHE LYS GLN GLU SER PRO ARG LEU VAL GLU THR ALA ALA          
SEQRES   6 B  309  ASN GLU VAL ASN GLY VAL ILE LEU VAL ASP HIS ASN GLU          
SEQRES   7 B  309  ARG GLN GLN SER ILE LYS ASP ILE GLU GLU VAL GLN VAL          
SEQRES   8 B  309  LEU GLU VAL ILE ASP HIS HIS ARG ILE ALA ASN PHE GLU          
SEQRES   9 B  309  THR ALA GLU PRO LEU TYR TYR ARG ALA GLU PRO VAL GLY          
SEQRES  10 B  309  CYS THR ALA THR ILE LEU ASN LYS MSE TYR LYS GLU ASN          
SEQRES  11 B  309  ASN VAL LYS ILE GLU LYS GLU ILE ALA GLY LEU MSE LEU          
SEQRES  12 B  309  SER ALA ILE ILE SER ASP SER LEU LEU PHE LYS SER PRO          
SEQRES  13 B  309  THR CYS THR ASP GLN ASP VAL ALA ALA ALA LYS GLU LEU          
SEQRES  14 B  309  ALA GLU ILE ALA GLY VAL ASP ALA GLU GLU TYR GLY LEU          
SEQRES  15 B  309  ASN MSE LEU LYS ALA GLY ALA ASP LEU SER LYS LYS THR          
SEQRES  16 B  309  VAL GLU GLU LEU ILE SER LEU ASP ALA LYS GLU PHE THR          
SEQRES  17 B  309  LEU GLY SER LYS LYS VAL GLU ILE ALA GLN VAL ASN THR          
SEQRES  18 B  309  VAL ASP ILE GLU ASP VAL LYS LYS ARG GLN ALA GLU LEU          
SEQRES  19 B  309  GLU ALA VAL ILE SER LYS VAL VAL ALA GLU LYS ASN LEU          
SEQRES  20 B  309  ASP LEU PHE LEU LEU VAL ILE THR ASP ILE LEU GLU ASN          
SEQRES  21 B  309  ASP SER LEU ALA LEU ALA ILE GLY ASN GLU ALA ALA LYS          
SEQRES  22 B  309  VAL GLU LYS ALA PHE ASN VAL THR LEU GLU ASN ASN THR          
SEQRES  23 B  309  ALA LEU LEU LYS GLY VAL VAL SER ARG LYS LYS GLN VAL          
SEQRES  24 B  309  VAL PRO VAL LEU THR ASP ALA MSE ALA GLU                      
SEQRES   1 C  309  MSE GLU LYS ILE LEU ILE PHE GLY HIS GLN ASN PRO ASP          
SEQRES   2 C  309  THR ASP THR ILE CYS SER ALA ILE ALA TYR ALA ASP LEU          
SEQRES   3 C  309  LYS ASN LYS LEU GLY PHE ASN ALA GLU PRO VAL ARG LEU          
SEQRES   4 C  309  GLY GLN VAL ASN GLY GLU THR GLN TYR ALA LEU ASP TYR          
SEQRES   5 C  309  PHE LYS GLN GLU SER PRO ARG LEU VAL GLU THR ALA ALA          
SEQRES   6 C  309  ASN GLU VAL ASN GLY VAL ILE LEU VAL ASP HIS ASN GLU          
SEQRES   7 C  309  ARG GLN GLN SER ILE LYS ASP ILE GLU GLU VAL GLN VAL          
SEQRES   8 C  309  LEU GLU VAL ILE ASP HIS HIS ARG ILE ALA ASN PHE GLU          
SEQRES   9 C  309  THR ALA GLU PRO LEU TYR TYR ARG ALA GLU PRO VAL GLY          
SEQRES  10 C  309  CYS THR ALA THR ILE LEU ASN LYS MSE TYR LYS GLU ASN          
SEQRES  11 C  309  ASN VAL LYS ILE GLU LYS GLU ILE ALA GLY LEU MSE LEU          
SEQRES  12 C  309  SER ALA ILE ILE SER ASP SER LEU LEU PHE LYS SER PRO          
SEQRES  13 C  309  THR CYS THR ASP GLN ASP VAL ALA ALA ALA LYS GLU LEU          
SEQRES  14 C  309  ALA GLU ILE ALA GLY VAL ASP ALA GLU GLU TYR GLY LEU          
SEQRES  15 C  309  ASN MSE LEU LYS ALA GLY ALA ASP LEU SER LYS LYS THR          
SEQRES  16 C  309  VAL GLU GLU LEU ILE SER LEU ASP ALA LYS GLU PHE THR          
SEQRES  17 C  309  LEU GLY SER LYS LYS VAL GLU ILE ALA GLN VAL ASN THR          
SEQRES  18 C  309  VAL ASP ILE GLU ASP VAL LYS LYS ARG GLN ALA GLU LEU          
SEQRES  19 C  309  GLU ALA VAL ILE SER LYS VAL VAL ALA GLU LYS ASN LEU          
SEQRES  20 C  309  ASP LEU PHE LEU LEU VAL ILE THR ASP ILE LEU GLU ASN          
SEQRES  21 C  309  ASP SER LEU ALA LEU ALA ILE GLY ASN GLU ALA ALA LYS          
SEQRES  22 C  309  VAL GLU LYS ALA PHE ASN VAL THR LEU GLU ASN ASN THR          
SEQRES  23 C  309  ALA LEU LEU LYS GLY VAL VAL SER ARG LYS LYS GLN VAL          
SEQRES  24 C  309  VAL PRO VAL LEU THR ASP ALA MSE ALA GLU                      
SEQRES   1 D  309  MSE GLU LYS ILE LEU ILE PHE GLY HIS GLN ASN PRO ASP          
SEQRES   2 D  309  THR ASP THR ILE CYS SER ALA ILE ALA TYR ALA ASP LEU          
SEQRES   3 D  309  LYS ASN LYS LEU GLY PHE ASN ALA GLU PRO VAL ARG LEU          
SEQRES   4 D  309  GLY GLN VAL ASN GLY GLU THR GLN TYR ALA LEU ASP TYR          
SEQRES   5 D  309  PHE LYS GLN GLU SER PRO ARG LEU VAL GLU THR ALA ALA          
SEQRES   6 D  309  ASN GLU VAL ASN GLY VAL ILE LEU VAL ASP HIS ASN GLU          
SEQRES   7 D  309  ARG GLN GLN SER ILE LYS ASP ILE GLU GLU VAL GLN VAL          
SEQRES   8 D  309  LEU GLU VAL ILE ASP HIS HIS ARG ILE ALA ASN PHE GLU          
SEQRES   9 D  309  THR ALA GLU PRO LEU TYR TYR ARG ALA GLU PRO VAL GLY          
SEQRES  10 D  309  CYS THR ALA THR ILE LEU ASN LYS MSE TYR LYS GLU ASN          
SEQRES  11 D  309  ASN VAL LYS ILE GLU LYS GLU ILE ALA GLY LEU MSE LEU          
SEQRES  12 D  309  SER ALA ILE ILE SER ASP SER LEU LEU PHE LYS SER PRO          
SEQRES  13 D  309  THR CYS THR ASP GLN ASP VAL ALA ALA ALA LYS GLU LEU          
SEQRES  14 D  309  ALA GLU ILE ALA GLY VAL ASP ALA GLU GLU TYR GLY LEU          
SEQRES  15 D  309  ASN MSE LEU LYS ALA GLY ALA ASP LEU SER LYS LYS THR          
SEQRES  16 D  309  VAL GLU GLU LEU ILE SER LEU ASP ALA LYS GLU PHE THR          
SEQRES  17 D  309  LEU GLY SER LYS LYS VAL GLU ILE ALA GLN VAL ASN THR          
SEQRES  18 D  309  VAL ASP ILE GLU ASP VAL LYS LYS ARG GLN ALA GLU LEU          
SEQRES  19 D  309  GLU ALA VAL ILE SER LYS VAL VAL ALA GLU LYS ASN LEU          
SEQRES  20 D  309  ASP LEU PHE LEU LEU VAL ILE THR ASP ILE LEU GLU ASN          
SEQRES  21 D  309  ASP SER LEU ALA LEU ALA ILE GLY ASN GLU ALA ALA LYS          
SEQRES  22 D  309  VAL GLU LYS ALA PHE ASN VAL THR LEU GLU ASN ASN THR          
SEQRES  23 D  309  ALA LEU LEU LYS GLY VAL VAL SER ARG LYS LYS GLN VAL          
SEQRES  24 D  309  VAL PRO VAL LEU THR ASP ALA MSE ALA GLU                      
MODRES 1K23 MSE A    1  MET  SELENOMETHIONINE                                   
MODRES 1K23 MSE A  126  MET  SELENOMETHIONINE                                   
MODRES 1K23 MSE A  142  MET  SELENOMETHIONINE                                   
MODRES 1K23 MSE A  184  MET  SELENOMETHIONINE                                   
MODRES 1K23 MSE A  307  MET  SELENOMETHIONINE                                   
MODRES 1K23 MSE B    1  MET  SELENOMETHIONINE                                   
MODRES 1K23 MSE B  126  MET  SELENOMETHIONINE                                   
MODRES 1K23 MSE B  142  MET  SELENOMETHIONINE                                   
MODRES 1K23 MSE B  184  MET  SELENOMETHIONINE                                   
MODRES 1K23 MSE B  307  MET  SELENOMETHIONINE                                   
MODRES 1K23 MSE C    1  MET  SELENOMETHIONINE                                   
MODRES 1K23 MSE C  126  MET  SELENOMETHIONINE                                   
MODRES 1K23 MSE C  142  MET  SELENOMETHIONINE                                   
MODRES 1K23 MSE C  184  MET  SELENOMETHIONINE                                   
MODRES 1K23 MSE C  307  MET  SELENOMETHIONINE                                   
MODRES 1K23 MSE D    1  MET  SELENOMETHIONINE                                   
MODRES 1K23 MSE D  126  MET  SELENOMETHIONINE                                   
MODRES 1K23 MSE D  142  MET  SELENOMETHIONINE                                   
MODRES 1K23 MSE D  184  MET  SELENOMETHIONINE                                   
MODRES 1K23 MSE D  307  MET  SELENOMETHIONINE                                   
HET    MSE  A   1       8                                                       
HET    MSE  A 126       8                                                       
HET    MSE  A 142       8                                                       
HET    MSE  A 184       8                                                       
HET    MSE  A 307       8                                                       
HET    MSE  B   1       8                                                       
HET    MSE  B 126       8                                                       
HET    MSE  B 142       8                                                       
HET    MSE  B 184       8                                                       
HET    MSE  B 307       8                                                       
HET    MSE  C   1       8                                                       
HET    MSE  C 126       8                                                       
HET    MSE  C 142       8                                                       
HET    MSE  C 184       8                                                       
HET    MSE  C 307       8                                                       
HET    MSE  D   1       8                                                       
HET    MSE  D 126       8                                                       
HET    MSE  D 142       8                                                       
HET    MSE  D 184       8                                                       
HET    MSE  D 307       8                                                       
HET     MN  A 401       1                                                       
HET     MN  A 402       1                                                       
HET     MN  B 403       1                                                       
HET     MN  B 404       1                                                       
HET     MN  C 405       1                                                       
HET     MN  C 406       1                                                       
HET     MN  D 407       1                                                       
HET     MN  D 408       1                                                       
HETNAM     MSE SELENOMETHIONINE                                                 
HETNAM      MN MANGANESE (II) ION                                               
FORMUL   1  MSE    20(C5 H11 N O2 SE)                                           
FORMUL   5   MN    8(MN 2+)                                                     
FORMUL  13  HOH   *58(H2 O)                                                     
HELIX    1   1 ASP A   13  LEU A   30  1                                  18
HELIX    2   2 ASN A   43  PHE A   53  1                                  11
HELIX    3   3 GLU A   78  SER A   82  1                                   5
HELIX    4   4 ASP A   85  VAL A   89  1                                   5
HELIX    5   5 CYS A  118  ASN A  130  1                                  13
HELIX    6   6 GLU A  135  LEU A  151  1                                  17
HELIX    7   7 THR A  159  ALA A  173  1                                  15
HELIX    8   8 ASP A  176  ALA A  187  1                                  12
HELIX    9   9 THR A  195  LEU A  202  1                                   8
HELIX   10  10 THR A  208  LYS A  212  1                                   5
HELIX   11  11 ASP A  223  LYS A  245  1                                  23
HELIX   12  12 ALA A  272  PHE A  278  1                                   7
HELIX   13  13 VAL A  299  ASP A  305  1                                   7
HELIX   14  14 ASP B   13  LEU B   30  1                                  18
HELIX   15  15 ASN B   43  PHE B   53  1                                  11
HELIX   16  16 GLU B   78  SER B   82  1                                   5
HELIX   17  17 ASP B   85  VAL B   89  1                                   5
HELIX   18  18 CYS B  118  ASN B  130  1                                  13
HELIX   19  19 GLU B  135  LEU B  151  1                                  17
HELIX   20  20 THR B  159  ALA B  173  1                                  15
HELIX   21  21 ASP B  176  ALA B  187  1                                  12
HELIX   22  22 THR B  195  ILE B  200  1                                   6
HELIX   23  23 THR B  208  LYS B  212  1                                   5
HELIX   24  24 ASP B  223  LYS B  245  1                                  23
HELIX   25  25 ALA B  272  PHE B  278  1                                   7
HELIX   26  26 VAL B  299  ASP B  305  1                                   7
HELIX   27  27 ASP C   13  LEU C   30  1                                  18
HELIX   28  28 ASN C   43  PHE C   53  1                                  11
HELIX   29  29 GLU C   78  SER C   82  1                                   5
HELIX   30  30 ASP C   85  VAL C   89  1                                   5
HELIX   31  31 CYS C  118  ASN C  130  1                                  13
HELIX   32  32 GLU C  135  LEU C  151  1                                  17
HELIX   33  33 THR C  159  ALA C  173  1                                  15
HELIX   34  34 ASP C  176  ALA C  187  1                                  12
HELIX   35  35 THR C  195  ILE C  200  1                                   6
HELIX   36  36 THR C  208  LYS C  212  1                                   5
HELIX   37  37 ASP C  223  LYS C  245  1                                  23
HELIX   38  38 ALA C  272  PHE C  278  1                                   7
HELIX   39  39 VAL C  299  ASP C  305  1                                   7
HELIX   40  40 ASP D   13  LEU D   30  1                                  18
HELIX   41  41 ASN D   43  PHE D   53  1                                  11
HELIX   42  42 GLU D   78  SER D   82  1                                   5
HELIX   43  43 ASP D   85  VAL D   89  1                                   5
HELIX   44  44 CYS D  118  ASN D  130  1                                  13
HELIX   45  45 GLU D  135  LEU D  151  1                                  17
HELIX   46  46 THR D  159  ALA D  173  1                                  15
HELIX   47  47 ASP D  176  ALA D  187  1                                  12
HELIX   48  48 GLN D  298  ASP D  305  1                                   8
SHEET    1   1 1 LYS A   3  PHE A   7  0
SHEET    2   2 1 ASN A  33  ARG A  38  0
SHEET    3   3 1 ARG A  59  LEU A  60  0
SHEET    4   4 1 GLY A  70  VAL A  74  0
SHEET    5   5 1 GLN A  90  ASP A  96  0
SHEET    6   6 1 TYR A 110  ALA A 113  0
SHEET    7   7 1 ASP A 203  PHE A 207  0
SHEET    8   8 1 VAL A 214  THR A 221  0
SHEET    9   9 1 LEU A 249  ASP A 256  0
SHEET   10  10 1 ASP A 261  GLY A 268  0
SHEET   11  11 1 THR A 286  LEU A 289  0
SHEET   12  12 1 LYS B   3  PHE B   7  0
SHEET   13  13 1 ASN B  33  ARG B  38  0
SHEET   14  14 1 ARG B  59  LEU B  60  0
SHEET   15  15 1 GLY B  70  VAL B  74  0
SHEET   16  16 1 GLN B  90  ASP B  96  0
SHEET   17  17 1 TYR B 110  ALA B 113  0
SHEET   18  18 1 ASP B 203  PHE B 207  0
SHEET   19  19 1 VAL B 214  THR B 221  0
SHEET   20  20 1 LEU B 249  ASP B 256  0
SHEET   21  21 1 ASP B 261  GLY B 268  0
SHEET   22  22 1 THR B 286  LEU B 289  0
SHEET   23  23 1 LYS C   3  PHE C   7  0
SHEET   24  24 1 ASN C  33  ARG C  38  0
SHEET   25  25 1 ARG C  59  LEU C  60  0
SHEET   26  26 1 GLY C  70  VAL C  74  0
SHEET   27  27 1 GLN C  90  ASP C  96  0
SHEET   28  28 1 TYR C 110  ALA C 113  0
SHEET   29  29 1 ASP C 203  PHE C 207  0
SHEET   30  30 1 VAL C 214  THR C 221  0
SHEET   31  31 1 LEU C 249  ASP C 256  0
SHEET   32  32 1 ASP C 261  GLY C 268  0
SHEET   33  33 1 THR C 286  LEU C 289  0
SHEET   34  34 1 LYS D   3  PHE D   7  0
SHEET   35  35 1 ASN D  33  ARG D  38  0
SHEET   36  36 1 ARG D  59  LEU D  60  0
SHEET   37  37 1 GLY D  70  VAL D  74  0
SHEET   38  38 1 GLN D  90  ASP D  96  0
SHEET   39  39 1 TYR D 110  ALA D 113  0
SHEET   40  40 1 ASN D 220  THR D 221  0
SHEET   41  41 1 THR D 255  ASP D 256  0
LINK         C   MSE A   1                 N   GLU A   2     1555   1555  1.33  
LINK         C   LYS A 125                 N   MSE A 126     1555   1555  1.32  
LINK         C   MSE A 126                 N   TYR A 127     1555   1555  1.32  
LINK         C   LEU A 141                 N   MSE A 142     1555   1555  1.33  
LINK         C   MSE A 142                 N   LEU A 143     1555   1555  1.33  
LINK         C   ASN A 183                 N   MSE A 184     1555   1555  1.33  
LINK         C   MSE A 184                 N   LEU A 185     1555   1555  1.33  
LINK         C   ALA A 306                 N   MSE A 307     1555   1555  1.34  
LINK        MN    MN A 401                 OD2 ASP A  75     1555   1555  1.97  
LINK        MN    MN A 401                 NE2 HIS A   9     1555   1555  2.40  
LINK        MN    MN A 401                 OD1 ASP A  13     1555   1555  1.86  
LINK        MN    MN A 401                 O   HOH A 403     1555   1555  2.13  
LINK        MN    MN A 402                 NE2 HIS A  97     1555   1555  1.97  
LINK        MN    MN A 402                 OD2 ASP A 149     1555   1555  2.19  
LINK        MN    MN A 402                 OD1 ASP A  15     1555   1555  2.12  
LINK        MN    MN A 402                 OD1 ASP A  75     1555   1555  2.04  
LINK        MN    MN A 402                 O   HOH A 403     1555   1555  1.95  
LINK         C   MSE B   1                 N   GLU B   2     1555   1555  1.33  
LINK         C   LYS B 125                 N   MSE B 126     1555   1555  1.33  
LINK         C   MSE B 126                 N   TYR B 127     1555   1555  1.33  
LINK         C   LEU B 141                 N   MSE B 142     1555   1555  1.33  
LINK         C   MSE B 142                 N   LEU B 143     1555   1555  1.33  
LINK         C   ASN B 183                 N   MSE B 184     1555   1555  1.33  
LINK         C   MSE B 184                 N   LEU B 185     1555   1555  1.33  
LINK         C   ALA B 306                 N   MSE B 307     1555   1555  1.32  
LINK        MN    MN B 403                 O   HOH B 405     1555   1555  2.19  
LINK        MN    MN B 403                 OD2 ASP B  75     1555   1555  2.10  
LINK        MN    MN B 403                 NE2 HIS B   9     1555   1555  2.51  
LINK        MN    MN B 403                 OD1 ASP B  13     1555   1555  1.90  
LINK        MN    MN B 404                 O   HOH B 405     1555   1555  1.84  
LINK        MN    MN B 404                 NE2 HIS B  97     1555   1555  2.17  
LINK        MN    MN B 404                 OD1 ASP B  75     1555   1555  2.29  
LINK        MN    MN B 404                 OD1 ASP B  15     1555   1555  2.03  
LINK        MN    MN B 404                 OD2 ASP B 149     1555   1555  1.91  
LINK         C   MSE C   1                 N   GLU C   2     1555   1555  1.33  
LINK         C   LYS C 125                 N   MSE C 126     1555   1555  1.33  
LINK         C   MSE C 126                 N   TYR C 127     1555   1555  1.33  
LINK         C   LEU C 141                 N   MSE C 142     1555   1555  1.33  
LINK         C   MSE C 142                 N   LEU C 143     1555   1555  1.33  
LINK         C   ASN C 183                 N   MSE C 184     1555   1555  1.33  
LINK         C   MSE C 184                 N   LEU C 185     1555   1555  1.33  
LINK         C   ALA C 306                 N   MSE C 307     1555   1555  1.33  
LINK         C   MSE C 307                 N   ALA C 308     1555   1555  1.34  
LINK        MN    MN C 405                 OD2 ASP C  75     1555   1555  1.99  
LINK        MN    MN C 405                 O   HOH C 407     1555   1555  2.29  
LINK        MN    MN C 405                 NE2 HIS C   9     1555   1555  2.28  
LINK        MN    MN C 405                 OD1 ASP C  13     1555   1555  1.89  
LINK        MN    MN C 406                 NE2 HIS C  97     1555   1555  2.24  
LINK        MN    MN C 406                 O   HOH C 407     1555   1555  1.79  
LINK        MN    MN C 406                 OD2 ASP C 149     1555   1555  1.97  
LINK        MN    MN C 406                 OD1 ASP C  15     1555   1555  1.95  
LINK        MN    MN C 406                 OD1 ASP C  75     1555   1555  2.16  
LINK         C   MSE D   1                 N   GLU D   2     1555   1555  1.33  
LINK         C   LYS D 125                 N   MSE D 126     1555   1555  1.33  
LINK         C   MSE D 126                 N   TYR D 127     1555   1555  1.33  
LINK         C   LEU D 141                 N   MSE D 142     1555   1555  1.33  
LINK         C   MSE D 142                 N   LEU D 143     1555   1555  1.33  
LINK         C   ASN D 183                 N   MSE D 184     1555   1555  1.33  
LINK         C   MSE D 184                 N   LEU D 185     1555   1555  1.33  
LINK         C   ALA D 306                 N   MSE D 307     1555   1555  1.34  
LINK        MN    MN D 407                 NE2 HIS D   9     1555   1555  2.54  
LINK        MN    MN D 407                 OD2 ASP D  75     1555   1555  1.98  
LINK        MN    MN D 407                 OD1 ASP D  13     1555   1555  1.79  
LINK        MN    MN D 408                 NE2 HIS D  97     1555   1555  2.44  
LINK        MN    MN D 408                 OD2 ASP D 149     1555   1555  2.24  
LINK        MN    MN D 408                 OD1 ASP D  15     1555   1555  1.90  
LINK        MN    MN D 408                 OD1 ASP D  75     1555   1555  1.94  
LINK        MN    MN D 408                 O   HOH D 410     1555   1555  1.69  
SITE     1 AC1  4 HIS A   9  ASP A  13  ASP A  75  HOH A 403                    
SITE     1 AC2  6 ASP A  15  ASP A  75  HIS A  97  THR A 119                    
SITE     2 AC2  6 ASP A 149  HOH A 403                                          
SITE     1 AC3  4 HIS B   9  ASP B  13  ASP B  75  HOH B 405                    
SITE     1 AC4  6 ASP B  15  ASP B  75  HIS B  97  THR B 119                    
SITE     2 AC4  6 ASP B 149  HOH B 405                                          
SITE     1 AC5  4 HIS C   9  ASP C  13  ASP C  75  HOH C 407                    
SITE     1 AC6  6 ASP C  15  ASP C  75  HIS C  97  THR C 119                    
SITE     2 AC6  6 ASP C 149  HOH C 407                                          
SITE     1 AC7  5 HIS D   9  ASP D  13  ASP D  75   MN D 408                    
SITE     2 AC7  5 HOH D 410                                                     
SITE     1 AC8  7 ASP D  15  ASP D  75  HIS D  97  THR D 119                    
SITE     2 AC8  7 ASP D 149   MN D 407  HOH D 410                               
CRYST1   80.290  130.560  150.470  90.00  90.00  90.00 P 21 21 21   16          
ORIGX1      1.000000  0.000000  0.000000        0.00000                         
ORIGX2      0.000000  1.000000  0.000000        0.00000                         
ORIGX3      0.000000  0.000000  1.000000        0.00000                         
SCALE1      0.012455  0.000000  0.000000        0.00000                         
SCALE2      0.000000  0.007659  0.000000        0.00000                         
SCALE3      0.000000  0.000000  0.006646        0.00000                         
TER    2372      MSE A 307
HETATM 2373  N   MSE B   1      12.957  82.847  18.162  1.00 80.27           N
HETATM 2374  CA  MSE B   1      14.431  82.617  18.123  1.00 81.04           C
HETATM 2375  C   MSE B   1      14.961  82.444  16.701  1.00 78.72           C
HETATM 2376  O   MSE B   1      14.485  81.580  15.962  1.00 78.78           O
HETATM 2377  CB  MSE B   1      14.775  81.367  18.922  1.00 85.25           C
HETATM 2378  CG  MSE B   1      14.461  81.462  20.398  1.00 90.84           C
HETATM 2379 SE   MSE B   1      15.570  82.774  21.436  1.00105.05          Se
HETATM 2380  CE  MSE B   1      17.100  83.126  20.104  1.00 98.21           C
ATOM   2381  N   GLU B   2      15.941  83.263  16.317  1.00 75.47           N
ATOM   2382  CA  GLU B   2      16.549  83.170  14.984  1.00 72.67           C
ATOM   2383  C   GLU B   2      17.043  81.725  14.904  1.00 69.43           C
ATOM   2384  O   GLU B   2      17.425  81.159  15.928  1.00 69.93           O
ATOM   2385  CB  GLU B   2      17.739  84.136  14.886  1.00 75.54           C
ATOM   2386  CG  GLU B   2      18.242  84.439  13.467  1.00 80.40           C
ATOM   2387  CD  GLU B   2      19.774  84.330  13.321  1.00 83.88           C
ATOM   2388  OE1 GLU B   2      20.524  84.970  14.106  1.00 85.24           O
ATOM   2389  OE2 GLU B   2      20.228  83.597  12.405  1.00 85.43           O
ATOM   2390  N   LYS B   3      17.040  81.107  13.724  1.00 64.88           N
ATOM   2391  CA  LYS B   3      17.503  79.721  13.660  1.00 60.50           C
ATOM   2392  C   LYS B   3      19.024  79.593  13.555  1.00 58.26           C
ATOM   2393  O   LYS B   3      19.695  80.357  12.843  1.00 57.96           O
ATOM   2394  CB  LYS B   3      16.851  78.954  12.508  1.00 59.60           C
ATOM   2395  CG  LYS B   3      17.038  77.437  12.639  1.00 58.05           C
ATOM   2396  CD  LYS B   3      16.682  76.700  11.354  1.00 58.44           C
ATOM   2397  CE  LYS B   3      17.016  75.216  11.441  1.00 57.44           C
ATOM   2398  NZ  LYS B   3      16.249  74.538  12.522  1.00 57.75           N
ATOM   2399  N   ILE B   4      19.545  78.601  14.272  1.00 54.51           N
ATOM   2400  CA  ILE B   4      20.968  78.330  14.329  1.00 50.92           C
ATOM   2401  C   ILE B   4      21.273  76.918  13.848  1.00 48.26           C
ATOM   2402  O   ILE B   4      20.471  75.999  14.014  1.00 47.77           O
ATOM   2403  CB  ILE B   4      21.480  78.460  15.778  1.00 51.76           C
ATOM   2404  CG1 ILE B   4      21.234  79.868  16.304  1.00 52.04           C
ATOM   2405  CG2 ILE B   4      22.953  78.192  15.836  1.00 51.85           C
ATOM   2406  CD1 ILE B   4      21.554  80.019  17.780  1.00 53.13           C
ATOM   2407  N   LEU B   5      22.453  76.758  13.266  1.00 44.98           N
ATOM   2408  CA  LEU B   5      22.910  75.470  12.771  1.00 42.40           C
ATOM   2409  C   LEU B   5      24.133  75.031  13.587  1.00 41.43           C
ATOM   2410  O   LEU B   5      25.123  75.756  13.662  1.00 42.70           O
ATOM   2411  CB  LEU B   5      23.292  75.603  11.300  1.00 41.10           C
ATOM   2412  CG  LEU B   5      22.524  74.774  10.271  1.00 39.96           C
ATOM   2413  CD1 LEU B   5      21.043  74.767  10.590  1.00 38.61           C
ATOM   2414  CD2 LEU B   5      22.786  75.357   8.893  1.00 38.96           C
ATOM   2415  N   ILE B   6      24.062  73.853  14.196  1.00 39.02           N
ATOM   2416  CA  ILE B   6      25.159  73.320  14.997  1.00 36.47           C
ATOM   2417  C   ILE B   6      25.786  72.114  14.288  1.00 36.69           C
ATOM   2418  O   ILE B   6      25.094  71.169  13.910  1.00 36.76           O
ATOM   2419  CB  ILE B   6      24.654  72.878  16.387  1.00 35.12           C
ATOM   2420  CG1 ILE B   6      24.118  74.091  17.147  1.00 34.96           C
ATOM   2421  CG2 ILE B   6      25.768  72.213  17.171  1.00 33.28           C
ATOM   2422  CD1 ILE B   6      23.494  73.745  18.503  1.00 34.51           C
ATOM   2423  N   PHE B   7      27.102  72.128  14.122  1.00 36.68           N
ATOM   2424  CA  PHE B   7      27.756  71.022  13.434  1.00 37.21           C
ATOM   2425  C   PHE B   7      29.258  70.905  13.727  1.00 38.46           C
ATOM   2426  O   PHE B   7      29.907  71.870  14.133  1.00 39.02           O
ATOM   2427  CB  PHE B   7      27.525  71.176  11.926  1.00 34.75           C
ATOM   2428  CG  PHE B   7      27.999  72.491  11.373  1.00 31.83           C
ATOM   2429  CD1 PHE B   7      29.349  72.714  11.143  1.00 31.10           C
ATOM   2430  CD2 PHE B   7      27.096  73.500  11.088  1.00 30.00           C
ATOM   2431  CE1 PHE B   7      29.795  73.926  10.630  1.00 31.10           C
ATOM   2432  CE2 PHE B   7      27.528  74.709  10.580  1.00 29.95           C
ATOM   2433  CZ  PHE B   7      28.882  74.927  10.347  1.00 30.40           C
ATOM   2434  N   GLY B   8      29.802  69.711  13.513  1.00 39.72           N
ATOM   2435  CA  GLY B   8      31.216  69.484  13.748  1.00 39.98           C
ATOM   2436  C   GLY B   8      32.007  69.608  12.460  1.00 40.12           C
ATOM   2437  O   GLY B   8      31.525  70.215  11.511  1.00 40.67           O
ATOM   2438  N   HIS B   9      33.203  69.026  12.416  1.00 40.17           N
ATOM   2439  CA  HIS B   9      34.066  69.103  11.235  1.00 41.44           C
ATOM   2440  C   HIS B   9      33.691  68.153  10.105  1.00 43.11           C
ATOM   2441  O   HIS B   9      32.755  67.354  10.220  1.00 43.47           O
ATOM   2442  CB  HIS B   9      35.518  68.832  11.642  1.00 41.23           C
ATOM   2443  CG  HIS B   9      35.721  67.518  12.345  1.00 41.69           C
ATOM   2444  ND1 HIS B   9      35.876  66.325  11.673  1.00 41.52           N
ATOM   2445  CD2 HIS B   9      35.776  67.210  13.665  1.00 41.77           C
ATOM   2446  CE1 HIS B   9      36.014  65.340  12.545  1.00 41.34           C
ATOM   2447  NE2 HIS B   9      35.957  65.849  13.761  1.00 40.92           N
ATOM   2448  N   GLN B  10      34.442  68.248   9.012  1.00 44.89           N
ATOM   2449  CA  GLN B  10      34.244  67.386   7.844  1.00 47.43           C
ATOM   2450  C   GLN B  10      34.815  66.008   8.151  1.00 48.12           C
ATOM   2451  O   GLN B  10      35.577  65.865   9.104  1.00 49.20           O
ATOM   2452  CB  GLN B  10      34.953  67.967   6.630  1.00 47.62           C
ATOM   2453  CG  GLN B  10      34.512  69.372   6.342  1.00 51.46           C
ATOM   2454  CD  GLN B  10      34.819  69.787   4.935  1.00 54.66           C
ATOM   2455  OE1 GLN B  10      35.987  69.841   4.533  1.00 56.39           O
ATOM   2456  NE2 GLN B  10      33.769  70.080   4.159  1.00 56.56           N
ATOM   2457  N   ASN B  11      34.474  65.000   7.350  1.00 48.02           N
ATOM   2458  CA  ASN B  11      34.962  63.651   7.620  1.00 47.73           C
ATOM   2459  C   ASN B  11      34.599  63.415   9.077  1.00 46.68           C
ATOM   2460  O   ASN B  11      35.456  63.122   9.906  1.00 47.97           O
ATOM   2461  CB  ASN B  11      36.481  63.581   7.444  1.00 49.57           C
ATOM   2462  CG  ASN B  11      36.940  64.099   6.081  1.00 53.17           C
ATOM   2463  OD1 ASN B  11      36.360  63.764   5.040  1.00 55.22           O
ATOM   2464  ND2 ASN B  11      37.995  64.909   6.081  1.00 54.46           N
ATOM   2465  N   PRO B  12      33.309  63.544   9.400  1.00 45.11           N
ATOM   2466  CA  PRO B  12      32.723  63.382  10.737  1.00 44.37           C
ATOM   2467  C   PRO B  12      33.050  62.175  11.588  1.00 42.76           C
ATOM   2468  O   PRO B  12      32.831  61.044  11.173  1.00 42.43           O
ATOM   2469  CB  PRO B  12      31.220  63.474  10.475  1.00 44.67           C
ATOM   2470  CG  PRO B  12      31.103  62.968   9.081  1.00 44.84           C
ATOM   2471  CD  PRO B  12      32.250  63.650   8.386  1.00 43.93           C
ATOM   2472  N   ASP B  13      33.560  62.441  12.789  1.00 41.19           N
ATOM   2473  CA  ASP B  13      33.857  61.394  13.750  1.00 40.46           C
ATOM   2474  C   ASP B  13      32.630  61.299  14.671  1.00 39.15           C
ATOM   2475  O   ASP B  13      31.708  62.106  14.560  1.00 38.46           O
ATOM   2476  CB  ASP B  13      35.165  61.698  14.523  1.00 41.86           C
ATOM   2477  CG  ASP B  13      35.230  63.120  15.093  1.00 44.26           C
ATOM   2478  OD1 ASP B  13      36.346  63.598  15.402  1.00 44.20           O
ATOM   2479  OD2 ASP B  13      34.177  63.763  15.251  1.00 46.66           O
ATOM   2480  N   THR B  14      32.593  60.307  15.549  1.00 37.89           N
ATOM   2481  CA  THR B  14      31.442  60.148  16.428  1.00 37.76           C
ATOM   2482  C   THR B  14      31.238  61.353  17.334  1.00 38.72           C
ATOM   2483  O   THR B  14      30.109  61.629  17.777  1.00 38.80           O
ATOM   2484  CB  THR B  14      31.574  58.877  17.293  1.00 37.68           C
ATOM   2485  OG1 THR B  14      31.661  57.734  16.437  1.00 36.05           O
ATOM   2486  CG2 THR B  14      30.365  58.717  18.216  1.00 37.88           C
ATOM   2487  N   ASP B  15      32.328  62.073  17.607  1.00 38.66           N
ATOM   2488  CA  ASP B  15      32.246  63.254  18.462  1.00 38.47           C
ATOM   2489  C   ASP B  15      31.498  64.347  17.694  1.00 38.01           C
ATOM   2490  O   ASP B  15      30.510  64.911  18.193  1.00 37.72           O
ATOM   2491  CB  ASP B  15      33.653  63.747  18.846  1.00 37.31           C
ATOM   2492  CG  ASP B  15      33.645  64.653  20.078  1.00 35.55           C
ATOM   2493  OD1 ASP B  15      34.713  65.198  20.419  1.00 34.28           O
ATOM   2494  OD2 ASP B  15      32.576  64.812  20.704  1.00 33.35           O
ATOM   2495  N   THR B  16      31.971  64.625  16.479  1.00 37.07           N
ATOM   2496  CA  THR B  16      31.373  65.646  15.618  1.00 36.67           C
ATOM   2497  C   THR B  16      29.885  65.416  15.413  1.00 36.42           C
ATOM   2498  O   THR B  16      29.115  66.377  15.328  1.00 36.32           O
ATOM   2499  CB  THR B  16      32.085  65.723  14.218  1.00 37.71           C
ATOM   2500  OG1 THR B  16      33.200  66.625  14.293  1.00 36.80           O
ATOM   2501  CG2 THR B  16      31.124  66.210  13.121  1.00 38.05           C
ATOM   2502  N   ILE B  17      29.468  64.155  15.335  1.00 36.15           N
ATOM   2503  CA  ILE B  17      28.051  63.882  15.145  1.00 35.86           C
ATOM   2504  C   ILE B  17      27.275  63.949  16.448  1.00 36.30           C
ATOM   2505  O   ILE B  17      26.321  64.724  16.574  1.00 36.34           O
ATOM   2506  CB  ILE B  17      27.798  62.517  14.490  1.00 34.33           C
ATOM   2507  CG1 ILE B  17      28.442  62.479  13.097  1.00 33.83           C
ATOM   2508  CG2 ILE B  17      26.294  62.287  14.368  1.00 32.93           C
ATOM   2509  CD1 ILE B  17      27.792  63.397  12.088  1.00 31.11           C
ATOM   2510  N   CYS B  18      27.687  63.158  17.426  1.00 36.08           N
ATOM   2511  CA  CYS B  18      26.977  63.161  18.692  1.00 38.22           C
ATOM   2512  C   CYS B  18      26.963  64.493  19.433  1.00 38.96           C
ATOM   2513  O   CYS B  18      25.913  64.925  19.903  1.00 38.93           O
ATOM   2514  CB  CYS B  18      27.532  62.076  19.599  1.00 39.79           C
ATOM   2515  SG  CYS B  18      27.343  60.468  18.860  1.00 44.39           S
ATOM   2516  N   SER B  19      28.116  65.149  19.545  1.00 39.68           N
ATOM   2517  CA  SER B  19      28.172  66.425  20.251  1.00 39.26           C
ATOM   2518  C   SER B  19      27.249  67.466  19.614  1.00 38.96           C
ATOM   2519  O   SER B  19      26.608  68.254  20.319  1.00 38.57           O
ATOM   2520  CB  SER B  19      29.610  66.936  20.290  1.00 39.77           C
ATOM   2521  OG  SER B  19      30.375  66.169  21.205  1.00 42.27           O
ATOM   2522  N   ALA B  20      27.169  67.460  18.285  1.00 37.77           N
ATOM   2523  CA  ALA B  20      26.297  68.400  17.592  1.00 37.32           C
ATOM   2524  C   ALA B  20      24.846  68.148  18.025  1.00 36.48           C
ATOM   2525  O   ALA B  20      24.110  69.068  18.379  1.00 35.08           O
ATOM   2526  CB  ALA B  20      26.447  68.235  16.081  1.00 36.94           C
ATOM   2527  N   ILE B  21      24.440  66.889  17.999  1.00 36.47           N
ATOM   2528  CA  ILE B  21      23.089  66.535  18.407  1.00 37.19           C
ATOM   2529  C   ILE B  21      22.877  66.888  19.883  1.00 38.04           C
ATOM   2530  O   ILE B  21      21.846  67.462  20.248  1.00 39.12           O
ATOM   2531  CB  ILE B  21      22.833  65.022  18.222  1.00 35.81           C
ATOM   2532  CG1 ILE B  21      22.955  64.660  16.747  1.00 34.94           C
ATOM   2533  CG2 ILE B  21      21.464  64.647  18.778  1.00 35.22           C
ATOM   2534  CD1 ILE B  21      22.921  63.193  16.500  1.00 35.97           C
ATOM   2535  N   ALA B  22      23.861  66.544  20.718  1.00 38.01           N
ATOM   2536  CA  ALA B  22      23.806  66.787  22.159  1.00 37.03           C
ATOM   2537  C   ALA B  22      23.651  68.257  22.509  1.00 37.24           C
ATOM   2538  O   ALA B  22      22.743  68.638  23.249  1.00 37.51           O
ATOM   2539  CB  ALA B  22      25.053  66.234  22.825  1.00 36.07           C
ATOM   2540  N   TYR B  23      24.534  69.088  21.971  1.00 36.61           N
ATOM   2541  CA  TYR B  23      24.476  70.507  22.272  1.00 37.28           C
ATOM   2542  C   TYR B  23      23.212  71.158  21.717  1.00 38.11           C
ATOM   2543  O   TYR B  23      22.644  72.058  22.346  1.00 37.93           O
ATOM   2544  CB  TYR B  23      25.739  71.225  21.752  1.00 35.94           C
ATOM   2545  CG  TYR B  23      25.932  72.591  22.375  1.00 34.72           C
ATOM   2546  CD1 TYR B  23      25.586  72.815  23.709  1.00 33.86           C
ATOM   2547  CD2 TYR B  23      26.440  73.658  21.639  1.00 33.75           C
ATOM   2548  CE1 TYR B  23      25.731  74.049  24.286  1.00 33.47           C
ATOM   2549  CE2 TYR B  23      26.594  74.914  22.222  1.00 33.87           C
ATOM   2550  CZ  TYR B  23      26.230  75.094  23.543  1.00 34.24           C
ATOM   2551  OH  TYR B  23      26.328  76.329  24.124  1.00 35.19           O
ATOM   2552  N   ALA B  24      22.771  70.706  20.543  1.00 39.24           N
ATOM   2553  CA  ALA B  24      21.556  71.251  19.934  1.00 40.12           C
ATOM   2554  C   ALA B  24      20.419  71.060  20.935  1.00 40.81           C
ATOM   2555  O   ALA B  24      19.597  71.955  21.139  1.00 39.61           O
ATOM   2556  CB  ALA B  24      21.244  70.525  18.646  1.00 39.13           C
ATOM   2557  N   ASP B  25      20.388  69.884  21.561  1.00 41.90           N
ATOM   2558  CA  ASP B  25      19.365  69.594  22.544  1.00 41.95           C
ATOM   2559  C   ASP B  25      19.472  70.585  23.691  1.00 40.97           C
ATOM   2560  O   ASP B  25      18.501  71.259  24.024  1.00 41.07           O
ATOM   2561  CB  ASP B  25      19.521  68.184  23.095  1.00 43.76           C
ATOM   2562  CG  ASP B  25      18.504  67.883  24.184  1.00 47.21           C
ATOM   2563  OD1 ASP B  25      18.918  67.503  25.305  1.00 48.03           O
ATOM   2564  OD2 ASP B  25      17.285  68.035  23.924  1.00 48.01           O
ATOM   2565  N   LEU B  26      20.657  70.670  24.287  1.00 39.63           N
ATOM   2566  CA  LEU B  26      20.880  71.570  25.411  1.00 39.46           C
ATOM   2567  C   LEU B  26      20.410  72.979  25.058  1.00 39.87           C
ATOM   2568  O   LEU B  26      19.699  73.634  25.839  1.00 38.97           O
ATOM   2569  CB  LEU B  26      22.369  71.617  25.766  1.00 38.57           C
ATOM   2570  CG  LEU B  26      22.725  71.976  27.218  1.00 39.15           C
ATOM   2571  CD1 LEU B  26      24.076  72.677  27.203  1.00 37.83           C
ATOM   2572  CD2 LEU B  26      21.651  72.871  27.883  1.00 36.58           C
ATOM   2573  N   LYS B  27      20.822  73.437  23.875  1.00 39.51           N
ATOM   2574  CA  LYS B  27      20.468  74.763  23.393  1.00 39.17           C
ATOM   2575  C   LYS B  27      18.960  74.917  23.330  1.00 40.67           C
ATOM   2576  O   LYS B  27      18.403  75.877  23.863  1.00 39.96           O
ATOM   2577  CB  LYS B  27      21.072  74.999  22.010  1.00 38.34           C
ATOM   2578  CG  LYS B  27      22.384  75.755  22.030  1.00 37.48           C
ATOM   2579  CD  LYS B  27      22.167  77.159  22.560  1.00 39.00           C
ATOM   2580  CE  LYS B  27      23.451  77.968  22.604  1.00 40.10           C
ATOM   2581  NZ  LYS B  27      23.191  79.441  22.754  1.00 40.20           N
ATOM   2582  N   ASN B  28      18.290  73.970  22.682  1.00 41.56           N
ATOM   2583  CA  ASN B  28      16.845  74.049  22.571  1.00 42.13           C
ATOM   2584  C   ASN B  28      16.175  74.052  23.948  1.00 43.04           C
ATOM   2585  O   ASN B  28      15.263  74.844  24.195  1.00 43.79           O
ATOM   2586  CB  ASN B  28      16.321  72.908  21.704  1.00 41.81           C
ATOM   2587  CG  ASN B  28      16.772  73.024  20.241  1.00 43.01           C
ATOM   2588  OD1 ASN B  28      16.731  74.111  19.631  1.00 42.11           O
ATOM   2589  ND2 ASN B  28      17.189  71.895  19.668  1.00 41.75           N
ATOM   2590  N   LYS B  29      16.626  73.189  24.854  1.00 42.98           N
ATOM   2591  CA  LYS B  29      16.046  73.143  26.198  1.00 43.92           C
ATOM   2592  C   LYS B  29      16.221  74.485  26.928  1.00 45.18           C
ATOM   2593  O   LYS B  29      15.558  74.760  27.927  1.00 44.67           O
ATOM   2594  CB  LYS B  29      16.708  72.039  27.018  1.00 43.84           C
ATOM   2595  CG  LYS B  29      16.589  70.650  26.429  1.00 43.04           C
ATOM   2596  CD  LYS B  29      15.251  70.029  26.746  1.00 43.67           C
ATOM   2597  CE  LYS B  29      15.243  68.551  26.394  1.00 43.26           C
ATOM   2598  NZ  LYS B  29      16.211  67.789  27.229  1.00 42.38           N
ATOM   2599  N   LEU B  30      17.134  75.312  26.440  1.00 46.81           N
ATOM   2600  CA  LEU B  30      17.348  76.615  27.059  1.00 48.30           C
ATOM   2601  C   LEU B  30      16.596  77.728  26.299  1.00 49.26           C
ATOM   2602  O   LEU B  30      16.858  78.919  26.503  1.00 49.87           O
ATOM   2603  CB  LEU B  30      18.848  76.932  27.123  1.00 47.97           C
ATOM   2604  CG  LEU B  30      19.670  76.054  28.066  1.00 47.79           C
ATOM   2605  CD1 LEU B  30      21.140  76.419  27.929  1.00 47.11           C
ATOM   2606  CD2 LEU B  30      19.189  76.247  29.501  1.00 47.87           C
ATOM   2607  N   GLY B  31      15.679  77.327  25.413  1.00 49.43           N
ATOM   2608  CA  GLY B  31      14.883  78.287  24.663  1.00 49.50           C
ATOM   2609  C   GLY B  31      15.381  78.794  23.319  1.00 49.54           C
ATOM   2610  O   GLY B  31      14.958  79.864  22.859  1.00 50.17           O
ATOM   2611  N   PHE B  32      16.275  78.062  22.674  1.00 49.38           N
ATOM   2612  CA  PHE B  32      16.741  78.530  21.382  1.00 49.81           C
ATOM   2613  C   PHE B  32      16.200  77.659  20.271  1.00 49.84           C
ATOM   2614  O   PHE B  32      15.499  76.674  20.519  1.00 50.48           O
ATOM   2615  CB  PHE B  32      18.258  78.548  21.325  1.00 50.27           C
ATOM   2616  CG  PHE B  32      18.872  79.484  22.294  1.00 51.19           C
ATOM   2617  CD1 PHE B  32      19.040  79.111  23.626  1.00 50.80           C
ATOM   2618  CD2 PHE B  32      19.241  80.768  21.893  1.00 52.58           C
ATOM   2619  CE1 PHE B  32      19.565  80.005  24.552  1.00 51.38           C
ATOM   2620  CE2 PHE B  32      19.768  81.672  22.811  1.00 52.75           C
ATOM   2621  CZ  PHE B  32      19.930  81.290  24.148  1.00 51.66           C
ATOM   2622  N   ASN B  33      16.539  78.029  19.045  1.00 49.03           N
ATOM   2623  CA  ASN B  33      16.088  77.303  17.875  1.00 48.89           C
ATOM   2624  C   ASN B  33      17.316  76.725  17.156  1.00 47.89           C
ATOM   2625  O   ASN B  33      17.840  77.316  16.197  1.00 48.12           O
ATOM   2626  CB  ASN B  33      15.285  78.274  16.983  1.00 50.60           C
ATOM   2627  CG  ASN B  33      14.670  77.600  15.757  1.00 51.91           C
ATOM   2628  OD1 ASN B  33      14.082  76.517  15.847  1.00 52.64           O
ATOM   2629  ND2 ASN B  33      14.792  78.256  14.604  1.00 52.39           N
ATOM   2630  N   ALA B  34      17.778  75.565  17.620  1.00 46.08           N
ATOM   2631  CA  ALA B  34      18.962  74.957  17.019  1.00 44.68           C
ATOM   2632  C   ALA B  34      18.708  73.593  16.400  1.00 43.62           C
ATOM   2633  O   ALA B  34      17.866  72.833  16.882  1.00 42.69           O
ATOM   2634  CB  ALA B  34      20.076  74.857  18.057  1.00 44.36           C
ATOM   2635  N   GLU B  35      19.452  73.294  15.333  1.00 42.59           N
ATOM   2636  CA  GLU B  35      19.323  72.027  14.626  1.00 42.17           C
ATOM   2637  C   GLU B  35      20.689  71.392  14.374  1.00 41.27           C
ATOM   2638  O   GLU B  35      21.586  72.028  13.846  1.00 41.61           O
ATOM   2639  CB  GLU B  35      18.625  72.244  13.279  1.00 43.81           C
ATOM   2640  CG  GLU B  35      18.136  70.948  12.602  1.00 46.88           C
ATOM   2641  CD  GLU B  35      17.995  71.077  11.075  1.00 49.14           C
ATOM   2642  OE1 GLU B  35      17.550  72.155  10.606  1.00 49.47           O
ATOM   2643  OE2 GLU B  35      18.320  70.098  10.348  1.00 48.73           O
ATOM   2644  N   PRO B  36      20.858  70.122  14.752  1.00 40.87           N
ATOM   2645  CA  PRO B  36      22.116  69.400  14.557  1.00 40.58           C
ATOM   2646  C   PRO B  36      22.301  69.127  13.074  1.00 40.78           C
ATOM   2647  O   PRO B  36      21.365  68.729  12.391  1.00 41.52           O
ATOM   2648  CB  PRO B  36      21.900  68.097  15.327  1.00 39.85           C
ATOM   2649  CG  PRO B  36      20.838  68.433  16.317  1.00 40.16           C
ATOM   2650  CD  PRO B  36      19.911  69.312  15.531  1.00 41.10           C
ATOM   2651  N   VAL B  37      23.510  69.321  12.579  1.00 41.39           N
ATOM   2652  CA  VAL B  37      23.786  69.088  11.173  1.00 42.65           C
ATOM   2653  C   VAL B  37      25.173  68.464  10.955  1.00 44.24           C
ATOM   2654  O   VAL B  37      26.105  68.714  11.732  1.00 45.55           O
ATOM   2655  CB  VAL B  37      23.671  70.418  10.393  1.00 42.03           C
ATOM   2656  CG1 VAL B  37      24.282  70.290   9.010  1.00 41.85           C
ATOM   2657  CG2 VAL B  37      22.219  70.796  10.264  1.00 41.71           C
ATOM   2658  N   ARG B  38      25.305  67.641   9.915  1.00 44.33           N
ATOM   2659  CA  ARG B  38      26.588  67.014   9.608  1.00 45.39           C
ATOM   2660  C   ARG B  38      27.089  67.536   8.278  1.00 45.36           C
ATOM   2661  O   ARG B  38      26.309  68.029   7.480  1.00 45.18           O
ATOM   2662  CB  ARG B  38      26.445  65.496   9.552  1.00 46.42           C
ATOM   2663  CG  ARG B  38      25.446  64.992   8.543  1.00 48.26           C
ATOM   2664  CD  ARG B  38      25.253  63.501   8.722  1.00 50.31           C
ATOM   2665  NE  ARG B  38      25.467  62.768   7.475  1.00 52.00           N
ATOM   2666  CZ  ARG B  38      24.504  62.426   6.619  1.00 54.14           C
ATOM   2667  NH1 ARG B  38      23.226  62.745   6.860  1.00 54.17           N
ATOM   2668  NH2 ARG B  38      24.824  61.757   5.515  1.00 53.98           N
ATOM   2669  N   LEU B  39      28.390  67.435   8.039  1.00 46.33           N
ATOM   2670  CA  LEU B  39      28.961  67.933   6.782  1.00 47.88           C
ATOM   2671  C   LEU B  39      29.499  66.809   5.887  1.00 49.37           C
ATOM   2672  O   LEU B  39      30.155  67.078   4.871  1.00 48.72           O
ATOM   2673  CB  LEU B  39      30.098  68.923   7.075  1.00 46.54           C
ATOM   2674  CG  LEU B  39      29.837  70.078   8.053  1.00 45.48           C
ATOM   2675  CD1 LEU B  39      31.101  70.911   8.215  1.00 44.18           C
ATOM   2676  CD2 LEU B  39      28.706  70.950   7.550  1.00 45.14           C
ATOM   2677  N   GLY B  40      29.224  65.561   6.276  1.00 50.58           N
ATOM   2678  CA  GLY B  40      29.700  64.414   5.526  1.00 52.38           C
ATOM   2679  C   GLY B  40      28.988  63.122   5.886  1.00 54.61           C
ATOM   2680  O   GLY B  40      27.961  63.132   6.566  1.00 55.22           O
ATOM   2681  N   GLN B  41      29.544  62.001   5.437  1.00 56.73           N
ATOM   2682  CA  GLN B  41      28.960  60.680   5.670  1.00 59.28           C
ATOM   2683  C   GLN B  41      29.189  60.167   7.078  1.00 59.11           C
ATOM   2684  O   GLN B  41      30.270  60.339   7.645  1.00 59.64           O
ATOM   2685  CB  GLN B  41      29.539  59.660   4.673  1.00 62.41           C
ATOM   2686  CG  GLN B  41      29.261  59.957   3.186  1.00 66.65           C
ATOM   2687  CD  GLN B  41      29.753  61.335   2.749  1.00 69.74           C
ATOM   2688  OE1 GLN B  41      30.954  61.619   2.814  1.00 70.95           O
ATOM   2689  NE2 GLN B  41      28.828  62.200   2.308  1.00 70.08           N
ATOM   2690  N   VAL B  42      28.174  59.521   7.636  1.00 58.35           N
ATOM   2691  CA  VAL B  42      28.287  58.975   8.976  1.00 58.20           C
ATOM   2692  C   VAL B  42      28.971  57.612   8.881  1.00 58.83           C
ATOM   2693  O   VAL B  42      28.459  56.723   8.203  1.00 60.16           O
ATOM   2694  CB  VAL B  42      26.902  58.791   9.587  1.00 57.91           C
ATOM   2695  CG1 VAL B  42      27.023  58.302  11.018  1.00 58.70           C
ATOM   2696  CG2 VAL B  42      26.143  60.092   9.521  1.00 57.96           C
ATOM   2697  N   ASN B  43      30.120  57.437   9.540  1.00 58.57           N
ATOM   2698  CA  ASN B  43      30.814  56.146   9.483  1.00 58.01           C
ATOM   2699  C   ASN B  43      30.177  55.077  10.392  1.00 57.47           C
ATOM   2700  O   ASN B  43      29.348  55.380  11.266  1.00 56.12           O
ATOM   2701  CB  ASN B  43      32.306  56.299   9.827  1.00 57.75           C
ATOM   2702  CG  ASN B  43      32.544  56.656  11.285  1.00 57.75           C
ATOM   2703  OD1 ASN B  43      31.974  56.044  12.206  1.00 56.64           O
ATOM   2704  ND2 ASN B  43      33.409  57.642  11.504  1.00 56.46           N
ATOM   2705  N   GLY B  44      30.581  53.826  10.172  1.00 57.17           N
ATOM   2706  CA  GLY B  44      30.041  52.715  10.934  1.00 57.67           C
ATOM   2707  C   GLY B  44      30.033  52.873  12.441  1.00 57.90           C
ATOM   2708  O   GLY B  44      29.061  52.507  13.112  1.00 56.84           O
ATOM   2709  N   GLU B  45      31.125  53.414  12.973  1.00 58.66           N
ATOM   2710  CA  GLU B  45      31.255  53.605  14.407  1.00 58.71           C
ATOM   2711  C   GLU B  45      30.101  54.488  14.888  1.00 58.04           C
ATOM   2712  O   GLU B  45      29.331  54.130  15.797  1.00 56.85           O
ATOM   2713  CB  GLU B  45      32.603  54.265  14.705  1.00 59.69           C
ATOM   2714  CG  GLU B  45      33.068  54.042  16.114  1.00 62.26           C
ATOM   2715  CD  GLU B  45      34.163  54.986  16.538  1.00 63.43           C
ATOM   2716  OE1 GLU B  45      33.950  56.219  16.496  1.00 63.74           O
ATOM   2717  OE2 GLU B  45      35.236  54.481  16.920  1.00 65.36           O
ATOM   2718  N   THR B  46      29.990  55.646  14.249  1.00 57.20           N
ATOM   2719  CA  THR B  46      28.950  56.603  14.574  1.00 56.71           C
ATOM   2720  C   THR B  46      27.602  55.912  14.477  1.00 56.59           C
ATOM   2721  O   THR B  46      26.795  55.968  15.408  1.00 55.76           O
ATOM   2722  CB  THR B  46      28.971  57.774  13.589  1.00 56.34           C
ATOM   2723  OG1 THR B  46      30.303  58.301  13.489  1.00 55.69           O
ATOM   2724  CG2 THR B  46      28.031  58.864  14.059  1.00 56.74           C
ATOM   2725  N   GLN B  47      27.376  55.262  13.335  1.00 56.84           N
ATOM   2726  CA  GLN B  47      26.132  54.539  13.079  1.00 57.06           C
ATOM   2727  C   GLN B  47      25.694  53.684  14.266  1.00 57.39           C
ATOM   2728  O   GLN B  47      24.621  53.910  14.849  1.00 56.58           O
ATOM   2729  CB  GLN B  47      26.277  53.631  11.847  1.00 56.99           C
ATOM   2730  CG  GLN B  47      26.050  54.305  10.500  1.00 56.99           C
ATOM   2731  CD  GLN B  47      24.619  54.772  10.305  1.00 56.72           C
ATOM   2732  OE1 GLN B  47      24.300  55.372   9.280  1.00 57.09           O
ATOM   2733  NE2 GLN B  47      23.749  54.503  11.287  1.00 55.00           N
ATOM   2734  N   TYR B  48      26.525  52.702  14.617  1.00 57.61           N
ATOM   2735  CA  TYR B  48      26.204  51.801  15.710  1.00 58.01           C
ATOM   2736  C   TYR B  48      25.617  52.544  16.900  1.00 58.08           C
ATOM   2737  O   TYR B  48      24.647  52.078  17.505  1.00 58.37           O
ATOM   2738  CB  TYR B  48      27.441  51.028  16.157  1.00 58.24           C
ATOM   2739  CG  TYR B  48      27.167  50.090  17.314  1.00 59.94           C
ATOM   2740  CD1 TYR B  48      26.810  48.756  17.093  1.00 60.35           C
ATOM   2741  CD2 TYR B  48      27.244  50.544  18.637  1.00 60.84           C
ATOM   2742  CE1 TYR B  48      26.538  47.891  18.164  1.00 60.92           C
ATOM   2743  CE2 TYR B  48      26.970  49.695  19.715  1.00 61.94           C
ATOM   2744  CZ  TYR B  48      26.618  48.369  19.477  1.00 62.27           C
ATOM   2745  OH  TYR B  48      26.350  47.541  20.557  1.00 62.75           O
ATOM   2746  N   ALA B  49      26.199  53.698  17.228  1.00 57.87           N
ATOM   2747  CA  ALA B  49      25.736  54.499  18.370  1.00 57.95           C
ATOM   2748  C   ALA B  49      24.380  55.174  18.118  1.00 57.84           C
ATOM   2749  O   ALA B  49      23.510  55.233  19.011  1.00 56.24           O
ATOM   2750  CB  ALA B  49      26.792  55.547  18.731  1.00 57.35           C
ATOM   2751  N   LEU B  50      24.215  55.685  16.899  1.00 58.40           N
ATOM   2752  CA  LEU B  50      22.978  56.340  16.497  1.00 59.07           C
ATOM   2753  C   LEU B  50      21.828  55.328  16.544  1.00 60.54           C
ATOM   2754  O   LEU B  50      20.742  55.611  17.071  1.00 60.59           O
ATOM   2755  CB  LEU B  50      23.127  56.886  15.079  1.00 56.77           C
ATOM   2756  CG  LEU B  50      24.092  58.058  14.946  1.00 55.39           C
ATOM   2757  CD1 LEU B  50      24.259  58.442  13.480  1.00 54.28           C
ATOM   2758  CD2 LEU B  50      23.543  59.227  15.757  1.00 54.88           C
ATOM   2759  N   ASP B  51      22.084  54.145  15.990  1.00 60.91           N
ATOM   2760  CA  ASP B  51      21.094  53.090  15.967  1.00 61.54           C
ATOM   2761  C   ASP B  51      20.815  52.573  17.368  1.00 62.23           C
ATOM   2762  O   ASP B  51      19.656  52.477  17.783  1.00 62.11           O
ATOM   2763  CB  ASP B  51      21.583  51.945  15.093  1.00 61.78           C
ATOM   2764  CG  ASP B  51      21.765  52.358  13.667  1.00 62.69           C
ATOM   2765  OD1 ASP B  51      20.771  52.795  13.051  1.00 65.02           O
ATOM   2766  OD2 ASP B  51      22.895  52.252  13.159  1.00 63.19           O
ATOM   2767  N   TYR B  52      21.881  52.245  18.098  1.00 63.02           N
ATOM   2768  CA  TYR B  52      21.736  51.706  19.443  1.00 63.45           C
ATOM   2769  C   TYR B  52      20.853  52.594  20.305  1.00 64.37           C
ATOM   2770  O   TYR B  52      20.034  52.092  21.089  1.00 64.85           O
ATOM   2771  CB  TYR B  52      23.098  51.522  20.120  1.00 62.65           C
ATOM   2772  CG  TYR B  52      22.991  50.790  21.437  1.00 63.32           C
ATOM   2773  CD1 TYR B  52      23.311  49.433  21.535  1.00 63.36           C
ATOM   2774  CD2 TYR B  52      22.503  51.440  22.579  1.00 63.61           C
ATOM   2775  CE1 TYR B  52      23.138  48.737  22.745  1.00 64.22           C
ATOM   2776  CE2 TYR B  52      22.323  50.764  23.787  1.00 64.30           C
ATOM   2777  CZ  TYR B  52      22.638  49.415  23.869  1.00 65.04           C
ATOM   2778  OH  TYR B  52      22.435  48.761  25.070  1.00 65.35           O
ATOM   2779  N   PHE B  53      21.004  53.910  20.169  1.00 64.91           N
ATOM   2780  CA  PHE B  53      20.190  54.804  20.981  1.00 65.68           C
ATOM   2781  C   PHE B  53      19.022  55.438  20.248  1.00 66.72           C
ATOM   2782  O   PHE B  53      18.542  56.506  20.632  1.00 66.18           O
ATOM   2783  CB  PHE B  53      21.056  55.882  21.632  1.00 64.91           C
ATOM   2784  CG  PHE B  53      21.995  55.348  22.680  1.00 64.22           C
ATOM   2785  CD1 PHE B  53      23.285  54.939  22.334  1.00 63.45           C
ATOM   2786  CD2 PHE B  53      21.580  55.229  24.011  1.00 62.97           C
ATOM   2787  CE1 PHE B  53      24.153  54.418  23.299  1.00 62.92           C
ATOM   2788  CE2 PHE B  53      22.439  54.709  24.981  1.00 62.62           C
ATOM   2789  CZ  PHE B  53      23.730  54.303  24.623  1.00 62.63           C
ATOM   2790  N   LYS B  54      18.563  54.761  19.197  1.00 68.57           N
ATOM   2791  CA  LYS B  54      17.413  55.220  18.406  1.00 69.58           C
ATOM   2792  C   LYS B  54      17.451  56.728  18.143  1.00 68.32           C
ATOM   2793  O   LYS B  54      16.570  57.474  18.593  1.00 67.85           O
ATOM   2794  CB  LYS B  54      16.102  54.848  19.134  1.00 71.28           C
ATOM   2795  CG  LYS B  54      15.960  53.355  19.436  1.00 73.17           C
ATOM   2796  CD  LYS B  54      14.832  53.096  20.415  1.00 75.07           C
ATOM   2797  CE  LYS B  54      14.740  51.615  20.782  1.00 76.42           C
ATOM   2798  NZ  LYS B  54      13.737  51.355  21.870  1.00 76.55           N
ATOM   2799  N   GLN B  55      18.479  57.166  17.424  1.00 66.84           N
ATOM   2800  CA  GLN B  55      18.628  58.577  17.105  1.00 65.87           C
ATOM   2801  C   GLN B  55      18.797  58.796  15.623  1.00 65.47           C
ATOM   2802  O   GLN B  55      19.582  58.113  14.958  1.00 64.73           O
ATOM   2803  CB  GLN B  55      19.815  59.182  17.845  1.00 65.31           C
ATOM   2804  CG  GLN B  55      19.540  59.422  19.310  1.00 66.03           C
ATOM   2805  CD  GLN B  55      18.422  60.413  19.535  1.00 66.25           C
ATOM   2806  OE1 GLN B  55      18.521  61.580  19.138  1.00 66.44           O
ATOM   2807  NE2 GLN B  55      17.345  59.957  20.176  1.00 66.38           N
ATOM   2808  N   GLU B  56      18.056  59.773  15.117  1.00 65.13           N
ATOM   2809  CA  GLU B  56      18.077  60.105  13.703  1.00 64.59           C
ATOM   2810  C   GLU B  56      19.404  60.710  13.280  1.00 62.47           C
ATOM   2811  O   GLU B  56      19.965  61.549  13.984  1.00 62.00           O
ATOM   2812  CB  GLU B  56      16.940  61.082  13.390  1.00 67.25           C
ATOM   2813  CG  GLU B  56      16.569  61.164  11.910  1.00 71.40           C
ATOM   2814  CD  GLU B  56      16.035  59.842  11.360  1.00 74.50           C
ATOM   2815  OE1 GLU B  56      15.058  59.302  11.940  1.00 75.85           O
ATOM   2816  OE2 GLU B  56      16.593  59.352  10.349  1.00 75.21           O
ATOM   2817  N   SER B  57      19.906  60.279  12.129  1.00 60.60           N
ATOM   2818  CA  SER B  57      21.164  60.812  11.617  1.00 59.17           C
ATOM   2819  C   SER B  57      20.995  62.288  11.258  1.00 58.80           C
ATOM   2820  O   SER B  57      20.187  62.628  10.398  1.00 59.24           O
ATOM   2821  CB  SER B  57      21.611  60.043  10.370  1.00 58.34           C
ATOM   2822  OG  SER B  57      22.723  60.675   9.748  1.00 56.37           O
ATOM   2823  N   PRO B  58      21.767  63.184  11.906  1.00 58.21           N
ATOM   2824  CA  PRO B  58      21.659  64.619  11.610  1.00 57.10           C
ATOM   2825  C   PRO B  58      21.693  64.907  10.106  1.00 55.73           C
ATOM   2826  O   PRO B  58      22.446  64.281   9.340  1.00 54.62           O
ATOM   2827  CB  PRO B  58      22.858  65.221  12.350  1.00 57.10           C
ATOM   2828  CG  PRO B  58      23.861  64.089  12.341  1.00 57.53           C
ATOM   2829  CD  PRO B  58      22.974  62.917  12.710  1.00 58.53           C
ATOM   2830  N   ARG B  59      20.865  65.866   9.707  1.00 53.48           N
ATOM   2831  CA  ARG B  59      20.730  66.265   8.316  1.00 52.37           C
ATOM   2832  C   ARG B  59      22.036  66.651   7.628  1.00 52.27           C
ATOM   2833  O   ARG B  59      22.825  67.414   8.184  1.00 52.61           O
ATOM   2834  CB  ARG B  59      19.760  67.441   8.242  1.00 51.56           C
ATOM   2835  CG  ARG B  59      19.113  67.620   6.887  1.00 50.11           C
ATOM   2836  CD  ARG B  59      18.188  68.798   6.902  1.00 47.87           C
ATOM   2837  NE  ARG B  59      18.901  70.009   6.532  1.00 45.66           N
ATOM   2838  CZ  ARG B  59      18.725  71.184   7.126  1.00 45.09           C
ATOM   2839  NH1 ARG B  59      17.860  71.304   8.128  1.00 44.57           N
ATOM   2840  NH2 ARG B  59      19.404  72.240   6.708  1.00 42.85           N
ATOM   2841  N   LEU B  60      22.268  66.141   6.419  1.00 51.50           N
ATOM   2842  CA  LEU B  60      23.487  66.508   5.693  1.00 51.40           C
ATOM   2843  C   LEU B  60      23.342  67.924   5.123  1.00 51.21           C
ATOM   2844  O   LEU B  60      22.260  68.324   4.698  1.00 52.60           O
ATOM   2845  CB  LEU B  60      23.776  65.539   4.545  1.00 51.92           C
ATOM   2846  CG  LEU B  60      25.065  65.902   3.789  1.00 52.58           C
ATOM   2847  CD1 LEU B  60      26.258  65.532   4.652  1.00 52.96           C
ATOM   2848  CD2 LEU B  60      25.148  65.171   2.460  1.00 52.46           C
ATOM   2849  N   VAL B  61      24.440  68.669   5.101  1.00 50.48           N
ATOM   2850  CA  VAL B  61      24.429  70.041   4.616  1.00 50.16           C
ATOM   2851  C   VAL B  61      25.707  70.378   3.869  1.00 50.29           C
ATOM   2852  O   VAL B  61      26.777  69.886   4.206  1.00 50.50           O
ATOM   2853  CB  VAL B  61      24.255  71.006   5.795  1.00 50.17           C
ATOM   2854  CG1 VAL B  61      24.979  72.304   5.527  1.00 50.00           C
ATOM   2855  CG2 VAL B  61      22.778  71.257   6.031  1.00 49.85           C
ATOM   2856  N   GLU B  62      25.593  71.228   2.859  1.00 50.69           N
ATOM   2857  CA  GLU B  62      26.741  71.618   2.047  1.00 52.27           C
ATOM   2858  C   GLU B  62      27.165  73.052   2.290  1.00 52.31           C
ATOM   2859  O   GLU B  62      28.333  73.412   2.093  1.00 52.58           O
ATOM   2860  CB  GLU B  62      26.408  71.476   0.570  1.00 53.69           C
ATOM   2861  CG  GLU B  62      26.312  70.061   0.093  1.00 56.65           C
ATOM   2862  CD  GLU B  62      25.829  69.979  -1.331  1.00 58.86           C
ATOM   2863  OE1 GLU B  62      26.473  70.586  -2.215  1.00 59.30           O
ATOM   2864  OE2 GLU B  62      24.800  69.308  -1.561  1.00 61.57           O
ATOM   2865  N   THR B  63      26.193  73.870   2.687  1.00 51.72           N
ATOM   2866  CA  THR B  63      26.403  75.291   2.967  1.00 50.48           C
ATOM   2867  C   THR B  63      25.432  75.764   4.061  1.00 49.17           C
ATOM   2868  O   THR B  63      24.387  75.137   4.293  1.00 48.79           O
ATOM   2869  CB  THR B  63      26.221  76.147   1.668  1.00 50.66           C
ATOM   2870  OG1 THR B  63      25.075  75.689   0.937  1.00 51.98           O
ATOM   2871  CG2 THR B  63      27.444  76.035   0.776  1.00 49.80           C
ATOM   2872  N   ALA B  64      25.770  76.856   4.739  1.00 47.44           N
ATOM   2873  CA  ALA B  64      24.903  77.336   5.802  1.00 47.36           C
ATOM   2874  C   ALA B  64      24.363  78.722   5.542  1.00 47.01           C
ATOM   2875  O   ALA B  64      23.254  79.054   5.957  1.00 45.99           O
ATOM   2876  CB  ALA B  64      25.650  77.315   7.132  1.00 47.21           C
ATOM   2877  N   ALA B  65      25.154  79.529   4.849  1.00 47.49           N
ATOM   2878  CA  ALA B  65      24.771  80.907   4.551  1.00 48.08           C
ATOM   2879  C   ALA B  65      23.320  81.033   4.063  1.00 48.35           C
ATOM   2880  O   ALA B  65      22.580  81.938   4.461  1.00 49.19           O
ATOM   2881  CB  ALA B  65      25.741  81.501   3.519  1.00 47.09           C
ATOM   2882  N   ASN B  66      22.920  80.102   3.212  1.00 48.04           N
ATOM   2883  CA  ASN B  66      21.585  80.090   2.641  1.00 47.00           C
ATOM   2884  C   ASN B  66      20.480  79.764   3.640  1.00 46.66           C
ATOM   2885  O   ASN B  66      19.307  80.015   3.379  1.00 48.14           O
ATOM   2886  CB  ASN B  66      21.548  79.074   1.503  1.00 46.92           C
ATOM   2887  CG  ASN B  66      21.944  77.685   1.957  1.00 46.89           C
ATOM   2888  OD1 ASN B  66      21.175  76.988   2.622  1.00 46.07           O
ATOM   2889  ND2 ASN B  66      23.158  77.282   1.613  1.00 47.79           N
ATOM   2890  N   GLU B  67      20.834  79.197   4.782  1.00 45.75           N
ATOM   2891  CA  GLU B  67      19.805  78.837   5.752  1.00 45.55           C
ATOM   2892  C   GLU B  67      19.760  79.688   6.995  1.00 45.29           C
ATOM   2893  O   GLU B  67      18.678  79.948   7.532  1.00 45.60           O
ATOM   2894  CB  GLU B  67      19.974  77.396   6.201  1.00 44.78           C
ATOM   2895  CG  GLU B  67      19.676  76.383   5.149  1.00 44.41           C
ATOM   2896  CD  GLU B  67      19.794  74.987   5.688  1.00 44.28           C
ATOM   2897  OE1 GLU B  67      19.235  74.730   6.789  1.00 42.72           O
ATOM   2898  OE2 GLU B  67      20.441  74.161   5.005  1.00 44.29           O
ATOM   2899  N   VAL B  68      20.935  80.094   7.467  1.00 44.41           N
ATOM   2900  CA  VAL B  68      21.026  80.887   8.678  1.00 43.97           C
ATOM   2901  C   VAL B  68      22.053  82.001   8.579  1.00 44.28           C
ATOM   2902  O   VAL B  68      22.733  82.156   7.565  1.00 43.86           O
ATOM   2903  CB  VAL B  68      21.372  79.990   9.887  1.00 43.29           C
ATOM   2904  CG1 VAL B  68      20.153  79.165  10.299  1.00 41.92           C
ATOM   2905  CG2 VAL B  68      22.528  79.070   9.524  1.00 41.99           C
ATOM   2906  N   ASN B  69      22.151  82.780   9.651  1.00 44.65           N
ATOM   2907  CA  ASN B  69      23.091  83.885   9.706  1.00 44.67           C
ATOM   2908  C   ASN B  69      24.152  83.560  10.725  1.00 43.33           C
ATOM   2909  O   ASN B  69      25.260  84.086  10.663  1.00 42.46           O
ATOM   2910  CB  ASN B  69      22.363  85.160  10.105  1.00 47.91           C
ATOM   2911  CG  ASN B  69      21.336  85.595   9.071  1.00 50.67           C
ATOM   2912  OD1 ASN B  69      20.387  86.318   9.398  1.00 51.71           O
ATOM   2913  ND2 ASN B  69      21.525  85.169   7.813  1.00 52.26           N
ATOM   2914  N   GLY B  70      23.793  82.680  11.656  1.00 42.60           N
ATOM   2915  CA  GLY B  70      24.715  82.261  12.701  1.00 41.14           C
ATOM   2916  C   GLY B  70      24.779  80.754  12.910  1.00 39.75           C
ATOM   2917  O   GLY B  70      23.768  80.047  12.823  1.00 40.52           O
ATOM   2918  N   VAL B  71      25.981  80.264  13.192  1.00 38.39           N
ATOM   2919  CA  VAL B  71      26.209  78.838  13.415  1.00 36.59           C
ATOM   2920  C   VAL B  71      27.004  78.628  14.705  1.00 34.94           C
ATOM   2921  O   VAL B  71      27.584  79.567  15.259  1.00 34.44           O
ATOM   2922  CB  VAL B  71      27.017  78.204  12.245  1.00 36.12           C
ATOM   2923  CG1 VAL B  71      26.291  78.413  10.936  1.00 37.02           C
ATOM   2924  CG2 VAL B  71      28.389  78.847  12.149  1.00 36.37           C
ATOM   2925  N   ILE B  72      27.017  77.384  15.171  1.00 32.74           N
ATOM   2926  CA  ILE B  72      27.758  76.995  16.367  1.00 31.13           C
ATOM   2927  C   ILE B  72      28.639  75.807  15.991  1.00 31.46           C
ATOM   2928  O   ILE B  72      28.129  74.788  15.524  1.00 33.34           O
ATOM   2929  CB  ILE B  72      26.814  76.569  17.510  1.00 29.70           C
ATOM   2930  CG1 ILE B  72      26.192  77.799  18.152  1.00 29.19           C
ATOM   2931  CG2 ILE B  72      27.574  75.794  18.559  1.00 29.22           C
ATOM   2932  CD1 ILE B  72      25.200  77.445  19.235  1.00 27.98           C
ATOM   2933  N   LEU B  73      29.952  75.941  16.185  1.00 30.09           N
ATOM   2934  CA  LEU B  73      30.904  74.879  15.867  1.00 29.04           C
ATOM   2935  C   LEU B  73      31.213  73.999  17.064  1.00 29.84           C
ATOM   2936  O   LEU B  73      31.408  74.497  18.174  1.00 32.35           O
ATOM   2937  CB  LEU B  73      32.212  75.474  15.382  1.00 28.27           C
ATOM   2938  CG  LEU B  73      32.148  76.403  14.171  1.00 29.41           C
ATOM   2939  CD1 LEU B  73      33.557  76.742  13.690  1.00 28.27           C
ATOM   2940  CD2 LEU B  73      31.368  75.727  13.064  1.00 29.28           C
ATOM   2941  N   VAL B  74      31.237  72.686  16.854  1.00 29.17           N
ATOM   2942  CA  VAL B  74      31.598  71.759  17.926  1.00 28.30           C
ATOM   2943  C   VAL B  74      32.704  70.851  17.401  1.00 29.39           C
ATOM   2944  O   VAL B  74      32.758  70.562  16.202  1.00 29.83           O
ATOM   2945  CB  VAL B  74      30.409  70.909  18.422  1.00 25.94           C
ATOM   2946  CG1 VAL B  74      29.346  71.811  18.942  1.00 24.91           C
ATOM   2947  CG2 VAL B  74      29.886  70.024  17.328  1.00 24.63           C
ATOM   2948  N   ASP B  75      33.605  70.457  18.295  1.00 28.72           N
ATOM   2949  CA  ASP B  75      34.724  69.585  17.964  1.00 28.48           C
ATOM   2950  C   ASP B  75      35.728  70.141  16.959  1.00 27.99           C
ATOM   2951  O   ASP B  75      36.516  69.379  16.412  1.00 27.61           O
ATOM   2952  CB  ASP B  75      34.208  68.226  17.469  1.00 29.71           C
ATOM   2953  CG  ASP B  75      35.292  67.136  17.477  1.00 32.23           C
ATOM   2954  OD1 ASP B  75      35.962  66.959  18.522  1.00 33.89           O
ATOM   2955  OD2 ASP B  75      35.470  66.436  16.450  1.00 32.07           O
ATOM   2956  N   HIS B  76      35.716  71.445  16.704  1.00 27.24           N
ATOM   2957  CA  HIS B  76      36.696  72.000  15.768  1.00 29.80           C
ATOM   2958  C   HIS B  76      36.663  73.502  15.639  1.00 31.08           C
ATOM   2959  O   HIS B  76      35.766  74.149  16.148  1.00 32.03           O
ATOM   2960  CB  HIS B  76      36.498  71.430  14.378  1.00 30.09           C
ATOM   2961  CG  HIS B  76      35.335  72.022  13.655  1.00 30.55           C
ATOM   2962  ND1 HIS B  76      34.030  71.830  14.060  1.00 30.55           N
ATOM   2963  CD2 HIS B  76      35.282  72.830  12.569  1.00 31.18           C
ATOM   2964  CE1 HIS B  76      33.223  72.496  13.253  1.00 32.14           C
ATOM   2965  NE2 HIS B  76      33.958  73.112  12.339  1.00 31.91           N
ATOM   2966  N   ASN B  77      37.643  74.062  14.945  1.00 32.00           N
ATOM   2967  CA  ASN B  77      37.644  75.494  14.765  1.00 33.51           C
ATOM   2968  C   ASN B  77      38.420  75.942  13.565  1.00 34.90           C
ATOM   2969  O   ASN B  77      38.171  77.022  13.056  1.00 36.86           O
ATOM   2970  CB  ASN B  77      38.146  76.235  16.022  1.00 33.76           C
ATOM   2971  CG  ASN B  77      39.598  75.933  16.372  1.00 34.19           C
ATOM   2972  OD1 ASN B  77      40.531  76.545  15.850  1.00 33.23           O
ATOM   2973  ND2 ASN B  77      39.788  74.987  17.276  1.00 36.14           N
ATOM   2974  N   GLU B  78      39.350  75.127  13.088  1.00 36.36           N
ATOM   2975  CA  GLU B  78      40.141  75.537  11.925  1.00 38.67           C
ATOM   2976  C   GLU B  78      39.250  75.570  10.675  1.00 39.68           C
ATOM   2977  O   GLU B  78      38.443  74.659  10.467  1.00 41.01           O
ATOM   2978  CB  GLU B  78      41.325  74.585  11.765  1.00 38.51           C
ATOM   2979  CG  GLU B  78      42.210  74.590  12.990  1.00 40.51           C
ATOM   2980  CD  GLU B  78      43.433  73.704  12.860  1.00 42.43           C
ATOM   2981  OE1 GLU B  78      44.177  73.873  11.868  1.00 42.97           O
ATOM   2982  OE2 GLU B  78      43.660  72.853  13.757  1.00 43.27           O
ATOM   2983  N   ARG B  79      39.380  76.623   9.862  1.00 40.00           N
ATOM   2984  CA  ARG B  79      38.552  76.791   8.645  1.00 40.02           C
ATOM   2985  C   ARG B  79      38.445  75.573   7.746  1.00 39.00           C
ATOM   2986  O   ARG B  79      37.348  75.110   7.428  1.00 37.88           O
ATOM   2987  CB  ARG B  79      39.065  77.953   7.788  1.00 40.73           C
ATOM   2988  CG  ARG B  79      38.959  79.294   8.438  1.00 42.66           C
ATOM   2989  CD  ARG B  79      39.518  80.371   7.566  1.00 44.66           C
ATOM   2990  NE  ARG B  79      39.994  81.464   8.403  1.00 49.61           N
ATOM   2991  CZ  ARG B  79      41.232  81.535   8.891  1.00 51.90           C
ATOM   2992  NH1 ARG B  79      42.101  80.568   8.602  1.00 53.65           N
ATOM   2993  NH2 ARG B  79      41.604  82.555   9.668  1.00 51.08           N
ATOM   2994  N   GLN B  80      39.592  75.069   7.320  1.00 38.59           N
ATOM   2995  CA  GLN B  80      39.616  73.921   6.442  1.00 39.70           C
ATOM   2996  C   GLN B  80      38.749  72.774   6.932  1.00 40.17           C
ATOM   2997  O   GLN B  80      38.155  72.064   6.129  1.00 42.19           O
ATOM   2998  CB  GLN B  80      41.047  73.436   6.248  1.00 39.48           C
ATOM   2999  CG  GLN B  80      42.081  74.313   6.911  1.00 41.02           C
ATOM   3000  CD  GLN B  80      42.311  73.946   8.370  1.00 43.17           C
ATOM   3001  OE1 GLN B  80      42.369  74.825   9.234  1.00 44.94           O
ATOM   3002  NE2 GLN B  80      42.459  72.644   8.650  1.00 41.77           N
ATOM   3003  N   GLN B  81      38.667  72.595   8.243  1.00 39.77           N
ATOM   3004  CA  GLN B  81      37.873  71.508   8.807  1.00 39.59           C
ATOM   3005  C   GLN B  81      36.400  71.835   8.899  1.00 38.71           C
ATOM   3006  O   GLN B  81      35.567  70.950   9.116  1.00 37.38           O
ATOM   3007  CB  GLN B  81      38.373  71.180  10.204  1.00 40.71           C
ATOM   3008  CG  GLN B  81      39.782  70.661  10.265  1.00 42.46           C
ATOM   3009  CD  GLN B  81      40.313  70.667  11.675  1.00 44.08           C
ATOM   3010  OE1 GLN B  81      39.640  70.232  12.622  1.00 43.14           O
ATOM   3011  NE2 GLN B  81      41.531  71.163  11.831  1.00 46.54           N
ATOM   3012  N   SER B  82      36.087  73.113   8.744  1.00 39.04           N
ATOM   3013  CA  SER B  82      34.713  73.562   8.862  1.00 41.08           C
ATOM   3014  C   SER B  82      33.969  73.556   7.526  1.00 42.26           C
ATOM   3015  O   SER B  82      34.538  73.198   6.492  1.00 42.47           O
ATOM   3016  CB  SER B  82      34.682  74.960   9.489  1.00 40.54           C
ATOM   3017  OG  SER B  82      33.457  75.173  10.164  1.00 41.33           O
ATOM   3018  N   ILE B  83      32.693  73.950   7.572  1.00 42.68           N
ATOM   3019  CA  ILE B  83      31.826  74.004   6.400  1.00 42.25           C
ATOM   3020  C   ILE B  83      32.480  74.770   5.255  1.00 43.96           C
ATOM   3021  O   ILE B  83      33.471  75.489   5.450  1.00 43.99           O
ATOM   3022  CB  ILE B  83      30.480  74.649   6.746  1.00 40.42           C
ATOM   3023  CG1 ILE B  83      29.447  74.260   5.701  1.00 39.73           C
ATOM   3024  CG2 ILE B  83      30.613  76.150   6.791  1.00 38.73           C
ATOM   3025  CD1 ILE B  83      28.038  74.615   6.096  1.00 38.00           C
ATOM   3026  N   LYS B  84      31.931  74.611   4.056  1.00 45.51           N
ATOM   3027  CA  LYS B  84      32.504  75.262   2.890  1.00 47.49           C
ATOM   3028  C   LYS B  84      32.379  76.783   2.931  1.00 47.67           C
ATOM   3029  O   LYS B  84      33.369  77.497   2.798  1.00 47.28           O
ATOM   3030  CB  LYS B  84      31.855  74.692   1.624  1.00 50.14           C
ATOM   3031  CG  LYS B  84      32.382  75.253   0.287  1.00 52.37           C
ATOM   3032  CD  LYS B  84      31.734  74.539  -0.926  1.00 54.77           C
ATOM   3033  CE  LYS B  84      30.190  74.597  -0.905  1.00 55.50           C
ATOM   3034  NZ  LYS B  84      29.543  73.889  -2.054  1.00 55.67           N
ATOM   3035  N   ASP B  85      31.164  77.273   3.141  1.00 48.42           N
ATOM   3036  CA  ASP B  85      30.923  78.711   3.170  1.00 49.04           C
ATOM   3037  C   ASP B  85      30.992  79.296   4.579  1.00 49.16           C
ATOM   3038  O   ASP B  85      30.237  80.214   4.918  1.00 50.35           O
ATOM   3039  CB  ASP B  85      29.555  79.024   2.528  1.00 49.40           C
ATOM   3040  CG  ASP B  85      28.366  78.520   3.365  1.00 49.96           C
ATOM   3041  OD1 ASP B  85      28.482  77.466   4.025  1.00 50.11           O
ATOM   3042  OD2 ASP B  85      27.302  79.175   3.349  1.00 50.06           O
ATOM   3043  N   ILE B  86      31.903  78.776   5.395  1.00 48.43           N
ATOM   3044  CA  ILE B  86      32.052  79.258   6.770  1.00 48.63           C
ATOM   3045  C   ILE B  86      32.394  80.754   6.842  1.00 49.87           C
ATOM   3046  O   ILE B  86      32.020  81.451   7.784  1.00 50.14           O
ATOM   3047  CB  ILE B  86      33.148  78.461   7.514  1.00 46.58           C
ATOM   3048  CG1 ILE B  86      33.174  78.855   8.997  1.00 45.26           C
ATOM   3049  CG2 ILE B  86      34.494  78.695   6.846  1.00 46.38           C
ATOM   3050  CD1 ILE B  86      31.933  78.451   9.783  1.00 43.05           C
ATOM   3051  N   GLU B  87      33.107  81.243   5.842  1.00 51.41           N
ATOM   3052  CA  GLU B  87      33.488  82.640   5.808  1.00 53.77           C
ATOM   3053  C   GLU B  87      32.250  83.524   5.741  1.00 54.05           C
ATOM   3054  O   GLU B  87      32.288  84.685   6.146  1.00 54.95           O
ATOM   3055  CB  GLU B  87      34.337  82.913   4.571  1.00 56.65           C
ATOM   3056  CG  GLU B  87      35.388  83.976   4.758  1.00 61.92           C
ATOM   3057  CD  GLU B  87      36.534  83.481   5.627  1.00 66.16           C
ATOM   3058  OE1 GLU B  87      36.268  83.148   6.810  1.00 68.63           O
ATOM   3059  OE2 GLU B  87      37.690  83.416   5.127  1.00 67.42           O
ATOM   3060  N   GLU B  88      31.152  82.967   5.236  1.00 53.63           N
ATOM   3061  CA  GLU B  88      29.920  83.726   5.053  1.00 53.15           C
ATOM   3062  C   GLU B  88      28.866  83.690   6.142  1.00 50.60           C
ATOM   3063  O   GLU B  88      27.746  84.142   5.934  1.00 50.05           O
ATOM   3064  CB  GLU B  88      29.282  83.334   3.725  1.00 56.31           C
ATOM   3065  CG  GLU B  88      30.101  83.761   2.516  1.00 61.44           C
ATOM   3066  CD  GLU B  88      29.516  83.237   1.215  1.00 66.04           C
ATOM   3067  OE1 GLU B  88      28.326  83.530   0.933  1.00 67.87           O
ATOM   3068  OE2 GLU B  88      30.248  82.529   0.481  1.00 68.18           O
ATOM   3069  N   VAL B  89      29.203  83.145   7.298  1.00 47.98           N
ATOM   3070  CA  VAL B  89      28.258  83.124   8.407  1.00 45.71           C
ATOM   3071  C   VAL B  89      28.976  83.546   9.679  1.00 44.57           C
ATOM   3072  O   VAL B  89      30.211  83.658   9.697  1.00 44.16           O
ATOM   3073  CB  VAL B  89      27.637  81.744   8.602  1.00 44.45           C
ATOM   3074  CG1 VAL B  89      26.642  81.499   7.518  1.00 44.23           C
ATOM   3075  CG2 VAL B  89      28.710  80.675   8.555  1.00 45.33           C
ATOM   3076  N   GLN B  90      28.212  83.800  10.736  1.00 43.37           N
ATOM   3077  CA  GLN B  90      28.808  84.212  12.002  1.00 41.82           C
ATOM   3078  C   GLN B  90      28.925  83.067  12.981  1.00 40.29           C
ATOM   3079  O   GLN B  90      27.932  82.426  13.313  1.00 39.61           O
ATOM   3080  CB  GLN B  90      27.991  85.313  12.653  1.00 42.31           C
ATOM   3081  CG  GLN B  90      28.587  85.801  13.947  1.00 45.22           C
ATOM   3082  CD  GLN B  90      27.775  86.907  14.576  1.00 47.56           C
ATOM   3083  OE1 GLN B  90      26.700  86.679  15.143  1.00 48.35           O
ATOM   3084  NE2 GLN B  90      28.279  88.125  14.466  1.00 49.94           N
ATOM   3085  N   VAL B  91      30.141  82.805  13.441  1.00 38.66           N
ATOM   3086  CA  VAL B  91      30.342  81.740  14.418  1.00 37.37           C
ATOM   3087  C   VAL B  91      29.870  82.263  15.783  1.00 35.91           C
ATOM   3088  O   VAL B  91      30.552  83.050  16.427  1.00 36.07           O
ATOM   3089  CB  VAL B  91      31.835  81.336  14.483  1.00 37.33           C
ATOM   3090  CG1 VAL B  91      32.031  80.211  15.488  1.00 36.13           C
ATOM   3091  CG2 VAL B  91      32.313  80.915  13.094  1.00 35.42           C
ATOM   3092  N   LEU B  92      28.689  81.839  16.207  1.00 34.35           N
ATOM   3093  CA  LEU B  92      28.119  82.294  17.476  1.00 33.80           C
ATOM   3094  C   LEU B  92      28.868  81.779  18.696  1.00 33.82           C
ATOM   3095  O   LEU B  92      29.022  82.479  19.695  1.00 33.13           O
ATOM   3096  CB  LEU B  92      26.651  81.874  17.556  1.00 32.29           C
ATOM   3097  CG  LEU B  92      25.596  82.924  17.194  1.00 30.29           C
ATOM   3098  CD1 LEU B  92      26.171  83.951  16.246  1.00 28.91           C
ATOM   3099  CD2 LEU B  92      24.384  82.225  16.601  1.00 29.56           C
ATOM   3100  N   GLU B  93      29.297  80.533  18.612  1.00 33.62           N
ATOM   3101  CA  GLU B  93      30.057  79.926  19.676  1.00 34.34           C
ATOM   3102  C   GLU B  93      30.752  78.675  19.198  1.00 34.28           C
ATOM   3103  O   GLU B  93      30.375  78.110  18.175  1.00 35.49           O
ATOM   3104  CB  GLU B  93      29.180  79.617  20.880  1.00 33.87           C
ATOM   3105  CG  GLU B  93      27.768  79.309  20.573  1.00 35.82           C
ATOM   3106  CD  GLU B  93      26.996  78.974  21.837  1.00 37.98           C
ATOM   3107  OE1 GLU B  93      27.101  77.826  22.325  1.00 38.30           O
ATOM   3108  OE2 GLU B  93      26.293  79.870  22.350  1.00 38.20           O
ATOM   3109  N   VAL B  94      31.782  78.266  19.937  1.00 32.63           N
ATOM   3110  CA  VAL B  94      32.571  77.097  19.604  1.00 30.86           C
ATOM   3111  C   VAL B  94      32.808  76.274  20.853  1.00 30.03           C
ATOM   3112  O   VAL B  94      33.244  76.801  21.863  1.00 30.49           O
ATOM   3113  CB  VAL B  94      33.931  77.522  19.013  1.00 29.64           C
ATOM   3114  CG1 VAL B  94      34.760  76.316  18.699  1.00 30.38           C
ATOM   3115  CG2 VAL B  94      33.730  78.298  17.764  1.00 29.52           C
ATOM   3116  N   ILE B  95      32.493  74.991  20.795  1.00 28.83           N
ATOM   3117  CA  ILE B  95      32.721  74.107  21.935  1.00 30.35           C
ATOM   3118  C   ILE B  95      33.719  73.099  21.370  1.00 31.46           C
ATOM   3119  O   ILE B  95      33.372  72.260  20.541  1.00 31.33           O
ATOM   3120  CB  ILE B  95      31.433  73.379  22.379  1.00 29.00           C
ATOM   3121  CG1 ILE B  95      30.334  74.384  22.709  1.00 28.34           C
ATOM   3122  CG2 ILE B  95      31.708  72.576  23.609  1.00 29.68           C
ATOM   3123  CD1 ILE B  95      30.744  75.409  23.734  1.00 26.66           C
ATOM   3124  N   ASP B  96      34.958  73.158  21.834  1.00 32.71           N
ATOM   3125  CA  ASP B  96      35.983  72.304  21.258  1.00 31.75           C
ATOM   3126  C   ASP B  96      37.040  71.823  22.237  1.00 31.51           C
ATOM   3127  O   ASP B  96      37.014  72.171  23.424  1.00 31.49           O
ATOM   3128  CB  ASP B  96      36.627  73.098  20.126  1.00 32.74           C
ATOM   3129  CG  ASP B  96      37.687  72.343  19.418  1.00 34.05           C
ATOM   3130  OD1 ASP B  96      37.411  71.200  19.019  1.00 34.84           O
ATOM   3131  OD2 ASP B  96      38.788  72.901  19.251  1.00 35.04           O
ATOM   3132  N   HIS B  97      37.965  71.011  21.734  1.00 31.32           N
ATOM   3133  CA  HIS B  97      39.039  70.494  22.566  1.00 31.82           C
ATOM   3134  C   HIS B  97      40.372  70.317  21.864  1.00 31.12           C
ATOM   3135  O   HIS B  97      41.173  69.498  22.276  1.00 30.54           O
ATOM   3136  CB  HIS B  97      38.610  69.181  23.240  1.00 32.84           C
ATOM   3137  CG  HIS B  97      38.451  68.015  22.306  1.00 34.41           C
ATOM   3138  ND1 HIS B  97      39.316  66.940  22.306  1.00 35.84           N
ATOM   3139  CD2 HIS B  97      37.480  67.710  21.411  1.00 34.51           C
ATOM   3140  CE1 HIS B  97      38.882  66.023  21.458  1.00 34.80           C
ATOM   3141  NE2 HIS B  97      37.770  66.466  20.902  1.00 34.58           N
ATOM   3142  N   HIS B  98      40.610  71.109  20.821  1.00 32.60           N
ATOM   3143  CA  HIS B  98      41.856  71.054  20.055  1.00 34.48           C
ATOM   3144  C   HIS B  98      42.580  72.384  20.068  1.00 35.61           C
ATOM   3145  O   HIS B  98      42.090  73.352  20.646  1.00 37.31           O
ATOM   3146  CB  HIS B  98      41.582  70.681  18.607  1.00 35.37           C
ATOM   3147  CG  HIS B  98      40.771  69.439  18.454  1.00 37.25           C
ATOM   3148  ND1 HIS B  98      39.439  69.377  18.793  1.00 38.80           N
ATOM   3149  CD2 HIS B  98      41.104  68.205  18.012  1.00 38.13           C
ATOM   3150  CE1 HIS B  98      38.982  68.158  18.565  1.00 39.27           C
ATOM   3151  NE2 HIS B  98      39.973  67.427  18.091  1.00 39.69           N
ATOM   3152  N   ARG B  99      43.741  72.437  19.422  1.00 35.73           N
ATOM   3153  CA  ARG B  99      44.520  73.672  19.373  1.00 35.78           C
ATOM   3154  C   ARG B  99      43.665  74.677  18.651  1.00 35.31           C
ATOM   3155  O   ARG B  99      42.689  74.307  18.019  1.00 36.07           O
ATOM   3156  CB  ARG B  99      45.795  73.479  18.570  1.00 36.48           C
ATOM   3157  CG  ARG B  99      45.518  73.386  17.084  1.00 38.76           C
ATOM   3158  CD  ARG B  99      46.642  72.715  16.355  1.00 40.86           C
ATOM   3159  NE  ARG B  99      47.642  73.653  15.886  1.00 43.33           N
ATOM   3160  CZ  ARG B  99      47.783  73.983  14.614  1.00 45.55           C
ATOM   3161  NH1 ARG B  99      46.979  73.442  13.705  1.00 44.83           N
ATOM   3162  NH2 ARG B  99      48.733  74.838  14.254  1.00 47.30           N
ATOM   3163  N   ILE B 100      44.039  75.944  18.731  1.00 34.84           N
ATOM   3164  CA  ILE B 100      43.295  76.983  18.045  1.00 34.72           C
ATOM   3165  C   ILE B 100      44.151  77.497  16.905  1.00 35.36           C
ATOM   3166  O   ILE B 100      45.276  77.933  17.106  1.00 35.32           O
ATOM   3167  CB  ILE B 100      42.952  78.139  18.988  1.00 33.23           C
ATOM   3168  CG1 ILE B 100      42.047  77.626  20.104  1.00 33.09           C
ATOM   3169  CG2 ILE B 100      42.290  79.249  18.221  1.00 31.59           C
ATOM   3170  CD1 ILE B 100      41.581  78.688  21.049  1.00 34.55           C
ATOM   3171  N   ALA B 101      43.629  77.432  15.696  1.00 36.72           N
ATOM   3172  CA  ALA B 101      44.396  77.916  14.564  1.00 38.67           C
ATOM   3173  C   ALA B 101      43.496  78.100  13.363  1.00 39.56           C
ATOM   3174  O   ALA B 101      42.419  77.504  13.291  1.00 39.28           O
ATOM   3175  CB  ALA B 101      45.512  76.941  14.235  1.00 38.23           C
ATOM   3176  N   ASN B 102      43.943  78.922  12.420  1.00 40.88           N
ATOM   3177  CA  ASN B 102      43.162  79.168  11.218  1.00 42.10           C
ATOM   3178  C   ASN B 102      41.725  79.444  11.629  1.00 41.95           C
ATOM   3179  O   ASN B 102      40.778  78.901  11.051  1.00 41.48           O
ATOM   3180  CB  ASN B 102      43.207  77.946  10.292  1.00 43.95           C
ATOM   3181  CG  ASN B 102      44.623  77.548   9.920  1.00 45.78           C
ATOM   3182  OD1 ASN B 102      45.357  78.310   9.286  1.00 47.18           O
ATOM   3183  ND2 ASN B 102      45.017  76.348  10.324  1.00 45.88           N
ATOM   3184  N   PHE B 103      41.584  80.268  12.659  1.00 41.67           N
ATOM   3185  CA  PHE B 103      40.279  80.650  13.172  1.00 40.89           C
ATOM   3186  C   PHE B 103      40.404  82.082  13.625  1.00 40.47           C
ATOM   3187  O   PHE B 103      41.436  82.490  14.175  1.00 40.07           O
ATOM   3188  CB  PHE B 103      39.863  79.784  14.349  1.00 39.98           C
ATOM   3189  CG  PHE B 103      38.526  80.145  14.900  1.00 40.15           C
ATOM   3190  CD1 PHE B 103      37.371  79.817  14.213  1.00 39.02           C
ATOM   3191  CD2 PHE B 103      38.420  80.847  16.094  1.00 39.58           C
ATOM   3192  CE1 PHE B 103      36.139  80.178  14.699  1.00 38.29           C
ATOM   3193  CE2 PHE B 103      37.181  81.216  16.587  1.00 39.11           C
ATOM   3194  CZ  PHE B 103      36.038  80.876  15.882  1.00 38.94           C
ATOM   3195  N   GLU B 104      39.336  82.836  13.425  1.00 40.49           N
ATOM   3196  CA  GLU B 104      39.362  84.244  13.738  1.00 41.61           C
ATOM   3197  C   GLU B 104      37.931  84.734  13.697  1.00 41.27           C
ATOM   3198  O   GLU B 104      37.135  84.225  12.924  1.00 42.22           O
ATOM   3199  CB  GLU B 104      40.193  84.894  12.660  1.00 44.15           C
ATOM   3200  CG  GLU B 104      40.509  86.328  12.785  1.00 48.93           C
ATOM   3201  CD  GLU B 104      41.445  86.742  11.663  1.00 51.76           C
ATOM   3202  OE1 GLU B 104      41.045  86.635  10.474  1.00 51.85           O
ATOM   3203  OE2 GLU B 104      42.582  87.153  11.978  1.00 53.81           O
ATOM   3204  N   THR B 105      37.589  85.696  14.544  1.00 40.47           N
ATOM   3205  CA  THR B 105      36.233  86.223  14.568  1.00 39.99           C
ATOM   3206  C   THR B 105      36.291  87.729  14.571  1.00 40.06           C
ATOM   3207  O   THR B 105      37.209  88.326  15.126  1.00 40.03           O
ATOM   3208  CB  THR B 105      35.462  85.774  15.803  1.00 39.86           C
ATOM   3209  OG1 THR B 105      36.173  86.179  16.972  1.00 43.02           O
ATOM   3210  CG2 THR B 105      35.305  84.278  15.826  1.00 39.52           C
ATOM   3211  N   ALA B 106      35.301  88.346  13.940  1.00 41.35           N
ATOM   3212  CA  ALA B 106      35.248  89.805  13.850  1.00 41.87           C
ATOM   3213  C   ALA B 106      34.573  90.399  15.079  1.00 41.02           C
ATOM   3214  O   ALA B 106      34.840  91.533  15.469  1.00 40.11           O
ATOM   3215  CB  ALA B 106      34.495  90.203  12.592  1.00 41.59           C
ATOM   3216  N   GLU B 107      33.712  89.590  15.680  1.00 41.26           N
ATOM   3217  CA  GLU B 107      32.939  89.956  16.846  1.00 40.65           C
ATOM   3218  C   GLU B 107      33.232  89.013  18.013  1.00 38.89           C
ATOM   3219  O   GLU B 107      33.855  87.972  17.849  1.00 38.43           O
ATOM   3220  CB  GLU B 107      31.456  89.856  16.493  1.00 43.89           C
ATOM   3221  CG  GLU B 107      30.640  91.108  16.750  1.00 49.97           C
ATOM   3222  CD  GLU B 107      31.110  92.292  15.921  1.00 54.23           C
ATOM   3223  OE1 GLU B 107      31.109  92.190  14.669  1.00 55.85           O
ATOM   3224  OE2 GLU B 107      31.480  93.326  16.524  1.00 56.83           O
ATOM   3225  N   PRO B 108      32.802  89.385  19.224  1.00 37.09           N
ATOM   3226  CA  PRO B 108      33.049  88.505  20.361  1.00 35.04           C
ATOM   3227  C   PRO B 108      32.179  87.273  20.175  1.00 33.69           C
ATOM   3228  O   PRO B 108      31.331  87.252  19.293  1.00 33.86           O
ATOM   3229  CB  PRO B 108      32.598  89.351  21.539  1.00 34.78           C
ATOM   3230  CG  PRO B 108      32.930  90.715  21.101  1.00 33.69           C
ATOM   3231  CD  PRO B 108      32.427  90.730  19.691  1.00 35.64           C
ATOM   3232  N   LEU B 109      32.389  86.249  20.992  1.00 32.08           N
ATOM   3233  CA  LEU B 109      31.589  85.032  20.901  1.00 30.73           C
ATOM   3234  C   LEU B 109      31.843  84.155  22.104  1.00 30.16           C
ATOM   3235  O   LEU B 109      32.720  84.449  22.908  1.00 30.24           O
ATOM   3236  CB  LEU B 109      31.889  84.257  19.612  1.00 28.58           C
ATOM   3237  CG  LEU B 109      33.236  83.598  19.305  1.00 28.12           C
ATOM   3238  CD1 LEU B 109      34.337  84.124  20.202  1.00 28.02           C
ATOM   3239  CD2 LEU B 109      33.088  82.120  19.464  1.00 27.21           C
ATOM   3240  N   TYR B 110      31.059  83.092  22.232  1.00 29.21           N
ATOM   3241  CA  TYR B 110      31.195  82.176  23.336  1.00 29.02           C
ATOM   3242  C   TYR B 110      32.117  81.062  22.925  1.00 29.00           C
ATOM   3243  O   TYR B 110      31.670  80.073  22.394  1.00 28.84           O
ATOM   3244  CB  TYR B 110      29.854  81.577  23.694  1.00 30.40           C
ATOM   3245  CG  TYR B 110      29.898  80.684  24.911  1.00 33.92           C
ATOM   3246  CD1 TYR B 110      29.813  81.220  26.189  1.00 35.88           C
ATOM   3247  CD2 TYR B 110      30.025  79.302  24.793  1.00 35.11           C
ATOM   3248  CE1 TYR B 110      29.851  80.402  27.329  1.00 37.04           C
ATOM   3249  CE2 TYR B 110      30.067  78.473  25.927  1.00 35.56           C
ATOM   3250  CZ  TYR B 110      29.978  79.031  27.192  1.00 36.95           C
ATOM   3251  OH  TYR B 110      29.996  78.242  28.331  1.00 36.10           O
ATOM   3252  N   TYR B 111      33.409  81.221  23.162  1.00 30.27           N
ATOM   3253  CA  TYR B 111      34.376  80.189  22.824  1.00 31.63           C
ATOM   3254  C   TYR B 111      34.738  79.448  24.102  1.00 32.87           C
ATOM   3255  O   TYR B 111      35.163  80.060  25.080  1.00 33.60           O
ATOM   3256  CB  TYR B 111      35.638  80.803  22.234  1.00 30.49           C
ATOM   3257  CG  TYR B 111      36.477  79.819  21.479  1.00 30.47           C
ATOM   3258  CD1 TYR B 111      36.591  79.899  20.094  1.00 31.31           C
ATOM   3259  CD2 TYR B 111      37.156  78.813  22.135  1.00 30.28           C
ATOM   3260  CE1 TYR B 111      37.365  78.997  19.376  1.00 30.81           C
ATOM   3261  CE2 TYR B 111      37.937  77.905  21.434  1.00 31.90           C
ATOM   3262  CZ  TYR B 111      38.040  78.001  20.053  1.00 31.64           C
ATOM   3263  OH  TYR B 111      38.824  77.099  19.370  1.00 31.41           O
ATOM   3264  N   ARG B 112      34.562  78.134  24.091  1.00 33.09           N
ATOM   3265  CA  ARG B 112      34.867  77.327  25.248  1.00 32.91           C
ATOM   3266  C   ARG B 112      35.587  76.040  24.894  1.00 33.50           C
ATOM   3267  O   ARG B 112      34.968  75.047  24.508  1.00 33.87           O
ATOM   3268  CB  ARG B 112      33.596  77.000  26.001  1.00 34.84           C
ATOM   3269  CG  ARG B 112      33.850  76.100  27.175  1.00 39.16           C
ATOM   3270  CD  ARG B 112      32.781  76.243  28.223  1.00 43.42           C
ATOM   3271  NE  ARG B 112      33.062  75.410  29.389  1.00 47.22           N
ATOM   3272  CZ  ARG B 112      32.265  75.310  30.447  1.00 48.33           C
ATOM   3273  NH1 ARG B 112      31.129  75.992  30.492  1.00 49.09           N
ATOM   3274  NH2 ARG B 112      32.604  74.525  31.458  1.00 48.85           N
ATOM   3275  N   ALA B 113      36.906  76.059  25.033  1.00 33.29           N
ATOM   3276  CA  ALA B 113      37.724  74.894  24.745  1.00 32.35           C
ATOM   3277  C   ALA B 113      38.404  74.431  26.034  1.00 32.79           C
ATOM   3278  O   ALA B 113      38.816  75.244  26.865  1.00 31.37           O
ATOM   3279  CB  ALA B 113      38.758  75.243  23.689  1.00 30.88           C
ATOM   3280  N   GLU B 114      38.502  73.122  26.204  1.00 34.10           N
ATOM   3281  CA  GLU B 114      39.135  72.566  27.389  1.00 35.62           C
ATOM   3282  C   GLU B 114      40.111  71.484  26.965  1.00 36.88           C
ATOM   3283  O   GLU B 114      39.914  70.828  25.943  1.00 35.87           O
ATOM   3284  CB  GLU B 114      38.093  71.996  28.354  1.00 35.73           C
ATOM   3285  CG  GLU B 114      37.221  73.072  28.977  1.00 37.42           C
ATOM   3286  CD  GLU B 114      36.463  72.594  30.203  1.00 38.37           C
ATOM   3287  OE1 GLU B 114      36.990  71.702  30.903  1.00 39.11           O
ATOM   3288  OE2 GLU B 114      35.361  73.125  30.479  1.00 37.23           O
ATOM   3289  N   PRO B 115      41.198  71.306  27.738  1.00 38.11           N
ATOM   3290  CA  PRO B 115      42.248  70.319  27.484  1.00 38.15           C
ATOM   3291  C   PRO B 115      41.832  68.905  27.802  1.00 38.18           C
ATOM   3292  O   PRO B 115      42.570  68.175  28.446  1.00 39.70           O
ATOM   3293  CB  PRO B 115      43.385  70.773  28.394  1.00 36.90           C
ATOM   3294  CG  PRO B 115      43.098  72.211  28.630  1.00 37.93           C
ATOM   3295  CD  PRO B 115      41.621  72.219  28.811  1.00 38.43           C
ATOM   3296  N   VAL B 116      40.648  68.518  27.363  1.00 38.25           N
ATOM   3297  CA  VAL B 116      40.174  67.163  27.616  1.00 37.52           C
ATOM   3298  C   VAL B 116      40.190  66.370  26.308  1.00 37.53           C
ATOM   3299  O   VAL B 116      40.494  66.924  25.239  1.00 36.76           O
ATOM   3300  CB  VAL B 116      38.770  67.192  28.232  1.00 36.87           C
ATOM   3301  CG1 VAL B 116      38.834  67.884  29.581  1.00 35.27           C
ATOM   3302  CG2 VAL B 116      37.806  67.938  27.307  1.00 35.85           C
ATOM   3303  N   GLY B 117      39.864  65.082  26.394  1.00 37.06           N
ATOM   3304  CA  GLY B 117      39.906  64.236  25.213  1.00 38.24           C
ATOM   3305  C   GLY B 117      38.678  64.148  24.330  1.00 39.00           C
ATOM   3306  O   GLY B 117      38.700  63.464  23.301  1.00 40.19           O
ATOM   3307  N   CYS B 118      37.610  64.843  24.701  1.00 38.60           N
ATOM   3308  CA  CYS B 118      36.402  64.782  23.909  1.00 37.25           C
ATOM   3309  C   CYS B 118      35.471  65.951  24.168  1.00 36.42           C
ATOM   3310  O   CYS B 118      35.301  66.375  25.314  1.00 36.69           O
ATOM   3311  CB  CYS B 118      35.688  63.481  24.218  1.00 38.51           C
ATOM   3312  SG  CYS B 118      34.108  63.305  23.407  1.00 43.62           S
ATOM   3313  N   THR B 119      34.860  66.455  23.098  1.00 34.67           N
ATOM   3314  CA  THR B 119      33.931  67.578  23.179  1.00 32.67           C
ATOM   3315  C   THR B 119      32.773  67.298  24.138  1.00 33.54           C
ATOM   3316  O   THR B 119      32.324  68.182  24.861  1.00 33.95           O
ATOM   3317  CB  THR B 119      33.345  67.893  21.802  1.00 30.16           C
ATOM   3318  OG1 THR B 119      34.350  67.683  20.809  1.00 30.32           O
ATOM   3319  CG2 THR B 119      32.889  69.345  21.734  1.00 28.54           C
ATOM   3320  N   ALA B 120      32.299  66.060  24.147  1.00 33.01           N
ATOM   3321  CA  ALA B 120      31.189  65.686  25.006  1.00 33.92           C
ATOM   3322  C   ALA B 120      31.462  65.917  26.484  1.00 34.37           C
ATOM   3323  O   ALA B 120      30.553  66.285  27.235  1.00 34.43           O
ATOM   3324  CB  ALA B 120      30.825  64.236  24.773  1.00 34.72           C
ATOM   3325  N   THR B 121      32.707  65.692  26.898  1.00 34.58           N
ATOM   3326  CA  THR B 121      33.096  65.866  28.298  1.00 34.61           C
ATOM   3327  C   THR B 121      32.772  67.271  28.749  1.00 34.78           C
ATOM   3328  O   THR B 121      32.364  67.496  29.889  1.00 34.73           O
ATOM   3329  CB  THR B 121      34.605  65.671  28.509  1.00 35.19           C
ATOM   3330  OG1 THR B 121      35.014  64.395  27.998  1.00 35.64           O
ATOM   3331  CG2 THR B 121      34.932  65.759  29.993  1.00 33.45           C
ATOM   3332  N   ILE B 122      32.981  68.212  27.837  1.00 34.95           N
ATOM   3333  CA  ILE B 122      32.713  69.610  28.110  1.00 35.34           C
ATOM   3334  C   ILE B 122      31.211  69.842  28.195  1.00 35.67           C
ATOM   3335  O   ILE B 122      30.736  70.427  29.159  1.00 35.86           O
ATOM   3336  CB  ILE B 122      33.311  70.523  27.013  1.00 34.03           C
ATOM   3337  CG1 ILE B 122      34.816  70.277  26.891  1.00 34.34           C
ATOM   3338  CG2 ILE B 122      33.082  71.978  27.374  1.00 34.06           C
ATOM   3339  CD1 ILE B 122      35.488  71.037  25.766  1.00 33.58           C
ATOM   3340  N   LEU B 123      30.465  69.380  27.190  1.00 36.10           N
ATOM   3341  CA  LEU B 123      29.013  69.552  27.178  1.00 36.38           C
ATOM   3342  C   LEU B 123      28.442  69.055  28.505  1.00 37.86           C
ATOM   3343  O   LEU B 123      27.647  69.743  29.154  1.00 36.81           O
ATOM   3344  CB  LEU B 123      28.387  68.773  26.015  1.00 35.15           C
ATOM   3345  CG  LEU B 123      28.773  69.214  24.597  1.00 35.65           C
ATOM   3346  CD1 LEU B 123      28.245  68.196  23.576  1.00 34.70           C
ATOM   3347  CD2 LEU B 123      28.235  70.627  24.321  1.00 32.99           C
ATOM   3348  N   ASN B 124      28.862  67.860  28.913  1.00 38.88           N
ATOM   3349  CA  ASN B 124      28.391  67.285  30.162  1.00 39.66           C
ATOM   3350  C   ASN B 124      28.533  68.277  31.312  1.00 39.78           C
ATOM   3351  O   ASN B 124      27.679  68.325  32.195  1.00 39.88           O
ATOM   3352  CB  ASN B 124      29.156  66.005  30.478  1.00 41.51           C
ATOM   3353  CG  ASN B 124      28.779  65.414  31.830  1.00 43.96           C
ATOM   3354  OD1 ASN B 124      27.659  64.921  32.034  1.00 44.58           O
ATOM   3355  ND2 ASN B 124      29.721  65.464  32.767  1.00 45.07           N
ATOM   3356  N   LYS B 125      29.611  69.059  31.323  1.00 39.66           N
ATOM   3357  CA  LYS B 125      29.783  70.064  32.382  1.00 40.21           C
ATOM   3358  C   LYS B 125      28.698  71.121  32.202  1.00 40.52           C
ATOM   3359  O   LYS B 125      28.049  71.543  33.156  1.00 40.29           O
ATOM   3360  CB  LYS B 125      31.127  70.796  32.283  1.00 40.04           C
ATOM   3361  CG  LYS B 125      32.376  70.018  32.633  1.00 41.22           C
ATOM   3362  CD  LYS B 125      33.547  70.996  32.808  1.00 41.91           C
ATOM   3363  CE  LYS B 125      34.880  70.277  33.008  1.00 42.52           C
ATOM   3364  NZ  LYS B 125      36.017  71.183  33.373  1.00 43.45           N
HETATM 3365  N   MSE B 126      28.524  71.545  30.952  1.00 40.86           N
HETATM 3366  CA  MSE B 126      27.556  72.565  30.587  1.00 41.05           C
HETATM 3367  C   MSE B 126      26.108  72.199  30.910  1.00 42.71           C
HETATM 3368  O   MSE B 126      25.304  73.078  31.233  1.00 41.73           O
HETATM 3369  CB  MSE B 126      27.722  72.891  29.105  1.00 40.03           C
HETATM 3370  CG  MSE B 126      29.079  73.494  28.811  1.00 39.97           C
HETATM 3371 SE   MSE B 126      29.377  73.918  26.964  1.00 39.93          Se
HETATM 3372  CE  MSE B 126      28.347  75.546  26.909  1.00 39.84           C
ATOM   3373  N   TYR B 127      25.760  70.917  30.815  1.00 44.02           N
ATOM   3374  CA  TYR B 127      24.398  70.515  31.150  1.00 44.99           C
ATOM   3375  C   TYR B 127      24.189  70.810  32.635  1.00 46.42           C
ATOM   3376  O   TYR B 127      23.207  71.442  33.019  1.00 47.12           O
ATOM   3377  CB  TYR B 127      24.174  69.015  30.907  1.00 44.46           C
ATOM   3378  CG  TYR B 127      23.561  68.677  29.571  1.00 44.42           C
ATOM   3379  CD1 TYR B 127      24.357  68.275  28.499  1.00 44.49           C
ATOM   3380  CD2 TYR B 127      22.185  68.792  29.369  1.00 43.33           C
ATOM   3381  CE1 TYR B 127      23.798  67.999  27.257  1.00 43.51           C
ATOM   3382  CE2 TYR B 127      21.618  68.519  28.131  1.00 43.01           C
ATOM   3383  CZ  TYR B 127      22.434  68.126  27.080  1.00 43.09           C
ATOM   3384  OH  TYR B 127      21.901  67.885  25.839  1.00 43.33           O
ATOM   3385  N   LYS B 128      25.125  70.356  33.467  1.00 46.49           N
ATOM   3386  CA  LYS B 128      25.013  70.560  34.900  1.00 46.68           C
ATOM   3387  C   LYS B 128      25.106  72.016  35.240  1.00 46.34           C
ATOM   3388  O   LYS B 128      24.436  72.485  36.133  1.00 46.89           O
ATOM   3389  CB  LYS B 128      26.113  69.820  35.649  1.00 47.92           C
ATOM   3390  CG  LYS B 128      26.272  68.350  35.286  1.00 49.63           C
ATOM   3391  CD  LYS B 128      27.335  67.715  36.176  1.00 50.37           C
ATOM   3392  CE  LYS B 128      28.035  66.568  35.481  1.00 50.17           C
ATOM   3393  NZ  LYS B 128      29.202  66.141  36.302  1.00 50.73           N
ATOM   3394  N   GLU B 129      25.946  72.740  34.530  1.00 47.42           N
ATOM   3395  CA  GLU B 129      26.102  74.149  34.823  1.00 49.80           C
ATOM   3396  C   GLU B 129      24.800  74.897  34.615  1.00 51.65           C
ATOM   3397  O   GLU B 129      24.483  75.824  35.351  1.00 51.93           O
ATOM   3398  CB  GLU B 129      27.224  74.742  33.966  1.00 50.13           C
ATOM   3399  CG  GLU B 129      28.599  74.196  34.346  1.00 51.56           C
ATOM   3400  CD  GLU B 129      29.740  74.799  33.556  1.00 52.59           C
ATOM   3401  OE1 GLU B 129      30.910  74.508  33.891  1.00 52.31           O
ATOM   3402  OE2 GLU B 129      29.472  75.555  32.602  1.00 54.73           O
ATOM   3403  N   ASN B 130      24.036  74.478  33.614  1.00 54.78           N
ATOM   3404  CA  ASN B 130      22.755  75.109  33.296  1.00 57.43           C
ATOM   3405  C   ASN B 130      21.596  74.365  33.937  1.00 59.79           C
ATOM   3406  O   ASN B 130      20.427  74.692  33.710  1.00 59.96           O
ATOM   3407  CB  ASN B 130      22.557  75.136  31.781  1.00 56.12           C
ATOM   3408  CG  ASN B 130      23.264  76.285  31.142  1.00 55.37           C
ATOM   3409  OD1 ASN B 130      22.835  77.434  31.275  1.00 55.35           O
ATOM   3410  ND2 ASN B 130      24.368  75.999  30.459  1.00 55.07           N
ATOM   3411  N   ASN B 131      21.932  73.362  34.739  1.00 62.54           N
ATOM   3412  CA  ASN B 131      20.926  72.551  35.389  1.00 65.27           C
ATOM   3413  C   ASN B 131      19.840  72.143  34.389  1.00 65.78           C
ATOM   3414  O   ASN B 131      18.736  72.692  34.368  1.00 66.42           O
ATOM   3415  CB  ASN B 131      20.313  73.302  36.567  1.00 67.29           C
ATOM   3416  CG  ASN B 131      19.175  72.525  37.208  1.00 70.91           C
ATOM   3417  OD1 ASN B 131      19.224  71.289  37.295  1.00 72.36           O
ATOM   3418  ND2 ASN B 131      18.145  73.237  37.663  1.00 72.36           N
ATOM   3419  N   VAL B 132      20.178  71.182  33.546  1.00 65.78           N
ATOM   3420  CA  VAL B 132      19.255  70.676  32.556  1.00 66.54           C
ATOM   3421  C   VAL B 132      19.437  69.177  32.610  1.00 67.44           C
ATOM   3422  O   VAL B 132      20.552  68.682  32.448  1.00 68.09           O
ATOM   3423  CB  VAL B 132      19.615  71.181  31.142  1.00 66.66           C
ATOM   3424  CG1 VAL B 132      18.786  70.434  30.091  1.00 66.62           C
ATOM   3425  CG2 VAL B 132      19.395  72.688  31.055  1.00 65.20           C
ATOM   3426  N   LYS B 133      18.357  68.454  32.860  1.00 68.41           N
ATOM   3427  CA  LYS B 133      18.448  67.004  32.931  1.00 69.63           C
ATOM   3428  C   LYS B 133      18.830  66.437  31.554  1.00 69.29           C
ATOM   3429  O   LYS B 133      18.357  66.919  30.510  1.00 69.07           O
ATOM   3430  CB  LYS B 133      17.106  66.429  33.429  1.00 71.28           C
ATOM   3431  CG  LYS B 133      17.043  64.900  33.556  1.00 72.96           C
ATOM   3432  CD  LYS B 133      15.804  64.458  34.330  1.00 73.90           C
ATOM   3433  CE  LYS B 133      15.317  63.085  33.877  1.00 74.93           C
ATOM   3434  NZ  LYS B 133      14.840  63.092  32.448  1.00 75.37           N
ATOM   3435  N   ILE B 134      19.703  65.431  31.560  1.00 68.68           N
ATOM   3436  CA  ILE B 134      20.146  64.795  30.329  1.00 69.23           C
ATOM   3437  C   ILE B 134      19.287  63.582  29.976  1.00 70.80           C
ATOM   3438  O   ILE B 134      19.229  62.605  30.728  1.00 70.79           O
ATOM   3439  CB  ILE B 134      21.602  64.333  30.447  1.00 68.49           C
ATOM   3440  CG1 ILE B 134      22.519  65.550  30.582  1.00 68.20           C
ATOM   3441  CG2 ILE B 134      21.978  63.484  29.233  1.00 68.17           C
ATOM   3442  CD1 ILE B 134      23.964  65.199  30.888  1.00 67.40           C
ATOM   3443  N   GLU B 135      18.624  63.647  28.827  1.00 72.66           N
ATOM   3444  CA  GLU B 135      17.776  62.542  28.381  1.00 74.29           C
ATOM   3445  C   GLU B 135      18.610  61.282  28.153  1.00 73.87           C
ATOM   3446  O   GLU B 135      19.673  61.332  27.522  1.00 72.87           O
ATOM   3447  CB  GLU B 135      17.037  62.919  27.084  1.00 76.46           C
ATOM   3448  CG  GLU B 135      15.781  63.797  27.283  1.00 79.49           C
ATOM   3449  CD  GLU B 135      15.205  64.327  25.960  1.00 81.57           C
ATOM   3450  OE1 GLU B 135      15.131  63.555  24.972  1.00 82.76           O
ATOM   3451  OE2 GLU B 135      14.819  65.518  25.913  1.00 82.17           O
ATOM   3452  N   LYS B 136      18.122  60.163  28.686  1.00 73.76           N
ATOM   3453  CA  LYS B 136      18.794  58.874  28.547  1.00 73.62           C
ATOM   3454  C   LYS B 136      19.303  58.727  27.116  1.00 71.93           C
ATOM   3455  O   LYS B 136      20.459  58.397  26.884  1.00 71.55           O
ATOM   3456  CB  LYS B 136      17.813  57.730  28.870  1.00 75.67           C
ATOM   3457  CG  LYS B 136      18.380  56.313  28.664  1.00 77.89           C
ATOM   3458  CD  LYS B 136      17.279  55.236  28.636  1.00 79.82           C
ATOM   3459  CE  LYS B 136      16.512  55.132  29.964  1.00 81.38           C
ATOM   3460  NZ  LYS B 136      17.347  54.627  31.108  1.00 82.11           N
ATOM   3461  N   GLU B 137      18.419  58.989  26.164  1.00 70.54           N
ATOM   3462  CA  GLU B 137      18.735  58.883  24.744  1.00 69.73           C
ATOM   3463  C   GLU B 137      20.063  59.534  24.336  1.00 67.32           C
ATOM   3464  O   GLU B 137      20.952  58.868  23.786  1.00 67.13           O
ATOM   3465  CB  GLU B 137      17.585  59.491  23.913  1.00 72.16           C
ATOM   3466  CG  GLU B 137      16.281  58.684  23.910  1.00 74.58           C
ATOM   3467  CD  GLU B 137      16.389  57.405  23.074  1.00 76.83           C
ATOM   3468  OE1 GLU B 137      15.395  56.646  22.976  1.00 78.31           O
ATOM   3469  OE2 GLU B 137      17.477  57.160  22.509  1.00 77.13           O
ATOM   3470  N   ILE B 138      20.192  60.834  24.601  1.00 64.75           N
ATOM   3471  CA  ILE B 138      21.401  61.575  24.224  1.00 61.39           C
ATOM   3472  C   ILE B 138      22.621  61.253  25.092  1.00 59.27           C
ATOM   3473  O   ILE B 138      23.742  61.209  24.576  1.00 58.40           O
ATOM   3474  CB  ILE B 138      21.161  63.120  24.233  1.00 60.90           C
ATOM   3475  CG1 ILE B 138      20.766  63.586  25.637  1.00 59.88           C
ATOM   3476  CG2 ILE B 138      20.071  63.492  23.228  1.00 59.16           C
ATOM   3477  CD1 ILE B 138      20.505  65.059  25.705  1.00 59.98           C
ATOM   3478  N   ALA B 139      22.415  61.039  26.396  1.00 56.05           N
ATOM   3479  CA  ALA B 139      23.530  60.698  27.276  1.00 52.62           C
ATOM   3480  C   ALA B 139      24.340  59.586  26.598  1.00 50.43           C
ATOM   3481  O   ALA B 139      25.565  59.573  26.648  1.00 50.27           O
ATOM   3482  CB  ALA B 139      23.016  60.232  28.626  1.00 51.73           C
ATOM   3483  N   GLY B 140      23.641  58.669  25.944  1.00 47.96           N
ATOM   3484  CA  GLY B 140      24.307  57.582  25.254  1.00 46.61           C
ATOM   3485  C   GLY B 140      25.187  58.073  24.116  1.00 45.45           C
ATOM   3486  O   GLY B 140      26.304  57.576  23.920  1.00 45.08           O
ATOM   3487  N   LEU B 141      24.684  59.040  23.350  1.00 43.63           N
ATOM   3488  CA  LEU B 141      25.460  59.605  22.241  1.00 42.19           C
ATOM   3489  C   LEU B 141      26.734  60.264  22.780  1.00 41.75           C
ATOM   3490  O   LEU B 141      27.808  60.174  22.173  1.00 41.34           O
ATOM   3491  CB  LEU B 141      24.641  60.658  21.498  1.00 39.70           C
ATOM   3492  CG  LEU B 141      23.500  60.131  20.662  1.00 37.68           C
ATOM   3493  CD1 LEU B 141      22.696  61.295  20.160  1.00 36.89           C
ATOM   3494  CD2 LEU B 141      24.066  59.310  19.517  1.00 35.76           C
HETATM 3495  N   MSE B 142      26.598  60.935  23.923  1.00 40.38           N
HETATM 3496  CA  MSE B 142      27.721  61.604  24.545  1.00 39.06           C
HETATM 3497  C   MSE B 142      28.722  60.549  24.987  1.00 38.80           C
HETATM 3498  O   MSE B 142      29.914  60.636  24.677  1.00 38.32           O
HETATM 3499  CB  MSE B 142      27.232  62.440  25.725  1.00 39.47           C
HETATM 3500  CG  MSE B 142      26.335  63.585  25.301  1.00 39.90           C
HETATM 3501 SE   MSE B 142      25.878  64.786  26.736  1.00 49.23          Se
HETATM 3502  CE  MSE B 142      24.005  64.379  26.853  1.00 44.27           C
ATOM   3503  N   LEU B 143      28.222  59.541  25.692  1.00 37.50           N
ATOM   3504  CA  LEU B 143      29.054  58.453  26.174  1.00 36.71           C
ATOM   3505  C   LEU B 143      29.740  57.829  24.954  1.00 37.16           C
ATOM   3506  O   LEU B 143      30.926  57.489  24.994  1.00 37.84           O
ATOM   3507  CB  LEU B 143      28.181  57.432  26.914  1.00 35.74           C
ATOM   3508  CG  LEU B 143      28.797  56.207  27.599  1.00 35.97           C
ATOM   3509  CD1 LEU B 143      28.936  55.059  26.593  1.00 36.97           C
ATOM   3510  CD2 LEU B 143      30.146  56.574  28.207  1.00 35.49           C
ATOM   3511  N   SER B 144      28.999  57.698  23.862  1.00 36.20           N
ATOM   3512  CA  SER B 144      29.570  57.137  22.657  1.00 37.56           C
ATOM   3513  C   SER B 144      30.758  57.996  22.231  1.00 38.05           C
ATOM   3514  O   SER B 144      31.871  57.498  22.046  1.00 38.24           O
ATOM   3515  CB  SER B 144      28.530  57.122  21.527  1.00 39.86           C
ATOM   3516  OG  SER B 144      27.373  56.362  21.861  1.00 40.84           O
ATOM   3517  N   ALA B 145      30.515  59.294  22.078  1.00 38.14           N
ATOM   3518  CA  ALA B 145      31.567  60.214  21.655  1.00 38.18           C
ATOM   3519  C   ALA B 145      32.822  60.093  22.534  1.00 37.21           C
ATOM   3520  O   ALA B 145      33.948  60.017  22.010  1.00 37.55           O
ATOM   3521  CB  ALA B 145      31.035  61.663  21.648  1.00 38.75           C
ATOM   3522  N   ILE B 146      32.647  60.063  23.856  1.00 34.70           N
ATOM   3523  CA  ILE B 146      33.815  59.939  24.725  1.00 34.07           C
ATOM   3524  C   ILE B 146      34.561  58.648  24.411  1.00 35.83           C
ATOM   3525  O   ILE B 146      35.767  58.671  24.149  1.00 35.96           O
ATOM   3526  CB  ILE B 146      33.440  59.949  26.201  1.00 30.85           C
ATOM   3527  CG1 ILE B 146      32.808  61.289  26.544  1.00 30.09           C
ATOM   3528  CG2 ILE B 146      34.672  59.738  27.044  1.00 28.38           C
ATOM   3529  CD1 ILE B 146      32.219  61.353  27.909  1.00 28.32           C
ATOM   3530  N   ILE B 147      33.845  57.527  24.425  1.00 36.67           N
ATOM   3531  CA  ILE B 147      34.463  56.238  24.119  1.00 37.59           C
ATOM   3532  C   ILE B 147      35.228  56.377  22.796  1.00 39.23           C
ATOM   3533  O   ILE B 147      36.416  56.067  22.712  1.00 40.16           O
ATOM   3534  CB  ILE B 147      33.401  55.094  23.954  1.00 36.55           C
ATOM   3535  CG1 ILE B 147      32.537  54.944  25.216  1.00 35.58           C
ATOM   3536  CG2 ILE B 147      34.107  53.782  23.672  1.00 36.02           C
ATOM   3537  CD1 ILE B 147      33.294  54.507  26.439  1.00 34.87           C
ATOM   3538  N   SER B 148      34.540  56.864  21.772  1.00 40.45           N
ATOM   3539  CA  SER B 148      35.131  57.028  20.455  1.00 42.52           C
ATOM   3540  C   SER B 148      36.444  57.819  20.454  1.00 44.21           C
ATOM   3541  O   SER B 148      37.466  57.348  19.921  1.00 45.02           O
ATOM   3542  CB  SER B 148      34.110  57.691  19.516  1.00 41.67           C
ATOM   3543  OG  SER B 148      34.718  58.146  18.316  1.00 42.37           O
ATOM   3544  N   ASP B 149      36.419  59.012  21.049  1.00 44.94           N
ATOM   3545  CA  ASP B 149      37.613  59.858  21.080  1.00 46.42           C
ATOM   3546  C   ASP B 149      38.736  59.329  21.979  1.00 46.93           C
ATOM   3547  O   ASP B 149      39.919  59.517  21.677  1.00 46.79           O
ATOM   3548  CB  ASP B 149      37.251  61.296  21.503  1.00 46.28           C
ATOM   3549  CG  ASP B 149      37.026  62.238  20.306  1.00 47.31           C
ATOM   3550  OD1 ASP B 149      37.333  61.853  19.147  1.00 46.46           O
ATOM   3551  OD2 ASP B 149      36.551  63.379  20.537  1.00 47.55           O
ATOM   3552  N   SER B 150      38.376  58.661  23.071  1.00 47.52           N
ATOM   3553  CA  SER B 150      39.388  58.144  23.989  1.00 48.41           C
ATOM   3554  C   SER B 150      39.794  56.696  23.746  1.00 49.66           C
ATOM   3555  O   SER B 150      40.554  56.133  24.544  1.00 50.49           O
ATOM   3556  CB  SER B 150      38.914  58.284  25.436  1.00 47.36           C
ATOM   3557  OG  SER B 150      37.761  57.503  25.678  1.00 46.24           O
ATOM   3558  N   LEU B 151      39.303  56.102  22.653  1.00 49.53           N
ATOM   3559  CA  LEU B 151      39.617  54.714  22.334  1.00 48.97           C
ATOM   3560  C   LEU B 151      39.442  53.894  23.594  1.00 49.84           C
ATOM   3561  O   LEU B 151      40.330  53.157  24.013  1.00 49.81           O
ATOM   3562  CB  LEU B 151      41.048  54.597  21.835  1.00 48.58           C
ATOM   3563  CG  LEU B 151      41.247  55.116  20.417  1.00 48.85           C
ATOM   3564  CD1 LEU B 151      42.727  55.182  20.074  1.00 49.12           C
ATOM   3565  CD2 LEU B 151      40.516  54.203  19.463  1.00 49.90           C
ATOM   3566  N   LEU B 152      38.279  54.062  24.206  1.00 50.71           N
ATOM   3567  CA  LEU B 152      37.923  53.366  25.425  1.00 51.84           C
ATOM   3568  C   LEU B 152      38.874  53.697  26.579  1.00 52.06           C
ATOM   3569  O   LEU B 152      39.365  52.807  27.277  1.00 52.57           O
ATOM   3570  CB  LEU B 152      37.880  51.857  25.163  1.00 52.21           C
ATOM   3571  CG  LEU B 152      36.913  51.109  26.085  1.00 53.06           C
ATOM   3572  CD1 LEU B 152      35.509  51.679  25.915  1.00 52.40           C
ATOM   3573  CD2 LEU B 152      36.934  49.626  25.764  1.00 53.31           C
ATOM   3574  N   PHE B 153      39.126  54.991  26.764  1.00 52.33           N
ATOM   3575  CA  PHE B 153      39.994  55.488  27.836  1.00 53.57           C
ATOM   3576  C   PHE B 153      41.469  55.118  27.701  1.00 53.85           C
ATOM   3577  O   PHE B 153      42.268  55.378  28.613  1.00 52.80           O
ATOM   3578  CB  PHE B 153      39.481  55.000  29.192  1.00 53.54           C
ATOM   3579  CG  PHE B 153      38.003  55.085  29.329  1.00 54.77           C
ATOM   3580  CD1 PHE B 153      37.242  53.937  29.470  1.00 55.49           C
ATOM   3581  CD2 PHE B 153      37.361  56.315  29.282  1.00 55.91           C
ATOM   3582  CE1 PHE B 153      35.853  54.008  29.562  1.00 56.85           C
ATOM   3583  CE2 PHE B 153      35.970  56.400  29.371  1.00 57.08           C
ATOM   3584  CZ  PHE B 153      35.215  55.241  29.512  1.00 57.03           C
ATOM   3585  N   LYS B 154      41.829  54.524  26.566  1.00 54.33           N
ATOM   3586  CA  LYS B 154      43.203  54.114  26.344  1.00 55.13           C
ATOM   3587  C   LYS B 154      44.017  55.171  25.624  1.00 54.74           C
ATOM   3588  O   LYS B 154      45.245  55.103  25.610  1.00 55.83           O
ATOM   3589  CB  LYS B 154      43.245  52.798  25.561  1.00 56.47           C
ATOM   3590  CG  LYS B 154      42.824  51.576  26.370  1.00 59.22           C
ATOM   3591  CD  LYS B 154      43.770  51.342  27.558  1.00 62.00           C
ATOM   3592  CE  LYS B 154      43.344  50.139  28.412  1.00 63.01           C
ATOM   3593  NZ  LYS B 154      44.228  49.959  29.608  1.00 63.87           N
ATOM   3594  N   SER B 155      43.335  56.150  25.039  1.00 54.19           N
ATOM   3595  CA  SER B 155      44.007  57.221  24.312  1.00 55.02           C
ATOM   3596  C   SER B 155      44.947  58.076  25.173  1.00 55.10           C
ATOM   3597  O   SER B 155      44.674  58.338  26.347  1.00 55.62           O
ATOM   3598  CB  SER B 155      42.973  58.130  23.657  1.00 54.79           C
ATOM   3599  OG  SER B 155      43.601  59.283  23.125  1.00 56.39           O
ATOM   3600  N   PRO B 156      46.065  58.538  24.586  1.00 54.25           N
ATOM   3601  CA  PRO B 156      47.037  59.367  25.304  1.00 53.55           C
ATOM   3602  C   PRO B 156      46.458  60.720  25.729  1.00 52.97           C
ATOM   3603  O   PRO B 156      46.976  61.382  26.626  1.00 52.40           O
ATOM   3604  CB  PRO B 156      48.160  59.522  24.286  1.00 53.17           C
ATOM   3605  CG  PRO B 156      47.420  59.529  22.986  1.00 53.83           C
ATOM   3606  CD  PRO B 156      46.448  58.391  23.170  1.00 54.20           C
ATOM   3607  N   THR B 157      45.376  61.114  25.068  1.00 52.66           N
ATOM   3608  CA  THR B 157      44.714  62.386  25.315  1.00 51.61           C
ATOM   3609  C   THR B 157      43.591  62.259  26.327  1.00 50.57           C
ATOM   3610  O   THR B 157      43.106  63.264  26.836  1.00 50.44           O
ATOM   3611  CB  THR B 157      44.097  62.949  24.020  1.00 52.35           C
ATOM   3612  OG1 THR B 157      42.949  62.161  23.670  1.00 52.89           O
ATOM   3613  CG2 THR B 157      45.118  62.908  22.866  1.00 52.04           C
ATOM   3614  N   CYS B 158      43.167  61.032  26.607  1.00 49.05           N
ATOM   3615  CA  CYS B 158      42.087  60.818  27.556  1.00 47.78           C
ATOM   3616  C   CYS B 158      42.428  61.453  28.895  1.00 47.18           C
ATOM   3617  O   CYS B 158      43.588  61.534  29.271  1.00 46.92           O
ATOM   3618  CB  CYS B 158      41.820  59.328  27.737  1.00 47.44           C
ATOM   3619  SG  CYS B 158      40.433  58.968  28.878  1.00 46.35           S
ATOM   3620  N   THR B 159      41.407  61.889  29.618  1.00 47.32           N
ATOM   3621  CA  THR B 159      41.609  62.557  30.894  1.00 48.31           C
ATOM   3622  C   THR B 159      40.724  62.037  31.976  1.00 48.42           C
ATOM   3623  O   THR B 159      39.690  61.454  31.708  1.00 49.19           O
ATOM   3624  CB  THR B 159      41.306  64.040  30.772  1.00 49.39           C
ATOM   3625  OG1 THR B 159      42.306  64.656  29.952  1.00 51.44           O
ATOM   3626  CG2 THR B 159      41.261  64.703  32.139  1.00 49.66           C
ATOM   3627  N   ASP B 160      41.126  62.290  33.209  1.00 48.88           N
ATOM   3628  CA  ASP B 160      40.358  61.867  34.363  1.00 50.72           C
ATOM   3629  C   ASP B 160      38.946  62.426  34.287  1.00 49.77           C
ATOM   3630  O   ASP B 160      38.007  61.817  34.791  1.00 49.60           O
ATOM   3631  CB  ASP B 160      41.048  62.353  35.628  1.00 54.62           C
ATOM   3632  CG  ASP B 160      42.503  61.938  35.676  1.00 59.14           C
ATOM   3633  OD1 ASP B 160      42.762  60.740  35.947  1.00 61.29           O
ATOM   3634  OD2 ASP B 160      43.381  62.802  35.419  1.00 60.79           O
ATOM   3635  N   GLN B 161      38.804  63.583  33.646  1.00 49.60           N
ATOM   3636  CA  GLN B 161      37.497  64.224  33.484  1.00 48.84           C
ATOM   3637  C   GLN B 161      36.655  63.479  32.467  1.00 48.25           C
ATOM   3638  O   GLN B 161      35.437  63.348  32.629  1.00 47.74           O
ATOM   3639  CB  GLN B 161      37.639  65.651  32.982  1.00 49.35           C
ATOM   3640  CG  GLN B 161      38.377  66.598  33.887  1.00 49.29           C
ATOM   3641  CD  GLN B 161      38.074  68.029  33.523  1.00 49.14           C
ATOM   3642  OE1 GLN B 161      36.973  68.520  33.783  1.00 48.40           O
ATOM   3643  NE2 GLN B 161      39.037  68.706  32.897  1.00 48.85           N
ATOM   3644  N   ASP B 162      37.313  63.029  31.400  1.00 47.28           N
ATOM   3645  CA  ASP B 162      36.642  62.287  30.346  1.00 45.97           C
ATOM   3646  C   ASP B 162      36.084  61.000  30.949  1.00 45.77           C
ATOM   3647  O   ASP B 162      34.926  60.640  30.727  1.00 45.77           O
ATOM   3648  CB  ASP B 162      37.637  61.970  29.228  1.00 44.68           C
ATOM   3649  CG  ASP B 162      38.127  63.217  28.517  1.00 45.78           C
ATOM   3650  OD1 ASP B 162      37.427  63.714  27.607  1.00 45.90           O
ATOM   3651  OD2 ASP B 162      39.210  63.717  28.873  1.00 45.15           O
ATOM   3652  N   VAL B 163      36.916  60.332  31.739  1.00 45.11           N
ATOM   3653  CA  VAL B 163      36.553  59.075  32.366  1.00 44.76           C
ATOM   3654  C   VAL B 163      35.434  59.224  33.373  1.00 44.84           C
ATOM   3655  O   VAL B 163      34.503  58.415  33.402  1.00 44.79           O
ATOM   3656  CB  VAL B 163      37.768  58.443  33.060  1.00 44.39           C
ATOM   3657  CG1 VAL B 163      37.349  57.200  33.808  1.00 44.94           C
ATOM   3658  CG2 VAL B 163      38.831  58.104  32.019  1.00 44.05           C
ATOM   3659  N   ALA B 164      35.518  60.251  34.206  1.00 45.31           N
ATOM   3660  CA  ALA B 164      34.478  60.458  35.202  1.00 47.04           C
ATOM   3661  C   ALA B 164      33.173  60.829  34.516  1.00 48.17           C
ATOM   3662  O   ALA B 164      32.088  60.476  34.996  1.00 48.94           O
ATOM   3663  CB  ALA B 164      34.880  61.539  36.176  1.00 45.87           C
ATOM   3664  N   ALA B 165      33.291  61.539  33.394  1.00 48.62           N
ATOM   3665  CA  ALA B 165      32.136  61.961  32.611  1.00 49.31           C
ATOM   3666  C   ALA B 165      31.496  60.768  31.930  1.00 49.77           C
ATOM   3667  O   ALA B 165      30.271  60.653  31.888  1.00 50.42           O
ATOM   3668  CB  ALA B 165      32.551  62.961  31.575  1.00 49.18           C
ATOM   3669  N   ALA B 166      32.326  59.886  31.388  1.00 50.30           N
ATOM   3670  CA  ALA B 166      31.810  58.713  30.718  1.00 51.92           C
ATOM   3671  C   ALA B 166      31.049  57.872  31.724  1.00 53.45           C
ATOM   3672  O   ALA B 166      29.939  57.436  31.448  1.00 54.23           O
ATOM   3673  CB  ALA B 166      32.941  57.910  30.094  1.00 50.89           C
ATOM   3674  N   LYS B 167      31.635  57.666  32.897  1.00 55.65           N
ATOM   3675  CA  LYS B 167      30.996  56.862  33.942  1.00 59.06           C
ATOM   3676  C   LYS B 167      29.610  57.383  34.274  1.00 58.91           C
ATOM   3677  O   LYS B 167      28.634  56.642  34.336  1.00 58.11           O
ATOM   3678  CB  LYS B 167      31.845  56.879  35.215  1.00 61.77           C
ATOM   3679  CG  LYS B 167      32.431  55.517  35.603  1.00 65.89           C
ATOM   3680  CD  LYS B 167      33.327  54.915  34.493  1.00 69.60           C
ATOM   3681  CE  LYS B 167      33.867  53.520  34.870  1.00 71.25           C
ATOM   3682  NZ  LYS B 167      34.755  52.946  33.799  1.00 72.73           N
ATOM   3683  N   GLU B 168      29.554  58.683  34.492  1.00 59.92           N
ATOM   3684  CA  GLU B 168      28.333  59.380  34.830  1.00 61.39           C
ATOM   3685  C   GLU B 168      27.264  59.248  33.736  1.00 61.49           C
ATOM   3686  O   GLU B 168      26.095  58.954  34.025  1.00 60.65           O
ATOM   3687  CB  GLU B 168      28.696  60.837  35.070  1.00 62.95           C
ATOM   3688  CG  GLU B 168      27.616  61.673  35.663  1.00 66.69           C
ATOM   3689  CD  GLU B 168      28.119  63.049  36.048  1.00 68.58           C
ATOM   3690  OE1 GLU B 168      27.271  63.918  36.356  1.00 70.82           O
ATOM   3691  OE2 GLU B 168      29.355  63.258  36.049  1.00 68.26           O
ATOM   3692  N   LEU B 169      27.676  59.462  32.485  1.00 62.38           N
ATOM   3693  CA  LEU B 169      26.775  59.360  31.325  1.00 62.94           C
ATOM   3694  C   LEU B 169      26.292  57.917  31.081  1.00 63.94           C
ATOM   3695  O   LEU B 169      25.103  57.682  30.844  1.00 64.13           O
ATOM   3696  CB  LEU B 169      27.474  59.889  30.064  1.00 61.10           C
ATOM   3697  CG  LEU B 169      27.817  61.384  30.011  1.00 59.82           C
ATOM   3698  CD1 LEU B 169      28.680  61.652  28.797  1.00 58.99           C
ATOM   3699  CD2 LEU B 169      26.550  62.210  29.956  1.00 59.31           C
ATOM   3700  N   ALA B 170      27.220  56.962  31.138  1.00 64.72           N
ATOM   3701  CA  ALA B 170      26.895  55.555  30.939  1.00 64.95           C
ATOM   3702  C   ALA B 170      25.799  55.089  31.909  1.00 65.79           C
ATOM   3703  O   ALA B 170      24.987  54.231  31.558  1.00 66.38           O
ATOM   3704  CB  ALA B 170      28.148  54.700  31.110  1.00 64.04           C
ATOM   3705  N   GLU B 171      25.772  55.632  33.124  1.00 66.22           N
ATOM   3706  CA  GLU B 171      24.735  55.234  34.070  1.00 67.70           C
ATOM   3707  C   GLU B 171      23.391  55.761  33.602  1.00 67.95           C
ATOM   3708  O   GLU B 171      22.403  55.018  33.518  1.00 68.01           O
ATOM   3709  CB  GLU B 171      25.007  55.779  35.469  1.00 69.00           C
ATOM   3710  CG  GLU B 171      23.759  55.750  36.347  1.00 71.98           C
ATOM   3711  CD  GLU B 171      24.067  55.496  37.806  1.00 74.50           C
ATOM   3712  OE1 GLU B 171      23.109  55.377  38.605  1.00 74.77           O
ATOM   3713  OE2 GLU B 171      25.267  55.410  38.152  1.00 76.31           O
ATOM   3714  N   ILE B 172      23.358  57.053  33.308  1.00 67.63           N
ATOM   3715  CA  ILE B 172      22.140  57.685  32.843  1.00 67.54           C
ATOM   3716  C   ILE B 172      21.574  56.978  31.608  1.00 67.36           C
ATOM   3717  O   ILE B 172      20.374  56.701  31.536  1.00 67.41           O
ATOM   3718  CB  ILE B 172      22.402  59.164  32.531  1.00 66.92           C
ATOM   3719  CG1 ILE B 172      22.805  59.879  33.824  1.00 66.48           C
ATOM   3720  CG2 ILE B 172      21.166  59.803  31.915  1.00 67.58           C
ATOM   3721  CD1 ILE B 172      22.992  61.356  33.657  1.00 65.61           C
ATOM   3722  N   ALA B 173      22.447  56.678  30.651  1.00 67.60           N
ATOM   3723  CA  ALA B 173      22.051  56.001  29.417  1.00 67.89           C
ATOM   3724  C   ALA B 173      21.728  54.538  29.667  1.00 68.52           C
ATOM   3725  O   ALA B 173      21.319  53.831  28.747  1.00 68.36           O
ATOM   3726  CB  ALA B 173      23.163  56.106  28.380  1.00 67.38           C
ATOM   3727  N   GLY B 174      21.922  54.098  30.913  1.00 69.19           N
ATOM   3728  CA  GLY B 174      21.665  52.717  31.290  1.00 69.66           C
ATOM   3729  C   GLY B 174      22.470  51.711  30.479  1.00 70.08           C
ATOM   3730  O   GLY B 174      21.897  50.840  29.818  1.00 70.55           O
ATOM   3731  N   VAL B 175      23.795  51.824  30.519  1.00 70.05           N
ATOM   3732  CA  VAL B 175      24.657  50.916  29.772  1.00 70.81           C
ATOM   3733  C   VAL B 175      25.956  50.694  30.546  1.00 71.72           C
ATOM   3734  O   VAL B 175      26.172  51.302  31.603  1.00 70.87           O
ATOM   3735  CB  VAL B 175      24.983  51.486  28.345  1.00 70.02           C
ATOM   3736  CG1 VAL B 175      25.791  50.484  27.547  1.00 70.08           C
ATOM   3737  CG2 VAL B 175      23.703  51.789  27.592  1.00 69.41           C
ATOM   3738  N   ASP B 176      26.797  49.795  30.035  1.00 73.34           N
ATOM   3739  CA  ASP B 176      28.085  49.511  30.655  1.00 75.05           C
ATOM   3740  C   ASP B 176      29.144  50.126  29.760  1.00 75.34           C
ATOM   3741  O   ASP B 176      29.379  49.653  28.634  1.00 74.15           O
ATOM   3742  CB  ASP B 176      28.342  48.004  30.767  1.00 76.64           C
ATOM   3743  CG  ASP B 176      29.609  47.686  31.557  1.00 77.36           C
ATOM   3744  OD1 ASP B 176      30.070  46.524  31.491  1.00 76.95           O
ATOM   3745  OD2 ASP B 176      30.132  48.596  32.246  1.00 78.33           O
ATOM   3746  N   ALA B 177      29.767  51.184  30.278  1.00 75.91           N
ATOM   3747  CA  ALA B 177      30.801  51.917  29.564  1.00 76.56           C
ATOM   3748  C   ALA B 177      31.647  51.024  28.651  1.00 76.82           C
ATOM   3749  O   ALA B 177      31.489  51.038  27.429  1.00 76.21           O
ATOM   3750  CB  ALA B 177      31.694  52.652  30.571  1.00 76.64           C
ATOM   3751  N   GLU B 178      32.527  50.231  29.254  1.00 78.04           N
ATOM   3752  CA  GLU B 178      33.416  49.358  28.497  1.00 79.10           C
ATOM   3753  C   GLU B 178      32.720  48.318  27.646  1.00 78.99           C
ATOM   3754  O   GLU B 178      33.193  48.000  26.551  1.00 78.25           O
ATOM   3755  CB  GLU B 178      34.422  48.664  29.429  1.00 80.77           C
ATOM   3756  CG  GLU B 178      33.963  48.503  30.877  1.00 83.97           C
ATOM   3757  CD  GLU B 178      34.131  49.781  31.706  1.00 85.84           C
ATOM   3758  OE1 GLU B 178      35.268  50.313  31.759  1.00 86.69           O
ATOM   3759  OE2 GLU B 178      33.130  50.246  32.305  1.00 86.24           O
ATOM   3760  N   GLU B 179      31.604  47.786  28.132  1.00 79.15           N
ATOM   3761  CA  GLU B 179      30.897  46.766  27.370  1.00 79.65           C
ATOM   3762  C   GLU B 179      30.381  47.343  26.047  1.00 78.87           C
ATOM   3763  O   GLU B 179      30.762  46.876  24.953  1.00 78.84           O
ATOM   3764  CB  GLU B 179      29.742  46.193  28.191  1.00 81.02           C
ATOM   3765  CG  GLU B 179      29.299  44.810  27.717  1.00 84.36           C
ATOM   3766  CD  GLU B 179      28.190  44.217  28.574  1.00 86.20           C
ATOM   3767  OE1 GLU B 179      28.407  44.036  29.802  1.00 87.08           O
ATOM   3768  OE2 GLU B 179      27.103  43.935  28.014  1.00 86.77           O
ATOM   3769  N   TYR B 180      29.522  48.360  26.154  1.00 76.87           N
ATOM   3770  CA  TYR B 180      28.951  49.031  24.984  1.00 74.66           C
ATOM   3771  C   TYR B 180      30.066  49.592  24.092  1.00 73.43           C
ATOM   3772  O   TYR B 180      30.037  49.460  22.856  1.00 71.39           O
ATOM   3773  CB  TYR B 180      28.043  50.176  25.446  1.00 74.27           C
ATOM   3774  CG  TYR B 180      27.682  51.157  24.352  1.00 74.26           C
ATOM   3775  CD1 TYR B 180      26.682  50.867  23.425  1.00 74.65           C
ATOM   3776  CD2 TYR B 180      28.389  52.346  24.199  1.00 73.78           C
ATOM   3777  CE1 TYR B 180      26.397  51.737  22.367  1.00 74.11           C
ATOM   3778  CE2 TYR B 180      28.117  53.220  23.144  1.00 73.69           C
ATOM   3779  CZ  TYR B 180      27.121  52.910  22.231  1.00 73.74           C
ATOM   3780  OH  TYR B 180      26.858  53.767  21.183  1.00 72.66           O
ATOM   3781  N   GLY B 181      31.040  50.221  24.754  1.00 72.70           N
ATOM   3782  CA  GLY B 181      32.169  50.823  24.071  1.00 71.57           C
ATOM   3783  C   GLY B 181      32.845  49.886  23.094  1.00 71.02           C
ATOM   3784  O   GLY B 181      33.023  50.217  21.919  1.00 69.97           O
ATOM   3785  N   LEU B 182      33.226  48.709  23.580  1.00 71.06           N
ATOM   3786  CA  LEU B 182      33.886  47.730  22.733  1.00 70.55           C
ATOM   3787  C   LEU B 182      33.064  47.424  21.494  1.00 70.10           C
ATOM   3788  O   LEU B 182      33.588  47.431  20.375  1.00 69.39           O
ATOM   3789  CB  LEU B 182      34.158  46.446  23.516  1.00 71.17           C
ATOM   3790  CG  LEU B 182      35.596  46.377  24.027  1.00 72.02           C
ATOM   3791  CD1 LEU B 182      35.745  45.232  25.010  1.00 71.82           C
ATOM   3792  CD2 LEU B 182      36.550  46.225  22.838  1.00 71.86           C
ATOM   3793  N   ASN B 183      31.774  47.167  21.692  1.00 69.80           N
ATOM   3794  CA  ASN B 183      30.902  46.859  20.565  1.00 69.83           C
ATOM   3795  C   ASN B 183      30.954  47.974  19.532  1.00 68.43           C
ATOM   3796  O   ASN B 183      31.201  47.737  18.339  1.00 67.40           O
ATOM   3797  CB  ASN B 183      29.459  46.660  21.043  1.00 71.57           C
ATOM   3798  CG  ASN B 183      29.309  45.457  21.953  1.00 73.50           C
ATOM   3799  OD1 ASN B 183      29.847  44.379  21.669  1.00 74.71           O
ATOM   3800  ND2 ASN B 183      28.570  45.627  23.048  1.00 73.88           N
HETATM 3801  N   MSE B 184      30.721  49.193  20.008  1.00 67.02           N
HETATM 3802  CA  MSE B 184      30.736  50.354  19.143  1.00 66.17           C
HETATM 3803  C   MSE B 184      32.074  50.447  18.409  1.00 67.01           C
HETATM 3804  O   MSE B 184      32.126  50.505  17.175  1.00 66.47           O
HETATM 3805  CB  MSE B 184      30.506  51.615  19.965  1.00 64.95           C
HETATM 3806  CG  MSE B 184      30.457  52.862  19.122  1.00 63.12           C
HETATM 3807 SE   MSE B 184      30.502  54.467  20.162  1.00 62.82          Se
HETATM 3808  CE  MSE B 184      32.426  54.580  20.446  1.00 61.40           C
ATOM   3809  N   LEU B 185      33.157  50.465  19.178  1.00 67.94           N
ATOM   3810  CA  LEU B 185      34.493  50.544  18.605  1.00 69.35           C
ATOM   3811  C   LEU B 185      34.664  49.490  17.515  1.00 70.76           C
ATOM   3812  O   LEU B 185      35.190  49.777  16.436  1.00 70.69           O
ATOM   3813  CB  LEU B 185      35.547  50.338  19.698  1.00 68.36           C
ATOM   3814  CG  LEU B 185      35.748  51.504  20.667  1.00 68.32           C
ATOM   3815  CD1 LEU B 185      36.659  51.099  21.816  1.00 67.74           C
ATOM   3816  CD2 LEU B 185      36.346  52.675  19.907  1.00 68.87           C
ATOM   3817  N   LYS B 186      34.205  48.275  17.805  1.00 72.45           N
ATOM   3818  CA  LYS B 186      34.302  47.160  16.866  1.00 74.53           C
ATOM   3819  C   LYS B 186      33.589  47.448  15.546  1.00 75.75           C
ATOM   3820  O   LYS B 186      34.152  47.228  14.457  1.00 74.56           O
ATOM   3821  CB  LYS B 186      33.728  45.886  17.507  1.00 75.15           C
ATOM   3822  CG  LYS B 186      34.533  45.375  18.707  1.00 76.48           C
ATOM   3823  CD  LYS B 186      34.011  44.054  19.268  1.00 76.90           C
ATOM   3824  CE  LYS B 186      34.908  43.562  20.394  1.00 77.27           C
ATOM   3825  NZ  LYS B 186      34.453  42.271  20.966  1.00 77.53           N
ATOM   3826  N   ALA B 187      32.353  47.941  15.653  1.00 77.13           N
ATOM   3827  CA  ALA B 187      31.548  48.272  14.484  1.00 78.87           C
ATOM   3828  C   ALA B 187      32.315  49.242  13.582  1.00 80.70           C
ATOM   3829  O   ALA B 187      31.883  49.552  12.465  1.00 80.31           O
ATOM   3830  CB  ALA B 187      30.218  48.884  14.922  1.00 77.47           C
ATOM   3831  N   GLY B 188      33.459  49.707  14.078  1.00 82.84           N
ATOM   3832  CA  GLY B 188      34.283  50.630  13.327  1.00 85.80           C
ATOM   3833  C   GLY B 188      34.625  50.131  11.938  1.00 88.33           C
ATOM   3834  O   GLY B 188      34.003  50.539  10.957  1.00 88.65           O
ATOM   3835  N   ALA B 189      35.626  49.262  11.833  1.00 90.81           N
ATOM   3836  CA  ALA B 189      36.033  48.752  10.524  1.00 92.78           C
ATOM   3837  C   ALA B 189      35.439  47.385  10.219  1.00 94.10           C
ATOM   3838  O   ALA B 189      35.750  46.797   9.176  1.00 94.76           O
ATOM   3839  CB  ALA B 189      37.566  48.684  10.434  1.00 92.08           C
ATOM   3840  N   ASP B 190      34.574  46.902  11.116  1.00 94.94           N
ATOM   3841  CA  ASP B 190      33.941  45.582  10.994  1.00 95.36           C
ATOM   3842  C   ASP B 190      34.695  44.722   9.986  1.00 95.20           C
ATOM   3843  O   ASP B 190      34.397  44.733   8.784  1.00 95.42           O
ATOM   3844  CB  ASP B 190      32.470  45.695  10.567  1.00 95.89           C
ATOM   3845  CG  ASP B 190      31.593  44.637  11.223  1.00 96.17           C
ATOM   3846  OD1 ASP B 190      32.114  43.543  11.533  1.00 95.56           O
ATOM   3847  OD2 ASP B 190      30.387  44.898  11.426  1.00 96.61           O
ATOM   3848  N   LEU B 191      35.687  43.992  10.479  1.00 94.71           N
ATOM   3849  CA  LEU B 191      36.492  43.139   9.622  1.00 94.29           C
ATOM   3850  C   LEU B 191      35.866  41.751   9.521  1.00 94.49           C
ATOM   3851  O   LEU B 191      36.097  41.024   8.553  1.00 94.43           O
ATOM   3852  CB  LEU B 191      37.912  43.056  10.179  1.00 93.70           C
ATOM   3853  CG  LEU B 191      38.604  44.412  10.343  1.00 92.99           C
ATOM   3854  CD1 LEU B 191      39.925  44.234  11.070  1.00 92.17           C
ATOM   3855  CD2 LEU B 191      38.812  45.044   8.974  1.00 92.62           C
ATOM   3856  N   SER B 192      35.061  41.399  10.520  1.00 94.46           N
ATOM   3857  CA  SER B 192      34.392  40.105  10.550  1.00 94.77           C
ATOM   3858  C   SER B 192      33.491  39.887   9.326  1.00 95.05           C
ATOM   3859  O   SER B 192      33.139  38.751   8.999  1.00 95.31           O
ATOM   3860  CB  SER B 192      33.568  39.982  11.834  1.00 94.69           C
ATOM   3861  OG  SER B 192      32.659  41.061  11.966  1.00 94.96           O
ATOM   3862  N   LYS B 193      33.120  40.977   8.657  1.00 95.30           N
ATOM   3863  CA  LYS B 193      32.267  40.913   7.468  1.00 95.32           C
ATOM   3864  C   LYS B 193      33.056  41.324   6.233  1.00 94.88           C
ATOM   3865  O   LYS B 193      32.563  42.064   5.383  1.00 94.33           O
ATOM   3866  CB  LYS B 193      31.044  41.833   7.610  1.00 95.99           C
ATOM   3867  CG  LYS B 193      30.030  41.401   8.661  1.00 96.81           C
ATOM   3868  CD  LYS B 193      28.801  42.308   8.656  1.00 97.45           C
ATOM   3869  CE  LYS B 193      27.797  41.905   9.738  1.00 97.96           C
ATOM   3870  NZ  LYS B 193      26.546  42.735   9.732  1.00 97.60           N
ATOM   3871  N   LYS B 194      34.290  40.850   6.147  1.00 94.86           N
ATOM   3872  CA  LYS B 194      35.135  41.158   5.007  1.00 95.48           C
ATOM   3873  C   LYS B 194      35.922  39.933   4.551  1.00 95.76           C
ATOM   3874  O   LYS B 194      36.384  39.130   5.365  1.00 95.70           O
ATOM   3875  CB  LYS B 194      36.093  42.302   5.347  1.00 95.71           C
ATOM   3876  CG  LYS B 194      35.464  43.684   5.242  1.00 96.03           C
ATOM   3877  CD  LYS B 194      36.489  44.781   5.504  1.00 96.62           C
ATOM   3878  CE  LYS B 194      35.992  46.144   5.036  1.00 96.96           C
ATOM   3879  NZ  LYS B 194      35.861  46.234   3.544  1.00 95.80           N
ATOM   3880  N   THR B 195      36.060  39.792   3.239  1.00 96.18           N
ATOM   3881  CA  THR B 195      36.788  38.671   2.664  1.00 96.70           C
ATOM   3882  C   THR B 195      38.236  38.734   3.096  1.00 96.65           C
ATOM   3883  O   THR B 195      38.769  39.817   3.345  1.00 96.35           O
ATOM   3884  CB  THR B 195      36.756  38.706   1.112  1.00 97.26           C
ATOM   3885  OG1 THR B 195      35.404  38.556   0.661  1.00 98.52           O
ATOM   3886  CG2 THR B 195      37.620  37.586   0.514  1.00 96.77           C
ATOM   3887  N   VAL B 196      38.862  37.563   3.186  1.00 96.86           N
ATOM   3888  CA  VAL B 196      40.270  37.459   3.550  1.00 96.63           C
ATOM   3889  C   VAL B 196      41.102  38.101   2.429  1.00 96.46           C
ATOM   3890  O   VAL B 196      42.248  38.509   2.640  1.00 96.56           O
ATOM   3891  CB  VAL B 196      40.688  35.974   3.717  1.00 96.77           C
ATOM   3892  CG1 VAL B 196      42.193  35.872   3.947  1.00 96.31           C
ATOM   3893  CG2 VAL B 196      39.919  35.345   4.877  1.00 96.73           C
ATOM   3894  N   GLU B 197      40.513  38.189   1.238  1.00 95.98           N
ATOM   3895  CA  GLU B 197      41.187  38.786   0.094  1.00 95.17           C
ATOM   3896  C   GLU B 197      40.957  40.290   0.108  1.00 93.76           C
ATOM   3897  O   GLU B 197      41.661  41.052  -0.560  1.00 92.84           O
ATOM   3898  CB  GLU B 197      40.656  38.178  -1.201  1.00 96.88           C
ATOM   3899  CG  GLU B 197      41.403  38.642  -2.440  1.00 99.58           C
ATOM   3900  CD  GLU B 197      41.449  37.569  -3.519  1.00101.04           C
ATOM   3901  OE1 GLU B 197      40.362  37.068  -3.898  1.00101.40           O
ATOM   3902  OE2 GLU B 197      42.570  37.229  -3.981  1.00101.24           O
ATOM   3903  N   GLU B 198      39.955  40.702   0.880  1.00 92.64           N
ATOM   3904  CA  GLU B 198      39.615  42.110   1.036  1.00 91.99           C
ATOM   3905  C   GLU B 198      40.575  42.787   2.026  1.00 91.69           C
ATOM   3906  O   GLU B 198      41.071  43.886   1.764  1.00 92.09           O
ATOM   3907  CB  GLU B 198      38.171  42.251   1.532  1.00 91.54           C
ATOM   3908  CG  GLU B 198      37.122  42.055   0.449  1.00 91.10           C
ATOM   3909  CD  GLU B 198      35.700  42.196   0.974  1.00 91.09           C
ATOM   3910  OE1 GLU B 198      34.770  42.290   0.143  1.00 91.44           O
ATOM   3911  OE2 GLU B 198      35.509  42.207   2.213  1.00 90.36           O
ATOM   3912  N   LEU B 199      40.829  42.121   3.155  1.00 90.43           N
ATOM   3913  CA  LEU B 199      41.723  42.623   4.200  1.00 88.61           C
ATOM   3914  C   LEU B 199      43.138  42.854   3.673  1.00 88.86           C
ATOM   3915  O   LEU B 199      43.752  43.886   3.940  1.00 89.42           O
ATOM   3916  CB  LEU B 199      41.786  41.627   5.362  1.00 87.04           C
ATOM   3917  CG  LEU B 199      40.505  41.284   6.124  1.00 85.70           C
ATOM   3918  CD1 LEU B 199      40.753  40.080   7.011  1.00 84.92           C
ATOM   3919  CD2 LEU B 199      40.057  42.476   6.943  1.00 84.93           C
ATOM   3920  N   ILE B 200      43.652  41.883   2.930  1.00 88.77           N
ATOM   3921  CA  ILE B 200      44.995  41.958   2.369  1.00 89.37           C
ATOM   3922  C   ILE B 200      45.137  43.036   1.285  1.00 89.52           C
ATOM   3923  O   ILE B 200      46.229  43.254   0.742  1.00 89.24           O
ATOM   3924  CB  ILE B 200      45.387  40.569   1.798  1.00 89.84           C
ATOM   3925  CG1 ILE B 200      45.418  39.559   2.948  1.00 90.69           C
ATOM   3926  CG2 ILE B 200      46.735  40.628   1.064  1.00 89.46           C
ATOM   3927  CD1 ILE B 200      45.689  38.133   2.520  1.00 91.85           C
ATOM   3928  N   SER B 201      44.043  43.729   0.988  1.00 89.68           N
ATOM   3929  CA  SER B 201      44.074  44.751  -0.050  1.00 90.39           C
ATOM   3930  C   SER B 201      43.725  46.175   0.392  1.00 90.67           C
ATOM   3931  O   SER B 201      44.073  47.129  -0.304  1.00 90.63           O
ATOM   3932  CB  SER B 201      43.164  44.324  -1.208  1.00 90.74           C
ATOM   3933  OG  SER B 201      41.899  43.885  -0.733  1.00 91.26           O
ATOM   3934  N   LEU B 202      43.054  46.320   1.537  1.00 91.16           N
ATOM   3935  CA  LEU B 202      42.661  47.638   2.067  1.00 91.80           C
ATOM   3936  C   LEU B 202      43.790  48.676   2.036  1.00 92.66           C
ATOM   3937  O   LEU B 202      43.901  49.432   1.070  1.00 92.82           O
ATOM   3938  CB  LEU B 202      42.143  47.509   3.503  1.00 91.27           C
ATOM   3939  CG  LEU B 202      40.876  46.679   3.732  1.00 91.26           C
ATOM   3940  CD1 LEU B 202      40.561  46.600   5.219  1.00 90.58           C
ATOM   3941  CD2 LEU B 202      39.722  47.295   2.977  1.00 90.85           C
ATOM   3942  N   ASP B 203      44.596  48.746   3.103  1.00 93.56           N
ATOM   3943  CA  ASP B 203      45.722  49.689   3.143  1.00 94.68           C
ATOM   3944  C   ASP B 203      47.027  48.953   2.846  1.00 95.33           C
ATOM   3945  O   ASP B 203      47.798  48.627   3.754  1.00 95.16           O
ATOM   3946  CB  ASP B 203      45.837  50.386   4.506  1.00 94.82           C
ATOM   3947  CG  ASP B 203      46.845  51.542   4.488  1.00 95.32           C
ATOM   3948  OD1 ASP B 203      48.011  51.326   4.087  1.00 95.52           O
ATOM   3949  OD2 ASP B 203      46.474  52.671   4.873  1.00 95.16           O
ATOM   3950  N   ALA B 204      47.267  48.694   1.565  1.00 96.14           N
ATOM   3951  CA  ALA B 204      48.469  47.991   1.139  1.00 96.85           C
ATOM   3952  C   ALA B 204      49.326  48.879   0.249  1.00 97.13           C
ATOM   3953  O   ALA B 204      48.819  49.541  -0.656  1.00 96.93           O
ATOM   3954  CB  ALA B 204      48.088  46.708   0.395  1.00 97.09           C
ATOM   3955  N   LYS B 205      50.625  48.895   0.521  1.00 98.03           N
ATOM   3956  CA  LYS B 205      51.573  49.690  -0.252  1.00 99.27           C
ATOM   3957  C   LYS B 205      52.775  48.810  -0.538  1.00 99.40           C
ATOM   3958  O   LYS B 205      53.200  48.050   0.325  1.00 99.55           O
ATOM   3959  CB  LYS B 205      52.022  50.916   0.549  1.00100.40           C
ATOM   3960  CG  LYS B 205      51.567  52.269  -0.002  1.00101.73           C
ATOM   3961  CD  LYS B 205      52.093  53.403   0.886  1.00102.65           C
ATOM   3962  CE  LYS B 205      51.752  54.791   0.347  1.00103.47           C
ATOM   3963  NZ  LYS B 205      52.246  55.881   1.253  1.00103.02           N
ATOM   3964  N   GLU B 206      53.317  48.897  -1.747  1.00 99.86           N
ATOM   3965  CA  GLU B 206      54.485  48.094  -2.096  1.00100.67           C
ATOM   3966  C   GLU B 206      55.757  48.933  -2.038  1.00100.76           C
ATOM   3967  O   GLU B 206      55.736  50.140  -2.302  1.00100.53           O
ATOM   3968  CB  GLU B 206      54.360  47.493  -3.503  1.00101.53           C
ATOM   3969  CG  GLU B 206      53.250  46.465  -3.696  1.00102.27           C
ATOM   3970  CD  GLU B 206      53.448  45.627  -4.959  1.00102.86           C
ATOM   3971  OE1 GLU B 206      52.479  44.976  -5.407  1.00103.09           O
ATOM   3972  OE2 GLU B 206      54.578  45.608  -5.498  1.00102.88           O
ATOM   3973  N   PHE B 207      56.861  48.280  -1.685  1.00100.86           N
ATOM   3974  CA  PHE B 207      58.157  48.941  -1.601  1.00101.29           C
ATOM   3975  C   PHE B 207      59.181  48.038  -2.266  1.00101.27           C
ATOM   3976  O   PHE B 207      58.889  46.889  -2.591  1.00101.08           O
ATOM   3977  CB  PHE B 207      58.580  49.174  -0.139  1.00101.08           C
ATOM   3978  CG  PHE B 207      57.529  49.834   0.714  1.00100.55           C
ATOM   3979  CD1 PHE B 207      56.546  49.071   1.344  1.00100.36           C
ATOM   3980  CD2 PHE B 207      57.518  51.217   0.884  1.00 99.94           C
ATOM   3981  CE1 PHE B 207      55.565  49.672   2.131  1.00100.43           C
ATOM   3982  CE2 PHE B 207      56.542  51.830   1.667  1.00100.29           C
ATOM   3983  CZ  PHE B 207      55.561  51.056   2.293  1.00100.55           C
ATOM   3984  N   THR B 208      60.385  48.560  -2.453  1.00101.44           N
ATOM   3985  CA  THR B 208      61.455  47.795  -3.077  1.00101.96           C
ATOM   3986  C   THR B 208      62.786  48.139  -2.412  1.00101.79           C
ATOM   3987  O   THR B 208      63.736  48.596  -3.099  1.00101.65           O
ATOM   3988  CB  THR B 208      61.536  48.105  -4.587  1.00101.91           C
ATOM   3989  OG1 THR B 208      60.248  47.857  -5.187  1.00100.44           O
ATOM   3990  CG2 THR B 208      62.619  47.234  -5.265  1.00103.04           C
ATOM   3991  N   LEU B 209      62.825  47.900  -1.089  1.00101.23           N
ATOM   3992  CA  LEU B 209      63.967  48.167  -0.206  1.00100.87           C
ATOM   3993  C   LEU B 209      65.143  47.211  -0.319  1.00101.22           C
ATOM   3994  O   LEU B 209      65.030  46.031  -0.012  1.00100.73           O
ATOM   3995  CB  LEU B 209      63.500  48.215   1.260  1.00100.56           C
ATOM   3996  CG  LEU B 209      62.583  47.124   1.832  1.00100.74           C
ATOM   3997  CD1 LEU B 209      62.510  47.276   3.332  1.00101.27           C
ATOM   3998  CD2 LEU B 209      61.186  47.232   1.251  1.00100.27           C
ATOM   3999  N   GLY B 210      66.277  47.748  -0.761  1.00101.82           N
ATOM   4000  CA  GLY B 210      67.485  46.956  -0.909  1.00101.97           C
ATOM   4001  C   GLY B 210      67.505  46.034  -2.117  1.00103.06           C
ATOM   4002  O   GLY B 210      68.238  45.022  -2.123  1.00102.76           O
ATOM   4003  N   SER B 211      66.721  46.390  -3.138  1.00103.24           N
ATOM   4004  CA  SER B 211      66.592  45.618  -4.382  1.00103.46           C
ATOM   4005  C   SER B 211      65.562  44.492  -4.231  1.00103.19           C
ATOM   4006  O   SER B 211      65.229  43.813  -5.204  1.00102.64           O
ATOM   4007  CB  SER B 211      67.950  45.030  -4.830  1.00104.62           C
ATOM   4008  OG  SER B 211      68.287  43.824  -4.151  1.00105.12           O
ATOM   4009  N   LYS B 212      65.063  44.308  -3.008  1.00102.06           N
ATOM   4010  CA  LYS B 212      64.067  43.277  -2.700  1.00100.05           C
ATOM   4011  C   LYS B 212      62.656  43.821  -2.929  1.00 98.98           C
ATOM   4012  O   LYS B 212      62.385  44.983  -2.629  1.00 98.91           O
ATOM   4013  CB  LYS B 212      64.207  42.825  -1.236  1.00 99.58           C
ATOM   4014  CG  LYS B 212      65.506  42.096  -0.908  1.00 99.62           C
ATOM   4015  CD  LYS B 212      65.535  40.711  -1.546  1.00 99.47           C
ATOM   4016  CE  LYS B 212      66.810  39.949  -1.197  1.00 99.33           C
ATOM   4017  NZ  LYS B 212      66.781  38.536  -1.688  1.00 98.67           N
ATOM   4018  N   LYS B 213      61.764  42.988  -3.464  1.00 97.14           N
ATOM   4019  CA  LYS B 213      60.385  43.409  -3.713  1.00 95.63           C
ATOM   4020  C   LYS B 213      59.580  43.047  -2.455  1.00 94.01           C
ATOM   4021  O   LYS B 213      59.559  41.882  -2.045  1.00 94.09           O
ATOM   4022  CB  LYS B 213      59.836  42.685  -4.951  1.00 96.12           C
ATOM   4023  CG  LYS B 213      58.627  43.347  -5.612  1.00 96.20           C
ATOM   4024  CD  LYS B 213      58.200  42.573  -6.869  1.00 96.90           C
ATOM   4025  CE  LYS B 213      56.968  43.173  -7.563  1.00 96.96           C
ATOM   4026  NZ  LYS B 213      57.228  44.496  -8.206  1.00 96.26           N
ATOM   4027  N   VAL B 214      58.940  44.049  -1.840  1.00 92.30           N
ATOM   4028  CA  VAL B 214      58.155  43.859  -0.604  1.00 90.11           C
ATOM   4029  C   VAL B 214      56.790  44.582  -0.594  1.00 88.83           C
ATOM   4030  O   VAL B 214      56.589  45.587  -1.287  1.00 88.08           O
ATOM   4031  CB  VAL B 214      58.973  44.342   0.664  1.00 89.61           C
ATOM   4032  CG1 VAL B 214      58.099  44.316   1.911  1.00 88.64           C
ATOM   4033  CG2 VAL B 214      60.210  43.463   0.878  1.00 88.94           C
ATOM   4034  N   GLU B 215      55.858  44.051   0.198  1.00 87.21           N
ATOM   4035  CA  GLU B 215      54.529  44.636   0.348  1.00 85.94           C
ATOM   4036  C   GLU B 215      54.112  44.571   1.814  1.00 84.65           C
ATOM   4037  O   GLU B 215      54.196  43.520   2.452  1.00 84.45           O
ATOM   4038  CB  GLU B 215      53.483  43.892  -0.499  1.00 86.87           C
ATOM   4039  CG  GLU B 215      52.110  44.601  -0.535  1.00 88.14           C
ATOM   4040  CD  GLU B 215      51.058  43.879  -1.383  1.00 88.70           C
ATOM   4041  OE1 GLU B 215      51.420  43.367  -2.466  1.00 89.17           O
ATOM   4042  OE2 GLU B 215      49.867  43.839  -0.979  1.00 88.73           O
ATOM   4043  N   ILE B 216      53.662  45.699   2.350  1.00 82.98           N
ATOM   4044  CA  ILE B 216      53.229  45.746   3.738  1.00 81.20           C
ATOM   4045  C   ILE B 216      51.785  46.211   3.824  1.00 79.98           C
ATOM   4046  O   ILE B 216      51.450  47.326   3.432  1.00 79.65           O
ATOM   4047  CB  ILE B 216      54.112  46.701   4.579  1.00 80.93           C
ATOM   4048  CG1 ILE B 216      55.580  46.287   4.473  1.00 80.86           C
ATOM   4049  CG2 ILE B 216      53.686  46.655   6.039  1.00 80.22           C
ATOM   4050  CD1 ILE B 216      56.506  47.192   5.239  1.00 80.68           C
ATOM   4051  N   ALA B 217      50.926  45.347   4.336  1.00 78.84           N
ATOM   4052  CA  ALA B 217      49.532  45.702   4.466  1.00 78.35           C
ATOM   4053  C   ALA B 217      49.191  45.863   5.929  1.00 78.21           C
ATOM   4054  O   ALA B 217      49.684  45.115   6.770  1.00 77.92           O
ATOM   4055  CB  ALA B 217      48.677  44.631   3.858  1.00 78.79           C
ATOM   4056  N   GLN B 218      48.347  46.842   6.231  1.00 78.01           N
ATOM   4057  CA  GLN B 218      47.937  47.085   7.603  1.00 77.81           C
ATOM   4058  C   GLN B 218      46.425  46.980   7.758  1.00 77.51           C
ATOM   4059  O   GLN B 218      45.662  47.247   6.824  1.00 77.02           O
ATOM   4060  CB  GLN B 218      48.434  48.457   8.076  1.00 78.41           C
ATOM   4061  CG  GLN B 218      47.819  48.922   9.400  1.00 79.36           C
ATOM   4062  CD  GLN B 218      48.677  49.938  10.138  1.00 79.07           C
ATOM   4063  OE1 GLN B 218      49.111  50.952   9.575  1.00 78.45           O
ATOM   4064  NE2 GLN B 218      48.921  49.668  11.414  1.00 78.45           N
ATOM   4065  N   VAL B 219      46.008  46.573   8.951  1.00 77.36           N
ATOM   4066  CA  VAL B 219      44.604  46.395   9.273  1.00 77.91           C
ATOM   4067  C   VAL B 219      44.393  46.750  10.732  1.00 79.19           C
ATOM   4068  O   VAL B 219      45.013  46.165  11.616  1.00 79.90           O
ATOM   4069  CB  VAL B 219      44.178  44.939   9.050  1.00 77.11           C
ATOM   4070  CG1 VAL B 219      42.759  44.736   9.517  1.00 77.07           C
ATOM   4071  CG2 VAL B 219      44.300  44.590   7.582  1.00 77.38           C
ATOM   4072  N   ASN B 220      43.502  47.698  10.986  1.00 80.46           N
ATOM   4073  CA  ASN B 220      43.247  48.138  12.350  1.00 81.74           C
ATOM   4074  C   ASN B 220      42.025  47.491  12.977  1.00 82.08           C
ATOM   4075  O   ASN B 220      40.938  47.520  12.412  1.00 82.79           O
ATOM   4076  CB  ASN B 220      43.101  49.662  12.368  1.00 82.65           C
ATOM   4077  CG  ASN B 220      44.298  50.362  11.751  1.00 83.58           C
ATOM   4078  OD1 ASN B 220      45.393  50.363  12.318  1.00 84.25           O
ATOM   4079  ND2 ASN B 220      44.101  50.946  10.571  1.00 84.27           N
ATOM   4080  N   THR B 221      42.208  46.908  14.154  1.00 82.47           N
ATOM   4081  CA  THR B 221      41.106  46.272  14.850  1.00 83.39           C
ATOM   4082  C   THR B 221      41.180  46.548  16.348  1.00 83.84           C
ATOM   4083  O   THR B 221      42.207  46.977  16.858  1.00 83.36           O
ATOM   4084  CB  THR B 221      41.117  44.767  14.623  1.00 83.61           C
ATOM   4085  OG1 THR B 221      40.049  44.168  15.366  1.00 84.36           O
ATOM   4086  CG2 THR B 221      42.446  44.184  15.061  1.00 82.94           C
ATOM   4087  N   VAL B 222      40.085  46.301  17.052  1.00 84.64           N
ATOM   4088  CA  VAL B 222      40.046  46.538  18.484  1.00 85.65           C
ATOM   4089  C   VAL B 222      40.291  45.242  19.239  1.00 86.84           C
ATOM   4090  O   VAL B 222      40.155  45.181  20.460  1.00 86.74           O
ATOM   4091  CB  VAL B 222      38.689  47.109  18.901  1.00 85.75           C
ATOM   4092  CG1 VAL B 222      38.416  48.392  18.140  1.00 86.01           C
ATOM   4093  CG2 VAL B 222      37.601  46.098  18.629  1.00 86.30           C
ATOM   4094  N   ASP B 223      40.649  44.202  18.495  1.00 88.68           N
ATOM   4095  CA  ASP B 223      40.920  42.879  19.064  1.00 89.94           C
ATOM   4096  C   ASP B 223      41.645  42.090  17.983  1.00 89.69           C
ATOM   4097  O   ASP B 223      41.024  41.633  17.026  1.00 89.59           O
ATOM   4098  CB  ASP B 223      39.603  42.174  19.427  1.00 91.41           C
ATOM   4099  CG  ASP B 223      39.816  40.900  20.227  1.00 92.08           C
ATOM   4100  OD1 ASP B 223      40.976  40.429  20.303  1.00 91.91           O
ATOM   4101  OD2 ASP B 223      38.815  40.372  20.771  1.00 92.30           O
ATOM   4102  N   ILE B 224      42.957  41.940  18.127  1.00 89.56           N
ATOM   4103  CA  ILE B 224      43.722  41.223  17.121  1.00 90.45           C
ATOM   4104  C   ILE B 224      43.113  39.842  16.934  1.00 91.31           C
ATOM   4105  O   ILE B 224      43.131  39.276  15.838  1.00 91.30           O
ATOM   4106  CB  ILE B 224      45.204  41.088  17.525  1.00 89.81           C
ATOM   4107  CG1 ILE B 224      45.724  42.425  18.047  1.00 89.57           C
ATOM   4108  CG2 ILE B 224      46.036  40.694  16.313  1.00 89.66           C
ATOM   4109  CD1 ILE B 224      47.169  42.404  18.471  1.00 88.75           C
ATOM   4110  N   GLU B 225      42.554  39.321  18.017  1.00 92.39           N
ATOM   4111  CA  GLU B 225      41.922  38.013  18.017  1.00 93.78           C
ATOM   4112  C   GLU B 225      40.956  37.820  16.844  1.00 93.41           C
ATOM   4113  O   GLU B 225      40.940  36.762  16.212  1.00 93.86           O
ATOM   4114  CB  GLU B 225      41.168  37.817  19.331  1.00 95.93           C
ATOM   4115  CG  GLU B 225      40.529  36.454  19.485  1.00 99.56           C
ATOM   4116  CD  GLU B 225      41.556  35.360  19.683  1.00101.50           C
ATOM   4117  OE1 GLU B 225      42.380  35.127  18.768  1.00102.05           O
ATOM   4118  OE2 GLU B 225      41.540  34.738  20.766  1.00103.14           O
ATOM   4119  N   ASP B 226      40.148  38.838  16.562  1.00 92.73           N
ATOM   4120  CA  ASP B 226      39.177  38.760  15.477  1.00 91.79           C
ATOM   4121  C   ASP B 226      39.847  38.390  14.152  1.00 90.12           C
ATOM   4122  O   ASP B 226      39.314  37.602  13.376  1.00 89.79           O
ATOM   4123  CB  ASP B 226      38.429  40.096  15.318  1.00 93.03           C
ATOM   4124  CG  ASP B 226      37.743  40.559  16.608  1.00 93.65           C
ATOM   4125  OD1 ASP B 226      37.099  39.735  17.290  1.00 94.09           O
ATOM   4126  OD2 ASP B 226      37.835  41.764  16.929  1.00 93.66           O
ATOM   4127  N   VAL B 227      41.026  38.942  13.908  1.00 88.38           N
ATOM   4128  CA  VAL B 227      41.734  38.679  12.669  1.00 87.45           C
ATOM   4129  C   VAL B 227      42.704  37.513  12.716  1.00 87.75           C
ATOM   4130  O   VAL B 227      42.981  36.905  11.687  1.00 88.07           O
ATOM   4131  CB  VAL B 227      42.500  39.915  12.216  1.00 86.95           C
ATOM   4132  CG1 VAL B 227      43.161  39.661  10.868  1.00 85.89           C
ATOM   4133  CG2 VAL B 227      41.552  41.091  12.141  1.00 87.14           C
ATOM   4134  N   LYS B 228      43.236  37.205  13.894  1.00 87.79           N
ATOM   4135  CA  LYS B 228      44.178  36.092  14.031  1.00 87.69           C
ATOM   4136  C   LYS B 228      43.437  34.761  13.925  1.00 87.32           C
ATOM   4137  O   LYS B 228      43.990  33.771  13.439  1.00 87.70           O
ATOM   4138  CB  LYS B 228      44.915  36.170  15.375  1.00 88.52           C
ATOM   4139  CG  LYS B 228      45.860  35.004  15.652  1.00 89.11           C
ATOM   4140  CD  LYS B 228      46.579  35.172  16.985  1.00 90.52           C
ATOM   4141  CE  LYS B 228      47.382  33.929  17.346  1.00 91.57           C
ATOM   4142  NZ  LYS B 228      48.391  33.576  16.303  1.00 92.71           N
ATOM   4143  N   LYS B 229      42.185  34.750  14.381  1.00 86.55           N
ATOM   4144  CA  LYS B 229      41.343  33.555  14.342  1.00 85.87           C
ATOM   4145  C   LYS B 229      41.188  33.064  12.898  1.00 84.33           C
ATOM   4146  O   LYS B 229      40.797  31.920  12.657  1.00 84.70           O
ATOM   4147  CB  LYS B 229      39.966  33.867  14.959  1.00 86.97           C
ATOM   4148  CG  LYS B 229      38.954  32.708  14.964  1.00 89.28           C
ATOM   4149  CD  LYS B 229      38.112  32.652  13.673  1.00 91.48           C
ATOM   4150  CE  LYS B 229      37.007  31.575  13.729  1.00 91.26           C
ATOM   4151  NZ  LYS B 229      36.169  31.538  12.484  1.00 90.99           N
ATOM   4152  N   ARG B 230      41.514  33.928  11.944  1.00 81.90           N
ATOM   4153  CA  ARG B 230      41.406  33.586  10.536  1.00 79.93           C
ATOM   4154  C   ARG B 230      42.778  33.595   9.888  1.00 78.63           C
ATOM   4155  O   ARG B 230      42.924  34.038   8.756  1.00 78.25           O
ATOM   4156  CB  ARG B 230      40.503  34.599   9.840  1.00 80.51           C
ATOM   4157  CG  ARG B 230      39.090  34.642  10.406  1.00 81.83           C
ATOM   4158  CD  ARG B 230      38.321  35.870   9.932  1.00 81.76           C
ATOM   4159  NE  ARG B 230      38.442  36.078   8.492  1.00 82.62           N
ATOM   4160  CZ  ARG B 230      37.952  37.134   7.849  1.00 82.73           C
ATOM   4161  NH1 ARG B 230      37.306  38.075   8.527  1.00 82.22           N
ATOM   4162  NH2 ARG B 230      38.112  37.255   6.534  1.00 82.29           N
ATOM   4163  N   GLN B 231      43.784  33.102  10.601  1.00 77.67           N
ATOM   4164  CA  GLN B 231      45.143  33.096  10.069  1.00 76.97           C
ATOM   4165  C   GLN B 231      45.322  32.099   8.927  1.00 77.20           C
ATOM   4166  O   GLN B 231      46.072  32.359   7.980  1.00 77.20           O
ATOM   4167  CB  GLN B 231      46.158  32.792  11.178  1.00 76.16           C
ATOM   4168  CG  GLN B 231      47.602  33.165  10.814  1.00 74.96           C
ATOM   4169  CD  GLN B 231      48.630  32.683  11.836  1.00 74.42           C
ATOM   4170  OE1 GLN B 231      48.396  32.730  13.048  1.00 73.73           O
ATOM   4171  NE2 GLN B 231      49.784  32.234  11.347  1.00 73.40           N
ATOM   4172  N   ALA B 232      44.640  30.959   9.014  1.00 77.10           N
ATOM   4173  CA  ALA B 232      44.742  29.939   7.973  1.00 76.81           C
ATOM   4174  C   ALA B 232      44.404  30.539   6.602  1.00 77.08           C
ATOM   4175  O   ALA B 232      45.204  30.462   5.666  1.00 76.58           O
ATOM   4176  CB  ALA B 232      43.810  28.770   8.292  1.00 75.92           C
ATOM   4177  N   GLU B 233      43.225  31.151   6.502  1.00 77.46           N
ATOM   4178  CA  GLU B 233      42.755  31.775   5.262  1.00 77.71           C
ATOM   4179  C   GLU B 233      43.648  32.953   4.836  1.00 77.22           C
ATOM   4180  O   GLU B 233      43.847  33.198   3.643  1.00 76.53           O
ATOM   4181  CB  GLU B 233      41.308  32.272   5.433  1.00 78.98           C
ATOM   4182  CG  GLU B 233      40.291  31.219   5.890  1.00 81.79           C
ATOM   4183  CD  GLU B 233      40.511  30.722   7.328  1.00 83.80           C
ATOM   4184  OE1 GLU B 233      40.525  31.551   8.271  1.00 84.26           O
ATOM   4185  OE2 GLU B 233      40.660  29.492   7.516  1.00 84.96           O
ATOM   4186  N   LEU B 234      44.172  33.684   5.820  1.00 76.60           N
ATOM   4187  CA  LEU B 234      45.034  34.834   5.556  1.00 75.49           C
ATOM   4188  C   LEU B 234      46.313  34.391   4.876  1.00 74.99           C
ATOM   4189  O   LEU B 234      46.694  34.942   3.845  1.00 74.11           O
ATOM   4190  CB  LEU B 234      45.382  35.571   6.859  1.00 74.73           C
ATOM   4191  CG  LEU B 234      44.670  36.889   7.201  1.00 73.57           C
ATOM   4192  CD1 LEU B 234      44.778  37.840   6.014  1.00 72.45           C
ATOM   4193  CD2 LEU B 234      43.218  36.629   7.559  1.00 73.01           C
ATOM   4194  N   GLU B 235      46.971  33.395   5.464  1.00 75.02           N
ATOM   4195  CA  GLU B 235      48.217  32.869   4.917  1.00 75.46           C
ATOM   4196  C   GLU B 235      47.995  32.391   3.484  1.00 75.86           C
ATOM   4197  O   GLU B 235      48.870  32.541   2.617  1.00 75.79           O
ATOM   4198  CB  GLU B 235      48.726  31.709   5.774  1.00 75.19           C
ATOM   4199  CG  GLU B 235      49.021  32.086   7.205  1.00 76.62           C
ATOM   4200  CD  GLU B 235      49.675  30.961   7.989  1.00 77.63           C
ATOM   4201  OE1 GLU B 235      49.063  29.877   8.113  1.00 78.50           O
ATOM   4202  OE2 GLU B 235      50.806  31.164   8.487  1.00 78.70           O
ATOM   4203  N   ALA B 236      46.815  31.817   3.248  1.00 75.69           N
ATOM   4204  CA  ALA B 236      46.436  31.307   1.930  1.00 75.02           C
ATOM   4205  C   ALA B 236      46.484  32.418   0.875  1.00 74.63           C
ATOM   4206  O   ALA B 236      47.253  32.362  -0.088  1.00 72.99           O
ATOM   4207  CB  ALA B 236      45.026  30.708   2.001  1.00 74.64           C
ATOM   4208  N   VAL B 237      45.652  33.431   1.085  1.00 75.24           N
ATOM   4209  CA  VAL B 237      45.559  34.572   0.187  1.00 75.62           C
ATOM   4210  C   VAL B 237      46.897  35.307   0.073  1.00 76.09           C
ATOM   4211  O   VAL B 237      47.286  35.730  -1.025  1.00 75.99           O
ATOM   4212  CB  VAL B 237      44.473  35.563   0.678  1.00 75.25           C
ATOM   4213  CG1 VAL B 237      44.122  36.554  -0.424  1.00 74.85           C
ATOM   4214  CG2 VAL B 237      43.245  34.795   1.124  1.00 75.67           C
ATOM   4215  N   ILE B 238      47.593  35.464   1.202  1.00 76.13           N
ATOM   4216  CA  ILE B 238      48.883  36.150   1.199  1.00 76.17           C
ATOM   4217  C   ILE B 238      49.855  35.377   0.317  1.00 76.32           C
ATOM   4218  O   ILE B 238      50.485  35.954  -0.571  1.00 75.85           O
ATOM   4219  CB  ILE B 238      49.487  36.277   2.629  1.00 75.89           C
ATOM   4220  CG1 ILE B 238      48.605  37.179   3.495  1.00 75.64           C
ATOM   4221  CG2 ILE B 238      50.889  36.875   2.556  1.00 75.03           C
ATOM   4222  CD1 ILE B 238      49.117  37.377   4.904  1.00 75.21           C
ATOM   4223  N   SER B 239      49.963  34.070   0.553  1.00 76.69           N
ATOM   4224  CA  SER B 239      50.870  33.233  -0.227  1.00 77.15           C
ATOM   4225  C   SER B 239      50.586  33.371  -1.715  1.00 77.77           C
ATOM   4226  O   SER B 239      51.512  33.335  -2.533  1.00 77.08           O
ATOM   4227  CB  SER B 239      50.758  31.766   0.202  1.00 76.58           C
ATOM   4228  OG  SER B 239      51.425  31.546   1.433  1.00 76.18           O
ATOM   4229  N   LYS B 240      49.309  33.535  -2.059  1.00 78.72           N
ATOM   4230  CA  LYS B 240      48.904  33.699  -3.453  1.00 80.13           C
ATOM   4231  C   LYS B 240      49.516  34.983  -4.021  1.00 80.73           C
ATOM   4232  O   LYS B 240      50.178  34.964  -5.062  1.00 80.32           O
ATOM   4233  CB  LYS B 240      47.370  33.772  -3.564  1.00 81.10           C
ATOM   4234  CG  LYS B 240      46.847  34.061  -4.985  1.00 81.60           C
ATOM   4235  CD  LYS B 240      45.311  34.062  -5.070  1.00 82.38           C
ATOM   4236  CE  LYS B 240      44.834  34.286  -6.515  1.00 82.53           C
ATOM   4237  NZ  LYS B 240      43.362  34.143  -6.693  1.00 82.40           N
ATOM   4238  N   VAL B 241      49.287  36.091  -3.317  1.00 80.93           N
ATOM   4239  CA  VAL B 241      49.790  37.399  -3.718  1.00 81.03           C
ATOM   4240  C   VAL B 241      51.308  37.393  -3.848  1.00 81.50           C
ATOM   4241  O   VAL B 241      51.871  38.035  -4.743  1.00 81.17           O
ATOM   4242  CB  VAL B 241      49.407  38.478  -2.682  1.00 81.15           C
ATOM   4243  CG1 VAL B 241      49.781  39.860  -3.215  1.00 80.98           C
ATOM   4244  CG2 VAL B 241      47.923  38.387  -2.346  1.00 80.46           C
ATOM   4245  N   VAL B 242      51.958  36.681  -2.929  1.00 82.55           N
ATOM   4246  CA  VAL B 242      53.416  36.570  -2.906  1.00 83.85           C
ATOM   4247  C   VAL B 242      53.894  35.898  -4.186  1.00 85.10           C
ATOM   4248  O   VAL B 242      54.960  36.237  -4.718  1.00 85.32           O
ATOM   4249  CB  VAL B 242      53.903  35.742  -1.686  1.00 83.51           C
ATOM   4250  CG1 VAL B 242      55.402  35.492  -1.785  1.00 83.07           C
ATOM   4251  CG2 VAL B 242      53.583  36.485  -0.395  1.00 83.58           C
ATOM   4252  N   ALA B 243      53.092  34.948  -4.672  1.00 85.92           N
ATOM   4253  CA  ALA B 243      53.396  34.220  -5.902  1.00 86.16           C
ATOM   4254  C   ALA B 243      53.168  35.113  -7.135  1.00 86.56           C
ATOM   4255  O   ALA B 243      54.078  35.326  -7.941  1.00 85.55           O
ATOM   4256  CB  ALA B 243      52.524  32.967  -5.990  1.00 85.63           C
ATOM   4257  N   GLU B 244      51.953  35.645  -7.257  1.00 87.36           N
ATOM   4258  CA  GLU B 244      51.579  36.503  -8.379  1.00 88.18           C
ATOM   4259  C   GLU B 244      52.484  37.720  -8.565  1.00 88.48           C
ATOM   4260  O   GLU B 244      52.766  38.121  -9.698  1.00 88.79           O
ATOM   4261  CB  GLU B 244      50.135  36.992  -8.214  1.00 88.59           C
ATOM   4262  CG  GLU B 244      49.128  35.901  -7.895  1.00 89.64           C
ATOM   4263  CD  GLU B 244      47.700  36.423  -7.842  1.00 90.74           C
ATOM   4264  OE1 GLU B 244      47.450  37.431  -7.136  1.00 90.90           O
ATOM   4265  OE2 GLU B 244      46.826  35.820  -8.505  1.00 91.09           O
ATOM   4266  N   LYS B 245      52.937  38.304  -7.459  1.00 88.63           N
ATOM   4267  CA  LYS B 245      53.774  39.496  -7.532  1.00 88.91           C
ATOM   4268  C   LYS B 245      55.270  39.244  -7.332  1.00 88.91           C
ATOM   4269  O   LYS B 245      56.073  40.189  -7.357  1.00 88.23           O
ATOM   4270  CB  LYS B 245      53.267  40.523  -6.515  1.00 88.92           C
ATOM   4271  CG  LYS B 245      51.763  40.801  -6.626  1.00 88.81           C
ATOM   4272  CD  LYS B 245      51.312  41.922  -5.688  1.00 88.91           C
ATOM   4273  CE  LYS B 245      49.831  42.244  -5.883  1.00 88.54           C
ATOM   4274  NZ  LYS B 245      49.346  43.398  -5.066  1.00 88.00           N
ATOM   4275  N   ASN B 246      55.639  37.970  -7.171  1.00 88.75           N
ATOM   4276  CA  ASN B 246      57.035  37.584  -6.950  1.00 88.86           C
ATOM   4277  C   ASN B 246      57.638  38.447  -5.846  1.00 88.45           C
ATOM   4278  O   ASN B 246      58.709  39.059  -6.007  1.00 88.33           O
ATOM   4279  CB  ASN B 246      57.869  37.718  -8.233  1.00 89.82           C
ATOM   4280  CG  ASN B 246      57.711  36.520  -9.163  1.00 90.68           C
ATOM   4281  OD1 ASN B 246      57.831  35.369  -8.736  1.00 90.29           O
ATOM   4282  ND2 ASN B 246      57.455  36.788 -10.443  1.00 91.01           N
ATOM   4283  N   LEU B 247      56.919  38.485  -4.725  1.00 87.23           N
ATOM   4284  CA  LEU B 247      57.327  39.245  -3.552  1.00 85.69           C
ATOM   4285  C   LEU B 247      58.306  38.422  -2.718  1.00 84.99           C
ATOM   4286  O   LEU B 247      58.110  37.212  -2.514  1.00 84.66           O
ATOM   4287  CB  LEU B 247      56.110  39.586  -2.677  1.00 85.46           C
ATOM   4288  CG  LEU B 247      54.897  40.350  -3.216  1.00 85.12           C
ATOM   4289  CD1 LEU B 247      53.839  40.433  -2.121  1.00 84.30           C
ATOM   4290  CD2 LEU B 247      55.308  41.745  -3.665  1.00 84.35           C
ATOM   4291  N   ASP B 248      59.357  39.081  -2.238  1.00 83.82           N
ATOM   4292  CA  ASP B 248      60.345  38.419  -1.402  1.00 82.10           C
ATOM   4293  C   ASP B 248      59.799  38.367   0.013  1.00 80.68           C
ATOM   4294  O   ASP B 248      60.174  37.500   0.798  1.00 80.23           O
ATOM   4295  CB  ASP B 248      61.662  39.184  -1.454  1.00 82.51           C
ATOM   4296  CG  ASP B 248      62.404  38.950  -2.750  1.00 83.26           C
ATOM   4297  OD1 ASP B 248      63.082  37.903  -2.856  1.00 83.33           O
ATOM   4298  OD2 ASP B 248      62.289  39.797  -3.664  1.00 83.26           O
ATOM   4299  N   LEU B 249      58.888  39.292   0.314  1.00 79.01           N
ATOM   4300  CA  LEU B 249      58.259  39.364   1.627  1.00 77.44           C
ATOM   4301  C   LEU B 249      56.935  40.115   1.613  1.00 76.31           C
ATOM   4302  O   LEU B 249      56.800  41.156   0.961  1.00 75.97           O
ATOM   4303  CB  LEU B 249      59.201  40.043   2.631  1.00 77.92           C
ATOM   4304  CG  LEU B 249      58.648  40.475   4.002  1.00 78.03           C
ATOM   4305  CD1 LEU B 249      58.122  39.261   4.780  1.00 77.82           C
ATOM   4306  CD2 LEU B 249      59.752  41.195   4.788  1.00 78.04           C
ATOM   4307  N   PHE B 250      55.954  39.563   2.316  1.00 74.75           N
ATOM   4308  CA  PHE B 250      54.661  40.216   2.449  1.00 73.74           C
ATOM   4309  C   PHE B 250      54.425  40.284   3.954  1.00 73.14           C
ATOM   4310  O   PHE B 250      54.273  39.245   4.617  1.00 73.34           O
ATOM   4311  CB  PHE B 250      53.528  39.419   1.789  1.00 73.67           C
ATOM   4312  CG  PHE B 250      52.185  40.120   1.841  1.00 74.02           C
ATOM   4313  CD1 PHE B 250      51.705  40.833   0.740  1.00 74.01           C
ATOM   4314  CD2 PHE B 250      51.416  40.101   3.007  1.00 73.72           C
ATOM   4315  CE1 PHE B 250      50.476  41.516   0.800  1.00 73.38           C
ATOM   4316  CE2 PHE B 250      50.189  40.782   3.075  1.00 73.72           C
ATOM   4317  CZ  PHE B 250      49.723  41.488   1.969  1.00 73.46           C
ATOM   4318  N   LEU B 251      54.418  41.502   4.495  1.00 71.32           N
ATOM   4319  CA  LEU B 251      54.202  41.686   5.925  1.00 69.01           C
ATOM   4320  C   LEU B 251      52.811  42.238   6.230  1.00 67.20           C
ATOM   4321  O   LEU B 251      52.495  43.384   5.904  1.00 67.00           O
ATOM   4322  CB  LEU B 251      55.274  42.621   6.517  1.00 68.65           C
ATOM   4323  CG  LEU B 251      55.199  42.919   8.022  1.00 67.59           C
ATOM   4324  CD1 LEU B 251      55.440  41.659   8.835  1.00 67.61           C
ATOM   4325  CD2 LEU B 251      56.232  43.953   8.372  1.00 67.20           C
ATOM   4326  N   LEU B 252      51.967  41.410   6.824  1.00 64.96           N
ATOM   4327  CA  LEU B 252      50.654  41.882   7.199  1.00 63.80           C
ATOM   4328  C   LEU B 252      50.846  42.435   8.615  1.00 63.85           C
ATOM   4329  O   LEU B 252      51.414  41.759   9.471  1.00 64.19           O
ATOM   4330  CB  LEU B 252      49.642  40.731   7.219  1.00 62.55           C
ATOM   4331  CG  LEU B 252      48.230  41.143   7.663  1.00 61.77           C
ATOM   4332  CD1 LEU B 252      47.638  42.046   6.601  1.00 61.92           C
ATOM   4333  CD2 LEU B 252      47.337  39.932   7.887  1.00 60.33           C
ATOM   4334  N   VAL B 253      50.400  43.663   8.863  1.00 63.03           N
ATOM   4335  CA  VAL B 253      50.542  44.252  10.191  1.00 61.65           C
ATOM   4336  C   VAL B 253      49.167  44.449  10.809  1.00 61.11           C
ATOM   4337  O   VAL B 253      48.473  45.404  10.490  1.00 61.06           O
ATOM   4338  CB  VAL B 253      51.267  45.620  10.129  1.00 61.51           C
ATOM   4339  CG1 VAL B 253      51.377  46.209  11.534  1.00 61.59           C
ATOM   4340  CG2 VAL B 253      52.657  45.459   9.489  1.00 61.04           C
ATOM   4341  N   ILE B 254      48.774  43.535  11.687  1.00 60.98           N
ATOM   4342  CA  ILE B 254      47.470  43.607  12.354  1.00 61.13           C
ATOM   4343  C   ILE B 254      47.561  44.422  13.649  1.00 61.90           C
ATOM   4344  O   ILE B 254      47.898  43.884  14.713  1.00 62.72           O
ATOM   4345  CB  ILE B 254      46.958  42.198  12.710  1.00 60.57           C
ATOM   4346  CG1 ILE B 254      46.952  41.321  11.460  1.00 59.53           C
ATOM   4347  CG2 ILE B 254      45.571  42.285  13.344  1.00 59.64           C
ATOM   4348  CD1 ILE B 254      46.768  39.868  11.768  1.00 59.25           C
ATOM   4349  N   THR B 255      47.226  45.707  13.560  1.00 61.88           N
ATOM   4350  CA  THR B 255      47.297  46.621  14.698  1.00 61.49           C
ATOM   4351  C   THR B 255      46.101  46.679  15.649  1.00 61.74           C
ATOM   4352  O   THR B 255      44.956  46.797  15.215  1.00 61.68           O
ATOM   4353  CB  THR B 255      47.572  48.032  14.197  1.00 61.08           C
ATOM   4354  OG1 THR B 255      48.801  48.031  13.458  1.00 60.54           O
ATOM   4355  CG2 THR B 255      47.652  49.008  15.368  1.00 61.51           C
ATOM   4356  N   ASP B 256      46.387  46.589  16.948  1.00 62.46           N
ATOM   4357  CA  ASP B 256      45.355  46.672  17.985  1.00 63.95           C
ATOM   4358  C   ASP B 256      45.346  48.136  18.386  1.00 64.97           C
ATOM   4359  O   ASP B 256      46.239  48.581  19.095  1.00 64.99           O
ATOM   4360  CB  ASP B 256      45.721  45.832  19.214  1.00 64.29           C
ATOM   4361  CG  ASP B 256      44.646  45.888  20.309  1.00 65.74           C
ATOM   4362  OD1 ASP B 256      43.953  46.923  20.398  1.00 65.44           O
ATOM   4363  OD2 ASP B 256      44.498  44.912  21.088  1.00 67.07           O
ATOM   4364  N   ILE B 257      44.349  48.887  17.935  1.00 66.17           N
ATOM   4365  CA  ILE B 257      44.299  50.307  18.249  1.00 66.70           C
ATOM   4366  C   ILE B 257      44.019  50.600  19.717  1.00 67.14           C
ATOM   4367  O   ILE B 257      44.170  51.736  20.160  1.00 67.45           O
ATOM   4368  CB  ILE B 257      43.261  51.041  17.375  1.00 66.61           C
ATOM   4369  CG1 ILE B 257      41.855  50.487  17.651  1.00 67.33           C
ATOM   4370  CG2 ILE B 257      43.649  50.909  15.909  1.00 65.17           C
ATOM   4371  CD1 ILE B 257      40.717  51.285  17.005  1.00 67.05           C
ATOM   4372  N   LEU B 258      43.615  49.589  20.479  1.00 67.64           N
ATOM   4373  CA  LEU B 258      43.356  49.811  21.902  1.00 68.77           C
ATOM   4374  C   LEU B 258      44.642  49.724  22.713  1.00 69.13           C
ATOM   4375  O   LEU B 258      44.925  50.597  23.529  1.00 69.18           O
ATOM   4376  CB  LEU B 258      42.362  48.788  22.461  1.00 68.88           C
ATOM   4377  CG  LEU B 258      40.919  48.785  21.954  1.00 68.74           C
ATOM   4378  CD1 LEU B 258      40.066  47.958  22.914  1.00 68.68           C
ATOM   4379  CD2 LEU B 258      40.384  50.199  21.862  1.00 67.23           C
ATOM   4380  N   GLU B 259      45.414  48.667  22.471  1.00 69.80           N
ATOM   4381  CA  GLU B 259      46.665  48.425  23.180  1.00 70.19           C
ATOM   4382  C   GLU B 259      47.922  48.944  22.486  1.00 69.92           C
ATOM   4383  O   GLU B 259      49.025  48.794  23.000  1.00 70.19           O
ATOM   4384  CB  GLU B 259      46.801  46.929  23.450  1.00 70.83           C
ATOM   4385  CG  GLU B 259      45.726  46.397  24.389  1.00 72.71           C
ATOM   4386  CD  GLU B 259      45.853  46.949  25.815  1.00 73.98           C
ATOM   4387  OE1 GLU B 259      45.841  48.185  25.988  1.00 74.28           O
ATOM   4388  OE2 GLU B 259      45.962  46.147  26.771  1.00 75.44           O
ATOM   4389  N   ASN B 260      47.751  49.563  21.327  1.00 69.99           N
ATOM   4390  CA  ASN B 260      48.868  50.114  20.565  1.00 70.37           C
ATOM   4391  C   ASN B 260      50.014  49.163  20.284  1.00 70.07           C
ATOM   4392  O   ASN B 260      51.171  49.568  20.193  1.00 69.32           O
ATOM   4393  CB  ASN B 260      49.400  51.374  21.235  1.00 71.59           C
ATOM   4394  CG  ASN B 260      48.538  52.571  20.953  1.00 72.62           C
ATOM   4395  OD1 ASN B 260      48.360  52.949  19.794  1.00 72.94           O
ATOM   4396  ND2 ASN B 260      47.982  53.172  22.005  1.00 73.36           N
ATOM   4397  N   ASP B 261      49.675  47.889  20.158  1.00 70.23           N
ATOM   4398  CA  ASP B 261      50.639  46.859  19.819  1.00 69.90           C
ATOM   4399  C   ASP B 261      50.034  46.282  18.566  1.00 68.87           C
ATOM   4400  O   ASP B 261      48.814  46.309  18.401  1.00 68.90           O
ATOM   4401  CB  ASP B 261      50.697  45.767  20.881  1.00 71.04           C
ATOM   4402  CG  ASP B 261      51.222  46.265  22.202  1.00 72.13           C
ATOM   4403  OD1 ASP B 261      52.311  46.881  22.217  1.00 71.82           O
ATOM   4404  OD2 ASP B 261      50.543  46.027  23.223  1.00 72.89           O
ATOM   4405  N   SER B 262      50.870  45.779  17.672  1.00 68.44           N
ATOM   4406  CA  SER B 262      50.358  45.188  16.444  1.00 68.56           C
ATOM   4407  C   SER B 262      51.046  43.863  16.133  1.00 68.87           C
ATOM   4408  O   SER B 262      52.281  43.759  16.162  1.00 68.58           O
ATOM   4409  CB  SER B 262      50.503  46.163  15.263  1.00 67.50           C
ATOM   4410  OG  SER B 262      51.838  46.583  15.090  1.00 67.04           O
ATOM   4411  N   LEU B 263      50.227  42.846  15.863  1.00 69.08           N
ATOM   4412  CA  LEU B 263      50.721  41.514  15.530  1.00 68.77           C
ATOM   4413  C   LEU B 263      51.137  41.475  14.057  1.00 68.70           C
ATOM   4414  O   LEU B 263      50.466  42.034  13.187  1.00 68.52           O
ATOM   4415  CB  LEU B 263      49.643  40.455  15.819  1.00 67.79           C
ATOM   4416  CG  LEU B 263      50.026  38.983  15.638  1.00 67.07           C
ATOM   4417  CD1 LEU B 263      49.096  38.098  16.445  1.00 66.52           C
ATOM   4418  CD2 LEU B 263      49.986  38.629  14.156  1.00 67.21           C
ATOM   4419  N   ALA B 264      52.260  40.826  13.788  1.00 68.65           N
ATOM   4420  CA  ALA B 264      52.760  40.739  12.433  1.00 69.59           C
ATOM   4421  C   ALA B 264      52.636  39.322  11.898  1.00 70.43           C
ATOM   4422  O   ALA B 264      52.799  38.351  12.635  1.00 70.39           O
ATOM   4423  CB  ALA B 264      54.219  41.203  12.382  1.00 68.90           C
ATOM   4424  N   LEU B 265      52.329  39.226  10.606  1.00 71.43           N
ATOM   4425  CA  LEU B 265      52.193  37.958   9.901  1.00 71.70           C
ATOM   4426  C   LEU B 265      53.073  38.099   8.675  1.00 72.28           C
ATOM   4427  O   LEU B 265      52.665  38.679   7.668  1.00 72.34           O
ATOM   4428  CB  LEU B 265      50.741  37.732   9.477  1.00 71.09           C
ATOM   4429  CG  LEU B 265      50.459  36.474   8.655  1.00 70.72           C
ATOM   4430  CD1 LEU B 265      50.909  35.242   9.426  1.00 70.50           C
ATOM   4431  CD2 LEU B 265      48.971  36.395   8.350  1.00 70.77           C
ATOM   4432  N   ALA B 266      54.291  37.590   8.769  1.00 73.38           N
ATOM   4433  CA  ALA B 266      55.221  37.694   7.659  1.00 75.24           C
ATOM   4434  C   ALA B 266      55.308  36.406   6.853  1.00 76.76           C
ATOM   4435  O   ALA B 266      55.524  35.319   7.407  1.00 77.10           O
ATOM   4436  CB  ALA B 266      56.596  38.083   8.169  1.00 74.56           C
ATOM   4437  N   ILE B 267      55.143  36.546   5.540  1.00 78.00           N
ATOM   4438  CA  ILE B 267      55.201  35.418   4.613  1.00 79.10           C
ATOM   4439  C   ILE B 267      56.161  35.760   3.476  1.00 80.24           C
ATOM   4440  O   ILE B 267      55.922  36.704   2.719  1.00 79.97           O
ATOM   4441  CB  ILE B 267      53.805  35.111   4.008  1.00 77.92           C
ATOM   4442  CG1 ILE B 267      52.836  34.632   5.101  1.00 77.08           C
ATOM   4443  CG2 ILE B 267      53.938  34.065   2.922  1.00 77.73           C
ATOM   4444  CD1 ILE B 267      53.227  33.325   5.766  1.00 75.30           C
ATOM   4445  N   GLY B 268      57.248  34.996   3.370  1.00 81.68           N
ATOM   4446  CA  GLY B 268      58.222  35.240   2.317  1.00 84.17           C
ATOM   4447  C   GLY B 268      59.614  34.678   2.577  1.00 85.90           C
ATOM   4448  O   GLY B 268      59.807  33.861   3.487  1.00 86.18           O
ATOM   4449  N   ASN B 269      60.581  35.116   1.767  1.00 87.17           N
ATOM   4450  CA  ASN B 269      61.979  34.680   1.884  1.00 88.78           C
ATOM   4451  C   ASN B 269      62.673  35.521   2.952  1.00 89.16           C
ATOM   4452  O   ASN B 269      63.460  35.018   3.762  1.00 89.02           O
ATOM   4453  CB  ASN B 269      62.728  34.887   0.561  1.00 89.88           C
ATOM   4454  CG  ASN B 269      61.906  34.497  -0.655  1.00 91.17           C
ATOM   4455  OD1 ASN B 269      62.322  34.739  -1.793  1.00 91.50           O
ATOM   4456  ND2 ASN B 269      60.737  33.891  -0.426  1.00 91.39           N
ATOM   4457  N   GLU B 270      62.376  36.818   2.922  1.00 89.44           N
ATOM   4458  CA  GLU B 270      62.941  37.775   3.859  1.00 89.46           C
ATOM   4459  C   GLU B 270      62.087  37.888   5.116  1.00 89.05           C
ATOM   4460  O   GLU B 270      62.119  38.904   5.802  1.00 88.88           O
ATOM   4461  CB  GLU B 270      63.057  39.155   3.199  1.00 89.69           C
ATOM   4462  CG  GLU B 270      63.817  39.179   1.873  1.00 90.27           C
ATOM   4463  CD  GLU B 270      65.127  38.408   1.921  1.00 90.31           C
ATOM   4464  OE1 GLU B 270      65.088  37.166   1.760  1.00 90.49           O
ATOM   4465  OE2 GLU B 270      66.188  39.044   2.127  1.00 89.72           O
ATOM   4466  N   ALA B 271      61.320  36.843   5.414  1.00 88.96           N
ATOM   4467  CA  ALA B 271      60.463  36.841   6.596  1.00 89.00           C
ATOM   4468  C   ALA B 271      61.329  36.848   7.859  1.00 89.19           C
ATOM   4469  O   ALA B 271      60.825  36.982   8.980  1.00 88.89           O
ATOM   4470  CB  ALA B 271      59.547  35.616   6.584  1.00 88.41           C
ATOM   4471  N   ALA B 272      62.638  36.699   7.665  1.00 89.17           N
ATOM   4472  CA  ALA B 272      63.579  36.702   8.776  1.00 88.95           C
ATOM   4473  C   ALA B 272      64.011  38.134   9.041  1.00 88.71           C
ATOM   4474  O   ALA B 272      64.522  38.441  10.113  1.00 88.55           O
ATOM   4475  CB  ALA B 272      64.794  35.838   8.450  1.00 89.07           C
ATOM   4476  N   LYS B 273      63.808  39.004   8.051  1.00 88.67           N
ATOM   4477  CA  LYS B 273      64.159  40.419   8.182  1.00 88.57           C
ATOM   4478  C   LYS B 273      63.205  41.119   9.152  1.00 88.06           C
ATOM   4479  O   LYS B 273      63.529  42.167   9.705  1.00 87.95           O
ATOM   4480  CB  LYS B 273      64.139  41.116   6.807  1.00 88.93           C
ATOM   4481  CG  LYS B 273      65.515  41.238   6.153  1.00 89.04           C
ATOM   4482  CD  LYS B 273      66.214  39.886   6.041  1.00 88.85           C
ATOM   4483  CE  LYS B 273      67.710  40.051   5.800  1.00 88.53           C
ATOM   4484  NZ  LYS B 273      68.005  40.871   4.592  1.00 88.77           N
ATOM   4485  N   VAL B 274      62.029  40.534   9.355  1.00 87.67           N
ATOM   4486  CA  VAL B 274      61.062  41.093  10.288  1.00 87.75           C
ATOM   4487  C   VAL B 274      61.557  40.755  11.692  1.00 88.04           C
ATOM   4488  O   VAL B 274      61.342  41.509  12.633  1.00 88.42           O
ATOM   4489  CB  VAL B 274      59.647  40.492  10.077  1.00 87.26           C
ATOM   4490  CG1 VAL B 274      58.681  41.021  11.125  1.00 86.74           C
ATOM   4491  CG2 VAL B 274      59.141  40.847   8.696  1.00 87.61           C
ATOM   4492  N   GLU B 275      62.231  39.616  11.824  1.00 88.35           N
ATOM   4493  CA  GLU B 275      62.775  39.181  13.113  1.00 88.01           C
ATOM   4494  C   GLU B 275      63.992  40.014  13.510  1.00 88.12           C
ATOM   4495  O   GLU B 275      64.292  40.175  14.697  1.00 88.03           O
ATOM   4496  CB  GLU B 275      63.190  37.707  13.053  1.00 87.64           C
ATOM   4497  CG  GLU B 275      62.046  36.722  13.154  1.00 87.56           C
ATOM   4498  CD  GLU B 275      62.517  35.285  13.126  1.00 87.32           C
ATOM   4499  OE1 GLU B 275      61.710  34.399  13.467  1.00 86.47           O
ATOM   4500  OE2 GLU B 275      63.686  35.043  12.759  1.00 87.38           O
ATOM   4501  N   LYS B 276      64.697  40.530  12.508  1.00 87.92           N
ATOM   4502  CA  LYS B 276      65.876  41.333  12.755  1.00 87.60           C
ATOM   4503  C   LYS B 276      65.462  42.754  13.112  1.00 86.73           C
ATOM   4504  O   LYS B 276      65.747  43.237  14.210  1.00 86.61           O
ATOM   4505  CB  LYS B 276      66.784  41.355  11.514  1.00 88.95           C
ATOM   4506  CG  LYS B 276      68.147  42.014  11.769  1.00 90.96           C
ATOM   4507  CD  LYS B 276      68.880  42.437  10.494  1.00 91.80           C
ATOM   4508  CE  LYS B 276      69.389  41.249   9.687  1.00 93.07           C
ATOM   4509  NZ  LYS B 276      70.175  41.689   8.485  1.00 93.37           N
ATOM   4510  N   ALA B 277      64.773  43.406  12.180  1.00 85.71           N
ATOM   4511  CA  ALA B 277      64.333  44.787  12.348  1.00 84.77           C
ATOM   4512  C   ALA B 277      63.482  45.086  13.570  1.00 84.10           C
ATOM   4513  O   ALA B 277      63.461  46.217  14.038  1.00 83.99           O
ATOM   4514  CB  ALA B 277      63.605  45.246  11.103  1.00 84.39           C
ATOM   4515  N   PHE B 278      62.770  44.093  14.088  1.00 83.92           N
ATOM   4516  CA  PHE B 278      61.928  44.326  15.259  1.00 83.49           C
ATOM   4517  C   PHE B 278      62.416  43.563  16.475  1.00 83.62           C
ATOM   4518  O   PHE B 278      61.850  43.675  17.568  1.00 82.97           O
ATOM   4519  CB  PHE B 278      60.476  43.956  14.957  1.00 82.93           C
ATOM   4520  CG  PHE B 278      59.840  44.823  13.916  1.00 82.43           C
ATOM   4521  CD1 PHE B 278      60.183  44.693  12.576  1.00 82.42           C
ATOM   4522  CD2 PHE B 278      58.925  45.795  14.279  1.00 82.28           C
ATOM   4523  CE1 PHE B 278      59.624  45.519  11.616  1.00 82.47           C
ATOM   4524  CE2 PHE B 278      58.363  46.624  13.327  1.00 82.64           C
ATOM   4525  CZ  PHE B 278      58.715  46.486  11.990  1.00 82.59           C
ATOM   4526  N   ASN B 279      63.476  42.790  16.273  1.00 84.19           N
ATOM   4527  CA  ASN B 279      64.065  42.015  17.347  1.00 85.09           C
ATOM   4528  C   ASN B 279      63.017  41.101  17.964  1.00 84.76           C
ATOM   4529  O   ASN B 279      62.617  41.284  19.116  1.00 84.17           O
ATOM   4530  CB  ASN B 279      64.633  42.968  18.397  1.00 87.22           C
ATOM   4531  CG  ASN B 279      65.563  42.279  19.374  1.00 89.38           C
ATOM   4532  OD1 ASN B 279      65.120  41.702  20.379  1.00 90.50           O
ATOM   4533  ND2 ASN B 279      66.868  42.326  19.079  1.00 89.83           N
ATOM   4534  N   VAL B 280      62.572  40.125  17.174  1.00 84.70           N
ATOM   4535  CA  VAL B 280      61.570  39.155  17.612  1.00 84.45           C
ATOM   4536  C   VAL B 280      61.811  37.769  17.035  1.00 84.34           C
ATOM   4537  O   VAL B 280      62.713  37.567  16.214  1.00 83.82           O
ATOM   4538  CB  VAL B 280      60.149  39.573  17.209  1.00 84.10           C
ATOM   4539  CG1 VAL B 280      59.693  40.724  18.066  1.00 84.63           C
ATOM   4540  CG2 VAL B 280      60.117  39.952  15.735  1.00 83.98           C
ATOM   4541  N   THR B 281      60.988  36.822  17.480  1.00 84.49           N
ATOM   4542  CA  THR B 281      61.061  35.431  17.032  1.00 84.75           C
ATOM   4543  C   THR B 281      59.706  35.003  16.459  1.00 84.59           C
ATOM   4544  O   THR B 281      58.736  34.857  17.208  1.00 84.60           O
ATOM   4545  CB  THR B 281      61.419  34.480  18.205  1.00 84.70           C
ATOM   4546  OG1 THR B 281      62.750  34.756  18.661  1.00 85.13           O
ATOM   4547  CG2 THR B 281      61.324  33.026  17.766  1.00 83.91           C
ATOM   4548  N   LEU B 282      59.636  34.816  15.140  1.00 84.00           N
ATOM   4549  CA  LEU B 282      58.393  34.404  14.498  1.00 83.81           C
ATOM   4550  C   LEU B 282      58.085  32.949  14.833  1.00 84.59           C
ATOM   4551  O   LEU B 282      58.909  32.072  14.607  1.00 84.53           O
ATOM   4552  CB  LEU B 282      58.498  34.583  12.983  1.00 82.47           C
ATOM   4553  CG  LEU B 282      58.433  36.014  12.446  1.00 81.63           C
ATOM   4554  CD1 LEU B 282      58.743  36.028  10.964  1.00 80.71           C
ATOM   4555  CD2 LEU B 282      57.046  36.593  12.700  1.00 81.15           C
ATOM   4556  N   GLU B 283      56.906  32.701  15.393  1.00 85.81           N
ATOM   4557  CA  GLU B 283      56.481  31.348  15.762  1.00 87.16           C
ATOM   4558  C   GLU B 283      55.131  31.134  15.119  1.00 86.96           C
ATOM   4559  O   GLU B 283      54.108  31.487  15.708  1.00 86.81           O
ATOM   4560  CB  GLU B 283      56.336  31.211  17.283  1.00 89.24           C
ATOM   4561  CG  GLU B 283      57.635  31.403  18.059  1.00 93.76           C
ATOM   4562  CD  GLU B 283      57.434  32.085  19.422  1.00 96.46           C
ATOM   4563  OE1 GLU B 283      58.448  32.369  20.112  1.00 97.81           O
ATOM   4564  OE2 GLU B 283      56.268  32.343  19.804  1.00 97.44           O
ATOM   4565  N   ASN B 284      55.142  30.567  13.910  1.00 86.73           N
ATOM   4566  CA  ASN B 284      53.932  30.299  13.125  1.00 86.32           C
ATOM   4567  C   ASN B 284      53.720  31.507  12.218  1.00 85.48           C
ATOM   4568  O   ASN B 284      52.602  31.805  11.788  1.00 84.83           O
ATOM   4569  CB  ASN B 284      52.723  30.105  14.051  1.00 87.68           C
ATOM   4570  CG  ASN B 284      51.600  29.329  13.398  1.00 88.62           C
ATOM   4571  OD1 ASN B 284      51.814  28.237  12.853  1.00 89.21           O
ATOM   4572  ND2 ASN B 284      50.386  29.878  13.464  1.00 88.97           N
ATOM   4573  N   ASN B 285      54.826  32.197  11.950  1.00 84.87           N
ATOM   4574  CA  ASN B 285      54.854  33.398  11.114  1.00 84.45           C
ATOM   4575  C   ASN B 285      54.202  34.594  11.808  1.00 84.12           C
ATOM   4576  O   ASN B 285      54.017  35.659  11.204  1.00 83.66           O
ATOM   4577  CB  ASN B 285      54.160  33.124   9.781  1.00 84.31           C
ATOM   4578  CG  ASN B 285      54.691  31.882   9.108  1.00 83.69           C
ATOM   4579  OD1 ASN B 285      54.261  30.769   9.412  1.00 82.73           O
ATOM   4580  ND2 ASN B 285      55.651  32.061   8.204  1.00 83.45           N
ATOM   4581  N   THR B 286      53.883  34.400  13.089  1.00 83.50           N
ATOM   4582  CA  THR B 286      53.235  35.408  13.925  1.00 81.91           C
ATOM   4583  C   THR B 286      54.060  35.844  15.134  1.00 80.57           C
ATOM   4584  O   THR B 286      54.336  35.051  16.040  1.00 80.95           O
ATOM   4585  CB  THR B 286      51.870  34.893  14.435  1.00 82.23           C
ATOM   4586  OG1 THR B 286      50.918  34.926  13.363  1.00 83.05           O
ATOM   4587  CG2 THR B 286      51.371  35.738  15.597  1.00 82.45           C
ATOM   4588  N   ALA B 287      54.432  37.121  15.139  1.00 78.41           N
ATOM   4589  CA  ALA B 287      55.203  37.701  16.224  1.00 75.40           C
ATOM   4590  C   ALA B 287      54.575  39.030  16.600  1.00 73.28           C
ATOM   4591  O   ALA B 287      54.214  39.822  15.736  1.00 72.00           O
ATOM   4592  CB  ALA B 287      56.641  37.912  15.788  1.00 75.78           C
ATOM   4593  N   LEU B 288      54.446  39.267  17.896  1.00 71.88           N
ATOM   4594  CA  LEU B 288      53.873  40.508  18.386  1.00 70.57           C
ATOM   4595  C   LEU B 288      54.873  41.666  18.325  1.00 70.31           C
ATOM   4596  O   LEU B 288      55.911  41.654  19.000  1.00 70.17           O
ATOM   4597  CB  LEU B 288      53.404  40.318  19.818  1.00 69.28           C
ATOM   4598  CG  LEU B 288      52.845  41.562  20.493  1.00 69.45           C
ATOM   4599  CD1 LEU B 288      51.684  42.116  19.684  1.00 69.34           C
ATOM   4600  CD2 LEU B 288      52.403  41.211  21.901  1.00 69.89           C
ATOM   4601  N   LEU B 289      54.569  42.660  17.501  1.00 69.30           N
ATOM   4602  CA  LEU B 289      55.442  43.818  17.392  1.00 69.26           C
ATOM   4603  C   LEU B 289      54.897  44.835  18.397  1.00 69.31           C
ATOM   4604  O   LEU B 289      53.900  45.504  18.135  1.00 69.78           O
ATOM   4605  CB  LEU B 289      55.407  44.390  15.967  1.00 68.09           C
ATOM   4606  CG  LEU B 289      55.759  43.469  14.788  1.00 66.89           C
ATOM   4607  CD1 LEU B 289      55.733  44.272  13.503  1.00 66.38           C
ATOM   4608  CD2 LEU B 289      57.127  42.854  14.973  1.00 65.82           C
ATOM   4609  N   LYS B 290      55.543  44.943  19.554  1.00 69.10           N
ATOM   4610  CA  LYS B 290      55.077  45.859  20.590  1.00 68.42           C
ATOM   4611  C   LYS B 290      55.287  47.345  20.302  1.00 68.02           C
ATOM   4612  O   LYS B 290      56.343  47.767  19.826  1.00 67.67           O
ATOM   4613  CB  LYS B 290      55.723  45.501  21.932  1.00 67.95           C
ATOM   4614  CG  LYS B 290      55.221  44.219  22.552  1.00 67.03           C
ATOM   4615  CD  LYS B 290      55.953  43.956  23.844  1.00 68.33           C
ATOM   4616  CE  LYS B 290      55.484  42.679  24.511  1.00 68.92           C
ATOM   4617  NZ  LYS B 290      56.228  42.418  25.769  1.00 68.82           N
ATOM   4618  N   GLY B 291      54.254  48.127  20.597  1.00 67.78           N
ATOM   4619  CA  GLY B 291      54.324  49.561  20.401  1.00 68.68           C
ATOM   4620  C   GLY B 291      54.222  50.057  18.974  1.00 69.19           C
ATOM   4621  O   GLY B 291      54.097  51.265  18.757  1.00 69.99           O
ATOM   4622  N   VAL B 292      54.272  49.144  18.006  1.00 68.79           N
ATOM   4623  CA  VAL B 292      54.183  49.518  16.598  1.00 68.11           C
ATOM   4624  C   VAL B 292      52.731  49.802  16.188  1.00 67.90           C
ATOM   4625  O   VAL B 292      51.863  48.945  16.323  1.00 68.00           O
ATOM   4626  CB  VAL B 292      54.784  48.408  15.717  1.00 67.72           C
ATOM   4627  CG1 VAL B 292      54.788  48.836  14.254  1.00 67.67           C
ATOM   4628  CG2 VAL B 292      56.191  48.099  16.189  1.00 66.25           C
ATOM   4629  N   VAL B 293      52.478  51.012  15.693  1.00 67.75           N
ATOM   4630  CA  VAL B 293      51.136  51.421  15.294  1.00 68.41           C
ATOM   4631  C   VAL B 293      51.137  52.099  13.923  1.00 69.20           C
ATOM   4632  O   VAL B 293      50.109  52.172  13.253  1.00 69.13           O
ATOM   4633  CB  VAL B 293      50.533  52.410  16.335  1.00 67.92           C
ATOM   4634  CG1 VAL B 293      49.182  52.902  15.875  1.00 68.55           C
ATOM   4635  CG2 VAL B 293      50.383  51.735  17.679  1.00 67.91           C
ATOM   4636  N   SER B 294      52.296  52.600  13.511  1.00 70.72           N
ATOM   4637  CA  SER B 294      52.438  53.289  12.229  1.00 71.77           C
ATOM   4638  C   SER B 294      53.508  52.582  11.430  1.00 73.35           C
ATOM   4639  O   SER B 294      54.576  52.293  11.965  1.00 73.29           O
ATOM   4640  CB  SER B 294      52.858  54.740  12.458  1.00 71.05           C
ATOM   4641  OG  SER B 294      53.103  55.404  11.240  1.00 70.31           O
ATOM   4642  N   ARG B 295      53.237  52.307  10.155  1.00 75.40           N
ATOM   4643  CA  ARG B 295      54.219  51.611   9.324  1.00 77.66           C
ATOM   4644  C   ARG B 295      55.128  52.569   8.572  1.00 78.15           C
ATOM   4645  O   ARG B 295      56.234  52.212   8.149  1.00 77.57           O
ATOM   4646  CB  ARG B 295      53.528  50.697   8.315  1.00 79.23           C
ATOM   4647  CG  ARG B 295      53.009  51.406   7.081  1.00 81.31           C
ATOM   4648  CD  ARG B 295      53.400  50.647   5.816  1.00 81.93           C
ATOM   4649  NE  ARG B 295      52.690  51.143   4.638  1.00 84.12           N
ATOM   4650  CZ  ARG B 295      51.363  51.138   4.501  1.00 84.62           C
ATOM   4651  NH1 ARG B 295      50.588  50.665   5.471  1.00 84.58           N
ATOM   4652  NH2 ARG B 295      50.806  51.597   3.387  1.00 84.82           N
ATOM   4653  N   LYS B 296      54.642  53.791   8.409  1.00 79.14           N
ATOM   4654  CA  LYS B 296      55.379  54.831   7.705  1.00 80.10           C
ATOM   4655  C   LYS B 296      56.509  55.350   8.597  1.00 80.32           C
ATOM   4656  O   LYS B 296      57.596  55.673   8.115  1.00 80.25           O
ATOM   4657  CB  LYS B 296      54.416  55.975   7.341  1.00 80.12           C
ATOM   4658  CG  LYS B 296      52.974  55.518   6.974  1.00 79.78           C
ATOM   4659  CD  LYS B 296      52.873  54.865   5.583  1.00 77.99           C
ATOM   4660  CE  LYS B 296      51.492  54.279   5.360  1.00 76.15           C
ATOM   4661  NZ  LYS B 296      50.439  55.277   5.625  1.00 75.33           N
ATOM   4662  N   LYS B 297      56.234  55.404   9.902  1.00 81.17           N
ATOM   4663  CA  LYS B 297      57.179  55.894  10.913  1.00 81.53           C
ATOM   4664  C   LYS B 297      57.888  54.817  11.730  1.00 81.10           C
ATOM   4665  O   LYS B 297      58.978  55.059  12.244  1.00 81.39           O
ATOM   4666  CB  LYS B 297      56.474  56.810  11.917  1.00 81.62           C
ATOM   4667  CG  LYS B 297      55.819  58.053  11.346  1.00 82.93           C
ATOM   4668  CD  LYS B 297      55.070  58.817  12.443  1.00 83.57           C
ATOM   4669  CE  LYS B 297      53.971  57.957  13.074  1.00 84.81           C
ATOM   4670  NZ  LYS B 297      53.351  58.545  14.303  1.00 85.11           N
ATOM   4671  N   GLN B 298      57.277  53.643  11.867  1.00 80.32           N
ATOM   4672  CA  GLN B 298      57.871  52.577  12.669  1.00 79.33           C
ATOM   4673  C   GLN B 298      58.245  51.288  11.965  1.00 79.29           C
ATOM   4674  O   GLN B 298      59.146  50.589  12.412  1.00 79.06           O
ATOM   4675  CB  GLN B 298      56.942  52.247  13.825  1.00 78.55           C
ATOM   4676  CG  GLN B 298      56.759  53.396  14.766  1.00 77.31           C
ATOM   4677  CD  GLN B 298      55.719  53.122  15.804  1.00 76.36           C
ATOM   4678  OE1 GLN B 298      54.539  52.996  15.488  1.00 76.06           O
ATOM   4679  NE2 GLN B 298      56.144  53.024  17.061  1.00 76.32           N
ATOM   4680  N   VAL B 299      57.555  50.970  10.877  1.00 79.80           N
ATOM   4681  CA  VAL B 299      57.820  49.741  10.146  1.00 80.00           C
ATOM   4682  C   VAL B 299      58.788  49.920   8.972  1.00 80.66           C
ATOM   4683  O   VAL B 299      59.833  49.267   8.916  1.00 80.62           O
ATOM   4684  CB  VAL B 299      56.488  49.114   9.642  1.00 79.19           C
ATOM   4685  CG1 VAL B 299      56.752  47.797   8.939  1.00 79.67           C
ATOM   4686  CG2 VAL B 299      55.551  48.883  10.815  1.00 78.40           C
ATOM   4687  N   VAL B 300      58.450  50.817   8.051  1.00 81.44           N
ATOM   4688  CA  VAL B 300      59.279  51.048   6.871  1.00 82.23           C
ATOM   4689  C   VAL B 300      60.732  51.444   7.096  1.00 82.65           C
ATOM   4690  O   VAL B 300      61.620  50.938   6.412  1.00 82.01           O
ATOM   4691  CB  VAL B 300      58.649  52.097   5.950  1.00 81.96           C
ATOM   4692  CG1 VAL B 300      59.534  52.299   4.727  1.00 81.29           C
ATOM   4693  CG2 VAL B 300      57.254  51.651   5.540  1.00 81.81           C
ATOM   4694  N   PRO B 301      60.996  52.370   8.033  1.00 83.58           N
ATOM   4695  CA  PRO B 301      62.376  52.803   8.304  1.00 84.42           C
ATOM   4696  C   PRO B 301      63.275  51.754   8.978  1.00 84.70           C
ATOM   4697  O   PRO B 301      64.483  51.675   8.710  1.00 84.41           O
ATOM   4698  CB  PRO B 301      62.179  54.049   9.170  1.00 84.13           C
ATOM   4699  CG  PRO B 301      60.891  53.756   9.883  1.00 83.52           C
ATOM   4700  CD  PRO B 301      60.033  53.196   8.783  1.00 83.41           C
ATOM   4701  N   VAL B 302      62.674  50.942   9.842  1.00 85.02           N
ATOM   4702  CA  VAL B 302      63.409  49.915  10.567  1.00 85.09           C
ATOM   4703  C   VAL B 302      63.713  48.688   9.711  1.00 84.81           C
ATOM   4704  O   VAL B 302      64.685  47.982   9.979  1.00 84.24           O
ATOM   4705  CB  VAL B 302      62.631  49.489  11.843  1.00 85.10           C
ATOM   4706  CG1 VAL B 302      61.451  48.606  11.481  1.00 85.07           C
ATOM   4707  CG2 VAL B 302      63.556  48.795  12.800  1.00 85.56           C
ATOM   4708  N   LEU B 303      62.884  48.454   8.687  1.00 85.15           N
ATOM   4709  CA  LEU B 303      63.035  47.317   7.768  1.00 85.14           C
ATOM   4710  C   LEU B 303      63.948  47.671   6.596  1.00 85.70           C
ATOM   4711  O   LEU B 303      64.599  46.803   6.015  1.00 85.33           O
ATOM   4712  CB  LEU B 303      61.669  46.873   7.228  1.00 84.19           C
ATOM   4713  CG  LEU B 303      61.249  45.414   7.424  1.00 83.86           C
ATOM   4714  CD1 LEU B 303      59.973  45.172   6.657  1.00 84.19           C
ATOM   4715  CD2 LEU B 303      62.328  44.461   6.940  1.00 84.62           C
ATOM   4716  N   THR B 304      63.987  48.954   6.253  1.00 86.92           N
ATOM   4717  CA  THR B 304      64.827  49.429   5.161  1.00 88.63           C
ATOM   4718  C   THR B 304      66.271  49.305   5.601  1.00 90.05           C
ATOM   4719  O   THR B 304      67.156  48.968   4.811  1.00 90.49           O
ATOM   4720  CB  THR B 304      64.542  50.914   4.831  1.00 88.22           C
ATOM   4721  OG1 THR B 304      63.201  51.048   4.348  1.00 88.18           O
ATOM   4722  CG2 THR B 304      65.513  51.430   3.777  1.00 87.54           C
ATOM   4723  N   ASP B 305      66.497  49.580   6.880  1.00 91.94           N
ATOM   4724  CA  ASP B 305      67.832  49.522   7.449  1.00 93.99           C
ATOM   4725  C   ASP B 305      68.190  48.103   7.897  1.00 94.63           C
ATOM   4726  O   ASP B 305      69.268  47.863   8.446  1.00 95.14           O
ATOM   4727  CB  ASP B 305      67.929  50.502   8.624  1.00 94.87           C
ATOM   4728  CG  ASP B 305      69.369  50.864   8.967  1.00 95.80           C
ATOM   4729  OD1 ASP B 305      70.081  50.013   9.550  1.00 96.27           O
ATOM   4730  OD2 ASP B 305      69.790  51.999   8.639  1.00 95.64           O
ATOM   4731  N   ALA B 306      67.285  47.161   7.652  1.00 94.78           N
ATOM   4732  CA  ALA B 306      67.523  45.777   8.032  1.00 95.04           C
ATOM   4733  C   ALA B 306      67.932  45.026   6.789  1.00 95.66           C
ATOM   4734  O   ALA B 306      68.469  43.923   6.851  1.00 95.54           O
ATOM   4735  CB  ALA B 306      66.262  45.169   8.619  1.00 94.35           C
HETATM 4736  N   MSE B 307      67.699  45.651   5.647  1.00 95.88           N
HETATM 4737  CA  MSE B 307      68.022  45.013   4.394  1.00 95.84           C
HETATM 4738  C   MSE B 307      68.732  45.989   3.463  1.00 95.31           C
HETATM 4739  O   MSE B 307      68.228  46.206   2.344  1.00 95.17           O
HETATM 4740  CB  MSE B 307      66.728  44.503   3.759  1.00 94.37           C
HETATM 4741  CG  MSE B 307      65.545  44.270   4.762  1.00 94.50           C
HETATM 4742 SE   MSE B 307      63.723  43.998   3.626  1.00 96.92          Se
HETATM 4743  CE  MSE B 307      64.705  44.278   1.736  1.00 94.06           C
TER    9452      MN  A 402
HETATM 9453 MN   MN  B 403      37.119  65.256  15.909  1.00 53.49          Mn
HETATM 9454 MN   MN  B 404      36.607  65.093  19.687  1.00 48.44          Mn
HETATM 9483  O   HOH B 405      36.504  64.610  17.914  1.00 18.20           O
HETATM 9484  O   HOH B 406      25.824  77.751  27.174  1.00 32.22           O
HETATM 9485  O   HOH B 407      32.077  54.354  18.065  1.00 16.42           O
HETATM 9486  O   HOH B 408      44.574  86.817  12.901  1.00 18.29           O
HETATM 9487  O   HOH B 409      33.591  57.899  14.855  1.00 16.20           O
HETATM 9488  O   HOH B 410      18.332  54.928  15.429  1.00 47.05           O
HETATM 9489  O   HOH B 411      22.737  73.856   2.955  1.00 49.89           O
HETATM 9490  O   HOH B 412      34.836  80.252   3.420  1.00 30.06           O
HETATM 9491  O   HOH B 413      46.143  55.391  22.826  1.00 47.98           O
CONECT   75 9449
CONECT  106 9449
CONECT  121 9451
CONECT  582 9451
CONECT  583 9449
CONECT  769 9451
CONECT 1179 9451
CONECT 2375 2374 2376 2381
CONECT 2447 9453
CONECT 2478 9453
CONECT 2493 9454
CONECT 2954 9454
CONECT 2955 9453
CONECT 3141 9454
CONECT 3367 3366 3368 3373
CONECT 3365 3358 3366
CONECT 3497 3498 3503 3496
CONECT 3495 3489 3496
CONECT 3551 9454
CONECT 3803 3804 3809 3802
CONECT 3801 3795 3802
CONECT 4736 4737 4733
CONECT 4827 9455
CONECT 4862 9455
CONECT 4879 9456
CONECT 5400 9456
CONECT 5401 9455
CONECT 5609 9456
CONECT 6071 9456
CONECT 7511 9457
CONECT 7546 9457
CONECT 7563 9458
CONECT 8084 9458
CONECT 8085 9457
CONECT 8293 9458
CONECT 8755 9458
CONECT 9449   75 9459  583  106
CONECT 9451  121  582  769 9459
CONECT 9451 1179
CONECT 9453 9483 2447 2955 2478
CONECT 9454 2493 3141 2954 9483
CONECT 9454 3551
CONECT 9455 4827 5401 4862 9492
CONECT 9456 5400 9492 6071 4879
CONECT 9456 5609
CONECT 9457 7511 8085 7546
CONECT 9458 7563 8293 8084 9506
CONECT 9458 8755
CONECT 9459 9449 9451
CONECT 9483 9453 9454
CONECT 9492 9455 9456
CONECT 9506 9458
END
