# Supplementary material for: The inorganic pyrophosphatases of microorganisms: a structural and functional review
Source: PeerJ. 2024 Jun 24;12:e17496. doi: 10.7717/peerj.17496 (PMC11210485; doi:10.7717/peerj.17496)
Supplement: Supplemental Information 1 [file peerj-12-17496-s001.zip › Supplementary Files/Family II models/1wpmBsubtilis dimer.pdb]

HEADER    HYDROLASE                               09-SEP-04   1WPM              
TITLE     STRUCTURE OF BACILLUS SUBTILIS INORGANIC PYROPHOSPHATASE              
COMPND    MOL_ID: 1;                                                            
COMPND   2 MOLECULE: MANGANESE-DEPENDENT INORGANIC PYROPHOSPHATASE;             
COMPND   3 CHAIN: A, B;                                                         
COMPND   4 SYNONYM: PYROPHOSPHATE PHOSPHO-HYDROLASE, PPASE;                     
COMPND   5 EC: 3.6.1.1;                                                         
COMPND   6 ENGINEERED: YES                                                      
SOURCE    MOL_ID: 1;                                                            
SOURCE   2 ORGANISM_SCIENTIFIC: BACILLUS SUBTILIS;                              
SOURCE   3 ORGANISM_TAXID: 1423;                                                
SOURCE   4 EXPRESSION_SYSTEM: ESCHERICHIA COLI BL21(DE3);                       
SOURCE   5 EXPRESSION_SYSTEM_TAXID: 469008;                                     
SOURCE   6 EXPRESSION_SYSTEM_STRAIN: BL21(DE3);                                 
SOURCE   7 EXPRESSION_SYSTEM_VECTOR_TYPE: PLASMID;                              
SOURCE   8 EXPRESSION_SYSTEM_PLASMID: PET-3A                                    
KEYWDS    INORGANIC PYROPHOSPHATASE, PPASE, METAL BINDING, HYDROLASE            
EXPDTA    X-RAY DIFFRACTION                                                     
AUTHOR    I.P.FABRICHNIY,L.LEHTIO,A.SALMINEN,A.A.BAYKOV,R.LAHTI,A.GOLDMAN       
REVDAT   3   11-OCT-17 1WPM    1       REMARK                                   
REVDAT   2   24-FEB-09 1WPM    1       VERSN                                    
REVDAT   1   23-NOV-04 1WPM    0                                                
JRNL        AUTH   I.P.FABRICHNIY,L.LEHTIO,A.SALMINEN,A.B.ZYRYANOV,A.A.BAYKOV,  
JRNL        AUTH 2 R.LAHTI,A.GOLDMAN                                            
JRNL        TITL   STRUCTURAL STUDIES OF METAL IONS IN FAMILY II                
JRNL        TITL 2 PYROPHOSPHATASES: THE REQUIREMENT FOR A JANUS ION            
JRNL        REF    BIOCHEMISTRY                  V.  43 14403 2004              
JRNL        REFN                   ISSN 0006-2960                               
JRNL        PMID   15533045                                                     
JRNL        DOI    10.1021/BI0484973                                            
REMARK   2                                                                      
REMARK   2 RESOLUTION.    2.05 ANGSTROMS.                                       
REMARK   3                                                                      
REMARK   3 REFINEMENT.                                                          
REMARK   3   PROGRAM     : REFMAC 5.1.24                                        
REMARK   3   AUTHORS     : MURSHUDOV,VAGIN,DODSON                               
REMARK   3                                                                      
REMARK   3    REFINEMENT TARGET : MAXIMUM LIKELIHOOD                            
REMARK   3                                                                      
REMARK   3  DATA USED IN REFINEMENT.                                            
REMARK   3   RESOLUTION RANGE HIGH (ANGSTROMS) : 2.05                           
REMARK   3   RESOLUTION RANGE LOW  (ANGSTROMS) : 30.00                          
REMARK   3   DATA CUTOFF            (SIGMA(F)) : 0.000                          
REMARK   3   COMPLETENESS FOR RANGE        (%) : 88.0                           
REMARK   3   NUMBER OF REFLECTIONS             : 54348                          
REMARK   3                                                                      
REMARK   3  FIT TO DATA USED IN REFINEMENT.                                     
REMARK   3   CROSS-VALIDATION METHOD          : THROUGHOUT                      
REMARK   3   FREE R VALUE TEST SET SELECTION  : RANDOM                          
REMARK   3   R VALUE     (WORKING + TEST SET) : 0.192                           
REMARK   3   R VALUE            (WORKING SET) : 0.189                           
REMARK   3   FREE R VALUE                     : 0.248                           
REMARK   3   FREE R VALUE TEST SET SIZE   (%) : 5.200                           
REMARK   3   FREE R VALUE TEST SET COUNT      : 2992                            
REMARK   3                                                                      
REMARK   3  FIT IN THE HIGHEST RESOLUTION BIN.                                  
REMARK   3   TOTAL NUMBER OF BINS USED           : 20                           
REMARK   3   BIN RESOLUTION RANGE HIGH       (A) : 2.05                         
REMARK   3   BIN RESOLUTION RANGE LOW        (A) : 2.10                         
REMARK   3   REFLECTION IN BIN     (WORKING SET) : 3415                         
REMARK   3   BIN COMPLETENESS (WORKING+TEST) (%) : NULL                         
REMARK   3   BIN R VALUE           (WORKING SET) : 0.2740                       
REMARK   3   BIN FREE R VALUE SET COUNT          : 124                          
REMARK   3   BIN FREE R VALUE                    : 0.3190                       
REMARK   3                                                                      
REMARK   3  NUMBER OF NON-HYDROGEN ATOMS USED IN REFINEMENT.                    
REMARK   3   PROTEIN ATOMS            : 4744                                    
REMARK   3   NUCLEIC ACID ATOMS       : 0                                       
REMARK   3   HETEROGEN ATOMS          : 59                                      
REMARK   3   SOLVENT ATOMS            : 538                                     
REMARK   3                                                                      
REMARK   3  B VALUES.                                                           
REMARK   3   FROM WILSON PLOT           (A**2) : NULL                           
REMARK   3   MEAN B VALUE      (OVERALL, A**2) : 34.41                          
REMARK   3   OVERALL ANISOTROPIC B VALUE.                                       
REMARK   3    B11 (A**2) : -1.58000                                             
REMARK   3    B22 (A**2) : 2.55000                                              
REMARK   3    B33 (A**2) : -0.97000                                             
REMARK   3    B12 (A**2) : 0.00000                                              
REMARK   3    B13 (A**2) : 0.00000                                              
REMARK   3    B23 (A**2) : 0.00000                                              
REMARK   3                                                                      
REMARK   3  ESTIMATED OVERALL COORDINATE ERROR.                                 
REMARK   3   ESU BASED ON R VALUE                            (A): 0.166         
REMARK   3   ESU BASED ON FREE R VALUE                       (A): 0.169         
REMARK   3   ESU BASED ON MAXIMUM LIKELIHOOD                 (A): 0.123         
REMARK   3   ESU FOR B VALUES BASED ON MAXIMUM LIKELIHOOD (A**2): 4.733         
REMARK   3                                                                      
REMARK   3 CORRELATION COEFFICIENTS.                                            
REMARK   3   CORRELATION COEFFICIENT FO-FC      : 0.948                         
REMARK   3   CORRELATION COEFFICIENT FO-FC FREE : 0.903                         
REMARK   3                                                                      
REMARK   3  RMS DEVIATIONS FROM IDEAL VALUES        COUNT    RMS    WEIGHT      
REMARK   3   BOND LENGTHS REFINED ATOMS        (A):  4873 ; 0.016 ; 0.022       
REMARK   3   BOND LENGTHS OTHERS               (A):  NULL ;  NULL ;  NULL       
REMARK   3   BOND ANGLES REFINED ATOMS   (DEGREES):  6585 ; 1.533 ; 1.985       
REMARK   3   BOND ANGLES OTHERS          (DEGREES):  NULL ;  NULL ;  NULL       
REMARK   3   TORSION ANGLES, PERIOD 1    (DEGREES):   618 ; 5.946 ; 5.000       
REMARK   3   TORSION ANGLES, PERIOD 2    (DEGREES):  NULL ;  NULL ;  NULL       
REMARK   3   TORSION ANGLES, PERIOD 3    (DEGREES):  NULL ;  NULL ;  NULL       
REMARK   3   TORSION ANGLES, PERIOD 4    (DEGREES):  NULL ;  NULL ;  NULL       
REMARK   3   CHIRAL-CENTER RESTRAINTS       (A**3):   793 ; 0.105 ; 0.200       
REMARK   3   GENERAL PLANES REFINED ATOMS      (A):  3534 ; 0.007 ; 0.020       
REMARK   3   GENERAL PLANES OTHERS             (A):  NULL ;  NULL ;  NULL       
REMARK   3   NON-BONDED CONTACTS REFINED ATOMS (A):  2388 ; 0.174 ; 0.100       
REMARK   3   NON-BONDED CONTACTS OTHERS        (A):  NULL ;  NULL ;  NULL       
REMARK   3   NON-BONDED TORSION REFINED ATOMS  (A):  NULL ;  NULL ;  NULL       
REMARK   3   NON-BONDED TORSION OTHERS         (A):  NULL ;  NULL ;  NULL       
REMARK   3   H-BOND (X...Y) REFINED ATOMS      (A):   877 ; 0.127 ; 0.100       
REMARK   3   H-BOND (X...Y) OTHERS             (A):  NULL ;  NULL ;  NULL       
REMARK   3   POTENTIAL METAL-ION REFINED ATOMS (A):  NULL ;  NULL ;  NULL       
REMARK   3   POTENTIAL METAL-ION OTHERS        (A):  NULL ;  NULL ;  NULL       
REMARK   3   SYMMETRY VDW REFINED ATOMS        (A):    28 ; 0.144 ; 0.100       
REMARK   3   SYMMETRY VDW OTHERS               (A):  NULL ;  NULL ;  NULL       
REMARK   3   SYMMETRY H-BOND REFINED ATOMS     (A):    24 ; 0.166 ; 0.100       
REMARK   3   SYMMETRY H-BOND OTHERS            (A):  NULL ;  NULL ;  NULL       
REMARK   3   SYMMETRY METAL-ION REFINED ATOMS  (A):  NULL ;  NULL ;  NULL       
REMARK   3   SYMMETRY METAL-ION OTHERS         (A):  NULL ;  NULL ;  NULL       
REMARK   3                                                                      
REMARK   3  ISOTROPIC THERMAL FACTOR RESTRAINTS.     COUNT   RMS    WEIGHT      
REMARK   3   MAIN-CHAIN BOND REFINED ATOMS  (A**2):  3080 ; 0.882 ; 1.500       
REMARK   3   MAIN-CHAIN BOND OTHER ATOMS    (A**2):  NULL ;  NULL ;  NULL       
REMARK   3   MAIN-CHAIN ANGLE REFINED ATOMS (A**2):  4977 ; 1.665 ; 2.000       
REMARK   3   MAIN-CHAIN ANGLE OTHER ATOMS   (A**2):  NULL ;  NULL ;  NULL       
REMARK   3   SIDE-CHAIN BOND REFINED ATOMS  (A**2):  1793 ; 2.771 ; 3.000       
REMARK   3   SIDE-CHAIN BOND OTHER ATOMS    (A**2):  NULL ;  NULL ;  NULL       
REMARK   3   SIDE-CHAIN ANGLE REFINED ATOMS (A**2):  1608 ; 4.797 ; 4.500       
REMARK   3   SIDE-CHAIN ANGLE OTHER ATOMS   (A**2):  NULL ;  NULL ;  NULL       
REMARK   3   LONG RANGE B REFINED ATOMS     (A**2):  NULL ;  NULL ;  NULL       
REMARK   3   LONG RANGE B OTHER ATOMS       (A**2):  NULL ;  NULL ;  NULL       
REMARK   3                                                                      
REMARK   3 ANISOTROPIC THERMAL FACTOR RESTRAINTS.    COUNT   RMS   WEIGHT       
REMARK   3   RIGID-BOND RESTRAINTS          (A**2):  NULL ;  NULL ;  NULL       
REMARK   3   SPHERICITY; FREE ATOMS         (A**2):  NULL ;  NULL ;  NULL       
REMARK   3   SPHERICITY; BONDED ATOMS       (A**2):  NULL ;  NULL ;  NULL       
REMARK   3                                                                      
REMARK   3  NCS RESTRAINTS STATISTICS                                           
REMARK   3   NUMBER OF DIFFERENT NCS GROUPS : NULL                              
REMARK   3                                                                      
REMARK   3  TLS DETAILS                                                         
REMARK   3   NUMBER OF TLS GROUPS  : NULL                                       
REMARK   3                                                                      
REMARK   3  BULK SOLVENT MODELLING.                                             
REMARK   3   METHOD USED : BABINET MODEL WITH MASK                              
REMARK   3   PARAMETERS FOR MASK CALCULATION                                    
REMARK   3   VDW PROBE RADIUS   : 1.40                                          
REMARK   3   ION PROBE RADIUS   : 0.80                                          
REMARK   3   SHRINKAGE RADIUS   : 0.80                                          
REMARK   3                                                                      
REMARK   3  OTHER REFINEMENT REMARKS: NULL                                      
REMARK   4                                                                      
REMARK   4 1WPM COMPLIES WITH FORMAT V. 3.30, 13-JUL-11                         
REMARK 100                                                                      
REMARK 100 THIS ENTRY HAS BEEN PROCESSED BY PDBJ ON 10-SEP-04.                  
REMARK 100 THE DEPOSITION ID IS D_1000023855.                                   
REMARK 200                                                                      
REMARK 200 EXPERIMENTAL DETAILS                                                 
REMARK 200  EXPERIMENT TYPE                : X-RAY DIFFRACTION                  
REMARK 200  DATE OF DATA COLLECTION        : 08-AUG-03                          
REMARK 200  TEMPERATURE           (KELVIN) : 100                                
REMARK 200  PH                             : 7.5                                
REMARK 200  NUMBER OF CRYSTALS USED        : 1                                  
REMARK 200                                                                      
REMARK 200  SYNCHROTRON              (Y/N) : Y                                  
REMARK 200  RADIATION SOURCE               : EMBL/DESY, HAMBURG                 
REMARK 200  BEAMLINE                       : X11                                
REMARK 200  X-RAY GENERATOR MODEL          : NULL                               
REMARK 200  MONOCHROMATIC OR LAUE    (M/L) : M                                  
REMARK 200  WAVELENGTH OR RANGE        (A) : 0.812                              
REMARK 200  MONOCHROMATOR                  : NULL                               
REMARK 200  OPTICS                         : NULL                               
REMARK 200                                                                      
REMARK 200  DETECTOR TYPE                  : CCD                                
REMARK 200  DETECTOR MANUFACTURER          : MARRESEARCH                        
REMARK 200  INTENSITY-INTEGRATION SOFTWARE : MAR                                
REMARK 200  DATA SCALING SOFTWARE          : SCALEPACK                          
REMARK 200                                                                      
REMARK 200  NUMBER OF UNIQUE REFLECTIONS   : 64380                              
REMARK 200  RESOLUTION RANGE HIGH      (A) : 2.050                              
REMARK 200  RESOLUTION RANGE LOW       (A) : 30.000                             
REMARK 200  REJECTION CRITERIA  (SIGMA(I)) : -3.000                             
REMARK 200                                                                      
REMARK 200 OVERALL.                                                             
REMARK 200  COMPLETENESS FOR RANGE     (%) : 98.8                               
REMARK 200  DATA REDUNDANCY                : NULL                               
REMARK 200  R MERGE                    (I) : NULL                               
REMARK 200  R SYM                      (I) : NULL                               
REMARK 200  <I/SIGMA(I)> FOR THE DATA SET  : NULL                               
REMARK 200                                                                      
REMARK 200 IN THE HIGHEST RESOLUTION SHELL.                                     
REMARK 200  HIGHEST RESOLUTION SHELL, RANGE HIGH (A) : 2.05                     
REMARK 200  HIGHEST RESOLUTION SHELL, RANGE LOW  (A) : 2.08                     
REMARK 200  COMPLETENESS FOR SHELL     (%) : 94.1                               
REMARK 200  DATA REDUNDANCY IN SHELL       : NULL                               
REMARK 200  R MERGE FOR SHELL          (I) : NULL                               
REMARK 200  R SYM FOR SHELL            (I) : NULL                               
REMARK 200  <I/SIGMA(I)> FOR SHELL         : NULL                               
REMARK 200                                                                      
REMARK 200 DIFFRACTION PROTOCOL: SINGLE WAVELENGTH                              
REMARK 200 METHOD USED TO DETERMINE THE STRUCTURE: MOLECULAR REPLACEMENT        
REMARK 200 SOFTWARE USED: CNS                                                   
REMARK 200 STARTING MODEL: NULL                                                 
REMARK 200                                                                      
REMARK 200 REMARK: NULL                                                         
REMARK 280                                                                      
REMARK 280 CRYSTAL                                                              
REMARK 280 SOLVENT CONTENT, VS   (%): 67.00                                     
REMARK 280 MATTHEWS COEFFICIENT, VM (ANGSTROMS**3/DA): 3.80                     
REMARK 280                                                                      
REMARK 280 CRYSTALLIZATION CONDITIONS: HEPES, AMMONIUM SULPHATE, PEG-400, PH    
REMARK 280  7.5, VAPOR DIFFUSION, SITTING DROP, TEMPERATURE 277K                
REMARK 290                                                                      
REMARK 290 CRYSTALLOGRAPHIC SYMMETRY                                            
REMARK 290 SYMMETRY OPERATORS FOR SPACE GROUP: P 21 21 21                       
REMARK 290                                                                      
REMARK 290      SYMOP   SYMMETRY                                                
REMARK 290     NNNMMM   OPERATOR                                                
REMARK 290       1555   X,Y,Z                                                   
REMARK 290       2555   -X+1/2,-Y,Z+1/2                                         
REMARK 290       3555   -X,Y+1/2,-Z+1/2                                         
REMARK 290       4555   X+1/2,-Y+1/2,-Z                                         
REMARK 290                                                                      
REMARK 290     WHERE NNN -> OPERATOR NUMBER                                     
REMARK 290           MMM -> TRANSLATION VECTOR                                  
REMARK 290                                                                      
REMARK 290 CRYSTALLOGRAPHIC SYMMETRY TRANSFORMATIONS                            
REMARK 290 THE FOLLOWING TRANSFORMATIONS OPERATE ON THE ATOM/HETATM             
REMARK 290 RECORDS IN THIS ENTRY TO PRODUCE CRYSTALLOGRAPHICALLY                
REMARK 290 RELATED MOLECULES.                                                   
REMARK 290   SMTRY1   1  1.000000  0.000000  0.000000        0.00000            
REMARK 290   SMTRY2   1  0.000000  1.000000  0.000000        0.00000            
REMARK 290   SMTRY3   1  0.000000  0.000000  1.000000        0.00000            
REMARK 290   SMTRY1   2 -1.000000  0.000000  0.000000       29.83750            
REMARK 290   SMTRY2   2  0.000000 -1.000000  0.000000        0.00000            
REMARK 290   SMTRY3   2  0.000000  0.000000  1.000000       72.49450            
REMARK 290   SMTRY1   3 -1.000000  0.000000  0.000000        0.00000            
REMARK 290   SMTRY2   3  0.000000  1.000000  0.000000       58.64650            
REMARK 290   SMTRY3   3  0.000000  0.000000 -1.000000       72.49450            
REMARK 290   SMTRY1   4  1.000000  0.000000  0.000000       29.83750            
REMARK 290   SMTRY2   4  0.000000 -1.000000  0.000000       58.64650            
REMARK 290   SMTRY3   4  0.000000  0.000000 -1.000000        0.00000            
REMARK 290                                                                      
REMARK 290 REMARK: NULL                                                         
REMARK 300                                                                      
REMARK 300 BIOMOLECULE: 1                                                       
REMARK 300 SEE REMARK 350 FOR THE AUTHOR PROVIDED AND/OR PROGRAM                
REMARK 300 GENERATED ASSEMBLY INFORMATION FOR THE STRUCTURE IN                  
REMARK 300 THIS ENTRY. THE REMARK MAY ALSO PROVIDE INFORMATION ON               
REMARK 300 BURIED SURFACE AREA.                                                 
REMARK 350                                                                      
REMARK 350 COORDINATES FOR A COMPLETE MULTIMER REPRESENTING THE KNOWN           
REMARK 350 BIOLOGICALLY SIGNIFICANT OLIGOMERIZATION STATE OF THE                
REMARK 350 MOLECULE CAN BE GENERATED BY APPLYING BIOMT TRANSFORMATIONS          
REMARK 350 GIVEN BELOW.  BOTH NON-CRYSTALLOGRAPHIC AND                          
REMARK 350 CRYSTALLOGRAPHIC OPERATIONS ARE GIVEN.                               
REMARK 350                                                                      
REMARK 350 BIOMOLECULE: 1                                                       
REMARK 350 AUTHOR DETERMINED BIOLOGICAL UNIT: DIMERIC                           
REMARK 350 APPLY THE FOLLOWING TO CHAINS: A, B                                  
REMARK 350   BIOMT1   1  1.000000  0.000000  0.000000        0.00000            
REMARK 350   BIOMT2   1  0.000000  1.000000  0.000000        0.00000            
REMARK 350   BIOMT3   1  0.000000  0.000000  1.000000        0.00000            
REMARK 465                                                                      
REMARK 465 MISSING RESIDUES                                                     
REMARK 465 THE FOLLOWING RESIDUES WERE NOT LOCATED IN THE                       
REMARK 465 EXPERIMENT. (M=MODEL NUMBER; RES=RESIDUE NAME; C=CHAIN               
REMARK 465 IDENTIFIER; SSSEQ=SEQUENCE NUMBER; I=INSERTION CODE.)                
REMARK 465                                                                      
REMARK 465   M RES C SSSEQI                                                     
REMARK 465     MET A     1                                                      
REMARK 465     GLU A   309                                                      
REMARK 465     GLU B   309                                                      
REMARK 500                                                                      
REMARK 500 GEOMETRY AND STEREOCHEMISTRY                                         
REMARK 500 SUBTOPIC: COVALENT BOND ANGLES                                       
REMARK 500                                                                      
REMARK 500 THE STEREOCHEMICAL PARAMETERS OF THE FOLLOWING RESIDUES              
REMARK 500 HAVE VALUES WHICH DEVIATE FROM EXPECTED VALUES BY MORE               
REMARK 500 THAN 6*RMSD (M=MODEL NUMBER; RES=RESIDUE NAME; C=CHAIN               
REMARK 500 IDENTIFIER; SSEQ=SEQUENCE NUMBER; I=INSERTION CODE).                 
REMARK 500                                                                      
REMARK 500 STANDARD TABLE:                                                      
REMARK 500 FORMAT: (10X,I3,1X,A3,1X,A1,I4,A1,3(1X,A4,2X),12X,F5.1)              
REMARK 500                                                                      
REMARK 500 EXPECTED VALUES PROTEIN: ENGH AND HUBER, 1999                        
REMARK 500 EXPECTED VALUES NUCLEIC ACID: CLOWNEY ET AL 1996                     
REMARK 500                                                                      
REMARK 500  M RES CSSEQI ATM1   ATM2   ATM3                                     
REMARK 500    ASP A  25   CB  -  CG  -  OD2 ANGL. DEV. =   6.0 DEGREES          
REMARK 500    ARG A  99   NE  -  CZ  -  NH2 ANGL. DEV. =  -3.7 DEGREES          
REMARK 500    ASP B  25   CB  -  CG  -  OD2 ANGL. DEV. =   5.5 DEGREES          
REMARK 500    ASP B 176   CB  -  CG  -  OD2 ANGL. DEV. =   5.9 DEGREES          
REMARK 500    ASP B 190   CB  -  CG  -  OD2 ANGL. DEV. =   5.7 DEGREES          
REMARK 500    ASP B 248   CB  -  CG  -  OD2 ANGL. DEV. =   5.6 DEGREES          
REMARK 500    ASP B 256   CB  -  CG  -  OD2 ANGL. DEV. =   6.2 DEGREES          
REMARK 500                                                                      
REMARK 500 REMARK: NULL                                                         
REMARK 500                                                                      
REMARK 500 GEOMETRY AND STEREOCHEMISTRY                                         
REMARK 500 SUBTOPIC: TORSION ANGLES                                             
REMARK 500                                                                      
REMARK 500 TORSION ANGLES OUTSIDE THE EXPECTED RAMACHANDRAN REGIONS:            
REMARK 500 (M=MODEL NUMBER; RES=RESIDUE NAME; C=CHAIN IDENTIFIER;               
REMARK 500 SSEQ=SEQUENCE NUMBER; I=INSERTION CODE).                             
REMARK 500                                                                      
REMARK 500 STANDARD TABLE:                                                      
REMARK 500 FORMAT:(10X,I3,1X,A3,1X,A1,I4,A1,4X,F7.2,3X,F7.2)                    
REMARK 500                                                                      
REMARK 500 EXPECTED VALUES: GJ KLEYWEGT AND TA JONES (1996). PHI/PSI-           
REMARK 500 CHOLOGY: RAMACHANDRAN REVISITED. STRUCTURE 4, 1395 - 1400            
REMARK 500                                                                      
REMARK 500  M RES CSSEQI        PSI       PHI                                   
REMARK 500    ASN A  11       71.48     47.69                                   
REMARK 500    HIS A  97       21.27   -149.02                                   
REMARK 500    ASN B  77      -33.12   -143.04                                   
REMARK 500    SER B  82     -165.06   -101.69                                   
REMARK 500    HIS B  97       16.94   -148.87                                   
REMARK 500    ASP B 203       58.63   -148.36                                   
REMARK 500    ASP B 223       96.92   -161.79                                   
REMARK 500    VAL B 299      -60.04   -107.88                                   
REMARK 500                                                                      
REMARK 500 REMARK: NULL                                                         
REMARK 800                                                                      
REMARK 800 SITE                                                                 
REMARK 800 SITE_IDENTIFIER: AC1                                                 
REMARK 800 EVIDENCE_CODE: SOFTWARE                                              
REMARK 800 SITE_DESCRIPTION: BINDING SITE FOR RESIDUE SO4 A 701                 
REMARK 800                                                                      
REMARK 800 SITE_IDENTIFIER: AC2                                                 
REMARK 800 EVIDENCE_CODE: SOFTWARE                                              
REMARK 800 SITE_DESCRIPTION: BINDING SITE FOR RESIDUE SO4 B 702                 
REMARK 800                                                                      
REMARK 800 SITE_IDENTIFIER: AC3                                                 
REMARK 800 EVIDENCE_CODE: SOFTWARE                                              
REMARK 800 SITE_DESCRIPTION: BINDING SITE FOR RESIDUE SO4 A 703                 
REMARK 800                                                                      
REMARK 800 SITE_IDENTIFIER: AC4                                                 
REMARK 800 EVIDENCE_CODE: SOFTWARE                                              
REMARK 800 SITE_DESCRIPTION: BINDING SITE FOR RESIDUE SO4 B 704                 
REMARK 800                                                                      
REMARK 800 SITE_IDENTIFIER: AC5                                                 
REMARK 800 EVIDENCE_CODE: SOFTWARE                                              
REMARK 800 SITE_DESCRIPTION: BINDING SITE FOR RESIDUE PG4 B 601                 
REMARK 800                                                                      
REMARK 800 SITE_IDENTIFIER: AC6                                                 
REMARK 800 EVIDENCE_CODE: SOFTWARE                                              
REMARK 800 SITE_DESCRIPTION: BINDING SITE FOR RESIDUE PG4 B 602                 
REMARK 800                                                                      
REMARK 800 SITE_IDENTIFIER: AC7                                                 
REMARK 800 EVIDENCE_CODE: SOFTWARE                                              
REMARK 800 SITE_DESCRIPTION: BINDING SITE FOR RESIDUE PG4 A 603                 
REMARK 900                                                                      
REMARK 900 RELATED ENTRIES                                                      
REMARK 900 RELATED ID: 1WPN   RELATED DB: PDB                                   
REMARK 900 N-TERMINAL CORE OF B. SUBTILIS PPASE                                 
REMARK 900 RELATED ID: 1WPP   RELATED DB: PDB                                   
REMARK 900 STREPTOCOCCUS GORDONII PPASE COMPLEXED WITH ZINC                     
DBREF  1WPM A    1   309  UNP    P37487   PPAC_BACSU       1    309             
DBREF  1WPM B    1   309  UNP    P37487   PPAC_BACSU       1    309             
SEQRES   1 A  309  MET GLU LYS ILE LEU ILE PHE GLY HIS GLN ASN PRO ASP          
SEQRES   2 A  309  THR ASP THR ILE CYS SER ALA ILE ALA TYR ALA ASP LEU          
SEQRES   3 A  309  LYS ASN LYS LEU GLY PHE ASN ALA GLU PRO VAL ARG LEU          
SEQRES   4 A  309  GLY GLN VAL ASN GLY GLU THR GLN TYR ALA LEU ASP TYR          
SEQRES   5 A  309  PHE LYS GLN GLU SER PRO ARG LEU VAL GLU THR ALA ALA          
SEQRES   6 A  309  ASN GLU VAL ASN GLY VAL ILE LEU VAL ASP HIS ASN GLU          
SEQRES   7 A  309  ARG GLN GLN SER ILE LYS ASP ILE GLU GLU VAL GLN VAL          
SEQRES   8 A  309  LEU GLU VAL ILE ASP HIS HIS ARG ILE ALA ASN PHE GLU          
SEQRES   9 A  309  THR ALA GLU PRO LEU TYR TYR ARG ALA GLU PRO VAL GLY          
SEQRES  10 A  309  CYS THR ALA THR ILE LEU ASN LYS MET TYR LYS GLU ASN          
SEQRES  11 A  309  ASN VAL LYS ILE GLU LYS GLU ILE ALA GLY LEU MET LEU          
SEQRES  12 A  309  SER ALA ILE ILE SER ASP SER LEU LEU PHE LYS SER PRO          
SEQRES  13 A  309  THR CYS THR ASP GLN ASP VAL ALA ALA ALA LYS GLU LEU          
SEQRES  14 A  309  ALA GLU ILE ALA GLY VAL ASP ALA GLU GLU TYR GLY LEU          
SEQRES  15 A  309  ASN MET LEU LYS ALA GLY ALA ASP LEU SER LYS LYS THR          
SEQRES  16 A  309  VAL GLU GLU LEU ILE SER LEU ASP ALA LYS GLU PHE THR          
SEQRES  17 A  309  LEU GLY SER LYS LYS VAL GLU ILE ALA GLN VAL ASN THR          
SEQRES  18 A  309  VAL ASP ILE GLU ASP VAL LYS LYS ARG GLN ALA GLU LEU          
SEQRES  19 A  309  GLU ALA VAL ILE SER LYS VAL VAL ALA GLU LYS ASN LEU          
SEQRES  20 A  309  ASP LEU PHE LEU LEU VAL ILE THR ASP ILE LEU GLU ASN          
SEQRES  21 A  309  ASP SER LEU ALA LEU ALA ILE GLY ASN GLU ALA ALA LYS          
SEQRES  22 A  309  VAL GLU LYS ALA PHE ASN VAL THR LEU GLU ASN ASN THR          
SEQRES  23 A  309  ALA LEU LEU LYS GLY VAL VAL SER ARG LYS LYS GLN VAL          
SEQRES  24 A  309  VAL PRO VAL LEU THR ASP ALA MET ALA GLU                      
SEQRES   1 B  309  MET GLU LYS ILE LEU ILE PHE GLY HIS GLN ASN PRO ASP          
SEQRES   2 B  309  THR ASP THR ILE CYS SER ALA ILE ALA TYR ALA ASP LEU          
SEQRES   3 B  309  LYS ASN LYS LEU GLY PHE ASN ALA GLU PRO VAL ARG LEU          
SEQRES   4 B  309  GLY GLN VAL ASN GLY GLU THR GLN TYR ALA LEU ASP TYR          
SEQRES   5 B  309  PHE LYS GLN GLU SER PRO ARG LEU VAL GLU THR ALA ALA          
SEQRES   6 B  309  ASN GLU VAL ASN GLY VAL ILE LEU VAL ASP HIS ASN GLU          
SEQRES   7 B  309  ARG GLN GLN SER ILE LYS ASP ILE GLU GLU VAL GLN VAL          
SEQRES   8 B  309  LEU GLU VAL ILE ASP HIS HIS ARG ILE ALA ASN PHE GLU          
SEQRES   9 B  309  THR ALA GLU PRO LEU TYR TYR ARG ALA GLU PRO VAL GLY          
SEQRES  10 B  309  CYS THR ALA THR ILE LEU ASN LYS MET TYR LYS GLU ASN          
SEQRES  11 B  309  ASN VAL LYS ILE GLU LYS GLU ILE ALA GLY LEU MET LEU          
SEQRES  12 B  309  SER ALA ILE ILE SER ASP SER LEU LEU PHE LYS SER PRO          
SEQRES  13 B  309  THR CYS THR ASP GLN ASP VAL ALA ALA ALA LYS GLU LEU          
SEQRES  14 B  309  ALA GLU ILE ALA GLY VAL ASP ALA GLU GLU TYR GLY LEU          
SEQRES  15 B  309  ASN MET LEU LYS ALA GLY ALA ASP LEU SER LYS LYS THR          
SEQRES  16 B  309  VAL GLU GLU LEU ILE SER LEU ASP ALA LYS GLU PHE THR          
SEQRES  17 B  309  LEU GLY SER LYS LYS VAL GLU ILE ALA GLN VAL ASN THR          
SEQRES  18 B  309  VAL ASP ILE GLU ASP VAL LYS LYS ARG GLN ALA GLU LEU          
SEQRES  19 B  309  GLU ALA VAL ILE SER LYS VAL VAL ALA GLU LYS ASN LEU          
SEQRES  20 B  309  ASP LEU PHE LEU LEU VAL ILE THR ASP ILE LEU GLU ASN          
SEQRES  21 B  309  ASP SER LEU ALA LEU ALA ILE GLY ASN GLU ALA ALA LYS          
SEQRES  22 B  309  VAL GLU LYS ALA PHE ASN VAL THR LEU GLU ASN ASN THR          
SEQRES  23 B  309  ALA LEU LEU LYS GLY VAL VAL SER ARG LYS LYS GLN VAL          
SEQRES  24 B  309  VAL PRO VAL LEU THR ASP ALA MET ALA GLU                      
HET    SO4  A 701       5                                                       
HET    SO4  A 703       5                                                       
HET    PG4  A 603      13                                                       
HET    SO4  B 702       5                                                       
HET    SO4  B 704       5                                                       
HET    PG4  B 601      13                                                       
HET    PG4  B 602      13                                                       
HETNAM     SO4 SULFATE ION                                                      
HETNAM     PG4 TETRAETHYLENE GLYCOL                                             
FORMUL   3  SO4    4(O4 S 2-)                                                   
FORMUL   5  PG4    3(C8 H18 O5)                                                 
FORMUL  10  HOH   *538(H2 O)                                                    
HELIX    1   1 ASP A   13  LEU A   30  1                                  18    
HELIX    2   2 ASN A   43  PHE A   53  1                                  11    
HELIX    3   3 GLU A   78  SER A   82  5                                   5    
HELIX    4   4 ASP A   85  VAL A   89  5                                   5    
HELIX    5   5 CYS A  118  ASN A  130  1                                  13    
HELIX    6   6 GLU A  135  LEU A  151  1                                  17    
HELIX    7   7 THR A  159  GLY A  174  1                                  16    
HELIX    8   8 ASP A  176  ALA A  189  1                                  14    
HELIX    9   9 THR A  195  ILE A  200  1                                   6    
HELIX   10  10 ASP A  223  LYS A  229  1                                   7    
HELIX   11  11 ARG A  230  LYS A  245  1                                  16    
HELIX   12  12 ALA A  272  ASN A  279  1                                   8    
HELIX   13  13 SER A  294  VAL A  299  1                                   6    
HELIX   14  14 VAL A  299  ALA A  308  1                                  10    
HELIX   15  15 ASP B   13  LEU B   30  1                                  18    
HELIX   16  16 ASN B   43  PHE B   53  1                                  11    
HELIX   17  17 GLU B   78  SER B   82  5                                   5    
HELIX   18  18 ASP B   85  VAL B   89  5                                   5    
HELIX   19  19 CYS B  118  ASN B  130  1                                  13    
HELIX   20  20 GLU B  135  LEU B  151  1                                  17    
HELIX   21  21 THR B  159  GLY B  174  1                                  16    
HELIX   22  22 ASP B  176  ASP B  190  1                                  15    
HELIX   23  23 THR B  195  LEU B  202  1                                   8    
HELIX   24  24 ILE B  224  LYS B  229  1                                   6    
HELIX   25  25 ARG B  230  LYS B  245  1                                  16    
HELIX   26  26 ALA B  271  ASN B  279  1                                   9    
HELIX   27  27 SER B  294  VAL B  299  1                                   6    
HELIX   28  28 VAL B  299  ALA B  308  1                                  10    
SHEET    1   A12 ARG A  59  LEU A  60  0                                        
SHEET    2   A12 ASN A  33  ARG A  38  1  N  ARG A  38   O  ARG A  59           
SHEET    3   A12 LYS A   3  PHE A   7  1  N  ILE A   6   O  VAL A  37           
SHEET    4   A12 GLY A  70  VAL A  74  1  O  ILE A  72   N  LEU A   5           
SHEET    5   A12 GLN A  90  ASP A  96  1  O  LEU A  92   N  VAL A  71           
SHEET    6   A12 TYR A 110  ALA A 113  1  O  ARG A 112   N  VAL A  94           
SHEET    7   A12 TYR B 110  ALA B 113 -1  O  ALA B 113   N  TYR A 111           
SHEET    8   A12 GLN B  90  ASP B  96  1  N  VAL B  94   O  ARG B 112           
SHEET    9   A12 GLY B  70  VAL B  74  1  N  LEU B  73   O  ILE B  95           
SHEET   10   A12 ILE B   4  PHE B   7  1  N  LEU B   5   O  ILE B  72           
SHEET   11   A12 ALA B  34  ARG B  38  1  O  VAL B  37   N  ILE B   6           
SHEET   12   A12 ARG B  59  LEU B  60  1  O  ARG B  59   N  ARG B  38           
SHEET    1   B 5 ALA A 204  LEU A 209  0                                        
SHEET    2   B 5 LYS A 212  THR A 221 -1  O  ILE A 216   N  LYS A 205           
SHEET    3   B 5 LEU A 249  ASP A 256  1  O  VAL A 253   N  ALA A 217           
SHEET    4   B 5 ASP A 261  ILE A 267 -1  O  ASP A 261   N  ASP A 256           
SHEET    5   B 5 THR A 286  LEU A 289 -1  O  LEU A 289   N  SER A 262           
SHEET    1   C 5 ALA B 204  LEU B 209  0                                        
SHEET    2   C 5 LYS B 212  THR B 221 -1  O  LYS B 212   N  LEU B 209           
SHEET    3   C 5 LEU B 249  ASP B 256  1  O  THR B 255   N  VAL B 219           
SHEET    4   C 5 ASP B 261  ILE B 267 -1  O  ASP B 261   N  ASP B 256           
SHEET    5   C 5 THR B 286  LEU B 289 -1  O  LEU B 289   N  SER B 262           
SITE     1 AC1  9 HIS A  98  LYS A 205  ARG A 295  LYS A 296                    
SITE     2 AC1  9 HOH A 714  HOH A 723  HOH A 757  HOH A 785                    
SITE     3 AC1  9 HOH A 786                                                     
SITE     1 AC2  9 HIS B  98  LYS B 205  ARG B 295  LYS B 296                    
SITE     2 AC2  9 HOH B 736  HOH B 767  HOH B 779  HOH B 831                    
SITE     3 AC2  9 HOH B 833                                                     
SITE     1 AC3  3 ARG A  38  GLN A  41  LEU A  60                               
SITE     1 AC4  4 ARG B  38  HOH B 763  HOH B1019  HOH B1029                    
SITE     1 AC5  9 TYR B  23  LYS B  27  LEU B  30  PHE B  32                    
SITE     2 AC5  9 GLU B  93  TYR B 110  ASN B 130  HOH B 850                    
SITE     3 AC5  9 HOH B 984                                                     
SITE     1 AC6  6 MET B   1  ASN B  33  GLU B 168  GLU B 171                    
SITE     2 AC6  6 HOH B 874  HOH B 964                                          
SITE     1 AC7  6 TYR A  23  LYS A  27  PHE A  32  GLU A  93                    
SITE     2 AC7  6 TYR A 110  HOH A 866                                          
CRYST1   59.675  117.293  144.989  90.00  90.00  90.00 P 21 21 21    8          
ORIGX1      1.000000  0.000000  0.000000        0.00000                         
ORIGX2      0.000000  1.000000  0.000000        0.00000                         
ORIGX3      0.000000  0.000000  1.000000        0.00000                         
SCALE1      0.016757  0.000000  0.000000        0.00000                         
SCALE2      0.000000  0.008526  0.000000        0.00000                         
SCALE3      0.000000  0.000000  0.006897        0.00000                         
ATOM      1  N   GLU A   2      23.704 144.170  36.783  1.00 52.12           N  
ATOM      2  CA  GLU A   2      22.821 143.609  37.849  1.00 51.89           C  
ATOM      3  C   GLU A   2      23.058 142.107  38.081  1.00 50.62           C  
ATOM      4  O   GLU A   2      23.041 141.650  39.233  1.00 51.64           O  
ATOM      5  CB  GLU A   2      21.332 143.932  37.588  1.00 52.81           C  
ATOM      6  CG  GLU A   2      20.347 142.755  37.664  1.00 55.98           C  
ATOM      7  CD  GLU A   2      18.980 143.154  38.202  1.00 62.32           C  
ATOM      8  OE1 GLU A   2      17.975 143.143  37.419  1.00 64.56           O  
ATOM      9  OE2 GLU A   2      18.906 143.476  39.412  1.00 63.81           O  
ATOM     10  N   LYS A   3      23.280 141.334  37.020  1.00 48.31           N  
ATOM     11  CA  LYS A   3      23.543 139.910  37.219  1.00 46.02           C  
ATOM     12  C   LYS A   3      25.041 139.750  37.534  1.00 44.55           C  
ATOM     13  O   LYS A   3      25.899 140.423  36.926  1.00 44.34           O  
ATOM     14  CB  LYS A   3      23.114 139.092  36.006  1.00 45.91           C  
ATOM     15  CG  LYS A   3      23.644 137.665  35.931  1.00 46.03           C  
ATOM     16  CD  LYS A   3      22.758 136.670  36.659  1.00 46.83           C  
ATOM     17  CE  LYS A   3      23.345 135.262  36.570  1.00 48.29           C  
ATOM     18  NZ  LYS A   3      22.991 134.445  35.341  1.00 47.96           N  
ATOM     19  N   ILE A   4      25.355 138.938  38.544  1.00 41.89           N  
ATOM     20  CA  ILE A   4      26.748 138.628  38.844  1.00 39.51           C  
ATOM     21  C   ILE A   4      26.930 137.124  38.925  1.00 37.27           C  
ATOM     22  O   ILE A   4      25.970 136.396  39.184  1.00 37.50           O  
ATOM     23  CB  ILE A   4      27.205 139.309  40.152  1.00 39.91           C  
ATOM     24  CG1 ILE A   4      26.577 138.664  41.392  1.00 40.43           C  
ATOM     25  CG2 ILE A   4      26.877 140.803  40.159  1.00 39.25           C  
ATOM     26  CD1 ILE A   4      26.726 139.530  42.653  1.00 40.46           C  
ATOM     27  N   LEU A   5      28.146 136.653  38.665  1.00 34.80           N  
ATOM     28  CA  LEU A   5      28.482 135.242  38.900  1.00 33.49           C  
ATOM     29  C   LEU A   5      29.324 135.123  40.175  1.00 32.69           C  
ATOM     30  O   LEU A   5      30.069 136.056  40.533  1.00 30.81           O  
ATOM     31  CB  LEU A   5      29.264 134.654  37.726  1.00 33.22           C  
ATOM     32  CG  LEU A   5      28.533 134.770  36.392  1.00 34.12           C  
ATOM     33  CD1 LEU A   5      29.356 134.145  35.289  1.00 36.00           C  
ATOM     34  CD2 LEU A   5      27.165 134.134  36.466  1.00 32.16           C  
ATOM     35  N   ILE A   6      29.179 133.989  40.850  1.00 30.94           N  
ATOM     36  CA  ILE A   6      29.932 133.724  42.046  1.00 31.12           C  
ATOM     37  C   ILE A   6      30.606 132.375  41.894  1.00 31.43           C  
ATOM     38  O   ILE A   6      29.916 131.392  41.664  1.00 31.35           O  
ATOM     39  CB  ILE A   6      29.025 133.661  43.282  1.00 30.78           C  
ATOM     40  CG1 ILE A   6      28.295 134.984  43.491  1.00 30.57           C  
ATOM     41  CG2 ILE A   6      29.867 133.257  44.533  1.00 29.42           C  
ATOM     42  CD1 ILE A   6      27.594 135.044  44.836  1.00 29.71           C  
ATOM     43  N   PHE A   7      31.935 132.321  42.011  1.00 30.14           N  
ATOM     44  CA  PHE A   7      32.614 131.052  41.856  1.00 30.07           C  
ATOM     45  C   PHE A   7      33.844 130.932  42.719  1.00 29.44           C  
ATOM     46  O   PHE A   7      34.456 131.930  43.080  1.00 29.51           O  
ATOM     47  CB  PHE A   7      33.042 130.813  40.396  1.00 29.14           C  
ATOM     48  CG  PHE A   7      33.657 132.008  39.734  1.00 29.62           C  
ATOM     49  CD1 PHE A   7      35.029 132.201  39.763  1.00 28.48           C  
ATOM     50  CD2 PHE A   7      32.871 132.936  39.071  1.00 26.63           C  
ATOM     51  CE1 PHE A   7      35.590 133.280  39.160  1.00 23.96           C  
ATOM     52  CE2 PHE A   7      33.437 134.010  38.471  1.00 27.07           C  
ATOM     53  CZ  PHE A   7      34.810 134.184  38.518  1.00 26.65           C  
ATOM     54  N   GLY A   8      34.217 129.686  42.973  1.00 28.62           N  
ATOM     55  CA  GLY A   8      35.494 129.349  43.549  1.00 27.83           C  
ATOM     56  C   GLY A   8      36.584 129.164  42.518  1.00 27.99           C  
ATOM     57  O   GLY A   8      36.541 129.735  41.425  1.00 27.00           O  
ATOM     58  N   HIS A   9      37.595 128.389  42.888  1.00 28.08           N  
ATOM     59  CA  HIS A   9      38.772 128.314  42.079  1.00 29.34           C  
ATOM     60  C   HIS A   9      38.634 127.190  41.025  1.00 30.97           C  
ATOM     61  O   HIS A   9      37.684 126.403  41.080  1.00 30.87           O  
ATOM     62  CB  HIS A   9      40.003 128.085  42.966  1.00 27.82           C  
ATOM     63  CG  HIS A   9      39.829 127.007  43.989  1.00 28.75           C  
ATOM     64  ND1 HIS A   9      39.771 125.665  43.668  1.00 29.63           N  
ATOM     65  CD2 HIS A   9      39.735 127.068  45.339  1.00 28.39           C  
ATOM     66  CE1 HIS A   9      39.628 124.946  44.768  1.00 27.98           C  
ATOM     67  NE2 HIS A   9      39.592 125.775  45.795  1.00 30.59           N  
ATOM     68  N   GLN A  10      39.600 127.139  40.100  1.00 32.20           N  
ATOM     69  CA  GLN A  10      39.823 126.008  39.208  1.00 33.94           C  
ATOM     70  C   GLN A  10      40.089 124.766  39.998  1.00 34.23           C  
ATOM     71  O   GLN A  10      40.582 124.846  41.127  1.00 34.75           O  
ATOM     72  CB  GLN A  10      41.055 126.265  38.336  1.00 34.68           C  
ATOM     73  CG  GLN A  10      40.998 127.579  37.631  1.00 39.59           C  
ATOM     74  CD  GLN A  10      40.966 127.444  36.144  1.00 48.27           C  
ATOM     75  OE1 GLN A  10      39.880 127.372  35.541  1.00 49.52           O  
ATOM     76  NE2 GLN A  10      42.164 127.413  35.522  1.00 53.14           N  
ATOM     77  N   ASN A  11      39.819 123.610  39.390  1.00 34.52           N  
ATOM     78  CA  ASN A  11      39.790 122.323  40.108  1.00 34.23           C  
ATOM     79  C   ASN A  11      38.981 122.427  41.379  1.00 34.22           C  
ATOM     80  O   ASN A  11      39.547 122.403  42.486  1.00 35.28           O  
ATOM     81  CB  ASN A  11      41.192 121.802  40.406  1.00 34.00           C  
ATOM     82  CG  ASN A  11      42.054 121.775  39.169  1.00 37.07           C  
ATOM     83  OD1 ASN A  11      41.620 121.266  38.131  1.00 39.08           O  
ATOM     84  ND2 ASN A  11      43.263 122.357  39.242  1.00 38.29           N  
ATOM     85  N   PRO A  12      37.668 122.535  41.214  1.00 33.79           N  
ATOM     86  CA  PRO A  12      36.756 122.735  42.339  1.00 33.62           C  
ATOM     87  C   PRO A  12      36.835 121.697  43.408  1.00 33.28           C  
ATOM     88  O   PRO A  12      36.910 120.511  43.091  1.00 34.01           O  
ATOM     89  CB  PRO A  12      35.365 122.674  41.698  1.00 33.79           C  
ATOM     90  CG  PRO A  12      35.547 122.722  40.235  1.00 33.68           C  
ATOM     91  CD  PRO A  12      36.966 122.503  39.918  1.00 33.60           C  
ATOM     92  N   ASP A  13      36.852 122.134  44.661  1.00 32.00           N  
ATOM     93  CA  ASP A  13      36.727 121.212  45.788  1.00 31.47           C  
ATOM     94  C   ASP A  13      35.449 121.621  46.534  1.00 29.93           C  
ATOM     95  O   ASP A  13      34.715 122.462  46.059  1.00 28.97           O  
ATOM     96  CB  ASP A  13      37.970 121.226  46.674  1.00 31.37           C  
ATOM     97  CG  ASP A  13      38.005 120.075  47.613  1.00 36.33           C  
ATOM     98  OD1 ASP A  13      38.819 120.081  48.584  1.00 38.07           O  
ATOM     99  OD2 ASP A  13      37.223 119.095  47.449  1.00 40.55           O  
ATOM    100  N   THR A  14      35.177 121.012  47.671  1.00 29.72           N  
ATOM    101  CA  THR A  14      33.857 121.091  48.271  1.00 30.66           C  
ATOM    102  C   THR A  14      33.511 122.492  48.774  1.00 30.05           C  
ATOM    103  O   THR A  14      32.420 122.977  48.533  1.00 29.73           O  
ATOM    104  CB  THR A  14      33.728 120.056  49.371  1.00 31.04           C  
ATOM    105  OG1 THR A  14      33.871 118.717  48.826  1.00 33.65           O  
ATOM    106  CG2 THR A  14      32.331 120.063  49.946  1.00 30.92           C  
ATOM    107  N   ASP A  15      34.464 123.161  49.418  1.00 30.01           N  
ATOM    108  CA  ASP A  15      34.231 124.564  49.822  1.00 29.70           C  
ATOM    109  C   ASP A  15      33.936 125.436  48.618  1.00 28.73           C  
ATOM    110  O   ASP A  15      32.996 126.217  48.624  1.00 28.74           O  
ATOM    111  CB  ASP A  15      35.451 125.079  50.590  1.00 29.33           C  
ATOM    112  CG  ASP A  15      35.191 126.388  51.309  1.00 32.36           C  
ATOM    113  OD1 ASP A  15      34.039 126.635  51.768  1.00 31.70           O  
ATOM    114  OD2 ASP A  15      36.119 127.200  51.504  1.00 33.01           O  
ATOM    115  N   THR A  16      34.727 125.281  47.559  1.00 29.20           N  
ATOM    116  CA  THR A  16      34.592 126.109  46.361  1.00 29.16           C  
ATOM    117  C   THR A  16      33.217 125.956  45.667  1.00 28.91           C  
ATOM    118  O   THR A  16      32.647 126.926  45.156  1.00 28.56           O  
ATOM    119  CB  THR A  16      35.766 125.757  45.405  1.00 30.50           C  
ATOM    120  OG1 THR A  16      36.769 126.772  45.490  1.00 31.68           O  
ATOM    121  CG2 THR A  16      35.340 125.813  43.903  1.00 29.53           C  
ATOM    122  N   ILE A  17      32.664 124.740  45.667  1.00 29.29           N  
ATOM    123  CA  ILE A  17      31.329 124.532  45.092  1.00 28.79           C  
ATOM    124  C   ILE A  17      30.239 124.977  46.076  1.00 28.74           C  
ATOM    125  O   ILE A  17      29.357 125.736  45.733  1.00 29.16           O  
ATOM    126  CB  ILE A  17      31.127 123.015  44.766  1.00 29.72           C  
ATOM    127  CG1 ILE A  17      32.120 122.558  43.682  1.00 28.59           C  
ATOM    128  CG2 ILE A  17      29.639 122.718  44.380  1.00 27.91           C  
ATOM    129  CD1 ILE A  17      31.818 123.152  42.334  1.00 29.01           C  
ATOM    130  N   CYS A  18      30.310 124.480  47.300  1.00 29.38           N  
ATOM    131  CA  CYS A  18      29.267 124.717  48.285  1.00 29.99           C  
ATOM    132  C   CYS A  18      29.127 126.186  48.726  1.00 30.53           C  
ATOM    133  O   CYS A  18      27.991 126.684  48.886  1.00 30.61           O  
ATOM    134  CB  CYS A  18      29.505 123.828  49.488  1.00 30.56           C  
ATOM    135  SG  CYS A  18      29.329 122.023  49.164  1.00 33.86           S  
ATOM    136  N   SER A  19      30.267 126.883  48.888  1.00 28.74           N  
ATOM    137  CA  SER A  19      30.236 128.283  49.311  1.00 27.99           C  
ATOM    138  C   SER A  19      29.843 129.199  48.146  1.00 27.56           C  
ATOM    139  O   SER A  19      29.217 130.227  48.360  1.00 26.46           O  
ATOM    140  CB  SER A  19      31.590 128.725  49.982  1.00 27.53           C  
ATOM    141  OG  SER A  19      31.909 127.911  51.118  1.00 26.85           O  
ATOM    142  N   ALA A  20      30.157 128.823  46.906  1.00 27.05           N  
ATOM    143  CA  ALA A  20      29.555 129.581  45.783  1.00 28.06           C  
ATOM    144  C   ALA A  20      28.014 129.501  45.783  1.00 27.91           C  
ATOM    145  O   ALA A  20      27.324 130.507  45.578  1.00 27.85           O  
ATOM    146  CB  ALA A  20      30.117 129.156  44.409  1.00 27.21           C  
ATOM    147  N   ILE A  21      27.490 128.321  46.057  1.00 28.45           N  
ATOM    148  CA  ILE A  21      26.034 128.132  46.089  1.00 29.61           C  
ATOM    149  C   ILE A  21      25.416 128.875  47.279  1.00 29.52           C  
ATOM    150  O   ILE A  21      24.441 129.620  47.126  1.00 29.76           O  
ATOM    151  CB  ILE A  21      25.683 126.621  46.182  1.00 29.13           C  
ATOM    152  CG1 ILE A  21      26.047 125.898  44.876  1.00 28.29           C  
ATOM    153  CG2 ILE A  21      24.162 126.424  46.511  1.00 30.51           C  
ATOM    154  CD1 ILE A  21      26.079 124.391  45.056  1.00 29.31           C  
ATOM    155  N   ALA A  22      26.022 128.683  48.449  1.00 29.96           N  
ATOM    156  CA  ALA A  22      25.543 129.315  49.670  1.00 30.31           C  
ATOM    157  C   ALA A  22      25.595 130.824  49.582  1.00 30.11           C  
ATOM    158  O   ALA A  22      24.648 131.482  49.934  1.00 31.07           O  
ATOM    159  CB  ALA A  22      26.310 128.802  50.890  1.00 30.21           C  
ATOM    160  N   TYR A  23      26.675 131.389  49.072  1.00 30.87           N  
ATOM    161  CA  TYR A  23      26.738 132.854  49.016  1.00 30.82           C  
ATOM    162  C   TYR A  23      25.768 133.384  47.997  1.00 31.19           C  
ATOM    163  O   TYR A  23      25.139 134.391  48.247  1.00 32.10           O  
ATOM    164  CB  TYR A  23      28.164 133.399  48.762  1.00 30.95           C  
ATOM    165  CG  TYR A  23      28.353 134.881  49.136  1.00 29.66           C  
ATOM    166  CD1 TYR A  23      27.511 135.498  50.062  1.00 31.26           C  
ATOM    167  CD2 TYR A  23      29.378 135.649  48.572  1.00 29.36           C  
ATOM    168  CE1 TYR A  23      27.660 136.864  50.406  1.00 30.24           C  
ATOM    169  CE2 TYR A  23      29.551 137.000  48.907  1.00 28.01           C  
ATOM    170  CZ  TYR A  23      28.682 137.594  49.863  1.00 30.75           C  
ATOM    171  OH  TYR A  23      28.785 138.922  50.240  1.00 28.32           O  
ATOM    172  N   ALA A  24      25.636 132.714  46.849  1.00 33.15           N  
ATOM    173  CA  ALA A  24      24.605 133.097  45.866  1.00 34.28           C  
ATOM    174  C   ALA A  24      23.198 133.073  46.489  1.00 34.41           C  
ATOM    175  O   ALA A  24      22.445 134.013  46.330  1.00 34.47           O  
ATOM    176  CB  ALA A  24      24.672 132.228  44.629  1.00 34.53           C  
ATOM    177  N   ASP A  25      22.906 132.040  47.262  1.00 34.60           N  
ATOM    178  CA  ASP A  25      21.649 131.995  47.986  1.00 36.30           C  
ATOM    179  C   ASP A  25      21.488 133.236  48.851  1.00 36.99           C  
ATOM    180  O   ASP A  25      20.502 133.950  48.707  1.00 37.18           O  
ATOM    181  CB  ASP A  25      21.570 130.736  48.838  1.00 36.49           C  
ATOM    182  CG  ASP A  25      20.318 130.680  49.694  1.00 39.93           C  
ATOM    183  OD1 ASP A  25      20.457 130.687  50.931  1.00 46.25           O  
ATOM    184  OD2 ASP A  25      19.154 130.612  49.239  1.00 41.84           O  
ATOM    185  N   LEU A  26      22.484 133.525  49.694  1.00 37.21           N  
ATOM    186  CA  LEU A  26      22.427 134.703  50.568  1.00 36.50           C  
ATOM    187  C   LEU A  26      22.165 135.997  49.789  1.00 36.55           C  
ATOM    188  O   LEU A  26      21.283 136.757  50.149  1.00 35.46           O  
ATOM    189  CB  LEU A  26      23.687 134.796  51.451  1.00 36.15           C  
ATOM    190  CG  LEU A  26      23.788 136.007  52.395  1.00 35.79           C  
ATOM    191  CD1 LEU A  26      22.553 136.095  53.321  1.00 33.05           C  
ATOM    192  CD2 LEU A  26      25.059 135.927  53.226  1.00 33.68           C  
ATOM    193  N   LYS A  27      22.879 136.209  48.691  1.00 37.65           N  
ATOM    194  CA  LYS A  27      22.675 137.411  47.874  1.00 39.21           C  
ATOM    195  C   LYS A  27      21.287 137.497  47.250  1.00 40.48           C  
ATOM    196  O   LYS A  27      20.691 138.590  47.187  1.00 40.70           O  
ATOM    197  CB  LYS A  27      23.691 137.478  46.736  1.00 39.27           C  
ATOM    198  CG  LYS A  27      25.144 137.648  47.195  1.00 39.68           C  
ATOM    199  CD  LYS A  27      25.569 139.080  46.988  1.00 39.30           C  
ATOM    200  CE  LYS A  27      26.517 139.469  48.008  1.00 37.70           C  
ATOM    201  NZ  LYS A  27      26.719 140.930  48.112  1.00 37.58           N  
ATOM    202  N   ASN A  28      20.797 136.361  46.751  1.00 40.77           N  
ATOM    203  CA  ASN A  28      19.466 136.329  46.139  1.00 41.50           C  
ATOM    204  C   ASN A  28      18.347 136.572  47.161  1.00 42.22           C  
ATOM    205  O   ASN A  28      17.443 137.355  46.891  1.00 42.84           O  
ATOM    206  CB  ASN A  28      19.245 135.019  45.375  1.00 40.99           C  
ATOM    207  CG  ASN A  28      20.166 134.888  44.192  1.00 39.11           C  
ATOM    208  OD1 ASN A  28      20.525 135.881  43.581  1.00 39.38           O  
ATOM    209  ND2 ASN A  28      20.566 133.663  43.871  1.00 34.75           N  
ATOM    210  N   LYS A  29      18.428 135.932  48.330  1.00 42.77           N  
ATOM    211  CA  LYS A  29      17.538 136.227  49.462  1.00 44.07           C  
ATOM    212  C   LYS A  29      17.538 137.697  49.920  1.00 45.38           C  
ATOM    213  O   LYS A  29      16.559 138.169  50.505  1.00 46.51           O  
ATOM    214  CB  LYS A  29      17.866 135.345  50.661  1.00 43.31           C  
ATOM    215  CG  LYS A  29      17.737 133.855  50.412  1.00 42.64           C  
ATOM    216  CD  LYS A  29      16.323 133.403  50.459  1.00 42.06           C  
ATOM    217  CE  LYS A  29      16.192 131.963  49.973  1.00 41.71           C  
ATOM    218  NZ  LYS A  29      16.918 131.020  50.858  1.00 42.70           N  
ATOM    219  N   LEU A  30      18.621 138.413  49.648  1.00 46.33           N  
ATOM    220  CA  LEU A  30      18.702 139.833  49.924  1.00 48.03           C  
ATOM    221  C   LEU A  30      18.262 140.679  48.725  1.00 49.23           C  
ATOM    222  O   LEU A  30      18.509 141.898  48.690  1.00 50.09           O  
ATOM    223  CB  LEU A  30      20.140 140.215  50.284  1.00 47.98           C  
ATOM    224  CG  LEU A  30      20.630 140.242  51.733  1.00 48.30           C  
ATOM    225  CD1 LEU A  30      19.604 139.741  52.732  1.00 45.97           C  
ATOM    226  CD2 LEU A  30      21.923 139.502  51.865  1.00 45.34           C  
ATOM    227  N   GLY A  31      17.648 140.032  47.730  1.00 50.28           N  
ATOM    228  CA  GLY A  31      17.116 140.719  46.563  1.00 50.64           C  
ATOM    229  C   GLY A  31      18.125 141.166  45.520  1.00 51.18           C  
ATOM    230  O   GLY A  31      17.848 142.069  44.728  1.00 52.15           O  
ATOM    231  N   PHE A  32      19.302 140.556  45.493  1.00 50.67           N  
ATOM    232  CA  PHE A  32      20.234 140.867  44.417  1.00 50.20           C  
ATOM    233  C   PHE A  32      20.149 139.760  43.370  1.00 48.84           C  
ATOM    234  O   PHE A  32      19.340 138.851  43.503  1.00 49.02           O  
ATOM    235  CB  PHE A  32      21.648 141.094  44.965  1.00 50.88           C  
ATOM    236  CG  PHE A  32      21.729 142.257  45.919  1.00 54.09           C  
ATOM    237  CD1 PHE A  32      21.690 142.053  47.297  1.00 56.08           C  
ATOM    238  CD2 PHE A  32      21.793 143.568  45.436  1.00 56.42           C  
ATOM    239  CE1 PHE A  32      21.719 143.135  48.180  1.00 58.09           C  
ATOM    240  CE2 PHE A  32      21.843 144.656  46.307  1.00 58.24           C  
ATOM    241  CZ  PHE A  32      21.802 144.445  47.683  1.00 59.05           C  
ATOM    242  N   ASN A  33      20.964 139.834  42.326  1.00 47.32           N  
ATOM    243  CA  ASN A  33      20.850 138.878  41.226  1.00 45.86           C  
ATOM    244  C   ASN A  33      22.142 138.082  40.989  1.00 44.12           C  
ATOM    245  O   ASN A  33      23.035 138.560  40.302  1.00 43.83           O  
ATOM    246  CB  ASN A  33      20.406 139.633  39.960  1.00 45.75           C  
ATOM    247  CG  ASN A  33      20.097 138.718  38.789  1.00 46.94           C  
ATOM    248  OD1 ASN A  33      20.141 139.155  37.634  1.00 50.19           O  
ATOM    249  ND2 ASN A  33      19.766 137.460  39.067  1.00 47.73           N  
ATOM    250  N   ALA A  34      22.206 136.858  41.523  1.00 42.49           N  
ATOM    251  CA  ALA A  34      23.448 136.073  41.544  1.00 40.64           C  
ATOM    252  C   ALA A  34      23.299 134.613  41.107  1.00 39.25           C  
ATOM    253  O   ALA A  34      22.323 133.947  41.433  1.00 39.26           O  
ATOM    254  CB  ALA A  34      24.053 136.099  42.979  1.00 40.12           C  
ATOM    255  N   GLU A  35      24.303 134.078  40.430  1.00 37.59           N  
ATOM    256  CA  GLU A  35      24.270 132.652  40.152  1.00 35.96           C  
ATOM    257  C   GLU A  35      25.592 132.029  40.539  1.00 34.83           C  
ATOM    258  O   GLU A  35      26.638 132.512  40.159  1.00 34.20           O  
ATOM    259  CB  GLU A  35      23.993 132.404  38.658  1.00 36.01           C  
ATOM    260  CG  GLU A  35      24.071 130.955  38.218  1.00 34.68           C  
ATOM    261  CD  GLU A  35      23.967 130.759  36.690  1.00 38.04           C  
ATOM    262  OE1 GLU A  35      23.784 131.744  35.908  1.00 36.40           O  
ATOM    263  OE2 GLU A  35      24.088 129.585  36.279  1.00 37.90           O  
ATOM    264  N   PRO A  36      25.548 130.927  41.252  1.00 34.23           N  
ATOM    265  CA  PRO A  36      26.785 130.217  41.552  1.00 34.40           C  
ATOM    266  C   PRO A  36      27.237 129.482  40.311  1.00 34.31           C  
ATOM    267  O   PRO A  36      26.377 128.936  39.640  1.00 35.53           O  
ATOM    268  CB  PRO A  36      26.365 129.226  42.624  1.00 34.00           C  
ATOM    269  CG  PRO A  36      24.848 129.046  42.439  1.00 33.42           C  
ATOM    270  CD  PRO A  36      24.344 130.255  41.774  1.00 33.36           C  
ATOM    271  N   VAL A  37      28.521 129.517  39.973  1.00 34.81           N  
ATOM    272  CA  VAL A  37      29.061 128.699  38.894  1.00 35.12           C  
ATOM    273  C   VAL A  37      30.298 127.949  39.355  1.00 35.96           C  
ATOM    274  O   VAL A  37      30.755 128.151  40.482  1.00 35.96           O  
ATOM    275  CB  VAL A  37      29.369 129.496  37.611  1.00 35.73           C  
ATOM    276  CG1 VAL A  37      28.070 129.910  36.896  1.00 35.66           C  
ATOM    277  CG2 VAL A  37      30.246 130.695  37.898  1.00 35.86           C  
ATOM    278  N   ARG A  38      30.792 127.033  38.510  1.00 35.93           N  
ATOM    279  CA  ARG A  38      32.013 126.284  38.777  1.00 35.65           C  
ATOM    280  C   ARG A  38      32.962 126.393  37.599  1.00 35.73           C  
ATOM    281  O   ARG A  38      32.550 126.759  36.487  1.00 35.74           O  
ATOM    282  CB  ARG A  38      31.724 124.810  39.078  1.00 35.88           C  
ATOM    283  CG  ARG A  38      31.057 124.032  37.961  1.00 37.80           C  
ATOM    284  CD  ARG A  38      30.713 122.580  38.342  1.00 43.15           C  
ATOM    285  NE  ARG A  38      29.744 121.993  37.411  1.00 47.50           N  
ATOM    286  CZ  ARG A  38      30.029 121.037  36.533  1.00 49.60           C  
ATOM    287  NH1 ARG A  38      31.248 120.530  36.463  1.00 49.91           N  
ATOM    288  NH2 ARG A  38      29.094 120.587  35.718  1.00 51.13           N  
ATOM    289  N   LEU A  39      34.233 126.062  37.829  1.00 35.19           N  
ATOM    290  CA  LEU A  39      35.264 126.288  36.817  1.00 35.21           C  
ATOM    291  C   LEU A  39      35.827 124.977  36.278  1.00 35.67           C  
ATOM    292  O   LEU A  39      36.657 124.979  35.376  1.00 36.07           O  
ATOM    293  CB  LEU A  39      36.400 127.158  37.388  1.00 34.20           C  
ATOM    294  CG  LEU A  39      36.086 128.605  37.823  1.00 32.89           C  
ATOM    295  CD1 LEU A  39      37.357 129.409  38.156  1.00 27.83           C  
ATOM    296  CD2 LEU A  39      35.292 129.305  36.762  1.00 30.21           C  
ATOM    297  N   GLY A  40      35.385 123.859  36.844  1.00 36.71           N  
ATOM    298  CA  GLY A  40      35.844 122.553  36.409  1.00 37.45           C  
ATOM    299  C   GLY A  40      34.991 121.428  36.960  1.00 38.87           C  
ATOM    300  O   GLY A  40      33.893 121.662  37.459  1.00 39.17           O  
ATOM    301  N   GLN A  41      35.521 120.211  36.900  1.00 40.23           N  
ATOM    302  CA  GLN A  41      34.797 118.983  37.246  1.00 42.56           C  
ATOM    303  C   GLN A  41      34.605 118.906  38.749  1.00 42.55           C  
ATOM    304  O   GLN A  41      35.498 119.316  39.486  1.00 43.64           O  
ATOM    305  CB  GLN A  41      35.640 117.783  36.764  1.00 43.09           C  
ATOM    306  CG  GLN A  41      35.137 116.375  37.062  1.00 47.66           C  
ATOM    307  CD  GLN A  41      36.156 115.286  36.629  1.00 55.38           C  
ATOM    308  OE1 GLN A  41      36.281 114.224  37.289  1.00 57.03           O  
ATOM    309  NE2 GLN A  41      36.885 115.552  35.522  1.00 56.11           N  
ATOM    310  N   VAL A  42      33.477 118.381  39.215  1.00 42.13           N  
ATOM    311  CA  VAL A  42      33.347 118.138  40.636  1.00 42.94           C  
ATOM    312  C   VAL A  42      33.908 116.780  41.036  1.00 43.53           C  
ATOM    313  O   VAL A  42      33.748 115.796  40.313  1.00 44.87           O  
ATOM    314  CB  VAL A  42      31.895 118.430  41.213  1.00 43.37           C  
ATOM    315  CG1 VAL A  42      31.091 119.336  40.297  1.00 39.82           C  
ATOM    316  CG2 VAL A  42      31.156 117.158  41.573  1.00 43.90           C  
ATOM    317  N   ASN A  43      34.616 116.708  42.157  1.00 42.84           N  
ATOM    318  CA  ASN A  43      35.156 115.424  42.589  1.00 42.23           C  
ATOM    319  C   ASN A  43      34.117 114.587  43.326  1.00 41.95           C  
ATOM    320  O   ASN A  43      32.976 115.008  43.501  1.00 41.92           O  
ATOM    321  CB  ASN A  43      36.398 115.608  43.456  1.00 42.34           C  
ATOM    322  CG  ASN A  43      36.137 116.472  44.711  1.00 42.51           C  
ATOM    323  OD1 ASN A  43      35.257 116.178  45.509  1.00 42.47           O  
ATOM    324  ND2 ASN A  43      36.938 117.516  44.887  1.00 42.02           N  
ATOM    325  N   GLY A  44      34.541 113.424  43.800  1.00 41.90           N  
ATOM    326  CA  GLY A  44      33.629 112.479  44.414  1.00 41.68           C  
ATOM    327  C   GLY A  44      33.122 112.971  45.746  1.00 41.56           C  
ATOM    328  O   GLY A  44      31.959 112.750  46.085  1.00 41.79           O  
ATOM    329  N   GLU A  45      33.983 113.648  46.502  1.00 41.02           N  
ATOM    330  CA  GLU A  45      33.568 114.163  47.799  1.00 40.39           C  
ATOM    331  C   GLU A  45      32.460 115.174  47.629  1.00 39.60           C  
ATOM    332  O   GLU A  45      31.442 115.101  48.316  1.00 39.26           O  
ATOM    333  CB  GLU A  45      34.731 114.817  48.507  1.00 40.44           C  
ATOM    334  CG  GLU A  45      34.516 115.069  49.987  1.00 41.71           C  
ATOM    335  CD  GLU A  45      35.568 116.017  50.522  1.00 40.93           C  
ATOM    336  OE1 GLU A  45      35.504 117.228  50.160  1.00 40.68           O  
ATOM    337  OE2 GLU A  45      36.475 115.542  51.224  1.00 38.22           O  
ATOM    338  N   THR A  46      32.654 116.108  46.707  1.00 38.68           N  
ATOM    339  CA  THR A  46      31.644 117.125  46.477  1.00 39.08           C  
ATOM    340  C   THR A  46      30.358 116.538  45.939  1.00 38.64           C  
ATOM    341  O   THR A  46      29.292 116.874  46.409  1.00 38.99           O  
ATOM    342  CB  THR A  46      32.152 118.177  45.508  1.00 38.30           C  
ATOM    343  OG1 THR A  46      33.317 118.788  46.056  1.00 40.24           O  
ATOM    344  CG2 THR A  46      31.198 119.292  45.423  1.00 36.84           C  
ATOM    345  N   GLN A  47      30.467 115.664  44.948  1.00 39.57           N  
ATOM    346  CA  GLN A  47      29.301 114.905  44.457  1.00 39.94           C  
ATOM    347  C   GLN A  47      28.459 114.227  45.551  1.00 39.24           C  
ATOM    348  O   GLN A  47      27.241 114.351  45.525  1.00 38.93           O  
ATOM    349  CB  GLN A  47      29.716 113.866  43.405  1.00 40.71           C  
ATOM    350  CG  GLN A  47      28.552 113.403  42.563  1.00 41.04           C  
ATOM    351  CD  GLN A  47      27.937 114.538  41.799  1.00 41.69           C  
ATOM    352  OE1 GLN A  47      28.609 115.170  40.981  1.00 44.93           O  
ATOM    353  NE2 GLN A  47      26.658 114.812  42.055  1.00 41.15           N  
ATOM    354  N   TYR A  48      29.105 113.552  46.508  1.00 39.04           N  
ATOM    355  CA  TYR A  48      28.410 112.989  47.673  1.00 39.64           C  
ATOM    356  C   TYR A  48      27.565 114.061  48.347  1.00 40.41           C  
ATOM    357  O   TYR A  48      26.345 113.883  48.530  1.00 40.56           O  
ATOM    358  CB  TYR A  48      29.387 112.402  48.694  1.00 39.53           C  
ATOM    359  CG  TYR A  48      28.708 111.605  49.801  1.00 43.05           C  
ATOM    360  CD1 TYR A  48      28.513 110.214  49.681  1.00 45.26           C  
ATOM    361  CD2 TYR A  48      28.228 112.229  50.958  1.00 44.43           C  
ATOM    362  CE1 TYR A  48      27.864 109.484  50.688  1.00 46.32           C  
ATOM    363  CE2 TYR A  48      27.592 111.505  51.965  1.00 45.67           C  
ATOM    364  CZ  TYR A  48      27.403 110.141  51.828  1.00 48.41           C  
ATOM    365  OH  TYR A  48      26.762 109.443  52.833  1.00 48.26           O  
ATOM    366  N   ALA A  49      28.212 115.182  48.690  1.00 39.90           N  
ATOM    367  CA  ALA A  49      27.522 116.303  49.337  1.00 39.62           C  
ATOM    368  C   ALA A  49      26.332 116.772  48.544  1.00 39.16           C  
ATOM    369  O   ALA A  49      25.244 116.840  49.084  1.00 39.38           O  
ATOM    370  CB  ALA A  49      28.494 117.494  49.601  1.00 38.70           C  
ATOM    371  N   LEU A  50      26.552 117.080  47.268  1.00 39.55           N  
ATOM    372  CA  LEU A  50      25.510 117.538  46.361  1.00 40.94           C  
ATOM    373  C   LEU A  50      24.354 116.542  46.192  1.00 42.03           C  
ATOM    374  O   LEU A  50      23.189 116.949  46.066  1.00 42.66           O  
ATOM    375  CB  LEU A  50      26.114 117.835  44.991  1.00 41.15           C  
ATOM    376  CG  LEU A  50      27.029 119.077  44.856  1.00 40.68           C  
ATOM    377  CD1 LEU A  50      27.520 119.196  43.408  1.00 39.83           C  
ATOM    378  CD2 LEU A  50      26.321 120.356  45.271  1.00 37.29           C  
ATOM    379  N   ASP A  51      24.674 115.250  46.214  1.00 42.72           N  
ATOM    380  CA  ASP A  51      23.653 114.208  46.125  1.00 43.69           C  
ATOM    381  C   ASP A  51      22.874 114.170  47.413  1.00 43.93           C  
ATOM    382  O   ASP A  51      21.646 114.212  47.384  1.00 45.13           O  
ATOM    383  CB  ASP A  51      24.258 112.830  45.860  1.00 42.85           C  
ATOM    384  CG  ASP A  51      24.849 112.716  44.474  1.00 43.10           C  
ATOM    385  OD1 ASP A  51      25.718 111.836  44.294  1.00 43.07           O  
ATOM    386  OD2 ASP A  51      24.532 113.478  43.525  1.00 42.16           O  
ATOM    387  N   TYR A  52      23.580 114.132  48.535  1.00 43.42           N  
ATOM    388  CA  TYR A  52      22.918 114.032  49.832  1.00 43.50           C  
ATOM    389  C   TYR A  52      21.920 115.153  50.112  1.00 43.39           C  
ATOM    390  O   TYR A  52      20.849 114.908  50.688  1.00 44.06           O  
ATOM    391  CB  TYR A  52      23.949 113.939  50.948  1.00 43.72           C  
ATOM    392  CG  TYR A  52      23.462 113.309  52.240  1.00 43.59           C  
ATOM    393  CD1 TYR A  52      22.667 114.019  53.141  1.00 42.66           C  
ATOM    394  CD2 TYR A  52      23.831 112.012  52.571  1.00 43.47           C  
ATOM    395  CE1 TYR A  52      22.229 113.440  54.311  1.00 43.01           C  
ATOM    396  CE2 TYR A  52      23.410 111.428  53.745  1.00 43.58           C  
ATOM    397  CZ  TYR A  52      22.619 112.144  54.611  1.00 45.38           C  
ATOM    398  OH  TYR A  52      22.213 111.553  55.783  1.00 48.06           O  
ATOM    399  N   PHE A  53      22.227 116.370  49.688  1.00 42.77           N  
ATOM    400  CA  PHE A  53      21.332 117.479  50.007  1.00 42.63           C  
ATOM    401  C   PHE A  53      20.570 117.925  48.783  1.00 43.06           C  
ATOM    402  O   PHE A  53      20.017 119.032  48.724  1.00 42.40           O  
ATOM    403  CB  PHE A  53      22.083 118.616  50.754  1.00 41.97           C  
ATOM    404  CG  PHE A  53      22.610 118.172  52.088  1.00 40.24           C  
ATOM    405  CD1 PHE A  53      23.940 117.801  52.241  1.00 37.25           C  
ATOM    406  CD2 PHE A  53      21.758 118.064  53.181  1.00 37.33           C  
ATOM    407  CE1 PHE A  53      24.420 117.335  53.463  1.00 35.79           C  
ATOM    408  CE2 PHE A  53      22.229 117.590  54.403  1.00 36.86           C  
ATOM    409  CZ  PHE A  53      23.560 117.218  54.542  1.00 37.16           C  
ATOM    410  N   LYS A  54      20.565 117.038  47.788  1.00 44.54           N  
ATOM    411  CA  LYS A  54      19.631 117.125  46.658  1.00 45.49           C  
ATOM    412  C   LYS A  54      19.812 118.386  45.822  1.00 45.92           C  
ATOM    413  O   LYS A  54      18.840 118.979  45.324  1.00 46.50           O  
ATOM    414  CB  LYS A  54      18.165 116.957  47.136  1.00 45.41           C  
ATOM    415  CG  LYS A  54      17.902 115.647  47.930  1.00 46.63           C  
ATOM    416  CD  LYS A  54      16.422 115.416  48.166  1.00 49.21           C  
ATOM    417  CE  LYS A  54      16.164 114.415  49.284  1.00 51.94           C  
ATOM    418  NZ  LYS A  54      14.678 114.284  49.555  1.00 54.15           N  
ATOM    419  N   GLN A  55      21.069 118.786  45.674  1.00 46.73           N  
ATOM    420  CA  GLN A  55      21.424 119.996  44.946  1.00 47.35           C  
ATOM    421  C   GLN A  55      22.082 119.633  43.652  1.00 47.89           C  
ATOM    422  O   GLN A  55      22.852 118.679  43.593  1.00 48.47           O  
ATOM    423  CB  GLN A  55      22.426 120.819  45.759  1.00 47.21           C  
ATOM    424  CG  GLN A  55      21.885 121.285  47.081  1.00 48.69           C  
ATOM    425  CD  GLN A  55      20.729 122.247  46.927  1.00 50.69           C  
ATOM    426  OE1 GLN A  55      20.903 123.387  46.441  1.00 51.35           O  
ATOM    427  NE2 GLN A  55      19.537 121.799  47.337  1.00 50.52           N  
ATOM    428  N   GLU A  56      21.836 120.405  42.610  1.00 48.84           N  
ATOM    429  CA  GLU A  56      22.560 120.124  41.394  1.00 50.61           C  
ATOM    430  C   GLU A  56      23.896 120.856  41.429  1.00 50.50           C  
ATOM    431  O   GLU A  56      24.053 121.857  42.165  1.00 51.05           O  
ATOM    432  CB  GLU A  56      21.746 120.512  40.156  1.00 51.50           C  
ATOM    433  CG  GLU A  56      21.276 121.964  40.126  1.00 56.25           C  
ATOM    434  CD  GLU A  56      20.167 122.203  39.097  1.00 62.05           C  
ATOM    435  OE1 GLU A  56      19.531 121.217  38.635  1.00 63.92           O  
ATOM    436  OE2 GLU A  56      19.920 123.387  38.754  1.00 65.64           O  
ATOM    437  N   SER A  57      24.846 120.343  40.644  1.00 49.66           N  
ATOM    438  CA  SER A  57      26.087 121.032  40.340  1.00 49.38           C  
ATOM    439  C   SER A  57      25.797 122.371  39.708  1.00 48.10           C  
ATOM    440  O   SER A  57      24.904 122.483  38.879  1.00 48.28           O  
ATOM    441  CB  SER A  57      26.914 120.212  39.353  1.00 49.78           C  
ATOM    442  OG  SER A  57      27.507 119.116  40.009  1.00 51.97           O  
ATOM    443  N   PRO A  58      26.531 123.396  40.117  1.00 47.21           N  
ATOM    444  CA  PRO A  58      26.417 124.710  39.490  1.00 46.25           C  
ATOM    445  C   PRO A  58      26.843 124.623  38.031  1.00 45.73           C  
ATOM    446  O   PRO A  58      27.582 123.716  37.671  1.00 45.14           O  
ATOM    447  CB  PRO A  58      27.411 125.556  40.288  1.00 45.66           C  
ATOM    448  CG  PRO A  58      27.529 124.860  41.564  1.00 46.32           C  
ATOM    449  CD  PRO A  58      27.485 123.403  41.242  1.00 47.03           C  
ATOM    450  N   ARG A  59      26.372 125.553  37.214  1.00 45.78           N  
ATOM    451  CA  ARG A  59      26.678 125.562  35.792  1.00 45.72           C  
ATOM    452  C   ARG A  59      28.173 125.752  35.591  1.00 45.84           C  
ATOM    453  O   ARG A  59      28.803 126.531  36.318  1.00 45.86           O  
ATOM    454  CB  ARG A  59      25.909 126.702  35.128  1.00 45.80           C  
ATOM    455  CG  ARG A  59      26.095 126.778  33.632  1.00 46.05           C  
ATOM    456  CD  ARG A  59      25.148 127.705  32.983  1.00 44.76           C  
ATOM    457  NE  ARG A  59      25.138 128.998  33.627  1.00 44.00           N  
ATOM    458  CZ  ARG A  59      25.805 130.031  33.162  1.00 46.42           C  
ATOM    459  NH1 ARG A  59      26.522 129.879  32.057  1.00 48.81           N  
ATOM    460  NH2 ARG A  59      25.753 131.208  33.781  1.00 44.40           N  
ATOM    461  N   LEU A  60      28.745 125.012  34.638  1.00 45.23           N  
ATOM    462  CA  LEU A  60      30.158 125.130  34.293  1.00 44.91           C  
ATOM    463  C   LEU A  60      30.341 126.242  33.280  1.00 45.31           C  
ATOM    464  O   LEU A  60      29.674 126.250  32.251  1.00 46.13           O  
ATOM    465  CB  LEU A  60      30.685 123.804  33.744  1.00 44.49           C  
ATOM    466  CG  LEU A  60      32.074 123.761  33.092  1.00 44.43           C  
ATOM    467  CD1 LEU A  60      33.191 123.914  34.105  1.00 42.12           C  
ATOM    468  CD2 LEU A  60      32.252 122.451  32.372  1.00 46.01           C  
ATOM    469  N   VAL A  61      31.206 127.202  33.598  1.00 45.47           N  
ATOM    470  CA  VAL A  61      31.580 128.290  32.696  1.00 45.33           C  
ATOM    471  C   VAL A  61      33.087 128.239  32.404  1.00 46.11           C  
ATOM    472  O   VAL A  61      33.869 127.635  33.142  1.00 45.73           O  
ATOM    473  CB  VAL A  61      31.259 129.688  33.292  1.00 46.05           C  
ATOM    474  CG1 VAL A  61      29.740 129.941  33.356  1.00 45.38           C  
ATOM    475  CG2 VAL A  61      31.888 129.854  34.675  1.00 44.36           C  
ATOM    476  N   GLU A  62      33.499 128.880  31.323  1.00 46.82           N  
ATOM    477  CA  GLU A  62      34.916 128.969  31.006  1.00 47.30           C  
ATOM    478  C   GLU A  62      35.330 130.412  31.116  1.00 46.64           C  
ATOM    479  O   GLU A  62      36.487 130.704  31.418  1.00 46.87           O  
ATOM    480  CB  GLU A  62      35.213 128.467  29.589  1.00 48.12           C  
ATOM    481  CG  GLU A  62      35.429 126.959  29.451  1.00 51.73           C  
ATOM    482  CD  GLU A  62      35.327 126.499  27.989  1.00 56.97           C  
ATOM    483  OE1 GLU A  62      36.390 126.370  27.322  1.00 58.14           O  
ATOM    484  OE2 GLU A  62      34.186 126.284  27.501  1.00 58.25           O  
ATOM    485  N   THR A  63      34.394 131.315  30.845  1.00 45.63           N  
ATOM    486  CA  THR A  63      34.665 132.742  30.939  1.00 45.80           C  
ATOM    487  C   THR A  63      33.524 133.456  31.657  1.00 45.68           C  
ATOM    488  O   THR A  63      32.538 132.841  32.017  1.00 46.29           O  
ATOM    489  CB  THR A  63      34.865 133.401  29.543  1.00 45.44           C  
ATOM    490  OG1 THR A  63      33.808 133.008  28.658  1.00 46.48           O  
ATOM    491  CG2 THR A  63      36.136 132.924  28.866  1.00 45.34           C  
ATOM    492  N   ALA A  64      33.648 134.758  31.850  1.00 45.75           N  
ATOM    493  CA  ALA A  64      32.619 135.478  32.564  1.00 46.19           C  
ATOM    494  C   ALA A  64      32.281 136.783  31.911  1.00 46.49           C  
ATOM    495  O   ALA A  64      31.164 137.261  32.060  1.00 47.27           O  
ATOM    496  CB  ALA A  64      33.038 135.722  34.038  1.00 46.37           C  
ATOM    497  N   ALA A  65      33.233 137.392  31.214  1.00 46.89           N  
ATOM    498  CA  ALA A  65      32.994 138.725  30.649  1.00 47.52           C  
ATOM    499  C   ALA A  65      31.911 138.743  29.564  1.00 48.35           C  
ATOM    500  O   ALA A  65      31.336 139.799  29.284  1.00 48.70           O  
ATOM    501  CB  ALA A  65      34.249 139.314  30.127  1.00 47.23           C  
ATOM    502  N   ASN A  66      31.610 137.574  28.996  1.00 48.63           N  
ATOM    503  CA  ASN A  66      30.558 137.455  28.000  1.00 49.69           C  
ATOM    504  C   ASN A  66      29.164 137.418  28.631  1.00 49.96           C  
ATOM    505  O   ASN A  66      28.172 137.744  27.970  1.00 50.24           O  
ATOM    506  CB  ASN A  66      30.780 136.233  27.122  1.00 49.92           C  
ATOM    507  CG  ASN A  66      30.999 134.978  27.922  1.00 51.58           C  
ATOM    508  OD1 ASN A  66      31.906 134.908  28.756  1.00 53.67           O  
ATOM    509  ND2 ASN A  66      30.186 133.962  27.661  1.00 51.74           N  
ATOM    510  N   GLU A  67      29.087 137.047  29.914  1.00 49.31           N  
ATOM    511  CA  GLU A  67      27.808 137.065  30.625  1.00 48.05           C  
ATOM    512  C   GLU A  67      27.634 138.298  31.500  1.00 47.97           C  
ATOM    513  O   GLU A  67      26.600 138.968  31.443  1.00 48.58           O  
ATOM    514  CB  GLU A  67      27.569 135.778  31.434  1.00 47.55           C  
ATOM    515  CG  GLU A  67      27.841 134.483  30.688  1.00 45.58           C  
ATOM    516  CD  GLU A  67      27.345 133.243  31.437  1.00 48.50           C  
ATOM    517  OE1 GLU A  67      27.814 132.129  31.125  1.00 47.62           O  
ATOM    518  OE2 GLU A  67      26.487 133.355  32.349  1.00 49.36           O  
ATOM    519  N   VAL A  68      28.633 138.612  32.321  1.00 47.56           N  
ATOM    520  CA  VAL A  68      28.487 139.669  33.330  1.00 46.25           C  
ATOM    521  C   VAL A  68      29.659 140.627  33.280  1.00 45.60           C  
ATOM    522  O   VAL A  68      30.652 140.356  32.603  1.00 45.42           O  
ATOM    523  CB  VAL A  68      28.407 139.085  34.762  1.00 46.45           C  
ATOM    524  CG1 VAL A  68      27.236 138.124  34.907  1.00 46.51           C  
ATOM    525  CG2 VAL A  68      29.720 138.364  35.119  1.00 46.42           C  
ATOM    526  N   ASN A  69      29.528 141.739  34.010  1.00 44.54           N  
ATOM    527  CA  ASN A  69      30.614 142.696  34.235  1.00 43.85           C  
ATOM    528  C   ASN A  69      31.329 142.556  35.601  1.00 42.13           C  
ATOM    529  O   ASN A  69      32.457 143.014  35.775  1.00 41.96           O  
ATOM    530  CB  ASN A  69      30.074 144.117  34.173  1.00 44.39           C  
ATOM    531  CG  ASN A  69      29.557 144.495  32.802  1.00 47.00           C  
ATOM    532  OD1 ASN A  69      30.176 144.181  31.775  1.00 47.93           O  
ATOM    533  ND2 ASN A  69      28.423 145.203  32.781  1.00 48.09           N  
ATOM    534  N   GLY A  70      30.645 141.962  36.564  1.00 40.43           N  
ATOM    535  CA  GLY A  70      31.120 141.939  37.929  1.00 38.75           C  
ATOM    536  C   GLY A  70      31.025 140.535  38.476  1.00 37.72           C  
ATOM    537  O   GLY A  70      30.058 139.826  38.184  1.00 37.64           O  
ATOM    538  N   VAL A  71      32.027 140.107  39.242  1.00 35.16           N  
ATOM    539  CA  VAL A  71      31.971 138.775  39.836  1.00 32.87           C  
ATOM    540  C   VAL A  71      32.304 138.824  41.338  1.00 31.53           C  
ATOM    541  O   VAL A  71      32.833 139.821  41.836  1.00 30.07           O  
ATOM    542  CB  VAL A  71      32.962 137.783  39.171  1.00 33.27           C  
ATOM    543  CG1 VAL A  71      32.645 137.548  37.631  1.00 33.64           C  
ATOM    544  CG2 VAL A  71      34.418 138.235  39.407  1.00 30.82           C  
ATOM    545  N   ILE A  72      32.017 137.728  42.041  1.00 29.85           N  
ATOM    546  CA  ILE A  72      32.440 137.606  43.425  1.00 28.57           C  
ATOM    547  C   ILE A  72      33.229 136.319  43.524  1.00 28.26           C  
ATOM    548  O   ILE A  72      32.766 135.254  43.059  1.00 27.78           O  
ATOM    549  CB  ILE A  72      31.231 137.567  44.370  1.00 28.49           C  
ATOM    550  CG1 ILE A  72      30.569 138.931  44.455  1.00 27.54           C  
ATOM    551  CG2 ILE A  72      31.625 137.030  45.775  1.00 27.05           C  
ATOM    552  CD1 ILE A  72      29.348 138.920  45.381  1.00 26.44           C  
ATOM    553  N   LEU A  73      34.425 136.403  44.099  1.00 26.50           N  
ATOM    554  CA  LEU A  73      35.214 135.196  44.282  1.00 26.15           C  
ATOM    555  C   LEU A  73      34.976 134.624  45.664  1.00 26.02           C  
ATOM    556  O   LEU A  73      34.922 135.371  46.625  1.00 26.90           O  
ATOM    557  CB  LEU A  73      36.703 135.511  44.084  1.00 24.91           C  
ATOM    558  CG  LEU A  73      37.014 136.339  42.846  1.00 23.88           C  
ATOM    559  CD1 LEU A  73      38.533 136.589  42.774  1.00 21.93           C  
ATOM    560  CD2 LEU A  73      36.546 135.562  41.606  1.00 23.45           C  
ATOM    561  N   VAL A  74      34.861 133.305  45.775  1.00 25.90           N  
ATOM    562  CA  VAL A  74      34.870 132.640  47.057  1.00 25.86           C  
ATOM    563  C   VAL A  74      36.036 131.653  47.063  1.00 26.68           C  
ATOM    564  O   VAL A  74      36.446 131.184  45.995  1.00 26.84           O  
ATOM    565  CB  VAL A  74      33.521 131.914  47.403  1.00 27.23           C  
ATOM    566  CG1 VAL A  74      32.354 132.923  47.596  1.00 26.95           C  
ATOM    567  CG2 VAL A  74      33.175 130.831  46.345  1.00 27.40           C  
ATOM    568  N   ASP A  75      36.616 131.394  48.244  1.00 25.03           N  
ATOM    569  CA  ASP A  75      37.622 130.334  48.418  1.00 23.97           C  
ATOM    570  C   ASP A  75      38.928 130.548  47.653  1.00 23.75           C  
ATOM    571  O   ASP A  75      39.762 129.646  47.610  1.00 23.24           O  
ATOM    572  CB  ASP A  75      36.986 128.989  48.069  1.00 23.86           C  
ATOM    573  CG  ASP A  75      37.697 127.819  48.662  1.00 27.07           C  
ATOM    574  OD1 ASP A  75      37.664 126.716  48.018  1.00 26.19           O  
ATOM    575  OD2 ASP A  75      38.306 127.877  49.756  1.00 25.39           O  
ATOM    576  N   HIS A  76      39.145 131.742  47.083  1.00 22.77           N  
ATOM    577  CA  HIS A  76      40.414 132.023  46.438  1.00 22.75           C  
ATOM    578  C   HIS A  76      40.544 133.508  46.100  1.00 22.51           C  
ATOM    579  O   HIS A  76      39.577 134.238  46.118  1.00 22.31           O  
ATOM    580  CB  HIS A  76      40.590 131.208  45.112  1.00 23.54           C  
ATOM    581  CG  HIS A  76      39.772 131.731  43.978  1.00 22.43           C  
ATOM    582  ND1 HIS A  76      38.390 131.717  43.991  1.00 22.27           N  
ATOM    583  CD2 HIS A  76      40.135 132.286  42.801  1.00 22.02           C  
ATOM    584  CE1 HIS A  76      37.939 132.256  42.875  1.00 22.46           C  
ATOM    585  NE2 HIS A  76      38.978 132.602  42.133  1.00 23.84           N  
ATOM    586  N   ASN A  77      41.754 133.935  45.777  1.00 22.57           N  
ATOM    587  CA  ASN A  77      41.939 135.260  45.194  1.00 23.20           C  
ATOM    588  C   ASN A  77      42.950 135.286  44.065  1.00 23.08           C  
ATOM    589  O   ASN A  77      42.857 136.132  43.175  1.00 24.61           O  
ATOM    590  CB  ASN A  77      42.363 136.246  46.266  1.00 22.59           C  
ATOM    591  CG  ASN A  77      43.633 135.827  46.970  1.00 21.14           C  
ATOM    592  OD1 ASN A  77      44.693 136.327  46.637  1.00 21.82           O  
ATOM    593  ND2 ASN A  77      43.540 134.906  47.937  1.00 18.81           N  
ATOM    594  N   GLU A  78      43.929 134.397  44.109  1.00 22.96           N  
ATOM    595  CA  GLU A  78      45.068 134.489  43.178  1.00 24.49           C  
ATOM    596  C   GLU A  78      44.589 134.295  41.773  1.00 25.50           C  
ATOM    597  O   GLU A  78      43.831 133.345  41.520  1.00 24.36           O  
ATOM    598  CB  GLU A  78      46.143 133.440  43.490  1.00 24.12           C  
ATOM    599  CG  GLU A  78      46.507 133.428  44.970  1.00 26.57           C  
ATOM    600  CD  GLU A  78      47.817 132.780  45.263  1.00 24.36           C  
ATOM    601  OE1 GLU A  78      48.697 132.830  44.413  1.00 29.85           O  
ATOM    602  OE2 GLU A  78      47.962 132.219  46.347  1.00 26.36           O  
ATOM    603  N   ARG A  79      44.983 135.219  40.889  1.00 26.51           N  
ATOM    604  CA  ARG A  79      44.524 135.232  39.468  1.00 29.39           C  
ATOM    605  C   ARG A  79      44.643 133.873  38.798  1.00 28.51           C  
ATOM    606  O   ARG A  79      43.712 133.423  38.135  1.00 29.07           O  
ATOM    607  CB  ARG A  79      45.366 136.185  38.621  1.00 30.03           C  
ATOM    608  CG  ARG A  79      44.683 137.471  38.226  1.00 34.64           C  
ATOM    609  CD  ARG A  79      45.625 138.410  37.469  1.00 38.06           C  
ATOM    610  NE  ARG A  79      47.002 138.131  37.882  1.00 40.09           N  
ATOM    611  CZ  ARG A  79      47.657 138.806  38.844  1.00 42.72           C  
ATOM    612  NH1 ARG A  79      47.052 139.832  39.464  1.00 38.87           N  
ATOM    613  NH2 ARG A  79      48.915 138.440  39.189  1.00 41.86           N  
ATOM    614  N   GLN A  80      45.783 133.222  39.010  1.00 27.86           N  
ATOM    615  CA  GLN A  80      46.066 131.941  38.366  1.00 28.85           C  
ATOM    616  C   GLN A  80      45.213 130.771  38.860  1.00 28.84           C  
ATOM    617  O   GLN A  80      45.247 129.716  38.258  1.00 30.03           O  
ATOM    618  CB  GLN A  80      47.592 131.615  38.373  1.00 27.84           C  
ATOM    619  CG  GLN A  80      48.143 130.898  39.621  1.00 29.22           C  
ATOM    620  CD  GLN A  80      48.224 131.792  40.879  1.00 28.63           C  
ATOM    621  OE1 GLN A  80      48.149 133.025  40.784  1.00 23.42           O  
ATOM    622  NE2 GLN A  80      48.424 131.164  42.043  1.00 26.49           N  
ATOM    623  N   GLN A  81      44.450 130.952  39.938  1.00 28.90           N  
ATOM    624  CA  GLN A  81      43.530 129.927  40.396  1.00 28.55           C  
ATOM    625  C   GLN A  81      42.140 130.280  39.941  1.00 29.31           C  
ATOM    626  O   GLN A  81      41.222 129.525  40.163  1.00 29.48           O  
ATOM    627  CB  GLN A  81      43.529 129.787  41.943  1.00 28.97           C  
ATOM    628  CG  GLN A  81      44.881 129.435  42.563  1.00 26.22           C  
ATOM    629  CD  GLN A  81      44.861 129.442  44.072  1.00 24.26           C  
ATOM    630  OE1 GLN A  81      43.826 129.666  44.681  1.00 22.37           O  
ATOM    631  NE2 GLN A  81      46.005 129.176  44.677  1.00 21.74           N  
ATOM    632  N   SER A  82      41.976 131.453  39.343  1.00 30.49           N  
ATOM    633  CA  SER A  82      40.654 131.964  39.028  1.00 31.65           C  
ATOM    634  C   SER A  82      40.190 131.690  37.582  1.00 33.09           C  
ATOM    635  O   SER A  82      40.777 130.874  36.879  1.00 32.90           O  
ATOM    636  CB  SER A  82      40.618 133.462  39.296  1.00 31.85           C  
ATOM    637  OG  SER A  82      39.314 133.859  39.606  1.00 30.26           O  
ATOM    638  N   ILE A  83      39.118 132.368  37.170  1.00 34.41           N  
ATOM    639  CA  ILE A  83      38.523 132.154  35.848  1.00 36.61           C  
ATOM    640  C   ILE A  83      39.472 132.754  34.807  1.00 37.71           C  
ATOM    641  O   ILE A  83      40.226 133.671  35.137  1.00 38.75           O  
ATOM    642  CB  ILE A  83      37.093 132.756  35.791  1.00 35.78           C  
ATOM    643  CG1 ILE A  83      36.308 132.173  34.605  1.00 36.81           C  
ATOM    644  CG2 ILE A  83      37.113 134.311  35.746  1.00 35.20           C  
ATOM    645  CD1 ILE A  83      34.806 132.337  34.743  1.00 35.14           C  
ATOM    646  N   LYS A  84      39.497 132.213  33.587  1.00 39.03           N  
ATOM    647  CA  LYS A  84      40.589 132.542  32.670  1.00 40.41           C  
ATOM    648  C   LYS A  84      40.574 134.017  32.259  1.00 39.81           C  
ATOM    649  O   LYS A  84      41.618 134.612  32.023  1.00 40.42           O  
ATOM    650  CB  LYS A  84      40.629 131.589  31.457  1.00 41.53           C  
ATOM    651  CG  LYS A  84      39.891 132.119  30.236  1.00 46.38           C  
ATOM    652  CD  LYS A  84      40.140 131.338  28.945  1.00 53.96           C  
ATOM    653  CE  LYS A  84      40.403 132.297  27.722  1.00 56.94           C  
ATOM    654  NZ  LYS A  84      40.043 133.768  27.901  1.00 58.55           N  
ATOM    655  N   ASP A  85      39.400 134.621  32.240  1.00 39.60           N  
ATOM    656  CA  ASP A  85      39.292 136.007  31.837  1.00 40.45           C  
ATOM    657  C   ASP A  85      38.974 136.924  33.020  1.00 40.79           C  
ATOM    658  O   ASP A  85      38.273 137.937  32.849  1.00 40.79           O  
ATOM    659  CB  ASP A  85      38.249 136.168  30.722  1.00 40.08           C  
ATOM    660  CG  ASP A  85      36.833 135.895  31.198  1.00 41.68           C  
ATOM    661  OD1 ASP A  85      36.620 135.098  32.148  1.00 42.28           O  
ATOM    662  OD2 ASP A  85      35.852 136.455  30.675  1.00 45.06           O  
ATOM    663  N   ILE A  86      39.506 136.584  34.201  1.00 40.63           N  
ATOM    664  CA  ILE A  86      39.303 137.398  35.407  1.00 41.02           C  
ATOM    665  C   ILE A  86      39.669 138.876  35.232  1.00 42.02           C  
ATOM    666  O   ILE A  86      38.970 139.741  35.741  1.00 41.37           O  
ATOM    667  CB  ILE A  86      39.985 136.748  36.659  1.00 40.76           C  
ATOM    668  CG1 ILE A  86      39.568 137.462  37.957  1.00 39.77           C  
ATOM    669  CG2 ILE A  86      41.484 136.605  36.460  1.00 39.61           C  
ATOM    670  CD1 ILE A  86      38.089 137.186  38.363  1.00 37.37           C  
ATOM    671  N   GLU A  87      40.688 139.156  34.418  1.00 43.50           N  
ATOM    672  CA  GLU A  87      41.133 140.508  34.163  1.00 45.61           C  
ATOM    673  C   GLU A  87      40.162 141.294  33.307  1.00 45.66           C  
ATOM    674  O   GLU A  87      40.250 142.515  33.241  1.00 46.34           O  
ATOM    675  CB  GLU A  87      42.531 140.510  33.533  1.00 46.52           C  
ATOM    676  CG  GLU A  87      43.575 139.804  34.379  1.00 51.39           C  
ATOM    677  CD  GLU A  87      44.917 140.506  34.383  1.00 58.73           C  
ATOM    678  OE1 GLU A  87      45.755 140.195  33.491  1.00 61.32           O  
ATOM    679  OE2 GLU A  87      45.134 141.363  35.288  1.00 62.43           O  
ATOM    680  N   GLU A  88      39.220 140.597  32.681  1.00 46.62           N  
ATOM    681  CA  GLU A  88      38.182 141.248  31.879  1.00 47.38           C  
ATOM    682  C   GLU A  88      36.977 141.699  32.712  1.00 46.86           C  
ATOM    683  O   GLU A  88      36.235 142.600  32.284  1.00 47.72           O  
ATOM    684  CB  GLU A  88      37.726 140.365  30.702  1.00 47.91           C  
ATOM    685  CG  GLU A  88      38.802 139.985  29.687  1.00 51.68           C  
ATOM    686  CD  GLU A  88      39.819 141.087  29.444  1.00 58.90           C  
ATOM    687  OE1 GLU A  88      39.431 142.186  28.957  1.00 61.94           O  
ATOM    688  OE2 GLU A  88      41.026 140.846  29.719  1.00 63.78           O  
ATOM    689  N   VAL A  89      36.793 141.112  33.901  1.00 45.14           N  
ATOM    690  CA  VAL A  89      35.672 141.494  34.760  1.00 42.85           C  
ATOM    691  C   VAL A  89      36.126 142.317  35.970  1.00 42.32           C  
ATOM    692  O   VAL A  89      37.304 142.434  36.231  1.00 42.12           O  
ATOM    693  CB  VAL A  89      34.827 140.271  35.233  1.00 42.99           C  
ATOM    694  CG1 VAL A  89      34.091 139.644  34.075  1.00 41.09           C  
ATOM    695  CG2 VAL A  89      35.684 139.237  35.942  1.00 41.60           C  
ATOM    696  N   GLN A  90      35.175 142.903  36.684  1.00 40.50           N  
ATOM    697  CA  GLN A  90      35.461 143.571  37.929  1.00 39.37           C  
ATOM    698  C   GLN A  90      35.207 142.595  39.073  1.00 37.63           C  
ATOM    699  O   GLN A  90      34.180 141.925  39.119  1.00 36.47           O  
ATOM    700  CB  GLN A  90      34.581 144.809  38.100  1.00 39.86           C  
ATOM    701  CG  GLN A  90      35.076 145.798  39.156  1.00 43.03           C  
ATOM    702  CD  GLN A  90      34.041 146.869  39.497  1.00 46.13           C  
ATOM    703  OE1 GLN A  90      33.283 147.293  38.622  1.00 49.14           O  
ATOM    704  NE2 GLN A  90      34.017 147.317  40.763  1.00 45.17           N  
ATOM    705  N   VAL A  91      36.154 142.515  39.994  1.00 35.60           N  
ATOM    706  CA  VAL A  91      35.920 141.729  41.178  1.00 33.98           C  
ATOM    707  C   VAL A  91      35.230 142.615  42.201  1.00 33.29           C  
ATOM    708  O   VAL A  91      35.824 143.550  42.737  1.00 33.76           O  
ATOM    709  CB  VAL A  91      37.217 141.146  41.766  1.00 33.95           C  
ATOM    710  CG1 VAL A  91      36.883 140.413  43.070  1.00 31.99           C  
ATOM    711  CG2 VAL A  91      37.915 140.201  40.748  1.00 32.40           C  
ATOM    712  N   LEU A  92      33.973 142.308  42.470  1.00 32.86           N  
ATOM    713  CA  LEU A  92      33.165 143.094  43.395  1.00 32.02           C  
ATOM    714  C   LEU A  92      33.516 142.724  44.831  1.00 30.59           C  
ATOM    715  O   LEU A  92      33.607 143.583  45.697  1.00 30.99           O  
ATOM    716  CB  LEU A  92      31.687 142.763  43.177  1.00 31.15           C  
ATOM    717  CG  LEU A  92      30.841 143.552  42.180  1.00 35.22           C  
ATOM    718  CD1 LEU A  92      31.624 144.362  41.174  1.00 36.68           C  
ATOM    719  CD2 LEU A  92      29.825 142.634  41.497  1.00 32.44           C  
ATOM    720  N   GLU A  93      33.643 141.434  45.099  1.00 28.74           N  
ATOM    721  CA  GLU A  93      33.883 140.973  46.459  1.00 27.33           C  
ATOM    722  C   GLU A  93      34.773 139.759  46.440  1.00 26.65           C  
ATOM    723  O   GLU A  93      34.802 139.027  45.432  1.00 25.67           O  
ATOM    724  CB  GLU A  93      32.598 140.553  47.177  1.00 27.47           C  
ATOM    725  CG  GLU A  93      31.506 141.599  47.271  1.00 28.51           C  
ATOM    726  CD  GLU A  93      30.340 141.113  48.083  1.00 28.59           C  
ATOM    727  OE1 GLU A  93      30.496 140.129  48.838  1.00 29.88           O  
ATOM    728  OE2 GLU A  93      29.270 141.716  47.975  1.00 29.45           O  
ATOM    729  N   VAL A  94      35.476 139.522  47.558  1.00 24.86           N  
ATOM    730  CA  VAL A  94      36.152 138.248  47.771  1.00 23.92           C  
ATOM    731  C   VAL A  94      35.823 137.775  49.176  1.00 23.93           C  
ATOM    732  O   VAL A  94      35.868 138.591  50.103  1.00 24.30           O  
ATOM    733  CB  VAL A  94      37.698 138.376  47.663  1.00 24.22           C  
ATOM    734  CG1 VAL A  94      38.357 137.049  47.980  1.00 23.17           C  
ATOM    735  CG2 VAL A  94      38.157 138.884  46.263  1.00 22.57           C  
ATOM    736  N   ILE A  95      35.460 136.495  49.342  1.00 22.19           N  
ATOM    737  CA  ILE A  95      35.274 135.892  50.644  1.00 23.08           C  
ATOM    738  C   ILE A  95      36.232 134.702  50.674  1.00 23.60           C  
ATOM    739  O   ILE A  95      36.097 133.787  49.864  1.00 24.91           O  
ATOM    740  CB  ILE A  95      33.785 135.364  50.916  1.00 22.96           C  
ATOM    741  CG1 ILE A  95      32.709 136.301  50.377  1.00 24.68           C  
ATOM    742  CG2 ILE A  95      33.574 135.151  52.387  1.00 21.87           C  
ATOM    743  CD1 ILE A  95      32.715 137.811  50.909  1.00 24.34           C  
ATOM    744  N   ASP A  96      37.194 134.686  51.587  1.00 22.68           N  
ATOM    745  CA  ASP A  96      38.293 133.745  51.423  1.00 22.35           C  
ATOM    746  C   ASP A  96      38.951 133.495  52.781  1.00 22.32           C  
ATOM    747  O   ASP A  96      38.600 134.143  53.760  1.00 22.77           O  
ATOM    748  CB  ASP A  96      39.306 134.280  50.392  1.00 21.11           C  
ATOM    749  CG  ASP A  96      40.306 133.226  49.960  1.00 23.00           C  
ATOM    750  OD1 ASP A  96      41.482 133.563  49.697  1.00 22.09           O  
ATOM    751  OD2 ASP A  96      40.039 131.998  49.957  1.00 21.55           O  
ATOM    752  N   HIS A  97      39.900 132.561  52.823  1.00 21.42           N  
ATOM    753  CA  HIS A  97      40.585 132.187  54.031  1.00 20.72           C  
ATOM    754  C   HIS A  97      42.021 131.741  53.709  1.00 20.42           C  
ATOM    755  O   HIS A  97      42.676 131.075  54.510  1.00 20.76           O  
ATOM    756  CB  HIS A  97      39.801 131.096  54.717  1.00 20.42           C  
ATOM    757  CG  HIS A  97      39.482 129.933  53.812  1.00 24.10           C  
ATOM    758  ND1 HIS A  97      40.152 128.737  53.898  1.00 25.23           N  
ATOM    759  CD2 HIS A  97      38.600 129.796  52.785  1.00 25.13           C  
ATOM    760  CE1 HIS A  97      39.676 127.897  52.993  1.00 25.09           C  
ATOM    761  NE2 HIS A  97      38.726 128.510  52.313  1.00 23.39           N  
ATOM    762  N   HIS A  98      42.535 132.162  52.556  1.00 20.32           N  
ATOM    763  CA  HIS A  98      43.888 131.776  52.123  1.00 20.34           C  
ATOM    764  C   HIS A  98      44.846 132.974  52.156  1.00 22.01           C  
ATOM    765  O   HIS A  98      44.406 134.133  52.339  1.00 22.92           O  
ATOM    766  CB  HIS A  98      43.805 131.236  50.675  1.00 20.44           C  
ATOM    767  CG  HIS A  98      43.020 129.970  50.559  1.00 20.60           C  
ATOM    768  ND1 HIS A  98      41.683 129.949  50.194  1.00 19.72           N  
ATOM    769  CD2 HIS A  98      43.374 128.682  50.788  1.00 20.13           C  
ATOM    770  CE1 HIS A  98      41.254 128.701  50.199  1.00 19.46           C  
ATOM    771  NE2 HIS A  98      42.259 127.910  50.549  1.00 20.61           N  
ATOM    772  N   ARG A  99      46.137 132.726  51.924  1.00 21.75           N  
ATOM    773  CA  ARG A  99      47.091 133.802  51.699  1.00 22.16           C  
ATOM    774  C   ARG A  99      46.616 134.671  50.529  1.00 22.65           C  
ATOM    775  O   ARG A  99      45.832 134.226  49.692  1.00 23.79           O  
ATOM    776  CB  ARG A  99      48.520 133.270  51.427  1.00 22.43           C  
ATOM    777  CG  ARG A  99      48.684 132.851  49.919  1.00 24.86           C  
ATOM    778  CD  ARG A  99      50.047 132.657  49.422  1.00 30.92           C  
ATOM    779  NE  ARG A  99      50.110 132.539  47.971  1.00 29.52           N  
ATOM    780  CZ  ARG A  99      51.273 132.401  47.328  1.00 32.72           C  
ATOM    781  NH1 ARG A  99      51.373 132.334  45.981  1.00 32.59           N  
ATOM    782  NH2 ARG A  99      52.347 132.366  48.065  1.00 33.30           N  
ATOM    783  N   ILE A 100      47.040 135.931  50.488  1.00 22.25           N  
ATOM    784  CA  ILE A 100      46.726 136.771  49.343  1.00 22.70           C  
ATOM    785  C   ILE A 100      47.974 136.916  48.484  1.00 22.34           C  
ATOM    786  O   ILE A 100      49.044 137.135  49.014  1.00 21.37           O  
ATOM    787  CB  ILE A 100      46.327 138.188  49.827  1.00 23.54           C  
ATOM    788  CG1 ILE A 100      45.160 138.090  50.805  1.00 24.12           C  
ATOM    789  CG2 ILE A 100      46.056 139.116  48.624  1.00 22.71           C  
ATOM    790  CD1 ILE A 100      44.496 139.451  51.098  1.00 24.09           C  
ATOM    791  N   ALA A 101      47.833 136.768  47.178  1.00 21.93           N  
ATOM    792  CA  ALA A 101      48.952 136.918  46.266  1.00 23.47           C  
ATOM    793  C   ALA A 101      48.334 137.089  44.896  1.00 23.87           C  
ATOM    794  O   ALA A 101      47.173 136.725  44.697  1.00 24.09           O  
ATOM    795  CB  ALA A 101      49.877 135.625  46.299  1.00 23.01           C  
ATOM    796  N   ASN A 102      49.066 137.688  43.966  1.00 25.80           N  
ATOM    797  CA  ASN A 102      48.655 137.721  42.562  1.00 27.57           C  
ATOM    798  C   ASN A 102      47.225 138.244  42.393  1.00 26.97           C  
ATOM    799  O   ASN A 102      46.427 137.684  41.649  1.00 26.51           O  
ATOM    800  CB  ASN A 102      48.820 136.303  41.941  1.00 29.22           C  
ATOM    801  CG  ASN A 102      50.261 135.765  42.091  1.00 35.55           C  
ATOM    802  OD1 ASN A 102      51.235 136.486  41.763  1.00 41.57           O  
ATOM    803  ND2 ASN A 102      50.417 134.498  42.599  1.00 39.58           N  
ATOM    804  N   PHE A 103      46.889 139.289  43.149  1.00 26.10           N  
ATOM    805  CA  PHE A 103      45.540 139.784  43.181  1.00 25.26           C  
ATOM    806  C   PHE A 103      45.562 141.304  43.238  1.00 26.19           C  
ATOM    807  O   PHE A 103      46.127 141.885  44.148  1.00 25.22           O  
ATOM    808  CB  PHE A 103      44.776 139.260  44.404  1.00 24.49           C  
ATOM    809  CG  PHE A 103      43.347 139.768  44.456  1.00 25.46           C  
ATOM    810  CD1 PHE A 103      42.968 140.760  45.348  1.00 24.31           C  
ATOM    811  CD2 PHE A 103      42.420 139.317  43.524  1.00 25.59           C  
ATOM    812  CE1 PHE A 103      41.682 141.271  45.327  1.00 25.55           C  
ATOM    813  CE2 PHE A 103      41.124 139.783  43.519  1.00 27.83           C  
ATOM    814  CZ  PHE A 103      40.748 140.776  44.414  1.00 26.50           C  
ATOM    815  N   GLU A 104      44.879 141.962  42.329  1.00 26.71           N  
ATOM    816  CA  GLU A 104      44.933 143.400  42.360  1.00 28.23           C  
ATOM    817  C   GLU A 104      43.620 143.879  41.848  1.00 27.65           C  
ATOM    818  O   GLU A 104      43.012 143.164  41.066  1.00 27.02           O  
ATOM    819  CB  GLU A 104      46.118 143.871  41.522  1.00 28.70           C  
ATOM    820  CG  GLU A 104      45.865 144.925  40.474  1.00 35.59           C  
ATOM    821  CD  GLU A 104      47.187 145.485  39.980  1.00 43.40           C  
ATOM    822  OE1 GLU A 104      47.270 146.702  39.689  1.00 46.19           O  
ATOM    823  OE2 GLU A 104      48.157 144.682  39.935  1.00 47.54           O  
ATOM    824  N   THR A 105      43.115 145.009  42.368  1.00 26.61           N  
ATOM    825  CA  THR A 105      41.907 145.643  41.823  1.00 26.63           C  
ATOM    826  C   THR A 105      42.212 147.085  41.486  1.00 26.65           C  
ATOM    827  O   THR A 105      43.165 147.671  42.005  1.00 26.69           O  
ATOM    828  CB  THR A 105      40.754 145.657  42.833  1.00 26.40           C  
ATOM    829  OG1 THR A 105      41.110 146.506  43.930  1.00 25.51           O  
ATOM    830  CG2 THR A 105      40.552 144.268  43.473  1.00 26.54           C  
ATOM    831  N   ALA A 106      41.389 147.666  40.626  1.00 26.38           N  
ATOM    832  CA  ALA A 106      41.555 149.062  40.243  1.00 26.69           C  
ATOM    833  C   ALA A 106      40.838 149.914  41.274  1.00 26.78           C  
ATOM    834  O   ALA A 106      41.156 151.084  41.448  1.00 26.56           O  
ATOM    835  CB  ALA A 106      40.933 149.315  38.837  1.00 25.91           C  
ATOM    836  N   GLU A 107      39.851 149.316  41.935  1.00 26.63           N  
ATOM    837  CA  GLU A 107      38.939 150.068  42.764  1.00 29.04           C  
ATOM    838  C   GLU A 107      38.844 149.438  44.140  1.00 28.13           C  
ATOM    839  O   GLU A 107      39.202 148.284  44.290  1.00 27.69           O  
ATOM    840  CB  GLU A 107      37.548 150.112  42.104  1.00 29.26           C  
ATOM    841  CG  GLU A 107      37.433 151.317  41.195  1.00 37.09           C  
ATOM    842  CD  GLU A 107      36.578 151.088  39.960  1.00 46.76           C  
ATOM    843  OE1 GLU A 107      36.006 152.088  39.461  1.00 51.10           O  
ATOM    844  OE2 GLU A 107      36.498 149.927  39.476  1.00 51.84           O  
ATOM    845  N   PRO A 108      38.384 150.196  45.142  1.00 28.21           N  
ATOM    846  CA  PRO A 108      37.967 149.602  46.415  1.00 27.72           C  
ATOM    847  C   PRO A 108      36.940 148.473  46.243  1.00 28.13           C  
ATOM    848  O   PRO A 108      36.160 148.467  45.297  1.00 29.82           O  
ATOM    849  CB  PRO A 108      37.344 150.791  47.166  1.00 27.38           C  
ATOM    850  CG  PRO A 108      37.981 151.966  46.646  1.00 27.23           C  
ATOM    851  CD  PRO A 108      38.297 151.670  45.185  1.00 27.61           C  
ATOM    852  N   LEU A 109      36.918 147.529  47.170  1.00 27.08           N  
ATOM    853  CA  LEU A 109      36.003 146.401  47.070  1.00 26.54           C  
ATOM    854  C   LEU A 109      35.776 145.849  48.456  1.00 26.48           C  
ATOM    855  O   LEU A 109      36.442 146.275  49.422  1.00 26.08           O  
ATOM    856  CB  LEU A 109      36.586 145.282  46.201  1.00 25.99           C  
ATOM    857  CG  LEU A 109      37.644 144.368  46.810  1.00 25.51           C  
ATOM    858  CD1 LEU A 109      37.671 143.044  45.989  1.00 28.85           C  
ATOM    859  CD2 LEU A 109      39.026 144.992  46.873  1.00 21.04           C  
ATOM    860  N   TYR A 110      34.832 144.919  48.539  1.00 24.90           N  
ATOM    861  CA  TYR A 110      34.565 144.212  49.754  1.00 24.96           C  
ATOM    862  C   TYR A 110      35.461 142.986  49.762  1.00 25.47           C  
ATOM    863  O   TYR A 110      35.302 142.078  48.938  1.00 24.99           O  
ATOM    864  CB  TYR A 110      33.096 143.844  49.826  1.00 24.65           C  
ATOM    865  CG  TYR A 110      32.651 143.238  51.146  1.00 24.22           C  
ATOM    866  CD1 TYR A 110      32.288 144.051  52.211  1.00 26.51           C  
ATOM    867  CD2 TYR A 110      32.557 141.864  51.305  1.00 24.79           C  
ATOM    868  CE1 TYR A 110      31.845 143.504  53.430  1.00 27.94           C  
ATOM    869  CE2 TYR A 110      32.121 141.305  52.504  1.00 25.10           C  
ATOM    870  CZ  TYR A 110      31.773 142.137  53.560  1.00 24.74           C  
ATOM    871  OH  TYR A 110      31.345 141.594  54.729  1.00 25.79           O  
ATOM    872  N   TYR A 111      36.471 142.991  50.634  1.00 25.32           N  
ATOM    873  CA  TYR A 111      37.391 141.855  50.688  1.00 24.74           C  
ATOM    874  C   TYR A 111      37.306 141.344  52.103  1.00 24.70           C  
ATOM    875  O   TYR A 111      37.590 142.061  53.038  1.00 25.31           O  
ATOM    876  CB  TYR A 111      38.839 142.258  50.346  1.00 25.47           C  
ATOM    877  CG  TYR A 111      39.718 141.066  50.041  1.00 25.41           C  
ATOM    878  CD1 TYR A 111      40.094 140.185  51.045  1.00 23.62           C  
ATOM    879  CD2 TYR A 111      40.155 140.804  48.745  1.00 24.63           C  
ATOM    880  CE1 TYR A 111      40.854 139.082  50.783  1.00 24.02           C  
ATOM    881  CE2 TYR A 111      40.962 139.680  48.476  1.00 22.83           C  
ATOM    882  CZ  TYR A 111      41.276 138.825  49.497  1.00 24.00           C  
ATOM    883  OH  TYR A 111      42.050 137.712  49.261  1.00 21.66           O  
ATOM    884  N   ARG A 112      36.901 140.099  52.264  1.00 23.67           N  
ATOM    885  CA  ARG A 112      36.714 139.560  53.592  1.00 22.68           C  
ATOM    886  C   ARG A 112      37.443 138.227  53.706  1.00 22.92           C  
ATOM    887  O   ARG A 112      36.908 137.210  53.276  1.00 22.87           O  
ATOM    888  CB  ARG A 112      35.238 139.336  53.849  1.00 21.45           C  
ATOM    889  CG  ARG A 112      34.970 138.920  55.305  1.00 23.59           C  
ATOM    890  CD  ARG A 112      33.518 139.080  55.691  1.00 22.71           C  
ATOM    891  NE  ARG A 112      33.222 138.583  57.020  1.00 22.22           N  
ATOM    892  CZ  ARG A 112      32.065 138.838  57.640  1.00 23.47           C  
ATOM    893  NH1 ARG A 112      31.170 139.632  57.063  1.00 23.11           N  
ATOM    894  NH2 ARG A 112      31.849 138.396  58.873  1.00 20.40           N  
ATOM    895  N   ALA A 113      38.659 138.232  54.260  1.00 22.32           N  
ATOM    896  CA  ALA A 113      39.350 136.987  54.538  1.00 22.27           C  
ATOM    897  C   ALA A 113      39.513 136.879  56.040  1.00 22.76           C  
ATOM    898  O   ALA A 113      39.762 137.876  56.724  1.00 22.61           O  
ATOM    899  CB  ALA A 113      40.719 136.955  53.850  1.00 22.57           C  
ATOM    900  N   GLU A 114      39.328 135.672  56.550  1.00 22.06           N  
ATOM    901  CA  GLU A 114      39.422 135.372  57.968  1.00 21.71           C  
ATOM    902  C   GLU A 114      40.208 134.100  58.019  1.00 22.39           C  
ATOM    903  O   GLU A 114      40.000 133.216  57.198  1.00 21.83           O  
ATOM    904  CB  GLU A 114      38.024 135.229  58.607  1.00 20.78           C  
ATOM    905  CG  GLU A 114      37.104 136.437  58.334  1.00 22.76           C  
ATOM    906  CD  GLU A 114      35.896 136.471  59.245  1.00 26.37           C  
ATOM    907  OE1 GLU A 114      34.936 137.202  58.967  1.00 27.01           O  
ATOM    908  OE2 GLU A 114      35.925 135.762  60.250  1.00 29.98           O  
ATOM    909  N   PRO A 115      41.162 134.016  58.925  1.00 23.58           N  
ATOM    910  CA  PRO A 115      42.006 132.830  59.003  1.00 24.22           C  
ATOM    911  C   PRO A 115      41.297 131.672  59.692  1.00 24.97           C  
ATOM    912  O   PRO A 115      41.774 131.168  60.715  1.00 25.09           O  
ATOM    913  CB  PRO A 115      43.205 133.305  59.799  1.00 23.83           C  
ATOM    914  CG  PRO A 115      42.615 134.363  60.733  1.00 23.69           C  
ATOM    915  CD  PRO A 115      41.551 135.065  59.898  1.00 23.41           C  
ATOM    916  N   VAL A 116      40.178 131.243  59.104  1.00 24.78           N  
ATOM    917  CA  VAL A 116      39.434 130.105  59.618  1.00 25.22           C  
ATOM    918  C   VAL A 116      39.580 128.907  58.643  1.00 26.06           C  
ATOM    919  O   VAL A 116      40.368 128.971  57.682  1.00 25.43           O  
ATOM    920  CB  VAL A 116      37.943 130.463  59.888  1.00 25.20           C  
ATOM    921  CG1 VAL A 116      37.825 131.506  61.014  1.00 23.00           C  
ATOM    922  CG2 VAL A 116      37.265 130.962  58.608  1.00 24.19           C  
ATOM    923  N   GLY A 117      38.831 127.835  58.903  1.00 26.29           N  
ATOM    924  CA  GLY A 117      39.056 126.555  58.253  1.00 26.74           C  
ATOM    925  C   GLY A 117      38.530 126.535  56.832  1.00 27.41           C  
ATOM    926  O   GLY A 117      39.104 125.867  55.976  1.00 28.06           O  
ATOM    927  N   CYS A 118      37.458 127.271  56.573  1.00 27.92           N  
ATOM    928  CA  CYS A 118      36.948 127.369  55.210  1.00 28.91           C  
ATOM    929  C   CYS A 118      36.023 128.551  55.024  1.00 28.41           C  
ATOM    930  O   CYS A 118      35.673 129.213  56.005  1.00 28.68           O  
ATOM    931  CB  CYS A 118      36.228 126.091  54.796  1.00 30.40           C  
ATOM    932  SG  CYS A 118      34.684 125.834  55.674  1.00 31.87           S  
ATOM    933  N   THR A 119      35.611 128.800  53.775  1.00 26.91           N  
ATOM    934  CA  THR A 119      34.759 129.928  53.442  1.00 26.75           C  
ATOM    935  C   THR A 119      33.379 129.844  54.074  1.00 27.47           C  
ATOM    936  O   THR A 119      32.788 130.882  54.430  1.00 27.53           O  
ATOM    937  CB  THR A 119      34.541 130.031  51.938  1.00 26.28           C  
ATOM    938  OG1 THR A 119      35.781 129.862  51.278  1.00 26.84           O  
ATOM    939  CG2 THR A 119      34.140 131.441  51.538  1.00 25.14           C  
ATOM    940  N   ALA A 120      32.864 128.612  54.187  1.00 26.79           N  
ATOM    941  CA  ALA A 120      31.509 128.385  54.678  1.00 25.85           C  
ATOM    942  C   ALA A 120      31.375 128.834  56.136  1.00 24.83           C  
ATOM    943  O   ALA A 120      30.288 129.158  56.589  1.00 24.88           O  
ATOM    944  CB  ALA A 120      31.107 126.888  54.540  1.00 25.03           C  
ATOM    945  N   THR A 121      32.469 128.819  56.875  1.00 24.82           N  
ATOM    946  CA  THR A 121      32.427 129.337  58.245  1.00 24.78           C  
ATOM    947  C   THR A 121      32.196 130.858  58.258  1.00 24.56           C  
ATOM    948  O   THR A 121      31.445 131.412  59.087  1.00 23.67           O  
ATOM    949  CB  THR A 121      33.744 128.980  58.879  1.00 25.87           C  
ATOM    950  OG1 THR A 121      33.775 127.555  59.033  1.00 26.53           O  
ATOM    951  CG2 THR A 121      33.878 129.524  60.324  1.00 23.26           C  
ATOM    952  N   ILE A 122      32.819 131.540  57.309  1.00 23.70           N  
ATOM    953  CA  ILE A 122      32.580 132.972  57.178  1.00 23.42           C  
ATOM    954  C   ILE A 122      31.147 133.241  56.720  1.00 23.67           C  
ATOM    955  O   ILE A 122      30.455 134.117  57.278  1.00 23.79           O  
ATOM    956  CB  ILE A 122      33.583 133.583  56.221  1.00 21.82           C  
ATOM    957  CG1 ILE A 122      34.982 133.283  56.731  1.00 22.11           C  
ATOM    958  CG2 ILE A 122      33.385 135.063  56.122  1.00 20.11           C  
ATOM    959  CD1 ILE A 122      36.047 133.684  55.758  1.00 21.76           C  
ATOM    960  N   LEU A 123      30.679 132.474  55.738  1.00 23.70           N  
ATOM    961  CA  LEU A 123      29.329 132.736  55.203  1.00 25.43           C  
ATOM    962  C   LEU A 123      28.278 132.467  56.257  1.00 25.31           C  
ATOM    963  O   LEU A 123      27.293 133.168  56.300  1.00 26.04           O  
ATOM    964  CB  LEU A 123      29.010 131.881  53.973  1.00 25.45           C  
ATOM    965  CG  LEU A 123      29.946 132.196  52.812  1.00 26.13           C  
ATOM    966  CD1 LEU A 123      29.745 131.188  51.771  1.00 27.01           C  
ATOM    967  CD2 LEU A 123      29.620 133.603  52.301  1.00 26.14           C  
ATOM    968  N   ASN A 124      28.511 131.486  57.119  1.00 26.85           N  
ATOM    969  CA  ASN A 124      27.594 131.235  58.247  1.00 28.69           C  
ATOM    970  C   ASN A 124      27.387 132.468  59.142  1.00 29.84           C  
ATOM    971  O   ASN A 124      26.260 132.783  59.553  1.00 28.86           O  
ATOM    972  CB  ASN A 124      28.122 130.108  59.110  1.00 28.34           C  
ATOM    973  CG  ASN A 124      27.111 129.679  60.168  1.00 30.70           C  
ATOM    974  OD1 ASN A 124      25.995 129.262  59.832  1.00 29.00           O  
ATOM    975  ND2 ASN A 124      27.494 129.779  61.450  1.00 28.42           N  
ATOM    976  N   LYS A 125      28.497 133.160  59.400  1.00 30.28           N  
ATOM    977  CA  LYS A 125      28.487 134.394  60.152  1.00 31.65           C  
ATOM    978  C   LYS A 125      27.749 135.465  59.341  1.00 31.67           C  
ATOM    979  O   LYS A 125      26.969 136.249  59.910  1.00 31.47           O  
ATOM    980  CB  LYS A 125      29.927 134.793  60.482  1.00 31.80           C  
ATOM    981  CG  LYS A 125      30.053 136.057  61.294  1.00 36.40           C  
ATOM    982  CD  LYS A 125      31.536 136.414  61.599  1.00 37.60           C  
ATOM    983  CE  LYS A 125      32.450 135.248  61.486  1.00 36.77           C  
ATOM    984  NZ  LYS A 125      33.732 135.659  62.096  1.00 37.36           N  
ATOM    985  N   MET A 126      27.933 135.458  58.013  1.00 30.98           N  
ATOM    986  CA  MET A 126      27.277 136.449  57.141  1.00 31.16           C  
ATOM    987  C   MET A 126      25.757 136.280  57.012  1.00 31.88           C  
ATOM    988  O   MET A 126      25.042 137.264  56.816  1.00 31.48           O  
ATOM    989  CB  MET A 126      27.936 136.524  55.747  1.00 31.23           C  
ATOM    990  CG  MET A 126      29.445 136.971  55.805  1.00 29.84           C  
ATOM    991  SD  MET A 126      30.306 136.824  54.228  1.00 26.97           S  
ATOM    992  CE  MET A 126      29.685 138.170  53.403  1.00 21.88           C  
ATOM    993  N   TYR A 127      25.258 135.048  57.130  1.00 32.44           N  
ATOM    994  CA  TYR A 127      23.792 134.866  57.149  1.00 33.22           C  
ATOM    995  C   TYR A 127      23.227 135.559  58.399  1.00 33.34           C  
ATOM    996  O   TYR A 127      22.192 136.242  58.321  1.00 33.80           O  
ATOM    997  CB  TYR A 127      23.412 133.389  57.165  1.00 32.01           C  
ATOM    998  CG  TYR A 127      23.305 132.736  55.798  1.00 34.53           C  
ATOM    999  CD1 TYR A 127      24.402 132.102  55.209  1.00 32.06           C  
ATOM   1000  CD2 TYR A 127      22.087 132.719  55.107  1.00 34.77           C  
ATOM   1001  CE1 TYR A 127      24.284 131.492  53.965  1.00 34.03           C  
ATOM   1002  CE2 TYR A 127      21.963 132.100  53.860  1.00 36.38           C  
ATOM   1003  CZ  TYR A 127      23.060 131.485  53.298  1.00 35.84           C  
ATOM   1004  OH  TYR A 127      22.927 130.879  52.064  1.00 35.74           O  
ATOM   1005  N   LYS A 128      23.913 135.384  59.531  1.00 33.19           N  
ATOM   1006  CA  LYS A 128      23.467 135.972  60.805  1.00 34.24           C  
ATOM   1007  C   LYS A 128      23.520 137.474  60.809  1.00 34.39           C  
ATOM   1008  O   LYS A 128      22.582 138.111  61.296  1.00 35.21           O  
ATOM   1009  CB  LYS A 128      24.297 135.499  61.968  1.00 33.89           C  
ATOM   1010  CG  LYS A 128      24.243 134.059  62.149  1.00 36.23           C  
ATOM   1011  CD  LYS A 128      25.075 133.701  63.333  1.00 39.57           C  
ATOM   1012  CE  LYS A 128      25.091 132.221  63.482  1.00 40.48           C  
ATOM   1013  NZ  LYS A 128      26.201 131.820  64.390  1.00 43.27           N  
ATOM   1014  N   GLU A 129      24.599 138.033  60.253  1.00 34.29           N  
ATOM   1015  CA  GLU A 129      24.779 139.470  60.192  1.00 34.11           C  
ATOM   1016  C   GLU A 129      23.635 140.076  59.427  1.00 34.78           C  
ATOM   1017  O   GLU A 129      23.211 141.190  59.718  1.00 34.20           O  
ATOM   1018  CB  GLU A 129      26.104 139.834  59.508  1.00 33.87           C  
ATOM   1019  CG  GLU A 129      27.331 139.523  60.362  1.00 34.13           C  
ATOM   1020  CD  GLU A 129      28.668 139.582  59.598  1.00 30.86           C  
ATOM   1021  OE1 GLU A 129      28.682 139.943  58.403  1.00 30.02           O  
ATOM   1022  OE2 GLU A 129      29.708 139.246  60.204  1.00 31.17           O  
ATOM   1023  N   ASN A 130      23.127 139.319  58.448  1.00 35.63           N  
ATOM   1024  CA  ASN A 130      22.089 139.817  57.583  1.00 36.50           C  
ATOM   1025  C   ASN A 130      20.687 139.345  57.954  1.00 37.96           C  
ATOM   1026  O   ASN A 130      19.725 139.716  57.279  1.00 39.17           O  
ATOM   1027  CB  ASN A 130      22.403 139.489  56.135  1.00 35.91           C  
ATOM   1028  CG  ASN A 130      23.507 140.314  55.616  1.00 36.41           C  
ATOM   1029  OD1 ASN A 130      23.295 141.459  55.243  1.00 36.32           O  
ATOM   1030  ND2 ASN A 130      24.724 139.773  55.646  1.00 32.73           N  
ATOM   1031  N   ASN A 131      20.607 138.515  58.989  1.00 39.19           N  
ATOM   1032  CA  ASN A 131      19.351 137.962  59.487  1.00 41.64           C  
ATOM   1033  C   ASN A 131      18.569 137.155  58.414  1.00 41.50           C  
ATOM   1034  O   ASN A 131      17.396 137.420  58.134  1.00 42.13           O  
ATOM   1035  CB  ASN A 131      18.521 139.083  60.168  1.00 42.64           C  
ATOM   1036  CG  ASN A 131      17.323 138.556  60.938  1.00 45.77           C  
ATOM   1037  OD1 ASN A 131      16.276 139.224  60.995  1.00 49.25           O  
ATOM   1038  ND2 ASN A 131      17.442 137.342  61.489  1.00 48.82           N  
ATOM   1039  N   VAL A 132      19.254 136.184  57.801  1.00 40.53           N  
ATOM   1040  CA  VAL A 132      18.684 135.367  56.751  1.00 38.60           C  
ATOM   1041  C   VAL A 132      18.785 133.916  57.173  1.00 39.04           C  
ATOM   1042  O   VAL A 132      19.864 133.455  57.564  1.00 38.65           O  
ATOM   1043  CB  VAL A 132      19.437 135.582  55.444  1.00 39.09           C  
ATOM   1044  CG1 VAL A 132      19.029 134.537  54.365  1.00 37.74           C  
ATOM   1045  CG2 VAL A 132      19.219 136.995  54.951  1.00 37.21           C  
ATOM   1046  N   LYS A 133      17.660 133.200  57.118  1.00 38.42           N  
ATOM   1047  CA  LYS A 133      17.607 131.811  57.545  1.00 39.44           C  
ATOM   1048  C   LYS A 133      18.404 130.938  56.570  1.00 39.05           C  
ATOM   1049  O   LYS A 133      18.421 131.179  55.372  1.00 38.87           O  
ATOM   1050  CB  LYS A 133      16.136 131.332  57.604  1.00 39.81           C  
ATOM   1051  CG  LYS A 133      15.941 129.908  58.169  1.00 42.94           C  
ATOM   1052  CD  LYS A 133      14.501 129.398  57.933  1.00 48.08           C  
ATOM   1053  CE  LYS A 133      14.123 128.257  58.876  1.00 49.92           C  
ATOM   1054  NZ  LYS A 133      13.604 128.708  60.232  1.00 56.26           N  
ATOM   1055  N   ILE A 134      19.121 129.962  57.085  1.00 39.12           N  
ATOM   1056  CA  ILE A 134      19.801 129.065  56.196  1.00 40.03           C  
ATOM   1057  C   ILE A 134      18.929 127.836  55.917  1.00 40.97           C  
ATOM   1058  O   ILE A 134      18.643 127.064  56.837  1.00 40.49           O  
ATOM   1059  CB  ILE A 134      21.095 128.599  56.811  1.00 39.75           C  
ATOM   1060  CG1 ILE A 134      21.930 129.801  57.261  1.00 39.90           C  
ATOM   1061  CG2 ILE A 134      21.846 127.744  55.788  1.00 38.31           C  
ATOM   1062  CD1 ILE A 134      23.219 129.404  57.903  1.00 36.62           C  
ATOM   1063  N   GLU A 135      18.562 127.631  54.656  1.00 41.64           N  
ATOM   1064  CA  GLU A 135      17.729 126.487  54.306  1.00 43.21           C  
ATOM   1065  C   GLU A 135      18.492 125.213  54.621  1.00 43.37           C  
ATOM   1066  O   GLU A 135      19.732 125.199  54.591  1.00 43.48           O  
ATOM   1067  CB  GLU A 135      17.355 126.530  52.831  1.00 43.86           C  
ATOM   1068  CG  GLU A 135      16.337 127.592  52.453  1.00 46.04           C  
ATOM   1069  CD  GLU A 135      16.170 127.704  50.946  1.00 52.15           C  
ATOM   1070  OE1 GLU A 135      15.459 128.641  50.492  1.00 53.65           O  
ATOM   1071  OE2 GLU A 135      16.749 126.842  50.200  1.00 55.75           O  
ATOM   1072  N   LYS A 136      17.746 124.169  54.965  1.00 43.39           N  
ATOM   1073  CA  LYS A 136      18.278 122.871  55.397  1.00 43.10           C  
ATOM   1074  C   LYS A 136      19.415 122.307  54.522  1.00 42.30           C  
ATOM   1075  O   LYS A 136      20.423 121.807  55.022  1.00 41.07           O  
ATOM   1076  CB  LYS A 136      17.122 121.864  55.412  1.00 43.67           C  
ATOM   1077  CG  LYS A 136      17.519 120.425  55.746  1.00 46.76           C  
ATOM   1078  CD  LYS A 136      16.358 119.462  55.482  1.00 50.92           C  
ATOM   1079  CE  LYS A 136      16.855 118.025  55.388  1.00 54.48           C  
ATOM   1080  NZ  LYS A 136      16.765 117.305  56.704  1.00 56.59           N  
ATOM   1081  N   GLU A 137      19.225 122.398  53.212  1.00 41.74           N  
ATOM   1082  CA  GLU A 137      20.124 121.792  52.253  1.00 41.89           C  
ATOM   1083  C   GLU A 137      21.350 122.675  52.033  1.00 40.17           C  
ATOM   1084  O   GLU A 137      22.442 122.164  51.861  1.00 39.72           O  
ATOM   1085  CB  GLU A 137      19.389 121.514  50.947  1.00 42.28           C  
ATOM   1086  CG  GLU A 137      18.455 122.639  50.536  1.00 49.12           C  
ATOM   1087  CD  GLU A 137      17.050 122.461  51.091  1.00 56.09           C  
ATOM   1088  OE1 GLU A 137      16.701 121.314  51.516  1.00 57.84           O  
ATOM   1089  OE2 GLU A 137      16.317 123.477  51.120  1.00 59.57           O  
ATOM   1090  N   ILE A 138      21.171 123.998  52.094  1.00 39.70           N  
ATOM   1091  CA  ILE A 138      22.303 124.928  52.075  1.00 38.48           C  
ATOM   1092  C   ILE A 138      23.158 124.696  53.314  1.00 38.38           C  
ATOM   1093  O   ILE A 138      24.399 124.652  53.236  1.00 37.61           O  
ATOM   1094  CB  ILE A 138      21.837 126.366  52.024  1.00 39.34           C  
ATOM   1095  CG1 ILE A 138      20.919 126.587  50.818  1.00 37.55           C  
ATOM   1096  CG2 ILE A 138      23.045 127.329  51.965  1.00 39.46           C  
ATOM   1097  CD1 ILE A 138      21.634 126.615  49.516  1.00 38.79           C  
ATOM   1098  N   ALA A 139      22.491 124.454  54.441  1.00 37.01           N  
ATOM   1099  CA  ALA A 139      23.196 124.170  55.669  1.00 36.53           C  
ATOM   1100  C   ALA A 139      24.011 122.923  55.560  1.00 36.42           C  
ATOM   1101  O   ALA A 139      25.115 122.850  56.121  1.00 36.78           O  
ATOM   1102  CB  ALA A 139      22.249 124.064  56.833  1.00 36.06           C  
ATOM   1103  N   GLY A 140      23.480 121.923  54.854  1.00 36.21           N  
ATOM   1104  CA  GLY A 140      24.234 120.683  54.676  1.00 34.44           C  
ATOM   1105  C   GLY A 140      25.445 120.881  53.764  1.00 32.78           C  
ATOM   1106  O   GLY A 140      26.510 120.354  54.014  1.00 32.58           O  
ATOM   1107  N   LEU A 141      25.266 121.662  52.715  1.00 32.41           N  
ATOM   1108  CA  LEU A 141      26.377 122.014  51.832  1.00 32.77           C  
ATOM   1109  C   LEU A 141      27.491 122.804  52.576  1.00 32.43           C  
ATOM   1110  O   LEU A 141      28.662 122.534  52.370  1.00 32.40           O  
ATOM   1111  CB  LEU A 141      25.879 122.819  50.634  1.00 32.59           C  
ATOM   1112  CG  LEU A 141      24.981 122.073  49.640  1.00 33.59           C  
ATOM   1113  CD1 LEU A 141      24.805 122.948  48.421  1.00 30.97           C  
ATOM   1114  CD2 LEU A 141      25.530 120.700  49.273  1.00 30.46           C  
ATOM   1115  N   MET A 142      27.119 123.723  53.466  1.00 31.45           N  
ATOM   1116  CA  MET A 142      28.101 124.478  54.286  1.00 31.12           C  
ATOM   1117  C   MET A 142      28.803 123.562  55.294  1.00 31.39           C  
ATOM   1118  O   MET A 142      30.042 123.553  55.402  1.00 31.28           O  
ATOM   1119  CB  MET A 142      27.393 125.637  54.980  1.00 31.00           C  
ATOM   1120  CG  MET A 142      26.928 126.663  53.993  1.00 30.67           C  
ATOM   1121  SD  MET A 142      25.701 127.855  54.619  1.00 34.03           S  
ATOM   1122  CE  MET A 142      26.691 128.694  55.885  1.00 31.29           C  
ATOM   1123  N   LEU A 143      28.025 122.710  55.962  1.00 30.92           N  
ATOM   1124  CA  LEU A 143      28.611 121.669  56.803  1.00 31.12           C  
ATOM   1125  C   LEU A 143      29.639 120.784  56.052  1.00 31.34           C  
ATOM   1126  O   LEU A 143      30.728 120.455  56.576  1.00 31.04           O  
ATOM   1127  CB  LEU A 143      27.502 120.811  57.418  1.00 30.78           C  
ATOM   1128  CG  LEU A 143      27.974 119.639  58.257  1.00 32.09           C  
ATOM   1129  CD1 LEU A 143      28.654 120.103  59.547  1.00 32.46           C  
ATOM   1130  CD2 LEU A 143      26.823 118.711  58.553  1.00 31.75           C  
ATOM   1131  N   SER A 144      29.283 120.439  54.818  1.00 30.96           N  
ATOM   1132  CA  SER A 144      30.146 119.676  53.937  1.00 30.74           C  
ATOM   1133  C   SER A 144      31.483 120.343  53.729  1.00 29.14           C  
ATOM   1134  O   SER A 144      32.522 119.701  53.900  1.00 28.78           O  
ATOM   1135  CB  SER A 144      29.459 119.486  52.574  1.00 31.63           C  
ATOM   1136  OG  SER A 144      28.223 118.795  52.711  1.00 32.41           O  
ATOM   1137  N   ALA A 145      31.432 121.629  53.388  1.00 29.05           N  
ATOM   1138  CA  ALA A 145      32.615 122.487  53.252  1.00 28.16           C  
ATOM   1139  C   ALA A 145      33.493 122.499  54.517  1.00 27.71           C  
ATOM   1140  O   ALA A 145      34.709 122.253  54.457  1.00 27.44           O  
ATOM   1141  CB  ALA A 145      32.184 123.857  52.871  1.00 27.57           C  
ATOM   1142  N   ILE A 146      32.876 122.708  55.674  1.00 28.02           N  
ATOM   1143  CA  ILE A 146      33.613 122.658  56.930  1.00 27.94           C  
ATOM   1144  C   ILE A 146      34.223 121.288  57.181  1.00 29.32           C  
ATOM   1145  O   ILE A 146      35.394 121.198  57.589  1.00 29.12           O  
ATOM   1146  CB  ILE A 146      32.713 123.099  58.111  1.00 28.19           C  
ATOM   1147  CG1 ILE A 146      32.175 124.515  57.849  1.00 26.90           C  
ATOM   1148  CG2 ILE A 146      33.473 123.027  59.430  1.00 26.67           C  
ATOM   1149  CD1 ILE A 146      31.086 124.919  58.787  1.00 28.81           C  
ATOM   1150  N   ILE A 147      33.466 120.220  56.900  1.00 29.80           N  
ATOM   1151  CA  ILE A 147      34.008 118.871  57.151  1.00 31.58           C  
ATOM   1152  C   ILE A 147      35.151 118.572  56.209  1.00 30.67           C  
ATOM   1153  O   ILE A 147      36.190 118.089  56.633  1.00 31.50           O  
ATOM   1154  CB  ILE A 147      32.914 117.766  57.046  1.00 32.11           C  
ATOM   1155  CG1 ILE A 147      31.949 117.873  58.227  1.00 34.37           C  
ATOM   1156  CG2 ILE A 147      33.537 116.368  57.050  1.00 32.23           C  
ATOM   1157  CD1 ILE A 147      30.605 117.159  57.985  1.00 36.25           C  
ATOM   1158  N   SER A 148      34.953 118.917  54.944  1.00 31.23           N  
ATOM   1159  CA  SER A 148      35.956 118.738  53.896  1.00 31.28           C  
ATOM   1160  C   SER A 148      37.305 119.346  54.270  1.00 31.64           C  
ATOM   1161  O   SER A 148      38.315 118.627  54.336  1.00 31.49           O  
ATOM   1162  CB  SER A 148      35.432 119.346  52.602  1.00 30.56           C  
ATOM   1163  OG  SER A 148      36.436 119.394  51.612  1.00 31.85           O  
ATOM   1164  N   ASP A 149      37.310 120.656  54.550  1.00 31.95           N  
ATOM   1165  CA  ASP A 149      38.560 121.393  54.821  1.00 32.74           C  
ATOM   1166  C   ASP A 149      39.132 121.124  56.215  1.00 33.93           C  
ATOM   1167  O   ASP A 149      40.328 121.368  56.468  1.00 34.63           O  
ATOM   1168  CB  ASP A 149      38.342 122.892  54.629  1.00 32.38           C  
ATOM   1169  CG  ASP A 149      38.387 123.309  53.157  1.00 33.78           C  
ATOM   1170  OD1 ASP A 149      38.564 122.443  52.270  1.00 35.39           O  
ATOM   1171  OD2 ASP A 149      38.290 124.493  52.786  1.00 36.30           O  
ATOM   1172  N   SER A 150      38.306 120.612  57.129  1.00 34.09           N  
ATOM   1173  CA  SER A 150      38.824 120.271  58.453  1.00 34.16           C  
ATOM   1174  C   SER A 150      39.186 118.802  58.592  1.00 34.66           C  
ATOM   1175  O   SER A 150      39.793 118.434  59.587  1.00 35.24           O  
ATOM   1176  CB  SER A 150      37.820 120.648  59.560  1.00 34.88           C  
ATOM   1177  OG  SER A 150      36.677 119.797  59.546  1.00 32.00           O  
ATOM   1178  N   LEU A 151      38.851 117.979  57.597  1.00 35.14           N  
ATOM   1179  CA  LEU A 151      38.954 116.505  57.726  1.00 35.55           C  
ATOM   1180  C   LEU A 151      38.286 116.080  59.030  1.00 35.41           C  
ATOM   1181  O   LEU A 151      38.966 115.579  59.922  1.00 34.75           O  
ATOM   1182  CB  LEU A 151      40.412 116.003  57.713  1.00 35.18           C  
ATOM   1183  CG  LEU A 151      41.256 116.230  56.457  1.00 36.32           C  
ATOM   1184  CD1 LEU A 151      42.658 115.653  56.584  1.00 36.29           C  
ATOM   1185  CD2 LEU A 151      40.552 115.733  55.193  1.00 35.28           C  
ATOM   1186  N   LEU A 152      36.993 116.394  59.159  1.00 36.37           N  
ATOM   1187  CA  LEU A 152      36.208 116.043  60.347  1.00 37.51           C  
ATOM   1188  C   LEU A 152      36.872 116.567  61.614  1.00 37.81           C  
ATOM   1189  O   LEU A 152      37.094 115.785  62.568  1.00 37.53           O  
ATOM   1190  CB  LEU A 152      36.076 114.513  60.453  1.00 38.01           C  
ATOM   1191  CG  LEU A 152      34.775 113.731  60.323  1.00 40.33           C  
ATOM   1192  CD1 LEU A 152      34.823 112.660  61.405  1.00 43.35           C  
ATOM   1193  CD2 LEU A 152      33.511 114.547  60.453  1.00 41.53           C  
ATOM   1194  N   PHE A 153      37.247 117.857  61.594  1.00 37.19           N  
ATOM   1195  CA  PHE A 153      37.660 118.598  62.785  1.00 37.05           C  
ATOM   1196  C   PHE A 153      39.002 118.165  63.321  1.00 37.90           C  
ATOM   1197  O   PHE A 153      39.287 118.353  64.510  1.00 39.30           O  
ATOM   1198  CB  PHE A 153      36.593 118.503  63.884  1.00 37.02           C  
ATOM   1199  CG  PHE A 153      35.201 118.707  63.367  1.00 37.04           C  
ATOM   1200  CD1 PHE A 153      34.267 117.690  63.422  1.00 37.88           C  
ATOM   1201  CD2 PHE A 153      34.844 119.914  62.776  1.00 37.70           C  
ATOM   1202  CE1 PHE A 153      32.986 117.888  62.919  1.00 37.50           C  
ATOM   1203  CE2 PHE A 153      33.581 120.115  62.254  1.00 36.28           C  
ATOM   1204  CZ  PHE A 153      32.647 119.112  62.326  1.00 38.43           C  
ATOM   1205  N   LYS A 154      39.833 117.598  62.452  1.00 37.06           N  
ATOM   1206  CA  LYS A 154      41.151 117.158  62.839  1.00 36.28           C  
ATOM   1207  C   LYS A 154      42.268 118.077  62.346  1.00 34.84           C  
ATOM   1208  O   LYS A 154      43.378 118.046  62.877  1.00 35.11           O  
ATOM   1209  CB  LYS A 154      41.398 115.743  62.298  1.00 37.86           C  
ATOM   1210  CG  LYS A 154      40.372 114.685  62.805  1.00 41.64           C  
ATOM   1211  CD  LYS A 154      40.702 114.302  64.256  1.00 47.74           C  
ATOM   1212  CE  LYS A 154      39.453 114.140  65.149  1.00 53.27           C  
ATOM   1213  NZ  LYS A 154      39.746 114.447  66.628  1.00 55.88           N  
ATOM   1214  N   SER A 155      42.008 118.861  61.313  1.00 32.90           N  
ATOM   1215  CA  SER A 155      43.071 119.686  60.736  1.00 31.80           C  
ATOM   1216  C   SER A 155      43.467 120.785  61.733  1.00 30.84           C  
ATOM   1217  O   SER A 155      42.613 121.327  62.406  1.00 30.44           O  
ATOM   1218  CB  SER A 155      42.550 120.362  59.473  1.00 31.73           C  
ATOM   1219  OG  SER A 155      43.478 121.329  59.041  1.00 32.77           O  
ATOM   1220  N   PRO A 156      44.736 121.128  61.836  1.00 30.31           N  
ATOM   1221  CA  PRO A 156      45.109 122.253  62.701  1.00 30.35           C  
ATOM   1222  C   PRO A 156      44.586 123.620  62.182  1.00 30.63           C  
ATOM   1223  O   PRO A 156      44.721 124.587  62.912  1.00 31.44           O  
ATOM   1224  CB  PRO A 156      46.647 122.210  62.685  1.00 30.23           C  
ATOM   1225  CG  PRO A 156      46.971 121.611  61.298  1.00 29.59           C  
ATOM   1226  CD  PRO A 156      45.912 120.517  61.175  1.00 29.63           C  
ATOM   1227  N   THR A 157      43.977 123.713  60.993  1.00 30.21           N  
ATOM   1228  CA  THR A 157      43.313 124.965  60.602  1.00 29.69           C  
ATOM   1229  C   THR A 157      41.900 125.111  61.196  1.00 29.74           C  
ATOM   1230  O   THR A 157      41.320 126.180  61.110  1.00 27.80           O  
ATOM   1231  CB  THR A 157      43.138 125.074  59.088  1.00 30.37           C  
ATOM   1232  OG1 THR A 157      42.339 123.964  58.635  1.00 31.50           O  
ATOM   1233  CG2 THR A 157      44.479 124.949  58.372  1.00 28.87           C  
ATOM   1234  N   CYS A 158      41.351 124.025  61.736  1.00 29.20           N  
ATOM   1235  CA  CYS A 158      40.024 124.026  62.367  1.00 30.26           C  
ATOM   1236  C   CYS A 158      39.983 124.872  63.637  1.00 29.75           C  
ATOM   1237  O   CYS A 158      40.677 124.566  64.595  1.00 30.25           O  
ATOM   1238  CB  CYS A 158      39.615 122.608  62.749  1.00 30.69           C  
ATOM   1239  SG  CYS A 158      37.844 122.463  63.062  1.00 33.75           S  
ATOM   1240  N   THR A 159      39.178 125.925  63.629  1.00 29.44           N  
ATOM   1241  CA  THR A 159      39.116 126.835  64.763  1.00 29.63           C  
ATOM   1242  C   THR A 159      37.838 126.586  65.529  1.00 30.45           C  
ATOM   1243  O   THR A 159      36.957 125.841  65.087  1.00 31.68           O  
ATOM   1244  CB  THR A 159      39.150 128.321  64.284  1.00 28.91           C  
ATOM   1245  OG1 THR A 159      37.996 128.598  63.490  1.00 27.66           O  
ATOM   1246  CG2 THR A 159      40.285 128.569  63.315  1.00 27.59           C  
ATOM   1247  N   ASP A 160      37.719 127.227  66.679  1.00 31.73           N  
ATOM   1248  CA  ASP A 160      36.502 127.147  67.471  1.00 32.36           C  
ATOM   1249  C   ASP A 160      35.294 127.602  66.662  1.00 31.72           C  
ATOM   1250  O   ASP A 160      34.208 127.054  66.819  1.00 32.78           O  
ATOM   1251  CB  ASP A 160      36.637 128.042  68.702  1.00 33.16           C  
ATOM   1252  CG  ASP A 160      37.543 127.456  69.760  1.00 37.20           C  
ATOM   1253  OD1 ASP A 160      37.963 126.276  69.659  1.00 42.27           O  
ATOM   1254  OD2 ASP A 160      37.897 128.119  70.752  1.00 44.11           O  
ATOM   1255  N   GLN A 161      35.487 128.612  65.819  1.00 30.88           N  
ATOM   1256  CA  GLN A 161      34.441 129.146  64.952  1.00 31.12           C  
ATOM   1257  C   GLN A 161      33.933 128.115  63.916  1.00 31.00           C  
ATOM   1258  O   GLN A 161      32.743 128.072  63.613  1.00 31.34           O  
ATOM   1259  CB  GLN A 161      34.978 130.349  64.188  1.00 30.28           C  
ATOM   1260  CG  GLN A 161      35.016 131.669  64.952  1.00 34.27           C  
ATOM   1261  CD  GLN A 161      35.385 132.837  64.020  1.00 36.49           C  
ATOM   1262  OE1 GLN A 161      34.534 133.305  63.260  1.00 39.40           O  
ATOM   1263  NE2 GLN A 161      36.652 133.257  64.037  1.00 34.27           N  
ATOM   1264  N   ASP A 162      34.860 127.322  63.357  1.00 30.77           N  
ATOM   1265  CA  ASP A 162      34.515 126.212  62.471  1.00 30.16           C  
ATOM   1266  C   ASP A 162      33.701 125.156  63.233  1.00 30.22           C  
ATOM   1267  O   ASP A 162      32.667 124.730  62.774  1.00 29.96           O  
ATOM   1268  CB  ASP A 162      35.785 125.584  61.927  1.00 30.19           C  
ATOM   1269  CG  ASP A 162      36.517 126.500  60.989  1.00 29.56           C  
ATOM   1270  OD1 ASP A 162      36.039 126.675  59.861  1.00 31.36           O  
ATOM   1271  OD2 ASP A 162      37.571 127.081  61.281  1.00 27.33           O  
ATOM   1272  N   VAL A 163      34.170 124.765  64.403  1.00 31.15           N  
ATOM   1273  CA  VAL A 163      33.418 123.837  65.245  1.00 32.29           C  
ATOM   1274  C   VAL A 163      31.988 124.351  65.546  1.00 33.03           C  
ATOM   1275  O   VAL A 163      31.028 123.612  65.378  1.00 33.71           O  
ATOM   1276  CB  VAL A 163      34.201 123.491  66.530  1.00 32.72           C  
ATOM   1277  CG1 VAL A 163      33.397 122.505  67.474  1.00 31.44           C  
ATOM   1278  CG2 VAL A 163      35.524 122.883  66.161  1.00 31.44           C  
ATOM   1279  N   ALA A 164      31.850 125.637  65.884  1.00 33.10           N  
ATOM   1280  CA  ALA A 164      30.568 126.186  66.309  1.00 32.84           C  
ATOM   1281  C   ALA A 164      29.624 126.300  65.151  1.00 33.43           C  
ATOM   1282  O   ALA A 164      28.431 126.023  65.296  1.00 32.86           O  
ATOM   1283  CB  ALA A 164      30.759 127.568  66.941  1.00 32.56           C  
ATOM   1284  N   ALA A 165      30.149 126.743  64.001  1.00 33.99           N  
ATOM   1285  CA  ALA A 165      29.355 126.788  62.779  1.00 33.94           C  
ATOM   1286  C   ALA A 165      28.899 125.381  62.389  1.00 34.56           C  
ATOM   1287  O   ALA A 165      27.747 125.188  62.083  1.00 34.89           O  
ATOM   1288  CB  ALA A 165      30.123 127.425  61.650  1.00 33.46           C  
ATOM   1289  N   ALA A 166      29.791 124.406  62.452  1.00 34.98           N  
ATOM   1290  CA  ALA A 166      29.433 123.042  62.077  1.00 36.11           C  
ATOM   1291  C   ALA A 166      28.316 122.494  62.975  1.00 37.48           C  
ATOM   1292  O   ALA A 166      27.320 121.950  62.473  1.00 38.05           O  
ATOM   1293  CB  ALA A 166      30.638 122.151  62.121  1.00 34.46           C  
ATOM   1294  N   LYS A 167      28.447 122.690  64.282  1.00 38.11           N  
ATOM   1295  CA  LYS A 167      27.368 122.308  65.188  1.00 39.14           C  
ATOM   1296  C   LYS A 167      26.012 122.980  64.877  1.00 39.04           C  
ATOM   1297  O   LYS A 167      24.991 122.301  64.877  1.00 39.32           O  
ATOM   1298  CB  LYS A 167      27.817 122.440  66.654  1.00 39.83           C  
ATOM   1299  CG  LYS A 167      26.714 122.779  67.653  1.00 42.46           C  
ATOM   1300  CD  LYS A 167      27.293 123.014  69.055  1.00 46.47           C  
ATOM   1301  CE  LYS A 167      26.192 122.893  70.135  1.00 50.62           C  
ATOM   1302  NZ  LYS A 167      25.693 121.471  70.297  1.00 50.51           N  
ATOM   1303  N   GLU A 168      25.995 124.269  64.531  1.00 39.25           N  
ATOM   1304  CA  GLU A 168      24.750 124.921  64.144  1.00 39.43           C  
ATOM   1305  C   GLU A 168      24.219 124.393  62.810  1.00 39.91           C  
ATOM   1306  O   GLU A 168      23.006 124.259  62.620  1.00 39.17           O  
ATOM   1307  CB  GLU A 168      24.915 126.434  63.992  1.00 39.82           C  
ATOM   1308  CG  GLU A 168      25.372 127.202  65.218  1.00 41.89           C  
ATOM   1309  CD  GLU A 168      25.812 128.619  64.856  1.00 47.21           C  
ATOM   1310  OE1 GLU A 168      26.507 129.262  65.680  1.00 52.63           O  
ATOM   1311  OE2 GLU A 168      25.470 129.098  63.750  1.00 46.30           O  
ATOM   1312  N   LEU A 169      25.127 124.111  61.877  1.00 39.52           N  
ATOM   1313  CA  LEU A 169      24.697 123.724  60.542  1.00 39.76           C  
ATOM   1314  C   LEU A 169      24.246 122.265  60.478  1.00 39.92           C  
ATOM   1315  O   LEU A 169      23.312 121.960  59.772  1.00 40.13           O  
ATOM   1316  CB  LEU A 169      25.793 123.980  59.507  1.00 38.80           C  
ATOM   1317  CG  LEU A 169      26.105 125.446  59.308  1.00 37.86           C  
ATOM   1318  CD1 LEU A 169      27.597 125.636  58.888  1.00 34.60           C  
ATOM   1319  CD2 LEU A 169      25.124 126.103  58.370  1.00 34.95           C  
ATOM   1320  N   ALA A 170      24.917 121.381  61.205  1.00 40.67           N  
ATOM   1321  CA  ALA A 170      24.492 119.992  61.301  1.00 42.08           C  
ATOM   1322  C   ALA A 170      23.060 119.865  61.880  1.00 43.57           C  
ATOM   1323  O   ALA A 170      22.247 119.079  61.375  1.00 43.75           O  
ATOM   1324  CB  ALA A 170      25.470 119.190  62.127  1.00 41.38           C  
ATOM   1325  N   GLU A 171      22.768 120.665  62.908  1.00 44.57           N  
ATOM   1326  CA  GLU A 171      21.446 120.725  63.504  1.00 45.84           C  
ATOM   1327  C   GLU A 171      20.384 121.277  62.537  1.00 44.72           C  
ATOM   1328  O   GLU A 171      19.286 120.729  62.439  1.00 44.95           O  
ATOM   1329  CB  GLU A 171      21.500 121.480  64.835  1.00 46.67           C  
ATOM   1330  CG  GLU A 171      20.176 122.064  65.305  1.00 52.62           C  
ATOM   1331  CD  GLU A 171      19.545 121.253  66.424  1.00 60.80           C  
ATOM   1332  OE1 GLU A 171      18.892 121.874  67.319  1.00 64.90           O  
ATOM   1333  OE2 GLU A 171      19.692 119.999  66.407  1.00 62.86           O  
ATOM   1334  N   ILE A 172      20.707 122.309  61.781  1.00 43.98           N  
ATOM   1335  CA  ILE A 172      19.776 122.762  60.746  1.00 43.79           C  
ATOM   1336  C   ILE A 172      19.583 121.715  59.604  1.00 44.70           C  
ATOM   1337  O   ILE A 172      18.460 121.458  59.167  1.00 45.06           O  
ATOM   1338  CB  ILE A 172      20.233 124.106  60.157  1.00 43.07           C  
ATOM   1339  CG1 ILE A 172      20.099 125.220  61.175  1.00 43.26           C  
ATOM   1340  CG2 ILE A 172      19.430 124.477  58.939  1.00 40.43           C  
ATOM   1341  CD1 ILE A 172      20.853 126.447  60.762  1.00 45.25           C  
ATOM   1342  N   ALA A 173      20.669 121.109  59.146  1.00 44.69           N  
ATOM   1343  CA  ALA A 173      20.583 120.108  58.089  1.00 46.24           C  
ATOM   1344  C   ALA A 173      19.912 118.790  58.538  1.00 46.85           C  
ATOM   1345  O   ALA A 173      19.359 118.070  57.713  1.00 48.07           O  
ATOM   1346  CB  ALA A 173      21.977 119.809  57.509  1.00 45.55           C  
ATOM   1347  N   GLY A 174      20.004 118.464  59.822  1.00 46.95           N  
ATOM   1348  CA  GLY A 174      19.390 117.264  60.337  1.00 47.03           C  
ATOM   1349  C   GLY A 174      20.281 116.059  60.198  1.00 47.62           C  
ATOM   1350  O   GLY A 174      19.799 114.939  60.025  1.00 47.87           O  
ATOM   1351  N   VAL A 175      21.595 116.256  60.253  1.00 47.39           N  
ATOM   1352  CA  VAL A 175      22.481 115.104  60.169  1.00 46.80           C  
ATOM   1353  C   VAL A 175      23.414 114.991  61.357  1.00 47.63           C  
ATOM   1354  O   VAL A 175      23.647 115.948  62.078  1.00 48.30           O  
ATOM   1355  CB  VAL A 175      23.291 115.045  58.842  1.00 46.73           C  
ATOM   1356  CG1 VAL A 175      22.423 115.321  57.634  1.00 45.64           C  
ATOM   1357  CG2 VAL A 175      24.474 115.976  58.874  1.00 45.62           C  
ATOM   1358  N   ASP A 176      23.917 113.792  61.586  1.00 48.28           N  
ATOM   1359  CA  ASP A 176      24.981 113.597  62.540  1.00 49.40           C  
ATOM   1360  C   ASP A 176      26.251 113.908  61.763  1.00 49.79           C  
ATOM   1361  O   ASP A 176      26.531 113.289  60.719  1.00 49.90           O  
ATOM   1362  CB  ASP A 176      24.991 112.150  63.023  1.00 49.93           C  
ATOM   1363  CG  ASP A 176      26.075 111.879  64.047  1.00 52.89           C  
ATOM   1364  OD1 ASP A 176      25.835 112.142  65.252  1.00 58.40           O  
ATOM   1365  OD2 ASP A 176      27.191 111.390  63.762  1.00 52.51           O  
ATOM   1366  N   ALA A 177      27.003 114.877  62.270  1.00 50.11           N  
ATOM   1367  CA  ALA A 177      28.211 115.364  61.625  1.00 50.38           C  
ATOM   1368  C   ALA A 177      29.288 114.286  61.494  1.00 50.59           C  
ATOM   1369  O   ALA A 177      29.940 114.211  60.471  1.00 50.33           O  
ATOM   1370  CB  ALA A 177      28.746 116.568  62.369  1.00 49.72           C  
ATOM   1371  N   GLU A 178      29.473 113.466  62.519  1.00 51.27           N  
ATOM   1372  CA  GLU A 178      30.507 112.436  62.472  1.00 52.79           C  
ATOM   1373  C   GLU A 178      30.151 111.352  61.461  1.00 53.02           C  
ATOM   1374  O   GLU A 178      31.019 110.895  60.707  1.00 53.16           O  
ATOM   1375  CB  GLU A 178      30.717 111.792  63.838  1.00 53.19           C  
ATOM   1376  CG  GLU A 178      31.298 112.725  64.886  1.00 57.73           C  
ATOM   1377  CD  GLU A 178      32.778 112.993  64.688  1.00 62.95           C  
ATOM   1378  OE1 GLU A 178      33.121 114.124  64.269  1.00 64.58           O  
ATOM   1379  OE2 GLU A 178      33.598 112.076  64.968  1.00 66.14           O  
ATOM   1380  N   GLU A 179      28.872 110.974  61.435  1.00 52.79           N  
ATOM   1381  CA  GLU A 179      28.405 109.881  60.595  1.00 53.17           C  
ATOM   1382  C   GLU A 179      28.427 110.312  59.134  1.00 51.77           C  
ATOM   1383  O   GLU A 179      29.079 109.657  58.317  1.00 52.04           O  
ATOM   1384  CB  GLU A 179      26.995 109.378  61.033  1.00 54.06           C  
ATOM   1385  CG  GLU A 179      26.187 108.651  59.948  1.00 57.76           C  
ATOM   1386  CD  GLU A 179      25.454 107.411  60.458  1.00 64.29           C  
ATOM   1387  OE1 GLU A 179      24.855 106.682  59.609  1.00 64.95           O  
ATOM   1388  OE2 GLU A 179      25.483 107.160  61.699  1.00 66.27           O  
ATOM   1389  N   TYR A 180      27.744 111.424  58.831  1.00 49.85           N  
ATOM   1390  CA  TYR A 180      27.695 111.983  57.488  1.00 47.99           C  
ATOM   1391  C   TYR A 180      29.093 112.378  56.967  1.00 47.36           C  
ATOM   1392  O   TYR A 180      29.414 112.169  55.793  1.00 46.06           O  
ATOM   1393  CB  TYR A 180      26.764 113.202  57.445  1.00 47.97           C  
ATOM   1394  CG  TYR A 180      26.960 114.002  56.205  1.00 46.96           C  
ATOM   1395  CD1 TYR A 180      26.419 113.575  55.000  1.00 46.54           C  
ATOM   1396  CD2 TYR A 180      27.735 115.166  56.206  1.00 46.14           C  
ATOM   1397  CE1 TYR A 180      26.616 114.291  53.835  1.00 45.36           C  
ATOM   1398  CE2 TYR A 180      27.946 115.885  55.029  1.00 43.91           C  
ATOM   1399  CZ  TYR A 180      27.386 115.437  53.852  1.00 44.36           C  
ATOM   1400  OH  TYR A 180      27.576 116.126  52.680  1.00 44.58           O  
ATOM   1401  N   GLY A 181      29.896 112.967  57.850  1.00 46.45           N  
ATOM   1402  CA  GLY A 181      31.230 113.417  57.512  1.00 46.65           C  
ATOM   1403  C   GLY A 181      32.191 112.317  57.111  1.00 46.75           C  
ATOM   1404  O   GLY A 181      32.902 112.452  56.117  1.00 46.82           O  
ATOM   1405  N   LEU A 182      32.199 111.225  57.865  1.00 46.92           N  
ATOM   1406  CA  LEU A 182      33.016 110.080  57.513  1.00 47.37           C  
ATOM   1407  C   LEU A 182      32.631 109.570  56.135  1.00 46.89           C  
ATOM   1408  O   LEU A 182      33.491 109.376  55.282  1.00 47.30           O  
ATOM   1409  CB  LEU A 182      32.861 108.981  58.546  1.00 48.13           C  
ATOM   1410  CG  LEU A 182      34.147 108.420  59.159  1.00 50.60           C  
ATOM   1411  CD1 LEU A 182      35.374 108.627  58.253  1.00 52.32           C  
ATOM   1412  CD2 LEU A 182      34.364 109.027  60.542  1.00 52.82           C  
ATOM   1413  N   ASN A 183      31.338 109.433  55.892  1.00 46.20           N  
ATOM   1414  CA  ASN A 183      30.857 108.981  54.596  1.00 45.18           C  
ATOM   1415  C   ASN A 183      31.179 109.912  53.417  1.00 44.45           C  
ATOM   1416  O   ASN A 183      31.502 109.451  52.322  1.00 44.01           O  
ATOM   1417  CB  ASN A 183      29.358 108.714  54.681  1.00 45.69           C  
ATOM   1418  CG  ASN A 183      29.031 107.488  55.543  1.00 47.01           C  
ATOM   1419  OD1 ASN A 183      29.882 106.621  55.754  1.00 48.03           O  
ATOM   1420  ND2 ASN A 183      27.798 107.422  56.043  1.00 48.01           N  
ATOM   1421  N   MET A 184      31.089 111.221  53.638  1.00 43.15           N  
ATOM   1422  CA  MET A 184      31.449 112.191  52.613  1.00 41.65           C  
ATOM   1423  C   MET A 184      32.950 112.110  52.306  1.00 42.13           C  
ATOM   1424  O   MET A 184      33.342 111.984  51.149  1.00 42.07           O  
ATOM   1425  CB  MET A 184      31.038 113.590  53.045  1.00 40.94           C  
ATOM   1426  CG  MET A 184      31.301 114.651  52.008  1.00 39.38           C  
ATOM   1427  SD  MET A 184      31.425 116.343  52.735  1.00 35.58           S  
ATOM   1428  CE  MET A 184      33.103 116.343  53.300  1.00 28.10           C  
ATOM   1429  N   LEU A 185      33.764 112.140  53.355  1.00 42.23           N  
ATOM   1430  CA  LEU A 185      35.207 112.023  53.254  1.00 43.75           C  
ATOM   1431  C   LEU A 185      35.630 110.730  52.522  1.00 44.16           C  
ATOM   1432  O   LEU A 185      36.478 110.761  51.620  1.00 44.01           O  
ATOM   1433  CB  LEU A 185      35.817 112.038  54.658  1.00 43.60           C  
ATOM   1434  CG  LEU A 185      36.547 113.254  55.264  1.00 46.92           C  
ATOM   1435  CD1 LEU A 185      36.042 114.587  54.784  1.00 47.07           C  
ATOM   1436  CD2 LEU A 185      36.573 113.218  56.800  1.00 46.93           C  
ATOM   1437  N   LYS A 186      35.028 109.606  52.907  1.00 44.65           N  
ATOM   1438  CA  LYS A 186      35.355 108.313  52.294  1.00 45.21           C  
ATOM   1439  C   LYS A 186      34.932 108.225  50.823  1.00 45.25           C  
ATOM   1440  O   LYS A 186      35.641 107.632  50.008  1.00 45.96           O  
ATOM   1441  CB  LYS A 186      34.815 107.141  53.131  1.00 45.42           C  
ATOM   1442  CG  LYS A 186      35.665 106.854  54.369  1.00 46.93           C  
ATOM   1443  CD  LYS A 186      35.087 105.742  55.235  1.00 50.70           C  
ATOM   1444  CE  LYS A 186      33.565 105.745  55.213  1.00 54.09           C  
ATOM   1445  NZ  LYS A 186      32.927 105.248  56.497  1.00 56.40           N  
ATOM   1446  N   ALA A 187      33.818 108.852  50.473  1.00 45.09           N  
ATOM   1447  CA  ALA A 187      33.434 108.966  49.077  1.00 45.75           C  
ATOM   1448  C   ALA A 187      34.474 109.710  48.230  1.00 46.64           C  
ATOM   1449  O   ALA A 187      34.621 109.424  47.032  1.00 46.60           O  
ATOM   1450  CB  ALA A 187      32.097 109.648  48.950  1.00 45.52           C  
ATOM   1451  N   GLY A 188      35.182 110.675  48.837  1.00 47.24           N  
ATOM   1452  CA  GLY A 188      36.230 111.392  48.128  1.00 47.41           C  
ATOM   1453  C   GLY A 188      37.535 110.632  48.160  1.00 47.95           C  
ATOM   1454  O   GLY A 188      38.421 110.888  47.368  1.00 47.67           O  
ATOM   1455  N   ALA A 189      37.649 109.680  49.076  1.00 49.22           N  
ATOM   1456  CA  ALA A 189      38.862 108.871  49.206  1.00 50.93           C  
ATOM   1457  C   ALA A 189      38.799 107.563  48.386  1.00 52.18           C  
ATOM   1458  O   ALA A 189      39.631 106.681  48.549  1.00 52.48           O  
ATOM   1459  CB  ALA A 189      39.160 108.584  50.683  1.00 49.88           C  
ATOM   1460  N   ASP A 190      37.816 107.446  47.501  1.00 54.12           N  
ATOM   1461  CA  ASP A 190      37.683 106.243  46.672  1.00 56.27           C  
ATOM   1462  C   ASP A 190      38.485 106.350  45.375  1.00 56.59           C  
ATOM   1463  O   ASP A 190      37.986 106.833  44.355  1.00 57.10           O  
ATOM   1464  CB  ASP A 190      36.214 105.986  46.340  1.00 56.90           C  
ATOM   1465  CG  ASP A 190      35.951 104.541  45.935  1.00 59.11           C  
ATOM   1466  OD1 ASP A 190      34.762 104.226  45.696  1.00 61.42           O  
ATOM   1467  OD2 ASP A 190      36.861 103.668  45.839  1.00 60.10           O  
ATOM   1468  N   LEU A 191      39.718 105.875  45.404  1.00 57.20           N  
ATOM   1469  CA  LEU A 191      40.640 106.180  44.320  1.00 58.29           C  
ATOM   1470  C   LEU A 191      40.599 105.154  43.187  1.00 58.99           C  
ATOM   1471  O   LEU A 191      41.362 105.272  42.228  1.00 59.27           O  
ATOM   1472  CB  LEU A 191      42.072 106.300  44.853  1.00 58.22           C  
ATOM   1473  CG  LEU A 191      42.507 107.508  45.681  1.00 58.25           C  
ATOM   1474  CD1 LEU A 191      41.552 108.724  45.618  1.00 56.73           C  
ATOM   1475  CD2 LEU A 191      42.649 107.019  47.083  1.00 59.77           C  
ATOM   1476  N   SER A 192      39.696 104.174  43.307  1.00 59.55           N  
ATOM   1477  CA  SER A 192      39.665 102.996  42.438  1.00 59.46           C  
ATOM   1478  C   SER A 192      39.449 103.386  41.003  1.00 59.01           C  
ATOM   1479  O   SER A 192      40.379 103.290  40.210  1.00 59.73           O  
ATOM   1480  CB  SER A 192      38.606 101.978  42.897  1.00 59.70           C  
ATOM   1481  OG  SER A 192      37.306 102.545  43.007  1.00 60.13           O  
ATOM   1482  N   LYS A 193      38.266 103.907  40.683  1.00 58.07           N  
ATOM   1483  CA  LYS A 193      37.943 104.263  39.299  1.00 57.08           C  
ATOM   1484  C   LYS A 193      38.533 105.601  38.855  1.00 55.67           C  
ATOM   1485  O   LYS A 193      38.096 106.191  37.850  1.00 55.61           O  
ATOM   1486  CB  LYS A 193      36.424 104.265  39.046  1.00 57.80           C  
ATOM   1487  CG  LYS A 193      35.549 103.997  40.258  1.00 59.27           C  
ATOM   1488  CD  LYS A 193      34.081 104.239  39.910  1.00 62.90           C  
ATOM   1489  CE  LYS A 193      33.321 104.952  41.034  1.00 64.85           C  
ATOM   1490  NZ  LYS A 193      33.152 104.091  42.265  1.00 67.85           N  
ATOM   1491  N   LYS A 194      39.522 106.089  39.597  1.00 53.59           N  
ATOM   1492  CA  LYS A 194      40.151 107.342  39.225  1.00 51.37           C  
ATOM   1493  C   LYS A 194      41.447 107.107  38.450  1.00 48.74           C  
ATOM   1494  O   LYS A 194      42.292 106.312  38.845  1.00 48.60           O  
ATOM   1495  CB  LYS A 194      40.361 108.203  40.465  1.00 52.07           C  
ATOM   1496  CG  LYS A 194      39.041 108.606  41.142  1.00 54.06           C  
ATOM   1497  CD  LYS A 194      38.216 109.589  40.275  1.00 57.59           C  
ATOM   1498  CE  LYS A 194      36.700 109.293  40.344  1.00 59.26           C  
ATOM   1499  NZ  LYS A 194      35.941 109.722  39.103  1.00 60.79           N  
ATOM   1500  N   THR A 195      41.584 107.779  37.323  1.00 45.89           N  
ATOM   1501  CA  THR A 195      42.851 107.778  36.598  1.00 43.54           C  
ATOM   1502  C   THR A 195      43.896 108.635  37.332  1.00 42.48           C  
ATOM   1503  O   THR A 195      43.541 109.438  38.215  1.00 42.72           O  
ATOM   1504  CB  THR A 195      42.640 108.351  35.213  1.00 43.75           C  
ATOM   1505  OG1 THR A 195      42.311 109.749  35.321  1.00 42.75           O  
ATOM   1506  CG2 THR A 195      41.423 107.711  34.549  1.00 42.12           C  
ATOM   1507  N   VAL A 196      45.170 108.480  36.970  1.00 40.03           N  
ATOM   1508  CA  VAL A 196      46.227 109.240  37.614  1.00 37.69           C  
ATOM   1509  C   VAL A 196      46.103 110.689  37.235  1.00 36.96           C  
ATOM   1510  O   VAL A 196      46.408 111.545  38.055  1.00 36.52           O  
ATOM   1511  CB  VAL A 196      47.681 108.703  37.348  1.00 37.32           C  
ATOM   1512  CG1 VAL A 196      47.939 107.464  38.173  1.00 35.42           C  
ATOM   1513  CG2 VAL A 196      47.961 108.457  35.823  1.00 36.88           C  
ATOM   1514  N   GLU A 197      45.627 110.946  36.018  1.00 36.84           N  
ATOM   1515  CA  GLU A 197      45.301 112.292  35.539  1.00 38.37           C  
ATOM   1516  C   GLU A 197      44.293 112.982  36.463  1.00 39.08           C  
ATOM   1517  O   GLU A 197      44.425 114.185  36.748  1.00 39.25           O  
ATOM   1518  CB  GLU A 197      44.682 112.258  34.148  1.00 38.47           C  
ATOM   1519  CG  GLU A 197      45.645 112.165  32.974  1.00 40.47           C  
ATOM   1520  CD  GLU A 197      45.973 110.728  32.590  1.00 41.85           C  
ATOM   1521  OE1 GLU A 197      45.527 109.768  33.284  1.00 40.68           O  
ATOM   1522  OE2 GLU A 197      46.716 110.558  31.597  1.00 46.94           O  
ATOM   1523  N   GLU A 198      43.304 112.209  36.911  1.00 38.94           N  
ATOM   1524  CA  GLU A 198      42.316 112.692  37.846  1.00 40.31           C  
ATOM   1525  C   GLU A 198      42.925 112.875  39.237  1.00 39.57           C  
ATOM   1526  O   GLU A 198      42.639 113.880  39.881  1.00 40.00           O  
ATOM   1527  CB  GLU A 198      41.084 111.778  37.895  1.00 40.67           C  
ATOM   1528  CG  GLU A 198      40.105 112.033  36.754  1.00 43.78           C  
ATOM   1529  CD  GLU A 198      39.083 110.905  36.533  1.00 47.59           C  
ATOM   1530  OE1 GLU A 198      39.328 109.729  36.919  1.00 45.63           O  
ATOM   1531  OE2 GLU A 198      38.013 111.206  35.939  1.00 51.39           O  
ATOM   1532  N   LEU A 199      43.781 111.959  39.677  1.00 38.45           N  
ATOM   1533  CA  LEU A 199      44.410 112.102  40.989  1.00 38.64           C  
ATOM   1534  C   LEU A 199      45.235 113.395  41.156  1.00 38.19           C  
ATOM   1535  O   LEU A 199      45.190 114.014  42.213  1.00 37.88           O  
ATOM   1536  CB  LEU A 199      45.298 110.912  41.343  1.00 38.51           C  
ATOM   1537  CG  LEU A 199      44.673 109.522  41.481  1.00 40.00           C  
ATOM   1538  CD1 LEU A 199      45.745 108.521  41.825  1.00 40.60           C  
ATOM   1539  CD2 LEU A 199      43.607 109.499  42.544  1.00 42.19           C  
ATOM   1540  N   ILE A 200      45.959 113.809  40.118  1.00 36.53           N  
ATOM   1541  CA  ILE A 200      46.850 114.952  40.261  1.00 35.27           C  
ATOM   1542  C   ILE A 200      46.163 116.265  39.955  1.00 35.72           C  
ATOM   1543  O   ILE A 200      46.772 117.312  40.065  1.00 35.79           O  
ATOM   1544  CB  ILE A 200      48.135 114.804  39.400  1.00 34.65           C  
ATOM   1545  CG1 ILE A 200      47.853 114.975  37.902  1.00 33.04           C  
ATOM   1546  CG2 ILE A 200      48.806 113.463  39.654  1.00 32.97           C  
ATOM   1547  CD1 ILE A 200      49.161 115.272  37.076  1.00 29.10           C  
ATOM   1548  N   SER A 201      44.900 116.221  39.560  1.00 35.33           N  
ATOM   1549  CA  SER A 201      44.234 117.443  39.158  1.00 35.70           C  
ATOM   1550  C   SER A 201      42.967 117.736  39.959  1.00 35.69           C  
ATOM   1551  O   SER A 201      42.557 118.884  39.990  1.00 36.57           O  
ATOM   1552  CB  SER A 201      43.867 117.372  37.687  1.00 35.99           C  
ATOM   1553  OG  SER A 201      42.933 116.324  37.525  1.00 39.52           O  
ATOM   1554  N   LEU A 202      42.353 116.719  40.585  1.00 35.05           N  
ATOM   1555  CA  LEU A 202      41.070 116.867  41.293  1.00 35.31           C  
ATOM   1556  C   LEU A 202      41.095 117.962  42.382  1.00 34.81           C  
ATOM   1557  O   LEU A 202      40.112 118.672  42.570  1.00 35.75           O  
ATOM   1558  CB  LEU A 202      40.565 115.522  41.886  1.00 35.53           C  
ATOM   1559  CG  LEU A 202      41.326 114.717  42.980  1.00 38.15           C  
ATOM   1560  CD1 LEU A 202      40.993 115.116  44.469  1.00 38.72           C  
ATOM   1561  CD2 LEU A 202      41.115 113.183  42.824  1.00 39.86           C  
ATOM   1562  N   ASP A 203      42.224 118.091  43.070  1.00 32.95           N  
ATOM   1563  CA  ASP A 203      42.417 119.142  44.055  1.00 31.43           C  
ATOM   1564  C   ASP A 203      43.854 119.693  43.894  1.00 30.34           C  
ATOM   1565  O   ASP A 203      44.711 119.568  44.776  1.00 29.79           O  
ATOM   1566  CB  ASP A 203      42.157 118.574  45.447  1.00 31.24           C  
ATOM   1567  CG  ASP A 203      42.154 119.641  46.542  1.00 30.72           C  
ATOM   1568  OD1 ASP A 203      42.138 120.857  46.228  1.00 29.76           O  
ATOM   1569  OD2 ASP A 203      42.196 119.319  47.741  1.00 29.35           O  
ATOM   1570  N   ALA A 204      44.091 120.351  42.770  1.00 28.67           N  
ATOM   1571  CA  ALA A 204      45.408 120.852  42.480  1.00 27.56           C  
ATOM   1572  C   ALA A 204      45.331 122.359  42.425  1.00 26.85           C  
ATOM   1573  O   ALA A 204      44.392 122.900  41.838  1.00 26.78           O  
ATOM   1574  CB  ALA A 204      45.887 120.284  41.141  1.00 27.34           C  
ATOM   1575  N   LYS A 205      46.326 123.032  43.005  1.00 25.92           N  
ATOM   1576  CA  LYS A 205      46.349 124.495  43.045  1.00 25.49           C  
ATOM   1577  C   LYS A 205      47.711 124.980  42.659  1.00 25.07           C  
ATOM   1578  O   LYS A 205      48.726 124.445  43.113  1.00 24.87           O  
ATOM   1579  CB  LYS A 205      46.120 125.030  44.472  1.00 25.58           C  
ATOM   1580  CG  LYS A 205      44.733 125.239  44.826  1.00 28.25           C  
ATOM   1581  CD  LYS A 205      44.615 125.845  46.192  1.00 28.61           C  
ATOM   1582  CE  LYS A 205      43.170 125.730  46.594  1.00 28.83           C  
ATOM   1583  NZ  LYS A 205      42.959 126.167  48.023  1.00 27.22           N  
ATOM   1584  N   GLU A 206      47.727 126.059  41.906  1.00 24.34           N  
ATOM   1585  CA  GLU A 206      48.963 126.628  41.492  1.00 26.30           C  
ATOM   1586  C   GLU A 206      49.302 127.834  42.324  1.00 26.35           C  
ATOM   1587  O   GLU A 206      48.411 128.563  42.781  1.00 25.74           O  
ATOM   1588  CB  GLU A 206      48.878 127.002  40.003  1.00 25.48           C  
ATOM   1589  CG  GLU A 206      48.903 125.775  39.118  1.00 30.08           C  
ATOM   1590  CD  GLU A 206      49.055 126.132  37.646  1.00 35.22           C  
ATOM   1591  OE1 GLU A 206      50.150 126.634  37.282  1.00 33.64           O  
ATOM   1592  OE2 GLU A 206      48.069 125.946  36.885  1.00 35.12           O  
ATOM   1593  N   PHE A 207      50.598 128.056  42.496  1.00 27.44           N  
ATOM   1594  CA  PHE A 207      51.071 129.190  43.290  1.00 28.06           C  
ATOM   1595  C   PHE A 207      52.332 129.655  42.618  1.00 29.65           C  
ATOM   1596  O   PHE A 207      52.967 128.876  41.886  1.00 29.30           O  
ATOM   1597  CB  PHE A 207      51.479 128.750  44.702  1.00 27.01           C  
ATOM   1598  CG  PHE A 207      50.355 128.226  45.542  1.00 27.54           C  
ATOM   1599  CD1 PHE A 207      50.070 126.864  45.578  1.00 25.76           C  
ATOM   1600  CD2 PHE A 207      49.582 129.090  46.324  1.00 24.19           C  
ATOM   1601  CE1 PHE A 207      49.050 126.369  46.356  1.00 24.83           C  
ATOM   1602  CE2 PHE A 207      48.558 128.593  47.098  1.00 22.80           C  
ATOM   1603  CZ  PHE A 207      48.279 127.226  47.116  1.00 25.16           C  
ATOM   1604  N   THR A 208      52.721 130.901  42.884  1.00 30.39           N  
ATOM   1605  CA  THR A 208      54.088 131.313  42.647  1.00 32.33           C  
ATOM   1606  C   THR A 208      54.716 131.556  44.025  1.00 33.60           C  
ATOM   1607  O   THR A 208      54.235 132.401  44.792  1.00 33.21           O  
ATOM   1608  CB  THR A 208      54.121 132.602  41.807  1.00 32.17           C  
ATOM   1609  OG1 THR A 208      53.546 132.336  40.528  1.00 34.12           O  
ATOM   1610  CG2 THR A 208      55.555 133.006  41.490  1.00 31.55           C  
ATOM   1611  N   LEU A 209      55.769 130.820  44.351  1.00 34.60           N  
ATOM   1612  CA  LEU A 209      56.399 130.982  45.654  1.00 36.14           C  
ATOM   1613  C   LEU A 209      57.726 131.636  45.411  1.00 37.32           C  
ATOM   1614  O   LEU A 209      58.615 131.011  44.862  1.00 38.14           O  
ATOM   1615  CB  LEU A 209      56.592 129.641  46.349  1.00 35.80           C  
ATOM   1616  CG  LEU A 209      55.392 128.708  46.471  1.00 35.69           C  
ATOM   1617  CD1 LEU A 209      55.807 127.500  47.325  1.00 36.82           C  
ATOM   1618  CD2 LEU A 209      54.186 129.374  47.095  1.00 33.78           C  
ATOM   1619  N   GLY A 210      57.849 132.909  45.793  1.00 38.90           N  
ATOM   1620  CA  GLY A 210      58.982 133.732  45.400  1.00 39.72           C  
ATOM   1621  C   GLY A 210      59.015 133.987  43.903  1.00 41.09           C  
ATOM   1622  O   GLY A 210      58.120 134.593  43.318  1.00 41.38           O  
ATOM   1623  N   SER A 211      60.072 133.498  43.269  1.00 42.21           N  
ATOM   1624  CA  SER A 211      60.163 133.481  41.816  1.00 42.84           C  
ATOM   1625  C   SER A 211      59.734 132.104  41.241  1.00 42.07           C  
ATOM   1626  O   SER A 211      59.549 131.938  40.027  1.00 43.21           O  
ATOM   1627  CB  SER A 211      61.616 133.711  41.475  1.00 43.57           C  
ATOM   1628  OG  SER A 211      62.408 133.174  42.532  1.00 46.73           O  
ATOM   1629  N   LYS A 212      59.567 131.118  42.111  1.00 40.37           N  
ATOM   1630  CA  LYS A 212      59.365 129.750  41.643  1.00 38.84           C  
ATOM   1631  C   LYS A 212      57.910 129.412  41.351  1.00 37.54           C  
ATOM   1632  O   LYS A 212      57.008 129.720  42.128  1.00 37.10           O  
ATOM   1633  CB  LYS A 212      59.943 128.752  42.641  1.00 39.14           C  
ATOM   1634  CG  LYS A 212      61.409 129.021  43.032  1.00 41.08           C  
ATOM   1635  CD  LYS A 212      62.310 128.999  41.821  1.00 43.76           C  
ATOM   1636  CE  LYS A 212      63.778 129.079  42.234  1.00 47.47           C  
ATOM   1637  NZ  LYS A 212      64.520 129.950  41.269  1.00 51.83           N  
ATOM   1638  N   LYS A 213      57.693 128.739  40.232  1.00 35.14           N  
ATOM   1639  CA  LYS A 213      56.369 128.345  39.822  1.00 33.25           C  
ATOM   1640  C   LYS A 213      56.052 126.950  40.377  1.00 32.69           C  
ATOM   1641  O   LYS A 213      56.784 125.981  40.075  1.00 32.33           O  
ATOM   1642  CB  LYS A 213      56.328 128.364  38.311  1.00 33.59           C  
ATOM   1643  CG  LYS A 213      54.983 128.222  37.762  1.00 33.98           C  
ATOM   1644  CD  LYS A 213      54.823 128.687  36.312  1.00 31.47           C  
ATOM   1645  CE  LYS A 213      53.387 128.439  35.941  1.00 28.75           C  
ATOM   1646  NZ  LYS A 213      53.130 128.535  34.476  1.00 33.62           N  
ATOM   1647  N   VAL A 214      55.033 126.842  41.246  1.00 30.08           N  
ATOM   1648  CA  VAL A 214      54.681 125.551  41.807  1.00 29.16           C  
ATOM   1649  C   VAL A 214      53.222 125.107  41.590  1.00 29.05           C  
ATOM   1650  O   VAL A 214      52.357 125.905  41.248  1.00 29.11           O  
ATOM   1651  CB  VAL A 214      55.095 125.355  43.328  1.00 29.35           C  
ATOM   1652  CG1 VAL A 214      56.449 126.003  43.636  1.00 29.29           C  
ATOM   1653  CG2 VAL A 214      54.062 125.910  44.222  1.00 28.88           C  
ATOM   1654  N   GLU A 215      52.974 123.811  41.735  1.00 27.59           N  
ATOM   1655  CA  GLU A 215      51.623 123.314  41.750  1.00 28.14           C  
ATOM   1656  C   GLU A 215      51.614 122.324  42.885  1.00 27.82           C  
ATOM   1657  O   GLU A 215      52.552 121.561  43.057  1.00 27.34           O  
ATOM   1658  CB  GLU A 215      51.226 122.607  40.434  1.00 28.73           C  
ATOM   1659  CG  GLU A 215      49.758 122.164  40.410  1.00 29.32           C  
ATOM   1660  CD  GLU A 215      49.172 122.049  38.999  1.00 30.26           C  
ATOM   1661  OE1 GLU A 215      48.007 121.665  38.862  1.00 32.09           O  
ATOM   1662  OE2 GLU A 215      49.850 122.355  38.018  1.00 32.34           O  
ATOM   1663  N   ILE A 216      50.582 122.385  43.715  1.00 27.54           N  
ATOM   1664  CA  ILE A 216      50.526 121.498  44.848  1.00 27.09           C  
ATOM   1665  C   ILE A 216      49.168 120.852  44.791  1.00 27.36           C  
ATOM   1666  O   ILE A 216      48.146 121.548  44.800  1.00 26.77           O  
ATOM   1667  CB  ILE A 216      50.688 122.286  46.146  1.00 27.27           C  
ATOM   1668  CG1 ILE A 216      52.021 123.039  46.141  1.00 26.31           C  
ATOM   1669  CG2 ILE A 216      50.613 121.330  47.327  1.00 27.12           C  
ATOM   1670  CD1 ILE A 216      52.196 123.952  47.343  1.00 31.25           C  
ATOM   1671  N   ALA A 217      49.150 119.526  44.696  1.00 27.32           N  
ATOM   1672  CA  ALA A 217      47.886 118.826  44.542  1.00 26.81           C  
ATOM   1673  C   ALA A 217      47.704 117.934  45.726  1.00 26.33           C  
ATOM   1674  O   ALA A 217      48.667 117.471  46.261  1.00 26.13           O  
ATOM   1675  CB  ALA A 217      47.861 118.029  43.274  1.00 26.81           C  
ATOM   1676  N   GLN A 218      46.471 117.697  46.137  1.00 26.83           N  
ATOM   1677  CA  GLN A 218      46.247 116.886  47.323  1.00 28.88           C  
ATOM   1678  C   GLN A 218      45.234 115.761  47.012  1.00 29.50           C  
ATOM   1679  O   GLN A 218      44.264 115.995  46.338  1.00 29.95           O  
ATOM   1680  CB  GLN A 218      45.710 117.777  48.485  1.00 28.60           C  
ATOM   1681  CG  GLN A 218      45.447 117.062  49.824  1.00 28.48           C  
ATOM   1682  CD  GLN A 218      45.364 118.031  51.004  1.00 28.37           C  
ATOM   1683  OE1 GLN A 218      44.857 119.136  50.847  1.00 28.29           O  
ATOM   1684  NE2 GLN A 218      45.851 117.615  52.174  1.00 27.34           N  
ATOM   1685  N   VAL A 219      45.440 114.562  47.522  1.00 30.66           N  
ATOM   1686  CA  VAL A 219      44.388 113.553  47.385  1.00 32.83           C  
ATOM   1687  C   VAL A 219      44.199 112.885  48.703  1.00 32.83           C  
ATOM   1688  O   VAL A 219      45.159 112.607  49.392  1.00 34.00           O  
ATOM   1689  CB  VAL A 219      44.722 112.408  46.362  1.00 32.87           C  
ATOM   1690  CG1 VAL A 219      44.164 112.729  45.049  1.00 35.97           C  
ATOM   1691  CG2 VAL A 219      46.215 112.154  46.259  1.00 32.97           C  
ATOM   1692  N   ASN A 220      42.956 112.607  49.031  1.00 33.55           N  
ATOM   1693  CA  ASN A 220      42.627 111.977  50.290  1.00 35.39           C  
ATOM   1694  C   ASN A 220      42.597 110.444  50.125  1.00 36.27           C  
ATOM   1695  O   ASN A 220      42.106 109.935  49.133  1.00 35.74           O  
ATOM   1696  CB  ASN A 220      41.238 112.455  50.705  1.00 35.06           C  
ATOM   1697  CG  ASN A 220      41.272 113.790  51.406  1.00 34.45           C  
ATOM   1698  OD1 ASN A 220      42.344 114.280  51.784  1.00 32.11           O  
ATOM   1699  ND2 ASN A 220      40.099 114.379  51.605  1.00 31.18           N  
ATOM   1700  N   THR A 221      43.105 109.726  51.108  1.00 37.58           N  
ATOM   1701  CA  THR A 221      43.084 108.281  51.027  1.00 39.33           C  
ATOM   1702  C   THR A 221      42.914 107.710  52.430  1.00 41.50           C  
ATOM   1703  O   THR A 221      43.095 108.442  53.414  1.00 41.47           O  
ATOM   1704  CB  THR A 221      44.386 107.745  50.352  1.00 38.95           C  
ATOM   1705  OG1 THR A 221      44.232 106.347  50.069  1.00 39.14           O  
ATOM   1706  CG2 THR A 221      45.573 107.831  51.288  1.00 35.75           C  
ATOM   1707  N   VAL A 222      42.531 106.429  52.513  1.00 42.91           N  
ATOM   1708  CA  VAL A 222      42.541 105.714  53.790  1.00 45.08           C  
ATOM   1709  C   VAL A 222      43.651 104.689  53.791  1.00 47.07           C  
ATOM   1710  O   VAL A 222      43.871 104.007  54.794  1.00 48.51           O  
ATOM   1711  CB  VAL A 222      41.186 105.024  54.112  1.00 44.82           C  
ATOM   1712  CG1 VAL A 222      40.059 106.087  54.303  1.00 44.14           C  
ATOM   1713  CG2 VAL A 222      40.803 104.018  53.032  1.00 44.42           C  
ATOM   1714  N   ASP A 223      44.340 104.569  52.657  1.00 48.80           N  
ATOM   1715  CA  ASP A 223      45.560 103.757  52.566  1.00 50.47           C  
ATOM   1716  C   ASP A 223      46.545 104.416  51.615  1.00 50.51           C  
ATOM   1717  O   ASP A 223      46.300 104.487  50.415  1.00 50.69           O  
ATOM   1718  CB  ASP A 223      45.248 102.340  52.082  1.00 50.63           C  
ATOM   1719  CG  ASP A 223      46.432 101.369  52.259  1.00 52.47           C  
ATOM   1720  OD1 ASP A 223      47.508 101.730  52.798  1.00 53.64           O  
ATOM   1721  OD2 ASP A 223      46.354 100.183  51.878  1.00 57.64           O  
ATOM   1722  N   ILE A 224      47.651 104.900  52.160  1.00 51.19           N  
ATOM   1723  CA  ILE A 224      48.637 105.637  51.379  1.00 52.34           C  
ATOM   1724  C   ILE A 224      49.232 104.667  50.363  1.00 53.87           C  
ATOM   1725  O   ILE A 224      49.359 104.995  49.179  1.00 54.01           O  
ATOM   1726  CB  ILE A 224      49.704 106.248  52.321  1.00 51.87           C  
ATOM   1727  CG1 ILE A 224      49.194 107.552  52.937  1.00 50.74           C  
ATOM   1728  CG2 ILE A 224      51.011 106.488  51.618  1.00 52.14           C  
ATOM   1729  CD1 ILE A 224      50.193 108.196  53.871  1.00 48.55           C  
ATOM   1730  N   GLU A 225      49.469 103.437  50.831  1.00 55.07           N  
ATOM   1731  CA  GLU A 225      50.077 102.356  50.057  1.00 56.45           C  
ATOM   1732  C   GLU A 225      49.349 101.944  48.783  1.00 56.18           C  
ATOM   1733  O   GLU A 225      49.974 101.415  47.880  1.00 56.60           O  
ATOM   1734  CB  GLU A 225      50.344 101.133  50.952  1.00 56.76           C  
ATOM   1735  CG  GLU A 225      51.721 100.506  50.745  1.00 61.03           C  
ATOM   1736  CD  GLU A 225      52.869 101.252  51.439  1.00 65.63           C  
ATOM   1737  OE1 GLU A 225      52.634 102.296  52.111  1.00 67.08           O  
ATOM   1738  OE2 GLU A 225      54.034 100.779  51.311  1.00 67.63           O  
ATOM   1739  N   ASP A 226      48.051 102.207  48.696  1.00 55.91           N  
ATOM   1740  CA  ASP A 226      47.330 101.952  47.463  1.00 55.96           C  
ATOM   1741  C   ASP A 226      47.685 102.964  46.391  1.00 55.17           C  
ATOM   1742  O   ASP A 226      47.838 102.597  45.221  1.00 55.89           O  
ATOM   1743  CB  ASP A 226      45.820 101.983  47.691  1.00 56.92           C  
ATOM   1744  CG  ASP A 226      45.266 100.615  48.044  1.00 59.46           C  
ATOM   1745  OD1 ASP A 226      44.201 100.560  48.723  1.00 61.79           O  
ATOM   1746  OD2 ASP A 226      45.846  99.549  47.697  1.00 62.00           O  
ATOM   1747  N   VAL A 227      47.824 104.236  46.764  1.00 52.98           N  
ATOM   1748  CA  VAL A 227      48.168 105.216  45.745  1.00 51.18           C  
ATOM   1749  C   VAL A 227      49.682 105.206  45.465  1.00 49.50           C  
ATOM   1750  O   VAL A 227      50.118 105.523  44.361  1.00 48.88           O  
ATOM   1751  CB  VAL A 227      47.510 106.623  45.990  1.00 51.50           C  
ATOM   1752  CG1 VAL A 227      46.813 106.688  47.345  1.00 51.11           C  
ATOM   1753  CG2 VAL A 227      48.481 107.730  45.804  1.00 50.72           C  
ATOM   1754  N   LYS A 228      50.461 104.773  46.448  1.00 47.91           N  
ATOM   1755  CA  LYS A 228      51.903 104.632  46.284  1.00 47.91           C  
ATOM   1756  C   LYS A 228      52.272 103.542  45.249  1.00 47.55           C  
ATOM   1757  O   LYS A 228      53.297 103.631  44.575  1.00 47.83           O  
ATOM   1758  CB  LYS A 228      52.588 104.359  47.628  1.00 47.88           C  
ATOM   1759  CG  LYS A 228      54.005 104.910  47.729  1.00 48.07           C  
ATOM   1760  CD  LYS A 228      54.687 104.504  49.034  1.00 48.70           C  
ATOM   1761  CE  LYS A 228      56.059 103.914  48.748  1.00 50.79           C  
ATOM   1762  NZ  LYS A 228      57.157 104.400  49.647  1.00 52.87           N  
ATOM   1763  N   LYS A 229      51.403 102.551  45.090  1.00 46.39           N  
ATOM   1764  CA  LYS A 229      51.590 101.510  44.091  1.00 45.77           C  
ATOM   1765  C   LYS A 229      51.484 102.026  42.653  1.00 44.25           C  
ATOM   1766  O   LYS A 229      51.853 101.314  41.725  1.00 44.80           O  
ATOM   1767  CB  LYS A 229      50.569 100.387  44.308  1.00 46.21           C  
ATOM   1768  CG  LYS A 229      50.911  99.466  45.475  1.00 49.47           C  
ATOM   1769  CD  LYS A 229      49.699  98.627  45.907  1.00 53.58           C  
ATOM   1770  CE  LYS A 229      50.120  97.478  46.823  1.00 55.97           C  
ATOM   1771  NZ  LYS A 229      48.987  96.504  47.039  1.00 60.48           N  
ATOM   1772  N   ARG A 230      50.973 103.247  42.469  1.00 41.53           N  
ATOM   1773  CA  ARG A 230      50.832 103.824  41.142  1.00 38.51           C  
ATOM   1774  C   ARG A 230      51.862 104.907  40.901  1.00 36.57           C  
ATOM   1775  O   ARG A 230      51.691 105.732  39.996  1.00 35.03           O  
ATOM   1776  CB  ARG A 230      49.422 104.380  40.952  1.00 39.21           C  
ATOM   1777  CG  ARG A 230      48.329 103.445  41.503  1.00 39.91           C  
ATOM   1778  CD  ARG A 230      46.945 104.057  41.606  1.00 40.20           C  
ATOM   1779  NE  ARG A 230      46.467 104.456  40.295  1.00 41.58           N  
ATOM   1780  CZ  ARG A 230      45.265 104.946  40.054  1.00 41.50           C  
ATOM   1781  NH1 ARG A 230      44.945 105.286  38.825  1.00 42.04           N  
ATOM   1782  NH2 ARG A 230      44.388 105.113  41.039  1.00 45.12           N  
ATOM   1783  N   GLN A 231      52.942 104.876  41.685  1.00 35.02           N  
ATOM   1784  CA  GLN A 231      53.955 105.944  41.638  1.00 33.64           C  
ATOM   1785  C   GLN A 231      54.508 106.184  40.243  1.00 33.30           C  
ATOM   1786  O   GLN A 231      54.593 107.341  39.807  1.00 32.62           O  
ATOM   1787  CB  GLN A 231      55.116 105.729  42.636  1.00 33.16           C  
ATOM   1788  CG  GLN A 231      56.146 106.883  42.593  1.00 32.48           C  
ATOM   1789  CD  GLN A 231      57.099 106.857  43.727  1.00 32.24           C  
ATOM   1790  OE1 GLN A 231      56.810 106.260  44.746  1.00 36.66           O  
ATOM   1791  NE2 GLN A 231      58.252 107.489  43.565  1.00 29.42           N  
ATOM   1792  N   ALA A 232      54.853 105.107  39.518  1.00 32.56           N  
ATOM   1793  CA  ALA A 232      55.424 105.270  38.162  1.00 31.89           C  
ATOM   1794  C   ALA A 232      54.469 106.016  37.262  1.00 31.22           C  
ATOM   1795  O   ALA A 232      54.862 106.910  36.502  1.00 31.49           O  
ATOM   1796  CB  ALA A 232      55.785 103.897  37.526  1.00 31.15           C  
ATOM   1797  N   GLU A 233      53.193 105.674  37.379  1.00 30.92           N  
ATOM   1798  CA  GLU A 233      52.166 106.297  36.554  1.00 31.57           C  
ATOM   1799  C   GLU A 233      51.933 107.765  36.991  1.00 30.57           C  
ATOM   1800  O   GLU A 233      51.680 108.670  36.164  1.00 30.46           O  
ATOM   1801  CB  GLU A 233      50.866 105.481  36.641  1.00 32.10           C  
ATOM   1802  CG  GLU A 233      50.917 104.140  35.904  1.00 35.78           C  
ATOM   1803  CD  GLU A 233      51.846 103.121  36.550  1.00 41.86           C  
ATOM   1804  OE1 GLU A 233      51.856 102.996  37.811  1.00 41.96           O  
ATOM   1805  OE2 GLU A 233      52.620 102.469  35.782  1.00 44.62           O  
ATOM   1806  N   LEU A 234      52.023 107.991  38.294  1.00 29.85           N  
ATOM   1807  CA  LEU A 234      51.832 109.345  38.831  1.00 29.64           C  
ATOM   1808  C   LEU A 234      53.006 110.226  38.387  1.00 28.68           C  
ATOM   1809  O   LEU A 234      52.815 111.375  37.967  1.00 29.24           O  
ATOM   1810  CB  LEU A 234      51.763 109.311  40.355  1.00 29.32           C  
ATOM   1811  CG  LEU A 234      50.424 108.819  40.904  1.00 29.21           C  
ATOM   1812  CD1 LEU A 234      50.570 108.545  42.369  1.00 29.18           C  
ATOM   1813  CD2 LEU A 234      49.372 109.851  40.659  1.00 27.46           C  
ATOM   1814  N   GLU A 235      54.205 109.662  38.435  1.00 28.21           N  
ATOM   1815  CA  GLU A 235      55.398 110.378  37.996  1.00 28.97           C  
ATOM   1816  C   GLU A 235      55.356 110.722  36.499  1.00 28.68           C  
ATOM   1817  O   GLU A 235      55.918 111.729  36.104  1.00 29.86           O  
ATOM   1818  CB  GLU A 235      56.683 109.593  38.325  1.00 29.39           C  
ATOM   1819  CG  GLU A 235      57.065 109.558  39.810  1.00 30.12           C  
ATOM   1820  CD  GLU A 235      58.520 109.180  40.034  1.00 32.86           C  
ATOM   1821  OE1 GLU A 235      59.327 109.215  39.059  1.00 33.74           O  
ATOM   1822  OE2 GLU A 235      58.866 108.830  41.183  1.00 33.09           O  
ATOM   1823  N   ALA A 236      54.690 109.928  35.658  1.00 27.09           N  
ATOM   1824  CA  ALA A 236      54.596 110.317  34.252  1.00 27.18           C  
ATOM   1825  C   ALA A 236      53.636 111.484  34.032  1.00 26.70           C  
ATOM   1826  O   ALA A 236      53.908 112.367  33.225  1.00 26.39           O  
ATOM   1827  CB  ALA A 236      54.162 109.095  33.341  1.00 26.02           C  
ATOM   1828  N   VAL A 237      52.476 111.473  34.689  1.00 27.38           N  
ATOM   1829  CA  VAL A 237      51.533 112.583  34.456  1.00 27.70           C  
ATOM   1830  C   VAL A 237      52.005 113.879  35.119  1.00 26.51           C  
ATOM   1831  O   VAL A 237      51.872 114.936  34.539  1.00 27.54           O  
ATOM   1832  CB  VAL A 237      50.070 112.266  34.832  1.00 27.93           C  
ATOM   1833  CG1 VAL A 237      49.476 111.348  33.767  1.00 31.76           C  
ATOM   1834  CG2 VAL A 237      49.953 111.638  36.239  1.00 26.96           C  
ATOM   1835  N   ILE A 238      52.635 113.760  36.270  1.00 27.06           N  
ATOM   1836  CA  ILE A 238      53.201 114.905  36.973  1.00 28.05           C  
ATOM   1837  C   ILE A 238      54.360 115.503  36.182  1.00 28.99           C  
ATOM   1838  O   ILE A 238      54.391 116.725  35.969  1.00 29.62           O  
ATOM   1839  CB  ILE A 238      53.678 114.496  38.402  1.00 28.60           C  
ATOM   1840  CG1 ILE A 238      52.495 114.258  39.342  1.00 26.39           C  
ATOM   1841  CG2 ILE A 238      54.537 115.593  39.004  1.00 27.30           C  
ATOM   1842  CD1 ILE A 238      52.973 113.652  40.676  1.00 27.23           C  
ATOM   1843  N   SER A 239      55.270 114.653  35.691  1.00 29.21           N  
ATOM   1844  CA  SER A 239      56.390 115.116  34.836  1.00 30.10           C  
ATOM   1845  C   SER A 239      55.913 115.859  33.617  1.00 29.43           C  
ATOM   1846  O   SER A 239      56.522 116.841  33.209  1.00 29.42           O  
ATOM   1847  CB  SER A 239      57.177 113.915  34.270  1.00 30.47           C  
ATOM   1848  OG  SER A 239      58.008 113.406  35.263  1.00 35.30           O  
ATOM   1849  N   LYS A 240      54.839 115.360  33.015  1.00 29.08           N  
ATOM   1850  CA  LYS A 240      54.280 116.043  31.866  1.00 30.01           C  
ATOM   1851  C   LYS A 240      53.812 117.476  32.222  1.00 29.73           C  
ATOM   1852  O   LYS A 240      54.173 118.429  31.538  1.00 30.20           O  
ATOM   1853  CB  LYS A 240      53.145 115.230  31.277  1.00 29.35           C  
ATOM   1854  CG  LYS A 240      52.689 115.705  29.890  1.00 33.25           C  
ATOM   1855  CD  LYS A 240      51.425 114.954  29.520  1.00 39.08           C  
ATOM   1856  CE  LYS A 240      50.884 115.310  28.141  1.00 43.96           C  
ATOM   1857  NZ  LYS A 240      49.376 115.126  28.171  1.00 48.33           N  
ATOM   1858  N   VAL A 241      53.034 117.612  33.290  1.00 29.64           N  
ATOM   1859  CA  VAL A 241      52.593 118.919  33.787  1.00 29.14           C  
ATOM   1860  C   VAL A 241      53.764 119.845  34.107  1.00 29.27           C  
ATOM   1861  O   VAL A 241      53.781 121.003  33.697  1.00 29.35           O  
ATOM   1862  CB  VAL A 241      51.688 118.758  35.045  1.00 29.54           C  
ATOM   1863  CG1 VAL A 241      51.318 120.128  35.659  1.00 27.53           C  
ATOM   1864  CG2 VAL A 241      50.415 117.949  34.671  1.00 29.08           C  
ATOM   1865  N   VAL A 242      54.773 119.318  34.784  1.00 29.82           N  
ATOM   1866  CA  VAL A 242      55.970 120.093  35.108  1.00 30.33           C  
ATOM   1867  C   VAL A 242      56.628 120.685  33.859  1.00 31.89           C  
ATOM   1868  O   VAL A 242      57.032 121.875  33.861  1.00 31.19           O  
ATOM   1869  CB  VAL A 242      56.990 119.252  35.875  1.00 30.03           C  
ATOM   1870  CG1 VAL A 242      58.376 119.924  35.893  1.00 29.94           C  
ATOM   1871  CG2 VAL A 242      56.506 118.994  37.294  1.00 27.98           C  
ATOM   1872  N   ALA A 243      56.705 119.887  32.785  1.00 31.80           N  
ATOM   1873  CA  ALA A 243      57.258 120.418  31.542  1.00 32.83           C  
ATOM   1874  C   ALA A 243      56.319 121.386  30.876  1.00 33.32           C  
ATOM   1875  O   ALA A 243      56.759 122.418  30.421  1.00 33.93           O  
ATOM   1876  CB  ALA A 243      57.675 119.297  30.556  1.00 32.32           C  
ATOM   1877  N   GLU A 244      55.027 121.083  30.838  1.00 34.06           N  
ATOM   1878  CA  GLU A 244      54.107 121.913  30.074  1.00 35.81           C  
ATOM   1879  C   GLU A 244      53.926 123.311  30.671  1.00 35.72           C  
ATOM   1880  O   GLU A 244      53.713 124.274  29.942  1.00 35.67           O  
ATOM   1881  CB  GLU A 244      52.744 121.243  29.946  1.00 35.71           C  
ATOM   1882  CG  GLU A 244      52.757 120.076  28.975  1.00 41.13           C  
ATOM   1883  CD  GLU A 244      51.435 119.343  28.917  1.00 47.20           C  
ATOM   1884  OE1 GLU A 244      50.671 119.369  29.932  1.00 46.90           O  
ATOM   1885  OE2 GLU A 244      51.173 118.738  27.841  1.00 51.85           O  
ATOM   1886  N   LYS A 245      54.021 123.400  31.994  1.00 35.34           N  
ATOM   1887  CA  LYS A 245      53.656 124.619  32.713  1.00 34.98           C  
ATOM   1888  C   LYS A 245      54.896 125.288  33.217  1.00 34.89           C  
ATOM   1889  O   LYS A 245      54.802 126.293  33.910  1.00 35.39           O  
ATOM   1890  CB  LYS A 245      52.762 124.277  33.906  1.00 34.28           C  
ATOM   1891  CG  LYS A 245      51.381 123.823  33.550  1.00 32.96           C  
ATOM   1892  CD  LYS A 245      50.515 123.767  34.820  1.00 34.18           C  
ATOM   1893  CE  LYS A 245      49.166 123.121  34.559  1.00 34.37           C  
ATOM   1894  NZ  LYS A 245      48.295 123.172  35.770  1.00 36.00           N  
ATOM   1895  N   ASN A 246      56.059 124.718  32.895  1.00 34.96           N  
ATOM   1896  CA  ASN A 246      57.343 125.257  33.343  1.00 35.40           C  
ATOM   1897  C   ASN A 246      57.441 125.349  34.872  1.00 34.77           C  
ATOM   1898  O   ASN A 246      57.899 126.341  35.432  1.00 34.79           O  
ATOM   1899  CB  ASN A 246      57.666 126.593  32.656  1.00 36.28           C  
ATOM   1900  CG  ASN A 246      57.630 126.481  31.144  1.00 40.26           C  
ATOM   1901  OD1 ASN A 246      58.382 125.705  30.563  1.00 45.33           O  
ATOM   1902  ND2 ASN A 246      56.732 127.228  30.495  1.00 45.26           N  
ATOM   1903  N   LEU A 247      57.017 124.282  35.540  1.00 33.37           N  
ATOM   1904  CA  LEU A 247      57.031 124.270  36.979  1.00 32.28           C  
ATOM   1905  C   LEU A 247      58.425 124.042  37.485  1.00 32.05           C  
ATOM   1906  O   LEU A 247      59.180 123.262  36.905  1.00 31.88           O  
ATOM   1907  CB  LEU A 247      56.153 123.144  37.478  1.00 32.61           C  
ATOM   1908  CG  LEU A 247      54.692 123.386  37.874  1.00 32.10           C  
ATOM   1909  CD1 LEU A 247      53.999 124.645  37.277  1.00 27.57           C  
ATOM   1910  CD2 LEU A 247      53.878 122.132  37.710  1.00 28.96           C  
ATOM   1911  N   ASP A 248      58.761 124.711  38.587  1.00 30.60           N  
ATOM   1912  CA  ASP A 248      59.941 124.377  39.347  1.00 30.63           C  
ATOM   1913  C   ASP A 248      59.708 123.230  40.294  1.00 29.24           C  
ATOM   1914  O   ASP A 248      60.649 122.588  40.706  1.00 28.88           O  
ATOM   1915  CB  ASP A 248      60.404 125.596  40.136  1.00 31.50           C  
ATOM   1916  CG  ASP A 248      60.834 126.710  39.223  1.00 34.81           C  
ATOM   1917  OD1 ASP A 248      61.935 126.584  38.645  1.00 38.16           O  
ATOM   1918  OD2 ASP A 248      60.113 127.698  38.960  1.00 37.84           O  
ATOM   1919  N   LEU A 249      58.455 123.007  40.663  1.00 28.83           N  
ATOM   1920  CA  LEU A 249      58.079 121.987  41.648  1.00 28.80           C  
ATOM   1921  C   LEU A 249      56.615 121.622  41.465  1.00 28.68           C  
ATOM   1922  O   LEU A 249      55.755 122.522  41.350  1.00 28.13           O  
ATOM   1923  CB  LEU A 249      58.269 122.503  43.081  1.00 28.54           C  
ATOM   1924  CG  LEU A 249      57.905 121.463  44.149  1.00 29.91           C  
ATOM   1925  CD1 LEU A 249      58.669 120.121  43.976  1.00 32.16           C  
ATOM   1926  CD2 LEU A 249      58.109 121.984  45.551  1.00 30.18           C  
ATOM   1927  N   PHE A 250      56.348 120.312  41.404  1.00 27.67           N  
ATOM   1928  CA  PHE A 250      55.005 119.786  41.563  1.00 27.63           C  
ATOM   1929  C   PHE A 250      55.095 118.905  42.777  1.00 28.32           C  
ATOM   1930  O   PHE A 250      55.994 118.064  42.880  1.00 29.18           O  
ATOM   1931  CB  PHE A 250      54.565 118.957  40.359  1.00 26.82           C  
ATOM   1932  CG  PHE A 250      53.088 118.595  40.362  1.00 25.84           C  
ATOM   1933  CD1 PHE A 250      52.560 117.687  41.293  1.00 25.16           C  
ATOM   1934  CD2 PHE A 250      52.247 119.134  39.422  1.00 26.24           C  
ATOM   1935  CE1 PHE A 250      51.210 117.365  41.315  1.00 24.30           C  
ATOM   1936  CE2 PHE A 250      50.897 118.804  39.415  1.00 26.42           C  
ATOM   1937  CZ  PHE A 250      50.374 117.915  40.386  1.00 25.64           C  
ATOM   1938  N   LEU A 251      54.173 119.106  43.705  1.00 28.59           N  
ATOM   1939  CA  LEU A 251      54.179 118.374  44.959  1.00 28.77           C  
ATOM   1940  C   LEU A 251      52.814 117.757  45.073  1.00 29.68           C  
ATOM   1941  O   LEU A 251      51.810 118.462  45.097  1.00 29.47           O  
ATOM   1942  CB  LEU A 251      54.422 119.340  46.130  1.00 28.28           C  
ATOM   1943  CG  LEU A 251      54.241 118.856  47.563  1.00 29.62           C  
ATOM   1944  CD1 LEU A 251      55.031 117.576  47.855  1.00 30.58           C  
ATOM   1945  CD2 LEU A 251      54.659 119.950  48.539  1.00 30.62           C  
ATOM   1946  N   LEU A 252      52.766 116.425  45.096  1.00 30.76           N  
ATOM   1947  CA  LEU A 252      51.524 115.738  45.362  1.00 31.01           C  
ATOM   1948  C   LEU A 252      51.519 115.398  46.844  1.00 31.40           C  
ATOM   1949  O   LEU A 252      52.466 114.766  47.353  1.00 31.52           O  
ATOM   1950  CB  LEU A 252      51.420 114.455  44.528  1.00 31.78           C  
ATOM   1951  CG  LEU A 252      50.115 113.664  44.683  1.00 31.35           C  
ATOM   1952  CD1 LEU A 252      48.921 114.437  44.072  1.00 30.92           C  
ATOM   1953  CD2 LEU A 252      50.288 112.313  43.973  1.00 33.71           C  
ATOM   1954  N   VAL A 253      50.456 115.798  47.532  1.00 31.05           N  
ATOM   1955  CA  VAL A 253      50.314 115.516  48.953  1.00 31.08           C  
ATOM   1956  C   VAL A 253      49.292 114.374  49.067  1.00 30.92           C  
ATOM   1957  O   VAL A 253      48.140 114.568  48.759  1.00 30.95           O  
ATOM   1958  CB  VAL A 253      49.859 116.828  49.723  1.00 31.13           C  
ATOM   1959  CG1 VAL A 253      49.586 116.568  51.145  1.00 31.44           C  
ATOM   1960  CG2 VAL A 253      50.945 117.921  49.617  1.00 30.81           C  
ATOM   1961  N   ILE A 254      49.711 113.175  49.451  1.00 31.61           N  
ATOM   1962  CA  ILE A 254      48.769 112.052  49.552  1.00 32.38           C  
ATOM   1963  C   ILE A 254      48.372 111.920  51.005  1.00 33.48           C  
ATOM   1964  O   ILE A 254      49.159 111.460  51.846  1.00 33.88           O  
ATOM   1965  CB  ILE A 254      49.396 110.741  49.034  1.00 32.75           C  
ATOM   1966  CG1 ILE A 254      49.845 110.895  47.566  1.00 33.89           C  
ATOM   1967  CG2 ILE A 254      48.409 109.565  49.176  1.00 31.48           C  
ATOM   1968  CD1 ILE A 254      50.922 109.895  47.146  1.00 33.48           C  
ATOM   1969  N   THR A 255      47.151 112.325  51.306  1.00 34.31           N  
ATOM   1970  CA  THR A 255      46.741 112.486  52.697  1.00 36.56           C  
ATOM   1971  C   THR A 255      45.943 111.313  53.286  1.00 37.49           C  
ATOM   1972  O   THR A 255      44.876 110.957  52.803  1.00 37.19           O  
ATOM   1973  CB  THR A 255      45.957 113.819  52.860  1.00 36.44           C  
ATOM   1974  OG1 THR A 255      46.802 114.920  52.463  1.00 35.91           O  
ATOM   1975  CG2 THR A 255      45.659 114.075  54.340  1.00 37.11           C  
ATOM   1976  N   ASP A 256      46.480 110.711  54.333  1.00 40.05           N  
ATOM   1977  CA  ASP A 256      45.736 109.719  55.088  1.00 42.90           C  
ATOM   1978  C   ASP A 256      44.739 110.433  56.012  1.00 43.89           C  
ATOM   1979  O   ASP A 256      45.118 110.939  57.063  1.00 44.00           O  
ATOM   1980  CB  ASP A 256      46.694 108.875  55.922  1.00 43.57           C  
ATOM   1981  CG  ASP A 256      46.019 107.651  56.528  1.00 47.19           C  
ATOM   1982  OD1 ASP A 256      44.771 107.655  56.763  1.00 48.03           O  
ATOM   1983  OD2 ASP A 256      46.685 106.631  56.801  1.00 50.33           O  
ATOM   1984  N   ILE A 257      43.468 110.425  55.636  1.00 45.36           N  
ATOM   1985  CA  ILE A 257      42.439 111.143  56.380  1.00 47.57           C  
ATOM   1986  C   ILE A 257      42.125 110.627  57.791  1.00 49.03           C  
ATOM   1987  O   ILE A 257      41.445 111.321  58.563  1.00 50.07           O  
ATOM   1988  CB  ILE A 257      41.157 111.240  55.562  1.00 47.17           C  
ATOM   1989  CG1 ILE A 257      40.370 109.932  55.630  1.00 46.80           C  
ATOM   1990  CG2 ILE A 257      41.511 111.522  54.167  1.00 47.68           C  
ATOM   1991  CD1 ILE A 257      39.040 109.997  54.942  1.00 45.57           C  
ATOM   1992  N   LEU A 258      42.631 109.447  58.135  1.00 50.12           N  
ATOM   1993  CA  LEU A 258      42.443 108.900  59.472  1.00 51.29           C  
ATOM   1994  C   LEU A 258      43.645 109.220  60.320  1.00 51.41           C  
ATOM   1995  O   LEU A 258      43.506 109.745  61.421  1.00 52.59           O  
ATOM   1996  CB  LEU A 258      42.280 107.385  59.426  1.00 51.63           C  
ATOM   1997  CG  LEU A 258      41.241 106.885  58.433  1.00 53.90           C  
ATOM   1998  CD1 LEU A 258      41.637 105.495  57.920  1.00 55.72           C  
ATOM   1999  CD2 LEU A 258      39.845 106.905  59.046  1.00 55.31           C  
ATOM   2000  N   GLU A 259      44.831 108.912  59.807  1.00 50.62           N  
ATOM   2001  CA  GLU A 259      46.040 109.075  60.594  1.00 50.06           C  
ATOM   2002  C   GLU A 259      46.582 110.494  60.646  1.00 48.41           C  
ATOM   2003  O   GLU A 259      47.523 110.744  61.388  1.00 47.91           O  
ATOM   2004  CB  GLU A 259      47.135 108.124  60.103  1.00 50.69           C  
ATOM   2005  CG  GLU A 259      46.738 106.646  60.090  1.00 54.80           C  
ATOM   2006  CD  GLU A 259      46.487 106.074  61.478  1.00 60.06           C  
ATOM   2007  OE1 GLU A 259      45.425 105.431  61.678  1.00 62.73           O  
ATOM   2008  OE2 GLU A 259      47.347 106.264  62.379  1.00 62.98           O  
ATOM   2009  N   ASN A 260      46.014 111.402  59.843  1.00 47.56           N  
ATOM   2010  CA  ASN A 260      46.448 112.815  59.774  1.00 46.59           C  
ATOM   2011  C   ASN A 260      47.919 112.921  59.324  1.00 45.29           C  
ATOM   2012  O   ASN A 260      48.670 113.782  59.802  1.00 45.21           O  
ATOM   2013  CB  ASN A 260      46.207 113.572  61.125  1.00 46.88           C  
ATOM   2014  CG  ASN A 260      45.401 114.896  60.970  1.00 49.69           C  
ATOM   2015  OD1 ASN A 260      45.754 115.953  61.570  1.00 53.93           O  
ATOM   2016  ND2 ASN A 260      44.323 114.845  60.196  1.00 48.54           N  
ATOM   2017  N   ASP A 261      48.345 112.019  58.442  1.00 43.26           N  
ATOM   2018  CA  ASP A 261      49.694 112.088  57.876  1.00 41.63           C  
ATOM   2019  C   ASP A 261      49.629 112.208  56.374  1.00 39.89           C  
ATOM   2020  O   ASP A 261      48.629 111.808  55.757  1.00 39.90           O  
ATOM   2021  CB  ASP A 261      50.490 110.839  58.224  1.00 42.01           C  
ATOM   2022  CG  ASP A 261      50.898 110.802  59.662  1.00 43.11           C  
ATOM   2023  OD1 ASP A 261      51.067 109.689  60.198  1.00 45.92           O  
ATOM   2024  OD2 ASP A 261      51.099 111.831  60.326  1.00 40.64           O  
ATOM   2025  N   SER A 262      50.683 112.743  55.772  1.00 38.08           N  
ATOM   2026  CA  SER A 262      50.713 112.808  54.309  1.00 36.72           C  
ATOM   2027  C   SER A 262      51.993 112.252  53.688  1.00 35.68           C  
ATOM   2028  O   SER A 262      53.072 112.472  54.199  1.00 35.11           O  
ATOM   2029  CB  SER A 262      50.501 114.225  53.806  1.00 36.09           C  
ATOM   2030  OG  SER A 262      49.150 114.603  53.959  1.00 37.96           O  
ATOM   2031  N   LEU A 263      51.860 111.548  52.568  1.00 34.87           N  
ATOM   2032  CA  LEU A 263      53.039 111.147  51.767  1.00 34.00           C  
ATOM   2033  C   LEU A 263      53.270 112.205  50.716  1.00 32.70           C  
ATOM   2034  O   LEU A 263      52.379 112.469  49.914  1.00 32.75           O  
ATOM   2035  CB  LEU A 263      52.758 109.833  51.049  1.00 33.89           C  
ATOM   2036  CG  LEU A 263      53.878 108.835  50.678  1.00 35.27           C  
ATOM   2037  CD1 LEU A 263      53.898 108.644  49.205  1.00 34.83           C  
ATOM   2038  CD2 LEU A 263      55.217 109.204  51.181  1.00 34.08           C  
ATOM   2039  N   ALA A 264      54.438 112.832  50.715  1.00 30.94           N  
ATOM   2040  CA  ALA A 264      54.740 113.774  49.653  1.00 30.19           C  
ATOM   2041  C   ALA A 264      55.351 113.021  48.462  1.00 29.90           C  
ATOM   2042  O   ALA A 264      56.095 112.059  48.647  1.00 29.97           O  
ATOM   2043  CB  ALA A 264      55.705 114.813  50.132  1.00 30.37           C  
ATOM   2044  N   LEU A 265      55.030 113.457  47.253  1.00 28.56           N  
ATOM   2045  CA  LEU A 265      55.720 112.986  46.060  1.00 27.51           C  
ATOM   2046  C   LEU A 265      56.158 114.274  45.351  1.00 26.66           C  
ATOM   2047  O   LEU A 265      55.342 115.068  44.980  1.00 26.10           O  
ATOM   2048  CB  LEU A 265      54.779 112.131  45.207  1.00 26.93           C  
ATOM   2049  CG  LEU A 265      55.215 111.747  43.778  1.00 28.29           C  
ATOM   2050  CD1 LEU A 265      56.569 111.047  43.809  1.00 26.90           C  
ATOM   2051  CD2 LEU A 265      54.132 110.824  43.158  1.00 27.55           C  
ATOM   2052  N   ALA A 266      57.458 114.513  45.255  1.00 26.62           N  
ATOM   2053  CA  ALA A 266      57.946 115.793  44.753  1.00 27.40           C  
ATOM   2054  C   ALA A 266      58.725 115.604  43.437  1.00 27.41           C  
ATOM   2055  O   ALA A 266      59.643 114.789  43.373  1.00 27.98           O  
ATOM   2056  CB  ALA A 266      58.839 116.412  45.792  1.00 26.26           C  
ATOM   2057  N   ILE A 267      58.360 116.361  42.414  1.00 27.31           N  
ATOM   2058  CA  ILE A 267      58.983 116.263  41.086  1.00 27.78           C  
ATOM   2059  C   ILE A 267      59.325 117.667  40.612  1.00 28.04           C  
ATOM   2060  O   ILE A 267      58.509 118.576  40.797  1.00 27.98           O  
ATOM   2061  CB  ILE A 267      57.983 115.579  40.078  1.00 28.39           C  
ATOM   2062  CG1 ILE A 267      57.562 114.150  40.557  1.00 28.84           C  
ATOM   2063  CG2 ILE A 267      58.541 115.557  38.637  1.00 25.79           C  
ATOM   2064  CD1 ILE A 267      58.704 113.154  40.636  1.00 28.86           C  
ATOM   2065  N   GLY A 268      60.515 117.866  40.035  1.00 27.19           N  
ATOM   2066  CA  GLY A 268      60.895 119.175  39.539  1.00 28.47           C  
ATOM   2067  C   GLY A 268      62.249 119.596  40.090  1.00 28.97           C  
ATOM   2068  O   GLY A 268      62.752 118.975  41.009  1.00 28.51           O  
ATOM   2069  N   ASN A 269      62.826 120.648  39.529  1.00 30.58           N  
ATOM   2070  CA  ASN A 269      64.149 121.118  39.921  1.00 33.21           C  
ATOM   2071  C   ASN A 269      64.254 121.421  41.410  1.00 34.09           C  
ATOM   2072  O   ASN A 269      65.317 121.227  42.016  1.00 34.93           O  
ATOM   2073  CB  ASN A 269      64.513 122.411  39.164  1.00 34.51           C  
ATOM   2074  CG  ASN A 269      64.734 122.204  37.674  1.00 38.82           C  
ATOM   2075  OD1 ASN A 269      64.661 123.167  36.889  1.00 44.31           O  
ATOM   2076  ND2 ASN A 269      65.022 120.966  37.266  1.00 40.47           N  
ATOM   2077  N   GLU A 270      63.163 121.880  42.019  1.00 34.27           N  
ATOM   2078  CA  GLU A 270      63.234 122.307  43.420  1.00 34.99           C  
ATOM   2079  C   GLU A 270      62.781 121.276  44.403  1.00 35.62           C  
ATOM   2080  O   GLU A 270      62.455 121.607  45.543  1.00 35.53           O  
ATOM   2081  CB  GLU A 270      62.440 123.598  43.640  1.00 35.11           C  
ATOM   2082  CG  GLU A 270      62.944 124.778  42.804  1.00 36.10           C  
ATOM   2083  CD  GLU A 270      64.386 125.204  43.107  1.00 41.69           C  
ATOM   2084  OE1 GLU A 270      65.000 124.805  44.125  1.00 41.86           O  
ATOM   2085  OE2 GLU A 270      64.940 125.960  42.282  1.00 48.26           O  
ATOM   2086  N   ALA A 271      62.757 120.019  43.964  1.00 35.76           N  
ATOM   2087  CA  ALA A 271      62.281 118.922  44.797  1.00 36.41           C  
ATOM   2088  C   ALA A 271      62.989 118.787  46.132  1.00 36.57           C  
ATOM   2089  O   ALA A 271      62.369 118.403  47.111  1.00 36.64           O  
ATOM   2090  CB  ALA A 271      62.353 117.612  44.040  1.00 36.01           C  
ATOM   2091  N   ALA A 272      64.269 119.128  46.164  1.00 36.67           N  
ATOM   2092  CA  ALA A 272      65.070 119.116  47.386  1.00 37.51           C  
ATOM   2093  C   ALA A 272      64.639 120.168  48.417  1.00 37.90           C  
ATOM   2094  O   ALA A 272      64.950 120.042  49.589  1.00 38.07           O  
ATOM   2095  CB  ALA A 272      66.546 119.315  47.049  1.00 36.93           C  
ATOM   2096  N   LYS A 273      63.921 121.203  47.994  1.00 38.30           N  
ATOM   2097  CA  LYS A 273      63.439 122.178  48.976  1.00 38.97           C  
ATOM   2098  C   LYS A 273      62.362 121.611  49.893  1.00 38.37           C  
ATOM   2099  O   LYS A 273      62.183 122.097  51.005  1.00 38.42           O  
ATOM   2100  CB  LYS A 273      62.977 123.459  48.317  1.00 38.48           C  
ATOM   2101  CG  LYS A 273      64.066 124.083  47.489  1.00 41.48           C  
ATOM   2102  CD  LYS A 273      65.342 124.274  48.341  1.00 47.48           C  
ATOM   2103  CE  LYS A 273      66.490 124.848  47.509  1.00 49.34           C  
ATOM   2104  NZ  LYS A 273      66.082 126.174  46.964  1.00 51.32           N  
ATOM   2105  N   VAL A 274      61.697 120.548  49.450  1.00 37.69           N  
ATOM   2106  CA  VAL A 274      60.741 119.829  50.278  1.00 37.34           C  
ATOM   2107  C   VAL A 274      61.464 119.202  51.480  1.00 37.87           C  
ATOM   2108  O   VAL A 274      60.908 119.118  52.588  1.00 37.07           O  
ATOM   2109  CB  VAL A 274      59.972 118.764  49.426  1.00 37.41           C  
ATOM   2110  CG1 VAL A 274      59.065 117.847  50.279  1.00 35.17           C  
ATOM   2111  CG2 VAL A 274      59.179 119.455  48.288  1.00 37.14           C  
ATOM   2112  N   GLU A 275      62.715 118.794  51.264  1.00 38.60           N  
ATOM   2113  CA  GLU A 275      63.507 118.173  52.329  1.00 39.49           C  
ATOM   2114  C   GLU A 275      63.775 119.195  53.411  1.00 39.41           C  
ATOM   2115  O   GLU A 275      63.565 118.924  54.576  1.00 38.41           O  
ATOM   2116  CB  GLU A 275      64.828 117.636  51.780  1.00 39.97           C  
ATOM   2117  CG  GLU A 275      64.614 116.490  50.796  1.00 42.31           C  
ATOM   2118  CD  GLU A 275      65.916 115.848  50.367  1.00 46.42           C  
ATOM   2119  OE1 GLU A 275      65.956 114.607  50.247  1.00 48.45           O  
ATOM   2120  OE2 GLU A 275      66.906 116.586  50.177  1.00 50.12           O  
ATOM   2121  N   LYS A 276      64.200 120.376  52.984  1.00 39.96           N  
ATOM   2122  CA  LYS A 276      64.453 121.506  53.858  1.00 41.62           C  
ATOM   2123  C   LYS A 276      63.167 122.030  54.559  1.00 41.47           C  
ATOM   2124  O   LYS A 276      63.172 122.312  55.775  1.00 42.51           O  
ATOM   2125  CB  LYS A 276      65.120 122.611  53.037  1.00 41.69           C  
ATOM   2126  CG  LYS A 276      65.104 123.970  53.721  1.00 46.57           C  
ATOM   2127  CD  LYS A 276      66.359 124.806  53.466  1.00 51.95           C  
ATOM   2128  CE  LYS A 276      66.401 125.346  52.033  1.00 55.05           C  
ATOM   2129  NZ  LYS A 276      66.909 126.770  51.944  1.00 58.24           N  
ATOM   2130  N   ALA A 277      62.073 122.115  53.802  1.00 40.59           N  
ATOM   2131  CA  ALA A 277      60.807 122.648  54.297  1.00 40.20           C  
ATOM   2132  C   ALA A 277      60.213 121.783  55.376  1.00 39.72           C  
ATOM   2133  O   ALA A 277      59.625 122.286  56.328  1.00 40.12           O  
ATOM   2134  CB  ALA A 277      59.808 122.823  53.174  1.00 39.99           C  
ATOM   2135  N   PHE A 278      60.392 120.480  55.262  1.00 38.74           N  
ATOM   2136  CA  PHE A 278      59.773 119.585  56.223  1.00 38.52           C  
ATOM   2137  C   PHE A 278      60.765 118.836  57.129  1.00 38.67           C  
ATOM   2138  O   PHE A 278      60.353 118.001  57.917  1.00 38.67           O  
ATOM   2139  CB  PHE A 278      58.806 118.641  55.491  1.00 37.50           C  
ATOM   2140  CG  PHE A 278      57.692 119.373  54.770  1.00 37.02           C  
ATOM   2141  CD1 PHE A 278      57.759 119.618  53.394  1.00 35.34           C  
ATOM   2142  CD2 PHE A 278      56.597 119.848  55.473  1.00 35.44           C  
ATOM   2143  CE1 PHE A 278      56.743 120.303  52.731  1.00 35.38           C  
ATOM   2144  CE2 PHE A 278      55.583 120.536  54.822  1.00 36.10           C  
ATOM   2145  CZ  PHE A 278      55.640 120.766  53.454  1.00 34.44           C  
ATOM   2146  N   ASN A 279      62.053 119.170  57.017  1.00 40.15           N  
ATOM   2147  CA  ASN A 279      63.154 118.426  57.652  1.00 41.96           C  
ATOM   2148  C   ASN A 279      63.007 116.909  57.452  1.00 41.72           C  
ATOM   2149  O   ASN A 279      63.000 116.155  58.414  1.00 42.17           O  
ATOM   2150  CB  ASN A 279      63.325 118.836  59.133  1.00 43.13           C  
ATOM   2151  CG  ASN A 279      64.533 118.153  59.833  1.00 46.98           C  
ATOM   2152  OD1 ASN A 279      64.467 117.858  61.041  1.00 51.32           O  
ATOM   2153  ND2 ASN A 279      65.619 117.907  59.091  1.00 48.36           N  
ATOM   2154  N   VAL A 280      62.842 116.476  56.196  1.00 40.83           N  
ATOM   2155  CA  VAL A 280      62.739 115.047  55.878  1.00 40.02           C  
ATOM   2156  C   VAL A 280      63.754 114.705  54.809  1.00 40.11           C  
ATOM   2157  O   VAL A 280      64.447 115.578  54.301  1.00 40.27           O  
ATOM   2158  CB  VAL A 280      61.327 114.640  55.333  1.00 40.07           C  
ATOM   2159  CG1 VAL A 280      60.273 114.757  56.419  1.00 39.55           C  
ATOM   2160  CG2 VAL A 280      60.946 115.466  54.071  1.00 38.07           C  
ATOM   2161  N   THR A 281      63.817 113.434  54.440  1.00 40.54           N  
ATOM   2162  CA  THR A 281      64.689 113.011  53.360  1.00 40.31           C  
ATOM   2163  C   THR A 281      63.858 112.292  52.295  1.00 39.84           C  
ATOM   2164  O   THR A 281      63.093 111.386  52.600  1.00 39.38           O  
ATOM   2165  CB  THR A 281      65.831 112.125  53.920  1.00 40.81           C  
ATOM   2166  OG1 THR A 281      66.834 112.982  54.501  1.00 43.61           O  
ATOM   2167  CG2 THR A 281      66.595 111.394  52.789  1.00 39.81           C  
ATOM   2168  N   LEU A 282      63.986 112.740  51.049  1.00 39.18           N  
ATOM   2169  CA  LEU A 282      63.293 112.110  49.961  1.00 38.85           C  
ATOM   2170  C   LEU A 282      63.989 110.795  49.604  1.00 39.32           C  
ATOM   2171  O   LEU A 282      65.208 110.759  49.408  1.00 39.70           O  
ATOM   2172  CB  LEU A 282      63.269 113.034  48.746  1.00 38.54           C  
ATOM   2173  CG  LEU A 282      62.387 114.278  48.834  1.00 36.97           C  
ATOM   2174  CD1 LEU A 282      62.651 115.153  47.619  1.00 33.08           C  
ATOM   2175  CD2 LEU A 282      60.897 113.972  49.011  1.00 34.55           C  
ATOM   2176  N   GLU A 283      63.202 109.726  49.565  1.00 39.00           N  
ATOM   2177  CA  GLU A 283      63.649 108.422  49.135  1.00 38.86           C  
ATOM   2178  C   GLU A 283      62.749 108.077  47.964  1.00 37.48           C  
ATOM   2179  O   GLU A 283      61.529 107.960  48.151  1.00 36.80           O  
ATOM   2180  CB  GLU A 283      63.442 107.408  50.251  1.00 39.56           C  
ATOM   2181  CG  GLU A 283      64.661 107.193  51.140  1.00 45.96           C  
ATOM   2182  CD  GLU A 283      64.337 106.870  52.606  1.00 52.76           C  
ATOM   2183  OE1 GLU A 283      63.220 106.350  52.913  1.00 53.61           O  
ATOM   2184  OE2 GLU A 283      65.222 107.143  53.471  1.00 57.24           O  
ATOM   2185  N   ASN A 284      63.345 107.961  46.766  1.00 35.87           N  
ATOM   2186  CA  ASN A 284      62.620 107.694  45.535  1.00 34.32           C  
ATOM   2187  C   ASN A 284      61.475 108.706  45.334  1.00 33.47           C  
ATOM   2188  O   ASN A 284      60.339 108.343  45.072  1.00 31.44           O  
ATOM   2189  CB  ASN A 284      62.169 106.215  45.478  1.00 35.24           C  
ATOM   2190  CG  ASN A 284      61.517 105.827  44.143  1.00 36.31           C  
ATOM   2191  OD1 ASN A 284      60.571 105.034  44.132  1.00 42.98           O  
ATOM   2192  ND2 ASN A 284      61.976 106.405  43.040  1.00 34.77           N  
ATOM   2193  N   ASN A 285      61.835 109.983  45.491  1.00 33.14           N  
ATOM   2194  CA  ASN A 285      60.953 111.143  45.365  1.00 33.29           C  
ATOM   2195  C   ASN A 285      59.853 111.324  46.424  1.00 33.20           C  
ATOM   2196  O   ASN A 285      58.992 112.174  46.261  1.00 32.04           O  
ATOM   2197  CB  ASN A 285      60.358 111.238  43.954  1.00 33.59           C  
ATOM   2198  CG  ASN A 285      61.416 111.149  42.891  1.00 34.68           C  
ATOM   2199  OD1 ASN A 285      62.447 111.799  43.006  1.00 35.82           O  
ATOM   2200  ND2 ASN A 285      61.200 110.307  41.887  1.00 31.94           N  
ATOM   2201  N   THR A 286      59.857 110.510  47.480  1.00 33.45           N  
ATOM   2202  CA  THR A 286      58.787 110.568  48.464  1.00 33.93           C  
ATOM   2203  C   THR A 286      59.345 110.666  49.840  1.00 34.12           C  
ATOM   2204  O   THR A 286      60.497 110.291  50.076  1.00 33.77           O  
ATOM   2205  CB  THR A 286      57.810 109.345  48.441  1.00 34.55           C  
ATOM   2206  OG1 THR A 286      58.526 108.137  48.737  1.00 36.54           O  
ATOM   2207  CG2 THR A 286      57.165 109.150  47.082  1.00 34.98           C  
ATOM   2208  N   ALA A 287      58.504 111.182  50.741  1.00 34.42           N  
ATOM   2209  CA  ALA A 287      58.800 111.272  52.160  1.00 35.23           C  
ATOM   2210  C   ALA A 287      57.493 111.450  52.900  1.00 35.69           C  
ATOM   2211  O   ALA A 287      56.596 112.158  52.432  1.00 36.41           O  
ATOM   2212  CB  ALA A 287      59.743 112.414  52.448  1.00 35.27           C  
ATOM   2213  N   LEU A 288      57.363 110.769  54.031  1.00 36.20           N  
ATOM   2214  CA  LEU A 288      56.166 110.883  54.846  1.00 36.45           C  
ATOM   2215  C   LEU A 288      56.262 112.188  55.631  1.00 35.74           C  
ATOM   2216  O   LEU A 288      57.310 112.500  56.186  1.00 35.42           O  
ATOM   2217  CB  LEU A 288      56.023 109.671  55.774  1.00 37.03           C  
ATOM   2218  CG  LEU A 288      54.696 109.500  56.522  1.00 39.09           C  
ATOM   2219  CD1 LEU A 288      53.541 109.238  55.565  1.00 39.50           C  
ATOM   2220  CD2 LEU A 288      54.783 108.380  57.571  1.00 42.36           C  
ATOM   2221  N   LEU A 289      55.185 112.971  55.593  1.00 35.48           N  
ATOM   2222  CA  LEU A 289      55.098 114.266  56.276  1.00 35.33           C  
ATOM   2223  C   LEU A 289      54.161 114.086  57.475  1.00 35.49           C  
ATOM   2224  O   LEU A 289      52.937 114.081  57.322  1.00 35.02           O  
ATOM   2225  CB  LEU A 289      54.559 115.335  55.329  1.00 34.77           C  
ATOM   2226  CG  LEU A 289      55.218 115.546  53.959  1.00 35.07           C  
ATOM   2227  CD1 LEU A 289      54.598 116.722  53.221  1.00 34.00           C  
ATOM   2228  CD2 LEU A 289      56.728 115.733  54.068  1.00 34.24           C  
ATOM   2229  N   LYS A 290      54.747 113.879  58.652  1.00 36.31           N  
ATOM   2230  CA  LYS A 290      53.958 113.530  59.841  1.00 37.94           C  
ATOM   2231  C   LYS A 290      53.148 114.719  60.311  1.00 36.97           C  
ATOM   2232  O   LYS A 290      53.688 115.801  60.466  1.00 37.49           O  
ATOM   2233  CB  LYS A 290      54.859 113.040  60.982  1.00 38.52           C  
ATOM   2234  CG  LYS A 290      55.805 111.902  60.597  1.00 42.30           C  
ATOM   2235  CD  LYS A 290      55.591 110.686  61.489  1.00 47.06           C  
ATOM   2236  CE  LYS A 290      54.338 109.909  61.037  1.00 51.51           C  
ATOM   2237  NZ  LYS A 290      54.182 108.556  61.691  1.00 53.74           N  
ATOM   2238  N   GLY A 291      51.849 114.525  60.467  1.00 36.64           N  
ATOM   2239  CA  GLY A 291      50.971 115.579  60.926  1.00 37.05           C  
ATOM   2240  C   GLY A 291      50.619 116.647  59.901  1.00 36.74           C  
ATOM   2241  O   GLY A 291      49.818 117.526  60.189  1.00 36.88           O  
ATOM   2242  N   VAL A 292      51.183 116.566  58.694  1.00 36.55           N  
ATOM   2243  CA  VAL A 292      50.947 117.589  57.670  1.00 35.24           C  
ATOM   2244  C   VAL A 292      49.702 117.258  56.866  1.00 35.07           C  
ATOM   2245  O   VAL A 292      49.618 116.224  56.203  1.00 36.31           O  
ATOM   2246  CB  VAL A 292      52.189 117.787  56.752  1.00 35.74           C  
ATOM   2247  CG1 VAL A 292      51.890 118.681  55.564  1.00 34.26           C  
ATOM   2248  CG2 VAL A 292      53.364 118.335  57.554  1.00 34.42           C  
ATOM   2249  N   VAL A 293      48.738 118.158  56.891  1.00 33.12           N  
ATOM   2250  CA  VAL A 293      47.430 117.880  56.341  1.00 32.30           C  
ATOM   2251  C   VAL A 293      46.927 119.137  55.594  1.00 30.92           C  
ATOM   2252  O   VAL A 293      46.140 119.059  54.641  1.00 31.41           O  
ATOM   2253  CB  VAL A 293      46.547 117.431  57.543  1.00 33.67           C  
ATOM   2254  CG1 VAL A 293      45.271 118.238  57.711  1.00 33.91           C  
ATOM   2255  CG2 VAL A 293      46.351 115.938  57.572  1.00 32.92           C  
ATOM   2256  N   SER A 294      47.434 120.302  55.983  1.00 28.77           N  
ATOM   2257  CA  SER A 294      46.942 121.551  55.443  1.00 27.80           C  
ATOM   2258  C   SER A 294      47.901 122.223  54.461  1.00 27.02           C  
ATOM   2259  O   SER A 294      49.009 122.594  54.828  1.00 26.93           O  
ATOM   2260  CB  SER A 294      46.674 122.536  56.599  1.00 28.47           C  
ATOM   2261  OG  SER A 294      46.387 123.814  56.049  1.00 27.12           O  
ATOM   2262  N   ARG A 295      47.465 122.396  53.220  1.00 27.15           N  
ATOM   2263  CA  ARG A 295      48.235 123.117  52.203  1.00 26.92           C  
ATOM   2264  C   ARG A 295      48.473 124.573  52.631  1.00 27.82           C  
ATOM   2265  O   ARG A 295      49.626 125.027  52.697  1.00 28.03           O  
ATOM   2266  CB  ARG A 295      47.475 123.084  50.876  1.00 27.58           C  
ATOM   2267  CG  ARG A 295      48.236 123.527  49.629  1.00 27.90           C  
ATOM   2268  CD  ARG A 295      47.548 123.151  48.297  1.00 25.54           C  
ATOM   2269  NE  ARG A 295      46.098 123.045  48.443  1.00 28.30           N  
ATOM   2270  CZ  ARG A 295      45.304 122.294  47.678  1.00 26.36           C  
ATOM   2271  NH1 ARG A 295      45.798 121.574  46.658  1.00 26.19           N  
ATOM   2272  NH2 ARG A 295      44.007 122.265  47.923  1.00 26.26           N  
ATOM   2273  N   LYS A 296      47.409 125.298  52.968  1.00 26.66           N  
ATOM   2274  CA  LYS A 296      47.589 126.737  53.232  1.00 27.53           C  
ATOM   2275  C   LYS A 296      48.412 127.029  54.482  1.00 27.83           C  
ATOM   2276  O   LYS A 296      49.140 128.005  54.517  1.00 28.34           O  
ATOM   2277  CB  LYS A 296      46.244 127.466  53.304  1.00 26.56           C  
ATOM   2278  CG  LYS A 296      45.406 127.056  54.470  1.00 27.97           C  
ATOM   2279  CD  LYS A 296      43.977 127.542  54.363  1.00 28.93           C  
ATOM   2280  CE  LYS A 296      43.290 127.430  55.722  1.00 27.86           C  
ATOM   2281  NZ  LYS A 296      41.822 127.523  55.567  1.00 29.76           N  
ATOM   2282  N   LYS A 297      48.340 126.170  55.500  1.00 28.52           N  
ATOM   2283  CA  LYS A 297      48.988 126.471  56.757  1.00 28.81           C  
ATOM   2284  C   LYS A 297      50.312 125.738  56.968  1.00 28.53           C  
ATOM   2285  O   LYS A 297      51.281 126.314  57.487  1.00 27.96           O  
ATOM   2286  CB  LYS A 297      48.010 126.167  57.906  1.00 29.79           C  
ATOM   2287  CG  LYS A 297      48.614 126.359  59.312  1.00 30.69           C  
ATOM   2288  CD  LYS A 297      47.518 126.264  60.387  1.00 37.03           C  
ATOM   2289  CE  LYS A 297      48.097 126.447  61.802  1.00 40.53           C  
ATOM   2290  NZ  LYS A 297      48.051 127.906  62.099  1.00 45.49           N  
ATOM   2291  N   GLN A 298      50.367 124.478  56.535  1.00 28.51           N  
ATOM   2292  CA  GLN A 298      51.529 123.621  56.795  1.00 28.65           C  
ATOM   2293  C   GLN A 298      52.381 123.319  55.556  1.00 29.59           C  
ATOM   2294  O   GLN A 298      53.458 122.746  55.686  1.00 29.57           O  
ATOM   2295  CB  GLN A 298      51.090 122.280  57.363  1.00 29.14           C  
ATOM   2296  CG  GLN A 298      50.310 122.332  58.665  1.00 29.05           C  
ATOM   2297  CD  GLN A 298      49.768 120.951  59.030  1.00 32.20           C  
ATOM   2298  OE1 GLN A 298      48.857 120.469  58.373  1.00 31.06           O  
ATOM   2299  NE2 GLN A 298      50.355 120.301  60.051  1.00 30.24           N  
ATOM   2300  N   VAL A 299      51.927 123.690  54.361  1.00 29.10           N  
ATOM   2301  CA  VAL A 299      52.763 123.454  53.183  1.00 28.46           C  
ATOM   2302  C   VAL A 299      53.264 124.738  52.539  1.00 28.31           C  
ATOM   2303  O   VAL A 299      54.468 124.989  52.518  1.00 29.47           O  
ATOM   2304  CB  VAL A 299      52.054 122.577  52.128  1.00 29.36           C  
ATOM   2305  CG1 VAL A 299      52.977 122.336  50.926  1.00 28.96           C  
ATOM   2306  CG2 VAL A 299      51.632 121.252  52.743  1.00 27.05           C  
ATOM   2307  N   VAL A 300      52.358 125.569  52.039  1.00 27.88           N  
ATOM   2308  CA  VAL A 300      52.754 126.807  51.361  1.00 27.17           C  
ATOM   2309  C   VAL A 300      53.765 127.720  52.118  1.00 27.73           C  
ATOM   2310  O   VAL A 300      54.749 128.103  51.529  1.00 26.49           O  
ATOM   2311  CB  VAL A 300      51.543 127.615  50.856  1.00 27.47           C  
ATOM   2312  CG1 VAL A 300      51.994 129.050  50.470  1.00 26.99           C  
ATOM   2313  CG2 VAL A 300      50.836 126.880  49.698  1.00 24.41           C  
ATOM   2314  N   PRO A 301      53.568 128.049  53.402  1.00 28.11           N  
ATOM   2315  CA  PRO A 301      54.571 128.862  54.110  1.00 28.04           C  
ATOM   2316  C   PRO A 301      55.980 128.281  54.288  1.00 28.46           C  
ATOM   2317  O   PRO A 301      56.914 129.035  54.004  1.00 27.47           O  
ATOM   2318  CB  PRO A 301      53.905 129.146  55.468  1.00 27.61           C  
ATOM   2319  CG  PRO A 301      52.453 129.003  55.141  1.00 27.61           C  
ATOM   2320  CD  PRO A 301      52.400 127.789  54.263  1.00 28.09           C  
ATOM   2321  N   VAL A 302      56.145 127.035  54.764  1.00 29.53           N  
ATOM   2322  CA  VAL A 302      57.498 126.463  54.892  1.00 30.64           C  
ATOM   2323  C   VAL A 302      58.176 126.256  53.532  1.00 31.12           C  
ATOM   2324  O   VAL A 302      59.405 126.432  53.417  1.00 30.60           O  
ATOM   2325  CB  VAL A 302      57.568 125.118  55.674  1.00 31.05           C  
ATOM   2326  CG1 VAL A 302      57.462 125.375  57.137  1.00 33.27           C  
ATOM   2327  CG2 VAL A 302      56.522 124.136  55.216  1.00 29.33           C  
ATOM   2328  N   LEU A 303      57.384 125.907  52.512  1.00 31.15           N  
ATOM   2329  CA  LEU A 303      57.928 125.771  51.163  1.00 32.35           C  
ATOM   2330  C   LEU A 303      58.400 127.130  50.655  1.00 32.18           C  
ATOM   2331  O   LEU A 303      59.451 127.235  50.014  1.00 31.29           O  
ATOM   2332  CB  LEU A 303      56.896 125.214  50.188  1.00 31.68           C  
ATOM   2333  CG  LEU A 303      56.956 123.708  49.885  1.00 35.75           C  
ATOM   2334  CD1 LEU A 303      56.077 123.446  48.631  1.00 36.16           C  
ATOM   2335  CD2 LEU A 303      58.386 123.169  49.666  1.00 33.55           C  
ATOM   2336  N   THR A 304      57.605 128.160  50.922  1.00 32.82           N  
ATOM   2337  CA  THR A 304      57.986 129.515  50.542  1.00 34.47           C  
ATOM   2338  C   THR A 304      59.350 129.916  51.151  1.00 35.69           C  
ATOM   2339  O   THR A 304      60.207 130.398  50.430  1.00 35.50           O  
ATOM   2340  CB  THR A 304      56.893 130.495  50.937  1.00 34.71           C  
ATOM   2341  OG1 THR A 304      55.730 130.180  50.174  1.00 31.71           O  
ATOM   2342  CG2 THR A 304      57.254 131.942  50.513  1.00 34.91           C  
ATOM   2343  N   ASP A 305      59.555 129.631  52.437  1.00 36.90           N  
ATOM   2344  CA  ASP A 305      60.827 129.913  53.114  1.00 38.88           C  
ATOM   2345  C   ASP A 305      61.990 129.136  52.552  1.00 38.82           C  
ATOM   2346  O   ASP A 305      63.055 129.693  52.321  1.00 38.55           O  
ATOM   2347  CB  ASP A 305      60.738 129.563  54.598  1.00 39.77           C  
ATOM   2348  CG  ASP A 305      59.764 130.433  55.320  1.00 44.32           C  
ATOM   2349  OD1 ASP A 305      59.164 129.972  56.328  1.00 48.61           O  
ATOM   2350  OD2 ASP A 305      59.528 131.599  54.918  1.00 49.12           O  
ATOM   2351  N   ALA A 306      61.760 127.840  52.338  1.00 39.11           N  
ATOM   2352  CA  ALA A 306      62.769 126.930  51.836  1.00 39.67           C  
ATOM   2353  C   ALA A 306      63.187 127.279  50.416  1.00 40.53           C  
ATOM   2354  O   ALA A 306      64.318 127.058  50.044  1.00 40.55           O  
ATOM   2355  CB  ALA A 306      62.276 125.476  51.925  1.00 38.76           C  
ATOM   2356  N   MET A 307      62.292 127.866  49.639  1.00 42.09           N  
ATOM   2357  CA  MET A 307      62.601 128.143  48.249  1.00 44.26           C  
ATOM   2358  C   MET A 307      63.161 129.531  48.012  1.00 45.50           C  
ATOM   2359  O   MET A 307      63.698 129.804  46.934  1.00 45.33           O  
ATOM   2360  CB  MET A 307      61.370 127.927  47.374  1.00 44.40           C  
ATOM   2361  CG  MET A 307      61.124 126.470  47.037  1.00 45.98           C  
ATOM   2362  SD  MET A 307      59.786 126.330  45.860  1.00 51.98           S  
ATOM   2363  CE  MET A 307      58.827 125.392  46.676  1.00 52.12           C  
ATOM   2364  N   ALA A 308      63.028 130.399  49.009  1.00 47.25           N  
ATOM   2365  CA  ALA A 308      63.512 131.778  48.899  1.00 49.56           C  
ATOM   2366  C   ALA A 308      65.043 131.853  48.773  1.00 50.60           C  
ATOM   2367  O   ALA A 308      65.518 132.620  47.920  1.00 52.79           O  
ATOM   2368  CB  ALA A 308      63.025 132.613  50.076  1.00 49.49           C  
TER    2369      ALA A 308                                                      
ATOM   2370  N   MET B   1      52.270 138.441  76.505  1.00 31.39           N  
ATOM   2371  CA  MET B   1      51.269 138.525  75.389  1.00 30.66           C  
ATOM   2372  C   MET B   1      52.049 139.272  74.285  1.00 29.82           C  
ATOM   2373  O   MET B   1      52.614 140.349  74.551  1.00 27.68           O  
ATOM   2374  CB  MET B   1      50.051 139.298  75.898  1.00 31.33           C  
ATOM   2375  CG  MET B   1      49.069 139.783  74.857  1.00 34.49           C  
ATOM   2376  SD  MET B   1      48.369 138.428  74.004  1.00 44.11           S  
ATOM   2377  CE  MET B   1      47.239 137.905  75.350  1.00 39.12           C  
ATOM   2378  N   GLU B   2      52.145 138.667  73.096  1.00 27.62           N  
ATOM   2379  CA  GLU B   2      53.081 139.145  72.118  1.00 27.59           C  
ATOM   2380  C   GLU B   2      52.688 140.548  71.581  1.00 25.44           C  
ATOM   2381  O   GLU B   2      51.530 140.808  71.288  1.00 24.57           O  
ATOM   2382  CB  GLU B   2      53.201 138.142  70.972  1.00 29.12           C  
ATOM   2383  CG  GLU B   2      54.125 138.628  69.881  1.00 33.67           C  
ATOM   2384  CD  GLU B   2      54.143 137.688  68.692  1.00 43.61           C  
ATOM   2385  OE1 GLU B   2      53.473 136.639  68.759  1.00 48.01           O  
ATOM   2386  OE2 GLU B   2      54.826 137.987  67.693  1.00 45.24           O  
ATOM   2387  N   LYS B   3      53.660 141.449  71.542  1.00 23.17           N  
ATOM   2388  CA  LYS B   3      53.415 142.825  71.163  1.00 21.15           C  
ATOM   2389  C   LYS B   3      53.286 142.971  69.655  1.00 19.71           C  
ATOM   2390  O   LYS B   3      54.065 142.380  68.913  1.00 18.87           O  
ATOM   2391  CB  LYS B   3      54.523 143.741  71.676  1.00 20.57           C  
ATOM   2392  CG  LYS B   3      54.100 145.193  71.585  1.00 19.34           C  
ATOM   2393  CD  LYS B   3      55.229 146.119  71.881  1.00 21.69           C  
ATOM   2394  CE  LYS B   3      54.745 147.597  71.817  1.00 20.34           C  
ATOM   2395  NZ  LYS B   3      55.897 148.491  72.217  1.00 19.08           N  
ATOM   2396  N   ILE B   4      52.282 143.725  69.204  1.00 18.54           N  
ATOM   2397  CA  ILE B   4      52.182 144.048  67.793  1.00 18.70           C  
ATOM   2398  C   ILE B   4      52.157 145.585  67.598  1.00 18.89           C  
ATOM   2399  O   ILE B   4      51.789 146.314  68.520  1.00 19.26           O  
ATOM   2400  CB  ILE B   4      50.936 143.415  67.168  1.00 19.22           C  
ATOM   2401  CG1 ILE B   4      49.670 143.994  67.781  1.00 21.22           C  
ATOM   2402  CG2 ILE B   4      50.968 141.891  67.248  1.00 18.11           C  
ATOM   2403  CD1 ILE B   4      48.378 143.408  67.198  1.00 23.89           C  
ATOM   2404  N   LEU B   5      52.566 146.057  66.415  1.00 17.82           N  
ATOM   2405  CA  LEU B   5      52.473 147.476  66.072  1.00 17.28           C  
ATOM   2406  C   LEU B   5      51.338 147.626  65.082  1.00 17.29           C  
ATOM   2407  O   LEU B   5      51.132 146.758  64.207  1.00 15.30           O  
ATOM   2408  CB  LEU B   5      53.771 147.998  65.420  1.00 16.36           C  
ATOM   2409  CG  LEU B   5      55.058 147.948  66.251  1.00 16.97           C  
ATOM   2410  CD1 LEU B   5      56.275 148.579  65.518  1.00 15.31           C  
ATOM   2411  CD2 LEU B   5      54.843 148.619  67.614  1.00 18.04           C  
ATOM   2412  N   ILE B   6      50.581 148.726  65.221  1.00 16.61           N  
ATOM   2413  CA  ILE B   6      49.546 149.017  64.251  1.00 16.00           C  
ATOM   2414  C   ILE B   6      49.838 150.377  63.615  1.00 16.96           C  
ATOM   2415  O   ILE B   6      50.103 151.354  64.326  1.00 17.02           O  
ATOM   2416  CB  ILE B   6      48.200 149.071  64.959  1.00 16.35           C  
ATOM   2417  CG1 ILE B   6      48.030 147.800  65.833  1.00 14.93           C  
ATOM   2418  CG2 ILE B   6      47.074 149.271  63.935  1.00 11.72           C  
ATOM   2419  CD1 ILE B   6      46.568 147.520  66.287  1.00 13.16           C  
ATOM   2420  N   PHE B   7      49.756 150.471  62.294  1.00 16.91           N  
ATOM   2421  CA  PHE B   7      50.089 151.761  61.666  1.00 17.49           C  
ATOM   2422  C   PHE B   7      49.393 151.837  60.346  1.00 17.34           C  
ATOM   2423  O   PHE B   7      49.043 150.784  59.724  1.00 16.92           O  
ATOM   2424  CB  PHE B   7      51.622 151.944  61.464  1.00 15.86           C  
ATOM   2425  CG  PHE B   7      52.338 150.733  60.915  1.00 17.12           C  
ATOM   2426  CD1 PHE B   7      52.506 150.564  59.538  1.00 15.38           C  
ATOM   2427  CD2 PHE B   7      52.876 149.769  61.775  1.00 19.57           C  
ATOM   2428  CE1 PHE B   7      53.164 149.469  59.027  1.00 14.70           C  
ATOM   2429  CE2 PHE B   7      53.578 148.652  61.258  1.00 17.00           C  
ATOM   2430  CZ  PHE B   7      53.694 148.507  59.877  1.00 14.92           C  
ATOM   2431  N   GLY B   8      49.230 153.081  59.912  1.00 17.00           N  
ATOM   2432  CA  GLY B   8      48.716 153.396  58.602  1.00 18.74           C  
ATOM   2433  C   GLY B   8      49.878 153.660  57.640  1.00 20.45           C  
ATOM   2434  O   GLY B   8      50.996 153.185  57.851  1.00 19.85           O  
ATOM   2435  N   HIS B   9      49.619 154.449  56.597  1.00 20.98           N  
ATOM   2436  CA  HIS B   9      50.590 154.598  55.545  1.00 21.23           C  
ATOM   2437  C   HIS B   9      51.658 155.652  55.838  1.00 22.21           C  
ATOM   2438  O   HIS B   9      51.534 156.471  56.776  1.00 21.11           O  
ATOM   2439  CB  HIS B   9      49.885 154.846  54.183  1.00 21.62           C  
ATOM   2440  CG  HIS B   9      48.863 155.932  54.220  1.00 20.66           C  
ATOM   2441  ND1 HIS B   9      49.191 157.258  54.417  1.00 19.51           N  
ATOM   2442  CD2 HIS B   9      47.522 155.891  54.066  1.00 20.69           C  
ATOM   2443  CE1 HIS B   9      48.082 157.980  54.413  1.00 19.29           C  
ATOM   2444  NE2 HIS B   9      47.058 157.170  54.223  1.00 19.65           N  
ATOM   2445  N   GLN B  10      52.701 155.637  55.012  1.00 23.02           N  
ATOM   2446  CA  GLN B  10      53.673 156.740  54.928  1.00 24.33           C  
ATOM   2447  C   GLN B  10      52.914 158.041  54.651  1.00 23.83           C  
ATOM   2448  O   GLN B  10      51.856 158.016  54.025  1.00 23.81           O  
ATOM   2449  CB  GLN B  10      54.625 156.496  53.745  1.00 24.28           C  
ATOM   2450  CG  GLN B  10      55.750 155.485  53.990  1.00 29.65           C  
ATOM   2451  CD  GLN B  10      56.591 155.283  52.706  1.00 37.70           C  
ATOM   2452  OE1 GLN B  10      57.150 156.275  52.141  1.00 41.17           O  
ATOM   2453  NE2 GLN B  10      56.676 154.028  52.229  1.00 34.79           N  
ATOM   2454  N   ASN B  11      53.466 159.166  55.084  1.00 24.64           N  
ATOM   2455  CA  ASN B  11      52.777 160.459  54.981  1.00 24.59           C  
ATOM   2456  C   ASN B  11      51.439 160.444  55.622  1.00 24.51           C  
ATOM   2457  O   ASN B  11      50.436 160.550  54.936  1.00 25.84           O  
ATOM   2458  CB  ASN B  11      52.646 160.922  53.519  1.00 24.66           C  
ATOM   2459  CG  ASN B  11      53.988 160.964  52.838  1.00 27.98           C  
ATOM   2460  OD1 ASN B  11      54.945 161.437  53.440  1.00 29.30           O  
ATOM   2461  ND2 ASN B  11      54.091 160.401  51.634  1.00 26.93           N  
ATOM   2462  N   PRO B  12      51.404 160.286  56.932  1.00 25.51           N  
ATOM   2463  CA  PRO B  12      50.134 159.991  57.621  1.00 25.58           C  
ATOM   2464  C   PRO B  12      49.111 161.093  57.517  1.00 26.05           C  
ATOM   2465  O   PRO B  12      49.458 162.284  57.590  1.00 27.60           O  
ATOM   2466  CB  PRO B  12      50.544 159.864  59.088  1.00 24.87           C  
ATOM   2467  CG  PRO B  12      51.943 160.344  59.192  1.00 24.23           C  
ATOM   2468  CD  PRO B  12      52.556 160.345  57.856  1.00 24.10           C  
ATOM   2469  N   ASP B  13      47.857 160.700  57.334  1.00 24.96           N  
ATOM   2470  CA  ASP B  13      46.748 161.627  57.284  1.00 24.81           C  
ATOM   2471  C   ASP B  13      45.806 161.204  58.430  1.00 24.08           C  
ATOM   2472  O   ASP B  13      46.131 160.275  59.208  1.00 25.04           O  
ATOM   2473  CB  ASP B  13      46.111 161.591  55.893  1.00 24.85           C  
ATOM   2474  CG  ASP B  13      45.114 162.700  55.672  1.00 29.88           C  
ATOM   2475  OD1 ASP B  13      44.313 162.623  54.701  1.00 31.30           O  
ATOM   2476  OD2 ASP B  13      45.052 163.692  56.443  1.00 34.36           O  
ATOM   2477  N   THR B  14      44.676 161.869  58.577  1.00 21.56           N  
ATOM   2478  CA  THR B  14      43.864 161.708  59.765  1.00 21.51           C  
ATOM   2479  C   THR B  14      43.353 160.275  60.018  1.00 20.38           C  
ATOM   2480  O   THR B  14      43.440 159.797  61.122  1.00 20.81           O  
ATOM   2481  CB  THR B  14      42.729 162.734  59.691  1.00 21.47           C  
ATOM   2482  OG1 THR B  14      43.339 164.040  59.735  1.00 23.70           O  
ATOM   2483  CG2 THR B  14      41.822 162.710  60.942  1.00 21.12           C  
ATOM   2484  N   ASP B  15      42.853 159.618  58.996  1.00 19.30           N  
ATOM   2485  CA  ASP B  15      42.411 158.244  59.138  1.00 20.93           C  
ATOM   2486  C   ASP B  15      43.552 157.301  59.548  1.00 19.54           C  
ATOM   2487  O   ASP B  15      43.414 156.517  60.470  1.00 19.59           O  
ATOM   2488  CB  ASP B  15      41.692 157.754  57.878  1.00 19.96           C  
ATOM   2489  CG  ASP B  15      40.945 156.443  58.118  1.00 23.18           C  
ATOM   2490  OD1 ASP B  15      40.966 155.541  57.247  1.00 24.93           O  
ATOM   2491  OD2 ASP B  15      40.309 156.229  59.170  1.00 22.69           O  
ATOM   2492  N   THR B  16      44.697 157.459  58.916  1.00 19.62           N  
ATOM   2493  CA  THR B  16      45.877 156.673  59.233  1.00 19.62           C  
ATOM   2494  C   THR B  16      46.326 156.812  60.680  1.00 20.44           C  
ATOM   2495  O   THR B  16      46.789 155.835  61.308  1.00 20.89           O  
ATOM   2496  CB  THR B  16      47.000 157.024  58.228  1.00 19.79           C  
ATOM   2497  OG1 THR B  16      47.043 156.000  57.220  1.00 23.17           O  
ATOM   2498  CG2 THR B  16      48.386 156.962  58.833  1.00 16.48           C  
ATOM   2499  N   ILE B  17      46.205 158.013  61.234  1.00 19.86           N  
ATOM   2500  CA  ILE B  17      46.610 158.201  62.602  1.00 19.44           C  
ATOM   2501  C   ILE B  17      45.520 157.736  63.593  1.00 19.74           C  
ATOM   2502  O   ILE B  17      45.804 156.973  64.532  1.00 19.79           O  
ATOM   2503  CB  ILE B  17      46.967 159.689  62.843  1.00 20.35           C  
ATOM   2504  CG1 ILE B  17      48.229 160.086  62.046  1.00 18.30           C  
ATOM   2505  CG2 ILE B  17      47.067 159.976  64.364  1.00 19.14           C  
ATOM   2506  CD1 ILE B  17      49.515 159.403  62.530  1.00 16.03           C  
ATOM   2507  N   CYS B  18      44.279 158.163  63.346  1.00 19.97           N  
ATOM   2508  CA  CYS B  18      43.146 157.975  64.280  1.00 19.89           C  
ATOM   2509  C   CYS B  18      42.684 156.507  64.292  1.00 19.75           C  
ATOM   2510  O   CYS B  18      42.372 155.946  65.335  1.00 19.05           O  
ATOM   2511  CB  CYS B  18      42.003 158.913  63.890  1.00 19.58           C  
ATOM   2512  SG  CYS B  18      42.459 160.701  64.158  1.00 26.41           S  
ATOM   2513  N   SER B  19      42.715 155.887  63.141  1.00 19.33           N  
ATOM   2514  CA  SER B  19      42.401 154.459  63.056  1.00 19.25           C  
ATOM   2515  C   SER B  19      43.470 153.548  63.637  1.00 18.97           C  
ATOM   2516  O   SER B  19      43.128 152.526  64.214  1.00 20.19           O  
ATOM   2517  CB  SER B  19      42.062 154.053  61.625  1.00 18.43           C  
ATOM   2518  OG  SER B  19      40.824 154.679  61.283  1.00 20.89           O  
ATOM   2519  N   ALA B  20      44.742 153.918  63.506  1.00 18.49           N  
ATOM   2520  CA  ALA B  20      45.775 153.219  64.224  1.00 17.64           C  
ATOM   2521  C   ALA B  20      45.549 153.252  65.729  1.00 17.05           C  
ATOM   2522  O   ALA B  20      45.609 152.197  66.419  1.00 16.30           O  
ATOM   2523  CB  ALA B  20      47.178 153.769  63.852  1.00 17.08           C  
ATOM   2524  N   ILE B  21      45.318 154.460  66.255  1.00 16.80           N  
ATOM   2525  CA  ILE B  21      45.010 154.645  67.663  1.00 15.73           C  
ATOM   2526  C   ILE B  21      43.773 153.887  68.102  1.00 16.13           C  
ATOM   2527  O   ILE B  21      43.806 153.148  69.119  1.00 17.51           O  
ATOM   2528  CB  ILE B  21      44.850 156.143  68.004  1.00 17.06           C  
ATOM   2529  CG1 ILE B  21      46.173 156.908  67.775  1.00 18.51           C  
ATOM   2530  CG2 ILE B  21      44.292 156.348  69.459  1.00 14.43           C  
ATOM   2531  CD1 ILE B  21      46.054 158.472  68.070  1.00 14.09           C  
ATOM   2532  N   ALA B  22      42.689 154.027  67.344  1.00 16.29           N  
ATOM   2533  CA  ALA B  22      41.446 153.350  67.685  1.00 16.08           C  
ATOM   2534  C   ALA B  22      41.626 151.807  67.682  1.00 15.67           C  
ATOM   2535  O   ALA B  22      41.196 151.111  68.628  1.00 15.02           O  
ATOM   2536  CB  ALA B  22      40.320 153.736  66.694  1.00 16.35           C  
ATOM   2537  N   TYR B  23      42.247 151.275  66.632  1.00 15.63           N  
ATOM   2538  CA  TYR B  23      42.324 149.808  66.578  1.00 16.21           C  
ATOM   2539  C   TYR B  23      43.229 149.268  67.690  1.00 17.25           C  
ATOM   2540  O   TYR B  23      42.936 148.202  68.263  1.00 18.85           O  
ATOM   2541  CB  TYR B  23      42.724 149.282  65.191  1.00 14.91           C  
ATOM   2542  CG  TYR B  23      42.384 147.811  64.957  1.00 16.03           C  
ATOM   2543  CD1 TYR B  23      41.366 147.173  65.689  1.00 18.05           C  
ATOM   2544  CD2 TYR B  23      43.048 147.066  63.982  1.00 15.36           C  
ATOM   2545  CE1 TYR B  23      41.050 145.802  65.491  1.00 18.25           C  
ATOM   2546  CE2 TYR B  23      42.698 145.732  63.733  1.00 15.78           C  
ATOM   2547  CZ  TYR B  23      41.704 145.097  64.518  1.00 17.50           C  
ATOM   2548  OH  TYR B  23      41.365 143.758  64.284  1.00 16.93           O  
ATOM   2549  N   ALA B  24      44.304 149.982  68.030  1.00 17.65           N  
ATOM   2550  CA  ALA B  24      45.127 149.537  69.148  1.00 18.02           C  
ATOM   2551  C   ALA B  24      44.368 149.560  70.464  1.00 18.11           C  
ATOM   2552  O   ALA B  24      44.515 148.648  71.287  1.00 17.77           O  
ATOM   2553  CB  ALA B  24      46.415 150.316  69.271  1.00 17.27           C  
ATOM   2554  N   ASP B  25      43.541 150.582  70.649  1.00 17.77           N  
ATOM   2555  CA  ASP B  25      42.666 150.636  71.818  1.00 17.69           C  
ATOM   2556  C   ASP B  25      41.686 149.438  71.825  1.00 18.43           C  
ATOM   2557  O   ASP B  25      41.533 148.778  72.848  1.00 18.69           O  
ATOM   2558  CB  ASP B  25      41.898 151.943  71.858  1.00 16.93           C  
ATOM   2559  CG  ASP B  25      40.773 151.926  72.874  1.00 17.69           C  
ATOM   2560  OD1 ASP B  25      41.059 151.980  74.076  1.00 18.77           O  
ATOM   2561  OD2 ASP B  25      39.564 151.909  72.571  1.00 16.92           O  
ATOM   2562  N   LEU B  26      41.101 149.114  70.683  1.00 18.16           N  
ATOM   2563  CA  LEU B  26      40.183 147.982  70.637  1.00 18.36           C  
ATOM   2564  C   LEU B  26      40.956 146.688  71.017  1.00 18.53           C  
ATOM   2565  O   LEU B  26      40.515 145.928  71.865  1.00 19.70           O  
ATOM   2566  CB  LEU B  26      39.512 147.855  69.239  1.00 17.40           C  
ATOM   2567  CG  LEU B  26      38.648 146.594  68.986  1.00 14.63           C  
ATOM   2568  CD1 LEU B  26      37.552 146.554  70.086  1.00 15.09           C  
ATOM   2569  CD2 LEU B  26      37.973 146.634  67.638  1.00 13.61           C  
ATOM   2570  N   LYS B  27      42.110 146.460  70.412  1.00 19.22           N  
ATOM   2571  CA  LYS B  27      42.942 145.294  70.741  1.00 18.66           C  
ATOM   2572  C   LYS B  27      43.322 145.248  72.211  1.00 19.48           C  
ATOM   2573  O   LYS B  27      43.199 144.188  72.856  1.00 19.51           O  
ATOM   2574  CB  LYS B  27      44.210 145.269  69.904  1.00 18.93           C  
ATOM   2575  CG  LYS B  27      43.987 145.024  68.376  1.00 17.84           C  
ATOM   2576  CD  LYS B  27      43.203 143.758  68.126  1.00 20.47           C  
ATOM   2577  CE  LYS B  27      43.693 143.082  66.922  1.00 16.85           C  
ATOM   2578  NZ  LYS B  27      42.784 142.011  66.494  1.00 18.59           N  
ATOM   2579  N   ASN B  28      43.752 146.382  72.766  1.00 18.43           N  
ATOM   2580  CA  ASN B  28      44.113 146.434  74.190  1.00 18.91           C  
ATOM   2581  C   ASN B  28      42.949 146.259  75.183  1.00 19.40           C  
ATOM   2582  O   ASN B  28      43.105 145.613  76.259  1.00 18.85           O  
ATOM   2583  CB  ASN B  28      44.955 147.689  74.519  1.00 18.47           C  
ATOM   2584  CG  ASN B  28      46.319 147.665  73.784  1.00 20.22           C  
ATOM   2585  OD1 ASN B  28      46.853 146.604  73.546  1.00 18.78           O  
ATOM   2586  ND2 ASN B  28      46.821 148.816  73.379  1.00 16.80           N  
ATOM   2587  N   LYS B  29      41.786 146.787  74.832  1.00 19.75           N  
ATOM   2588  CA  LYS B  29      40.612 146.619  75.703  1.00 20.81           C  
ATOM   2589  C   LYS B  29      40.154 145.139  75.687  1.00 22.07           C  
ATOM   2590  O   LYS B  29      39.420 144.709  76.556  1.00 23.88           O  
ATOM   2591  CB  LYS B  29      39.476 147.523  75.245  1.00 19.73           C  
ATOM   2592  CG  LYS B  29      39.739 149.020  75.458  1.00 21.50           C  
ATOM   2593  CD  LYS B  29      39.712 149.360  76.972  1.00 21.65           C  
ATOM   2594  CE  LYS B  29      40.056 150.852  77.197  1.00 22.93           C  
ATOM   2595  NZ  LYS B  29      39.313 151.709  76.186  1.00 20.34           N  
ATOM   2596  N   LEU B  30      40.578 144.389  74.684  1.00 21.63           N  
ATOM   2597  CA  LEU B  30      40.258 142.978  74.567  1.00 21.24           C  
ATOM   2598  C   LEU B  30      41.331 142.090  75.186  1.00 21.38           C  
ATOM   2599  O   LEU B  30      41.208 140.881  75.147  1.00 22.90           O  
ATOM   2600  CB  LEU B  30      40.029 142.602  73.097  1.00 19.65           C  
ATOM   2601  CG  LEU B  30      38.672 143.118  72.537  1.00 21.91           C  
ATOM   2602  CD1 LEU B  30      38.637 142.979  71.003  1.00 21.32           C  
ATOM   2603  CD2 LEU B  30      37.436 142.424  73.182  1.00 20.97           C  
ATOM   2604  N   GLY B  31      42.367 142.693  75.753  1.00 21.39           N  
ATOM   2605  CA  GLY B  31      43.378 141.996  76.518  1.00 20.55           C  
ATOM   2606  C   GLY B  31      44.583 141.638  75.653  1.00 22.22           C  
ATOM   2607  O   GLY B  31      45.385 140.795  76.011  1.00 20.63           O  
ATOM   2608  N   PHE B  32      44.721 142.270  74.491  1.00 21.11           N  
ATOM   2609  CA  PHE B  32      45.907 142.013  73.689  1.00 20.89           C  
ATOM   2610  C   PHE B  32      47.010 143.068  73.927  1.00 20.49           C  
ATOM   2611  O   PHE B  32      46.984 143.750  74.922  1.00 20.86           O  
ATOM   2612  CB  PHE B  32      45.526 141.788  72.230  1.00 20.31           C  
ATOM   2613  CG  PHE B  32      44.603 140.608  72.064  1.00 26.53           C  
ATOM   2614  CD1 PHE B  32      43.191 140.790  72.018  1.00 28.32           C  
ATOM   2615  CD2 PHE B  32      45.123 139.311  72.051  1.00 26.48           C  
ATOM   2616  CE1 PHE B  32      42.323 139.680  71.906  1.00 30.83           C  
ATOM   2617  CE2 PHE B  32      44.276 138.192  71.937  1.00 28.08           C  
ATOM   2618  CZ  PHE B  32      42.869 138.370  71.855  1.00 29.31           C  
ATOM   2619  N   ASN B  33      48.011 143.148  73.055  1.00 19.97           N  
ATOM   2620  CA  ASN B  33      49.189 143.965  73.342  1.00 18.84           C  
ATOM   2621  C   ASN B  33      49.574 144.713  72.063  1.00 17.66           C  
ATOM   2622  O   ASN B  33      50.309 144.187  71.247  1.00 18.11           O  
ATOM   2623  CB  ASN B  33      50.338 143.053  73.820  1.00 18.20           C  
ATOM   2624  CG  ASN B  33      51.541 143.825  74.339  1.00 19.78           C  
ATOM   2625  OD1 ASN B  33      51.523 145.068  74.448  1.00 19.78           O  
ATOM   2626  ND2 ASN B  33      52.586 143.107  74.672  1.00 15.78           N  
ATOM   2627  N   ALA B  34      49.048 145.922  71.879  1.00 16.40           N  
ATOM   2628  CA  ALA B  34      49.213 146.634  70.629  1.00 17.12           C  
ATOM   2629  C   ALA B  34      49.656 148.085  70.899  1.00 18.93           C  
ATOM   2630  O   ALA B  34      49.197 148.722  71.866  1.00 19.58           O  
ATOM   2631  CB  ALA B  34      47.842 146.645  69.829  1.00 16.97           C  
ATOM   2632  N   GLU B  35      50.508 148.621  70.018  1.00 18.77           N  
ATOM   2633  CA  GLU B  35      50.876 150.027  70.107  1.00 18.44           C  
ATOM   2634  C   GLU B  35      50.581 150.670  68.755  1.00 17.54           C  
ATOM   2635  O   GLU B  35      51.063 150.196  67.742  1.00 17.29           O  
ATOM   2636  CB  GLU B  35      52.373 150.186  70.497  1.00 16.23           C  
ATOM   2637  CG  GLU B  35      52.764 151.643  70.582  1.00 18.68           C  
ATOM   2638  CD  GLU B  35      54.203 151.900  71.003  1.00 19.79           C  
ATOM   2639  OE1 GLU B  35      54.973 150.928  71.265  1.00 18.53           O  
ATOM   2640  OE2 GLU B  35      54.558 153.093  71.054  1.00 20.27           O  
ATOM   2641  N   PRO B  36      49.831 151.776  68.734  1.00 17.48           N  
ATOM   2642  CA  PRO B  36      49.667 152.504  67.465  1.00 16.76           C  
ATOM   2643  C   PRO B  36      50.927 153.280  67.210  1.00 17.29           C  
ATOM   2644  O   PRO B  36      51.473 153.887  68.119  1.00 19.32           O  
ATOM   2645  CB  PRO B  36      48.508 153.463  67.738  1.00 17.15           C  
ATOM   2646  CG  PRO B  36      48.558 153.747  69.313  1.00 18.18           C  
ATOM   2647  CD  PRO B  36      49.240 152.475  69.905  1.00 16.43           C  
ATOM   2648  N   VAL B  37      51.436 153.258  65.999  1.00 17.07           N  
ATOM   2649  CA  VAL B  37      52.615 154.037  65.726  1.00 17.69           C  
ATOM   2650  C   VAL B  37      52.323 154.814  64.436  1.00 19.11           C  
ATOM   2651  O   VAL B  37      51.294 154.581  63.779  1.00 19.58           O  
ATOM   2652  CB  VAL B  37      53.919 153.175  65.609  1.00 16.82           C  
ATOM   2653  CG1 VAL B  37      54.309 152.571  66.996  1.00 16.96           C  
ATOM   2654  CG2 VAL B  37      53.786 152.081  64.532  1.00 14.96           C  
ATOM   2655  N   ARG B  38      53.222 155.720  64.064  1.00 19.71           N  
ATOM   2656  CA  ARG B  38      53.061 156.459  62.815  1.00 19.35           C  
ATOM   2657  C   ARG B  38      54.349 156.427  62.018  1.00 20.13           C  
ATOM   2658  O   ARG B  38      55.416 156.247  62.587  1.00 20.50           O  
ATOM   2659  CB  ARG B  38      52.654 157.893  63.113  1.00 19.34           C  
ATOM   2660  CG  ARG B  38      53.689 158.779  63.773  1.00 19.42           C  
ATOM   2661  CD  ARG B  38      53.133 160.188  64.173  1.00 23.66           C  
ATOM   2662  NE  ARG B  38      53.971 160.781  65.202  1.00 25.84           N  
ATOM   2663  CZ  ARG B  38      55.021 161.555  64.950  1.00 27.42           C  
ATOM   2664  NH1 ARG B  38      55.338 161.890  63.707  1.00 27.38           N  
ATOM   2665  NH2 ARG B  38      55.747 161.989  65.947  1.00 25.61           N  
ATOM   2666  N   LEU B  39      54.244 156.620  60.703  1.00 20.27           N  
ATOM   2667  CA  LEU B  39      55.369 156.473  59.788  1.00 21.09           C  
ATOM   2668  C   LEU B  39      55.921 157.835  59.274  1.00 23.07           C  
ATOM   2669  O   LEU B  39      56.905 157.880  58.518  1.00 22.64           O  
ATOM   2670  CB  LEU B  39      54.933 155.633  58.592  1.00 20.39           C  
ATOM   2671  CG  LEU B  39      54.479 154.190  58.919  1.00 20.26           C  
ATOM   2672  CD1 LEU B  39      54.336 153.416  57.627  1.00 20.18           C  
ATOM   2673  CD2 LEU B  39      55.524 153.591  59.795  1.00 17.50           C  
ATOM   2674  N   GLY B  40      55.315 158.939  59.689  1.00 23.77           N  
ATOM   2675  CA  GLY B  40      55.866 160.231  59.310  1.00 24.47           C  
ATOM   2676  C   GLY B  40      55.218 161.328  60.136  1.00 25.90           C  
ATOM   2677  O   GLY B  40      54.584 161.071  61.171  1.00 25.97           O  
ATOM   2678  N   GLN B  41      55.358 162.549  59.654  1.00 26.63           N  
ATOM   2679  CA  GLN B  41      54.838 163.751  60.304  1.00 28.64           C  
ATOM   2680  C   GLN B  41      53.313 163.861  60.324  1.00 26.96           C  
ATOM   2681  O   GLN B  41      52.654 163.547  59.382  1.00 26.57           O  
ATOM   2682  CB  GLN B  41      55.398 164.979  59.557  1.00 30.15           C  
ATOM   2683  CG  GLN B  41      55.489 166.237  60.424  1.00 38.28           C  
ATOM   2684  CD  GLN B  41      56.310 167.364  59.768  1.00 47.34           C  
ATOM   2685  OE1 GLN B  41      55.770 168.180  58.993  1.00 49.83           O  
ATOM   2686  NE2 GLN B  41      57.615 167.415  60.094  1.00 51.66           N  
ATOM   2687  N   VAL B  42      52.773 164.342  61.419  1.00 27.64           N  
ATOM   2688  CA  VAL B  42      51.348 164.576  61.574  1.00 28.44           C  
ATOM   2689  C   VAL B  42      51.013 165.913  60.944  1.00 29.21           C  
ATOM   2690  O   VAL B  42      51.658 166.886  61.302  1.00 30.29           O  
ATOM   2691  CB  VAL B  42      51.005 164.662  63.089  1.00 28.64           C  
ATOM   2692  CG1 VAL B  42      49.554 164.979  63.319  1.00 26.53           C  
ATOM   2693  CG2 VAL B  42      51.318 163.349  63.743  1.00 27.86           C  
ATOM   2694  N   ASN B  43      50.025 165.969  60.030  1.00 28.80           N  
ATOM   2695  CA  ASN B  43      49.627 167.229  59.406  1.00 28.73           C  
ATOM   2696  C   ASN B  43      48.782 168.072  60.335  1.00 29.12           C  
ATOM   2697  O   ASN B  43      48.480 167.630  61.438  1.00 29.57           O  
ATOM   2698  CB  ASN B  43      48.978 167.029  58.054  1.00 28.59           C  
ATOM   2699  CG  ASN B  43      47.637 166.255  58.109  1.00 29.36           C  
ATOM   2700  OD1 ASN B  43      46.781 166.497  58.936  1.00 28.72           O  
ATOM   2701  ND2 ASN B  43      47.462 165.350  57.160  1.00 30.18           N  
ATOM   2702  N   GLY B  44      48.419 169.281  59.904  1.00 28.96           N  
ATOM   2703  CA  GLY B  44      47.657 170.202  60.725  1.00 28.46           C  
ATOM   2704  C   GLY B  44      46.223 169.784  60.984  1.00 28.81           C  
ATOM   2705  O   GLY B  44      45.683 170.045  62.063  1.00 28.97           O  
ATOM   2706  N   GLU B  45      45.597 169.129  60.007  1.00 28.87           N  
ATOM   2707  CA  GLU B  45      44.229 168.661  60.193  1.00 28.63           C  
ATOM   2708  C   GLU B  45      44.211 167.587  61.308  1.00 28.03           C  
ATOM   2709  O   GLU B  45      43.388 167.665  62.223  1.00 28.22           O  
ATOM   2710  CB  GLU B  45      43.678 168.079  58.891  1.00 28.70           C  
ATOM   2711  CG  GLU B  45      42.228 167.619  59.004  1.00 28.83           C  
ATOM   2712  CD  GLU B  45      41.859 166.728  57.854  1.00 31.72           C  
ATOM   2713  OE1 GLU B  45      42.068 165.490  57.971  1.00 29.90           O  
ATOM   2714  OE2 GLU B  45      41.397 167.253  56.811  1.00 31.20           O  
ATOM   2715  N   THR B  46      45.155 166.642  61.256  1.00 26.70           N  
ATOM   2716  CA  THR B  46      45.230 165.612  62.297  1.00 25.59           C  
ATOM   2717  C   THR B  46      45.642 166.235  63.613  1.00 26.06           C  
ATOM   2718  O   THR B  46      45.172 165.839  64.667  1.00 26.15           O  
ATOM   2719  CB  THR B  46      46.263 164.552  61.934  1.00 25.19           C  
ATOM   2720  OG1 THR B  46      46.003 164.021  60.643  1.00 25.47           O  
ATOM   2721  CG2 THR B  46      46.176 163.350  62.831  1.00 21.33           C  
ATOM   2722  N   GLN B  47      46.544 167.216  63.569  1.00 26.46           N  
ATOM   2723  CA  GLN B  47      46.942 167.865  64.820  1.00 27.72           C  
ATOM   2724  C   GLN B  47      45.734 168.492  65.538  1.00 27.78           C  
ATOM   2725  O   GLN B  47      45.630 168.379  66.758  1.00 28.46           O  
ATOM   2726  CB  GLN B  47      48.090 168.893  64.621  1.00 28.02           C  
ATOM   2727  CG  GLN B  47      48.795 169.285  65.918  1.00 26.22           C  
ATOM   2728  CD  GLN B  47      49.569 168.113  66.552  1.00 27.43           C  
ATOM   2729  OE1 GLN B  47      50.423 167.538  65.910  1.00 34.14           O  
ATOM   2730  NE2 GLN B  47      49.294 167.798  67.807  1.00 28.80           N  
ATOM   2731  N   TYR B  48      44.809 169.106  64.791  1.00 28.22           N  
ATOM   2732  CA  TYR B  48      43.626 169.730  65.418  1.00 28.56           C  
ATOM   2733  C   TYR B  48      42.807 168.637  66.147  1.00 28.16           C  
ATOM   2734  O   TYR B  48      42.374 168.824  67.289  1.00 27.55           O  
ATOM   2735  CB  TYR B  48      42.766 170.440  64.364  1.00 28.59           C  
ATOM   2736  CG  TYR B  48      41.588 171.240  64.928  1.00 32.73           C  
ATOM   2737  CD1 TYR B  48      41.708 172.623  65.201  1.00 33.45           C  
ATOM   2738  CD2 TYR B  48      40.352 170.626  65.177  1.00 33.67           C  
ATOM   2739  CE1 TYR B  48      40.623 173.345  65.740  1.00 34.66           C  
ATOM   2740  CE2 TYR B  48      39.274 171.333  65.709  1.00 35.17           C  
ATOM   2741  CZ  TYR B  48      39.417 172.691  65.983  1.00 38.47           C  
ATOM   2742  OH  TYR B  48      38.333 173.370  66.502  1.00 40.92           O  
ATOM   2743  N   ALA B  49      42.615 167.502  65.469  1.00 26.58           N  
ATOM   2744  CA  ALA B  49      41.922 166.357  66.058  1.00 26.84           C  
ATOM   2745  C   ALA B  49      42.617 165.857  67.334  1.00 26.06           C  
ATOM   2746  O   ALA B  49      41.982 165.759  68.379  1.00 25.63           O  
ATOM   2747  CB  ALA B  49      41.779 165.224  65.004  1.00 25.49           C  
ATOM   2748  N   LEU B  50      43.926 165.590  67.254  1.00 25.52           N  
ATOM   2749  CA  LEU B  50      44.658 165.143  68.422  1.00 26.13           C  
ATOM   2750  C   LEU B  50      44.577 166.141  69.602  1.00 26.85           C  
ATOM   2751  O   LEU B  50      44.335 165.745  70.751  1.00 26.99           O  
ATOM   2752  CB  LEU B  50      46.117 164.860  68.054  1.00 25.24           C  
ATOM   2753  CG  LEU B  50      46.351 163.637  67.142  1.00 25.68           C  
ATOM   2754  CD1 LEU B  50      47.847 163.580  66.756  1.00 22.13           C  
ATOM   2755  CD2 LEU B  50      45.874 162.337  67.784  1.00 22.18           C  
ATOM   2756  N   ASP B  51      44.802 167.415  69.307  1.00 26.99           N  
ATOM   2757  CA  ASP B  51      44.735 168.471  70.326  1.00 28.58           C  
ATOM   2758  C   ASP B  51      43.336 168.621  70.890  1.00 28.57           C  
ATOM   2759  O   ASP B  51      43.172 168.644  72.093  1.00 29.69           O  
ATOM   2760  CB  ASP B  51      45.215 169.809  69.740  1.00 27.98           C  
ATOM   2761  CG  ASP B  51      46.710 169.805  69.439  1.00 31.72           C  
ATOM   2762  OD1 ASP B  51      47.189 170.717  68.715  1.00 35.98           O  
ATOM   2763  OD2 ASP B  51      47.490 168.884  69.821  1.00 35.71           O  
ATOM   2764  N   TYR B  52      42.322 168.664  70.029  1.00 29.16           N  
ATOM   2765  CA  TYR B  52      40.955 168.840  70.517  1.00 30.25           C  
ATOM   2766  C   TYR B  52      40.583 167.706  71.508  1.00 30.06           C  
ATOM   2767  O   TYR B  52      40.031 167.968  72.557  1.00 29.80           O  
ATOM   2768  CB  TYR B  52      39.959 168.896  69.341  1.00 30.38           C  
ATOM   2769  CG  TYR B  52      38.590 169.360  69.749  1.00 34.05           C  
ATOM   2770  CD1 TYR B  52      37.661 168.467  70.281  1.00 34.32           C  
ATOM   2771  CD2 TYR B  52      38.222 170.713  69.637  1.00 36.39           C  
ATOM   2772  CE1 TYR B  52      36.425 168.885  70.675  1.00 37.06           C  
ATOM   2773  CE2 TYR B  52      36.961 171.137  70.022  1.00 37.67           C  
ATOM   2774  CZ  TYR B  52      36.074 170.213  70.542  1.00 38.65           C  
ATOM   2775  OH  TYR B  52      34.819 170.600  70.939  1.00 44.45           O  
ATOM   2776  N   PHE B  53      40.886 166.447  71.181  1.00 29.05           N  
ATOM   2777  CA  PHE B  53      40.458 165.361  72.065  1.00 28.44           C  
ATOM   2778  C   PHE B  53      41.556 164.928  73.023  1.00 29.66           C  
ATOM   2779  O   PHE B  53      41.474 163.882  73.656  1.00 30.12           O  
ATOM   2780  CB  PHE B  53      39.879 164.202  71.253  1.00 27.85           C  
ATOM   2781  CG  PHE B  53      38.633 164.578  70.516  1.00 24.90           C  
ATOM   2782  CD1 PHE B  53      38.677 164.838  69.150  1.00 22.72           C  
ATOM   2783  CD2 PHE B  53      37.424 164.731  71.203  1.00 24.17           C  
ATOM   2784  CE1 PHE B  53      37.543 165.229  68.462  1.00 25.64           C  
ATOM   2785  CE2 PHE B  53      36.282 165.087  70.528  1.00 23.24           C  
ATOM   2786  CZ  PHE B  53      36.342 165.349  69.133  1.00 22.93           C  
ATOM   2787  N   LYS B  54      42.599 165.745  73.104  1.00 30.91           N  
ATOM   2788  CA  LYS B  54      43.648 165.572  74.103  1.00 32.61           C  
ATOM   2789  C   LYS B  54      44.357 164.214  74.002  1.00 32.09           C  
ATOM   2790  O   LYS B  54      44.575 163.535  75.004  1.00 31.16           O  
ATOM   2791  CB  LYS B  54      43.117 165.816  75.538  1.00 33.82           C  
ATOM   2792  CG  LYS B  54      42.459 167.196  75.766  1.00 38.09           C  
ATOM   2793  CD  LYS B  54      41.316 167.058  76.810  1.00 44.79           C  
ATOM   2794  CE  LYS B  54      41.054 168.378  77.535  1.00 48.61           C  
ATOM   2795  NZ  LYS B  54      39.934 168.329  78.571  1.00 51.64           N  
ATOM   2796  N   GLN B  55      44.715 163.837  72.784  1.00 31.32           N  
ATOM   2797  CA  GLN B  55      45.374 162.548  72.568  1.00 31.09           C  
ATOM   2798  C   GLN B  55      46.756 162.812  72.102  1.00 29.93           C  
ATOM   2799  O   GLN B  55      46.989 163.766  71.362  1.00 29.40           O  
ATOM   2800  CB  GLN B  55      44.633 161.702  71.519  1.00 31.19           C  
ATOM   2801  CG  GLN B  55      43.226 161.290  71.931  1.00 32.86           C  
ATOM   2802  CD  GLN B  55      43.212 160.477  73.206  1.00 38.72           C  
ATOM   2803  OE1 GLN B  55      43.546 159.285  73.195  1.00 40.32           O  
ATOM   2804  NE2 GLN B  55      42.804 161.109  74.313  1.00 40.76           N  
ATOM   2805  N  AGLU B  56      47.701 161.987  72.533  0.50 29.93           N  
ATOM   2806  N  BGLU B  56      47.690 161.964  72.528  0.50 30.07           N  
ATOM   2807  CA AGLU B  56      49.078 162.148  72.061  0.50 29.82           C  
ATOM   2808  CA BGLU B  56      49.080 162.022  72.052  0.50 30.14           C  
ATOM   2809  C  AGLU B  56      49.301 161.572  70.666  0.50 28.60           C  
ATOM   2810  C  BGLU B  56      49.231 161.623  70.583  0.50 28.99           C  
ATOM   2811  O  AGLU B  56      48.663 160.609  70.259  0.50 28.51           O  
ATOM   2812  O  BGLU B  56      48.454 160.843  70.058  0.50 28.80           O  
ATOM   2813  CB AGLU B  56      50.060 161.548  73.061  0.50 30.98           C  
ATOM   2814  CB BGLU B  56      49.954 161.101  72.902  0.50 31.05           C  
ATOM   2815  CG AGLU B  56      49.992 162.220  74.428  0.50 33.30           C  
ATOM   2816  CG BGLU B  56      50.193 161.601  74.325  0.50 34.28           C  
ATOM   2817  CD AGLU B  56      50.780 163.514  74.471  0.50 38.43           C  
ATOM   2818  CD BGLU B  56      51.226 160.767  75.059  0.50 38.14           C  
ATOM   2819  OE1AGLU B  56      50.178 164.596  74.273  0.50 39.78           O  
ATOM   2820  OE1BGLU B  56      51.450 161.012  76.264  0.50 40.76           O  
ATOM   2821  OE2AGLU B  56      52.012 163.451  74.703  0.50 41.77           O  
ATOM   2822  OE2BGLU B  56      51.816 159.858  74.432  0.50 41.40           O  
ATOM   2823  N  ASER B  57      50.209 162.188  69.929  0.50 27.37           N  
ATOM   2824  N  BSER B  57      50.240 162.162  69.918  0.50 28.02           N  
ATOM   2825  CA ASER B  57      50.662 161.633  68.670  0.50 26.31           C  
ATOM   2826  CA BSER B  57      50.633 161.622  68.629  0.50 27.30           C  
ATOM   2827  C  ASER B  57      51.215 160.220  68.898  0.50 25.45           C  
ATOM   2828  C  BSER B  57      51.228 160.235  68.870  0.50 25.94           C  
ATOM   2829  O  ASER B  57      51.943 160.009  69.851  0.50 25.62           O  
ATOM   2830  O  BSER B  57      51.990 160.060  69.805  0.50 26.09           O  
ATOM   2831  CB ASER B  57      51.777 162.511  68.124  0.50 25.79           C  
ATOM   2832  CB BSER B  57      51.682 162.521  67.989  0.50 27.05           C  
ATOM   2833  OG ASER B  57      51.934 162.259  66.754  0.50 25.14           O  
ATOM   2834  OG BSER B  57      51.055 163.662  67.444  0.50 29.30           O  
ATOM   2835  N   PRO B  58      50.898 159.260  68.032  1.00 25.07           N  
ATOM   2836  CA  PRO B  58      51.540 157.917  68.109  1.00 24.07           C  
ATOM   2837  C   PRO B  58      53.065 158.024  67.937  1.00 22.91           C  
ATOM   2838  O   PRO B  58      53.560 158.952  67.274  1.00 21.85           O  
ATOM   2839  CB  PRO B  58      50.958 157.187  66.908  1.00 23.46           C  
ATOM   2840  CG  PRO B  58      49.651 157.861  66.676  1.00 24.72           C  
ATOM   2841  CD  PRO B  58      49.917 159.339  66.938  1.00 24.65           C  
ATOM   2842  N   ARG B  59      53.796 157.119  68.559  1.00 21.84           N  
ATOM   2843  CA  ARG B  59      55.234 157.116  68.397  1.00 22.24           C  
ATOM   2844  C   ARG B  59      55.651 156.953  66.928  1.00 22.37           C  
ATOM   2845  O   ARG B  59      55.032 156.208  66.165  1.00 21.77           O  
ATOM   2846  CB  ARG B  59      55.835 156.032  69.294  1.00 22.19           C  
ATOM   2847  CG  ARG B  59      57.371 155.938  69.320  1.00 21.52           C  
ATOM   2848  CD  ARG B  59      57.880 154.966  70.408  1.00 20.26           C  
ATOM   2849  NE  ARG B  59      57.292 153.634  70.226  1.00 21.39           N  
ATOM   2850  CZ  ARG B  59      57.821 152.655  69.461  1.00 19.40           C  
ATOM   2851  NH1 ARG B  59      57.181 151.498  69.366  1.00 19.14           N  
ATOM   2852  NH2 ARG B  59      58.971 152.800  68.801  1.00 16.32           N  
ATOM   2853  N   LEU B  60      56.672 157.703  66.533  1.00 21.29           N  
ATOM   2854  CA  LEU B  60      57.178 157.678  65.181  1.00 21.15           C  
ATOM   2855  C   LEU B  60      58.154 156.533  65.004  1.00 20.40           C  
ATOM   2856  O   LEU B  60      59.072 156.367  65.798  1.00 20.06           O  
ATOM   2857  CB  LEU B  60      57.903 159.006  64.870  1.00 21.13           C  
ATOM   2858  CG  LEU B  60      58.661 159.100  63.518  1.00 23.76           C  
ATOM   2859  CD1 LEU B  60      57.688 158.917  62.346  1.00 22.06           C  
ATOM   2860  CD2 LEU B  60      59.409 160.448  63.343  1.00 22.36           C  
ATOM   2861  N   VAL B  61      57.974 155.732  63.967  1.00 19.94           N  
ATOM   2862  CA  VAL B  61      58.968 154.721  63.676  1.00 20.77           C  
ATOM   2863  C   VAL B  61      59.335 154.738  62.215  1.00 21.30           C  
ATOM   2864  O   VAL B  61      58.531 155.171  61.364  1.00 21.77           O  
ATOM   2865  CB  VAL B  61      58.461 153.269  64.053  1.00 21.25           C  
ATOM   2866  CG1 VAL B  61      58.159 153.207  65.560  1.00 21.79           C  
ATOM   2867  CG2 VAL B  61      57.204 152.866  63.201  1.00 17.28           C  
ATOM   2868  N   GLU B  62      60.525 154.232  61.911  1.00 20.74           N  
ATOM   2869  CA  GLU B  62      60.944 154.048  60.527  1.00 22.22           C  
ATOM   2870  C   GLU B  62      60.934 152.541  60.139  1.00 21.23           C  
ATOM   2871  O   GLU B  62      60.851 152.197  58.944  1.00 20.11           O  
ATOM   2872  CB  GLU B  62      62.392 154.619  60.333  1.00 24.00           C  
ATOM   2873  CG  GLU B  62      62.571 156.009  60.937  1.00 30.17           C  
ATOM   2874  CD  GLU B  62      63.992 156.579  60.798  1.00 39.99           C  
ATOM   2875  OE1 GLU B  62      64.944 155.812  60.543  1.00 44.66           O  
ATOM   2876  OE2 GLU B  62      64.169 157.811  60.941  1.00 43.10           O  
ATOM   2877  N   THR B  63      61.069 151.653  61.132  1.00 19.80           N  
ATOM   2878  CA  THR B  63      61.096 150.213  60.871  1.00 20.14           C  
ATOM   2879  C   THR B  63      60.327 149.494  61.957  1.00 20.23           C  
ATOM   2880  O   THR B  63      60.139 150.030  63.046  1.00 19.18           O  
ATOM   2881  CB  THR B  63      62.556 149.619  60.890  1.00 20.91           C  
ATOM   2882  OG1 THR B  63      63.199 150.084  62.063  1.00 19.39           O  
ATOM   2883  CG2 THR B  63      63.447 150.137  59.720  1.00 18.24           C  
ATOM   2884  N   ALA B  64      59.923 148.265  61.659  1.00 19.37           N  
ATOM   2885  CA  ALA B  64      59.179 147.484  62.620  1.00 20.18           C  
ATOM   2886  C   ALA B  64      59.893 146.213  63.071  1.00 20.81           C  
ATOM   2887  O   ALA B  64      59.598 145.701  64.173  1.00 21.05           O  
ATOM   2888  CB  ALA B  64      57.806 147.094  62.037  1.00 19.66           C  
ATOM   2889  N   ALA B  65      60.786 145.654  62.241  1.00 21.74           N  
ATOM   2890  CA  ALA B  65      61.290 144.271  62.543  1.00 22.42           C  
ATOM   2891  C   ALA B  65      62.243 144.230  63.721  1.00 21.47           C  
ATOM   2892  O   ALA B  65      62.391 143.196  64.367  1.00 22.12           O  
ATOM   2893  CB  ALA B  65      61.948 143.612  61.334  1.00 22.13           C  
ATOM   2894  N   ASN B  66      62.828 145.374  64.029  1.00 20.16           N  
ATOM   2895  CA  ASN B  66      63.662 145.529  65.217  1.00 20.44           C  
ATOM   2896  C   ASN B  66      62.839 145.511  66.503  1.00 19.48           C  
ATOM   2897  O   ASN B  66      63.363 145.314  67.616  1.00 18.48           O  
ATOM   2898  CB  ASN B  66      64.526 146.801  65.106  1.00 19.79           C  
ATOM   2899  CG  ASN B  66      63.694 148.075  64.900  1.00 23.35           C  
ATOM   2900  OD1 ASN B  66      63.697 149.012  65.743  1.00 23.76           O  
ATOM   2901  ND2 ASN B  66      62.964 148.114  63.787  1.00 16.79           N  
ATOM   2902  N   GLU B  67      61.528 145.697  66.347  1.00 19.27           N  
ATOM   2903  CA  GLU B  67      60.610 145.813  67.495  1.00 18.60           C  
ATOM   2904  C   GLU B  67      59.724 144.621  67.671  1.00 17.43           C  
ATOM   2905  O   GLU B  67      59.522 144.159  68.808  1.00 17.38           O  
ATOM   2906  CB  GLU B  67      59.707 147.046  67.361  1.00 19.22           C  
ATOM   2907  CG  GLU B  67      60.486 148.346  67.205  1.00 18.60           C  
ATOM   2908  CD  GLU B  67      59.684 149.551  67.604  1.00 19.48           C  
ATOM   2909  OE1 GLU B  67      58.557 149.391  68.154  1.00 19.82           O  
ATOM   2910  OE2 GLU B  67      60.176 150.684  67.394  1.00 21.25           O  
ATOM   2911  N   VAL B  68      59.135 144.142  66.573  1.00 16.84           N  
ATOM   2912  CA  VAL B  68      58.116 143.093  66.655  1.00 17.69           C  
ATOM   2913  C   VAL B  68      58.244 142.089  65.508  1.00 18.86           C  
ATOM   2914  O   VAL B  68      58.963 142.327  64.554  1.00 18.54           O  
ATOM   2915  CB  VAL B  68      56.662 143.697  66.628  1.00 16.76           C  
ATOM   2916  CG1 VAL B  68      56.360 144.566  67.889  1.00 15.41           C  
ATOM   2917  CG2 VAL B  68      56.445 144.491  65.311  1.00 17.42           C  
ATOM   2918  N   ASN B  69      57.511 140.984  65.592  1.00 20.09           N  
ATOM   2919  CA  ASN B  69      57.417 140.053  64.462  1.00 20.95           C  
ATOM   2920  C   ASN B  69      56.152 140.304  63.642  1.00 21.02           C  
ATOM   2921  O   ASN B  69      56.130 140.011  62.483  1.00 22.09           O  
ATOM   2922  CB  ASN B  69      57.370 138.602  64.934  1.00 20.93           C  
ATOM   2923  CG  ASN B  69      58.756 138.082  65.352  1.00 23.85           C  
ATOM   2924  OD1 ASN B  69      59.768 138.433  64.780  1.00 23.50           O  
ATOM   2925  ND2 ASN B  69      58.775 137.225  66.341  1.00 30.43           N  
ATOM   2926  N   GLY B  70      55.108 140.851  64.255  1.00 20.58           N  
ATOM   2927  CA  GLY B  70      53.812 140.923  63.593  1.00 19.60           C  
ATOM   2928  C   GLY B  70      53.231 142.318  63.645  1.00 19.52           C  
ATOM   2929  O   GLY B  70      53.434 143.061  64.634  1.00 18.52           O  
ATOM   2930  N   VAL B  71      52.545 142.711  62.571  1.00 18.11           N  
ATOM   2931  CA  VAL B  71      51.981 144.051  62.529  1.00 16.86           C  
ATOM   2932  C   VAL B  71      50.555 143.976  61.996  1.00 16.83           C  
ATOM   2933  O   VAL B  71      50.160 142.967  61.367  1.00 17.47           O  
ATOM   2934  CB  VAL B  71      52.836 145.020  61.654  1.00 16.21           C  
ATOM   2935  CG1 VAL B  71      54.371 145.110  62.141  1.00 12.85           C  
ATOM   2936  CG2 VAL B  71      52.771 144.612  60.114  1.00 16.15           C  
ATOM   2937  N   ILE B  72      49.789 145.043  62.232  1.00 15.57           N  
ATOM   2938  CA  ILE B  72      48.509 145.226  61.569  1.00 15.07           C  
ATOM   2939  C   ILE B  72      48.527 146.507  60.750  1.00 16.64           C  
ATOM   2940  O   ILE B  72      48.944 147.557  61.258  1.00 16.32           O  
ATOM   2941  CB  ILE B  72      47.365 145.296  62.627  1.00 14.97           C  
ATOM   2942  CG1 ILE B  72      47.157 143.909  63.293  1.00 14.71           C  
ATOM   2943  CG2 ILE B  72      46.036 145.851  62.069  1.00 11.23           C  
ATOM   2944  CD1 ILE B  72      46.139 144.001  64.460  1.00 12.29           C  
ATOM   2945  N   LEU B  73      48.047 146.435  59.507  1.00 16.16           N  
ATOM   2946  CA  LEU B  73      47.961 147.657  58.672  1.00 17.38           C  
ATOM   2947  C   LEU B  73      46.549 148.226  58.745  1.00 17.04           C  
ATOM   2948  O   LEU B  73      45.564 147.482  58.653  1.00 17.42           O  
ATOM   2949  CB  LEU B  73      48.302 147.336  57.200  1.00 16.71           C  
ATOM   2950  CG  LEU B  73      49.630 146.557  57.041  1.00 18.89           C  
ATOM   2951  CD1 LEU B  73      49.954 146.305  55.536  1.00 18.01           C  
ATOM   2952  CD2 LEU B  73      50.771 147.286  57.745  1.00 16.83           C  
ATOM   2953  N   VAL B  74      46.422 149.531  58.972  1.00 16.80           N  
ATOM   2954  CA  VAL B  74      45.134 150.151  58.757  1.00 17.31           C  
ATOM   2955  C   VAL B  74      45.287 151.163  57.614  1.00 18.79           C  
ATOM   2956  O   VAL B  74      46.410 151.641  57.364  1.00 18.92           O  
ATOM   2957  CB  VAL B  74      44.581 150.875  60.010  1.00 18.50           C  
ATOM   2958  CG1 VAL B  74      44.288 149.877  61.180  1.00 13.28           C  
ATOM   2959  CG2 VAL B  74      45.533 152.044  60.451  1.00 15.86           C  
ATOM   2960  N   ASP B  75      44.202 151.393  56.862  1.00 18.43           N  
ATOM   2961  CA  ASP B  75      44.167 152.496  55.885  1.00 19.74           C  
ATOM   2962  C   ASP B  75      45.117 152.319  54.682  1.00 20.08           C  
ATOM   2963  O   ASP B  75      45.251 153.209  53.855  1.00 20.50           O  
ATOM   2964  CB  ASP B  75      44.385 153.833  56.621  1.00 19.85           C  
ATOM   2965  CG  ASP B  75      43.970 155.021  55.803  1.00 20.43           C  
ATOM   2966  OD1 ASP B  75      44.693 156.026  55.852  1.00 22.56           O  
ATOM   2967  OD2 ASP B  75      42.966 155.017  55.068  1.00 22.79           O  
ATOM   2968  N   HIS B  76      45.715 151.130  54.528  1.00 19.18           N  
ATOM   2969  CA  HIS B  76      46.490 150.830  53.333  1.00 19.01           C  
ATOM   2970  C   HIS B  76      46.821 149.353  53.262  1.00 18.87           C  
ATOM   2971  O   HIS B  76      46.629 148.633  54.231  1.00 19.41           O  
ATOM   2972  CB  HIS B  76      47.820 151.590  53.332  1.00 18.66           C  
ATOM   2973  CG  HIS B  76      48.811 151.072  54.327  1.00 19.94           C  
ATOM   2974  ND1 HIS B  76      48.618 151.170  55.681  1.00 16.99           N  
ATOM   2975  CD2 HIS B  76      50.025 150.474  54.159  1.00 17.86           C  
ATOM   2976  CE1 HIS B  76      49.659 150.654  56.314  1.00 18.05           C  
ATOM   2977  NE2 HIS B  76      50.533 150.242  55.414  1.00 17.99           N  
ATOM   2978  N   ASN B  77      47.350 148.938  52.132  1.00 19.00           N  
ATOM   2979  CA  ASN B  77      47.903 147.594  51.965  1.00 20.82           C  
ATOM   2980  C   ASN B  77      49.147 147.535  51.091  1.00 21.07           C  
ATOM   2981  O   ASN B  77      49.999 146.652  51.285  1.00 22.18           O  
ATOM   2982  CB  ASN B  77      46.847 146.628  51.403  1.00 19.00           C  
ATOM   2983  CG  ASN B  77      46.307 147.051  50.019  1.00 19.24           C  
ATOM   2984  OD1 ASN B  77      46.777 146.560  49.002  1.00 20.20           O  
ATOM   2985  ND2 ASN B  77      45.286 147.908  49.988  1.00 17.70           N  
ATOM   2986  N   GLU B  78      49.207 148.419  50.087  1.00 21.44           N  
ATOM   2987  CA  GLU B  78      50.255 148.397  49.084  1.00 21.60           C  
ATOM   2988  C   GLU B  78      51.596 148.595  49.735  1.00 22.53           C  
ATOM   2989  O   GLU B  78      51.783 149.580  50.492  1.00 22.35           O  
ATOM   2990  CB  GLU B  78      50.034 149.516  48.044  1.00 21.64           C  
ATOM   2991  CG  GLU B  78      48.655 149.414  47.399  1.00 22.68           C  
ATOM   2992  CD  GLU B  78      48.553 150.134  46.057  1.00 22.08           C  
ATOM   2993  OE1 GLU B  78      49.536 150.089  45.316  1.00 22.77           O  
ATOM   2994  OE2 GLU B  78      47.508 150.754  45.764  1.00 23.22           O  
ATOM   2995  N   ARG B  79      52.514 147.666  49.463  1.00 21.97           N  
ATOM   2996  CA  ARG B  79      53.866 147.669  50.067  1.00 23.78           C  
ATOM   2997  C   ARG B  79      54.555 149.033  50.035  1.00 22.63           C  
ATOM   2998  O   ARG B  79      55.149 149.468  51.016  1.00 22.01           O  
ATOM   2999  CB  ARG B  79      54.793 146.712  49.304  1.00 24.14           C  
ATOM   3000  CG  ARG B  79      55.037 145.392  49.989  1.00 31.02           C  
ATOM   3001  CD  ARG B  79      55.945 144.408  49.189  1.00 36.36           C  
ATOM   3002  NE  ARG B  79      55.728 144.594  47.755  1.00 38.63           N  
ATOM   3003  CZ  ARG B  79      54.911 143.869  46.989  1.00 40.35           C  
ATOM   3004  NH1 ARG B  79      54.226 142.846  47.489  1.00 40.46           N  
ATOM   3005  NH2 ARG B  79      54.783 144.180  45.694  1.00 40.10           N  
ATOM   3006  N   GLN B  80      54.504 149.696  48.877  1.00 23.06           N  
ATOM   3007  CA  GLN B  80      55.231 150.960  48.728  1.00 22.73           C  
ATOM   3008  C   GLN B  80      54.597 152.088  49.528  1.00 22.24           C  
ATOM   3009  O   GLN B  80      55.220 153.081  49.720  1.00 24.27           O  
ATOM   3010  CB  GLN B  80      55.420 151.322  47.233  1.00 22.45           C  
ATOM   3011  CG  GLN B  80      54.244 152.058  46.649  1.00 23.19           C  
ATOM   3012  CD  GLN B  80      53.074 151.169  46.383  1.00 21.86           C  
ATOM   3013  OE1 GLN B  80      53.212 149.934  46.371  1.00 25.59           O  
ATOM   3014  NE2 GLN B  80      51.903 151.774  46.177  1.00 20.73           N  
ATOM   3015  N   GLN B  81      53.368 151.934  50.032  1.00 22.34           N  
ATOM   3016  CA  GLN B  81      52.782 152.941  50.933  1.00 21.15           C  
ATOM   3017  C   GLN B  81      53.103 152.611  52.404  1.00 21.59           C  
ATOM   3018  O   GLN B  81      52.800 153.376  53.289  1.00 20.80           O  
ATOM   3019  CB  GLN B  81      51.262 152.962  50.766  1.00 21.67           C  
ATOM   3020  CG  GLN B  81      50.793 153.557  49.443  1.00 19.82           C  
ATOM   3021  CD  GLN B  81      49.301 153.448  49.278  1.00 18.31           C  
ATOM   3022  OE1 GLN B  81      48.567 153.186  50.227  1.00 17.92           O  
ATOM   3023  NE2 GLN B  81      48.836 153.672  48.059  1.00 22.02           N  
ATOM   3024  N   SER B  82      53.717 151.459  52.659  1.00 21.90           N  
ATOM   3025  CA  SER B  82      53.789 150.930  54.013  1.00 20.92           C  
ATOM   3026  C   SER B  82      55.165 151.177  54.654  1.00 21.41           C  
ATOM   3027  O   SER B  82      55.990 151.952  54.149  1.00 20.47           O  
ATOM   3028  CB  SER B  82      53.495 149.419  53.969  1.00 21.81           C  
ATOM   3029  OG  SER B  82      53.119 148.961  55.255  1.00 20.74           O  
ATOM   3030  N   ILE B  83      55.447 150.480  55.753  1.00 20.96           N  
ATOM   3031  CA  ILE B  83      56.698 150.741  56.467  1.00 21.26           C  
ATOM   3032  C   ILE B  83      57.859 150.215  55.609  1.00 22.15           C  
ATOM   3033  O   ILE B  83      57.676 149.249  54.841  1.00 23.04           O  
ATOM   3034  CB  ILE B  83      56.639 150.142  57.922  1.00 19.34           C  
ATOM   3035  CG1 ILE B  83      57.754 150.733  58.789  1.00 18.85           C  
ATOM   3036  CG2 ILE B  83      56.729 148.600  57.885  1.00 21.49           C  
ATOM   3037  CD1 ILE B  83      57.528 150.555  60.268  1.00 18.48           C  
ATOM   3038  N   LYS B  84      59.034 150.844  55.665  1.00 23.50           N  
ATOM   3039  CA  LYS B  84      60.083 150.459  54.684  1.00 24.74           C  
ATOM   3040  C   LYS B  84      60.536 149.005  54.807  1.00 24.10           C  
ATOM   3041  O   LYS B  84      60.895 148.410  53.813  1.00 24.45           O  
ATOM   3042  CB  LYS B  84      61.283 151.407  54.730  1.00 25.47           C  
ATOM   3043  CG  LYS B  84      62.253 151.123  55.870  1.00 29.87           C  
ATOM   3044  CD  LYS B  84      63.605 151.835  55.674  1.00 37.44           C  
ATOM   3045  CE  LYS B  84      63.781 152.865  56.765  1.00 41.38           C  
ATOM   3046  NZ  LYS B  84      65.109 153.550  56.703  1.00 46.26           N  
ATOM   3047  N   ASP B  85      60.443 148.408  56.003  1.00 23.78           N  
ATOM   3048  CA  ASP B  85      60.815 147.003  56.168  1.00 23.82           C  
ATOM   3049  C   ASP B  85      59.652 146.038  56.319  1.00 23.71           C  
ATOM   3050  O   ASP B  85      59.792 144.992  56.987  1.00 22.88           O  
ATOM   3051  CB  ASP B  85      61.835 146.835  57.327  1.00 25.03           C  
ATOM   3052  CG  ASP B  85      61.185 147.030  58.720  1.00 25.30           C  
ATOM   3053  OD1 ASP B  85      60.130 147.686  58.803  1.00 21.80           O  
ATOM   3054  OD2 ASP B  85      61.657 146.560  59.767  1.00 23.31           O  
ATOM   3055  N   ILE B  86      58.522 146.353  55.662  1.00 23.19           N  
ATOM   3056  CA  ILE B  86      57.310 145.520  55.677  1.00 23.57           C  
ATOM   3057  C   ILE B  86      57.578 144.060  55.333  1.00 25.69           C  
ATOM   3058  O   ILE B  86      56.992 143.159  55.922  1.00 25.20           O  
ATOM   3059  CB  ILE B  86      56.212 146.126  54.769  1.00 22.92           C  
ATOM   3060  CG1 ILE B  86      54.879 145.489  55.063  1.00 21.15           C  
ATOM   3061  CG2 ILE B  86      56.548 146.045  53.247  1.00 22.18           C  
ATOM   3062  CD1 ILE B  86      54.449 145.652  56.531  1.00 18.18           C  
ATOM   3063  N   GLU B  87      58.545 143.818  54.450  1.00 27.23           N  
ATOM   3064  CA  GLU B  87      58.839 142.462  54.035  1.00 29.34           C  
ATOM   3065  C   GLU B  87      59.523 141.668  55.149  1.00 28.33           C  
ATOM   3066  O   GLU B  87      59.566 140.447  55.112  1.00 28.58           O  
ATOM   3067  CB  GLU B  87      59.655 142.480  52.733  1.00 31.56           C  
ATOM   3068  CG  GLU B  87      58.797 142.902  51.538  1.00 37.58           C  
ATOM   3069  CD  GLU B  87      59.614 143.105  50.263  1.00 49.63           C  
ATOM   3070  OE1 GLU B  87      59.959 144.289  49.937  1.00 51.71           O  
ATOM   3071  OE2 GLU B  87      59.902 142.070  49.581  1.00 53.02           O  
ATOM   3072  N   GLU B  88      59.972 142.354  56.187  1.00 27.56           N  
ATOM   3073  CA  GLU B  88      60.587 141.649  57.318  1.00 27.59           C  
ATOM   3074  C   GLU B  88      59.702 141.347  58.490  1.00 26.06           C  
ATOM   3075  O   GLU B  88      60.192 140.817  59.481  1.00 26.92           O  
ATOM   3076  CB  GLU B  88      61.723 142.464  57.850  1.00 28.54           C  
ATOM   3077  CG  GLU B  88      62.440 143.154  56.751  1.00 33.56           C  
ATOM   3078  CD  GLU B  88      63.814 142.721  56.772  1.00 42.84           C  
ATOM   3079  OE1 GLU B  88      63.976 141.553  56.323  1.00 50.09           O  
ATOM   3080  OE2 GLU B  88      64.655 143.491  57.319  1.00 46.26           O  
ATOM   3081  N   VAL B  89      58.409 141.666  58.411  1.00 24.87           N  
ATOM   3082  CA  VAL B  89      57.522 141.333  59.502  1.00 23.45           C  
ATOM   3083  C   VAL B  89      56.351 140.580  58.908  1.00 23.63           C  
ATOM   3084  O   VAL B  89      56.194 140.530  57.681  1.00 23.59           O  
ATOM   3085  CB  VAL B  89      57.021 142.620  60.231  1.00 24.12           C  
ATOM   3086  CG1 VAL B  89      58.074 143.181  61.114  1.00 21.22           C  
ATOM   3087  CG2 VAL B  89      56.570 143.675  59.220  1.00 21.49           C  
ATOM   3088  N   GLN B  90      55.511 139.999  59.746  1.00 21.69           N  
ATOM   3089  CA  GLN B  90      54.352 139.310  59.197  1.00 21.99           C  
ATOM   3090  C   GLN B  90      53.168 140.223  59.293  1.00 20.63           C  
ATOM   3091  O   GLN B  90      52.916 140.750  60.369  1.00 21.22           O  
ATOM   3092  CB  GLN B  90      54.030 138.047  60.000  1.00 21.57           C  
ATOM   3093  CG  GLN B  90      52.787 137.317  59.471  1.00 24.46           C  
ATOM   3094  CD  GLN B  90      52.463 136.056  60.281  1.00 28.20           C  
ATOM   3095  OE1 GLN B  90      51.409 135.452  60.099  1.00 30.75           O  
ATOM   3096  NE2 GLN B  90      53.339 135.704  61.201  1.00 25.92           N  
ATOM   3097  N   VAL B  91      52.430 140.413  58.213  1.00 19.44           N  
ATOM   3098  CA  VAL B  91      51.185 141.156  58.297  1.00 19.16           C  
ATOM   3099  C   VAL B  91      50.066 140.241  58.812  1.00 19.37           C  
ATOM   3100  O   VAL B  91      49.562 139.378  58.089  1.00 18.04           O  
ATOM   3101  CB  VAL B  91      50.804 141.750  56.930  1.00 19.17           C  
ATOM   3102  CG1 VAL B  91      49.462 142.440  57.027  1.00 18.75           C  
ATOM   3103  CG2 VAL B  91      51.867 142.776  56.490  1.00 18.82           C  
ATOM   3104  N   LEU B  92      49.652 140.477  60.059  1.00 19.64           N  
ATOM   3105  CA  LEU B  92      48.623 139.668  60.687  1.00 19.10           C  
ATOM   3106  C   LEU B  92      47.232 140.032  60.224  1.00 19.09           C  
ATOM   3107  O   LEU B  92      46.373 139.163  60.084  1.00 17.62           O  
ATOM   3108  CB  LEU B  92      48.717 139.821  62.224  1.00 19.78           C  
ATOM   3109  CG  LEU B  92      50.047 139.406  62.847  1.00 21.96           C  
ATOM   3110  CD1 LEU B  92      50.078 139.759  64.351  1.00 20.22           C  
ATOM   3111  CD2 LEU B  92      50.292 137.898  62.727  1.00 23.32           C  
ATOM   3112  N   GLU B  93      46.974 141.338  60.060  1.00 17.56           N  
ATOM   3113  CA  GLU B  93      45.668 141.810  59.660  1.00 17.37           C  
ATOM   3114  C   GLU B  93      45.838 143.093  58.844  1.00 17.16           C  
ATOM   3115  O   GLU B  93      46.859 143.774  58.962  1.00 16.72           O  
ATOM   3116  CB  GLU B  93      44.710 142.119  60.836  1.00 16.86           C  
ATOM   3117  CG  GLU B  93      44.785 141.198  62.061  1.00 18.48           C  
ATOM   3118  CD  GLU B  93      43.760 141.557  63.096  1.00 18.78           C  
ATOM   3119  OE1 GLU B  93      42.943 142.451  62.820  1.00 20.02           O  
ATOM   3120  OE2 GLU B  93      43.777 140.982  64.202  1.00 21.57           O  
ATOM   3121  N   VAL B  94      44.843 143.375  58.017  1.00 16.21           N  
ATOM   3122  CA  VAL B  94      44.717 144.645  57.332  1.00 16.74           C  
ATOM   3123  C   VAL B  94      43.264 145.107  57.485  1.00 16.98           C  
ATOM   3124  O   VAL B  94      42.327 144.329  57.226  1.00 16.97           O  
ATOM   3125  CB  VAL B  94      45.008 144.498  55.828  1.00 16.57           C  
ATOM   3126  CG1 VAL B  94      44.660 145.787  55.036  1.00 17.25           C  
ATOM   3127  CG2 VAL B  94      46.469 144.122  55.587  1.00 16.33           C  
ATOM   3128  N   ILE B  95      43.051 146.337  57.947  1.00 15.78           N  
ATOM   3129  CA  ILE B  95      41.712 146.915  57.935  1.00 16.62           C  
ATOM   3130  C   ILE B  95      41.773 148.101  56.972  1.00 18.07           C  
ATOM   3131  O   ILE B  95      42.518 149.055  57.218  1.00 18.45           O  
ATOM   3132  CB  ILE B  95      41.274 147.419  59.305  1.00 16.36           C  
ATOM   3133  CG1 ILE B  95      41.569 146.392  60.429  1.00 18.57           C  
ATOM   3134  CG2 ILE B  95      39.790 147.758  59.286  1.00 17.13           C  
ATOM   3135  CD1 ILE B  95      40.821 145.025  60.300  1.00 16.09           C  
ATOM   3136  N   ASP B  96      40.974 148.094  55.911  1.00 18.60           N  
ATOM   3137  CA  ASP B  96      41.233 149.064  54.828  1.00 19.48           C  
ATOM   3138  C   ASP B  96      39.988 149.311  54.005  1.00 19.87           C  
ATOM   3139  O   ASP B  96      38.988 148.671  54.225  1.00 20.44           O  
ATOM   3140  CB  ASP B  96      42.415 148.586  53.943  1.00 18.35           C  
ATOM   3141  CG  ASP B  96      42.912 149.655  53.042  1.00 20.04           C  
ATOM   3142  OD1 ASP B  96      43.276 149.345  51.900  1.00 19.16           O  
ATOM   3143  OD2 ASP B  96      42.894 150.859  53.367  1.00 20.96           O  
ATOM   3144  N   HIS B  97      40.054 150.259  53.068  1.00 21.60           N  
ATOM   3145  CA  HIS B  97      38.953 150.641  52.214  1.00 22.06           C  
ATOM   3146  C   HIS B  97      39.458 151.122  50.821  1.00 22.55           C  
ATOM   3147  O   HIS B  97      38.724 151.769  50.062  1.00 21.61           O  
ATOM   3148  CB  HIS B  97      38.176 151.752  52.899  1.00 22.34           C  
ATOM   3149  CG  HIS B  97      39.036 152.887  53.351  1.00 24.00           C  
ATOM   3150  ND1 HIS B  97      39.090 154.080  52.672  1.00 23.35           N  
ATOM   3151  CD2 HIS B  97      39.860 153.024  54.419  1.00 21.80           C  
ATOM   3152  CE1 HIS B  97      39.895 154.908  53.308  1.00 23.80           C  
ATOM   3153  NE2 HIS B  97      40.377 154.290  54.369  1.00 21.27           N  
ATOM   3154  N   HIS B  98      40.700 150.796  50.497  1.00 21.10           N  
ATOM   3155  CA  HIS B  98      41.294 151.194  49.226  1.00 21.54           C  
ATOM   3156  C   HIS B  98      41.384 150.002  48.286  1.00 22.57           C  
ATOM   3157  O   HIS B  98      41.153 148.861  48.699  1.00 22.67           O  
ATOM   3158  CB  HIS B  98      42.698 151.702  49.483  1.00 20.71           C  
ATOM   3159  CG  HIS B  98      42.725 152.968  50.274  1.00 21.22           C  
ATOM   3160  ND1 HIS B  98      42.904 152.994  51.644  1.00 19.67           N  
ATOM   3161  CD2 HIS B  98      42.540 154.248  49.890  1.00 18.90           C  
ATOM   3162  CE1 HIS B  98      42.850 154.250  52.063  1.00 20.18           C  
ATOM   3163  NE2 HIS B  98      42.609 155.025  51.021  1.00 20.81           N  
ATOM   3164  N   ARG B  99      41.767 150.241  47.041  1.00 22.76           N  
ATOM   3165  CA  ARG B  99      42.057 149.112  46.153  1.00 24.20           C  
ATOM   3166  C   ARG B  99      43.213 148.280  46.732  1.00 23.51           C  
ATOM   3167  O   ARG B  99      44.024 148.781  47.519  1.00 23.67           O  
ATOM   3168  CB  ARG B  99      42.386 149.589  44.722  1.00 24.26           C  
ATOM   3169  CG  ARG B  99      43.653 150.380  44.596  1.00 25.28           C  
ATOM   3170  CD  ARG B  99      44.844 149.551  44.241  1.00 27.57           C  
ATOM   3171  NE  ARG B  99      45.908 150.280  43.532  1.00 29.91           N  
ATOM   3172  CZ  ARG B  99      45.990 150.333  42.217  1.00 31.09           C  
ATOM   3173  NH1 ARG B  99      46.989 150.939  41.645  1.00 27.80           N  
ATOM   3174  NH2 ARG B  99      45.027 149.794  41.470  1.00 35.62           N  
ATOM   3175  N   ILE B 100      43.291 147.024  46.310  1.00 23.54           N  
ATOM   3176  CA  ILE B 100      44.374 146.155  46.717  1.00 22.60           C  
ATOM   3177  C   ILE B 100      45.363 145.997  45.582  1.00 23.06           C  
ATOM   3178  O   ILE B 100      44.936 145.741  44.462  1.00 22.52           O  
ATOM   3179  CB  ILE B 100      43.782 144.783  47.063  1.00 23.06           C  
ATOM   3180  CG1 ILE B 100      42.780 144.967  48.195  1.00 24.24           C  
ATOM   3181  CG2 ILE B 100      44.905 143.765  47.382  1.00 20.67           C  
ATOM   3182  CD1 ILE B 100      42.180 143.668  48.700  1.00 24.29           C  
ATOM   3183  N   ALA B 101      46.662 146.139  45.857  1.00 23.06           N  
ATOM   3184  CA  ALA B 101      47.717 145.921  44.841  1.00 24.19           C  
ATOM   3185  C   ALA B 101      48.998 145.818  45.615  1.00 24.05           C  
ATOM   3186  O   ALA B 101      49.050 146.287  46.740  1.00 25.00           O  
ATOM   3187  CB  ALA B 101      47.817 147.125  43.841  1.00 22.99           C  
ATOM   3188  N   ASN B 102      50.014 145.179  45.043  1.00 24.44           N  
ATOM   3189  CA  ASN B 102      51.352 145.167  45.615  1.00 25.72           C  
ATOM   3190  C   ASN B 102      51.353 144.675  47.047  1.00 24.72           C  
ATOM   3191  O   ASN B 102      52.017 145.268  47.928  1.00 23.77           O  
ATOM   3192  CB  ASN B 102      51.971 146.585  45.546  1.00 27.20           C  
ATOM   3193  CG  ASN B 102      52.024 147.104  44.127  1.00 32.91           C  
ATOM   3194  OD1 ASN B 102      52.398 146.345  43.221  1.00 40.49           O  
ATOM   3195  ND2 ASN B 102      51.614 148.368  43.900  1.00 37.37           N  
ATOM   3196  N   PHE B 103      50.578 143.620  47.284  1.00 23.94           N  
ATOM   3197  CA  PHE B 103      50.368 143.133  48.638  1.00 24.17           C  
ATOM   3198  C   PHE B 103      50.273 141.638  48.596  1.00 23.49           C  
ATOM   3199  O   PHE B 103      49.419 141.107  47.933  1.00 22.41           O  
ATOM   3200  CB  PHE B 103      49.096 143.707  49.286  1.00 23.79           C  
ATOM   3201  CG  PHE B 103      48.877 143.198  50.689  1.00 24.22           C  
ATOM   3202  CD1 PHE B 103      47.967 142.209  50.953  1.00 24.53           C  
ATOM   3203  CD2 PHE B 103      49.656 143.673  51.734  1.00 24.75           C  
ATOM   3204  CE1 PHE B 103      47.816 141.710  52.249  1.00 24.97           C  
ATOM   3205  CE2 PHE B 103      49.514 143.208  53.001  1.00 23.82           C  
ATOM   3206  CZ  PHE B 103      48.561 142.206  53.268  1.00 24.33           C  
ATOM   3207  N   GLU B 104      51.118 140.973  49.353  1.00 23.86           N  
ATOM   3208  CA  GLU B 104      51.170 139.537  49.313  1.00 25.49           C  
ATOM   3209  C   GLU B 104      51.457 138.999  50.694  1.00 24.42           C  
ATOM   3210  O   GLU B 104      52.226 139.618  51.417  1.00 24.56           O  
ATOM   3211  CB  GLU B 104      52.292 139.115  48.351  1.00 26.47           C  
ATOM   3212  CG  GLU B 104      52.509 137.607  48.368  1.00 34.19           C  
ATOM   3213  CD  GLU B 104      53.562 137.146  47.361  1.00 40.94           C  
ATOM   3214  OE1 GLU B 104      54.460 136.397  47.775  1.00 43.25           O  
ATOM   3215  OE2 GLU B 104      53.482 137.545  46.174  1.00 43.50           O  
ATOM   3216  N   THR B 105      50.868 137.860  51.087  1.00 23.86           N  
ATOM   3217  CA  THR B 105      51.249 137.233  52.358  1.00 23.07           C  
ATOM   3218  C   THR B 105      51.647 135.802  52.087  1.00 23.95           C  
ATOM   3219  O   THR B 105      51.236 135.231  51.088  1.00 24.27           O  
ATOM   3220  CB  THR B 105      50.099 137.234  53.411  1.00 22.16           C  
ATOM   3221  OG1 THR B 105      48.956 136.490  52.923  1.00 20.06           O  
ATOM   3222  CG2 THR B 105      49.565 138.642  53.661  1.00 20.71           C  
ATOM   3223  N   ALA B 106      52.409 135.226  52.998  1.00 23.46           N  
ATOM   3224  CA  ALA B 106      52.840 133.840  52.908  1.00 24.15           C  
ATOM   3225  C   ALA B 106      51.743 132.952  53.451  1.00 23.93           C  
ATOM   3226  O   ALA B 106      51.627 131.760  53.067  1.00 24.47           O  
ATOM   3227  CB  ALA B 106      54.140 133.656  53.753  1.00 23.41           C  
ATOM   3228  N   GLU B 107      50.960 133.536  54.356  1.00 23.40           N  
ATOM   3229  CA  GLU B 107      49.968 132.834  55.157  1.00 24.35           C  
ATOM   3230  C   GLU B 107      48.581 133.464  55.086  1.00 22.59           C  
ATOM   3231  O   GLU B 107      48.464 134.646  54.744  1.00 22.36           O  
ATOM   3232  CB  GLU B 107      50.390 132.924  56.627  1.00 25.91           C  
ATOM   3233  CG  GLU B 107      51.136 131.725  57.090  1.00 32.47           C  
ATOM   3234  CD  GLU B 107      52.295 132.113  57.971  1.00 43.15           C  
ATOM   3235  OE1 GLU B 107      52.466 131.380  58.971  1.00 45.52           O  
ATOM   3236  OE2 GLU B 107      53.020 133.135  57.643  1.00 47.09           O  
ATOM   3237  N   PRO B 108      47.544 132.711  55.471  1.00 21.70           N  
ATOM   3238  CA  PRO B 108      46.204 133.300  55.688  1.00 21.64           C  
ATOM   3239  C   PRO B 108      46.254 134.473  56.694  1.00 21.46           C  
ATOM   3240  O   PRO B 108      47.163 134.519  57.537  1.00 22.39           O  
ATOM   3241  CB  PRO B 108      45.433 132.165  56.340  1.00 20.46           C  
ATOM   3242  CG  PRO B 108      46.048 130.901  55.728  1.00 23.29           C  
ATOM   3243  CD  PRO B 108      47.561 131.258  55.763  1.00 22.34           C  
ATOM   3244  N   LEU B 109      45.340 135.422  56.582  1.00 20.65           N  
ATOM   3245  CA  LEU B 109      45.332 136.543  57.535  1.00 21.04           C  
ATOM   3246  C   LEU B 109      43.904 137.045  57.642  1.00 21.09           C  
ATOM   3247  O   LEU B 109      43.036 136.605  56.883  1.00 20.72           O  
ATOM   3248  CB  LEU B 109      46.256 137.688  57.057  1.00 19.13           C  
ATOM   3249  CG  LEU B 109      45.734 138.570  55.917  1.00 20.38           C  
ATOM   3250  CD1 LEU B 109      46.468 139.938  55.910  1.00 15.52           C  
ATOM   3251  CD2 LEU B 109      45.829 137.897  54.484  1.00 16.18           C  
ATOM   3252  N   TYR B 110      43.660 137.957  58.582  1.00 19.89           N  
ATOM   3253  CA  TYR B 110      42.382 138.599  58.658  1.00 19.86           C  
ATOM   3254  C   TYR B 110      42.526 139.804  57.777  1.00 20.66           C  
ATOM   3255  O   TYR B 110      43.258 140.730  58.113  1.00 21.10           O  
ATOM   3256  CB  TYR B 110      42.110 138.989  60.106  1.00 19.69           C  
ATOM   3257  CG  TYR B 110      40.765 139.584  60.380  1.00 19.95           C  
ATOM   3258  CD1 TYR B 110      39.660 138.766  60.583  1.00 19.32           C  
ATOM   3259  CD2 TYR B 110      40.613 140.983  60.527  1.00 19.17           C  
ATOM   3260  CE1 TYR B 110      38.401 139.323  60.880  1.00 19.65           C  
ATOM   3261  CE2 TYR B 110      39.376 141.548  60.823  1.00 19.24           C  
ATOM   3262  CZ  TYR B 110      38.281 140.705  60.992  1.00 20.12           C  
ATOM   3263  OH  TYR B 110      37.087 141.220  61.297  1.00 20.79           O  
ATOM   3264  N   TYR B 111      41.838 139.827  56.642  1.00 20.36           N  
ATOM   3265  CA  TYR B 111      41.904 140.994  55.753  1.00 20.67           C  
ATOM   3266  C   TYR B 111      40.480 141.529  55.636  1.00 21.80           C  
ATOM   3267  O   TYR B 111      39.566 140.830  55.180  1.00 21.95           O  
ATOM   3268  CB  TYR B 111      42.468 140.624  54.377  1.00 19.91           C  
ATOM   3269  CG  TYR B 111      42.851 141.825  53.512  1.00 21.15           C  
ATOM   3270  CD1 TYR B 111      41.873 142.674  52.956  1.00 18.86           C  
ATOM   3271  CD2 TYR B 111      44.184 142.150  53.308  1.00 21.51           C  
ATOM   3272  CE1 TYR B 111      42.237 143.801  52.236  1.00 22.09           C  
ATOM   3273  CE2 TYR B 111      44.547 143.228  52.521  1.00 21.54           C  
ATOM   3274  CZ  TYR B 111      43.576 144.057  52.010  1.00 22.23           C  
ATOM   3275  OH  TYR B 111      43.959 145.136  51.265  1.00 21.58           O  
ATOM   3276  N   ARG B 112      40.278 142.772  56.067  1.00 21.93           N  
ATOM   3277  CA  ARG B 112      38.940 143.311  56.103  1.00 21.59           C  
ATOM   3278  C   ARG B 112      38.905 144.642  55.392  1.00 21.88           C  
ATOM   3279  O   ARG B 112      39.291 145.663  55.960  1.00 20.83           O  
ATOM   3280  CB  ARG B 112      38.464 143.480  57.536  1.00 21.81           C  
ATOM   3281  CG  ARG B 112      37.025 144.004  57.677  1.00 22.54           C  
ATOM   3282  CD  ARG B 112      36.452 143.686  59.047  1.00 23.80           C  
ATOM   3283  NE  ARG B 112      35.093 144.192  59.222  1.00 24.37           N  
ATOM   3284  CZ  ARG B 112      34.309 143.901  60.261  1.00 22.83           C  
ATOM   3285  NH1 ARG B 112      34.728 143.068  61.249  1.00 17.21           N  
ATOM   3286  NH2 ARG B 112      33.101 144.441  60.300  1.00 20.62           N  
ATOM   3287  N   ALA B 113      38.451 144.620  54.140  1.00 21.19           N  
ATOM   3288  CA  ALA B 113      38.240 145.860  53.427  1.00 21.06           C  
ATOM   3289  C   ALA B 113      36.775 146.023  53.051  1.00 21.62           C  
ATOM   3290  O   ALA B 113      36.088 145.076  52.702  1.00 22.33           O  
ATOM   3291  CB  ALA B 113      39.168 145.968  52.207  1.00 20.16           C  
ATOM   3292  N   GLU B 114      36.260 147.226  53.174  1.00 22.39           N  
ATOM   3293  CA  GLU B 114      34.879 147.482  52.829  1.00 24.16           C  
ATOM   3294  C   GLU B 114      34.938 148.782  52.053  1.00 24.90           C  
ATOM   3295  O   GLU B 114      35.765 149.636  52.351  1.00 24.21           O  
ATOM   3296  CB  GLU B 114      33.997 147.583  54.095  1.00 24.46           C  
ATOM   3297  CG  GLU B 114      33.958 146.317  54.942  1.00 28.09           C  
ATOM   3298  CD  GLU B 114      33.070 146.432  56.184  1.00 32.87           C  
ATOM   3299  OE1 GLU B 114      33.316 145.701  57.204  1.00 30.91           O  
ATOM   3300  OE2 GLU B 114      32.143 147.262  56.133  1.00 30.41           O  
ATOM   3301  N   PRO B 115      34.118 148.930  51.020  1.00 26.04           N  
ATOM   3302  CA  PRO B 115      34.179 150.133  50.198  1.00 26.57           C  
ATOM   3303  C   PRO B 115      33.377 151.273  50.814  1.00 26.81           C  
ATOM   3304  O   PRO B 115      32.394 151.765  50.259  1.00 28.57           O  
ATOM   3305  CB  PRO B 115      33.593 149.669  48.854  1.00 26.90           C  
ATOM   3306  CG  PRO B 115      32.629 148.579  49.210  1.00 26.64           C  
ATOM   3307  CD  PRO B 115      33.111 147.973  50.520  1.00 26.56           C  
ATOM   3308  N   VAL B 116      33.833 151.732  51.964  1.00 25.23           N  
ATOM   3309  CA  VAL B 116      33.189 152.839  52.637  1.00 24.10           C  
ATOM   3310  C   VAL B 116      34.174 154.006  52.593  1.00 24.32           C  
ATOM   3311  O   VAL B 116      35.248 153.907  51.978  1.00 24.27           O  
ATOM   3312  CB  VAL B 116      32.771 152.446  54.084  1.00 25.22           C  
ATOM   3313  CG1 VAL B 116      31.643 151.387  54.038  1.00 22.05           C  
ATOM   3314  CG2 VAL B 116      33.968 151.882  54.903  1.00 21.88           C  
ATOM   3315  N   GLY B 117      33.832 155.100  53.245  1.00 23.69           N  
ATOM   3316  CA  GLY B 117      34.622 156.304  53.169  1.00 23.10           C  
ATOM   3317  C   GLY B 117      35.952 156.296  53.889  1.00 24.59           C  
ATOM   3318  O   GLY B 117      36.872 157.001  53.449  1.00 24.75           O  
ATOM   3319  N   CYS B 118      36.067 155.566  55.005  1.00 23.75           N  
ATOM   3320  CA  CYS B 118      37.350 155.527  55.694  1.00 23.62           C  
ATOM   3321  C   CYS B 118      37.453 154.310  56.602  1.00 22.74           C  
ATOM   3322  O   CYS B 118      36.477 153.586  56.750  1.00 21.94           O  
ATOM   3323  CB  CYS B 118      37.611 156.812  56.479  1.00 24.26           C  
ATOM   3324  SG  CYS B 118      36.608 156.952  57.963  1.00 26.20           S  
ATOM   3325  N   THR B 119      38.620 154.114  57.225  1.00 21.98           N  
ATOM   3326  CA  THR B 119      38.853 152.916  58.077  1.00 21.32           C  
ATOM   3327  C   THR B 119      38.048 153.057  59.361  1.00 20.67           C  
ATOM   3328  O   THR B 119      37.544 152.079  59.895  1.00 20.40           O  
ATOM   3329  CB  THR B 119      40.335 152.796  58.458  1.00 20.73           C  
ATOM   3330  OG1 THR B 119      41.128 152.926  57.276  1.00 21.47           O  
ATOM   3331  CG2 THR B 119      40.667 151.390  59.023  1.00 20.08           C  
ATOM   3332  N   ALA B 120      37.880 154.290  59.842  1.00 20.20           N  
ATOM   3333  CA  ALA B 120      37.210 154.461  61.123  1.00 19.67           C  
ATOM   3334  C   ALA B 120      35.773 153.973  61.096  1.00 19.88           C  
ATOM   3335  O   ALA B 120      35.284 153.511  62.130  1.00 19.48           O  
ATOM   3336  CB  ALA B 120      37.267 155.910  61.603  1.00 20.72           C  
ATOM   3337  N   THR B 121      35.112 154.031  59.929  1.00 18.78           N  
ATOM   3338  CA  THR B 121      33.729 153.524  59.804  1.00 18.64           C  
ATOM   3339  C   THR B 121      33.686 151.992  59.973  1.00 18.96           C  
ATOM   3340  O   THR B 121      32.748 151.444  60.556  1.00 18.38           O  
ATOM   3341  CB  THR B 121      33.203 153.911  58.439  1.00 19.73           C  
ATOM   3342  OG1 THR B 121      33.034 155.344  58.419  1.00 21.39           O  
ATOM   3343  CG2 THR B 121      31.801 153.293  58.168  1.00 16.91           C  
ATOM   3344  N   ILE B 122      34.739 151.320  59.530  1.00 18.00           N  
ATOM   3345  CA  ILE B 122      34.829 149.866  59.752  1.00 18.44           C  
ATOM   3346  C   ILE B 122      35.155 149.575  61.214  1.00 18.58           C  
ATOM   3347  O   ILE B 122      34.553 148.675  61.798  1.00 20.29           O  
ATOM   3348  CB  ILE B 122      35.913 149.229  58.813  1.00 17.68           C  
ATOM   3349  CG1 ILE B 122      35.591 149.560  57.351  1.00 17.38           C  
ATOM   3350  CG2 ILE B 122      35.969 147.709  58.988  1.00 16.41           C  
ATOM   3351  CD1 ILE B 122      36.782 149.427  56.388  1.00 18.37           C  
ATOM   3352  N   LEU B 123      36.070 150.340  61.807  1.00 17.92           N  
ATOM   3353  CA  LEU B 123      36.436 150.118  63.201  1.00 19.04           C  
ATOM   3354  C   LEU B 123      35.255 150.325  64.161  1.00 18.91           C  
ATOM   3355  O   LEU B 123      35.093 149.528  65.120  1.00 18.40           O  
ATOM   3356  CB  LEU B 123      37.611 150.977  63.652  1.00 17.88           C  
ATOM   3357  CG  LEU B 123      38.877 150.575  62.886  1.00 21.09           C  
ATOM   3358  CD1 LEU B 123      39.916 151.570  63.272  1.00 16.98           C  
ATOM   3359  CD2 LEU B 123      39.336 149.122  63.294  1.00 19.25           C  
ATOM   3360  N   ASN B 124      34.412 151.321  63.853  1.00 19.24           N  
ATOM   3361  CA  ASN B 124      33.159 151.509  64.596  1.00 19.34           C  
ATOM   3362  C   ASN B 124      32.329 150.216  64.671  1.00 18.90           C  
ATOM   3363  O   ASN B 124      31.872 149.836  65.759  1.00 18.56           O  
ATOM   3364  CB  ASN B 124      32.319 152.600  63.963  1.00 18.49           C  
ATOM   3365  CG  ASN B 124      31.148 153.013  64.847  1.00 20.80           C  
ATOM   3366  OD1 ASN B 124      31.308 153.322  66.037  1.00 22.08           O  
ATOM   3367  ND2 ASN B 124      29.975 153.008  64.280  1.00 18.80           N  
ATOM   3368  N   LYS B 125      32.141 149.561  63.524  1.00 19.19           N  
ATOM   3369  CA  LYS B 125      31.486 148.227  63.476  1.00 21.63           C  
ATOM   3370  C   LYS B 125      32.197 147.182  64.340  1.00 20.74           C  
ATOM   3371  O   LYS B 125      31.555 146.399  65.048  1.00 21.98           O  
ATOM   3372  CB  LYS B 125      31.526 147.670  62.057  1.00 22.29           C  
ATOM   3373  CG  LYS B 125      30.297 147.695  61.299  1.00 27.44           C  
ATOM   3374  CD  LYS B 125      30.443 146.865  59.988  1.00 31.38           C  
ATOM   3375  CE  LYS B 125      30.064 147.738  58.823  1.00 30.67           C  
ATOM   3376  NZ  LYS B 125      29.848 147.050  57.510  1.00 30.94           N  
ATOM   3377  N   MET B 126      33.521 147.151  64.257  1.00 19.71           N  
ATOM   3378  CA  MET B 126      34.308 146.204  65.036  1.00 18.93           C  
ATOM   3379  C   MET B 126      34.227 146.390  66.563  1.00 18.98           C  
ATOM   3380  O   MET B 126      34.280 145.418  67.309  1.00 19.13           O  
ATOM   3381  CB  MET B 126      35.766 146.207  64.550  1.00 19.45           C  
ATOM   3382  CG  MET B 126      35.871 145.750  63.053  1.00 19.46           C  
ATOM   3383  SD  MET B 126      37.513 145.837  62.340  1.00 20.01           S  
ATOM   3384  CE  MET B 126      38.278 144.765  63.369  1.00 22.08           C  
ATOM   3385  N   TYR B 127      34.182 147.626  67.049  1.00 18.38           N  
ATOM   3386  CA  TYR B 127      33.950 147.859  68.497  1.00 18.06           C  
ATOM   3387  C   TYR B 127      32.623 147.188  68.937  1.00 18.73           C  
ATOM   3388  O   TYR B 127      32.539 146.515  70.003  1.00 18.04           O  
ATOM   3389  CB  TYR B 127      33.848 149.379  68.767  1.00 17.26           C  
ATOM   3390  CG  TYR B 127      35.196 150.035  69.071  1.00 17.76           C  
ATOM   3391  CD1 TYR B 127      35.925 150.686  68.086  1.00 15.58           C  
ATOM   3392  CD2 TYR B 127      35.726 150.002  70.347  1.00 17.28           C  
ATOM   3393  CE1 TYR B 127      37.154 151.310  68.382  1.00 15.94           C  
ATOM   3394  CE2 TYR B 127      36.954 150.598  70.648  1.00 18.54           C  
ATOM   3395  CZ  TYR B 127      37.654 151.253  69.654  1.00 17.92           C  
ATOM   3396  OH  TYR B 127      38.859 151.833  69.972  1.00 19.51           O  
ATOM   3397  N   LYS B 128      31.586 147.408  68.118  1.00 19.13           N  
ATOM   3398  CA  LYS B 128      30.267 146.896  68.435  1.00 19.88           C  
ATOM   3399  C   LYS B 128      30.246 145.377  68.353  1.00 20.60           C  
ATOM   3400  O   LYS B 128      29.699 144.743  69.230  1.00 20.00           O  
ATOM   3401  CB  LYS B 128      29.191 147.482  67.524  1.00 19.22           C  
ATOM   3402  CG  LYS B 128      28.969 148.943  67.719  1.00 20.46           C  
ATOM   3403  CD  LYS B 128      27.831 149.322  66.839  1.00 24.53           C  
ATOM   3404  CE  LYS B 128      28.134 150.536  66.077  1.00 30.51           C  
ATOM   3405  NZ  LYS B 128      27.398 150.653  64.767  1.00 25.21           N  
ATOM   3406  N   GLU B 129      30.902 144.807  67.334  1.00 21.12           N  
ATOM   3407  CA  GLU B 129      30.957 143.343  67.181  1.00 20.31           C  
ATOM   3408  C   GLU B 129      31.672 142.720  68.370  1.00 21.01           C  
ATOM   3409  O   GLU B 129      31.368 141.588  68.765  1.00 22.18           O  
ATOM   3410  CB  GLU B 129      31.715 143.008  65.900  1.00 20.30           C  
ATOM   3411  CG  GLU B 129      30.902 143.107  64.607  1.00 20.06           C  
ATOM   3412  CD  GLU B 129      31.843 143.153  63.417  1.00 22.43           C  
ATOM   3413  OE1 GLU B 129      33.058 142.917  63.644  1.00 22.21           O  
ATOM   3414  OE2 GLU B 129      31.403 143.425  62.282  1.00 21.15           O  
ATOM   3415  N   ASN B 130      32.624 143.454  68.961  1.00 19.43           N  
ATOM   3416  CA  ASN B 130      33.362 142.944  70.099  1.00 19.88           C  
ATOM   3417  C   ASN B 130      32.902 143.392  71.483  1.00 19.33           C  
ATOM   3418  O   ASN B 130      33.555 143.068  72.454  1.00 20.14           O  
ATOM   3419  CB  ASN B 130      34.886 143.164  69.928  1.00 19.66           C  
ATOM   3420  CG  ASN B 130      35.428 142.369  68.763  1.00 21.73           C  
ATOM   3421  OD1 ASN B 130      35.423 142.824  67.591  1.00 20.77           O  
ATOM   3422  ND2 ASN B 130      35.733 141.138  69.035  1.00 18.55           N  
ATOM   3423  N   ASN B 131      31.785 144.103  71.552  1.00 18.92           N  
ATOM   3424  CA  ASN B 131      31.202 144.557  72.817  1.00 19.52           C  
ATOM   3425  C   ASN B 131      32.189 145.409  73.663  1.00 19.08           C  
ATOM   3426  O   ASN B 131      32.273 145.258  74.865  1.00 18.93           O  
ATOM   3427  CB  ASN B 131      30.614 143.378  73.629  1.00 18.33           C  
ATOM   3428  CG  ASN B 131      29.564 142.633  72.853  1.00 18.97           C  
ATOM   3429  OD1 ASN B 131      28.666 143.234  72.286  1.00 20.33           O  
ATOM   3430  ND2 ASN B 131      29.683 141.319  72.792  1.00 20.94           N  
ATOM   3431  N   VAL B 132      32.901 146.319  73.001  1.00 18.05           N  
ATOM   3432  CA  VAL B 132      33.815 147.192  73.674  1.00 17.06           C  
ATOM   3433  C   VAL B 132      33.299 148.629  73.580  1.00 17.84           C  
ATOM   3434  O   VAL B 132      33.039 149.137  72.490  1.00 17.22           O  
ATOM   3435  CB  VAL B 132      35.219 147.097  73.033  1.00 16.54           C  
ATOM   3436  CG1 VAL B 132      36.166 148.166  73.629  1.00 14.58           C  
ATOM   3437  CG2 VAL B 132      35.799 145.665  73.236  1.00 15.17           C  
ATOM   3438  N   LYS B 133      33.152 149.271  74.727  1.00 18.34           N  
ATOM   3439  CA  LYS B 133      32.713 150.640  74.754  1.00 19.07           C  
ATOM   3440  C   LYS B 133      33.771 151.544  74.106  1.00 19.11           C  
ATOM   3441  O   LYS B 133      34.988 151.382  74.327  1.00 19.50           O  
ATOM   3442  CB  LYS B 133      32.424 151.043  76.197  1.00 19.53           C  
ATOM   3443  CG  LYS B 133      32.008 152.529  76.370  1.00 22.81           C  
ATOM   3444  CD  LYS B 133      31.381 152.758  77.774  1.00 27.58           C  
ATOM   3445  CE  LYS B 133      32.414 152.950  78.910  1.00 28.83           C  
ATOM   3446  NZ  LYS B 133      31.658 152.609  80.269  1.00 31.68           N  
ATOM   3447  N   ILE B 134      33.307 152.459  73.265  1.00 19.16           N  
ATOM   3448  CA  ILE B 134      34.174 153.446  72.666  1.00 19.75           C  
ATOM   3449  C   ILE B 134      34.259 154.649  73.593  1.00 20.86           C  
ATOM   3450  O   ILE B 134      33.250 155.329  73.828  1.00 20.87           O  
ATOM   3451  CB  ILE B 134      33.578 153.919  71.320  1.00 19.62           C  
ATOM   3452  CG1 ILE B 134      33.349 152.717  70.394  1.00 20.42           C  
ATOM   3453  CG2 ILE B 134      34.515 154.969  70.659  1.00 18.76           C  
ATOM   3454  CD1 ILE B 134      32.806 153.091  69.003  1.00 20.69           C  
ATOM   3455  N   GLU B 135      35.432 154.925  74.130  1.00 21.34           N  
ATOM   3456  CA  GLU B 135      35.592 156.153  74.943  1.00 23.05           C  
ATOM   3457  C   GLU B 135      35.366 157.438  74.150  1.00 22.75           C  
ATOM   3458  O   GLU B 135      35.582 157.479  72.958  1.00 22.71           O  
ATOM   3459  CB  GLU B 135      36.987 156.198  75.588  1.00 22.75           C  
ATOM   3460  CG  GLU B 135      37.232 155.069  76.582  1.00 26.68           C  
ATOM   3461  CD  GLU B 135      38.612 155.152  77.217  1.00 33.40           C  
ATOM   3462  OE1 GLU B 135      38.933 156.196  77.844  1.00 36.75           O  
ATOM   3463  OE2 GLU B 135      39.377 154.188  77.106  1.00 34.46           O  
ATOM   3464  N   LYS B 136      34.935 158.480  74.860  1.00 23.90           N  
ATOM   3465  CA  LYS B 136      34.672 159.814  74.329  1.00 24.05           C  
ATOM   3466  C   LYS B 136      35.722 160.276  73.355  1.00 22.72           C  
ATOM   3467  O   LYS B 136      35.412 160.612  72.200  1.00 22.39           O  
ATOM   3468  CB  LYS B 136      34.595 160.815  75.494  1.00 25.44           C  
ATOM   3469  CG  LYS B 136      34.503 162.287  75.016  1.00 31.08           C  
ATOM   3470  CD  LYS B 136      34.588 163.317  76.168  1.00 37.16           C  
ATOM   3471  CE  LYS B 136      34.338 164.746  75.645  1.00 39.97           C  
ATOM   3472  NZ  LYS B 136      35.172 165.794  76.342  1.00 43.31           N  
ATOM   3473  N   GLU B 137      36.972 160.249  73.803  1.00 22.45           N  
ATOM   3474  CA  GLU B 137      38.078 160.771  73.016  1.00 23.20           C  
ATOM   3475  C   GLU B 137      38.393 159.911  71.804  1.00 22.56           C  
ATOM   3476  O   GLU B 137      38.709 160.429  70.728  1.00 22.20           O  
ATOM   3477  CB  GLU B 137      39.323 160.923  73.886  1.00 24.61           C  
ATOM   3478  CG  GLU B 137      39.190 161.919  75.030  1.00 29.48           C  
ATOM   3479  CD  GLU B 137      38.603 161.337  76.309  1.00 35.41           C  
ATOM   3480  OE1 GLU B 137      38.143 160.141  76.361  1.00 34.68           O  
ATOM   3481  OE2 GLU B 137      38.608 162.113  77.294  1.00 40.37           O  
ATOM   3482  N   ILE B 138      38.277 158.587  71.947  1.00 22.04           N  
ATOM   3483  CA  ILE B 138      38.495 157.715  70.777  1.00 19.58           C  
ATOM   3484  C   ILE B 138      37.426 157.964  69.717  1.00 19.88           C  
ATOM   3485  O   ILE B 138      37.702 158.076  68.515  1.00 20.43           O  
ATOM   3486  CB  ILE B 138      38.462 156.239  71.216  1.00 19.99           C  
ATOM   3487  CG1 ILE B 138      39.545 155.956  72.250  1.00 18.29           C  
ATOM   3488  CG2 ILE B 138      38.505 155.322  69.971  1.00 19.53           C  
ATOM   3489  CD1 ILE B 138      41.012 156.049  71.719  1.00 21.32           C  
ATOM   3490  N   ALA B 139      36.175 158.056  70.151  1.00 20.44           N  
ATOM   3491  CA  ALA B 139      35.105 158.425  69.238  1.00 21.17           C  
ATOM   3492  C   ALA B 139      35.337 159.718  68.487  1.00 20.62           C  
ATOM   3493  O   ALA B 139      35.001 159.830  67.313  1.00 21.27           O  
ATOM   3494  CB  ALA B 139      33.787 158.558  70.024  1.00 22.09           C  
ATOM   3495  N   GLY B 140      35.917 160.693  69.163  1.00 21.60           N  
ATOM   3496  CA  GLY B 140      36.241 161.980  68.534  1.00 21.71           C  
ATOM   3497  C   GLY B 140      37.287 161.800  67.464  1.00 22.25           C  
ATOM   3498  O   GLY B 140      37.172 162.374  66.376  1.00 22.55           O  
ATOM   3499  N   LEU B 141      38.293 160.969  67.738  1.00 22.23           N  
ATOM   3500  CA  LEU B 141      39.288 160.685  66.703  1.00 22.27           C  
ATOM   3501  C   LEU B 141      38.693 159.959  65.523  1.00 21.70           C  
ATOM   3502  O   LEU B 141      39.006 160.284  64.375  1.00 20.39           O  
ATOM   3503  CB  LEU B 141      40.450 159.872  67.257  1.00 22.57           C  
ATOM   3504  CG  LEU B 141      41.216 160.532  68.382  1.00 22.79           C  
ATOM   3505  CD1 LEU B 141      42.395 159.599  68.726  1.00 24.51           C  
ATOM   3506  CD2 LEU B 141      41.732 161.932  68.025  1.00 21.63           C  
ATOM   3507  N   MET B 142      37.832 158.979  65.804  1.00 21.60           N  
ATOM   3508  CA  MET B 142      37.189 158.206  64.734  1.00 21.06           C  
ATOM   3509  C   MET B 142      36.225 159.066  63.951  1.00 21.69           C  
ATOM   3510  O   MET B 142      36.146 158.947  62.748  1.00 22.42           O  
ATOM   3511  CB  MET B 142      36.438 156.998  65.315  1.00 20.79           C  
ATOM   3512  CG  MET B 142      37.389 155.904  65.933  1.00 20.28           C  
ATOM   3513  SD  MET B 142      36.472 154.751  66.970  1.00 23.81           S  
ATOM   3514  CE  MET B 142      35.658 153.903  65.704  1.00 20.57           C  
ATOM   3515  N   LEU B 143      35.473 159.920  64.631  1.00 21.56           N  
ATOM   3516  CA  LEU B 143      34.677 160.950  63.946  1.00 22.34           C  
ATOM   3517  C   LEU B 143      35.599 161.845  63.096  1.00 21.83           C  
ATOM   3518  O   LEU B 143      35.296 162.140  61.915  1.00 22.12           O  
ATOM   3519  CB  LEU B 143      33.915 161.816  64.954  1.00 22.54           C  
ATOM   3520  CG  LEU B 143      33.301 163.077  64.346  1.00 23.58           C  
ATOM   3521  CD1 LEU B 143      32.129 162.578  63.527  1.00 18.27           C  
ATOM   3522  CD2 LEU B 143      32.855 164.006  65.458  1.00 20.96           C  
ATOM   3523  N   SER B 144      36.742 162.222  63.658  1.00 21.36           N  
ATOM   3524  CA  SER B 144      37.676 163.071  62.900  1.00 21.56           C  
ATOM   3525  C   SER B 144      38.067 162.458  61.585  1.00 22.22           C  
ATOM   3526  O   SER B 144      38.095 163.158  60.554  1.00 23.16           O  
ATOM   3527  CB  SER B 144      38.917 163.399  63.709  1.00 21.42           C  
ATOM   3528  OG  SER B 144      38.550 164.129  64.882  1.00 20.98           O  
ATOM   3529  N   ALA B 145      38.352 161.144  61.586  1.00 21.41           N  
ATOM   3530  CA  ALA B 145      38.757 160.454  60.373  1.00 20.71           C  
ATOM   3531  C   ALA B 145      37.643 160.429  59.338  1.00 21.85           C  
ATOM   3532  O   ALA B 145      37.912 160.603  58.112  1.00 23.02           O  
ATOM   3533  CB  ALA B 145      39.167 159.022  60.714  1.00 19.68           C  
ATOM   3534  N   ILE B 146      36.405 160.168  59.792  1.00 21.26           N  
ATOM   3535  CA  ILE B 146      35.269 160.158  58.876  1.00 22.55           C  
ATOM   3536  C   ILE B 146      35.041 161.532  58.204  1.00 23.63           C  
ATOM   3537  O   ILE B 146      34.824 161.609  57.003  1.00 23.98           O  
ATOM   3538  CB  ILE B 146      33.982 159.703  59.575  1.00 22.91           C  
ATOM   3539  CG1 ILE B 146      34.122 158.276  60.134  1.00 21.86           C  
ATOM   3540  CG2 ILE B 146      32.740 159.748  58.591  1.00 20.15           C  
ATOM   3541  CD1 ILE B 146      32.980 157.944  61.129  1.00 20.31           C  
ATOM   3542  N   ILE B 147      35.128 162.593  58.983  1.00 24.16           N  
ATOM   3543  CA  ILE B 147      35.030 163.951  58.417  1.00 24.96           C  
ATOM   3544  C   ILE B 147      36.122 164.252  57.392  1.00 25.26           C  
ATOM   3545  O   ILE B 147      35.849 164.716  56.288  1.00 25.80           O  
ATOM   3546  CB  ILE B 147      34.991 164.992  59.557  1.00 24.42           C  
ATOM   3547  CG1 ILE B 147      33.672 164.840  60.324  1.00 22.40           C  
ATOM   3548  CG2 ILE B 147      35.045 166.417  58.941  1.00 27.49           C  
ATOM   3549  CD1 ILE B 147      33.656 165.591  61.628  1.00 24.88           C  
ATOM   3550  N   SER B 148      37.354 163.913  57.737  1.00 25.60           N  
ATOM   3551  CA  SER B 148      38.478 164.069  56.842  1.00 25.86           C  
ATOM   3552  C   SER B 148      38.315 163.386  55.505  1.00 27.10           C  
ATOM   3553  O   SER B 148      38.565 163.957  54.462  1.00 28.42           O  
ATOM   3554  CB  SER B 148      39.693 163.489  57.536  1.00 25.70           C  
ATOM   3555  OG  SER B 148      40.847 163.560  56.712  1.00 25.82           O  
ATOM   3556  N   ASP B 149      37.924 162.137  55.514  1.00 27.65           N  
ATOM   3557  CA  ASP B 149      37.887 161.427  54.264  1.00 29.28           C  
ATOM   3558  C   ASP B 149      36.602 161.685  53.450  1.00 29.36           C  
ATOM   3559  O   ASP B 149      36.572 161.419  52.255  1.00 28.90           O  
ATOM   3560  CB  ASP B 149      38.115 159.950  54.512  1.00 29.14           C  
ATOM   3561  CG  ASP B 149      39.598 159.611  54.613  1.00 31.97           C  
ATOM   3562  OD1 ASP B 149      40.458 160.529  54.633  1.00 34.47           O  
ATOM   3563  OD2 ASP B 149      40.004 158.458  54.651  1.00 37.42           O  
ATOM   3564  N   SER B 150      35.565 162.184  54.115  1.00 29.80           N  
ATOM   3565  CA  SER B 150      34.328 162.556  53.434  1.00 30.11           C  
ATOM   3566  C   SER B 150      34.231 164.049  53.083  1.00 31.26           C  
ATOM   3567  O   SER B 150      33.255 164.456  52.446  1.00 31.79           O  
ATOM   3568  CB  SER B 150      33.140 162.209  54.309  1.00 29.48           C  
ATOM   3569  OG  SER B 150      33.078 163.059  55.442  1.00 25.22           O  
ATOM   3570  N   LEU B 151      35.222 164.832  53.506  1.00 31.91           N  
ATOM   3571  CA  LEU B 151      35.164 166.304  53.481  1.00 33.24           C  
ATOM   3572  C   LEU B 151      33.806 166.801  54.010  1.00 33.73           C  
ATOM   3573  O   LEU B 151      33.077 167.456  53.268  1.00 33.66           O  
ATOM   3574  CB  LEU B 151      35.427 166.851  52.074  1.00 33.28           C  
ATOM   3575  CG  LEU B 151      36.794 166.569  51.427  1.00 34.73           C  
ATOM   3576  CD1 LEU B 151      36.797 166.914  49.904  1.00 35.00           C  
ATOM   3577  CD2 LEU B 151      37.899 167.316  52.141  1.00 33.17           C  
ATOM   3578  N   LEU B 152      33.473 166.446  55.251  1.00 32.88           N  
ATOM   3579  CA  LEU B 152      32.188 166.755  55.880  1.00 33.80           C  
ATOM   3580  C   LEU B 152      31.005 166.254  55.081  1.00 34.16           C  
ATOM   3581  O   LEU B 152      30.064 167.005  54.819  1.00 34.64           O  
ATOM   3582  CB  LEU B 152      32.013 168.253  56.159  1.00 33.64           C  
ATOM   3583  CG  LEU B 152      32.181 168.775  57.582  1.00 36.31           C  
ATOM   3584  CD1 LEU B 152      31.865 170.288  57.632  1.00 35.74           C  
ATOM   3585  CD2 LEU B 152      31.351 168.026  58.628  1.00 35.26           C  
ATOM   3586  N   PHE B 153      31.062 164.977  54.697  1.00 34.42           N  
ATOM   3587  CA  PHE B 153      29.941 164.258  54.113  1.00 34.58           C  
ATOM   3588  C   PHE B 153      29.615 164.680  52.679  1.00 35.19           C  
ATOM   3589  O   PHE B 153      28.505 164.443  52.206  1.00 35.97           O  
ATOM   3590  CB  PHE B 153      28.707 164.312  55.041  1.00 34.09           C  
ATOM   3591  CG  PHE B 153      29.060 164.181  56.486  1.00 32.92           C  
ATOM   3592  CD1 PHE B 153      28.833 165.225  57.371  1.00 31.57           C  
ATOM   3593  CD2 PHE B 153      29.675 163.011  56.960  1.00 31.45           C  
ATOM   3594  CE1 PHE B 153      29.184 165.108  58.706  1.00 32.65           C  
ATOM   3595  CE2 PHE B 153      30.074 162.903  58.258  1.00 27.61           C  
ATOM   3596  CZ  PHE B 153      29.826 163.935  59.149  1.00 31.62           C  
ATOM   3597  N   LYS B 154      30.602 165.253  51.987  1.00 35.37           N  
ATOM   3598  CA  LYS B 154      30.420 165.763  50.628  1.00 35.13           C  
ATOM   3599  C   LYS B 154      31.049 164.911  49.549  1.00 33.96           C  
ATOM   3600  O   LYS B 154      30.608 164.957  48.409  1.00 33.58           O  
ATOM   3601  CB  LYS B 154      30.901 167.209  50.519  1.00 35.51           C  
ATOM   3602  CG  LYS B 154      29.882 168.215  51.101  1.00 39.58           C  
ATOM   3603  CD  LYS B 154      30.514 169.167  52.168  1.00 44.64           C  
ATOM   3604  CE  LYS B 154      31.699 169.975  51.577  1.00 48.18           C  
ATOM   3605  NZ  LYS B 154      32.970 170.065  52.388  1.00 48.33           N  
ATOM   3606  N   SER B 155      32.049 164.100  49.903  1.00 32.98           N  
ATOM   3607  CA  SER B 155      32.758 163.308  48.906  1.00 31.04           C  
ATOM   3608  C   SER B 155      31.859 162.182  48.390  1.00 30.48           C  
ATOM   3609  O   SER B 155      31.072 161.643  49.133  1.00 31.68           O  
ATOM   3610  CB  SER B 155      34.072 162.759  49.519  1.00 31.14           C  
ATOM   3611  OG  SER B 155      34.562 161.661  48.764  1.00 30.22           O  
ATOM   3612  N   PRO B 156      31.943 161.834  47.117  1.00 29.33           N  
ATOM   3613  CA  PRO B 156      31.186 160.684  46.602  1.00 28.88           C  
ATOM   3614  C   PRO B 156      31.608 159.317  47.192  1.00 28.39           C  
ATOM   3615  O   PRO B 156      30.949 158.323  46.937  1.00 28.17           O  
ATOM   3616  CB  PRO B 156      31.463 160.721  45.084  1.00 28.40           C  
ATOM   3617  CG  PRO B 156      32.787 161.530  44.941  1.00 28.90           C  
ATOM   3618  CD  PRO B 156      32.739 162.516  46.068  1.00 28.87           C  
ATOM   3619  N   THR B 157      32.684 159.252  47.965  1.00 27.93           N  
ATOM   3620  CA  THR B 157      32.959 157.991  48.677  1.00 27.02           C  
ATOM   3621  C   THR B 157      32.212 157.870  49.977  1.00 27.88           C  
ATOM   3622  O   THR B 157      32.192 156.784  50.541  1.00 27.64           O  
ATOM   3623  CB  THR B 157      34.405 157.853  49.045  1.00 26.93           C  
ATOM   3624  OG1 THR B 157      34.746 158.892  49.968  1.00 23.85           O  
ATOM   3625  CG2 THR B 157      35.328 158.015  47.817  1.00 26.25           C  
ATOM   3626  N   CYS B 158      31.637 158.975  50.475  1.00 28.20           N  
ATOM   3627  CA  CYS B 158      30.811 158.943  51.694  1.00 28.97           C  
ATOM   3628  C   CYS B 158      29.586 158.052  51.550  1.00 28.76           C  
ATOM   3629  O   CYS B 158      28.757 158.324  50.705  1.00 28.75           O  
ATOM   3630  CB  CYS B 158      30.376 160.341  52.066  1.00 28.61           C  
ATOM   3631  SG  CYS B 158      29.830 160.513  53.775  1.00 31.04           S  
ATOM   3632  N   THR B 159      29.499 156.952  52.313  1.00 28.14           N  
ATOM   3633  CA  THR B 159      28.318 156.087  52.233  1.00 27.66           C  
ATOM   3634  C   THR B 159      27.369 156.366  53.382  1.00 27.23           C  
ATOM   3635  O   THR B 159      27.664 157.140  54.282  1.00 26.49           O  
ATOM   3636  CB  THR B 159      28.678 154.571  52.254  1.00 27.93           C  
ATOM   3637  OG1 THR B 159      29.285 154.271  53.513  1.00 28.58           O  
ATOM   3638  CG2 THR B 159      29.759 154.243  51.236  1.00 25.74           C  
ATOM   3639  N   ASP B 160      26.215 155.717  53.342  1.00 27.23           N  
ATOM   3640  CA  ASP B 160      25.254 155.818  54.433  1.00 27.50           C  
ATOM   3641  C   ASP B 160      25.853 155.237  55.736  1.00 26.60           C  
ATOM   3642  O   ASP B 160      25.516 155.684  56.822  1.00 26.12           O  
ATOM   3643  CB  ASP B 160      24.013 155.003  54.085  1.00 28.26           C  
ATOM   3644  CG  ASP B 160      23.090 155.718  53.125  1.00 32.99           C  
ATOM   3645  OD1 ASP B 160      23.241 156.952  52.902  1.00 37.63           O  
ATOM   3646  OD2 ASP B 160      22.165 155.093  52.544  1.00 40.54           O  
ATOM   3647  N   GLN B 161      26.726 154.241  55.621  1.00 25.30           N  
ATOM   3648  CA  GLN B 161      27.414 153.718  56.811  1.00 26.03           C  
ATOM   3649  C   GLN B 161      28.321 154.774  57.458  1.00 24.75           C  
ATOM   3650  O   GLN B 161      28.327 154.918  58.668  1.00 24.85           O  
ATOM   3651  CB  GLN B 161      28.234 152.469  56.467  1.00 25.82           C  
ATOM   3652  CG  GLN B 161      27.403 151.300  56.010  1.00 28.03           C  
ATOM   3653  CD  GLN B 161      28.281 150.081  55.809  1.00 32.30           C  
ATOM   3654  OE1 GLN B 161      28.828 149.576  56.786  1.00 37.73           O  
ATOM   3655  NE2 GLN B 161      28.457 149.629  54.561  1.00 32.92           N  
ATOM   3656  N   ASP B 162      29.034 155.540  56.646  1.00 23.61           N  
ATOM   3657  CA  ASP B 162      29.857 156.634  57.163  1.00 24.47           C  
ATOM   3658  C   ASP B 162      29.054 157.685  57.912  1.00 23.67           C  
ATOM   3659  O   ASP B 162      29.441 158.162  58.955  1.00 23.18           O  
ATOM   3660  CB  ASP B 162      30.592 157.316  55.997  1.00 24.54           C  
ATOM   3661  CG  ASP B 162      31.572 156.390  55.335  1.00 27.25           C  
ATOM   3662  OD1 ASP B 162      32.657 156.193  55.943  1.00 29.72           O  
ATOM   3663  OD2 ASP B 162      31.349 155.809  54.246  1.00 26.59           O  
ATOM   3664  N   VAL B 163      27.911 158.028  57.358  1.00 24.47           N  
ATOM   3665  CA  VAL B 163      27.044 159.032  57.966  1.00 25.11           C  
ATOM   3666  C   VAL B 163      26.490 158.525  59.285  1.00 23.51           C  
ATOM   3667  O   VAL B 163      26.513 159.209  60.282  1.00 22.58           O  
ATOM   3668  CB  VAL B 163      25.884 159.347  56.962  1.00 25.86           C  
ATOM   3669  CG1 VAL B 163      24.719 160.111  57.644  1.00 25.62           C  
ATOM   3670  CG2 VAL B 163      26.465 160.165  55.775  1.00 26.16           C  
ATOM   3671  N   ALA B 164      26.061 157.272  59.284  1.00 23.77           N  
ATOM   3672  CA  ALA B 164      25.497 156.656  60.479  1.00 24.60           C  
ATOM   3673  C   ALA B 164      26.578 156.561  61.527  1.00 24.41           C  
ATOM   3674  O   ALA B 164      26.333 156.865  62.695  1.00 26.30           O  
ATOM   3675  CB  ALA B 164      24.908 155.256  60.150  1.00 24.43           C  
ATOM   3676  N   ALA B 165      27.801 156.211  61.112  1.00 24.28           N  
ATOM   3677  CA  ALA B 165      28.901 156.100  62.093  1.00 23.49           C  
ATOM   3678  C   ALA B 165      29.257 157.476  62.638  1.00 22.61           C  
ATOM   3679  O   ALA B 165      29.396 157.652  63.850  1.00 23.45           O  
ATOM   3680  CB  ALA B 165      30.133 155.367  61.492  1.00 21.88           C  
ATOM   3681  N   ALA B 166      29.298 158.477  61.779  1.00 22.79           N  
ATOM   3682  CA  ALA B 166      29.606 159.847  62.272  1.00 23.97           C  
ATOM   3683  C   ALA B 166      28.553 160.336  63.300  1.00 23.39           C  
ATOM   3684  O   ALA B 166      28.881 160.905  64.307  1.00 23.74           O  
ATOM   3685  CB  ALA B 166      29.677 160.826  61.081  1.00 22.61           C  
ATOM   3686  N   LYS B 167      27.294 160.051  63.041  1.00 24.94           N  
ATOM   3687  CA  LYS B 167      26.216 160.378  63.981  1.00 27.28           C  
ATOM   3688  C   LYS B 167      26.405 159.720  65.357  1.00 26.98           C  
ATOM   3689  O   LYS B 167      26.313 160.381  66.382  1.00 28.00           O  
ATOM   3690  CB  LYS B 167      24.890 159.901  63.370  1.00 28.22           C  
ATOM   3691  CG  LYS B 167      23.684 160.308  64.142  1.00 33.85           C  
ATOM   3692  CD  LYS B 167      22.381 159.894  63.419  1.00 40.69           C  
ATOM   3693  CE  LYS B 167      21.135 160.203  64.277  1.00 44.99           C  
ATOM   3694  NZ  LYS B 167      19.862 159.908  63.499  1.00 49.18           N  
ATOM   3695  N   GLU B 168      26.689 158.420  65.368  1.00 26.58           N  
ATOM   3696  CA  GLU B 168      26.977 157.700  66.609  1.00 26.30           C  
ATOM   3697  C   GLU B 168      28.185 158.264  67.311  1.00 25.37           C  
ATOM   3698  O   GLU B 168      28.128 158.557  68.515  1.00 24.85           O  
ATOM   3699  CB  GLU B 168      27.244 156.201  66.318  1.00 27.24           C  
ATOM   3700  CG  GLU B 168      26.027 155.471  65.784  1.00 29.67           C  
ATOM   3701  CD  GLU B 168      26.365 154.107  65.218  1.00 32.51           C  
ATOM   3702  OE1 GLU B 168      27.370 153.499  65.655  1.00 29.41           O  
ATOM   3703  OE2 GLU B 168      25.634 153.661  64.305  1.00 34.98           O  
ATOM   3704  N   LEU B 169      29.280 158.424  66.568  1.00 23.70           N  
ATOM   3705  CA  LEU B 169      30.527 158.878  67.197  1.00 23.13           C  
ATOM   3706  C   LEU B 169      30.478 160.339  67.682  1.00 24.39           C  
ATOM   3707  O   LEU B 169      31.074 160.632  68.711  1.00 24.30           O  
ATOM   3708  CB  LEU B 169      31.728 158.649  66.261  1.00 22.70           C  
ATOM   3709  CG  LEU B 169      31.909 157.146  65.949  1.00 21.13           C  
ATOM   3710  CD1 LEU B 169      32.607 156.878  64.619  1.00 16.92           C  
ATOM   3711  CD2 LEU B 169      32.620 156.499  67.107  1.00 18.19           C  
ATOM   3712  N   ALA B 170      29.789 161.235  66.952  1.00 23.98           N  
ATOM   3713  CA  ALA B 170      29.652 162.657  67.387  1.00 25.41           C  
ATOM   3714  C   ALA B 170      28.913 162.710  68.705  1.00 25.66           C  
ATOM   3715  O   ALA B 170      29.261 163.464  69.573  1.00 26.10           O  
ATOM   3716  CB  ALA B 170      28.878 163.495  66.344  1.00 24.55           C  
ATOM   3717  N   GLU B 171      27.903 161.859  68.848  1.00 27.13           N  
ATOM   3718  CA  GLU B 171      27.166 161.779  70.098  1.00 27.85           C  
ATOM   3719  C   GLU B 171      28.038 161.255  71.223  1.00 27.71           C  
ATOM   3720  O   GLU B 171      28.034 161.833  72.336  1.00 27.78           O  
ATOM   3721  CB  GLU B 171      25.891 160.926  69.964  1.00 28.24           C  
ATOM   3722  CG  GLU B 171      25.220 160.727  71.317  1.00 35.50           C  
ATOM   3723  CD  GLU B 171      23.891 159.984  71.238  1.00 46.58           C  
ATOM   3724  OE1 GLU B 171      23.669 159.073  72.084  1.00 49.69           O  
ATOM   3725  OE2 GLU B 171      23.066 160.304  70.334  1.00 49.34           O  
ATOM   3726  N   ILE B 172      28.787 160.161  70.972  1.00 26.35           N  
ATOM   3727  CA  ILE B 172      29.700 159.679  72.000  1.00 24.75           C  
ATOM   3728  C   ILE B 172      30.791 160.705  72.327  1.00 26.11           C  
ATOM   3729  O   ILE B 172      31.147 160.900  73.493  1.00 25.26           O  
ATOM   3730  CB  ILE B 172      30.321 158.309  71.623  1.00 24.82           C  
ATOM   3731  CG1 ILE B 172      29.231 157.245  71.561  1.00 23.77           C  
ATOM   3732  CG2 ILE B 172      31.402 157.899  72.623  1.00 20.57           C  
ATOM   3733  CD1 ILE B 172      29.547 156.158  70.518  1.00 25.04           C  
ATOM   3734  N   ALA B 173      31.325 161.373  71.299  1.00 27.15           N  
ATOM   3735  CA  ALA B 173      32.366 162.369  71.523  1.00 28.43           C  
ATOM   3736  C   ALA B 173      31.870 163.680  72.158  1.00 29.92           C  
ATOM   3737  O   ALA B 173      32.686 164.454  72.654  1.00 30.63           O  
ATOM   3738  CB  ALA B 173      33.093 162.685  70.224  1.00 27.99           C  
ATOM   3739  N   GLY B 174      30.563 163.952  72.134  1.00 30.99           N  
ATOM   3740  CA  GLY B 174      30.066 165.178  72.767  1.00 32.41           C  
ATOM   3741  C   GLY B 174      30.253 166.427  71.915  1.00 32.79           C  
ATOM   3742  O   GLY B 174      30.437 167.529  72.426  1.00 33.91           O  
ATOM   3743  N   VAL B 175      30.264 166.263  70.599  1.00 33.01           N  
ATOM   3744  CA  VAL B 175      30.480 167.405  69.724  1.00 33.02           C  
ATOM   3745  C   VAL B 175      29.471 167.411  68.607  1.00 33.44           C  
ATOM   3746  O   VAL B 175      28.824 166.383  68.284  1.00 33.15           O  
ATOM   3747  CB  VAL B 175      31.903 167.481  69.066  1.00 33.29           C  
ATOM   3748  CG1 VAL B 175      33.034 167.461  70.091  1.00 33.11           C  
ATOM   3749  CG2 VAL B 175      32.075 166.412  68.013  1.00 32.94           C  
ATOM   3750  N   ASP B 176      29.327 168.595  68.031  1.00 33.43           N  
ATOM   3751  CA  ASP B 176      28.488 168.794  66.878  1.00 33.68           C  
ATOM   3752  C   ASP B 176      29.354 168.598  65.664  1.00 33.08           C  
ATOM   3753  O   ASP B 176      30.283 169.358  65.445  1.00 32.64           O  
ATOM   3754  CB  ASP B 176      27.955 170.239  66.880  1.00 34.90           C  
ATOM   3755  CG  ASP B 176      27.226 170.578  65.608  1.00 36.80           C  
ATOM   3756  OD1 ASP B 176      25.983 170.494  65.596  1.00 45.49           O  
ATOM   3757  OD2 ASP B 176      27.785 170.906  64.551  1.00 40.90           O  
ATOM   3758  N   ALA B 177      29.029 167.586  64.873  1.00 33.41           N  
ATOM   3759  CA  ALA B 177      29.868 167.134  63.763  1.00 34.15           C  
ATOM   3760  C   ALA B 177      30.206 168.217  62.733  1.00 34.91           C  
ATOM   3761  O   ALA B 177      31.320 168.265  62.232  1.00 34.36           O  
ATOM   3762  CB  ALA B 177      29.227 165.926  63.070  1.00 32.77           C  
ATOM   3763  N   GLU B 178      29.246 169.083  62.426  1.00 35.77           N  
ATOM   3764  CA  GLU B 178      29.460 170.108  61.403  1.00 37.14           C  
ATOM   3765  C   GLU B 178      30.325 171.249  61.930  1.00 36.31           C  
ATOM   3766  O   GLU B 178      31.172 171.770  61.215  1.00 36.44           O  
ATOM   3767  CB  GLU B 178      28.121 170.633  60.874  1.00 38.04           C  
ATOM   3768  CG  GLU B 178      27.246 169.560  60.211  1.00 43.82           C  
ATOM   3769  CD  GLU B 178      27.554 169.304  58.724  1.00 51.66           C  
ATOM   3770  OE1 GLU B 178      26.973 168.333  58.142  1.00 55.32           O  
ATOM   3771  OE2 GLU B 178      28.354 170.072  58.115  1.00 56.33           O  
ATOM   3772  N   GLU B 179      30.130 171.607  63.183  1.00 35.48           N  
ATOM   3773  CA  GLU B 179      30.882 172.689  63.756  1.00 37.10           C  
ATOM   3774  C   GLU B 179      32.326 172.260  63.978  1.00 36.28           C  
ATOM   3775  O   GLU B 179      33.263 172.954  63.560  1.00 37.32           O  
ATOM   3776  CB  GLU B 179      30.247 173.159  65.066  1.00 37.33           C  
ATOM   3777  CG  GLU B 179      31.120 174.143  65.813  1.00 43.07           C  
ATOM   3778  CD  GLU B 179      30.452 174.679  67.063  1.00 51.83           C  
ATOM   3779  OE1 GLU B 179      30.467 175.929  67.238  1.00 55.74           O  
ATOM   3780  OE2 GLU B 179      29.919 173.860  67.873  1.00 55.89           O  
ATOM   3781  N   TYR B 180      32.494 171.106  64.615  1.00 34.99           N  
ATOM   3782  CA  TYR B 180      33.806 170.531  64.834  1.00 33.41           C  
ATOM   3783  C   TYR B 180      34.478 170.268  63.505  1.00 32.96           C  
ATOM   3784  O   TYR B 180      35.648 170.596  63.311  1.00 32.87           O  
ATOM   3785  CB  TYR B 180      33.706 169.211  65.644  1.00 33.34           C  
ATOM   3786  CG  TYR B 180      35.038 168.518  65.665  1.00 30.97           C  
ATOM   3787  CD1 TYR B 180      36.044 168.968  66.485  1.00 30.32           C  
ATOM   3788  CD2 TYR B 180      35.306 167.466  64.798  1.00 29.60           C  
ATOM   3789  CE1 TYR B 180      37.281 168.375  66.474  1.00 29.55           C  
ATOM   3790  CE2 TYR B 180      36.519 166.865  64.781  1.00 25.48           C  
ATOM   3791  CZ  TYR B 180      37.505 167.309  65.609  1.00 28.32           C  
ATOM   3792  OH  TYR B 180      38.746 166.713  65.558  1.00 25.22           O  
ATOM   3793  N   GLY B 181      33.728 169.678  62.592  1.00 33.41           N  
ATOM   3794  CA  GLY B 181      34.259 169.280  61.307  1.00 35.11           C  
ATOM   3795  C   GLY B 181      34.818 170.392  60.439  1.00 36.28           C  
ATOM   3796  O   GLY B 181      35.913 170.233  59.862  1.00 36.29           O  
ATOM   3797  N   LEU B 182      34.067 171.495  60.332  1.00 37.35           N  
ATOM   3798  CA  LEU B 182      34.510 172.709  59.602  1.00 38.04           C  
ATOM   3799  C   LEU B 182      35.822 173.211  60.159  1.00 37.05           C  
ATOM   3800  O   LEU B 182      36.747 173.468  59.409  1.00 38.10           O  
ATOM   3801  CB  LEU B 182      33.491 173.854  59.764  1.00 39.37           C  
ATOM   3802  CG  LEU B 182      32.429 174.245  58.743  1.00 43.34           C  
ATOM   3803  CD1 LEU B 182      31.102 174.686  59.461  1.00 45.59           C  
ATOM   3804  CD2 LEU B 182      32.958 175.371  57.882  1.00 46.37           C  
ATOM   3805  N   ASN B 183      35.890 173.363  61.476  1.00 35.78           N  
ATOM   3806  CA  ASN B 183      37.113 173.782  62.135  1.00 35.73           C  
ATOM   3807  C   ASN B 183      38.328 172.843  61.903  1.00 35.75           C  
ATOM   3808  O   ASN B 183      39.458 173.313  61.742  1.00 36.14           O  
ATOM   3809  CB  ASN B 183      36.874 173.933  63.638  1.00 35.79           C  
ATOM   3810  CG  ASN B 183      36.089 175.198  63.995  1.00 36.87           C  
ATOM   3811  OD1 ASN B 183      35.375 175.247  65.002  1.00 37.19           O  
ATOM   3812  ND2 ASN B 183      36.213 176.211  63.169  1.00 37.41           N  
ATOM   3813  N   MET B 184      38.087 171.528  61.901  1.00 34.83           N  
ATOM   3814  CA  MET B 184      39.145 170.553  61.658  1.00 32.96           C  
ATOM   3815  C   MET B 184      39.668 170.658  60.239  1.00 32.59           C  
ATOM   3816  O   MET B 184      40.873 170.655  60.015  1.00 31.86           O  
ATOM   3817  CB  MET B 184      38.618 169.125  61.857  1.00 32.63           C  
ATOM   3818  CG  MET B 184      39.759 168.073  61.923  1.00 32.02           C  
ATOM   3819  SD  MET B 184      39.133 166.398  61.710  1.00 30.25           S  
ATOM   3820  CE  MET B 184      38.754 166.345  59.916  1.00 26.32           C  
ATOM   3821  N   LEU B 185      38.750 170.754  59.289  1.00 32.48           N  
ATOM   3822  CA  LEU B 185      39.129 170.833  57.896  1.00 33.80           C  
ATOM   3823  C   LEU B 185      39.881 172.134  57.579  1.00 34.98           C  
ATOM   3824  O   LEU B 185      40.908 172.127  56.848  1.00 35.24           O  
ATOM   3825  CB  LEU B 185      37.910 170.683  57.004  1.00 33.08           C  
ATOM   3826  CG  LEU B 185      37.314 169.284  56.957  1.00 34.08           C  
ATOM   3827  CD1 LEU B 185      35.937 169.343  56.299  1.00 33.52           C  
ATOM   3828  CD2 LEU B 185      38.221 168.304  56.189  1.00 28.50           C  
ATOM   3829  N   LYS B 186      39.395 173.234  58.152  1.00 36.16           N  
ATOM   3830  CA  LYS B 186      40.039 174.550  57.965  1.00 36.85           C  
ATOM   3831  C   LYS B 186      41.446 174.523  58.523  1.00 36.71           C  
ATOM   3832  O   LYS B 186      42.359 174.988  57.870  1.00 36.80           O  
ATOM   3833  CB  LYS B 186      39.249 175.665  58.648  1.00 36.74           C  
ATOM   3834  CG  LYS B 186      38.019 176.120  57.898  1.00 39.54           C  
ATOM   3835  CD  LYS B 186      37.373 177.253  58.698  1.00 43.81           C  
ATOM   3836  CE  LYS B 186      35.993 177.622  58.152  1.00 48.17           C  
ATOM   3837  NZ  LYS B 186      35.748 177.059  56.776  1.00 48.47           N  
ATOM   3838  N   ALA B 187      41.626 173.920  59.695  1.00 37.40           N  
ATOM   3839  CA  ALA B 187      42.970 173.748  60.265  1.00 38.54           C  
ATOM   3840  C   ALA B 187      43.981 172.988  59.376  1.00 39.33           C  
ATOM   3841  O   ALA B 187      45.186 173.244  59.456  1.00 40.82           O  
ATOM   3842  CB  ALA B 187      42.907 173.127  61.652  1.00 38.16           C  
ATOM   3843  N   GLY B 188      43.513 172.085  58.515  1.00 39.72           N  
ATOM   3844  CA  GLY B 188      44.414 171.400  57.603  1.00 40.33           C  
ATOM   3845  C   GLY B 188      44.580 172.124  56.287  1.00 41.05           C  
ATOM   3846  O   GLY B 188      45.504 171.853  55.529  1.00 39.79           O  
ATOM   3847  N   ALA B 189      43.677 173.069  56.038  1.00 42.40           N  
ATOM   3848  CA  ALA B 189      43.743 173.897  54.853  1.00 44.20           C  
ATOM   3849  C   ALA B 189      44.516 175.191  55.114  1.00 45.36           C  
ATOM   3850  O   ALA B 189      44.680 175.995  54.223  1.00 46.13           O  
ATOM   3851  CB  ALA B 189      42.347 174.191  54.341  1.00 43.57           C  
ATOM   3852  N   ASP B 190      44.973 175.394  56.340  1.00 47.36           N  
ATOM   3853  CA  ASP B 190      45.822 176.530  56.673  1.00 49.51           C  
ATOM   3854  C   ASP B 190      47.217 176.253  56.141  1.00 50.65           C  
ATOM   3855  O   ASP B 190      48.035 175.617  56.808  1.00 50.02           O  
ATOM   3856  CB  ASP B 190      45.884 176.739  58.190  1.00 49.98           C  
ATOM   3857  CG  ASP B 190      46.765 177.925  58.591  1.00 52.51           C  
ATOM   3858  OD1 ASP B 190      47.232 177.959  59.754  1.00 57.07           O  
ATOM   3859  OD2 ASP B 190      47.049 178.870  57.831  1.00 52.21           O  
ATOM   3860  N   LEU B 191      47.485 176.751  54.941  1.00 51.82           N  
ATOM   3861  CA  LEU B 191      48.714 176.423  54.254  1.00 53.94           C  
ATOM   3862  C   LEU B 191      49.774 177.502  54.454  1.00 54.85           C  
ATOM   3863  O   LEU B 191      50.809 177.489  53.790  1.00 55.68           O  
ATOM   3864  CB  LEU B 191      48.439 176.158  52.762  1.00 54.10           C  
ATOM   3865  CG  LEU B 191      47.424 175.023  52.487  1.00 55.83           C  
ATOM   3866  CD1 LEU B 191      47.213 174.709  51.013  1.00 55.17           C  
ATOM   3867  CD2 LEU B 191      47.744 173.714  53.255  1.00 57.21           C  
ATOM   3868  N   SER B 192      49.534 178.391  55.420  1.00 56.07           N  
ATOM   3869  CA  SER B 192      50.388 179.574  55.652  1.00 56.43           C  
ATOM   3870  C   SER B 192      51.762 179.238  56.213  1.00 55.88           C  
ATOM   3871  O   SER B 192      52.767 179.726  55.716  1.00 56.52           O  
ATOM   3872  CB  SER B 192      49.686 180.613  56.558  1.00 56.44           C  
ATOM   3873  OG  SER B 192      49.771 180.264  57.949  1.00 58.75           O  
ATOM   3874  N   LYS B 193      51.793 178.398  57.240  1.00 55.30           N  
ATOM   3875  CA  LYS B 193      53.037 177.924  57.852  1.00 54.63           C  
ATOM   3876  C   LYS B 193      53.726 176.814  57.029  1.00 52.91           C  
ATOM   3877  O   LYS B 193      54.744 176.277  57.456  1.00 53.48           O  
ATOM   3878  CB  LYS B 193      52.713 177.445  59.290  1.00 55.70           C  
ATOM   3879  CG  LYS B 193      53.847 176.877  60.189  1.00 58.38           C  
ATOM   3880  CD  LYS B 193      53.597 175.398  60.556  1.00 61.93           C  
ATOM   3881  CE  LYS B 193      53.008 175.218  61.976  1.00 63.78           C  
ATOM   3882  NZ  LYS B 193      53.219 173.817  62.550  1.00 65.60           N  
ATOM   3883  N   LYS B 194      53.204 176.466  55.850  1.00 50.36           N  
ATOM   3884  CA  LYS B 194      53.722 175.277  55.152  1.00 47.66           C  
ATOM   3885  C   LYS B 194      54.691 175.578  54.022  1.00 45.37           C  
ATOM   3886  O   LYS B 194      54.378 176.337  53.122  1.00 45.07           O  
ATOM   3887  CB  LYS B 194      52.574 174.403  54.621  1.00 47.94           C  
ATOM   3888  CG  LYS B 194      51.605 173.879  55.711  1.00 49.12           C  
ATOM   3889  CD  LYS B 194      52.364 173.097  56.782  1.00 53.07           C  
ATOM   3890  CE  LYS B 194      51.528 172.841  58.045  1.00 56.56           C  
ATOM   3891  NZ  LYS B 194      52.211 171.860  58.974  1.00 58.84           N  
ATOM   3892  N   THR B 195      55.849 174.936  54.047  1.00 43.14           N  
ATOM   3893  CA  THR B 195      56.752 174.947  52.901  1.00 40.55           C  
ATOM   3894  C   THR B 195      56.187 174.095  51.758  1.00 39.63           C  
ATOM   3895  O   THR B 195      55.290 173.266  51.975  1.00 39.18           O  
ATOM   3896  CB  THR B 195      58.113 174.401  53.302  1.00 40.58           C  
ATOM   3897  OG1 THR B 195      57.999 172.993  53.523  1.00 40.24           O  
ATOM   3898  CG2 THR B 195      58.536 174.942  54.658  1.00 38.75           C  
ATOM   3899  N   VAL B 196      56.734 174.265  50.549  1.00 37.77           N  
ATOM   3900  CA  VAL B 196      56.253 173.522  49.377  1.00 36.01           C  
ATOM   3901  C   VAL B 196      56.592 172.041  49.506  1.00 35.05           C  
ATOM   3902  O   VAL B 196      55.841 171.202  49.036  1.00 33.93           O  
ATOM   3903  CB  VAL B 196      56.741 174.149  47.997  1.00 36.65           C  
ATOM   3904  CG1 VAL B 196      56.038 175.486  47.724  1.00 34.49           C  
ATOM   3905  CG2 VAL B 196      58.256 174.365  47.970  1.00 35.37           C  
ATOM   3906  N   GLU B 197      57.704 171.744  50.173  1.00 34.22           N  
ATOM   3907  CA  GLU B 197      58.081 170.366  50.506  1.00 35.44           C  
ATOM   3908  C   GLU B 197      56.968 169.686  51.335  1.00 34.82           C  
ATOM   3909  O   GLU B 197      56.593 168.546  51.044  1.00 34.59           O  
ATOM   3910  CB  GLU B 197      59.397 170.320  51.293  1.00 34.76           C  
ATOM   3911  CG  GLU B 197      60.661 170.538  50.460  1.00 39.42           C  
ATOM   3912  CD  GLU B 197      61.068 172.015  50.320  1.00 42.33           C  
ATOM   3913  OE1 GLU B 197      60.354 172.888  50.864  1.00 41.19           O  
ATOM   3914  OE2 GLU B 197      62.116 172.304  49.654  1.00 47.01           O  
ATOM   3915  N   GLU B 198      56.440 170.410  52.326  1.00 34.11           N  
ATOM   3916  CA  GLU B 198      55.364 169.899  53.169  1.00 34.35           C  
ATOM   3917  C   GLU B 198      54.099 169.780  52.341  1.00 33.35           C  
ATOM   3918  O   GLU B 198      53.404 168.765  52.421  1.00 32.50           O  
ATOM   3919  CB  GLU B 198      55.116 170.794  54.385  1.00 34.12           C  
ATOM   3920  CG  GLU B 198      56.237 170.735  55.415  1.00 38.24           C  
ATOM   3921  CD  GLU B 198      56.052 171.742  56.538  1.00 42.88           C  
ATOM   3922  OE1 GLU B 198      55.720 172.928  56.249  1.00 43.22           O  
ATOM   3923  OE2 GLU B 198      56.247 171.343  57.716  1.00 45.53           O  
ATOM   3924  N   LEU B 199      53.840 170.764  51.480  1.00 31.76           N  
ATOM   3925  CA  LEU B 199      52.632 170.700  50.683  1.00 31.13           C  
ATOM   3926  C   LEU B 199      52.606 169.480  49.742  1.00 29.85           C  
ATOM   3927  O   LEU B 199      51.555 168.941  49.478  1.00 30.18           O  
ATOM   3928  CB  LEU B 199      52.400 171.974  49.872  1.00 31.33           C  
ATOM   3929  CG  LEU B 199      52.067 173.312  50.536  1.00 33.49           C  
ATOM   3930  CD1 LEU B 199      51.736 174.330  49.447  1.00 34.42           C  
ATOM   3931  CD2 LEU B 199      50.883 173.156  51.466  1.00 33.09           C  
ATOM   3932  N   ILE B 200      53.726 169.049  49.198  1.00 28.57           N  
ATOM   3933  CA  ILE B 200      53.625 167.922  48.268  1.00 28.52           C  
ATOM   3934  C   ILE B 200      53.845 166.592  48.958  1.00 29.00           C  
ATOM   3935  O   ILE B 200      53.801 165.537  48.319  1.00 28.94           O  
ATOM   3936  CB  ILE B 200      54.597 168.050  47.093  1.00 28.41           C  
ATOM   3937  CG1 ILE B 200      56.042 167.903  47.584  1.00 26.13           C  
ATOM   3938  CG2 ILE B 200      54.336 169.357  46.352  1.00 26.34           C  
ATOM   3939  CD1 ILE B 200      56.994 167.402  46.506  1.00 26.49           C  
ATOM   3940  N   SER B 201      54.091 166.631  50.257  1.00 29.92           N  
ATOM   3941  CA  SER B 201      54.284 165.378  50.945  1.00 31.55           C  
ATOM   3942  C   SER B 201      53.377 165.066  52.148  1.00 32.85           C  
ATOM   3943  O   SER B 201      53.378 163.921  52.580  1.00 34.05           O  
ATOM   3944  CB  SER B 201      55.731 165.246  51.346  1.00 31.43           C  
ATOM   3945  OG  SER B 201      55.961 166.067  52.452  1.00 32.00           O  
ATOM   3946  N  ALEU B 202      52.628 166.058  52.656  0.50 32.82           N  
ATOM   3947  N  BLEU B 202      52.624 166.032  52.688  0.50 32.82           N  
ATOM   3948  CA ALEU B 202      51.718 165.867  53.802  0.50 32.60           C  
ATOM   3949  CA BLEU B 202      51.789 165.765  53.879  0.50 32.55           C  
ATOM   3950  C  ALEU B 202      50.702 164.750  53.546  0.50 32.05           C  
ATOM   3951  C  BLEU B 202      50.530 164.898  53.600  0.50 32.01           C  
ATOM   3952  O  ALEU B 202      50.407 163.937  54.430  0.50 32.53           O  
ATOM   3953  O  BLEU B 202      49.875 164.415  54.544  0.50 32.39           O  
ATOM   3954  CB ALEU B 202      50.980 167.180  54.191  0.50 32.44           C  
ATOM   3955  CB BLEU B 202      51.405 167.068  54.618  0.50 32.50           C  
ATOM   3956  CG ALEU B 202      50.242 168.099  53.187  0.50 33.04           C  
ATOM   3957  CG BLEU B 202      52.396 167.757  55.577  0.50 33.23           C  
ATOM   3958  CD1ALEU B 202      48.770 167.734  52.970  0.50 32.19           C  
ATOM   3959  CD1BLEU B 202      51.927 169.170  55.944  0.50 33.50           C  
ATOM   3960  CD2ALEU B 202      50.315 169.566  53.606  0.50 31.19           C  
ATOM   3961  CD2BLEU B 202      52.670 166.949  56.869  0.50 32.00           C  
ATOM   3962  N   ASP B 203      50.191 164.699  52.323  1.00 31.10           N  
ATOM   3963  CA  ASP B 203      49.193 163.691  51.955  1.00 30.29           C  
ATOM   3964  C   ASP B 203      49.512 163.102  50.581  1.00 28.98           C  
ATOM   3965  O   ASP B 203      48.694 163.164  49.648  1.00 29.16           O  
ATOM   3966  CB  ASP B 203      47.766 164.254  52.053  1.00 29.74           C  
ATOM   3967  CG  ASP B 203      46.699 163.198  51.831  1.00 32.31           C  
ATOM   3968  OD1 ASP B 203      47.006 161.962  51.879  1.00 31.40           O  
ATOM   3969  OD2 ASP B 203      45.528 163.520  51.547  1.00 30.90           O  
ATOM   3970  N   ALA B 204      50.701 162.525  50.468  1.00 27.74           N  
ATOM   3971  CA  ALA B 204      51.176 161.964  49.207  1.00 27.55           C  
ATOM   3972  C   ALA B 204      51.132 160.446  49.251  1.00 27.52           C  
ATOM   3973  O   ALA B 204      51.562 159.842  50.265  1.00 27.93           O  
ATOM   3974  CB  ALA B 204      52.618 162.423  48.927  1.00 26.52           C  
ATOM   3975  N   LYS B 205      50.676 159.835  48.165  1.00 26.12           N  
ATOM   3976  CA  LYS B 205      50.677 158.379  48.064  1.00 26.98           C  
ATOM   3977  C   LYS B 205      51.252 157.894  46.753  1.00 26.19           C  
ATOM   3978  O   LYS B 205      50.853 158.368  45.688  1.00 25.92           O  
ATOM   3979  CB  LYS B 205      49.239 157.840  48.103  1.00 27.04           C  
ATOM   3980  CG  LYS B 205      48.602 157.819  49.427  1.00 29.60           C  
ATOM   3981  CD  LYS B 205      47.255 157.103  49.343  1.00 29.00           C  
ATOM   3982  CE  LYS B 205      46.601 157.273  50.675  1.00 28.28           C  
ATOM   3983  NZ  LYS B 205      45.222 156.772  50.714  1.00 27.72           N  
ATOM   3984  N   GLU B 206      52.079 156.864  46.830  1.00 26.13           N  
ATOM   3985  CA  GLU B 206      52.603 156.191  45.665  1.00 26.23           C  
ATOM   3986  C   GLU B 206      51.765 155.027  45.203  1.00 26.89           C  
ATOM   3987  O   GLU B 206      51.128 154.338  45.998  1.00 25.24           O  
ATOM   3988  CB  GLU B 206      54.025 155.725  45.916  1.00 26.98           C  
ATOM   3989  CG  GLU B 206      54.979 156.892  46.103  1.00 28.61           C  
ATOM   3990  CD  GLU B 206      56.428 156.444  46.202  1.00 29.57           C  
ATOM   3991  OE1 GLU B 206      56.944 155.838  45.228  1.00 28.84           O  
ATOM   3992  OE2 GLU B 206      57.048 156.740  47.246  1.00 31.19           O  
ATOM   3993  N   PHE B 207      51.780 154.833  43.883  1.00 26.49           N  
ATOM   3994  CA  PHE B 207      51.088 153.763  43.214  1.00 27.00           C  
ATOM   3995  C   PHE B 207      51.916 153.304  42.041  1.00 28.33           C  
ATOM   3996  O   PHE B 207      52.729 154.064  41.475  1.00 28.07           O  
ATOM   3997  CB  PHE B 207      49.771 154.262  42.637  1.00 26.27           C  
ATOM   3998  CG  PHE B 207      48.801 154.751  43.654  1.00 26.59           C  
ATOM   3999  CD1 PHE B 207      48.765 156.097  44.015  1.00 22.89           C  
ATOM   4000  CD2 PHE B 207      47.900 153.880  44.243  1.00 23.70           C  
ATOM   4001  CE1 PHE B 207      47.843 156.572  44.931  1.00 23.03           C  
ATOM   4002  CE2 PHE B 207      46.945 154.377  45.179  1.00 25.01           C  
ATOM   4003  CZ  PHE B 207      46.925 155.722  45.506  1.00 21.76           C  
ATOM   4004  N   THR B 208      51.691 152.065  41.646  1.00 29.34           N  
ATOM   4005  CA  THR B 208      52.116 151.619  40.349  1.00 32.02           C  
ATOM   4006  C   THR B 208      50.854 151.456  39.502  1.00 34.18           C  
ATOM   4007  O   THR B 208      49.997 150.649  39.851  1.00 34.42           O  
ATOM   4008  CB  THR B 208      52.817 150.278  40.429  1.00 32.01           C  
ATOM   4009  OG1 THR B 208      54.081 150.428  41.095  1.00 32.37           O  
ATOM   4010  CG2 THR B 208      53.238 149.889  39.033  1.00 34.18           C  
ATOM   4011  N   LEU B 209      50.719 152.224  38.417  1.00 35.31           N  
ATOM   4012  CA  LEU B 209      49.556 152.086  37.536  1.00 37.72           C  
ATOM   4013  C   LEU B 209      50.030 151.438  36.241  1.00 39.35           C  
ATOM   4014  O   LEU B 209      50.813 152.037  35.490  1.00 39.51           O  
ATOM   4015  CB  LEU B 209      48.890 153.450  37.256  1.00 37.90           C  
ATOM   4016  CG  LEU B 209      48.636 154.342  38.481  1.00 36.61           C  
ATOM   4017  CD1 LEU B 209      47.939 155.646  38.061  1.00 36.77           C  
ATOM   4018  CD2 LEU B 209      47.800 153.605  39.518  1.00 32.70           C  
ATOM   4019  N   GLY B 210      49.586 150.196  36.013  1.00 41.01           N  
ATOM   4020  CA  GLY B 210      50.137 149.365  34.961  1.00 41.60           C  
ATOM   4021  C   GLY B 210      51.611 149.215  35.235  1.00 42.68           C  
ATOM   4022  O   GLY B 210      52.021 148.687  36.262  1.00 43.75           O  
ATOM   4023  N   SER B 211      52.434 149.728  34.340  1.00 43.03           N  
ATOM   4024  CA  SER B 211      53.870 149.605  34.537  1.00 43.19           C  
ATOM   4025  C   SER B 211      54.457 150.938  34.997  1.00 41.96           C  
ATOM   4026  O   SER B 211      55.658 151.044  35.265  1.00 42.28           O  
ATOM   4027  CB  SER B 211      54.501 149.188  33.220  1.00 43.95           C  
ATOM   4028  OG  SER B 211      53.718 149.727  32.159  1.00 47.15           O  
ATOM   4029  N   LYS B 212      53.601 151.946  35.104  1.00 40.73           N  
ATOM   4030  CA  LYS B 212      54.046 153.294  35.443  1.00 39.71           C  
ATOM   4031  C   LYS B 212      54.056 153.619  36.930  1.00 38.39           C  
ATOM   4032  O   LYS B 212      53.088 153.367  37.631  1.00 38.33           O  
ATOM   4033  CB  LYS B 212      53.176 154.319  34.740  1.00 39.98           C  
ATOM   4034  CG  LYS B 212      52.829 153.956  33.300  1.00 42.92           C  
ATOM   4035  CD  LYS B 212      53.815 154.512  32.322  1.00 46.46           C  
ATOM   4036  CE  LYS B 212      54.190 153.462  31.294  1.00 51.23           C  
ATOM   4037  NZ  LYS B 212      53.758 153.864  29.934  1.00 52.57           N  
ATOM   4038  N   LYS B 213      55.145 154.229  37.381  1.00 36.45           N  
ATOM   4039  CA  LYS B 213      55.303 154.664  38.754  1.00 34.59           C  
ATOM   4040  C   LYS B 213      54.700 156.064  38.908  1.00 33.76           C  
ATOM   4041  O   LYS B 213      55.033 156.967  38.138  1.00 32.99           O  
ATOM   4042  CB  LYS B 213      56.779 154.702  39.086  1.00 34.51           C  
ATOM   4043  CG  LYS B 213      57.105 154.179  40.431  1.00 34.59           C  
ATOM   4044  CD  LYS B 213      58.627 154.007  40.645  1.00 35.30           C  
ATOM   4045  CE  LYS B 213      58.879 154.100  42.130  1.00 33.30           C  
ATOM   4046  NZ  LYS B 213      60.255 154.354  42.550  1.00 32.69           N  
ATOM   4047  N   VAL B 214      53.749 156.223  39.835  1.00 31.43           N  
ATOM   4048  CA  VAL B 214      53.126 157.510  40.064  1.00 29.38           C  
ATOM   4049  C   VAL B 214      53.091 157.919  41.535  1.00 28.38           C  
ATOM   4050  O   VAL B 214      53.174 157.078  42.447  1.00 27.79           O  
ATOM   4051  CB  VAL B 214      51.713 157.654  39.414  1.00 28.76           C  
ATOM   4052  CG1 VAL B 214      51.635 156.943  38.095  1.00 30.32           C  
ATOM   4053  CG2 VAL B 214      50.655 157.158  40.294  1.00 30.94           C  
ATOM   4054  N   GLU B 215      53.011 159.220  41.760  1.00 25.96           N  
ATOM   4055  CA  GLU B 215      52.763 159.724  43.091  1.00 26.35           C  
ATOM   4056  C   GLU B 215      51.640 160.744  42.985  1.00 26.34           C  
ATOM   4057  O   GLU B 215      51.639 161.598  42.071  1.00 25.96           O  
ATOM   4058  CB  GLU B 215      54.031 160.333  43.695  1.00 25.15           C  
ATOM   4059  CG  GLU B 215      53.868 160.731  45.153  1.00 26.87           C  
ATOM   4060  CD  GLU B 215      55.201 160.777  45.892  1.00 32.06           C  
ATOM   4061  OE1 GLU B 215      55.232 161.315  47.016  1.00 31.28           O  
ATOM   4062  OE2 GLU B 215      56.229 160.277  45.351  1.00 32.73           O  
ATOM   4063  N   ILE B 216      50.645 160.616  43.856  1.00 24.85           N  
ATOM   4064  CA  ILE B 216      49.502 161.516  43.841  1.00 24.20           C  
ATOM   4065  C   ILE B 216      49.449 162.115  45.219  1.00 25.50           C  
ATOM   4066  O   ILE B 216      49.244 161.389  46.222  1.00 26.16           O  
ATOM   4067  CB  ILE B 216      48.172 160.765  43.504  1.00 23.59           C  
ATOM   4068  CG1 ILE B 216      48.305 160.008  42.187  1.00 24.58           C  
ATOM   4069  CG2 ILE B 216      46.997 161.704  43.435  1.00 23.75           C  
ATOM   4070  CD1 ILE B 216      47.178 159.008  41.820  1.00 24.71           C  
ATOM   4071  N   ALA B 217      49.634 163.421  45.295  1.00 24.52           N  
ATOM   4072  CA  ALA B 217      49.592 164.128  46.544  1.00 25.10           C  
ATOM   4073  C   ALA B 217      48.323 164.970  46.576  1.00 26.64           C  
ATOM   4074  O   ALA B 217      47.836 165.434  45.517  1.00 26.69           O  
ATOM   4075  CB  ALA B 217      50.811 165.010  46.674  1.00 25.30           C  
ATOM   4076  N   GLN B 218      47.757 165.166  47.762  1.00 26.28           N  
ATOM   4077  CA  GLN B 218      46.556 165.961  47.843  1.00 27.27           C  
ATOM   4078  C   GLN B 218      46.774 167.030  48.899  1.00 28.10           C  
ATOM   4079  O   GLN B 218      47.412 166.781  49.920  1.00 28.45           O  
ATOM   4080  CB  GLN B 218      45.314 165.098  48.148  1.00 27.25           C  
ATOM   4081  CG  GLN B 218      43.931 165.875  48.073  1.00 26.12           C  
ATOM   4082  CD  GLN B 218      42.767 164.936  47.989  1.00 29.17           C  
ATOM   4083  OE1 GLN B 218      42.887 163.763  48.346  1.00 27.11           O  
ATOM   4084  NE2 GLN B 218      41.649 165.417  47.461  1.00 27.47           N  
ATOM   4085  N   VAL B 219      46.297 168.233  48.638  1.00 28.52           N  
ATOM   4086  CA  VAL B 219      46.292 169.293  49.645  1.00 30.35           C  
ATOM   4087  C   VAL B 219      44.913 169.956  49.657  1.00 31.38           C  
ATOM   4088  O   VAL B 219      44.280 170.130  48.612  1.00 32.17           O  
ATOM   4089  CB  VAL B 219      47.321 170.393  49.375  1.00 30.77           C  
ATOM   4090  CG1 VAL B 219      48.668 169.904  49.635  1.00 33.46           C  
ATOM   4091  CG2 VAL B 219      47.266 170.851  47.964  1.00 32.40           C  
ATOM   4092  N   ASN B 220      44.439 170.296  50.840  1.00 31.82           N  
ATOM   4093  CA  ASN B 220      43.133 170.893  50.978  1.00 33.01           C  
ATOM   4094  C   ASN B 220      43.349 172.387  51.081  1.00 33.65           C  
ATOM   4095  O   ASN B 220      44.336 172.814  51.662  1.00 32.67           O  
ATOM   4096  CB  ASN B 220      42.477 170.419  52.271  1.00 32.43           C  
ATOM   4097  CG  ASN B 220      41.824 169.066  52.128  1.00 31.91           C  
ATOM   4098  OD1 ASN B 220      41.641 168.570  51.006  1.00 31.52           O  
ATOM   4099  ND2 ASN B 220      41.469 168.448  53.273  1.00 28.07           N  
ATOM   4100  N   THR B 221      42.417 173.166  50.539  1.00 35.48           N  
ATOM   4101  CA  THR B 221      42.535 174.626  50.555  1.00 37.67           C  
ATOM   4102  C   THR B 221      41.153 175.266  50.501  1.00 38.79           C  
ATOM   4103  O   THR B 221      40.179 174.665  50.042  1.00 38.70           O  
ATOM   4104  CB  THR B 221      43.441 175.148  49.364  1.00 37.76           C  
ATOM   4105  OG1 THR B 221      43.640 176.572  49.475  1.00 38.50           O  
ATOM   4106  CG2 THR B 221      42.738 174.997  48.020  1.00 37.08           C  
ATOM   4107  N   VAL B 222      41.061 176.484  51.004  1.00 41.26           N  
ATOM   4108  CA  VAL B 222      39.854 177.263  50.768  1.00 43.93           C  
ATOM   4109  C   VAL B 222      40.023 178.282  49.634  1.00 45.63           C  
ATOM   4110  O   VAL B 222      39.091 179.036  49.339  1.00 47.26           O  
ATOM   4111  CB  VAL B 222      39.352 177.924  52.054  1.00 44.05           C  
ATOM   4112  CG1 VAL B 222      38.996 176.835  53.077  1.00 44.15           C  
ATOM   4113  CG2 VAL B 222      40.386 178.917  52.619  1.00 43.75           C  
ATOM   4114  N   ASP B 223      41.192 178.272  48.981  1.00 46.87           N  
ATOM   4115  CA  ASP B 223      41.544 179.236  47.906  1.00 47.34           C  
ATOM   4116  C   ASP B 223      42.708 178.696  47.081  1.00 46.95           C  
ATOM   4117  O   ASP B 223      43.883 178.882  47.450  1.00 46.99           O  
ATOM   4118  CB  ASP B 223      41.964 180.603  48.488  1.00 47.63           C  
ATOM   4119  CG  ASP B 223      42.034 181.720  47.413  1.00 50.18           C  
ATOM   4120  OD1 ASP B 223      42.280 182.907  47.777  1.00 51.81           O  
ATOM   4121  OD2 ASP B 223      41.821 181.509  46.194  1.00 50.32           O  
ATOM   4122  N   ILE B 224      42.365 178.075  45.955  1.00 47.11           N  
ATOM   4123  CA  ILE B 224      43.296 177.413  45.058  1.00 47.61           C  
ATOM   4124  C   ILE B 224      44.359 178.406  44.566  1.00 48.77           C  
ATOM   4125  O   ILE B 224      45.526 178.050  44.422  1.00 49.17           O  
ATOM   4126  CB  ILE B 224      42.493 176.796  43.879  1.00 47.28           C  
ATOM   4127  CG1 ILE B 224      41.758 175.533  44.323  1.00 47.24           C  
ATOM   4128  CG2 ILE B 224      43.374 176.509  42.687  1.00 46.43           C  
ATOM   4129  CD1 ILE B 224      40.848 174.919  43.246  1.00 43.69           C  
ATOM   4130  N   GLU B 225      43.957 179.667  44.385  1.00 49.90           N  
ATOM   4131  CA  GLU B 225      44.874 180.761  44.024  1.00 50.84           C  
ATOM   4132  C   GLU B 225      46.095 180.878  44.913  1.00 50.63           C  
ATOM   4133  O   GLU B 225      47.207 181.034  44.423  1.00 50.62           O  
ATOM   4134  CB  GLU B 225      44.154 182.111  44.006  1.00 50.94           C  
ATOM   4135  CG  GLU B 225      43.642 182.608  42.662  1.00 54.33           C  
ATOM   4136  CD  GLU B 225      43.805 181.636  41.504  1.00 59.20           C  
ATOM   4137  OE1 GLU B 225      42.814 180.942  41.170  1.00 61.10           O  
ATOM   4138  OE2 GLU B 225      44.906 181.599  40.895  1.00 61.01           O  
ATOM   4139  N   ASP B 226      45.901 180.765  46.221  1.00 51.21           N  
ATOM   4140  CA  ASP B 226      47.023 180.860  47.158  1.00 51.45           C  
ATOM   4141  C   ASP B 226      47.976 179.658  47.121  1.00 50.24           C  
ATOM   4142  O   ASP B 226      49.050 179.690  47.728  1.00 51.09           O  
ATOM   4143  CB  ASP B 226      46.533 181.098  48.590  1.00 52.25           C  
ATOM   4144  CG  ASP B 226      46.586 182.577  48.991  1.00 57.36           C  
ATOM   4145  OD1 ASP B 226      46.812 183.454  48.105  1.00 61.42           O  
ATOM   4146  OD2 ASP B 226      46.394 182.966  50.178  1.00 62.85           O  
ATOM   4147  N   VAL B 227      47.595 178.594  46.432  1.00 48.17           N  
ATOM   4148  CA  VAL B 227      48.535 177.516  46.221  1.00 46.24           C  
ATOM   4149  C   VAL B 227      49.154 177.736  44.859  1.00 45.29           C  
ATOM   4150  O   VAL B 227      50.362 177.611  44.700  1.00 44.19           O  
ATOM   4151  CB  VAL B 227      47.851 176.150  46.269  1.00 46.20           C  
ATOM   4152  CG1 VAL B 227      48.888 175.028  46.173  1.00 45.22           C  
ATOM   4153  CG2 VAL B 227      47.023 176.040  47.533  1.00 45.33           C  
ATOM   4154  N   LYS B 228      48.304 178.099  43.897  1.00 44.08           N  
ATOM   4155  CA  LYS B 228      48.695 178.288  42.513  1.00 43.66           C  
ATOM   4156  C   LYS B 228      49.806 179.335  42.327  1.00 43.54           C  
ATOM   4157  O   LYS B 228      50.579 179.260  41.381  1.00 43.01           O  
ATOM   4158  CB  LYS B 228      47.469 178.643  41.664  1.00 44.02           C  
ATOM   4159  CG  LYS B 228      47.632 178.286  40.197  1.00 45.80           C  
ATOM   4160  CD  LYS B 228      46.483 178.728  39.303  1.00 47.66           C  
ATOM   4161  CE  LYS B 228      46.985 178.721  37.861  1.00 48.18           C  
ATOM   4162  NZ  LYS B 228      45.886 178.754  36.850  1.00 51.46           N  
ATOM   4163  N   LYS B 229      49.904 180.285  43.256  1.00 42.90           N  
ATOM   4164  CA  LYS B 229      50.881 181.353  43.173  1.00 43.03           C  
ATOM   4165  C   LYS B 229      52.258 180.820  43.545  1.00 42.45           C  
ATOM   4166  O   LYS B 229      53.287 181.491  43.344  1.00 42.18           O  
ATOM   4167  CB  LYS B 229      50.493 182.479  44.133  1.00 43.91           C  
ATOM   4168  CG  LYS B 229      50.290 182.028  45.580  1.00 46.62           C  
ATOM   4169  CD  LYS B 229      50.415 183.162  46.589  1.00 52.41           C  
ATOM   4170  CE  LYS B 229      51.329 182.784  47.769  1.00 54.86           C  
ATOM   4171  NZ  LYS B 229      50.588 182.075  48.871  1.00 55.68           N  
ATOM   4172  N   ARG B 230      52.294 179.607  44.097  1.00 40.19           N  
ATOM   4173  CA  ARG B 230      53.565 179.028  44.461  1.00 38.37           C  
ATOM   4174  C   ARG B 230      53.952 177.975  43.446  1.00 36.98           C  
ATOM   4175  O   ARG B 230      54.811 177.132  43.718  1.00 36.66           O  
ATOM   4176  CB  ARG B 230      53.494 178.441  45.866  1.00 39.23           C  
ATOM   4177  CG  ARG B 230      52.773 179.347  46.877  1.00 40.40           C  
ATOM   4178  CD  ARG B 230      52.441 178.642  48.187  1.00 40.63           C  
ATOM   4179  NE  ARG B 230      53.660 178.291  48.896  1.00 40.87           N  
ATOM   4180  CZ  ARG B 230      53.690 177.772  50.119  1.00 41.47           C  
ATOM   4181  NH1 ARG B 230      54.858 177.499  50.691  1.00 39.41           N  
ATOM   4182  NH2 ARG B 230      52.551 177.532  50.766  1.00 42.25           N  
ATOM   4183  N   GLN B 231      53.343 178.042  42.269  1.00 35.14           N  
ATOM   4184  CA  GLN B 231      53.553 177.024  41.260  1.00 34.29           C  
ATOM   4185  C   GLN B 231      55.019 176.724  40.918  1.00 34.41           C  
ATOM   4186  O   GLN B 231      55.408 175.552  40.851  1.00 34.85           O  
ATOM   4187  CB  GLN B 231      52.754 177.313  39.989  1.00 34.28           C  
ATOM   4188  CG  GLN B 231      52.964 176.289  38.890  1.00 31.60           C  
ATOM   4189  CD  GLN B 231      51.909 176.338  37.853  1.00 31.27           C  
ATOM   4190  OE1 GLN B 231      50.861 176.935  38.071  1.00 36.05           O  
ATOM   4191  NE2 GLN B 231      52.144 175.686  36.729  1.00 31.29           N  
ATOM   4192  N   ALA B 232      55.835 177.761  40.727  1.00 32.68           N  
ATOM   4193  CA  ALA B 232      57.225 177.548  40.348  1.00 31.21           C  
ATOM   4194  C   ALA B 232      57.980 176.801  41.442  1.00 31.07           C  
ATOM   4195  O   ALA B 232      58.807 175.925  41.161  1.00 30.94           O  
ATOM   4196  CB  ALA B 232      57.924 178.899  40.022  1.00 30.88           C  
ATOM   4197  N   GLU B 233      57.701 177.148  42.690  1.00 30.90           N  
ATOM   4198  CA  GLU B 233      58.340 176.486  43.816  1.00 31.70           C  
ATOM   4199  C   GLU B 233      57.804 175.048  43.921  1.00 31.25           C  
ATOM   4200  O   GLU B 233      58.556 174.118  44.178  1.00 31.16           O  
ATOM   4201  CB  GLU B 233      58.067 177.255  45.099  1.00 32.39           C  
ATOM   4202  CG  GLU B 233      58.766 178.617  45.204  1.00 36.69           C  
ATOM   4203  CD  GLU B 233      58.296 179.659  44.172  1.00 41.56           C  
ATOM   4204  OE1 GLU B 233      59.187 180.409  43.674  1.00 46.70           O  
ATOM   4205  OE2 GLU B 233      57.072 179.731  43.829  1.00 39.67           O  
ATOM   4206  N   LEU B 234      56.505 174.878  43.681  1.00 30.91           N  
ATOM   4207  CA  LEU B 234      55.910 173.555  43.651  1.00 31.51           C  
ATOM   4208  C   LEU B 234      56.516 172.662  42.562  1.00 31.48           C  
ATOM   4209  O   LEU B 234      56.845 171.512  42.848  1.00 32.05           O  
ATOM   4210  CB  LEU B 234      54.397 173.633  43.502  1.00 31.01           C  
ATOM   4211  CG  LEU B 234      53.733 174.154  44.776  1.00 32.66           C  
ATOM   4212  CD1 LEU B 234      52.353 174.676  44.411  1.00 35.17           C  
ATOM   4213  CD2 LEU B 234      53.647 173.069  45.857  1.00 31.97           C  
ATOM   4214  N   GLU B 235      56.726 173.197  41.347  1.00 30.39           N  
ATOM   4215  CA  GLU B 235      57.279 172.400  40.244  1.00 29.15           C  
ATOM   4216  C   GLU B 235      58.720 172.046  40.528  1.00 27.82           C  
ATOM   4217  O   GLU B 235      59.184 170.985  40.114  1.00 29.02           O  
ATOM   4218  CB  GLU B 235      57.213 173.149  38.900  1.00 29.92           C  
ATOM   4219  CG  GLU B 235      55.816 173.386  38.372  1.00 30.67           C  
ATOM   4220  CD  GLU B 235      55.827 173.758  36.895  1.00 32.45           C  
ATOM   4221  OE1 GLU B 235      56.912 173.654  36.248  1.00 31.69           O  
ATOM   4222  OE2 GLU B 235      54.745 174.134  36.393  1.00 32.42           O  
ATOM   4223  N   ALA B 236      59.436 172.929  41.216  1.00 26.34           N  
ATOM   4224  CA  ALA B 236      60.793 172.624  41.631  1.00 26.60           C  
ATOM   4225  C   ALA B 236      60.868 171.397  42.576  1.00 27.10           C  
ATOM   4226  O   ALA B 236      61.654 170.494  42.312  1.00 27.08           O  
ATOM   4227  CB  ALA B 236      61.488 173.839  42.259  1.00 25.64           C  
ATOM   4228  N   VAL B 237      60.051 171.344  43.636  1.00 27.08           N  
ATOM   4229  CA  VAL B 237      60.148 170.180  44.556  1.00 27.57           C  
ATOM   4230  C   VAL B 237      59.547 168.921  43.954  1.00 27.53           C  
ATOM   4231  O   VAL B 237      60.087 167.831  44.127  1.00 28.98           O  
ATOM   4232  CB  VAL B 237      59.628 170.470  45.970  1.00 26.90           C  
ATOM   4233  CG1 VAL B 237      60.507 171.511  46.589  1.00 28.76           C  
ATOM   4234  CG2 VAL B 237      58.139 170.931  45.984  1.00 26.27           C  
ATOM   4235  N   ILE B 238      58.478 169.093  43.179  1.00 27.20           N  
ATOM   4236  CA  ILE B 238      57.889 167.981  42.467  1.00 26.41           C  
ATOM   4237  C   ILE B 238      58.834 167.316  41.458  1.00 27.07           C  
ATOM   4238  O   ILE B 238      58.983 166.064  41.448  1.00 26.26           O  
ATOM   4239  CB  ILE B 238      56.601 168.395  41.782  1.00 26.38           C  
ATOM   4240  CG1 ILE B 238      55.488 168.597  42.799  1.00 26.32           C  
ATOM   4241  CG2 ILE B 238      56.168 167.353  40.770  1.00 22.50           C  
ATOM   4242  CD1 ILE B 238      54.212 169.192  42.165  1.00 25.02           C  
ATOM   4243  N   SER B 239      59.511 168.127  40.640  1.00 26.47           N  
ATOM   4244  CA  SER B 239      60.368 167.540  39.607  1.00 26.86           C  
ATOM   4245  C   SER B 239      61.608 166.923  40.254  1.00 26.40           C  
ATOM   4246  O   SER B 239      62.159 165.985  39.729  1.00 25.24           O  
ATOM   4247  CB  SER B 239      60.787 168.586  38.572  1.00 26.93           C  
ATOM   4248  OG  SER B 239      61.554 169.545  39.256  1.00 30.61           O  
ATOM   4249  N   LYS B 240      62.026 167.451  41.398  1.00 27.34           N  
ATOM   4250  CA  LYS B 240      63.061 166.770  42.190  1.00 29.68           C  
ATOM   4251  C   LYS B 240      62.635 165.327  42.638  1.00 28.89           C  
ATOM   4252  O   LYS B 240      63.379 164.387  42.459  1.00 29.11           O  
ATOM   4253  CB  LYS B 240      63.443 167.615  43.394  1.00 29.87           C  
ATOM   4254  CG  LYS B 240      64.496 166.985  44.277  1.00 33.56           C  
ATOM   4255  CD  LYS B 240      65.302 168.064  44.966  1.00 40.28           C  
ATOM   4256  CE  LYS B 240      64.840 168.310  46.397  1.00 44.60           C  
ATOM   4257  NZ  LYS B 240      65.957 167.937  47.354  1.00 47.94           N  
ATOM   4258  N   VAL B 241      61.415 165.165  43.149  1.00 29.19           N  
ATOM   4259  CA  VAL B 241      60.880 163.823  43.471  1.00 27.60           C  
ATOM   4260  C   VAL B 241      60.699 162.916  42.241  1.00 28.15           C  
ATOM   4261  O   VAL B 241      61.026 161.689  42.251  1.00 28.14           O  
ATOM   4262  CB  VAL B 241      59.528 163.941  44.246  1.00 27.61           C  
ATOM   4263  CG1 VAL B 241      58.911 162.573  44.510  1.00 28.53           C  
ATOM   4264  CG2 VAL B 241      59.720 164.694  45.575  1.00 27.40           C  
ATOM   4265  N   VAL B 242      60.176 163.492  41.164  1.00 27.70           N  
ATOM   4266  CA  VAL B 242      60.058 162.762  39.901  1.00 27.81           C  
ATOM   4267  C   VAL B 242      61.389 162.101  39.461  1.00 28.02           C  
ATOM   4268  O   VAL B 242      61.413 160.920  39.112  1.00 28.88           O  
ATOM   4269  CB  VAL B 242      59.445 163.676  38.766  1.00 27.79           C  
ATOM   4270  CG1 VAL B 242      59.696 163.094  37.367  1.00 27.33           C  
ATOM   4271  CG2 VAL B 242      57.971 163.863  39.001  1.00 26.33           C  
ATOM   4272  N   ALA B 243      62.479 162.855  39.505  1.00 27.72           N  
ATOM   4273  CA  ALA B 243      63.819 162.349  39.198  1.00 28.04           C  
ATOM   4274  C   ALA B 243      64.301 161.299  40.228  1.00 29.18           C  
ATOM   4275  O   ALA B 243      64.735 160.210  39.844  1.00 29.35           O  
ATOM   4276  CB  ALA B 243      64.816 163.514  39.146  1.00 27.60           C  
ATOM   4277  N   GLU B 244      64.178 161.630  41.513  1.00 29.41           N  
ATOM   4278  CA  GLU B 244      64.697 160.799  42.581  1.00 30.73           C  
ATOM   4279  C   GLU B 244      64.007 159.440  42.611  1.00 30.68           C  
ATOM   4280  O   GLU B 244      64.681 158.430  42.757  1.00 30.43           O  
ATOM   4281  CB  GLU B 244      64.557 161.467  43.947  1.00 30.80           C  
ATOM   4282  CG  GLU B 244      65.517 162.607  44.200  1.00 34.96           C  
ATOM   4283  CD  GLU B 244      65.165 163.396  45.453  1.00 39.03           C  
ATOM   4284  OE1 GLU B 244      66.079 163.976  46.070  1.00 42.97           O  
ATOM   4285  OE2 GLU B 244      63.978 163.434  45.844  1.00 40.99           O  
ATOM   4286  N   LYS B 245      62.692 159.408  42.415  1.00 30.58           N  
ATOM   4287  CA  LYS B 245      61.946 158.131  42.489  1.00 30.44           C  
ATOM   4288  C   LYS B 245      61.696 157.507  41.132  1.00 30.38           C  
ATOM   4289  O   LYS B 245      60.989 156.497  41.038  1.00 29.70           O  
ATOM   4290  CB  LYS B 245      60.606 158.311  43.202  1.00 29.81           C  
ATOM   4291  CG  LYS B 245      60.739 158.869  44.630  1.00 31.22           C  
ATOM   4292  CD  LYS B 245      59.371 158.835  45.339  1.00 31.54           C  
ATOM   4293  CE  LYS B 245      59.447 159.496  46.711  1.00 27.46           C  
ATOM   4294  NZ  LYS B 245      58.085 159.346  47.328  1.00 29.46           N  
ATOM   4295  N   ASN B 246      62.254 158.109  40.072  1.00 30.08           N  
ATOM   4296  CA  ASN B 246      61.983 157.647  38.717  1.00 29.79           C  
ATOM   4297  C   ASN B 246      60.503 157.563  38.390  1.00 28.91           C  
ATOM   4298  O   ASN B 246      60.056 156.591  37.775  1.00 28.70           O  
ATOM   4299  CB  ASN B 246      62.717 156.331  38.393  1.00 31.26           C  
ATOM   4300  CG  ASN B 246      64.184 156.390  38.778  1.00 36.42           C  
ATOM   4301  OD1 ASN B 246      64.990 157.090  38.134  1.00 43.38           O  
ATOM   4302  ND2 ASN B 246      64.543 155.698  39.863  1.00 42.38           N  
ATOM   4303  N   LEU B 247      59.738 158.588  38.761  1.00 27.60           N  
ATOM   4304  CA  LEU B 247      58.305 158.587  38.482  1.00 28.31           C  
ATOM   4305  C   LEU B 247      57.996 158.853  37.028  1.00 29.65           C  
ATOM   4306  O   LEU B 247      58.704 159.621  36.366  1.00 29.96           O  
ATOM   4307  CB  LEU B 247      57.601 159.667  39.332  1.00 28.08           C  
ATOM   4308  CG  LEU B 247      57.820 159.551  40.831  1.00 27.80           C  
ATOM   4309  CD1 LEU B 247      57.131 160.674  41.514  1.00 28.80           C  
ATOM   4310  CD2 LEU B 247      57.260 158.188  41.300  1.00 27.17           C  
ATOM   4311  N   ASP B 248      56.911 158.276  36.534  1.00 30.26           N  
ATOM   4312  CA  ASP B 248      56.387 158.666  35.239  1.00 30.70           C  
ATOM   4313  C   ASP B 248      55.439 159.841  35.401  1.00 30.31           C  
ATOM   4314  O   ASP B 248      55.191 160.585  34.448  1.00 30.07           O  
ATOM   4315  CB  ASP B 248      55.682 157.478  34.591  1.00 31.35           C  
ATOM   4316  CG  ASP B 248      56.639 156.301  34.387  1.00 35.74           C  
ATOM   4317  OD1 ASP B 248      57.510 156.386  33.486  1.00 37.94           O  
ATOM   4318  OD2 ASP B 248      56.681 155.297  35.134  1.00 37.33           O  
ATOM   4319  N   LEU B 249      54.876 159.985  36.608  1.00 29.40           N  
ATOM   4320  CA  LEU B 249      53.957 161.096  36.902  1.00 27.92           C  
ATOM   4321  C   LEU B 249      53.935 161.451  38.380  1.00 27.95           C  
ATOM   4322  O   LEU B 249      53.819 160.585  39.260  1.00 26.37           O  
ATOM   4323  CB  LEU B 249      52.542 160.742  36.449  1.00 27.73           C  
ATOM   4324  CG  LEU B 249      51.398 161.714  36.688  1.00 28.54           C  
ATOM   4325  CD1 LEU B 249      51.563 163.005  35.832  1.00 26.20           C  
ATOM   4326  CD2 LEU B 249      50.083 161.004  36.359  1.00 29.16           C  
ATOM   4327  N   PHE B 250      54.032 162.734  38.661  1.00 27.11           N  
ATOM   4328  CA  PHE B 250      53.613 163.233  39.938  1.00 27.22           C  
ATOM   4329  C   PHE B 250      52.392 164.086  39.636  1.00 28.47           C  
ATOM   4330  O   PHE B 250      52.468 164.968  38.795  1.00 28.54           O  
ATOM   4331  CB  PHE B 250      54.720 164.044  40.586  1.00 26.04           C  
ATOM   4332  CG  PHE B 250      54.477 164.384  42.060  1.00 27.98           C  
ATOM   4333  CD1 PHE B 250      53.488 165.304  42.430  1.00 26.52           C  
ATOM   4334  CD2 PHE B 250      55.269 163.807  43.076  1.00 25.74           C  
ATOM   4335  CE1 PHE B 250      53.258 165.615  43.795  1.00 26.57           C  
ATOM   4336  CE2 PHE B 250      55.059 164.133  44.409  1.00 24.05           C  
ATOM   4337  CZ  PHE B 250      54.033 165.040  44.769  1.00 22.98           C  
ATOM   4338  N   LEU B 251      51.271 163.804  40.312  1.00 27.91           N  
ATOM   4339  CA  LEU B 251      50.073 164.592  40.203  1.00 27.16           C  
ATOM   4340  C   LEU B 251      49.752 165.212  41.549  1.00 28.30           C  
ATOM   4341  O   LEU B 251      49.579 164.499  42.537  1.00 27.98           O  
ATOM   4342  CB  LEU B 251      48.903 163.722  39.721  1.00 27.43           C  
ATOM   4343  CG  LEU B 251      47.492 164.340  39.687  1.00 27.24           C  
ATOM   4344  CD1 LEU B 251      47.403 165.388  38.606  1.00 28.28           C  
ATOM   4345  CD2 LEU B 251      46.437 163.269  39.455  1.00 26.45           C  
ATOM   4346  N   LEU B 252      49.706 166.546  41.608  1.00 28.28           N  
ATOM   4347  CA  LEU B 252      49.284 167.236  42.814  1.00 29.24           C  
ATOM   4348  C   LEU B 252      47.838 167.632  42.620  1.00 29.78           C  
ATOM   4349  O   LEU B 252      47.503 168.221  41.594  1.00 31.45           O  
ATOM   4350  CB  LEU B 252      50.122 168.489  43.057  1.00 28.22           C  
ATOM   4351  CG  LEU B 252      49.767 169.358  44.273  1.00 28.11           C  
ATOM   4352  CD1 LEU B 252      50.051 168.678  45.629  1.00 28.24           C  
ATOM   4353  CD2 LEU B 252      50.535 170.651  44.230  1.00 25.26           C  
ATOM   4354  N   VAL B 253      46.989 167.335  43.601  1.00 28.94           N  
ATOM   4355  CA  VAL B 253      45.559 167.549  43.508  1.00 28.17           C  
ATOM   4356  C   VAL B 253      45.252 168.582  44.569  1.00 29.48           C  
ATOM   4357  O   VAL B 253      45.314 168.297  45.771  1.00 30.33           O  
ATOM   4358  CB  VAL B 253      44.800 166.234  43.807  1.00 28.54           C  
ATOM   4359  CG1 VAL B 253      43.235 166.453  43.861  1.00 27.17           C  
ATOM   4360  CG2 VAL B 253      45.157 165.173  42.770  1.00 25.60           C  
ATOM   4361  N   ILE B 254      44.994 169.815  44.144  1.00 30.68           N  
ATOM   4362  CA  ILE B 254      44.783 170.900  45.081  1.00 31.46           C  
ATOM   4363  C   ILE B 254      43.285 171.056  45.240  1.00 32.74           C  
ATOM   4364  O   ILE B 254      42.605 171.472  44.321  1.00 33.51           O  
ATOM   4365  CB  ILE B 254      45.414 172.178  44.544  1.00 31.87           C  
ATOM   4366  CG1 ILE B 254      46.919 171.966  44.321  1.00 31.62           C  
ATOM   4367  CG2 ILE B 254      45.129 173.365  45.480  1.00 30.00           C  
ATOM   4368  CD1 ILE B 254      47.533 172.920  43.286  1.00 29.64           C  
ATOM   4369  N   THR B 255      42.764 170.727  46.412  1.00 33.66           N  
ATOM   4370  CA  THR B 255      41.334 170.493  46.547  1.00 34.86           C  
ATOM   4371  C   THR B 255      40.708 171.681  47.238  1.00 35.76           C  
ATOM   4372  O   THR B 255      41.117 172.069  48.317  1.00 35.73           O  
ATOM   4373  CB  THR B 255      41.051 169.172  47.327  1.00 34.58           C  
ATOM   4374  OG1 THR B 255      41.454 168.053  46.525  1.00 35.50           O  
ATOM   4375  CG2 THR B 255      39.554 168.925  47.435  1.00 35.02           C  
ATOM   4376  N   ASP B 256      39.743 172.286  46.582  1.00 37.65           N  
ATOM   4377  CA  ASP B 256      39.001 173.357  47.208  1.00 40.45           C  
ATOM   4378  C   ASP B 256      37.918 172.693  48.018  1.00 40.96           C  
ATOM   4379  O   ASP B 256      36.985 172.109  47.461  1.00 41.13           O  
ATOM   4380  CB  ASP B 256      38.386 174.265  46.153  1.00 41.02           C  
ATOM   4381  CG  ASP B 256      37.776 175.522  46.747  1.00 43.76           C  
ATOM   4382  OD1 ASP B 256      37.596 176.478  45.958  1.00 47.50           O  
ATOM   4383  OD2 ASP B 256      37.430 175.646  47.951  1.00 44.15           O  
ATOM   4384  N   ILE B 257      38.040 172.787  49.334  1.00 42.46           N  
ATOM   4385  CA  ILE B 257      37.106 172.097  50.217  1.00 44.31           C  
ATOM   4386  C   ILE B 257      35.746 172.805  50.331  1.00 45.98           C  
ATOM   4387  O   ILE B 257      34.825 172.282  50.953  1.00 47.45           O  
ATOM   4388  CB  ILE B 257      37.733 171.898  51.594  1.00 43.75           C  
ATOM   4389  CG1 ILE B 257      37.806 173.220  52.349  1.00 43.20           C  
ATOM   4390  CG2 ILE B 257      39.107 171.341  51.428  1.00 43.19           C  
ATOM   4391  CD1 ILE B 257      38.364 173.099  53.750  1.00 41.72           C  
ATOM   4392  N   LEU B 258      35.627 173.986  49.728  1.00 47.66           N  
ATOM   4393  CA  LEU B 258      34.355 174.688  49.674  1.00 48.68           C  
ATOM   4394  C   LEU B 258      33.598 174.336  48.410  1.00 48.26           C  
ATOM   4395  O   LEU B 258      32.364 174.194  48.423  1.00 49.88           O  
ATOM   4396  CB  LEU B 258      34.570 176.193  49.730  1.00 48.94           C  
ATOM   4397  CG  LEU B 258      35.279 176.675  50.993  1.00 51.11           C  
ATOM   4398  CD1 LEU B 258      35.730 178.138  50.859  1.00 53.18           C  
ATOM   4399  CD2 LEU B 258      34.373 176.483  52.204  1.00 52.13           C  
ATOM   4400  N   GLU B 259      34.318 174.189  47.315  1.00 46.40           N  
ATOM   4401  CA  GLU B 259      33.633 174.042  46.052  1.00 45.26           C  
ATOM   4402  C   GLU B 259      33.629 172.622  45.562  1.00 43.66           C  
ATOM   4403  O   GLU B 259      32.975 172.293  44.560  1.00 43.42           O  
ATOM   4404  CB  GLU B 259      34.251 174.977  45.017  1.00 45.84           C  
ATOM   4405  CG  GLU B 259      34.439 176.402  45.530  1.00 50.76           C  
ATOM   4406  CD  GLU B 259      33.150 177.217  45.630  1.00 57.14           C  
ATOM   4407  OE1 GLU B 259      33.233 178.349  46.172  1.00 60.74           O  
ATOM   4408  OE2 GLU B 259      32.063 176.760  45.172  1.00 58.67           O  
ATOM   4409  N   ASN B 260      34.376 171.783  46.271  1.00 42.26           N  
ATOM   4410  CA  ASN B 260      34.575 170.398  45.872  1.00 40.73           C  
ATOM   4411  C   ASN B 260      35.109 170.224  44.446  1.00 38.77           C  
ATOM   4412  O   ASN B 260      34.668 169.384  43.701  1.00 37.65           O  
ATOM   4413  CB  ASN B 260      33.338 169.532  46.174  1.00 41.30           C  
ATOM   4414  CG  ASN B 260      33.379 168.937  47.596  1.00 44.06           C  
ATOM   4415  OD1 ASN B 260      33.404 167.716  47.768  1.00 47.40           O  
ATOM   4416  ND2 ASN B 260      33.396 169.800  48.606  1.00 44.76           N  
ATOM   4417  N   ASP B 261      36.076 171.055  44.089  1.00 38.27           N  
ATOM   4418  CA  ASP B 261      36.790 170.915  42.819  1.00 37.23           C  
ATOM   4419  C   ASP B 261      38.253 170.948  43.126  1.00 35.10           C  
ATOM   4420  O   ASP B 261      38.675 171.531  44.122  1.00 33.63           O  
ATOM   4421  CB  ASP B 261      36.526 172.122  41.910  1.00 38.04           C  
ATOM   4422  CG  ASP B 261      35.087 172.254  41.533  1.00 40.35           C  
ATOM   4423  OD1 ASP B 261      34.605 173.407  41.568  1.00 45.41           O  
ATOM   4424  OD2 ASP B 261      34.371 171.278  41.190  1.00 40.81           O  
ATOM   4425  N   SER B 262      39.030 170.398  42.215  1.00 33.94           N  
ATOM   4426  CA  SER B 262      40.464 170.353  42.413  1.00 33.61           C  
ATOM   4427  C   SER B 262      41.230 170.891  41.230  1.00 32.86           C  
ATOM   4428  O   SER B 262      40.896 170.584  40.078  1.00 33.31           O  
ATOM   4429  CB  SER B 262      40.918 168.913  42.677  1.00 33.26           C  
ATOM   4430  OG  SER B 262      40.421 168.455  43.937  1.00 34.49           O  
ATOM   4431  N   LEU B 263      42.288 171.636  41.510  1.00 31.03           N  
ATOM   4432  CA  LEU B 263      43.240 171.973  40.454  1.00 30.90           C  
ATOM   4433  C   LEU B 263      44.327 170.914  40.417  1.00 30.67           C  
ATOM   4434  O   LEU B 263      44.987 170.697  41.417  1.00 30.48           O  
ATOM   4435  CB  LEU B 263      43.894 173.324  40.722  1.00 29.65           C  
ATOM   4436  CG  LEU B 263      44.818 173.785  39.582  1.00 30.54           C  
ATOM   4437  CD1 LEU B 263      44.042 174.166  38.302  1.00 28.08           C  
ATOM   4438  CD2 LEU B 263      45.678 174.976  40.053  1.00 30.67           C  
ATOM   4439  N   ALA B 264      44.503 170.261  39.275  1.00 30.16           N  
ATOM   4440  CA  ALA B 264      45.614 169.321  39.088  1.00 29.79           C  
ATOM   4441  C   ALA B 264      46.887 170.054  38.636  1.00 29.80           C  
ATOM   4442  O   ALA B 264      46.810 170.937  37.785  1.00 30.45           O  
ATOM   4443  CB  ALA B 264      45.245 168.324  38.035  1.00 29.21           C  
ATOM   4444  N   LEU B 265      48.039 169.685  39.182  1.00 28.62           N  
ATOM   4445  CA  LEU B 265      49.344 170.119  38.675  1.00 27.33           C  
ATOM   4446  C   LEU B 265      50.082 168.814  38.387  1.00 28.29           C  
ATOM   4447  O   LEU B 265      50.346 168.012  39.329  1.00 27.65           O
[truncated: 79,381 more chars]
