# Supplementary material for: The inorganic pyrophosphatases of microorganisms: a structural and functional review
Source: PeerJ. 2024 Jun 24;12:e17496. doi: 10.7717/peerj.17496 (PMC11210485; doi:10.7717/peerj.17496)
Supplement: Supplemental Information 1 [file peerj-12-17496-s001.zip › Supplementary Files/Family II models/4py9.pdb]

HEADER    UNKNOWN FUNCTION                        26-MAR-14   4PY9              
TITLE     CRYSTAL STRUCTURE OF AN EXOPOLYPHOSPHATASE-RELATED PROTEIN FROM       
TITLE    2 BACTEROIDES FRAGILIS. NORTHEAST STRUCTURAL GENOMICS TARGET BFR192    
COMPND    MOL_ID: 1;                                                            
COMPND   2 MOLECULE: PUTATIVE EXOPOLYPHOSPHATASE-RELATED PROTEIN;               
COMPND   3 CHAIN: A;                                                            
COMPND   4 ENGINEERED: YES                                                      
SOURCE    MOL_ID: 1;                                                            
SOURCE   2 ORGANISM_SCIENTIFIC: BACTEROIDES FRAGILIS;                           
SOURCE   3 ORGANISM_TAXID: 817;                                                 
SOURCE   4 GENE: BF3900;                                                        
SOURCE   5 EXPRESSION_SYSTEM: ESCHERICHIA COLI;                                 
SOURCE   6 EXPRESSION_SYSTEM_TAXID: 562;                                        
SOURCE   7 EXPRESSION_SYSTEM_VECTOR_TYPE: PLASMID;                              
SOURCE   8 EXPRESSION_SYSTEM_PLASMID: PET 21                                    
KEYWDS    STRUCTURAL GENOMICS, PSI-2, PROTEIN STRUCTURE INITIATIVE, NORTHEAST   
KEYWDS   2 STRUCTURAL GENOMICS CONSORTIUM, NESG, EXOPOLYPHOSPHATASE-RELATED     
KEYWDS   3 PROTEIN, UNKNOWN FUNCTION                                            
EXPDTA    X-RAY DIFFRACTION                                                     
AUTHOR    J.SEETHARAMAN,M.ABASHIDZE,H.WANG,H.JANJUA,E.L.FOOTE,R.XIAO,R.NAIR,    
AUTHOR   2 J.K.EVERETT,T.B.ACTON,B.ROST,G.T.MONTELIONE,L.TONG,J.F.HUNT,         
AUTHOR   3 NORTHEAST STRUCTURAL GENOMICS CONSORTIUM (NESG)                      
REVDAT   1   25-JUN-14 4PY9    0                                                
SPRSDE     25-JUN-14 4PY9      3DMA                                             
JRNL        AUTH   J.SEETHARAMAN,M.ABASHIDZE,H.WANG,H.JANJUA,E.L.FOOTE,R.XIAO,  
JRNL        AUTH 2 R.NAIR,J.K.EVERETT,T.B.ACTON,B.ROST,G.T.MONTELIONE,L.TONG,   
JRNL        AUTH 3 J.F.HUNT,NORTHEAST STRUCTURAL GENOMICS CONSORTIUM (NESG)     
JRNL        TITL   CRYSTAL STRUCTURE OF AN EXOPOLYPHOSPHATASE-RELATED PROTEIN   
JRNL        TITL 2 FROM BACTEROIDES FRAGILIS. NORTHEAST STRUCTURAL GENOMICS     
JRNL        TITL 3 TARGET BFR192                                                
JRNL        REF    TO BE PUBLISHED                                              
JRNL        REFN                                                                
REMARK   2                                                                      
REMARK   2 RESOLUTION.    2.25 ANGSTROMS.                                       
REMARK   3                                                                      
REMARK   3 REFINEMENT.                                                          
REMARK   3   PROGRAM     : REFMAC 5.7.0029                                      
REMARK   3   AUTHORS     : MURSHUDOV,VAGIN,DODSON                               
REMARK   3                                                                      
REMARK   3    REFINEMENT TARGET : MAXIMUM LIKELIHOOD                            
REMARK   3                                                                      
REMARK   3  DATA USED IN REFINEMENT.                                            
REMARK   3   RESOLUTION RANGE HIGH (ANGSTROMS) : 2.25                           
REMARK   3   RESOLUTION RANGE LOW  (ANGSTROMS) : 45.45                          
REMARK   3   DATA CUTOFF            (SIGMA(F)) : 0.000                          
REMARK   3   COMPLETENESS FOR RANGE        (%) : 91.0                           
REMARK   3   NUMBER OF REFLECTIONS             : 20515                          
REMARK   3                                                                      
REMARK   3  FIT TO DATA USED IN REFINEMENT.                                     
REMARK   3   CROSS-VALIDATION METHOD          : THROUGHOUT                      
REMARK   3   FREE R VALUE TEST SET SELECTION  : RANDOM                          
REMARK   3   R VALUE     (WORKING + TEST SET) : 0.235                           
REMARK   3   R VALUE            (WORKING SET) : 0.231                           
REMARK   3   FREE R VALUE                     : 0.264                           
REMARK   3   FREE R VALUE TEST SET SIZE   (%) : 9.300                           
REMARK   3   FREE R VALUE TEST SET COUNT      : 2105                            
REMARK   3                                                                      
REMARK   3  FIT IN THE HIGHEST RESOLUTION BIN.                                  
REMARK   3   TOTAL NUMBER OF BINS USED           : 20                           
REMARK   3   BIN RESOLUTION RANGE HIGH       (A) : 2.25                         
REMARK   3   BIN RESOLUTION RANGE LOW        (A) : 2.31                         
REMARK   3   REFLECTION IN BIN     (WORKING SET) : 1304                         
REMARK   3   BIN COMPLETENESS (WORKING+TEST) (%) : 79.52                        
REMARK   3   BIN R VALUE           (WORKING SET) : 0.2640                       
REMARK   3   BIN FREE R VALUE SET COUNT          : 133                          
REMARK   3   BIN FREE R VALUE                    : 0.2600                       
REMARK   3                                                                      
REMARK   3  NUMBER OF NON-HYDROGEN ATOMS USED IN REFINEMENT.                    
REMARK   3   PROTEIN ATOMS            : 2725                                    
REMARK   3   NUCLEIC ACID ATOMS       : 0                                       
REMARK   3   HETEROGEN ATOMS          : 24                                      
REMARK   3   SOLVENT ATOMS            : 109                                     
REMARK   3                                                                      
REMARK   3  B VALUES.                                                           
REMARK   3   FROM WILSON PLOT           (A**2) : NULL                           
REMARK   3   MEAN B VALUE      (OVERALL, A**2) : 48.29                          
REMARK   3   OVERALL ANISOTROPIC B VALUE.                                       
REMARK   3    B11 (A**2) : 1.65000                                              
REMARK   3    B22 (A**2) : 1.65000                                              
REMARK   3    B33 (A**2) : -5.34000                                             
REMARK   3    B12 (A**2) : 1.65000                                              
REMARK   3    B13 (A**2) : -0.00000                                             
REMARK   3    B23 (A**2) : -0.00000                                             
REMARK   3                                                                      
REMARK   3  ESTIMATED OVERALL COORDINATE ERROR.                                 
REMARK   3   ESU BASED ON R VALUE                            (A): 0.312         
REMARK   3   ESU BASED ON FREE R VALUE                       (A): 0.236         
REMARK   3   ESU BASED ON MAXIMUM LIKELIHOOD                 (A): 0.157         
REMARK   3   ESU FOR B VALUES BASED ON MAXIMUM LIKELIHOOD (A**2): 6.366         
REMARK   3                                                                      
REMARK   3 CORRELATION COEFFICIENTS.                                            
REMARK   3   CORRELATION COEFFICIENT FO-FC      : NULL                          
REMARK   3   CORRELATION COEFFICIENT FO-FC FREE : NULL                          
REMARK   3                                                                      
REMARK   3  RMS DEVIATIONS FROM IDEAL VALUES        COUNT    RMS    WEIGHT      
REMARK   3   BOND LENGTHS REFINED ATOMS        (A):  2799 ; 0.005 ; 0.019       
REMARK   3   BOND LENGTHS OTHERS               (A):  2633 ; 0.001 ; 0.020       
REMARK   3   BOND ANGLES REFINED ATOMS   (DEGREES):  3771 ; 1.218 ; 1.981       
REMARK   3   BOND ANGLES OTHERS          (DEGREES):  6081 ; 0.688 ; 3.000       
REMARK   3   TORSION ANGLES, PERIOD 1    (DEGREES):   338 ; 5.135 ; 5.000       
REMARK   3   TORSION ANGLES, PERIOD 2    (DEGREES):   130 ;34.757 ;24.154       
REMARK   3   TORSION ANGLES, PERIOD 3    (DEGREES):   471 ;13.118 ;15.000       
REMARK   3   TORSION ANGLES, PERIOD 4    (DEGREES):    14 ;16.985 ;15.000       
REMARK   3   CHIRAL-CENTER RESTRAINTS       (A**3):   407 ; 0.053 ; 0.200       
REMARK   3   GENERAL PLANES REFINED ATOMS      (A):  3107 ; 0.003 ; 0.020       
REMARK   3   GENERAL PLANES OTHERS             (A):   639 ; 0.001 ; 0.020       
REMARK   3   NON-BONDED CONTACTS REFINED ATOMS (A):  NULL ;  NULL ;  NULL       
REMARK   3   NON-BONDED CONTACTS OTHERS        (A):  NULL ;  NULL ;  NULL       
REMARK   3   NON-BONDED TORSION REFINED ATOMS  (A):  NULL ;  NULL ;  NULL       
REMARK   3   NON-BONDED TORSION OTHERS         (A):  NULL ;  NULL ;  NULL       
REMARK   3   H-BOND (X...Y) REFINED ATOMS      (A):  NULL ;  NULL ;  NULL       
REMARK   3   H-BOND (X...Y) OTHERS             (A):  NULL ;  NULL ;  NULL       
REMARK   3   POTENTIAL METAL-ION REFINED ATOMS (A):  NULL ;  NULL ;  NULL       
REMARK   3   POTENTIAL METAL-ION OTHERS        (A):  NULL ;  NULL ;  NULL       
REMARK   3   SYMMETRY VDW REFINED ATOMS        (A):  NULL ;  NULL ;  NULL       
REMARK   3   SYMMETRY VDW OTHERS               (A):  NULL ;  NULL ;  NULL       
REMARK   3   SYMMETRY H-BOND REFINED ATOMS     (A):  NULL ;  NULL ;  NULL       
REMARK   3   SYMMETRY H-BOND OTHERS            (A):  NULL ;  NULL ;  NULL       
REMARK   3   SYMMETRY METAL-ION REFINED ATOMS  (A):  NULL ;  NULL ;  NULL       
REMARK   3   SYMMETRY METAL-ION OTHERS         (A):  NULL ;  NULL ;  NULL       
REMARK   3                                                                      
REMARK   3  ISOTROPIC THERMAL FACTOR RESTRAINTS.     COUNT   RMS    WEIGHT      
REMARK   3   MAIN-CHAIN BOND REFINED ATOMS  (A**2):  NULL ;  NULL ;  NULL       
REMARK   3   MAIN-CHAIN BOND OTHER ATOMS    (A**2):  NULL ;  NULL ;  NULL       
REMARK   3   MAIN-CHAIN ANGLE REFINED ATOMS (A**2):  NULL ;  NULL ;  NULL       
REMARK   3   MAIN-CHAIN ANGLE OTHER ATOMS   (A**2):  NULL ;  NULL ;  NULL       
REMARK   3   SIDE-CHAIN BOND REFINED ATOMS  (A**2):  NULL ;  NULL ;  NULL       
REMARK   3   SIDE-CHAIN BOND OTHER ATOMS    (A**2):  NULL ;  NULL ;  NULL       
REMARK   3   SIDE-CHAIN ANGLE REFINED ATOMS (A**2):  NULL ;  NULL ;  NULL       
REMARK   3   SIDE-CHAIN ANGLE OTHER ATOMS   (A**2):  NULL ;  NULL ;  NULL       
REMARK   3   LONG RANGE B REFINED ATOMS     (A**2):  NULL ;  NULL ;  NULL       
REMARK   3   LONG RANGE B OTHER ATOMS       (A**2):  NULL ;  NULL ;  NULL       
REMARK   3                                                                      
REMARK   3 ANISOTROPIC THERMAL FACTOR RESTRAINTS.    COUNT   RMS   WEIGHT       
REMARK   3   RIGID-BOND RESTRAINTS          (A**2):  NULL ;  NULL ;  NULL       
REMARK   3   SPHERICITY; FREE ATOMS         (A**2):  NULL ;  NULL ;  NULL       
REMARK   3   SPHERICITY; BONDED ATOMS       (A**2):  NULL ;  NULL ;  NULL       
REMARK   3                                                                      
REMARK   3  NCS RESTRAINTS STATISTICS                                           
REMARK   3   NUMBER OF DIFFERENT NCS GROUPS : NULL                              
REMARK   3                                                                      
REMARK   3  TLS DETAILS                                                         
REMARK   3   NUMBER OF TLS GROUPS  : NULL                                       
REMARK   3                                                                      
REMARK   3  BULK SOLVENT MODELLING.                                             
REMARK   3   METHOD USED : MASK                                                 
REMARK   3   PARAMETERS FOR MASK CALCULATION                                    
REMARK   3   VDW PROBE RADIUS   : 1.20                                          
REMARK   3   ION PROBE RADIUS   : 0.80                                          
REMARK   3   SHRINKAGE RADIUS   : 0.80                                          
REMARK   3                                                                      
REMARK   3  OTHER REFINEMENT REMARKS: HYDROGENS HAVE BEEN ADDED IN THE RIDING   
REMARK   3  POSITIONS                                                           
REMARK   4                                                                      
REMARK   4 4PY9 COMPLIES WITH FORMAT V. 3.30, 13-JUL-11                         
REMARK 100                                                                      
REMARK 100 THIS ENTRY HAS BEEN PROCESSED BY RCSB ON 31-MAR-14.                  
REMARK 100 THE RCSB ID CODE IS RCSB085369.                                      
REMARK 200                                                                      
REMARK 200 EXPERIMENTAL DETAILS                                                 
REMARK 200  EXPERIMENT TYPE                : X-RAY DIFFRACTION                  
REMARK 200  DATE OF DATA COLLECTION        : 04-JUN-08                          
REMARK 200  TEMPERATURE           (KELVIN) : 100                                
REMARK 200  PH                             : 6.5                                
REMARK 200  NUMBER OF CRYSTALS USED        : 1                                  
REMARK 200                                                                      
REMARK 200  SYNCHROTRON              (Y/N) : Y                                  
REMARK 200  RADIATION SOURCE               : NSLS                               
REMARK 200  BEAMLINE                       : X4A                                
REMARK 200  X-RAY GENERATOR MODEL          : NULL                               
REMARK 200  MONOCHROMATIC OR LAUE    (M/L) : M                                  
REMARK 200  WAVELENGTH OR RANGE        (A) : 0.979                              
REMARK 200  MONOCHROMATOR                  : NULL                               
REMARK 200  OPTICS                         : MIRRORS                            
REMARK 200                                                                      
REMARK 200  DETECTOR TYPE                  : CCD                                
REMARK 200  DETECTOR MANUFACTURER          : ADSC QUANTUM 4R                    
REMARK 200  INTENSITY-INTEGRATION SOFTWARE : HKL-2000                           
REMARK 200  DATA SCALING SOFTWARE          : HKL-2000                           
REMARK 200                                                                      
REMARK 200  NUMBER OF UNIQUE REFLECTIONS   : 40928                              
REMARK 200  RESOLUTION RANGE HIGH      (A) : 2.250                              
REMARK 200  RESOLUTION RANGE LOW       (A) : 50.000                             
REMARK 200  REJECTION CRITERIA  (SIGMA(I)) : 0.000                              
REMARK 200                                                                      
REMARK 200 OVERALL.                                                             
REMARK 200  COMPLETENESS FOR RANGE     (%) : 100.0                              
REMARK 200  DATA REDUNDANCY                : 11.500                             
REMARK 200  R MERGE                    (I) : 0.07400                            
REMARK 200  R SYM                      (I) : 0.05600                            
REMARK 200  <I/SIGMA(I)> FOR THE DATA SET  : 17.3000                            
REMARK 200                                                                      
REMARK 200 IN THE HIGHEST RESOLUTION SHELL.                                     
REMARK 200  HIGHEST RESOLUTION SHELL, RANGE HIGH (A) : 2.25                     
REMARK 200  HIGHEST RESOLUTION SHELL, RANGE LOW  (A) : 2.33                     
REMARK 200  COMPLETENESS FOR SHELL     (%) : 100.0                              
REMARK 200  DATA REDUNDANCY IN SHELL       : 11.40                              
REMARK 200  R MERGE FOR SHELL          (I) : 0.43200                            
REMARK 200  R SYM FOR SHELL            (I) : 0.28000                            
REMARK 200  <I/SIGMA(I)> FOR SHELL         : 17.000                             
REMARK 200                                                                      
REMARK 200 DIFFRACTION PROTOCOL: SINGLE WAVELENGTH                              
REMARK 200 METHOD USED TO DETERMINE THE STRUCTURE: SAD                          
REMARK 200 SOFTWARE USED: SHELXS                                                
REMARK 200 STARTING MODEL: NULL                                                 
REMARK 200                                                                      
REMARK 200 REMARK: NULL                                                         
REMARK 280                                                                      
REMARK 280 CRYSTAL                                                              
REMARK 280 SOLVENT CONTENT, VS   (%): 61.90                                     
REMARK 280 MATTHEWS COEFFICIENT, VM (ANGSTROMS**3/DA): 3.23                     
REMARK 280                                                                      
REMARK 280 CRYSTALLIZATION CONDITIONS: 320 MM KACETATE, 100 MM NAACETATE, PH    
REMARK 280  6.5, VAPOR DIFFUSION, HANGING DROP, TEMPERATURE 293K                
REMARK 290                                                                      
REMARK 290 CRYSTALLOGRAPHIC SYMMETRY                                            
REMARK 290 SYMMETRY OPERATORS FOR SPACE GROUP: P 32 2 1                         
REMARK 290                                                                      
REMARK 290      SYMOP   SYMMETRY                                                
REMARK 290     NNNMMM   OPERATOR                                                
REMARK 290       1555   X,Y,Z                                                   
REMARK 290       2555   -Y,X-Y,Z+2/3                                            
REMARK 290       3555   -X+Y,-X,Z+1/3                                           
REMARK 290       4555   Y,X,-Z                                                  
REMARK 290       5555   X-Y,-Y,-Z+1/3                                           
REMARK 290       6555   -X,-X+Y,-Z+2/3                                          
REMARK 290                                                                      
REMARK 290     WHERE NNN -> OPERATOR NUMBER                                     
REMARK 290           MMM -> TRANSLATION VECTOR                                  
REMARK 290                                                                      
REMARK 290 CRYSTALLOGRAPHIC SYMMETRY TRANSFORMATIONS                            
REMARK 290 THE FOLLOWING TRANSFORMATIONS OPERATE ON THE ATOM/HETATM             
REMARK 290 RECORDS IN THIS ENTRY TO PRODUCE CRYSTALLOGRAPHICALLY                
REMARK 290 RELATED MOLECULES.                                                   
REMARK 290   SMTRY1   1  1.000000  0.000000  0.000000        0.00000            
REMARK 290   SMTRY2   1  0.000000  1.000000  0.000000        0.00000            
REMARK 290   SMTRY3   1  0.000000  0.000000  1.000000        0.00000            
REMARK 290   SMTRY1   2 -0.500000 -0.866025  0.000000        0.00000            
REMARK 290   SMTRY2   2  0.866025 -0.500000  0.000000        0.00000            
REMARK 290   SMTRY3   2  0.000000  0.000000  1.000000       71.78933            
REMARK 290   SMTRY1   3 -0.500000  0.866025  0.000000        0.00000            
REMARK 290   SMTRY2   3 -0.866025 -0.500000  0.000000        0.00000            
REMARK 290   SMTRY3   3  0.000000  0.000000  1.000000       35.89467            
REMARK 290   SMTRY1   4 -0.500000  0.866025  0.000000        0.00000            
REMARK 290   SMTRY2   4  0.866025  0.500000  0.000000        0.00000            
REMARK 290   SMTRY3   4  0.000000  0.000000 -1.000000        0.00000            
REMARK 290   SMTRY1   5  1.000000  0.000000  0.000000        0.00000            
REMARK 290   SMTRY2   5  0.000000 -1.000000  0.000000        0.00000            
REMARK 290   SMTRY3   5  0.000000  0.000000 -1.000000       35.89467            
REMARK 290   SMTRY1   6 -0.500000 -0.866025  0.000000        0.00000            
REMARK 290   SMTRY2   6 -0.866025  0.500000  0.000000        0.00000            
REMARK 290   SMTRY3   6  0.000000  0.000000 -1.000000       71.78933            
REMARK 290                                                                      
REMARK 290 REMARK: NULL                                                         
REMARK 300                                                                      
REMARK 300 BIOMOLECULE: 1, 2                                                    
REMARK 300 SEE REMARK 350 FOR THE AUTHOR PROVIDED AND/OR PROGRAM                
REMARK 300 GENERATED ASSEMBLY INFORMATION FOR THE STRUCTURE IN                  
REMARK 300 THIS ENTRY. THE REMARK MAY ALSO PROVIDE INFORMATION ON               
REMARK 300 BURIED SURFACE AREA.                                                 
REMARK 350                                                                      
REMARK 350 COORDINATES FOR A COMPLETE MULTIMER REPRESENTING THE KNOWN           
REMARK 350 BIOLOGICALLY SIGNIFICANT OLIGOMERIZATION STATE OF THE                
REMARK 350 MOLECULE CAN BE GENERATED BY APPLYING BIOMT TRANSFORMATIONS          
REMARK 350 GIVEN BELOW.  BOTH NON-CRYSTALLOGRAPHIC AND                          
REMARK 350 CRYSTALLOGRAPHIC OPERATIONS ARE GIVEN.                               
REMARK 350                                                                      
REMARK 350 BIOMOLECULE: 1                                                       
REMARK 350 AUTHOR DETERMINED BIOLOGICAL UNIT: MONOMERIC                         
REMARK 350 APPLY THE FOLLOWING TO CHAINS: A                                     
REMARK 350   BIOMT1   1  1.000000  0.000000  0.000000        0.00000            
REMARK 350   BIOMT2   1  0.000000  1.000000  0.000000        0.00000            
REMARK 350   BIOMT3   1  0.000000  0.000000  1.000000        0.00000            
REMARK 350                                                                      
REMARK 350 BIOMOLECULE: 2                                                       
REMARK 350 SOFTWARE DETERMINED QUATERNARY STRUCTURE: DIMERIC                    
REMARK 350 SOFTWARE USED: PISA                                                  
REMARK 350 TOTAL BURIED SURFACE AREA: 5840 ANGSTROM**2                          
REMARK 350 SURFACE AREA OF THE COMPLEX: 29720 ANGSTROM**2                       
REMARK 350 CHANGE IN SOLVENT FREE ENERGY: -123.0 KCAL/MOL                       
REMARK 350 APPLY THE FOLLOWING TO CHAINS: A                                     
REMARK 350   BIOMT1   1  1.000000  0.000000  0.000000        0.00000            
REMARK 350   BIOMT2   1  0.000000  1.000000  0.000000        0.00000            
REMARK 350   BIOMT3   1  0.000000  0.000000  1.000000        0.00000            
REMARK 350   BIOMT1   2 -0.500000 -0.866025  0.000000        0.00000            
REMARK 350   BIOMT2   2 -0.866025  0.500000  0.000000        0.00000            
REMARK 350   BIOMT3   2  0.000000  0.000000 -1.000000       71.78933            
REMARK 465                                                                      
REMARK 465 MISSING RESIDUES                                                     
REMARK 465 THE FOLLOWING RESIDUES WERE NOT LOCATED IN THE                       
REMARK 465 EXPERIMENT. (M=MODEL NUMBER; RES=RESIDUE NAME; C=CHAIN               
REMARK 465 IDENTIFIER; SSSEQ=SEQUENCE NUMBER; I=INSERTION CODE.)                
REMARK 465                                                                      
REMARK 465   M RES C SSSEQI                                                     
REMARK 465     MSE A     1                                                      
REMARK 465     LYS A   283                                                      
REMARK 465     LYS A   284                                                      
REMARK 500                                                                      
REMARK 500 GEOMETRY AND STEREOCHEMISTRY                                         
REMARK 500 SUBTOPIC: TORSION ANGLES                                             
REMARK 500                                                                      
REMARK 500 TORSION ANGLES OUTSIDE THE EXPECTED RAMACHANDRAN REGIONS:            
REMARK 500 (M=MODEL NUMBER; RES=RESIDUE NAME; C=CHAIN IDENTIFIER;               
REMARK 500 SSEQ=SEQUENCE NUMBER; I=INSERTION CODE).                             
REMARK 500                                                                      
REMARK 500 STANDARD TABLE:                                                      
REMARK 500 FORMAT:(10X,I3,1X,A3,1X,A1,I4,A1,4X,F7.2,3X,F7.2)                    
REMARK 500                                                                      
REMARK 500 EXPECTED VALUES: GJ KLEYWEGT AND TA JONES (1996). PHI/PSI-           
REMARK 500 CHOLOGY: RAMACHANDRAN REVISITED. STRUCTURE 4, 1395 - 1400            
REMARK 500                                                                      
REMARK 500  M RES CSSEQI        PSI       PHI                                   
REMARK 500    ASP A  33     -164.48   -121.35                                   
REMARK 500    TYR A  81       52.52   -140.59                                   
REMARK 500    ASP A 107       87.10     24.14                                   
REMARK 500    GLU A 108      -22.31     92.76                                   
REMARK 500    TYR A 128       63.84     71.60                                   
REMARK 500    ASP A 131       55.56   -112.58                                   
REMARK 500    ASN A 213       41.09   -109.90                                   
REMARK 500    ASN A 307       46.74     27.14                                   
REMARK 500                                                                      
REMARK 500 REMARK: NULL                                                         
REMARK 620                                                                      
REMARK 620 METAL COORDINATION                                                   
REMARK 620 (M=MODEL NUMBER; RES=RESIDUE NAME; C=CHAIN IDENTIFIER;               
REMARK 620 SSEQ=SEQUENCE NUMBER; I=INSERTION CODE):                             
REMARK 620                                                                      
REMARK 620 COORDINATION ANGLES FOR:  M RES CSSEQI METAL                         
REMARK 620                              NA A 408  NA                            
REMARK 620 N RES CSSEQI ATOM                                                    
REMARK 620 1 SER A 138   OG                                                     
REMARK 620 2 HIS A 126   O   109.8                                              
REMARK 620 3 ASP A 124   OD2 154.3  92.4                                        
REMARK 620 N                    1     2                                         
REMARK 620                                                                      
REMARK 620 COORDINATION ANGLES FOR:  M RES CSSEQI METAL                         
REMARK 620                              NA A 406  NA                            
REMARK 620 N RES CSSEQI ATOM                                                    
REMARK 620 1 ASP A  33   OD2                                                    
REMARK 620 2 ASP A 177   OD1 101.8                                              
REMARK 620 3 THR A 176   OG1 136.5 117.4                                        
REMARK 620 N                    1     2                                         
REMARK 800                                                                      
REMARK 800 SITE                                                                 
REMARK 800 SITE_IDENTIFIER: AC1                                                 
REMARK 800 EVIDENCE_CODE: SOFTWARE                                              
REMARK 800 SITE_DESCRIPTION: BINDING SITE FOR RESIDUE PO4 A 401                 
REMARK 800                                                                      
REMARK 800 SITE_IDENTIFIER: AC2                                                 
REMARK 800 EVIDENCE_CODE: SOFTWARE                                              
REMARK 800 SITE_DESCRIPTION: BINDING SITE FOR RESIDUE PO4 A 402                 
REMARK 800                                                                      
REMARK 800 SITE_IDENTIFIER: AC3                                                 
REMARK 800 EVIDENCE_CODE: SOFTWARE                                              
REMARK 800 SITE_DESCRIPTION: BINDING SITE FOR RESIDUE PO4 A 403                 
REMARK 800                                                                      
REMARK 800 SITE_IDENTIFIER: AC4                                                 
REMARK 800 EVIDENCE_CODE: SOFTWARE                                              
REMARK 800 SITE_DESCRIPTION: BINDING SITE FOR RESIDUE PO4 A 404                 
REMARK 800                                                                      
REMARK 800 SITE_IDENTIFIER: AC5                                                 
REMARK 800 EVIDENCE_CODE: SOFTWARE                                              
REMARK 800 SITE_DESCRIPTION: BINDING SITE FOR RESIDUE NA A 405                  
REMARK 800                                                                      
REMARK 800 SITE_IDENTIFIER: AC6                                                 
REMARK 800 EVIDENCE_CODE: SOFTWARE                                              
REMARK 800 SITE_DESCRIPTION: BINDING SITE FOR RESIDUE NA A 406                  
REMARK 800                                                                      
REMARK 800 SITE_IDENTIFIER: AC7                                                 
REMARK 800 EVIDENCE_CODE: SOFTWARE                                              
REMARK 800 SITE_DESCRIPTION: BINDING SITE FOR RESIDUE NA A 407                  
REMARK 800                                                                      
REMARK 800 SITE_IDENTIFIER: AC8                                                 
REMARK 800 EVIDENCE_CODE: SOFTWARE                                              
REMARK 800 SITE_DESCRIPTION: BINDING SITE FOR RESIDUE NA A 408                  
REMARK 900                                                                      
REMARK 900 RELATED ENTRIES                                                      
REMARK 900 RELATED ID: NESG-BFR192   RELATED DB: TARGETTRACK                    
DBREF  4PY9 A    1   343  UNP    Q64PD9   Q64PD9_BACFR     1    343             
SEQRES   1 A  343  MSE LEU THR LYS VAL ILE ALA GLN ALA HIS ILE ASP HIS          
SEQRES   2 A  343  PHE THR LYS TRP PHE GLU ARG ALA ASP LYS ILE VAL ILE          
SEQRES   3 A  343  VAL SER HIS VAL SER PRO ASP GLY ASP ALA ILE GLY SER          
SEQRES   4 A  343  SER LEU GLY LEU TYR HIS PHE LEU ASP SER GLN ASP LYS          
SEQRES   5 A  343  ILE VAL ASN VAL ILE VAL PRO ASN ALA PHE PRO ASP PHE          
SEQRES   6 A  343  LEU LYS TRP MSE PRO GLY SER LYS ASP ILE LEU LEU TYR          
SEQRES   7 A  343  ASP ARG TYR GLN GLU PHE ALA ASP LYS LEU ILE MSE GLU          
SEQRES   8 A  343  ALA ASP VAL ILE CYS CYS LEU ASP PHE ASN ALA LEU LYS          
SEQRES   9 A  343  ARG ILE ASP GLU MSE SER ASP ILE VAL ALA ALA SER PRO          
SEQRES  10 A  343  GLY ARG LYS ILE MSE ILE ASP HIS HIS LEU TYR PRO GLU          
SEQRES  11 A  343  ASP PHE CYS ARG ILE THR ILE SER HIS PRO GLU ILE SER          
SEQRES  12 A  343  SER THR SER GLU LEU VAL PHE ARG LEU ILE CYS ARG MSE          
SEQRES  13 A  343  GLY TYR PHE SER ASP ILE SER LYS GLU GLY ALA GLU CYS          
SEQRES  14 A  343  ILE TYR THR GLY MSE MSE THR ASP THR GLY GLY PHE THR          
SEQRES  15 A  343  TYR ASN SER ASN ASN ARG GLU ILE TYR PHE ILE ILE SER          
SEQRES  16 A  343  GLU LEU LEU SER LYS GLY ILE ASP LYS ASP ASP ILE TYR          
SEQRES  17 A  343  ARG LYS VAL TYR ASN THR TYR SER GLU SER ARG LEU ARG          
SEQRES  18 A  343  LEU MSE GLY TYR VAL LEU SER ASN MSE LYS VAL TYR LYS          
SEQRES  19 A  343  ASP TYR ASN SER ALA LEU ILE SER LEU THR LYS GLU GLU          
SEQRES  20 A  343  GLN GLY LYS PHE ASP TYR ILE LYS GLY ASP SER GLU GLY          
SEQRES  21 A  343  PHE VAL ASN ILE PRO LEU SER ILE LYS ASN VAL CYS PHE          
SEQRES  22 A  343  SER CYS PHE LEU ARG GLU ASP THR GLU LYS LYS MSE ILE          
SEQRES  23 A  343  LYS ILE SER LEU ARG SER VAL GLY LYS PHE PRO CYS ASN          
SEQRES  24 A  343  ARG LEU ALA ALA GLU PHE PHE ASN GLY GLY GLY HIS LEU          
SEQRES  25 A  343  ASN ALA SER GLY GLY GLU PHE TYR GLY THR MSE GLU GLU          
SEQRES  26 A  343  ALA VAL LYS VAL PHE GLU GLN ALA LEU GLU LYS TYR LYS          
SEQRES  27 A  343  PRO LEU LEU LYS GLU                                          
MODRES 4PY9 MSE A   69  MET  SELENOMETHIONINE                                   
MODRES 4PY9 MSE A   90  MET  SELENOMETHIONINE                                   
MODRES 4PY9 MSE A  109  MET  SELENOMETHIONINE                                   
MODRES 4PY9 MSE A  122  MET  SELENOMETHIONINE                                   
MODRES 4PY9 MSE A  156  MET  SELENOMETHIONINE                                   
MODRES 4PY9 MSE A  174  MET  SELENOMETHIONINE                                   
MODRES 4PY9 MSE A  175  MET  SELENOMETHIONINE                                   
MODRES 4PY9 MSE A  223  MET  SELENOMETHIONINE                                   
MODRES 4PY9 MSE A  230  MET  SELENOMETHIONINE                                   
MODRES 4PY9 MSE A  285  MET  SELENOMETHIONINE                                   
MODRES 4PY9 MSE A  323  MET  SELENOMETHIONINE                                   
HET    MSE  A  69       8                                                       
HET    MSE  A  90       8                                                       
HET    MSE  A 109       8                                                       
HET    MSE  A 122       8                                                       
HET    MSE  A 156       8                                                       
HET    MSE  A 174       8                                                       
HET    MSE  A 175       8                                                       
HET    MSE  A 223       8                                                       
HET    MSE  A 230       8                                                       
HET    MSE  A 285       8                                                       
HET    MSE  A 323       8                                                       
HET    PO4  A 401       5                                                       
HET    PO4  A 402       5                                                       
HET    PO4  A 403       5                                                       
HET    PO4  A 404       5                                                       
HET     NA  A 405       1                                                       
HET     NA  A 406       1                                                       
HET     NA  A 407       1                                                       
HET     NA  A 408       1                                                       
HETNAM     MSE SELENOMETHIONINE                                                 
HETNAM     PO4 PHOSPHATE ION                                                    
HETNAM      NA SODIUM ION                                                       
FORMUL   1  MSE    11(C5 H11 N O2 SE)                                           
FORMUL   2  PO4    4(O4 P 3-)                                                   
FORMUL   6   NA    4(NA 1+)                                                     
FORMUL  10  HOH   *109(H2 O)                                                    
HELIX    1   1 ALA A    7  ALA A   21  1                                  15    
HELIX    2   2 ASP A   33  GLN A   50  1                                  18    
HELIX    3   3 PRO A   63  LYS A   67  5                                   5    
HELIX    4   4 GLY A   71  ILE A   75  5                                   5    
HELIX    5   5 TYR A   81  ALA A   92  1                                  12    
HELIX    6   6 ALA A  102  ASP A  107  5                                   6    
HELIX    7   7 MSE A  109  SER A  116  1                                   8    
HELIX    8   8 SER A  144  MSE A  156  1                                  13    
HELIX    9   9 TYR A  158  ILE A  162  5                                   5    
HELIX   10  10 SER A  163  THR A  178  1                                  16    
HELIX   11  11 ARG A  188  SER A  199  1                                  12    
HELIX   12  12 ASP A  203  ASN A  213  1                                  11    
HELIX   13  13 SER A  216  ASN A  229  1                                  14    
HELIX   14  14 LYS A  234  TYR A  236  5                                   3    
HELIX   15  15 THR A  244  PHE A  251  1                                   8    
HELIX   16  16 GLY A  260  ILE A  268  5                                   9    
HELIX   17  17 PRO A  297  PHE A  306  1                                  10    
HELIX   18  18 THR A  322  TYR A  337  1                                  16    
HELIX   19  19 TYR A  337  GLU A  343  1                                   7    
SHEET    1   A 6 LEU A  76  LEU A  77  0                                        
SHEET    2   A 6 ILE A  53  VAL A  58  1  N  VAL A  56   O  LEU A  76           
SHEET    3   A 6 LYS A  23  VAL A  27  1  N  ILE A  24   O  ILE A  53           
SHEET    4   A 6 VAL A  94  LEU A  98  1  O  CYS A  96   N  VAL A  25           
SHEET    5   A 6 ARG A 119  ASP A 124  1  O  ILE A 121   N  CYS A  97           
SHEET    6   A 6 ILE A 135  SER A 138  1  O  ILE A 135   N  MSE A 122           
SHEET    1   B 6 LYS A 231  TYR A 233  0                                        
SHEET    2   B 6 SER A 238  LEU A 243 -1  O  LEU A 240   N  LYS A 231           
SHEET    3   B 6 PHE A 273  GLU A 279  1  O  LEU A 277   N  LEU A 243           
SHEET    4   B 6 ILE A 286  SER A 292 -1  O  LYS A 287   N  ARG A 278           
SHEET    5   B 6 ALA A 314  PHE A 319 -1  O  GLY A 317   N  ILE A 288           
SHEET    6   B 6 GLY A 309  GLY A 310 -1  N  GLY A 309   O  GLY A 316           
LINK         C   TRP A  68                 N   MSE A  69     1555   1555  1.33  
LINK         C   MSE A  69                 N   PRO A  70     1555   1555  1.33  
LINK         C   ILE A  89                 N   MSE A  90     1555   1555  1.33  
LINK         C   MSE A  90                 N   GLU A  91     1555   1555  1.33  
LINK         C   GLU A 108                 N   MSE A 109     1555   1555  1.33  
LINK         C   MSE A 109                 N   SER A 110     1555   1555  1.33  
LINK         C   ILE A 121                 N   MSE A 122     1555   1555  1.33  
LINK         C   MSE A 122                 N   ILE A 123     1555   1555  1.33  
LINK         C   ARG A 155                 N   MSE A 156     1555   1555  1.33  
LINK         C   MSE A 156                 N   GLY A 157     1555   1555  1.33  
LINK         C   GLY A 173                 N   MSE A 174     1555   1555  1.33  
LINK         C   MSE A 174                 N   MSE A 175     1555   1555  1.33  
LINK         C   MSE A 175                 N   THR A 176     1555   1555  1.33  
LINK         C   LEU A 222                 N   MSE A 223     1555   1555  1.33  
LINK         C   MSE A 223                 N   GLY A 224     1555   1555  1.33  
LINK         C   ASN A 229                 N   MSE A 230     1555   1555  1.33  
LINK         C   MSE A 230                 N   LYS A 231     1555   1555  1.33  
LINK         C   MSE A 285                 N   ILE A 286     1555   1555  1.33  
LINK         C   THR A 322                 N   MSE A 323     1555   1555  1.33  
LINK         C   MSE A 323                 N   GLU A 324     1555   1555  1.33  
LINK         OG  SER A 138                NA    NA A 408     1555   1555  2.37  
LINK         O   HIS A 126                NA    NA A 408     1555   1555  2.43  
LINK         OD2 ASP A  33                NA    NA A 406     1555   1555  2.88  
LINK         OD2 ASP A 124                NA    NA A 408     1555   1555  2.96  
LINK         OD1 ASP A 177                NA    NA A 406     1555   1555  3.09  
LINK         OG1 THR A 176                NA    NA A 406     1555   1555  3.15  
SITE     1 AC1  8 HIS A  29  ARG A 105  HIS A 126  HIS A 311                    
SITE     2 AC1  8 PO4 A 402  HOH A 558  HOH A 559  HOH A 564                    
SITE     1 AC2  9 HIS A 125  HIS A 126  ASP A 177  HIS A 311                    
SITE     2 AC2  9 PO4 A 401  HOH A 504  HOH A 538  HOH A 564                    
SITE     3 AC2  9 HOH A 606                                                     
SITE     1 AC3  8 LYS A  87  GLU A  91  LEU A 127  GLY A 310                    
SITE     2 AC3  8 HIS A 311  LEU A 312  HOH A 506  HOH A 538                    
SITE     1 AC4  6 GLU A  83  TYR A 183  ASN A 184  ASN A 186                    
SITE     2 AC4  6 ASP A 205  ARG A 209                                          
SITE     1 AC5  1 ASN A 184                                                     
SITE     1 AC6  4 ASP A  33  ASP A  35  THR A 176  ASP A 177                    
SITE     1 AC7  4 VAL A   5  ILE A   6  ARG A 151  ARG A 155                    
SITE     1 AC8  4 ASN A 101  ASP A 124  HIS A 126  SER A 138                    
CRYST1   90.892   90.892  107.684  90.00  90.00 120.00 P 32 2 1      6          
ORIGX1      1.000000  0.000000  0.000000        0.00000                         
ORIGX2      0.000000  1.000000  0.000000        0.00000                         
ORIGX3      0.000000  0.000000  1.000000        0.00000                         
SCALE1      0.011002  0.006352  0.000000        0.00000                         
SCALE2      0.000000  0.012704  0.000000        0.00000                         
SCALE3      0.000000  0.000000  0.009286        0.00000                         
ATOM      1  N   LEU A   2      -8.432  32.540  35.436  1.00 60.54           N  
ATOM      2  CA  LEU A   2      -7.847  31.288  34.863  1.00 60.65           C  
ATOM      3  C   LEU A   2      -6.625  31.568  33.981  1.00 57.14           C  
ATOM      4  O   LEU A   2      -5.629  30.856  34.067  1.00 59.73           O  
ATOM      5  CB  LEU A   2      -8.909  30.497  34.083  1.00 62.63           C  
ATOM      6  CG  LEU A   2      -9.869  29.644  34.924  1.00 64.66           C  
ATOM      7  CD1 LEU A   2     -11.125  29.296  34.139  1.00 64.76           C  
ATOM      8  CD2 LEU A   2      -9.186  28.375  35.423  1.00 65.69           C  
ATOM      9  N   THR A   3      -6.699  32.598  33.143  1.00 52.67           N  
ATOM     10  CA  THR A   3      -5.578  32.975  32.278  1.00 51.26           C  
ATOM     11  C   THR A   3      -4.552  33.807  33.046  1.00 50.50           C  
ATOM     12  O   THR A   3      -4.917  34.631  33.886  1.00 49.93           O  
ATOM     13  CB  THR A   3      -6.060  33.782  31.054  1.00 51.73           C  
ATOM     14  OG1 THR A   3      -6.972  32.989  30.287  1.00 53.23           O  
ATOM     15  CG2 THR A   3      -4.893  34.191  30.164  1.00 52.62           C  
ATOM     16  N   LYS A   4      -3.272  33.592  32.744  1.00 47.94           N  
ATOM     17  CA  LYS A   4      -2.180  34.344  33.367  1.00 47.17           C  
ATOM     18  C   LYS A   4      -1.948  35.672  32.650  1.00 44.56           C  
ATOM     19  O   LYS A   4      -1.218  35.729  31.667  1.00 46.92           O  
ATOM     20  CB  LYS A   4      -0.889  33.519  33.373  1.00 47.26           C  
ATOM     21  CG  LYS A   4      -0.942  32.318  34.301  1.00 48.79           C  
ATOM     22  CD  LYS A   4       0.350  31.518  34.269  1.00 49.54           C  
ATOM     23  CE  LYS A   4       0.257  30.302  35.180  1.00 51.40           C  
ATOM     24  NZ  LYS A   4       1.462  29.429  35.093  1.00 52.22           N  
ATOM     25  N   VAL A   5      -2.589  36.726  33.146  1.00 42.26           N  
ATOM     26  CA  VAL A   5      -2.435  38.085  32.615  1.00 40.05           C  
ATOM     27  C   VAL A   5      -1.206  38.797  33.186  1.00 38.60           C  
ATOM     28  O   VAL A   5      -0.426  39.381  32.440  1.00 39.20           O  
ATOM     29  CB  VAL A   5      -3.706  38.928  32.892  1.00 39.88           C  
ATOM     30  CG1 VAL A   5      -3.516  40.383  32.464  1.00 40.22           C  
ATOM     31  CG2 VAL A   5      -4.906  38.310  32.184  1.00 39.83           C  
ATOM     32  N   ILE A   6      -1.049  38.762  34.506  1.00 37.00           N  
ATOM     33  CA  ILE A   6       0.058  39.434  35.178  1.00 36.11           C  
ATOM     34  C   ILE A   6       1.331  38.620  34.984  1.00 37.14           C  
ATOM     35  O   ILE A   6       1.319  37.389  35.108  1.00 35.63           O  
ATOM     36  CB  ILE A   6      -0.200  39.609  36.695  1.00 36.35           C  
ATOM     37  CG1 ILE A   6      -1.462  40.448  36.943  1.00 36.32           C  
ATOM     38  CG2 ILE A   6       0.989  40.289  37.369  1.00 36.31           C  
ATOM     39  CD1 ILE A   6      -1.973  40.385  38.367  1.00 35.69           C  
ATOM     40  N   ALA A   7       2.425  39.317  34.691  1.00 37.58           N  
ATOM     41  CA  ALA A   7       3.714  38.672  34.474  1.00 40.11           C  
ATOM     42  C   ALA A   7       4.199  37.981  35.751  1.00 40.65           C  
ATOM     43  O   ALA A   7       4.248  38.596  36.813  1.00 43.01           O  
ATOM     44  CB  ALA A   7       4.738  39.693  33.993  1.00 39.24           C  
ATOM     45  N   GLN A   8       4.538  36.701  35.634  1.00 41.67           N  
ATOM     46  CA  GLN A   8       5.047  35.901  36.753  1.00 42.66           C  
ATOM     47  C   GLN A   8       6.275  36.530  37.421  1.00 42.96           C  
ATOM     48  O   GLN A   8       6.441  36.433  38.638  1.00 43.23           O  
ATOM     49  CB  GLN A   8       5.401  34.488  36.268  1.00 43.12           C  
ATOM     50  CG  GLN A   8       5.762  33.505  37.372  1.00 43.52           C  
ATOM     51  CD  GLN A   8       4.579  33.147  38.250  1.00 44.51           C  
ATOM     52  OE1 GLN A   8       3.506  32.800  37.753  1.00 44.55           O  
ATOM     53  NE2 GLN A   8       4.770  33.220  39.565  1.00 44.90           N  
ATOM     54  N   ALA A   9       7.136  37.161  36.627  1.00 43.15           N  
ATOM     55  CA  ALA A   9       8.318  37.832  37.164  1.00 43.48           C  
ATOM     56  C   ALA A   9       7.918  38.957  38.114  1.00 43.95           C  
ATOM     57  O   ALA A   9       8.526  39.127  39.170  1.00 44.05           O  
ATOM     58  CB  ALA A   9       9.186  38.371  36.038  1.00 43.47           C  
ATOM     59  N   HIS A  10       6.894  39.720  37.731  1.00 44.24           N  
ATOM     60  CA  HIS A  10       6.349  40.784  38.586  1.00 43.81           C  
ATOM     61  C   HIS A  10       5.740  40.203  39.865  1.00 42.41           C  
ATOM     62  O   HIS A  10       5.910  40.767  40.947  1.00 41.36           O  
ATOM     63  CB  HIS A  10       5.300  41.610  37.827  1.00 44.98           C  
ATOM     64  CG  HIS A  10       5.873  42.518  36.779  1.00 45.16           C  
ATOM     65  ND1 HIS A  10       7.186  42.457  36.362  1.00 46.12           N  
ATOM     66  CD2 HIS A  10       5.293  43.495  36.043  1.00 45.84           C  
ATOM     67  CE1 HIS A  10       7.395  43.372  35.432  1.00 45.89           C  
ATOM     68  NE2 HIS A  10       6.261  44.013  35.217  1.00 45.96           N  
ATOM     69  N   ILE A  11       5.053  39.069  39.740  1.00 41.68           N  
ATOM     70  CA  ILE A  11       4.490  38.370  40.905  1.00 41.66           C  
ATOM     71  C   ILE A  11       5.596  37.854  41.829  1.00 42.65           C  
ATOM     72  O   ILE A  11       5.495  37.970  43.054  1.00 40.32           O  
ATOM     73  CB  ILE A  11       3.570  37.205  40.477  1.00 42.25           C  
ATOM     74  CG1 ILE A  11       2.303  37.761  39.822  1.00 42.91           C  
ATOM     75  CG2 ILE A  11       3.186  36.327  41.668  1.00 42.26           C  
ATOM     76  CD1 ILE A  11       1.589  36.772  38.933  1.00 43.56           C  
ATOM     77  N   ASP A  12       6.648  37.293  41.237  1.00 43.06           N  
ATOM     78  CA  ASP A  12       7.788  36.794  42.007  1.00 43.40           C  
ATOM     79  C   ASP A  12       8.450  37.929  42.799  1.00 41.80           C  
ATOM     80  O   ASP A  12       8.692  37.799  43.997  1.00 41.85           O  
ATOM     81  CB  ASP A  12       8.818  36.125  41.078  1.00 44.51           C  
ATOM     82  CG  ASP A  12       8.279  34.867  40.393  1.00 46.42           C  
ATOM     83  OD1 ASP A  12       7.281  34.285  40.874  1.00 47.13           O  
ATOM     84  OD2 ASP A  12       8.860  34.461  39.361  1.00 47.43           O  
ATOM     85  N   HIS A  13       8.722  39.039  42.119  1.00 40.43           N  
ATOM     86  CA  HIS A  13       9.382  40.197  42.726  1.00 40.90           C  
ATOM     87  C   HIS A  13       8.588  40.764  43.911  1.00 41.42           C  
ATOM     88  O   HIS A  13       9.142  40.985  44.986  1.00 41.93           O  
ATOM     89  CB  HIS A  13       9.580  41.291  41.670  1.00 42.14           C  
ATOM     90  CG  HIS A  13      10.669  42.267  41.992  1.00 42.80           C  
ATOM     91  ND1 HIS A  13      11.214  43.103  41.042  1.00 43.97           N  
ATOM     92  CD2 HIS A  13      11.326  42.531  43.146  1.00 44.05           C  
ATOM     93  CE1 HIS A  13      12.152  43.849  41.599  1.00 43.67           C  
ATOM     94  NE2 HIS A  13      12.241  43.520  42.874  1.00 43.69           N  
ATOM     95  N   PHE A  14       7.293  40.996  43.714  1.00 41.31           N  
ATOM     96  CA  PHE A  14       6.455  41.572  44.765  1.00 40.63           C  
ATOM     97  C   PHE A  14       6.341  40.643  45.970  1.00 41.47           C  
ATOM     98  O   PHE A  14       6.312  41.105  47.109  1.00 40.57           O  
ATOM     99  CB  PHE A  14       5.058  41.912  44.234  1.00 40.34           C  
ATOM    100  CG  PHE A  14       4.106  42.385  45.300  1.00 39.86           C  
ATOM    101  CD1 PHE A  14       4.227  43.658  45.839  1.00 39.42           C  
ATOM    102  CD2 PHE A  14       3.101  41.556  45.772  1.00 39.64           C  
ATOM    103  CE1 PHE A  14       3.360  44.097  46.824  1.00 39.02           C  
ATOM    104  CE2 PHE A  14       2.229  41.990  46.757  1.00 39.87           C  
ATOM    105  CZ  PHE A  14       2.359  43.263  47.283  1.00 39.25           C  
ATOM    106  N   THR A  15       6.269  39.339  45.716  1.00 41.75           N  
ATOM    107  CA  THR A  15       6.231  38.353  46.790  1.00 43.48           C  
ATOM    108  C   THR A  15       7.465  38.475  47.693  1.00 45.48           C  
ATOM    109  O   THR A  15       7.367  38.307  48.911  1.00 44.38           O  
ATOM    110  CB  THR A  15       6.135  36.923  46.232  1.00 43.54           C  
ATOM    111  OG1 THR A  15       5.006  36.833  45.354  1.00 44.65           O  
ATOM    112  CG2 THR A  15       5.975  35.904  47.356  1.00 43.37           C  
ATOM    113  N   LYS A  16       8.614  38.778  47.088  1.00 47.02           N  
ATOM    114  CA  LYS A  16       9.852  39.017  47.835  1.00 49.59           C  
ATOM    115  C   LYS A  16       9.691  40.222  48.760  1.00 47.98           C  
ATOM    116  O   LYS A  16       9.922  40.121  49.965  1.00 48.68           O  
ATOM    117  CB  LYS A  16      11.025  39.248  46.876  1.00 52.90           C  
ATOM    118  CG  LYS A  16      12.398  39.136  47.522  1.00 56.81           C  
ATOM    119  CD  LYS A  16      13.504  39.655  46.608  1.00 59.60           C  
ATOM    120  CE  LYS A  16      13.655  38.815  45.346  1.00 60.55           C  
ATOM    121  NZ  LYS A  16      14.857  39.215  44.563  1.00 62.44           N  
ATOM    122  N   TRP A  17       9.289  41.354  48.186  1.00 45.54           N  
ATOM    123  CA  TRP A  17       8.964  42.554  48.960  1.00 44.05           C  
ATOM    124  C   TRP A  17       7.958  42.241  50.066  1.00 44.79           C  
ATOM    125  O   TRP A  17       8.147  42.621  51.222  1.00 44.53           O  
ATOM    126  CB  TRP A  17       8.351  43.615  48.051  1.00 43.31           C  
ATOM    127  CG  TRP A  17       9.282  44.229  47.064  1.00 42.63           C  
ATOM    128  CD1 TRP A  17      10.573  43.868  46.798  1.00 43.03           C  
ATOM    129  CD2 TRP A  17       8.979  45.312  46.183  1.00 41.62           C  
ATOM    130  NE1 TRP A  17      11.096  44.675  45.814  1.00 42.49           N  
ATOM    131  CE2 TRP A  17      10.136  45.570  45.421  1.00 41.69           C  
ATOM    132  CE3 TRP A  17       7.843  46.098  45.972  1.00 41.25           C  
ATOM    133  CZ2 TRP A  17      10.184  46.571  44.456  1.00 41.84           C  
ATOM    134  CZ3 TRP A  17       7.892  47.094  45.022  1.00 40.73           C  
ATOM    135  CH2 TRP A  17       9.052  47.322  44.272  1.00 41.55           C  
ATOM    136  N   PHE A  18       6.890  41.545  49.686  1.00 44.77           N  
ATOM    137  CA  PHE A  18       5.783  41.221  50.582  1.00 45.34           C  
ATOM    138  C   PHE A  18       6.233  40.460  51.829  1.00 47.93           C  
ATOM    139  O   PHE A  18       5.821  40.788  52.944  1.00 47.10           O  
ATOM    140  CB  PHE A  18       4.717  40.422  49.817  1.00 44.41           C  
ATOM    141  CG  PHE A  18       3.790  39.638  50.697  1.00 42.48           C  
ATOM    142  CD1 PHE A  18       2.779  40.272  51.399  1.00 42.49           C  
ATOM    143  CD2 PHE A  18       3.921  38.261  50.812  1.00 42.35           C  
ATOM    144  CE1 PHE A  18       1.919  39.548  52.211  1.00 42.27           C  
ATOM    145  CE2 PHE A  18       3.066  37.531  51.620  1.00 41.87           C  
ATOM    146  CZ  PHE A  18       2.062  38.176  52.320  1.00 42.00           C  
ATOM    147  N   GLU A  19       7.080  39.453  51.636  1.00 50.81           N  
ATOM    148  CA  GLU A  19       7.578  38.646  52.750  1.00 52.58           C  
ATOM    149  C   GLU A  19       8.534  39.426  53.669  1.00 51.39           C  
ATOM    150  O   GLU A  19       8.513  39.243  54.887  1.00 49.58           O  
ATOM    151  CB  GLU A  19       8.230  37.364  52.223  1.00 55.67           C  
ATOM    152  CG  GLU A  19       7.210  36.369  51.679  1.00 59.26           C  
ATOM    153  CD  GLU A  19       7.829  35.129  51.053  1.00 63.01           C  
ATOM    154  OE1 GLU A  19       9.071  35.064  50.910  1.00 66.67           O  
ATOM    155  OE2 GLU A  19       7.058  34.209  50.698  1.00 64.61           O  
ATOM    156  N   ARG A  20       9.349  40.303  53.089  1.00 51.61           N  
ATOM    157  CA  ARG A  20      10.273  41.139  53.869  1.00 53.46           C  
ATOM    158  C   ARG A  20       9.592  42.299  54.601  1.00 50.01           C  
ATOM    159  O   ARG A  20      10.107  42.783  55.610  1.00 46.88           O  
ATOM    160  CB  ARG A  20      11.368  41.727  52.970  1.00 57.97           C  
ATOM    161  CG  ARG A  20      12.551  40.807  52.718  1.00 63.56           C  
ATOM    162  CD  ARG A  20      13.741  41.592  52.177  1.00 68.25           C  
ATOM    163  NE  ARG A  20      14.303  42.498  53.182  1.00 72.00           N  
ATOM    164  CZ  ARG A  20      15.268  43.390  52.954  1.00 74.97           C  
ATOM    165  NH1 ARG A  20      15.805  43.522  51.743  1.00 75.56           N  
ATOM    166  NH2 ARG A  20      15.701  44.159  53.949  1.00 75.75           N  
ATOM    167  N   ALA A  21       8.454  42.752  54.081  1.00 47.59           N  
ATOM    168  CA  ALA A  21       7.827  43.981  54.558  1.00 46.81           C  
ATOM    169  C   ALA A  21       7.199  43.816  55.932  1.00 45.80           C  
ATOM    170  O   ALA A  21       6.577  42.792  56.216  1.00 45.85           O  
ATOM    171  CB  ALA A  21       6.776  44.456  53.564  1.00 47.30           C  
ATOM    172  N   ASP A  22       7.395  44.821  56.783  1.00 45.22           N  
ATOM    173  CA  ASP A  22       6.652  44.954  58.038  1.00 46.48           C  
ATOM    174  C   ASP A  22       5.570  46.025  57.895  1.00 42.86           C  
ATOM    175  O   ASP A  22       4.456  45.858  58.385  1.00 41.93           O  
ATOM    176  CB  ASP A  22       7.590  45.338  59.194  1.00 49.31           C  
ATOM    177  CG  ASP A  22       8.547  44.215  59.587  1.00 52.56           C  
ATOM    178  OD1 ASP A  22       8.219  43.024  59.374  1.00 54.78           O  
ATOM    179  OD2 ASP A  22       9.632  44.531  60.126  1.00 54.56           O  
ATOM    180  N   LYS A  23       5.918  47.124  57.230  1.00 41.27           N  
ATOM    181  CA  LYS A  23       5.037  48.281  57.091  1.00 40.19           C  
ATOM    182  C   LYS A  23       4.716  48.548  55.625  1.00 38.94           C  
ATOM    183  O   LYS A  23       5.621  48.719  54.800  1.00 38.11           O  
ATOM    184  CB  LYS A  23       5.699  49.512  57.717  1.00 41.28           C  
ATOM    185  CG  LYS A  23       5.659  49.494  59.238  1.00 42.19           C  
ATOM    186  CD  LYS A  23       6.828  50.238  59.867  1.00 44.07           C  
ATOM    187  CE  LYS A  23       6.997  49.852  61.331  1.00 44.57           C  
ATOM    188  NZ  LYS A  23       8.362  50.164  61.836  1.00 45.35           N  
ATOM    189  N   ILE A  24       3.422  48.580  55.311  1.00 37.75           N  
ATOM    190  CA  ILE A  24       2.959  48.760  53.942  1.00 36.43           C  
ATOM    191  C   ILE A  24       1.917  49.869  53.878  1.00 35.87           C  
ATOM    192  O   ILE A  24       1.031  49.943  54.723  1.00 35.80           O  
ATOM    193  CB  ILE A  24       2.368  47.453  53.370  1.00 35.98           C  
ATOM    194  CG1 ILE A  24       3.409  46.329  53.442  1.00 35.82           C  
ATOM    195  CG2 ILE A  24       1.915  47.656  51.928  1.00 35.80           C  
ATOM    196  CD1 ILE A  24       2.879  44.962  53.066  1.00 35.86           C  
ATOM    197  N   VAL A  25       2.047  50.737  52.875  1.00 35.66           N  
ATOM    198  CA  VAL A  25       1.057  51.772  52.599  1.00 34.84           C  
ATOM    199  C   VAL A  25       0.425  51.540  51.226  1.00 33.93           C  
ATOM    200  O   VAL A  25       1.123  51.261  50.251  1.00 33.18           O  
ATOM    201  CB  VAL A  25       1.694  53.174  52.655  1.00 35.36           C  
ATOM    202  CG1 VAL A  25       0.772  54.226  52.052  1.00 35.82           C  
ATOM    203  CG2 VAL A  25       2.045  53.527  54.095  1.00 35.84           C  
ATOM    204  N   ILE A  26      -0.899  51.662  51.166  1.00 32.91           N  
ATOM    205  CA  ILE A  26      -1.643  51.580  49.920  1.00 32.09           C  
ATOM    206  C   ILE A  26      -2.194  52.968  49.593  1.00 32.32           C  
ATOM    207  O   ILE A  26      -2.891  53.569  50.408  1.00 32.17           O  
ATOM    208  CB  ILE A  26      -2.809  50.577  50.031  1.00 31.94           C  
ATOM    209  CG1 ILE A  26      -2.289  49.188  50.426  1.00 32.13           C  
ATOM    210  CG2 ILE A  26      -3.578  50.507  48.720  1.00 31.03           C  
ATOM    211  CD1 ILE A  26      -3.346  48.281  51.022  1.00 32.39           C  
ATOM    212  N   VAL A  27      -1.875  53.470  48.404  1.00 32.67           N  
ATOM    213  CA  VAL A  27      -2.341  54.782  47.958  1.00 33.98           C  
ATOM    214  C   VAL A  27      -3.231  54.649  46.729  1.00 34.29           C  
ATOM    215  O   VAL A  27      -3.002  53.789  45.883  1.00 34.74           O  
ATOM    216  CB  VAL A  27      -1.155  55.705  47.620  1.00 34.65           C  
ATOM    217  CG1 VAL A  27      -1.641  57.045  47.074  1.00 35.37           C  
ATOM    218  CG2 VAL A  27      -0.291  55.908  48.851  1.00 35.28           C  
ATOM    219  N   SER A  28      -4.248  55.501  46.639  1.00 35.42           N  
ATOM    220  CA  SER A  28      -5.089  55.571  45.446  1.00 35.71           C  
ATOM    221  C   SER A  28      -5.472  57.013  45.134  1.00 35.80           C  
ATOM    222  O   SER A  28      -5.099  57.929  45.867  1.00 36.32           O  
ATOM    223  CB  SER A  28      -6.329  54.698  45.603  1.00 36.30           C  
ATOM    224  OG  SER A  28      -6.969  54.535  44.348  1.00 37.50           O  
ATOM    225  N   HIS A  29      -6.221  57.208  44.049  1.00 35.95           N  
ATOM    226  CA  HIS A  29      -6.307  58.518  43.392  1.00 35.26           C  
ATOM    227  C   HIS A  29      -7.265  59.523  44.040  1.00 36.07           C  
ATOM    228  O   HIS A  29      -8.116  59.161  44.855  1.00 35.43           O  
ATOM    229  CB  HIS A  29      -6.626  58.355  41.894  1.00 35.22           C  
ATOM    230  CG  HIS A  29      -8.007  57.845  41.597  1.00 35.46           C  
ATOM    231  ND1 HIS A  29      -9.136  58.627  41.719  1.00 35.80           N  
ATOM    232  CD2 HIS A  29      -8.433  56.646  41.132  1.00 35.34           C  
ATOM    233  CE1 HIS A  29     -10.200  57.924  41.371  1.00 35.20           C  
ATOM    234  NE2 HIS A  29      -9.800  56.721  41.003  1.00 35.27           N  
ATOM    235  N   VAL A  30      -7.100  60.791  43.653  1.00 36.49           N  
ATOM    236  CA  VAL A  30      -7.940  61.898  44.122  1.00 36.84           C  
ATOM    237  C   VAL A  30      -9.405  61.645  43.794  1.00 36.73           C  
ATOM    238  O   VAL A  30      -9.724  61.029  42.775  1.00 37.93           O  
ATOM    239  CB  VAL A  30      -7.493  63.253  43.514  1.00 37.61           C  
ATOM    240  CG1 VAL A  30      -7.809  63.329  42.020  1.00 37.69           C  
ATOM    241  CG2 VAL A  30      -8.127  64.423  44.257  1.00 37.76           C  
ATOM    242  N   SER A  31     -10.290  62.137  44.655  1.00 36.30           N  
ATOM    243  CA  SER A  31     -11.714  61.828  44.577  1.00 37.25           C  
ATOM    244  C   SER A  31     -11.920  60.338  44.312  1.00 34.85           C  
ATOM    245  O   SER A  31     -12.481  59.957  43.290  1.00 33.28           O  
ATOM    246  CB  SER A  31     -12.399  62.681  43.502  1.00 39.68           C  
ATOM    247  OG  SER A  31     -12.545  64.019  43.950  1.00 43.74           O  
ATOM    248  N   PRO A  32     -11.444  59.488  45.235  1.00 33.24           N  
ATOM    249  CA  PRO A  32     -11.520  58.051  44.995  1.00 32.99           C  
ATOM    250  C   PRO A  32     -12.960  57.558  44.915  1.00 32.08           C  
ATOM    251  O   PRO A  32     -13.835  58.078  45.611  1.00 33.59           O  
ATOM    252  CB  PRO A  32     -10.790  57.445  46.201  1.00 32.96           C  
ATOM    253  CG  PRO A  32     -10.865  58.487  47.264  1.00 33.15           C  
ATOM    254  CD  PRO A  32     -10.872  59.806  46.554  1.00 32.67           C  
ATOM    255  N   ASP A  33     -13.188  56.561  44.065  1.00 31.75           N  
ATOM    256  CA  ASP A  33     -14.515  55.996  43.832  1.00 31.43           C  
ATOM    257  C   ASP A  33     -14.512  54.497  44.158  1.00 30.53           C  
ATOM    258  O   ASP A  33     -13.593  54.006  44.816  1.00 30.92           O  
ATOM    259  CB  ASP A  33     -14.938  56.261  42.381  1.00 32.49           C  
ATOM    260  CG  ASP A  33     -13.989  55.638  41.369  1.00 34.04           C  
ATOM    261  OD1 ASP A  33     -12.945  55.087  41.763  1.00 34.38           O  
ATOM    262  OD2 ASP A  33     -14.290  55.689  40.165  1.00 37.97           O  
ATOM    263  N   GLY A  34     -15.537  53.779  43.703  1.00 29.21           N  
ATOM    264  CA  GLY A  34     -15.706  52.366  44.014  1.00 29.34           C  
ATOM    265  C   GLY A  34     -14.482  51.501  43.782  1.00 29.59           C  
ATOM    266  O   GLY A  34     -14.121  50.696  44.639  1.00 29.47           O  
ATOM    267  N   ASP A  35     -13.820  51.689  42.645  1.00 29.88           N  
ATOM    268  CA  ASP A  35     -12.688  50.839  42.262  1.00 30.20           C  
ATOM    269  C   ASP A  35     -11.403  51.293  42.952  1.00 29.55           C  
ATOM    270  O   ASP A  35     -10.535  50.476  43.239  1.00 29.30           O  
ATOM    271  CB  ASP A  35     -12.529  50.809  40.734  1.00 30.31           C  
ATOM    272  CG  ASP A  35     -11.546  49.749  40.247  1.00 30.29           C  
ATOM    273  OD1 ASP A  35     -11.348  48.711  40.917  1.00 29.75           O  
ATOM    274  OD2 ASP A  35     -10.980  49.955  39.157  1.00 31.09           O  
ATOM    275  N   ALA A  36     -11.285  52.587  43.232  1.00 29.77           N  
ATOM    276  CA  ALA A  36     -10.147  53.087  44.004  1.00 30.13           C  
ATOM    277  C   ALA A  36     -10.196  52.502  45.416  1.00 30.10           C  
ATOM    278  O   ALA A  36      -9.217  51.931  45.902  1.00 29.81           O  
ATOM    279  CB  ALA A  36     -10.168  54.609  44.062  1.00 30.71           C  
ATOM    280  N   ILE A  37     -11.356  52.637  46.055  1.00 29.45           N  
ATOM    281  CA  ILE A  37     -11.548  52.189  47.428  1.00 28.46           C  
ATOM    282  C   ILE A  37     -11.668  50.665  47.508  1.00 28.22           C  
ATOM    283  O   ILE A  37     -11.120  50.044  48.423  1.00 27.70           O  
ATOM    284  CB  ILE A  37     -12.799  52.837  48.064  1.00 28.88           C  
ATOM    285  CG1 ILE A  37     -12.713  54.373  48.019  1.00 28.88           C  
ATOM    286  CG2 ILE A  37     -12.973  52.363  49.502  1.00 29.61           C  
ATOM    287  CD1 ILE A  37     -11.459  54.956  48.638  1.00 28.91           C  
ATOM    288  N   GLY A  38     -12.390  50.073  46.559  1.00 27.83           N  
ATOM    289  CA  GLY A  38     -12.576  48.628  46.502  1.00 28.20           C  
ATOM    290  C   GLY A  38     -11.273  47.864  46.343  1.00 29.16           C  
ATOM    291  O   GLY A  38     -11.010  46.925  47.094  1.00 29.68           O  
ATOM    292  N   SER A  39     -10.452  48.271  45.378  1.00 29.04           N  
ATOM    293  CA  SER A  39      -9.160  47.629  45.159  1.00 29.55           C  
ATOM    294  C   SER A  39      -8.221  47.827  46.352  1.00 29.86           C  
ATOM    295  O   SER A  39      -7.540  46.888  46.777  1.00 29.27           O  
ATOM    296  CB  SER A  39      -8.503  48.146  43.877  1.00 29.63           C  
ATOM    297  OG  SER A  39      -8.313  49.549  43.914  1.00 30.64           O  
ATOM    298  N   SER A  40      -8.194  49.046  46.889  1.00 29.34           N  
ATOM    299  CA  SER A  40      -7.349  49.366  48.039  1.00 29.13           C  
ATOM    300  C   SER A  40      -7.749  48.581  49.286  1.00 28.97           C  
ATOM    301  O   SER A  40      -6.888  48.049  49.987  1.00 28.95           O  
ATOM    302  CB  SER A  40      -7.386  50.867  48.333  1.00 29.04           C  
ATOM    303  OG  SER A  40      -6.877  51.612  47.241  1.00 28.29           O  
ATOM    304  N   LEU A  41      -9.051  48.511  49.555  1.00 28.93           N  
ATOM    305  CA  LEU A  41      -9.561  47.781  50.716  1.00 28.71           C  
ATOM    306  C   LEU A  41      -9.470  46.267  50.522  1.00 29.06           C  
ATOM    307  O   LEU A  41      -9.290  45.520  51.485  1.00 28.09           O  
ATOM    308  CB  LEU A  41     -11.005  48.183  51.030  1.00 28.46           C  
ATOM    309  CG  LEU A  41     -11.234  49.545  51.687  1.00 28.04           C  
ATOM    310  CD1 LEU A  41     -12.726  49.778  51.878  1.00 28.15           C  
ATOM    311  CD2 LEU A  41     -10.510  49.651  53.018  1.00 28.17           C  
ATOM    312  N   GLY A  42      -9.618  45.817  49.281  1.00 29.90           N  
ATOM    313  CA  GLY A  42      -9.402  44.416  48.948  1.00 30.79           C  
ATOM    314  C   GLY A  42      -7.979  43.997  49.266  1.00 31.09           C  
ATOM    315  O   GLY A  42      -7.752  42.983  49.930  1.00 32.01           O  
ATOM    316  N   LEU A  43      -7.013  44.781  48.803  1.00 31.46           N  
ATOM    317  CA  LEU A  43      -5.606  44.511  49.112  1.00 32.06           C  
ATOM    318  C   LEU A  43      -5.323  44.648  50.615  1.00 32.94           C  
ATOM    319  O   LEU A  43      -4.596  43.836  51.195  1.00 32.90           O  
ATOM    320  CB  LEU A  43      -4.690  45.442  48.314  1.00 31.48           C  
ATOM    321  CG  LEU A  43      -3.186  45.216  48.486  1.00 31.78           C  
ATOM    322  CD1 LEU A  43      -2.818  43.764  48.211  1.00 32.19           C  
ATOM    323  CD2 LEU A  43      -2.398  46.155  47.584  1.00 31.92           C  
ATOM    324  N   TYR A  44      -5.908  45.674  51.232  1.00 33.66           N  
ATOM    325  CA  TYR A  44      -5.762  45.916  52.669  1.00 34.78           C  
ATOM    326  C   TYR A  44      -6.127  44.689  53.493  1.00 35.20           C  
ATOM    327  O   TYR A  44      -5.333  44.243  54.316  1.00 34.73           O  
ATOM    328  CB  TYR A  44      -6.629  47.102  53.098  1.00 35.18           C  
ATOM    329  CG  TYR A  44      -6.797  47.280  54.594  1.00 36.29           C  
ATOM    330  CD1 TYR A  44      -5.790  47.839  55.367  1.00 37.30           C  
ATOM    331  CD2 TYR A  44      -7.982  46.915  55.230  1.00 37.53           C  
ATOM    332  CE1 TYR A  44      -5.949  48.014  56.733  1.00 38.54           C  
ATOM    333  CE2 TYR A  44      -8.147  47.083  56.595  1.00 37.65           C  
ATOM    334  CZ  TYR A  44      -7.132  47.635  57.342  1.00 38.63           C  
ATOM    335  OH  TYR A  44      -7.296  47.814  58.701  1.00 40.10           O  
ATOM    336  N   HIS A  45      -7.326  44.152  53.272  1.00 35.65           N  
ATOM    337  CA  HIS A  45      -7.794  42.990  54.033  1.00 36.70           C  
ATOM    338  C   HIS A  45      -6.863  41.794  53.882  1.00 36.48           C  
ATOM    339  O   HIS A  45      -6.526  41.148  54.873  1.00 35.63           O  
ATOM    340  CB  HIS A  45      -9.207  42.587  53.629  1.00 37.47           C  
ATOM    341  CG  HIS A  45     -10.267  43.507  54.144  1.00 38.47           C  
ATOM    342  ND1 HIS A  45     -11.002  44.325  53.316  1.00 39.11           N  
ATOM    343  CD2 HIS A  45     -10.716  43.739  55.400  1.00 39.46           C  
ATOM    344  CE1 HIS A  45     -11.861  45.020  54.038  1.00 39.49           C  
ATOM    345  NE2 HIS A  45     -11.705  44.688  55.306  1.00 39.81           N  
ATOM    346  N   PHE A  46      -6.451  41.495  52.651  1.00 35.80           N  
ATOM    347  CA  PHE A  46      -5.484  40.422  52.443  1.00 36.43           C  
ATOM    348  C   PHE A  46      -4.194  40.678  53.227  1.00 36.52           C  
ATOM    349  O   PHE A  46      -3.772  39.843  54.025  1.00 36.41           O  
ATOM    350  CB  PHE A  46      -5.137  40.234  50.967  1.00 37.08           C  
ATOM    351  CG  PHE A  46      -3.883  39.434  50.758  1.00 36.87           C  
ATOM    352  CD1 PHE A  46      -3.816  38.116  51.190  1.00 36.86           C  
ATOM    353  CD2 PHE A  46      -2.761  40.004  50.175  1.00 37.10           C  
ATOM    354  CE1 PHE A  46      -2.657  37.375  51.030  1.00 37.33           C  
ATOM    355  CE2 PHE A  46      -1.598  39.268  50.004  1.00 37.26           C  
ATOM    356  CZ  PHE A  46      -1.546  37.951  50.434  1.00 37.60           C  
ATOM    357  N   LEU A  47      -3.578  41.833  52.999  1.00 36.43           N  
ATOM    358  CA  LEU A  47      -2.308  42.155  53.644  1.00 36.06           C  
ATOM    359  C   LEU A  47      -2.427  42.131  55.164  1.00 37.27           C  
ATOM    360  O   LEU A  47      -1.547  41.601  55.856  1.00 35.54           O  
ATOM    361  CB  LEU A  47      -1.792  43.518  53.185  1.00 36.16           C  
ATOM    362  CG  LEU A  47      -1.343  43.628  51.730  1.00 36.15           C  
ATOM    363  CD1 LEU A  47      -0.867  45.041  51.448  1.00 36.11           C  
ATOM    364  CD2 LEU A  47      -0.248  42.619  51.407  1.00 36.80           C  
ATOM    365  N   ASP A  48      -3.523  42.688  55.675  1.00 38.23           N  
ATOM    366  CA  ASP A  48      -3.770  42.725  57.113  1.00 38.78           C  
ATOM    367  C   ASP A  48      -3.933  41.324  57.713  1.00 38.18           C  
ATOM    368  O   ASP A  48      -3.619  41.115  58.880  1.00 37.81           O  
ATOM    369  CB  ASP A  48      -5.004  43.577  57.430  1.00 40.09           C  
ATOM    370  CG  ASP A  48      -5.102  43.932  58.902  1.00 40.93           C  
ATOM    371  OD1 ASP A  48      -4.090  44.392  59.461  1.00 42.39           O  
ATOM    372  OD2 ASP A  48      -6.181  43.751  59.502  1.00 41.05           O  
ATOM    373  N   SER A  49      -4.408  40.367  56.917  1.00 39.07           N  
ATOM    374  CA  SER A  49      -4.529  38.975  57.369  1.00 39.76           C  
ATOM    375  C   SER A  49      -3.170  38.288  57.536  1.00 40.25           C  
ATOM    376  O   SER A  49      -3.084  37.228  58.153  1.00 41.04           O  
ATOM    377  CB  SER A  49      -5.384  38.152  56.397  1.00 40.13           C  
ATOM    378  OG  SER A  49      -4.632  37.736  55.265  1.00 39.84           O  
ATOM    379  N   GLN A  50      -2.120  38.883  56.978  1.00 41.01           N  
ATOM    380  CA  GLN A  50      -0.793  38.282  56.982  1.00 42.58           C  
ATOM    381  C   GLN A  50       0.164  38.956  57.966  1.00 44.34           C  
ATOM    382  O   GLN A  50       1.353  39.080  57.683  1.00 45.77           O  
ATOM    383  CB  GLN A  50      -0.218  38.333  55.565  1.00 42.52           C  
ATOM    384  CG  GLN A  50      -1.098  37.656  54.526  1.00 42.62           C  
ATOM    385  CD  GLN A  50      -1.190  36.156  54.722  1.00 41.89           C  
ATOM    386  OE1 GLN A  50      -2.279  35.600  54.873  1.00 40.64           O  
ATOM    387  NE2 GLN A  50      -0.043  35.493  54.726  1.00 42.56           N  
ATOM    388  N   ASP A  51      -0.353  39.378  59.121  1.00 47.84           N  
ATOM    389  CA  ASP A  51       0.471  39.937  60.203  1.00 49.59           C  
ATOM    390  C   ASP A  51       1.341  41.097  59.712  1.00 48.37           C  
ATOM    391  O   ASP A  51       2.555  41.116  59.931  1.00 48.34           O  
ATOM    392  CB  ASP A  51       1.345  38.839  60.841  1.00 52.01           C  
ATOM    393  CG  ASP A  51       2.098  39.321  62.089  1.00 55.46           C  
ATOM    394  OD1 ASP A  51       1.499  40.047  62.915  1.00 56.63           O  
ATOM    395  OD2 ASP A  51       3.291  38.970  62.244  1.00 56.11           O  
ATOM    396  N   LYS A  52       0.717  42.054  59.030  1.00 46.51           N  
ATOM    397  CA  LYS A  52       1.428  43.235  58.544  1.00 44.77           C  
ATOM    398  C   LYS A  52       0.728  44.519  58.956  1.00 42.00           C  
ATOM    399  O   LYS A  52      -0.489  44.548  59.122  1.00 41.03           O  
ATOM    400  CB  LYS A  52       1.612  43.161  57.024  1.00 45.88           C  
ATOM    401  CG  LYS A  52       2.877  42.405  56.645  1.00 48.33           C  
ATOM    402  CD  LYS A  52       2.803  41.730  55.288  1.00 50.45           C  
ATOM    403  CE  LYS A  52       3.689  40.489  55.252  1.00 51.14           C  
ATOM    404  NZ  LYS A  52       5.098  40.758  55.661  1.00 50.79           N  
ATOM    405  N   ILE A  53       1.520  45.570  59.150  1.00 39.96           N  
ATOM    406  CA  ILE A  53       0.990  46.893  59.435  1.00 38.63           C  
ATOM    407  C   ILE A  53       0.641  47.529  58.097  1.00 36.72           C  
ATOM    408  O   ILE A  53       1.520  47.736  57.259  1.00 36.22           O  
ATOM    409  CB  ILE A  53       2.007  47.759  60.208  1.00 39.42           C  
ATOM    410  CG1 ILE A  53       2.295  47.126  61.580  1.00 39.98           C  
ATOM    411  CG2 ILE A  53       1.480  49.181  60.373  1.00 39.68           C  
ATOM    412  CD1 ILE A  53       3.522  47.678  62.277  1.00 39.86           C  
ATOM    413  N   VAL A  54      -0.646  47.808  57.897  1.00 34.87           N  
ATOM    414  CA  VAL A  54      -1.146  48.312  56.621  1.00 34.37           C  
ATOM    415  C   VAL A  54      -2.052  49.519  56.827  1.00 32.57           C  
ATOM    416  O   VAL A  54      -2.971  49.476  57.639  1.00 32.26           O  
ATOM    417  CB  VAL A  54      -1.967  47.248  55.861  1.00 35.16           C  
ATOM    418  CG1 VAL A  54      -2.024  47.596  54.382  1.00 35.96           C  
ATOM    419  CG2 VAL A  54      -1.388  45.855  56.061  1.00 35.77           C  
ATOM    420  N   ASN A  55      -1.791  50.581  56.074  1.00 31.93           N  
ATOM    421  CA  ASN A  55      -2.619  51.783  56.084  1.00 31.24           C  
ATOM    422  C   ASN A  55      -2.948  52.199  54.663  1.00 31.29           C  
ATOM    423  O   ASN A  55      -2.071  52.208  53.797  1.00 30.53           O  
ATOM    424  CB  ASN A  55      -1.896  52.930  56.786  1.00 31.17           C  
ATOM    425  CG  ASN A  55      -1.680  52.664  58.261  1.00 31.41           C  
ATOM    426  OD1 ASN A  55      -2.619  52.709  59.052  1.00 32.31           O  
ATOM    427  ND2 ASN A  55      -0.442  52.381  58.636  1.00 31.15           N  
ATOM    428  N   VAL A  56      -4.218  52.528  54.438  1.00 31.21           N  
ATOM    429  CA  VAL A  56      -4.700  53.026  53.159  1.00 31.47           C  
ATOM    430  C   VAL A  56      -4.807  54.539  53.262  1.00 31.88           C  
ATOM    431  O   VAL A  56      -5.421  55.056  54.197  1.00 31.85           O  
ATOM    432  CB  VAL A  56      -6.087  52.441  52.831  1.00 31.74           C  
ATOM    433  CG1 VAL A  56      -6.630  53.023  51.530  1.00 31.98           C  
ATOM    434  CG2 VAL A  56      -6.011  50.922  52.774  1.00 31.85           C  
ATOM    435  N   ILE A  57      -4.201  55.245  52.310  1.00 32.68           N  
ATOM    436  CA  ILE A  57      -4.193  56.705  52.315  1.00 32.63           C  
ATOM    437  C   ILE A  57      -4.647  57.233  50.962  1.00 33.49           C  
ATOM    438  O   ILE A  57      -4.122  56.831  49.925  1.00 32.29           O  
ATOM    439  CB  ILE A  57      -2.790  57.282  52.597  1.00 33.04           C  
ATOM    440  CG1 ILE A  57      -2.166  56.620  53.830  1.00 33.59           C  
ATOM    441  CG2 ILE A  57      -2.877  58.792  52.786  1.00 33.20           C  
ATOM    442  CD1 ILE A  57      -0.746  57.059  54.112  1.00 33.69           C  
ATOM    443  N   VAL A  58      -5.613  58.145  50.986  1.00 33.56           N  
ATOM    444  CA  VAL A  58      -6.106  58.788  49.780  1.00 34.08           C  
ATOM    445  C   VAL A  58      -6.116  60.300  49.999  1.00 35.31           C  
ATOM    446  O   VAL A  58      -6.182  60.757  51.141  1.00 35.17           O  
ATOM    447  CB  VAL A  58      -7.506  58.268  49.385  1.00 34.29           C  
ATOM    448  CG1 VAL A  58      -7.433  56.788  49.025  1.00 34.08           C  
ATOM    449  CG2 VAL A  58      -8.520  58.495  50.498  1.00 33.58           C  
ATOM    450  N   PRO A  59      -6.043  61.084  48.909  1.00 36.07           N  
ATOM    451  CA  PRO A  59      -5.903  62.530  49.074  1.00 37.01           C  
ATOM    452  C   PRO A  59      -7.167  63.213  49.585  1.00 37.94           C  
ATOM    453  O   PRO A  59      -7.093  64.279  50.200  1.00 37.97           O  
ATOM    454  CB  PRO A  59      -5.587  63.024  47.649  1.00 36.95           C  
ATOM    455  CG  PRO A  59      -5.344  61.798  46.825  1.00 36.87           C  
ATOM    456  CD  PRO A  59      -6.129  60.713  47.488  1.00 36.30           C  
ATOM    457  N   ASN A  60      -8.303  62.564  49.360  1.00 38.46           N  
ATOM    458  CA  ASN A  60      -9.577  63.238  49.291  1.00 40.42           C  
ATOM    459  C   ASN A  60     -10.678  62.326  49.796  1.00 38.25           C  
ATOM    460  O   ASN A  60     -10.552  61.106  49.712  1.00 36.50           O  
ATOM    461  CB  ASN A  60      -9.844  63.557  47.812  1.00 43.51           C  
ATOM    462  CG  ASN A  60     -10.509  64.893  47.604  1.00 46.05           C  
ATOM    463  OD1 ASN A  60     -11.105  65.140  46.554  1.00 46.61           O  
ATOM    464  ND2 ASN A  60     -10.401  65.774  48.594  1.00 49.29           N  
ATOM    465  N   ALA A  61     -11.766  62.914  50.285  1.00 35.96           N  
ATOM    466  CA  ALA A  61     -12.914  62.135  50.746  1.00 35.41           C  
ATOM    467  C   ALA A  61     -13.527  61.296  49.618  1.00 35.05           C  
ATOM    468  O   ALA A  61     -13.561  61.721  48.462  1.00 35.03           O  
ATOM    469  CB  ALA A  61     -13.974  63.049  51.347  1.00 34.73           C  
ATOM    470  N   PHE A  62     -14.007  60.108  49.975  1.00 34.55           N  
ATOM    471  CA  PHE A  62     -14.775  59.259  49.070  1.00 34.53           C  
ATOM    472  C   PHE A  62     -16.263  59.414  49.372  1.00 34.68           C  
ATOM    473  O   PHE A  62     -16.630  59.804  50.470  1.00 34.63           O  
ATOM    474  CB  PHE A  62     -14.354  57.784  49.183  1.00 34.82           C  
ATOM    475  CG  PHE A  62     -14.154  57.307  50.594  1.00 34.37           C  
ATOM    476  CD1 PHE A  62     -15.205  56.782  51.317  1.00 34.43           C  
ATOM    477  CD2 PHE A  62     -12.906  57.384  51.194  1.00 34.80           C  
ATOM    478  CE1 PHE A  62     -15.018  56.346  52.617  1.00 35.27           C  
ATOM    479  CE2 PHE A  62     -12.713  56.955  52.495  1.00 34.81           C  
ATOM    480  CZ  PHE A  62     -13.771  56.433  53.208  1.00 35.03           C  
ATOM    481  N   PRO A  63     -17.131  59.108  48.395  1.00 36.37           N  
ATOM    482  CA  PRO A  63     -18.572  59.310  48.593  1.00 36.86           C  
ATOM    483  C   PRO A  63     -19.165  58.517  49.758  1.00 38.36           C  
ATOM    484  O   PRO A  63     -18.622  57.478  50.152  1.00 37.90           O  
ATOM    485  CB  PRO A  63     -19.186  58.831  47.273  1.00 36.78           C  
ATOM    486  CG  PRO A  63     -18.086  58.918  46.274  1.00 36.45           C  
ATOM    487  CD  PRO A  63     -16.816  58.662  47.027  1.00 36.26           C  
ATOM    488  N   ASP A  64     -20.282  59.013  50.284  1.00 37.98           N  
ATOM    489  CA  ASP A  64     -20.951  58.398  51.422  1.00 39.18           C  
ATOM    490  C   ASP A  64     -21.498  57.011  51.101  1.00 37.96           C  
ATOM    491  O   ASP A  64     -21.585  56.161  51.989  1.00 36.73           O  
ATOM    492  CB  ASP A  64     -22.084  59.300  51.941  1.00 41.82           C  
ATOM    493  CG  ASP A  64     -21.578  60.434  52.832  1.00 44.19           C  
ATOM    494  OD1 ASP A  64     -20.397  60.840  52.702  1.00 45.12           O  
ATOM    495  OD2 ASP A  64     -22.369  60.917  53.671  1.00 47.47           O  
ATOM    496  N   PHE A  65     -21.856  56.776  49.839  1.00 36.90           N  
ATOM    497  CA  PHE A  65     -22.369  55.466  49.429  1.00 37.10           C  
ATOM    498  C   PHE A  65     -21.286  54.369  49.419  1.00 36.78           C  
ATOM    499  O   PHE A  65     -21.572  53.224  49.077  1.00 37.54           O  
ATOM    500  CB  PHE A  65     -23.127  55.538  48.085  1.00 36.97           C  
ATOM    501  CG  PHE A  65     -22.321  56.090  46.935  1.00 37.66           C  
ATOM    502  CD1 PHE A  65     -21.411  55.295  46.267  1.00 37.97           C  
ATOM    503  CD2 PHE A  65     -22.507  57.397  46.497  1.00 38.73           C  
ATOM    504  CE1 PHE A  65     -20.675  55.791  45.203  1.00 38.66           C  
ATOM    505  CE2 PHE A  65     -21.776  57.904  45.433  1.00 38.51           C  
ATOM    506  CZ  PHE A  65     -20.860  57.100  44.782  1.00 39.24           C  
ATOM    507  N   LEU A  66     -20.058  54.725  49.796  1.00 36.40           N  
ATOM    508  CA  LEU A  66     -18.969  53.762  50.001  1.00 36.47           C  
ATOM    509  C   LEU A  66     -18.622  53.534  51.486  1.00 37.32           C  
ATOM    510  O   LEU A  66     -17.807  52.659  51.796  1.00 36.57           O  
ATOM    511  CB  LEU A  66     -17.716  54.222  49.241  1.00 35.80           C  
ATOM    512  CG  LEU A  66     -17.486  53.678  47.824  1.00 36.35           C  
ATOM    513  CD1 LEU A  66     -18.780  53.437  47.073  1.00 36.40           C  
ATOM    514  CD2 LEU A  66     -16.579  54.606  47.031  1.00 36.23           C  
ATOM    515  N   LYS A  67     -19.243  54.295  52.393  1.00 37.05           N  
ATOM    516  CA  LYS A  67     -18.932  54.217  53.832  1.00 38.28           C  
ATOM    517  C   LYS A  67     -19.196  52.830  54.434  1.00 36.85           C  
ATOM    518  O   LYS A  67     -18.553  52.442  55.410  1.00 36.67           O  
ATOM    519  CB  LYS A  67     -19.733  55.259  54.634  1.00 39.95           C  
ATOM    520  CG  LYS A  67     -19.405  56.721  54.344  1.00 42.72           C  
ATOM    521  CD  LYS A  67     -17.966  57.080  54.669  1.00 44.72           C  
ATOM    522  CE  LYS A  67     -17.776  58.574  54.922  1.00 46.30           C  
ATOM    523  NZ  LYS A  67     -18.096  59.415  53.736  1.00 47.76           N  
ATOM    524  N   TRP A  68     -20.146  52.099  53.857  1.00 34.80           N  
ATOM    525  CA  TRP A  68     -20.497  50.758  54.331  1.00 34.71           C  
ATOM    526  C   TRP A  68     -19.346  49.750  54.229  1.00 35.02           C  
ATOM    527  O   TRP A  68     -19.350  48.730  54.907  1.00 34.61           O  
ATOM    528  CB  TRP A  68     -21.696  50.219  53.545  1.00 33.78           C  
ATOM    529  CG  TRP A  68     -21.415  50.043  52.076  1.00 33.18           C  
ATOM    530  CD1 TRP A  68     -21.577  50.976  51.099  1.00 33.12           C  
ATOM    531  CD2 TRP A  68     -20.916  48.868  51.429  1.00 32.36           C  
ATOM    532  NE1 TRP A  68     -21.214  50.460  49.881  1.00 33.29           N  
ATOM    533  CE2 TRP A  68     -20.809  49.162  50.054  1.00 33.09           C  
ATOM    534  CE3 TRP A  68     -20.557  47.594  51.876  1.00 32.36           C  
ATOM    535  CZ2 TRP A  68     -20.348  48.227  49.118  1.00 32.53           C  
ATOM    536  CZ3 TRP A  68     -20.099  46.663  50.945  1.00 32.49           C  
ATOM    537  CH2 TRP A  68     -20.000  46.987  49.583  1.00 32.10           C  
HETATM  538  N   MSE A  69     -18.370  50.033  53.376  1.00 35.62           N  
HETATM  539  CA  MSE A  69     -17.339  49.054  53.057  1.00 36.01           C  
HETATM  540  C   MSE A  69     -16.495  48.794  54.278  1.00 35.27           C  
HETATM  541  O   MSE A  69     -16.057  49.734  54.945  1.00 34.23           O  
HETATM  542  CB  MSE A  69     -16.501  49.559  51.889  1.00 37.51           C  
HETATM  543  CG  MSE A  69     -17.363  49.611  50.631  1.00 39.38           C  
HETATM  544 SE   MSE A  69     -16.297  50.288  49.124  0.82 42.48          SE  
HETATM  545  CE  MSE A  69     -15.527  48.550  48.646  1.00 39.75           C  
ATOM    546  N   PRO A  70     -16.265  47.520  54.596  1.00 33.50           N  
ATOM    547  CA  PRO A  70     -15.511  47.187  55.807  1.00 33.62           C  
ATOM    548  C   PRO A  70     -14.071  47.668  55.699  1.00 32.41           C  
ATOM    549  O   PRO A  70     -13.408  47.393  54.705  1.00 32.11           O  
ATOM    550  CB  PRO A  70     -15.595  45.657  55.877  1.00 33.28           C  
ATOM    551  CG  PRO A  70     -15.821  45.224  54.469  1.00 33.77           C  
ATOM    552  CD  PRO A  70     -16.587  46.322  53.797  1.00 33.06           C  
ATOM    553  N   GLY A  71     -13.619  48.415  56.702  1.00 31.90           N  
ATOM    554  CA  GLY A  71     -12.299  49.050  56.679  1.00 31.90           C  
ATOM    555  C   GLY A  71     -12.273  50.482  56.163  1.00 31.30           C  
ATOM    556  O   GLY A  71     -11.243  51.153  56.253  1.00 30.13           O  
ATOM    557  N   SER A  72     -13.395  50.964  55.632  1.00 31.77           N  
ATOM    558  CA  SER A  72     -13.441  52.311  55.054  1.00 32.87           C  
ATOM    559  C   SER A  72     -13.173  53.400  56.094  1.00 33.81           C  
ATOM    560  O   SER A  72     -12.549  54.415  55.783  1.00 33.76           O  
ATOM    561  CB  SER A  72     -14.771  52.564  54.337  1.00 32.08           C  
ATOM    562  OG  SER A  72     -15.863  52.549  55.239  1.00 32.74           O  
ATOM    563  N   LYS A  73     -13.612  53.172  57.330  1.00 35.48           N  
ATOM    564  CA  LYS A  73     -13.427  54.146  58.409  1.00 37.87           C  
ATOM    565  C   LYS A  73     -11.958  54.375  58.769  1.00 37.62           C  
ATOM    566  O   LYS A  73     -11.613  55.422  59.315  1.00 37.70           O  
ATOM    567  CB  LYS A  73     -14.200  53.718  59.660  1.00 40.54           C  
ATOM    568  CG  LYS A  73     -15.709  53.675  59.465  1.00 43.67           C  
ATOM    569  CD  LYS A  73     -16.437  53.244  60.731  1.00 46.80           C  
ATOM    570  CE  LYS A  73     -17.925  53.051  60.468  1.00 48.92           C  
ATOM    571  NZ  LYS A  73     -18.718  53.020  61.727  1.00 50.07           N  
ATOM    572  N   ASP A  74     -11.103  53.400  58.468  1.00 37.31           N  
ATOM    573  CA  ASP A  74      -9.673  53.495  58.768  1.00 37.47           C  
ATOM    574  C   ASP A  74      -8.847  54.061  57.617  1.00 35.60           C  
ATOM    575  O   ASP A  74      -7.641  54.248  57.756  1.00 33.55           O  
ATOM    576  CB  ASP A  74      -9.133  52.126  59.171  1.00 39.00           C  
ATOM    577  CG  ASP A  74      -9.828  51.576  60.395  1.00 42.24           C  
ATOM    578  OD1 ASP A  74      -9.785  52.243  61.455  1.00 44.47           O  
ATOM    579  OD2 ASP A  74     -10.432  50.487  60.294  1.00 45.13           O  
ATOM    580  N   ILE A  75      -9.489  54.331  56.484  1.00 35.02           N  
ATOM    581  CA  ILE A  75      -8.817  54.997  55.374  1.00 34.64           C  
ATOM    582  C   ILE A  75      -8.440  56.411  55.807  1.00 34.39           C  
ATOM    583  O   ILE A  75      -9.270  57.143  56.346  1.00 33.66           O  
ATOM    584  CB  ILE A  75      -9.698  55.037  54.110  1.00 34.56           C  
ATOM    585  CG1 ILE A  75      -9.859  53.620  53.545  1.00 34.03           C  
ATOM    586  CG2 ILE A  75      -9.089  55.965  53.061  1.00 35.27           C  
ATOM    587  CD1 ILE A  75     -10.926  53.488  52.480  1.00 34.57           C  
ATOM    588  N   LEU A  76      -7.181  56.777  55.579  1.00 34.51           N  
ATOM    589  CA  LEU A  76      -6.652  58.057  56.027  1.00 35.55           C  
ATOM    590  C   LEU A  76      -6.749  59.078  54.900  1.00 35.49           C  
ATOM    591  O   LEU A  76      -6.258  58.839  53.796  1.00 33.92           O  
ATOM    592  CB  LEU A  76      -5.198  57.893  56.476  1.00 37.34           C  
ATOM    593  CG  LEU A  76      -4.541  59.075  57.190  1.00 39.50           C  
ATOM    594  CD1 LEU A  76      -5.195  59.318  58.544  1.00 41.00           C  
ATOM    595  CD2 LEU A  76      -3.046  58.832  57.358  1.00 40.16           C  
ATOM    596  N   LEU A  77      -7.395  60.208  55.186  1.00 35.23           N  
ATOM    597  CA  LEU A  77      -7.545  61.294  54.223  1.00 35.56           C  
ATOM    598  C   LEU A  77      -6.366  62.252  54.346  1.00 36.41           C  
ATOM    599  O   LEU A  77      -6.169  62.868  55.394  1.00 36.95           O  
ATOM    600  CB  LEU A  77      -8.860  62.042  54.456  1.00 35.89           C  
ATOM    601  CG  LEU A  77     -10.095  61.558  53.690  1.00 36.33           C  
ATOM    602  CD1 LEU A  77     -10.150  60.046  53.541  1.00 37.01           C  
ATOM    603  CD2 LEU A  77     -11.358  62.074  54.363  1.00 36.40           C  
ATOM    604  N   TYR A  78      -5.592  62.375  53.271  1.00 36.42           N  
ATOM    605  CA  TYR A  78      -4.370  63.180  53.271  1.00 36.81           C  
ATOM    606  C   TYR A  78      -4.610  64.664  53.565  1.00 38.11           C  
ATOM    607  O   TYR A  78      -3.795  65.302  54.232  1.00 38.67           O  
ATOM    608  CB  TYR A  78      -3.652  63.046  51.931  1.00 36.36           C  
ATOM    609  CG  TYR A  78      -2.234  63.556  51.940  1.00 36.86           C  
ATOM    610  CD1 TYR A  78      -1.912  64.787  51.376  1.00 37.05           C  
ATOM    611  CD2 TYR A  78      -1.212  62.806  52.511  1.00 37.18           C  
ATOM    612  CE1 TYR A  78      -0.608  65.256  51.379  1.00 37.84           C  
ATOM    613  CE2 TYR A  78       0.095  63.263  52.522  1.00 37.50           C  
ATOM    614  CZ  TYR A  78       0.393  64.489  51.952  1.00 38.12           C  
ATOM    615  OH  TYR A  78       1.688  64.958  51.956  1.00 38.60           O  
ATOM    616  N   ASP A  79      -5.722  65.205  53.072  1.00 38.90           N  
ATOM    617  CA  ASP A  79      -6.048  66.617  53.279  1.00 41.90           C  
ATOM    618  C   ASP A  79      -6.539  66.938  54.702  1.00 43.83           C  
ATOM    619  O   ASP A  79      -6.872  68.086  54.985  1.00 42.92           O  
ATOM    620  CB  ASP A  79      -7.072  67.107  52.236  1.00 42.28           C  
ATOM    621  CG  ASP A  79      -8.433  66.423  52.359  1.00 43.57           C  
ATOM    622  OD1 ASP A  79      -8.576  65.483  53.166  1.00 45.11           O  
ATOM    623  OD2 ASP A  79      -9.367  66.826  51.630  1.00 45.17           O  
ATOM    624  N   ARG A  80      -6.604  65.929  55.575  1.00 44.71           N  
ATOM    625  CA  ARG A  80      -6.971  66.128  56.980  1.00 45.90           C  
ATOM    626  C   ARG A  80      -5.910  65.647  57.976  1.00 44.66           C  
ATOM    627  O   ARG A  80      -5.921  66.072  59.128  1.00 43.85           O  
ATOM    628  CB  ARG A  80      -8.312  65.450  57.270  1.00 49.43           C  
ATOM    629  CG  ARG A  80      -9.470  66.109  56.537  1.00 53.75           C  
ATOM    630  CD  ARG A  80     -10.753  65.291  56.578  1.00 57.33           C  
ATOM    631  NE  ARG A  80     -11.615  65.596  55.431  1.00 60.19           N  
ATOM    632  CZ  ARG A  80     -12.854  65.135  55.263  1.00 61.29           C  
ATOM    633  NH1 ARG A  80     -13.417  64.340  56.171  1.00 61.92           N  
ATOM    634  NH2 ARG A  80     -13.539  65.477  54.175  1.00 60.27           N  
ATOM    635  N   TYR A  81      -5.005  64.769  57.544  1.00 44.13           N  
ATOM    636  CA  TYR A  81      -3.960  64.230  58.417  1.00 42.94           C  
ATOM    637  C   TYR A  81      -2.640  64.113  57.658  1.00 43.46           C  
ATOM    638  O   TYR A  81      -2.002  63.053  57.648  1.00 41.48           O  
ATOM    639  CB  TYR A  81      -4.377  62.866  58.976  1.00 42.66           C  
ATOM    640  CG  TYR A  81      -5.702  62.879  59.709  1.00 42.86           C  
ATOM    641  CD1 TYR A  81      -5.818  63.457  60.970  1.00 42.07           C  
ATOM    642  CD2 TYR A  81      -6.842  62.321  59.137  1.00 43.08           C  
ATOM    643  CE1 TYR A  81      -7.031  63.478  61.640  1.00 42.42           C  
ATOM    644  CE2 TYR A  81      -8.058  62.334  59.800  1.00 43.14           C  
ATOM    645  CZ  TYR A  81      -8.147  62.915  61.049  1.00 43.29           C  
ATOM    646  OH  TYR A  81      -9.356  62.926  61.703  1.00 43.51           O  
ATOM    647  N   GLN A  82      -2.234  65.221  57.041  1.00 43.26           N  
ATOM    648  CA  GLN A  82      -1.056  65.255  56.169  1.00 44.68           C  
ATOM    649  C   GLN A  82       0.212  64.801  56.881  1.00 44.74           C  
ATOM    650  O   GLN A  82       0.942  63.948  56.375  1.00 45.74           O  
ATOM    651  CB  GLN A  82      -0.862  66.660  55.578  1.00 45.32           C  
ATOM    652  CG  GLN A  82       0.450  66.843  54.823  1.00 47.23           C  
ATOM    653  CD  GLN A  82       0.450  68.025  53.867  1.00 48.12           C  
ATOM    654  OE1 GLN A  82       1.346  68.154  53.030  1.00 50.94           O  
ATOM    655  NE2 GLN A  82      -0.547  68.888  53.981  1.00 48.47           N  
ATOM    656  N   GLU A  83       0.458  65.373  58.057  1.00 45.91           N  
ATOM    657  CA  GLU A  83       1.657  65.076  58.846  1.00 46.78           C  
ATOM    658  C   GLU A  83       1.718  63.585  59.198  1.00 43.24           C  
ATOM    659  O   GLU A  83       2.758  62.945  59.056  1.00 41.83           O  
ATOM    660  CB  GLU A  83       1.667  65.932  60.128  1.00 51.00           C  
ATOM    661  CG  GLU A  83       3.007  66.576  60.478  1.00 56.41           C  
ATOM    662  CD  GLU A  83       3.907  65.715  61.353  1.00 60.96           C  
ATOM    663  OE1 GLU A  83       3.418  64.756  61.993  1.00 64.22           O  
ATOM    664  OE2 GLU A  83       5.121  66.015  61.413  1.00 63.83           O  
ATOM    665  N   PHE A  84       0.592  63.046  59.655  1.00 40.95           N  
ATOM    666  CA  PHE A  84       0.483  61.630  60.015  1.00 39.73           C  
ATOM    667  C   PHE A  84       0.702  60.751  58.780  1.00 39.19           C  
ATOM    668  O   PHE A  84       1.515  59.822  58.808  1.00 38.92           O  
ATOM    669  CB  PHE A  84      -0.891  61.375  60.665  1.00 39.30           C  
ATOM    670  CG  PHE A  84      -1.166  59.936  61.037  1.00 38.30           C  
ATOM    671  CD1 PHE A  84      -0.140  59.033  61.309  1.00 38.61           C  
ATOM    672  CD2 PHE A  84      -2.477  59.499  61.161  1.00 37.64           C  
ATOM    673  CE1 PHE A  84      -0.425  57.720  61.657  1.00 38.24           C  
ATOM    674  CE2 PHE A  84      -2.766  58.192  61.519  1.00 37.13           C  
ATOM    675  CZ  PHE A  84      -1.740  57.300  61.764  1.00 37.44           C  
ATOM    676  N   ALA A  85      -0.002  61.065  57.695  1.00 38.43           N  
ATOM    677  CA  ALA A  85       0.157  60.334  56.433  1.00 38.43           C  
ATOM    678  C   ALA A  85       1.602  60.388  55.944  1.00 38.41           C  
ATOM    679  O   ALA A  85       2.174  59.364  55.561  1.00 38.28           O  
ATOM    680  CB  ALA A  85      -0.776  60.891  55.372  1.00 37.32           C  
ATOM    681  N   ASP A  86       2.190  61.580  55.972  1.00 38.71           N  
ATOM    682  CA  ASP A  86       3.569  61.762  55.524  1.00 39.31           C  
ATOM    683  C   ASP A  86       4.528  60.808  56.224  1.00 38.36           C  
ATOM    684  O   ASP A  86       5.373  60.202  55.577  1.00 39.00           O  
ATOM    685  CB  ASP A  86       4.024  63.214  55.721  1.00 39.42           C  
ATOM    686  CG  ASP A  86       3.494  64.151  54.644  1.00 40.11           C  
ATOM    687  OD1 ASP A  86       2.978  63.666  53.615  1.00 38.32           O  
ATOM    688  OD2 ASP A  86       3.604  65.384  54.823  1.00 41.32           O  
ATOM    689  N   LYS A  87       4.385  60.670  57.539  1.00 39.32           N  
ATOM    690  CA  LYS A  87       5.219  59.747  58.312  1.00 38.83           C  
ATOM    691  C   LYS A  87       5.048  58.305  57.852  1.00 37.36           C  
ATOM    692  O   LYS A  87       6.032  57.594  57.651  1.00 37.55           O  
ATOM    693  CB  LYS A  87       4.879  59.822  59.801  1.00 41.41           C  
ATOM    694  CG  LYS A  87       5.538  60.953  60.561  1.00 43.59           C  
ATOM    695  CD  LYS A  87       5.397  60.711  62.057  1.00 45.64           C  
ATOM    696  CE  LYS A  87       6.000  61.836  62.875  1.00 47.16           C  
ATOM    697  NZ  LYS A  87       6.204  61.402  64.284  1.00 48.56           N  
ATOM    698  N   LEU A  88       3.797  57.872  57.708  1.00 36.10           N  
ATOM    699  CA  LEU A  88       3.506  56.516  57.248  1.00 35.45           C  
ATOM    700  C   LEU A  88       4.134  56.267  55.880  1.00 35.63           C  
ATOM    701  O   LEU A  88       4.731  55.220  55.657  1.00 35.88           O  
ATOM    702  CB  LEU A  88       1.997  56.269  57.177  1.00 35.22           C  
ATOM    703  CG  LEU A  88       1.233  56.283  58.507  1.00 34.75           C  
ATOM    704  CD1 LEU A  88      -0.273  56.353  58.278  1.00 34.70           C  
ATOM    705  CD2 LEU A  88       1.591  55.068  59.342  1.00 34.24           C  
ATOM    706  N   ILE A  89       4.008  57.238  54.976  1.00 36.20           N  
ATOM    707  CA  ILE A  89       4.537  57.096  53.618  1.00 37.04           C  
ATOM    708  C   ILE A  89       6.066  57.023  53.623  1.00 38.10           C  
ATOM    709  O   ILE A  89       6.644  56.123  53.021  1.00 37.76           O  
ATOM    710  CB  ILE A  89       4.031  58.224  52.694  1.00 38.02           C  
ATOM    711  CG1 ILE A  89       2.517  58.079  52.487  1.00 37.63           C  
ATOM    712  CG2 ILE A  89       4.737  58.188  51.344  1.00 38.46           C  
ATOM    713  CD1 ILE A  89       1.841  59.335  51.991  1.00 38.43           C  
HETATM  714  N   MSE A  90       6.715  57.946  54.328  1.00 38.65           N  
HETATM  715  CA  MSE A  90       8.180  57.973  54.390  1.00 40.19           C  
HETATM  716  C   MSE A  90       8.761  56.735  55.031  1.00 41.19           C  
HETATM  717  O   MSE A  90       9.869  56.329  54.688  1.00 40.99           O  
HETATM  718  CB  MSE A  90       8.666  59.198  55.163  1.00 41.33           C  
HETATM  719  CG  MSE A  90       8.410  60.503  54.406  1.00 42.27           C  
HETATM  720 SE   MSE A  90       9.418  60.598  52.713  0.74 44.57          SE  
HETATM  721  CE  MSE A  90      11.180  60.024  53.379  1.00 43.13           C  
ATOM    722  N   GLU A  91       8.019  56.117  55.949  1.00 42.06           N  
ATOM    723  CA  GLU A  91       8.508  54.954  56.695  1.00 42.34           C  
ATOM    724  C   GLU A  91       8.082  53.600  56.116  1.00 41.96           C  
ATOM    725  O   GLU A  91       8.512  52.556  56.605  1.00 39.37           O  
ATOM    726  CB  GLU A  91       8.048  55.051  58.150  1.00 43.50           C  
ATOM    727  CG  GLU A  91       8.651  56.233  58.893  1.00 44.77           C  
ATOM    728  CD  GLU A  91       8.268  56.266  60.359  1.00 45.45           C  
ATOM    729  OE1 GLU A  91       7.144  55.853  60.709  1.00 43.39           O  
ATOM    730  OE2 GLU A  91       9.102  56.712  61.168  1.00 48.76           O  
ATOM    731  N   ALA A  92       7.241  53.611  55.085  1.00 42.22           N  
ATOM    732  CA  ALA A  92       6.740  52.363  54.504  1.00 41.89           C  
ATOM    733  C   ALA A  92       7.859  51.551  53.850  1.00 41.25           C  
ATOM    734  O   ALA A  92       8.677  52.102  53.112  1.00 41.64           O  
ATOM    735  CB  ALA A  92       5.646  52.659  53.488  1.00 42.65           C  
ATOM    736  N   ASP A  93       7.896  50.248  54.131  1.00 39.90           N  
ATOM    737  CA  ASP A  93       8.808  49.340  53.430  1.00 39.86           C  
ATOM    738  C   ASP A  93       8.346  49.172  51.979  1.00 39.82           C  
ATOM    739  O   ASP A  93       9.166  49.091  51.060  1.00 39.98           O  
ATOM    740  CB  ASP A  93       8.845  47.965  54.102  1.00 40.48           C  
ATOM    741  CG  ASP A  93       9.324  48.016  55.541  1.00 40.50           C  
ATOM    742  OD1 ASP A  93      10.340  48.686  55.814  1.00 41.67           O  
ATOM    743  OD2 ASP A  93       8.690  47.364  56.398  1.00 40.06           O  
ATOM    744  N   VAL A  94       7.027  49.114  51.787  1.00 39.09           N  
ATOM    745  CA  VAL A  94       6.426  48.958  50.461  1.00 38.60           C  
ATOM    746  C   VAL A  94       5.249  49.909  50.296  1.00 37.88           C  
ATOM    747  O   VAL A  94       4.403  50.014  51.186  1.00 38.35           O  
ATOM    748  CB  VAL A  94       5.914  47.520  50.249  1.00 38.11           C  
ATOM    749  CG1 VAL A  94       5.214  47.385  48.901  1.00 38.41           C  
ATOM    750  CG2 VAL A  94       7.058  46.526  50.372  1.00 38.52           C  
ATOM    751  N   ILE A  95       5.198  50.592  49.154  1.00 37.19           N  
ATOM    752  CA  ILE A  95       4.092  51.487  48.830  1.00 36.31           C  
ATOM    753  C   ILE A  95       3.353  50.950  47.614  1.00 36.35           C  
ATOM    754  O   ILE A  95       3.907  50.918  46.515  1.00 35.80           O  
ATOM    755  CB  ILE A  95       4.581  52.913  48.520  1.00 36.28           C  
ATOM    756  CG1 ILE A  95       5.279  53.504  49.746  1.00 36.39           C  
ATOM    757  CG2 ILE A  95       3.412  53.799  48.096  1.00 36.64           C  
ATOM    758  CD1 ILE A  95       6.051  54.767  49.461  1.00 36.08           C  
ATOM    759  N   CYS A  96       2.104  50.536  47.814  1.00 35.78           N  
ATOM    760  CA  CYS A  96       1.283  50.017  46.730  1.00 35.80           C  
ATOM    761  C   CYS A  96       0.441  51.140  46.137  1.00 35.19           C  
ATOM    762  O   CYS A  96      -0.407  51.705  46.818  1.00 36.11           O  
ATOM    763  CB  CYS A  96       0.383  48.893  47.241  1.00 35.81           C  
ATOM    764  SG  CYS A  96       1.275  47.545  48.051  1.00 36.99           S  
ATOM    765  N   CYS A  97       0.679  51.453  44.865  1.00 35.34           N  
ATOM    766  CA  CYS A  97      -0.044  52.509  44.164  1.00 34.84           C  
ATOM    767  C   CYS A  97      -1.165  51.914  43.310  1.00 34.78           C  
ATOM    768  O   CYS A  97      -0.920  51.415  42.210  1.00 33.86           O  
ATOM    769  CB  CYS A  97       0.924  53.305  43.297  1.00 35.48           C  
ATOM    770  SG  CYS A  97       2.275  54.045  44.245  1.00 38.31           S  
ATOM    771  N   LEU A  98      -2.392  51.994  43.821  1.00 33.06           N  
ATOM    772  CA  LEU A  98      -3.537  51.312  43.231  1.00 32.95           C  
ATOM    773  C   LEU A  98      -4.480  52.245  42.481  1.00 33.55           C  
ATOM    774  O   LEU A  98      -4.959  53.248  43.025  1.00 33.66           O  
ATOM    775  CB  LEU A  98      -4.327  50.570  44.311  1.00 32.96           C  
ATOM    776  CG  LEU A  98      -3.863  49.137  44.568  1.00 33.65           C  
ATOM    777  CD1 LEU A  98      -2.420  49.103  45.046  1.00 33.61           C  
ATOM    778  CD2 LEU A  98      -4.779  48.464  45.574  1.00 34.14           C  
ATOM    779  N   ASP A  99      -4.745  51.886  41.228  1.00 32.01           N  
ATOM    780  CA  ASP A  99      -5.756  52.534  40.406  1.00 31.29           C  
ATOM    781  C   ASP A  99      -5.354  53.918  39.899  1.00 31.71           C  
ATOM    782  O   ASP A  99      -6.204  54.729  39.552  1.00 30.43           O  
ATOM    783  CB  ASP A  99      -7.099  52.595  41.144  1.00 31.43           C  
ATOM    784  CG  ASP A  99      -8.268  52.700  40.204  1.00 30.88           C  
ATOM    785  OD1 ASP A  99      -8.206  52.101  39.112  1.00 30.57           O  
ATOM    786  OD2 ASP A  99      -9.245  53.390  40.549  1.00 31.41           O  
ATOM    787  N   PHE A 100      -4.055  54.181  39.835  1.00 33.18           N  
ATOM    788  CA  PHE A 100      -3.561  55.330  39.093  1.00 33.88           C  
ATOM    789  C   PHE A 100      -2.177  55.025  38.543  1.00 35.08           C  
ATOM    790  O   PHE A 100      -1.483  54.136  39.041  1.00 35.51           O  
ATOM    791  CB  PHE A 100      -3.546  56.590  39.962  1.00 34.17           C  
ATOM    792  CG  PHE A 100      -2.520  56.563  41.061  1.00 33.87           C  
ATOM    793  CD1 PHE A 100      -2.774  55.895  42.248  1.00 33.61           C  
ATOM    794  CD2 PHE A 100      -1.302  57.213  40.909  1.00 33.56           C  
ATOM    795  CE1 PHE A 100      -1.829  55.869  43.261  1.00 33.44           C  
ATOM    796  CE2 PHE A 100      -0.355  57.190  41.918  1.00 33.83           C  
ATOM    797  CZ  PHE A 100      -0.620  56.520  43.099  1.00 33.37           C  
ATOM    798  N   ASN A 101      -1.786  55.757  37.507  1.00 36.79           N  
ATOM    799  CA  ASN A 101      -0.510  55.508  36.838  1.00 38.37           C  
ATOM    800  C   ASN A 101       0.332  56.760  36.607  1.00 38.80           C  
ATOM    801  O   ASN A 101       1.318  56.717  35.874  1.00 39.12           O  
ATOM    802  CB  ASN A 101      -0.756  54.784  35.513  1.00 38.19           C  
ATOM    803  CG  ASN A 101      -1.550  55.616  34.518  1.00 38.25           C  
ATOM    804  OD1 ASN A 101      -1.871  56.776  34.772  1.00 39.43           O  
ATOM    805  ND2 ASN A 101      -1.875  55.020  33.375  1.00 38.99           N  
ATOM    806  N   ALA A 102      -0.058  57.864  37.237  1.00 39.08           N  
ATOM    807  CA  ALA A 102       0.659  59.121  37.108  1.00 40.53           C  
ATOM    808  C   ALA A 102       0.535  59.906  38.404  1.00 40.41           C  
ATOM    809  O   ALA A 102      -0.567  60.053  38.937  1.00 40.60           O  
ATOM    810  CB  ALA A 102       0.098  59.924  35.944  1.00 41.62           C  
ATOM    811  N   LEU A 103       1.660  60.420  38.894  1.00 40.26           N  
ATOM    812  CA  LEU A 103       1.711  61.098  40.193  1.00 40.66           C  
ATOM    813  C   LEU A 103       0.725  62.260  40.340  1.00 41.19           C  
ATOM    814  O   LEU A 103       0.316  62.576  41.456  1.00 40.76           O  
ATOM    815  CB  LEU A 103       3.130  61.592  40.481  1.00 41.77           C  
ATOM    816  CG  LEU A 103       4.154  60.498  40.788  1.00 41.89           C  
ATOM    817  CD1 LEU A 103       5.568  61.050  40.681  1.00 42.81           C  
ATOM    818  CD2 LEU A 103       3.912  59.893  42.162  1.00 41.55           C  
ATOM    819  N   LYS A 104       0.347  62.892  39.230  1.00 40.94           N  
ATOM    820  CA  LYS A 104      -0.653  63.964  39.263  1.00 41.59           C  
ATOM    821  C   LYS A 104      -2.045  63.491  39.684  1.00 40.73           C  
ATOM    822  O   LYS A 104      -2.857  64.293  40.148  1.00 40.08           O  
ATOM    823  CB  LYS A 104      -0.738  64.679  37.909  1.00 43.40           C  
ATOM    824  CG  LYS A 104      -1.232  63.830  36.749  1.00 44.62           C  
ATOM    825  CD  LYS A 104      -1.290  64.658  35.476  1.00 47.63           C  
ATOM    826  CE  LYS A 104      -1.188  63.799  34.228  1.00 48.42           C  
ATOM    827  NZ  LYS A 104      -1.042  64.647  33.013  1.00 50.00           N  
ATOM    828  N   ARG A 105      -2.318  62.197  39.528  1.00 40.30           N  
ATOM    829  CA  ARG A 105      -3.600  61.619  39.946  1.00 39.91           C  
ATOM    830  C   ARG A 105      -3.779  61.561  41.471  1.00 39.37           C  
ATOM    831  O   ARG A 105      -4.885  61.320  41.948  1.00 39.17           O  
ATOM    832  CB  ARG A 105      -3.775  60.215  39.355  1.00 40.46           C  
ATOM    833  CG  ARG A 105      -3.864  60.178  37.836  1.00 41.25           C  
ATOM    834  CD  ARG A 105      -5.154  60.795  37.313  1.00 41.79           C  
ATOM    835  NE  ARG A 105      -6.339  60.166  37.900  1.00 42.80           N  
ATOM    836  CZ  ARG A 105      -7.339  60.803  38.515  1.00 43.56           C  
ATOM    837  NH1 ARG A 105      -7.355  62.129  38.631  1.00 44.62           N  
ATOM    838  NH2 ARG A 105      -8.352  60.100  39.008  1.00 43.21           N  
ATOM    839  N   ILE A 106      -2.703  61.775  42.228  1.00 39.89           N  
ATOM    840  CA  ILE A 106      -2.786  61.837  43.695  1.00 41.01           C  
ATOM    841  C   ILE A 106      -2.548  63.252  44.258  1.00 43.50           C  
ATOM    842  O   ILE A 106      -2.274  63.416  45.448  1.00 42.43           O  
ATOM    843  CB  ILE A 106      -1.861  60.794  44.376  1.00 39.78           C  
ATOM    844  CG1 ILE A 106      -0.400  60.975  43.970  1.00 39.38           C  
ATOM    845  CG2 ILE A 106      -2.313  59.382  44.031  1.00 39.80           C  
ATOM    846  CD1 ILE A 106       0.566  60.177  44.818  1.00 39.59           C  
ATOM    847  N   ASP A 107      -2.642  64.258  43.384  1.00 46.20           N  
ATOM    848  CA  ASP A 107      -2.879  65.665  43.757  1.00 49.85           C  
ATOM    849  C   ASP A 107      -2.468  66.091  45.181  1.00 51.08           C  
ATOM    850  O   ASP A 107      -3.287  66.066  46.103  1.00 53.28           O  
ATOM    851  CB  ASP A 107      -4.371  65.967  43.542  1.00 53.31           C  
ATOM    852  CG  ASP A 107      -4.669  67.451  43.461  1.00 57.01           C  
ATOM    853  OD1 ASP A 107      -3.968  68.162  42.705  1.00 63.69           O  
ATOM    854  OD2 ASP A 107      -5.617  67.905  44.138  1.00 56.44           O  
ATOM    855  N   GLU A 108      -1.205  66.487  45.338  1.00 50.85           N  
ATOM    856  CA  GLU A 108      -0.616  66.957  46.625  1.00 52.44           C  
ATOM    857  C   GLU A 108       0.061  65.864  47.443  1.00 49.06           C  
ATOM    858  O   GLU A 108       0.915  66.160  48.273  1.00 47.58           O  
ATOM    859  CB  GLU A 108      -1.595  67.762  47.515  1.00 55.68           C  
ATOM    860  CG  GLU A 108      -1.669  69.252  47.189  1.00 58.56           C  
ATOM    861  CD  GLU A 108      -0.416  70.015  47.602  1.00 61.31           C  
ATOM    862  OE1 GLU A 108       0.349  70.435  46.705  1.00 64.21           O  
ATOM    863  OE2 GLU A 108      -0.184  70.188  48.820  1.00 62.89           O  
HETATM  864  N   MSE A 109      -0.310  64.609  47.209  1.00 48.98           N  
HETATM  865  CA  MSE A 109       0.433  63.475  47.761  1.00 47.21           C  
HETATM  866  C   MSE A 109       1.652  63.166  46.935  1.00 46.32           C  
HETATM  867  O   MSE A 109       2.514  62.403  47.373  1.00 46.92           O  
HETATM  868  CB  MSE A 109      -0.429  62.221  47.797  1.00 47.38           C  
HETATM  869  CG  MSE A 109      -1.559  62.342  48.806  1.00 47.54           C  
HETATM  870 SE   MSE A 109      -2.471  60.604  49.013  0.84 49.88          SE  
HETATM  871  CE  MSE A 109      -1.021  59.663  49.949  1.00 48.34           C  
ATOM    872  N   SER A 110       1.736  63.744  45.736  1.00 45.81           N  
ATOM    873  CA  SER A 110       2.811  63.439  44.779  1.00 46.39           C  
ATOM    874  C   SER A 110       4.213  63.483  45.366  1.00 46.03           C  
ATOM    875  O   SER A 110       4.991  62.544  45.199  1.00 45.81           O  
ATOM    876  CB  SER A 110       2.765  64.419  43.606  1.00 46.16           C  
ATOM    877  OG  SER A 110       1.487  64.427  43.014  1.00 47.83           O  
ATOM    878  N   ASP A 111       4.530  64.583  46.040  1.00 45.76           N  
ATOM    879  CA  ASP A 111       5.895  64.840  46.490  1.00 47.82           C  
ATOM    880  C   ASP A 111       6.352  63.843  47.542  1.00 45.88           C  
ATOM    881  O   ASP A 111       7.457  63.307  47.449  1.00 47.09           O  
ATOM    882  CB  ASP A 111       6.032  66.265  47.034  1.00 50.88           C  
ATOM    883  CG  ASP A 111       5.690  67.321  45.999  1.00 53.21           C  
ATOM    884  OD1 ASP A 111       6.491  68.257  45.816  1.00 54.71           O  
ATOM    885  OD2 ASP A 111       4.616  67.211  45.368  1.00 58.33           O  
ATOM    886  N   ILE A 112       5.509  63.587  48.539  1.00 44.70           N  
ATOM    887  CA  ILE A 112       5.876  62.649  49.604  1.00 44.55           C  
ATOM    888  C   ILE A 112       5.993  61.216  49.058  1.00 43.80           C  
ATOM    889  O   ILE A 112       6.919  60.481  49.421  1.00 43.44           O  
ATOM    890  CB  ILE A 112       4.921  62.745  50.825  1.00 43.89           C  
ATOM    891  CG1 ILE A 112       5.571  62.125  52.063  1.00 44.09           C  
ATOM    892  CG2 ILE A 112       3.562  62.111  50.547  1.00 43.82           C  
ATOM    893  CD1 ILE A 112       6.653  62.991  52.675  1.00 45.49           C  
ATOM    894  N   VAL A 113       5.077  60.834  48.168  1.00 43.41           N  
ATOM    895  CA  VAL A 113       5.126  59.514  47.536  1.00 43.00           C  
ATOM    896  C   VAL A 113       6.354  59.413  46.643  1.00 42.66           C  
ATOM    897  O   VAL A 113       7.088  58.435  46.714  1.00 43.76           O  
ATOM    898  CB  VAL A 113       3.848  59.204  46.729  1.00 42.61           C  
ATOM    899  CG1 VAL A 113       4.018  57.937  45.898  1.00 43.19           C  
ATOM    900  CG2 VAL A 113       2.663  59.054  47.667  1.00 42.34           C  
ATOM    901  N   ALA A 114       6.586  60.433  45.822  1.00 43.03           N  
ATOM    902  CA  ALA A 114       7.796  60.501  44.991  1.00 43.66           C  
ATOM    903  C   ALA A 114       9.077  60.380  45.813  1.00 43.77           C  
ATOM    904  O   ALA A 114      10.018  59.709  45.402  1.00 45.17           O  
ATOM    905  CB  ALA A 114       7.822  61.800  44.196  1.00 43.50           C  
ATOM    906  N   ALA A 115       9.102  61.026  46.975  1.00 45.31           N  
ATOM    907  CA  ALA A 115      10.321  61.127  47.789  1.00 44.89           C  
ATOM    908  C   ALA A 115      10.608  59.890  48.630  1.00 44.05           C  
ATOM    909  O   ALA A 115      11.766  59.613  48.935  1.00 45.18           O  
ATOM    910  CB  ALA A 115      10.247  62.351  48.691  1.00 44.88           C  
ATOM    911  N   SER A 116       9.565  59.156  49.015  1.00 42.66           N  
ATOM    912  CA  SER A 116       9.724  58.022  49.926  1.00 41.53           C  
ATOM    913  C   SER A 116      10.693  56.971  49.381  1.00 41.08           C  
ATOM    914  O   SER A 116      10.634  56.634  48.204  1.00 40.32           O  
ATOM    915  CB  SER A 116       8.373  57.364  50.207  1.00 41.05           C  
ATOM    916  OG  SER A 116       8.531  56.269  51.091  1.00 40.33           O  
ATOM    917  N   PRO A 117      11.587  56.449  50.239  1.00 42.16           N  
ATOM    918  CA  PRO A 117      12.529  55.411  49.816  1.00 42.82           C  
ATOM    919  C   PRO A 117      11.934  54.000  49.824  1.00 42.68           C  
ATOM    920  O   PRO A 117      12.603  53.052  49.410  1.00 43.51           O  
ATOM    921  CB  PRO A 117      13.640  55.518  50.857  1.00 42.92           C  
ATOM    922  CG  PRO A 117      12.931  55.943  52.096  1.00 43.04           C  
ATOM    923  CD  PRO A 117      11.814  56.846  51.642  1.00 42.76           C  
ATOM    924  N   GLY A 118      10.697  53.865  50.301  1.00 42.98           N  
ATOM    925  CA  GLY A 118       9.984  52.595  50.267  1.00 42.69           C  
ATOM    926  C   GLY A 118       9.791  52.079  48.855  1.00 42.76           C  
ATOM    927  O   GLY A 118       9.730  52.854  47.896  1.00 40.00           O  
ATOM    928  N   ARG A 119       9.687  50.761  48.734  1.00 44.51           N  
ATOM    929  CA  ARG A 119       9.616  50.106  47.430  1.00 45.73           C  
ATOM    930  C   ARG A 119       8.216  50.263  46.841  1.00 43.64           C  
ATOM    931  O   ARG A 119       7.222  49.905  47.474  1.00 43.20           O  
ATOM    932  CB  ARG A 119       9.979  48.626  47.556  1.00 48.89           C  
ATOM    933  CG  ARG A 119      11.352  48.362  48.169  1.00 51.97           C  
ATOM    934  CD  ARG A 119      11.491  46.913  48.617  1.00 56.25           C  
ATOM    935  NE  ARG A 119      12.227  46.795  49.878  1.00 60.29           N  
ATOM    936  CZ  ARG A 119      13.499  46.415  50.007  1.00 63.82           C  
ATOM    937  NH1 ARG A 119      14.238  46.091  48.947  1.00 66.15           N  
ATOM    938  NH2 ARG A 119      14.039  46.353  51.221  1.00 66.03           N  
ATOM    939  N   LYS A 120       8.147  50.802  45.628  1.00 42.14           N  
ATOM    940  CA  LYS A 120       6.875  51.151  45.009  1.00 41.50           C  
ATOM    941  C   LYS A 120       6.447  50.137  43.951  1.00 40.10           C  
ATOM    942  O   LYS A 120       7.240  49.735  43.099  1.00 39.10           O  
ATOM    943  CB  LYS A 120       6.969  52.529  44.370  1.00 42.09           C  
ATOM    944  CG  LYS A 120       7.343  53.635  45.337  1.00 42.88           C  
ATOM    945  CD  LYS A 120       7.537  54.938  44.588  1.00 43.85           C  
ATOM    946  CE  LYS A 120       7.993  56.053  45.508  1.00 44.49           C  
ATOM    947  NZ  LYS A 120       9.387  55.885  45.993  1.00 44.44           N  
ATOM    948  N   ILE A 121       5.184  49.732  44.018  1.00 38.07           N  
ATOM    949  CA  ILE A 121       4.583  48.888  42.995  1.00 37.96           C  
ATOM    950  C   ILE A 121       3.276  49.520  42.537  1.00 37.50           C  
ATOM    951  O   ILE A 121       2.496  50.006  43.352  1.00 36.96           O  
ATOM    952  CB  ILE A 121       4.336  47.442  43.481  1.00 37.19           C  
ATOM    953  CG1 ILE A 121       3.632  46.627  42.389  1.00 36.89           C  
ATOM    954  CG2 ILE A 121       3.525  47.413  44.769  1.00 37.08           C  
ATOM    955  CD1 ILE A 121       3.579  45.141  42.673  1.00 37.21           C  
HETATM  956  N   MSE A 122       3.056  49.516  41.227  1.00 38.28           N  
HETATM  957  CA  MSE A 122       1.829  50.034  40.644  1.00 38.76           C  
HETATM  958  C   MSE A 122       0.964  48.865  40.282  1.00 37.31           C  
HETATM  959  O   MSE A 122       1.451  47.873  39.750  1.00 37.43           O  
HETATM  960  CB  MSE A 122       2.173  50.847  39.405  1.00 40.38           C  
HETATM  961  CG  MSE A 122       0.977  51.630  38.874  1.00 42.40           C  
HETATM  962 SE   MSE A 122       1.297  52.148  36.997  0.76 45.29          SE  
HETATM  963  CE  MSE A 122       1.049  50.365  36.220  1.00 47.21           C  
ATOM    964  N   ILE A 123      -0.325  48.967  40.597  1.00 36.95           N  
ATOM    965  CA  ILE A 123      -1.331  47.998  40.166  1.00 35.23           C  
ATOM    966  C   ILE A 123      -2.481  48.810  39.587  1.00 35.08           C  
ATOM    967  O   ILE A 123      -3.203  49.487  40.320  1.00 34.44           O  
ATOM    968  CB  ILE A 123      -1.831  47.120  41.329  1.00 35.36           C  
ATOM    969  CG1 ILE A 123      -0.646  46.485  42.063  1.00 35.63           C  
ATOM    970  CG2 ILE A 123      -2.774  46.038  40.809  1.00 35.69           C  
ATOM    971  CD1 ILE A 123      -1.033  45.581  43.212  1.00 35.52           C  
ATOM    972  N   ASP A 124      -2.639  48.756  38.270  1.00 34.30           N  
ATOM    973  CA  ASP A 124      -3.498  49.708  37.582  1.00 34.29           C  
ATOM    974  C   ASP A 124      -3.959  49.203  36.219  1.00 33.50           C  
ATOM    975  O   ASP A 124      -3.291  48.372  35.606  1.00 32.61           O  
ATOM    976  CB  ASP A 124      -2.734  51.022  37.413  1.00 34.81           C  
ATOM    977  CG  ASP A 124      -3.597  52.122  36.875  1.00 35.30           C  
ATOM    978  OD1 ASP A 124      -4.684  52.334  37.442  1.00 35.52           O  
ATOM    979  OD2 ASP A 124      -3.208  52.751  35.871  1.00 35.59           O  
ATOM    980  N   HIS A 125      -5.100  49.714  35.755  1.00 33.90           N  
ATOM    981  CA  HIS A 125      -5.649  49.357  34.437  1.00 34.83           C  
ATOM    982  C   HIS A 125      -5.881  50.563  33.507  1.00 34.51           C  
ATOM    983  O   HIS A 125      -6.582  50.444  32.505  1.00 33.67           O  
ATOM    984  CB  HIS A 125      -6.953  48.560  34.603  1.00 35.31           C  
ATOM    985  CG  HIS A 125      -8.185  49.408  34.660  1.00 36.49           C  
ATOM    986  ND1 HIS A 125      -8.532  50.149  35.769  1.00 37.14           N  
ATOM    987  CD2 HIS A 125      -9.151  49.635  33.738  1.00 37.27           C  
ATOM    988  CE1 HIS A 125      -9.660  50.792  35.526  1.00 37.57           C  
ATOM    989  NE2 HIS A 125     -10.054  50.498  34.301  1.00 38.23           N  
ATOM    990  N   HIS A 126      -5.297  51.716  33.829  1.00 34.93           N  
ATOM    991  CA  HIS A 126      -5.403  52.899  32.963  1.00 35.61           C  
ATOM    992  C   HIS A 126      -4.347  52.911  31.863  1.00 33.61           C  
ATOM    993  O   HIS A 126      -3.304  52.273  31.991  1.00 31.91           O  
ATOM    994  CB  HIS A 126      -5.303  54.180  33.792  1.00 36.47           C  
ATOM    995  CG  HIS A 126      -6.466  54.378  34.706  1.00 37.68           C  
ATOM    996  ND1 HIS A 126      -7.632  54.978  34.291  1.00 38.41           N  
ATOM    997  CD2 HIS A 126      -6.660  54.027  35.999  1.00 37.56           C  
ATOM    998  CE1 HIS A 126      -8.490  55.000  35.292  1.00 38.39           C  
ATOM    999  NE2 HIS A 126      -7.928  54.425  36.340  1.00 38.58           N  
ATOM   1000  N   LEU A 127      -4.622  53.645  30.789  1.00 33.32           N  
ATOM   1001  CA  LEU A 127      -3.689  53.743  29.671  1.00 34.17           C  
ATOM   1002  C   LEU A 127      -2.580  54.743  29.971  1.00 34.75           C  
ATOM   1003  O   LEU A 127      -2.797  55.723  30.686  1.00 36.10           O  
ATOM   1004  CB  LEU A 127      -4.413  54.132  28.377  1.00 34.38           C  
ATOM   1005  CG  LEU A 127      -5.216  53.018  27.693  1.00 34.86           C  
ATOM   1006  CD1 LEU A 127      -6.558  52.775  28.373  1.00 36.10           C  
ATOM   1007  CD2 LEU A 127      -5.434  53.341  26.224  1.00 36.00           C  
ATOM   1008  N   TYR A 128      -1.391  54.468  29.437  1.00 34.57           N  
ATOM   1009  CA  TYR A 128      -0.265  55.419  29.425  1.00 35.01           C  
ATOM   1010  C   TYR A 128       0.382  55.649  30.794  1.00 35.36           C  
ATOM   1011  O   TYR A 128       0.369  56.766  31.308  1.00 37.14           O  
ATOM   1012  CB  TYR A 128      -0.703  56.761  28.816  1.00 34.21           C  
ATOM   1013  CG  TYR A 128      -1.552  56.614  27.577  1.00 33.55           C  
ATOM   1014  CD1 TYR A 128      -1.130  55.822  26.510  1.00 34.01           C  
ATOM   1015  CD2 TYR A 128      -2.775  57.261  27.466  1.00 33.17           C  
ATOM   1016  CE1 TYR A 128      -1.908  55.684  25.369  1.00 33.37           C  
ATOM   1017  CE2 TYR A 128      -3.552  57.132  26.329  1.00 32.54           C  
ATOM   1018  CZ  TYR A 128      -3.118  56.343  25.287  1.00 32.64           C  
ATOM   1019  OH  TYR A 128      -3.898  56.208  24.164  1.00 33.11           O  
ATOM   1020  N   PRO A 129       0.980  54.599  31.375  1.00 36.71           N  
ATOM   1021  CA  PRO A 129       1.573  54.717  32.706  1.00 38.18           C  
ATOM   1022  C   PRO A 129       2.933  55.408  32.730  1.00 40.30           C  
ATOM   1023  O   PRO A 129       3.665  55.358  31.744  1.00 41.31           O  
ATOM   1024  CB  PRO A 129       1.736  53.262  33.137  1.00 38.09           C  
ATOM   1025  CG  PRO A 129       1.932  52.517  31.858  1.00 37.00           C  
ATOM   1026  CD  PRO A 129       1.099  53.230  30.836  1.00 36.35           C  
ATOM   1027  N   GLU A 130       3.254  56.037  33.861  1.00 41.63           N  
ATOM   1028  CA  GLU A 130       4.567  56.642  34.095  1.00 43.61           C  
ATOM   1029  C   GLU A 130       5.474  55.607  34.750  1.00 45.16           C  
ATOM   1030  O   GLU A 130       5.006  54.546  35.164  1.00 46.19           O  
ATOM   1031  CB  GLU A 130       4.443  57.875  34.998  1.00 44.06           C  
ATOM   1032  CG  GLU A 130       3.557  58.980  34.435  1.00 44.78           C  
ATOM   1033  CD  GLU A 130       3.477  60.218  35.325  1.00 45.60           C  
ATOM   1034  OE1 GLU A 130       3.979  60.186  36.475  1.00 44.66           O  
ATOM   1035  OE2 GLU A 130       2.899  61.231  34.868  1.00 44.86           O  
ATOM   1036  N   ASP A 131       6.763  55.914  34.858  1.00 47.42           N  
ATOM   1037  CA  ASP A 131       7.724  54.982  35.455  1.00 50.36           C  
ATOM   1038  C   ASP A 131       8.280  55.502  36.789  1.00 49.03           C  
ATOM   1039  O   ASP A 131       9.493  55.615  36.964  1.00 50.86           O  
ATOM   1040  CB  ASP A 131       8.859  54.685  34.461  1.00 53.17           C  
ATOM   1041  CG  ASP A 131       9.691  53.462  34.851  1.00 56.71           C  
ATOM   1042  OD1 ASP A 131       9.472  52.889  35.944  1.00 58.76           O  
ATOM   1043  OD2 ASP A 131      10.576  53.073  34.056  1.00 60.66           O  
ATOM   1044  N   PHE A 132       7.391  55.812  37.729  1.00 48.23           N  
ATOM   1045  CA  PHE A 132       7.813  56.190  39.088  1.00 47.77           C  
ATOM   1046  C   PHE A 132       7.845  54.996  40.050  1.00 47.24           C  
ATOM   1047  O   PHE A 132       8.391  55.097  41.148  1.00 48.02           O  
ATOM   1048  CB  PHE A 132       6.969  57.354  39.650  1.00 47.33           C  
ATOM   1049  CG  PHE A 132       5.513  57.027  39.866  1.00 47.35           C  
ATOM   1050  CD1 PHE A 132       4.576  57.283  38.875  1.00 46.57           C  
ATOM   1051  CD2 PHE A 132       5.073  56.496  41.075  1.00 47.17           C  
ATOM   1052  CE1 PHE A 132       3.235  56.996  39.072  1.00 46.84           C  
ATOM   1053  CE2 PHE A 132       3.733  56.204  41.277  1.00 47.02           C  
ATOM   1054  CZ  PHE A 132       2.812  56.453  40.274  1.00 46.52           C  
ATOM   1055  N   CYS A 133       7.288  53.862  39.625  1.00 47.61           N  
ATOM   1056  CA  CYS A 133       7.326  52.632  40.419  1.00 46.93           C  
ATOM   1057  C   CYS A 133       8.368  51.657  39.890  1.00 49.20           C  
ATOM   1058  O   CYS A 133       8.614  51.582  38.687  1.00 50.87           O  
ATOM   1059  CB  CYS A 133       5.958  51.955  40.438  1.00 45.35           C  
ATOM   1060  SG  CYS A 133       4.681  52.940  41.250  1.00 43.86           S  
ATOM   1061  N   ARG A 134       8.962  50.907  40.812  1.00 52.14           N  
ATOM   1062  CA  ARG A 134       9.975  49.907  40.494  1.00 55.72           C  
ATOM   1063  C   ARG A 134       9.331  48.659  39.872  1.00 53.35           C  
ATOM   1064  O   ARG A 134       9.917  48.037  38.982  1.00 52.85           O  
ATOM   1065  CB  ARG A 134      10.751  49.553  41.768  1.00 60.68           C  
ATOM   1066  CG  ARG A 134      11.881  48.545  41.611  1.00 66.80           C  
ATOM   1067  CD  ARG A 134      13.152  49.166  41.050  1.00 71.48           C  
ATOM   1068  NE  ARG A 134      14.333  48.361  41.376  1.00 75.87           N  
ATOM   1069  CZ  ARG A 134      14.686  47.226  40.768  1.00 78.21           C  
ATOM   1070  NH1 ARG A 134      13.956  46.718  39.775  1.00 78.51           N  
ATOM   1071  NH2 ARG A 134      15.785  46.586  41.159  1.00 79.27           N  
ATOM   1072  N   ILE A 135       8.139  48.295  40.347  1.00 48.70           N  
ATOM   1073  CA  ILE A 135       7.352  47.217  39.739  1.00 46.18           C  
ATOM   1074  C   ILE A 135       6.071  47.800  39.156  1.00 44.71           C  
ATOM   1075  O   ILE A 135       5.310  48.476  39.855  1.00 44.63           O  
ATOM   1076  CB  ILE A 135       6.988  46.114  40.751  1.00 45.10           C  
ATOM   1077  CG1 ILE A 135       8.255  45.483  41.331  1.00 44.43           C  
ATOM   1078  CG2 ILE A 135       6.134  45.045  40.080  1.00 44.91           C  
ATOM   1079  CD1 ILE A 135       8.007  44.584  42.522  1.00 44.55           C  
ATOM   1080  N   THR A 136       5.834  47.522  37.877  1.00 42.72           N  
ATOM   1081  CA  THR A 136       4.715  48.102  37.146  1.00 42.28           C  
ATOM   1082  C   THR A 136       3.804  47.012  36.596  1.00 42.06           C  
ATOM   1083  O   THR A 136       4.159  46.320  35.642  1.00 42.83           O  
ATOM   1084  CB  THR A 136       5.224  48.972  35.988  1.00 41.62           C  
ATOM   1085  OG1 THR A 136       6.097  49.974  36.509  1.00 41.27           O  
ATOM   1086  CG2 THR A 136       4.075  49.647  35.251  1.00 41.06           C  
ATOM   1087  N   ILE A 137       2.634  46.865  37.210  1.00 40.39           N  
ATOM   1088  CA  ILE A 137       1.600  45.981  36.701  1.00 39.41           C  
ATOM   1089  C   ILE A 137       0.543  46.859  36.038  1.00 39.57           C  
ATOM   1090  O   ILE A 137      -0.344  47.391  36.709  1.00 39.34           O  
ATOM   1091  CB  ILE A 137       0.989  45.113  37.820  1.00 39.12           C  
ATOM   1092  CG1 ILE A 137       2.097  44.315  38.519  1.00 38.85           C  
ATOM   1093  CG2 ILE A 137      -0.060  44.163  37.250  1.00 38.98           C  
ATOM   1094  CD1 ILE A 137       1.611  43.431  39.648  1.00 38.37           C  
ATOM   1095  N   SER A 138       0.672  47.016  34.720  1.00 38.93           N  
ATOM   1096  CA  SER A 138      -0.205  47.864  33.918  1.00 38.49           C  
ATOM   1097  C   SER A 138      -0.947  47.025  32.898  1.00 38.51           C  
ATOM   1098  O   SER A 138      -0.341  46.538  31.945  1.00 39.55           O  
ATOM   1099  CB  SER A 138       0.615  48.903  33.158  1.00 38.29           C  
ATOM   1100  OG  SER A 138      -0.225  49.938  32.674  1.00 37.14           O  
ATOM   1101  N   HIS A 139      -2.255  46.868  33.079  1.00 37.96           N  
ATOM   1102  CA  HIS A 139      -3.066  46.081  32.151  1.00 36.92           C  
ATOM   1103  C   HIS A 139      -4.361  46.796  31.791  1.00 35.51           C  
ATOM   1104  O   HIS A 139      -5.402  46.537  32.391  1.00 34.86           O  
ATOM   1105  CB  HIS A 139      -3.336  44.702  32.742  1.00 38.22           C  
ATOM   1106  CG  HIS A 139      -2.111  43.850  32.827  1.00 39.46           C  
ATOM   1107  ND1 HIS A 139      -1.680  43.066  31.778  1.00 40.45           N  
ATOM   1108  CD2 HIS A 139      -1.202  43.690  33.817  1.00 39.91           C  
ATOM   1109  CE1 HIS A 139      -0.567  42.445  32.128  1.00 41.04           C  
ATOM   1110  NE2 HIS A 139      -0.257  42.804  33.361  1.00 39.88           N  
ATOM   1111  N   PRO A 140      -4.297  47.702  30.797  1.00 35.16           N  
ATOM   1112  CA  PRO A 140      -5.483  48.438  30.364  1.00 34.35           C  
ATOM   1113  C   PRO A 140      -6.554  47.566  29.695  1.00 34.60           C  
ATOM   1114  O   PRO A 140      -7.688  48.007  29.559  1.00 33.28           O  
ATOM   1115  CB  PRO A 140      -4.928  49.478  29.378  1.00 34.98           C  
ATOM   1116  CG  PRO A 140      -3.447  49.510  29.608  1.00 35.19           C  
ATOM   1117  CD  PRO A 140      -3.089  48.132  30.065  1.00 34.71           C  
ATOM   1118  N   GLU A 141      -6.199  46.348  29.289  1.00 34.68           N  
ATOM   1119  CA  GLU A 141      -7.180  45.397  28.763  1.00 35.56           C  
ATOM   1120  C   GLU A 141      -8.102  44.837  29.855  1.00 35.81           C  
ATOM   1121  O   GLU A 141      -9.157  44.290  29.547  1.00 37.00           O  
ATOM   1122  CB  GLU A 141      -6.495  44.253  27.992  1.00 35.65           C  
ATOM   1123  CG  GLU A 141      -5.778  43.197  28.831  1.00 35.85           C  
ATOM   1124  CD  GLU A 141      -4.429  43.640  29.370  1.00 36.68           C  
ATOM   1125  OE1 GLU A 141      -4.086  44.836  29.251  1.00 37.21           O  
ATOM   1126  OE2 GLU A 141      -3.705  42.781  29.922  1.00 36.96           O  
ATOM   1127  N   ILE A 142      -7.700  44.956  31.120  1.00 34.58           N  
ATOM   1128  CA  ILE A 142      -8.549  44.545  32.239  1.00 33.59           C  
ATOM   1129  C   ILE A 142      -9.434  45.725  32.653  1.00 32.39           C  
ATOM   1130  O   ILE A 142      -8.980  46.864  32.677  1.00 30.51           O  
ATOM   1131  CB  ILE A 142      -7.701  44.047  33.426  1.00 34.27           C  
ATOM   1132  CG1 ILE A 142      -6.821  42.868  32.992  1.00 34.83           C  
ATOM   1133  CG2 ILE A 142      -8.582  43.641  34.599  1.00 34.82           C  
ATOM   1134  CD1 ILE A 142      -7.588  41.667  32.471  1.00 34.84           C  
ATOM   1135  N   SER A 143     -10.692  45.439  32.976  1.00 31.02           N  
ATOM   1136  CA  SER A 143     -11.707  46.477  33.168  1.00 30.47           C  
ATOM   1137  C   SER A 143     -11.692  47.155  34.547  1.00 30.33           C  
ATOM   1138  O   SER A 143     -12.348  48.174  34.732  1.00 30.79           O  
ATOM   1139  CB  SER A 143     -13.102  45.903  32.884  1.00 29.69           C  
ATOM   1140  OG  SER A 143     -13.396  44.820  33.741  1.00 28.40           O  
ATOM   1141  N   SER A 144     -10.956  46.609  35.509  1.00 30.68           N  
ATOM   1142  CA  SER A 144     -10.807  47.280  36.803  1.00 30.00           C  
ATOM   1143  C   SER A 144      -9.506  46.924  37.510  1.00 30.01           C  
ATOM   1144  O   SER A 144      -8.877  45.919  37.205  1.00 30.64           O  
ATOM   1145  CB  SER A 144     -11.991  46.953  37.713  1.00 29.79           C  
ATOM   1146  OG  SER A 144     -11.995  45.586  38.074  1.00 29.25           O  
ATOM   1147  N   THR A 145      -9.110  47.775  38.453  1.00 30.30           N  
ATOM   1148  CA  THR A 145      -7.952  47.522  39.299  1.00 30.22           C  
ATOM   1149  C   THR A 145      -8.296  46.447  40.315  1.00 30.57           C  
ATOM   1150  O   THR A 145      -7.438  45.654  40.697  1.00 32.50           O  
ATOM   1151  CB  THR A 145      -7.490  48.813  40.016  1.00 30.30           C  
ATOM   1152  OG1 THR A 145      -7.120  49.787  39.037  1.00 31.40           O  
ATOM   1153  CG2 THR A 145      -6.292  48.559  40.915  1.00 29.76           C  
ATOM   1154  N   SER A 146      -9.555  46.418  40.744  1.00 30.76           N  
ATOM   1155  CA  SER A 146     -10.021  45.426  41.698  1.00 30.59           C  
ATOM   1156  C   SER A 146      -9.788  44.010  41.192  1.00 31.11           C  
ATOM   1157  O   SER A 146      -9.390  43.138  41.963  1.00 30.98           O  
ATOM   1158  CB  SER A 146     -11.498  45.635  42.013  1.00 30.97           C  
ATOM   1159  OG  SER A 146     -11.673  46.799  42.796  1.00 31.91           O  
ATOM   1160  N   GLU A 147     -10.024  43.788  39.901  1.00 31.48           N  
ATOM   1161  CA  GLU A 147      -9.755  42.491  39.293  1.00 31.30           C  
ATOM   1162  C   GLU A 147      -8.258  42.160  39.315  1.00 31.04           C  
ATOM   1163  O   GLU A 147      -7.881  41.026  39.587  1.00 30.09           O  
ATOM   1164  CB  GLU A 147     -10.282  42.429  37.856  1.00 31.24           C  
ATOM   1165  CG  GLU A 147     -10.155  41.043  37.239  1.00 31.69           C  
ATOM   1166  CD  GLU A 147     -10.552  40.980  35.777  1.00 32.07           C  
ATOM   1167  OE1 GLU A 147     -11.457  41.728  35.351  1.00 33.05           O  
ATOM   1168  OE2 GLU A 147      -9.959  40.154  35.053  1.00 31.59           O  
ATOM   1169  N   LEU A 148      -7.411  43.141  39.019  1.00 30.91           N  
ATOM   1170  CA  LEU A 148      -5.965  42.911  39.052  1.00 31.13           C  
ATOM   1171  C   LEU A 148      -5.485  42.532  40.444  1.00 31.61           C  
ATOM   1172  O   LEU A 148      -4.594  41.687  40.586  1.00 31.95           O  
ATOM   1173  CB  LEU A 148      -5.196  44.141  38.571  1.00 30.66           C  
ATOM   1174  CG  LEU A 148      -5.387  44.498  37.105  1.00 30.38           C  
ATOM   1175  CD1 LEU A 148      -4.584  45.741  36.784  1.00 30.44           C  
ATOM   1176  CD2 LEU A 148      -4.995  43.342  36.193  1.00 30.70           C  
ATOM   1177  N   VAL A 149      -6.069  43.167  41.462  1.00 31.42           N  
ATOM   1178  CA  VAL A 149      -5.749  42.859  42.856  1.00 30.63           C  
ATOM   1179  C   VAL A 149      -6.148  41.429  43.188  1.00 30.58           C  
ATOM   1180  O   VAL A 149      -5.364  40.695  43.791  1.00 31.00           O  
ATOM   1181  CB  VAL A 149      -6.429  43.854  43.822  1.00 30.64           C  
ATOM   1182  CG1 VAL A 149      -6.402  43.351  45.264  1.00 30.41           C  
ATOM   1183  CG2 VAL A 149      -5.753  45.210  43.718  1.00 30.64           C  
ATOM   1184  N   PHE A 150      -7.364  41.041  42.806  1.00 30.44           N  
ATOM   1185  CA  PHE A 150      -7.814  39.659  42.969  1.00 31.48           C  
ATOM   1186  C   PHE A 150      -6.845  38.689  42.289  1.00 31.86           C  
ATOM   1187  O   PHE A 150      -6.424  37.694  42.884  1.00 31.90           O  
ATOM   1188  CB  PHE A 150      -9.214  39.466  42.385  1.00 32.00           C  
ATOM   1189  CG  PHE A 150      -9.718  38.051  42.479  1.00 32.46           C  
ATOM   1190  CD1 PHE A 150      -9.533  37.159  41.432  1.00 33.31           C  
ATOM   1191  CD2 PHE A 150     -10.373  37.611  43.619  1.00 33.10           C  
ATOM   1192  CE1 PHE A 150      -9.993  35.854  41.521  1.00 33.56           C  
ATOM   1193  CE2 PHE A 150     -10.835  36.311  43.718  1.00 33.61           C  
ATOM   1194  CZ  PHE A 150     -10.644  35.428  42.667  1.00 34.36           C  
ATOM   1195  N   ARG A 151      -6.508  38.990  41.039  1.00 31.44           N  
ATOM   1196  CA  ARG A 151      -5.584  38.177  40.257  1.00 32.79           C  
ATOM   1197  C   ARG A 151      -4.206  38.042  40.917  1.00 34.15           C  
ATOM   1198  O   ARG A 151      -3.677  36.935  41.038  1.00 33.84           O  
ATOM   1199  CB  ARG A 151      -5.449  38.756  38.847  1.00 32.61           C  
ATOM   1200  CG  ARG A 151      -6.618  38.408  37.938  1.00 32.71           C  
ATOM   1201  CD  ARG A 151      -6.551  39.142  36.606  1.00 33.20           C  
ATOM   1202  NE  ARG A 151      -7.627  38.741  35.701  1.00 33.86           N  
ATOM   1203  CZ  ARG A 151      -7.668  37.600  35.008  1.00 34.62           C  
ATOM   1204  NH1 ARG A 151      -8.702  37.349  34.216  1.00 34.88           N  
ATOM   1205  NH2 ARG A 151      -6.695  36.700  35.101  1.00 34.70           N  
ATOM   1206  N   LEU A 152      -3.636  39.162  41.352  1.00 35.47           N  
ATOM   1207  CA  LEU A 152      -2.330  39.147  42.015  1.00 36.65           C  
ATOM   1208  C   LEU A 152      -2.328  38.241  43.245  1.00 37.94           C  
ATOM   1209  O   LEU A 152      -1.430  37.416  43.415  1.00 38.47           O  
ATOM   1210  CB  LEU A 152      -1.913  40.563  42.425  1.00 37.05           C  
ATOM   1211  CG  LEU A 152      -0.588  40.696  43.186  1.00 37.85           C  
ATOM   1212  CD1 LEU A 152       0.570  40.077  42.416  1.00 38.36           C  
ATOM   1213  CD2 LEU A 152      -0.303  42.156  43.488  1.00 38.73           C  
ATOM   1214  N   ILE A 153      -3.341  38.402  44.091  1.00 37.12           N  
ATOM   1215  CA  ILE A 153      -3.445  37.639  45.329  1.00 36.96           C  
ATOM   1216  C   ILE A 153      -3.612  36.145  45.036  1.00 38.40           C  
ATOM   1217  O   ILE A 153      -3.053  35.305  45.739  1.00 36.33           O  
ATOM   1218  CB  ILE A 153      -4.617  38.144  46.199  1.00 35.43           C  
ATOM   1219  CG1 ILE A 153      -4.347  39.574  46.677  1.00 35.84           C  
ATOM   1220  CG2 ILE A 153      -4.829  37.240  47.400  1.00 35.24           C  
ATOM   1221  CD1 ILE A 153      -5.575  40.293  47.197  1.00 36.24           C  
ATOM   1222  N   CYS A 154      -4.381  35.830  43.998  1.00 40.07           N  
ATOM   1223  CA  CYS A 154      -4.580  34.452  43.565  1.00 42.91           C  
ATOM   1224  C   CYS A 154      -3.265  33.831  43.079  1.00 41.60           C  
ATOM   1225  O   CYS A 154      -2.871  32.764  43.546  1.00 41.31           O  
ATOM   1226  CB  CYS A 154      -5.648  34.398  42.468  1.00 46.33           C  
ATOM   1227  SG  CYS A 154      -6.032  32.743  41.856  1.00 55.79           S  
ATOM   1228  N   ARG A 155      -2.574  34.517  42.173  1.00 40.45           N  
ATOM   1229  CA  ARG A 155      -1.303  34.022  41.631  1.00 40.66           C  
ATOM   1230  C   ARG A 155      -0.235  33.807  42.711  1.00 40.80           C  
ATOM   1231  O   ARG A 155       0.587  32.898  42.600  1.00 40.60           O  
ATOM   1232  CB  ARG A 155      -0.769  34.970  40.556  1.00 40.74           C  
ATOM   1233  CG  ARG A 155      -1.612  35.016  39.290  1.00 41.27           C  
ATOM   1234  CD  ARG A 155      -1.361  33.830  38.369  1.00 40.72           C  
ATOM   1235  NE  ARG A 155       0.009  33.804  37.855  1.00 40.99           N  
ATOM   1236  CZ  ARG A 155       0.482  34.587  36.885  1.00 41.81           C  
ATOM   1237  NH1 ARG A 155      -0.292  35.495  36.302  1.00 41.18           N  
ATOM   1238  NH2 ARG A 155       1.751  34.473  36.504  1.00 41.91           N  
HETATM 1239  N   MSE A 156      -0.261  34.632  43.756  1.00 40.37           N  
HETATM 1240  CA  MSE A 156       0.630  34.457  44.912  1.00 40.13           C  
HETATM 1241  C   MSE A 156       0.270  33.241  45.735  1.00 39.59           C  
HETATM 1242  O   MSE A 156       1.028  32.848  46.618  1.00 40.20           O  
HETATM 1243  CB  MSE A 156       0.583  35.692  45.814  1.00 41.07           C  
HETATM 1244  CG  MSE A 156       1.311  36.881  45.201  1.00 42.43           C  
HETATM 1245 SE   MSE A 156       0.907  38.506  46.245  0.76 45.70          SE  
HETATM 1246  CE  MSE A 156       1.975  38.088  47.848  1.00 45.27           C  
ATOM   1247  N   GLY A 157      -0.893  32.649  45.471  1.00 38.93           N  
ATOM   1248  CA  GLY A 157      -1.317  31.419  46.133  1.00 38.59           C  
ATOM   1249  C   GLY A 157      -2.209  31.630  47.345  1.00 39.76           C  
ATOM   1250  O   GLY A 157      -2.450  30.689  48.104  1.00 39.25           O  
ATOM   1251  N   TYR A 158      -2.725  32.847  47.522  1.00 38.95           N  
ATOM   1252  CA  TYR A 158      -3.471  33.194  48.737  1.00 39.25           C  
ATOM   1253  C   TYR A 158      -4.969  33.412  48.519  1.00 38.57           C  
ATOM   1254  O   TYR A 158      -5.589  34.184  49.246  1.00 38.90           O  
ATOM   1255  CB  TYR A 158      -2.866  34.440  49.387  1.00 39.45           C  
ATOM   1256  CG  TYR A 158      -1.460  34.247  49.887  1.00 39.93           C  
ATOM   1257  CD1 TYR A 158      -1.215  33.600  51.091  1.00 41.54           C  
ATOM   1258  CD2 TYR A 158      -0.374  34.715  49.162  1.00 41.12           C  
ATOM   1259  CE1 TYR A 158       0.076  33.422  51.559  1.00 41.71           C  
ATOM   1260  CE2 TYR A 158       0.922  34.541  49.619  1.00 41.13           C  
ATOM   1261  CZ  TYR A 158       1.139  33.894  50.819  1.00 41.28           C  
ATOM   1262  OH  TYR A 158       2.419  33.717  51.282  1.00 41.98           O  
ATOM   1263  N   PHE A 159      -5.554  32.715  47.549  1.00 38.37           N  
ATOM   1264  CA  PHE A 159      -6.996  32.790  47.325  1.00 39.02           C  
ATOM   1265  C   PHE A 159      -7.779  32.463  48.590  1.00 40.30           C  
ATOM   1266  O   PHE A 159      -8.820  33.073  48.852  1.00 38.91           O  
ATOM   1267  CB  PHE A 159      -7.432  31.834  46.213  1.00 38.48           C  
ATOM   1268  CG  PHE A 159      -8.924  31.749  46.037  1.00 38.14           C  
ATOM   1269  CD1 PHE A 159      -9.631  32.802  45.473  1.00 38.13           C  
ATOM   1270  CD2 PHE A 159      -9.626  30.619  46.446  1.00 37.83           C  
ATOM   1271  CE1 PHE A 159     -11.008  32.730  45.313  1.00 38.01           C  
ATOM   1272  CE2 PHE A 159     -10.999  30.540  46.287  1.00 38.12           C  
ATOM   1273  CZ  PHE A 159     -11.693  31.598  45.719  1.00 37.95           C  
ATOM   1274  N   SER A 160      -7.284  31.494  49.363  1.00 40.77           N  
ATOM   1275  CA  SER A 160      -7.967  31.045  50.578  1.00 41.71           C  
ATOM   1276  C   SER A 160      -7.986  32.105  51.678  1.00 40.40           C  
ATOM   1277  O   SER A 160      -8.835  32.054  52.563  1.00 41.03           O  
ATOM   1278  CB  SER A 160      -7.328  29.758  51.115  1.00 42.49           C  
ATOM   1279  OG  SER A 160      -5.967  29.967  51.456  1.00 44.21           O  
ATOM   1280  N   ASP A 161      -7.058  33.056  51.618  1.00 39.62           N  
ATOM   1281  CA  ASP A 161      -6.985  34.136  52.599  1.00 39.93           C  
ATOM   1282  C   ASP A 161      -7.717  35.415  52.178  1.00 39.31           C  
ATOM   1283  O   ASP A 161      -7.589  36.447  52.841  1.00 38.83           O  
ATOM   1284  CB  ASP A 161      -5.519  34.453  52.912  1.00 41.57           C  
ATOM   1285  CG  ASP A 161      -4.819  33.313  53.629  1.00 42.18           C  
ATOM   1286  OD1 ASP A 161      -5.496  32.560  54.358  1.00 44.34           O  
ATOM   1287  OD2 ASP A 161      -3.591  33.176  53.473  1.00 42.77           O  
ATOM   1288  N   ILE A 162      -8.473  35.359  51.083  1.00 38.88           N  
ATOM   1289  CA  ILE A 162      -9.374  36.450  50.734  1.00 38.39           C  
ATOM   1290  C   ILE A 162     -10.654  36.245  51.533  1.00 37.98           C  
ATOM   1291  O   ILE A 162     -11.375  35.264  51.323  1.00 37.76           O  
ATOM   1292  CB  ILE A 162      -9.678  36.507  49.221  1.00 39.18           C  
ATOM   1293  CG1 ILE A 162      -8.413  36.898  48.450  1.00 38.70           C  
ATOM   1294  CG2 ILE A 162     -10.799  37.509  48.938  1.00 39.14           C  
ATOM   1295  CD1 ILE A 162      -8.546  36.785  46.947  1.00 39.10           C  
ATOM   1296  N   SER A 163     -10.915  37.166  52.457  1.00 36.77           N  
ATOM   1297  CA  SER A 163     -12.080  37.087  53.332  1.00 36.59           C  
ATOM   1298  C   SER A 163     -13.352  37.536  52.629  1.00 36.55           C  
ATOM   1299  O   SER A 163     -13.310  38.135  51.554  1.00 36.48           O  
ATOM   1300  CB  SER A 163     -11.863  37.959  54.573  1.00 37.34           C  
ATOM   1301  OG  SER A 163     -11.790  39.337  54.227  1.00 37.14           O  
ATOM   1302  N   LYS A 164     -14.486  37.243  53.255  1.00 36.47           N  
ATOM   1303  CA  LYS A 164     -15.785  37.736  52.798  1.00 36.52           C  
ATOM   1304  C   LYS A 164     -15.733  39.257  52.628  1.00 34.76           C  
ATOM   1305  O   LYS A 164     -16.178  39.792  51.611  1.00 33.63           O  
ATOM   1306  CB  LYS A 164     -16.866  37.335  53.805  1.00 37.43           C  
ATOM   1307  CG  LYS A 164     -18.270  37.860  53.539  1.00 39.09           C  
ATOM   1308  CD  LYS A 164     -19.205  37.426  54.661  1.00 40.95           C  
ATOM   1309  CE  LYS A 164     -20.472  38.261  54.731  1.00 43.16           C  
ATOM   1310  NZ  LYS A 164     -21.405  37.965  53.613  1.00 44.73           N  
ATOM   1311  N   GLU A 165     -15.172  39.939  53.623  1.00 33.63           N  
ATOM   1312  CA  GLU A 165     -15.006  41.390  53.571  1.00 33.80           C  
ATOM   1313  C   GLU A 165     -14.116  41.828  52.417  1.00 32.66           C  
ATOM   1314  O   GLU A 165     -14.461  42.756  51.682  1.00 31.90           O  
ATOM   1315  CB  GLU A 165     -14.460  41.917  54.894  1.00 35.29           C  
ATOM   1316  CG  GLU A 165     -15.503  41.891  56.003  1.00 37.09           C  
ATOM   1317  CD  GLU A 165     -14.984  42.405  57.332  1.00 39.73           C  
ATOM   1318  OE1 GLU A 165     -13.763  42.659  57.457  1.00 42.48           O  
ATOM   1319  OE2 GLU A 165     -15.809  42.563  58.255  1.00 41.57           O  
ATOM   1320  N   GLY A 166     -12.983  41.152  52.252  1.00 31.96           N  
ATOM   1321  CA  GLY A 166     -12.084  41.416  51.128  1.00 31.06           C  
ATOM   1322  C   GLY A 166     -12.795  41.249  49.796  1.00 30.68           C  
ATOM   1323  O   GLY A 166     -12.694  42.109  48.915  1.00 30.86           O  
ATOM   1324  N   ALA A 167     -13.537  40.151  49.666  1.00 29.28           N  
ATOM   1325  CA  ALA A 167     -14.296  39.855  48.455  1.00 28.48           C  
ATOM   1326  C   ALA A 167     -15.363  40.906  48.156  1.00 28.12           C  
ATOM   1327  O   ALA A 167     -15.614  41.221  46.996  1.00 28.14           O  
ATOM   1328  CB  ALA A 167     -14.935  38.479  48.561  1.00 28.22           C  
ATOM   1329  N   GLU A 168     -16.002  41.422  49.200  1.00 28.97           N  
ATOM   1330  CA  GLU A 168     -16.986  42.493  49.054  1.00 29.98           C  
ATOM   1331  C   GLU A 168     -16.354  43.711  48.400  1.00 29.32           C  
ATOM   1332  O   GLU A 168     -16.918  44.304  47.483  1.00 29.10           O  
ATOM   1333  CB  GLU A 168     -17.567  42.892  50.416  1.00 30.80           C  
ATOM   1334  CG  GLU A 168     -18.626  41.937  50.949  1.00 31.94           C  
ATOM   1335  CD  GLU A 168     -18.964  42.170  52.415  1.00 33.01           C  
ATOM   1336  OE1 GLU A 168     -18.429  43.115  53.032  1.00 32.71           O  
ATOM   1337  OE2 GLU A 168     -19.776  41.395  52.956  1.00 35.75           O  
ATOM   1338  N   CYS A 169     -15.175  44.075  48.881  1.00 29.22           N  
ATOM   1339  CA  CYS A 169     -14.481  45.256  48.390  1.00 29.84           C  
ATOM   1340  C   CYS A 169     -14.043  45.085  46.934  1.00 30.18           C  
ATOM   1341  O   CYS A 169     -14.195  45.997  46.116  1.00 29.83           O  
ATOM   1342  CB  CYS A 169     -13.294  45.570  49.295  1.00 29.66           C  
ATOM   1343  SG  CYS A 169     -13.804  45.907  50.997  1.00 30.78           S  
ATOM   1344  N   ILE A 170     -13.542  43.900  46.609  1.00 29.77           N  
ATOM   1345  CA  ILE A 170     -13.107  43.600  45.250  1.00 30.11           C  
ATOM   1346  C   ILE A 170     -14.287  43.596  44.291  1.00 29.35           C  
ATOM   1347  O   ILE A 170     -14.198  44.159  43.206  1.00 29.92           O  
ATOM   1348  CB  ILE A 170     -12.356  42.256  45.184  1.00 30.42           C  
ATOM   1349  CG1 ILE A 170     -10.996  42.403  45.872  1.00 31.40           C  
ATOM   1350  CG2 ILE A 170     -12.182  41.799  43.740  1.00 30.04           C  
ATOM   1351  CD1 ILE A 170     -10.339  41.088  46.230  1.00 32.64           C  
ATOM   1352  N   TYR A 171     -15.389  42.962  44.679  1.00 28.66           N  
ATOM   1353  CA  TYR A 171     -16.567  42.969  43.827  1.00 28.50           C  
ATOM   1354  C   TYR A 171     -17.060  44.399  43.592  1.00 28.02           C  
ATOM   1355  O   TYR A 171     -17.437  44.757  42.478  1.00 27.28           O  
ATOM   1356  CB  TYR A 171     -17.703  42.125  44.407  1.00 28.72           C  
ATOM   1357  CG  TYR A 171     -18.937  42.195  43.546  1.00 28.92           C  
ATOM   1358  CD1 TYR A 171     -19.003  41.503  42.341  1.00 29.45           C  
ATOM   1359  CD2 TYR A 171     -20.019  42.996  43.904  1.00 29.53           C  
ATOM   1360  CE1 TYR A 171     -20.123  41.577  41.532  1.00 29.65           C  
ATOM   1361  CE2 TYR A 171     -21.143  43.083  43.098  1.00 29.46           C  
ATOM   1362  CZ  TYR A 171     -21.192  42.371  41.917  1.00 30.01           C  
ATOM   1363  OH  TYR A 171     -22.306  42.458  41.113  1.00 29.93           O  
ATOM   1364  N   THR A 172     -17.055  45.208  44.646  1.00 28.16           N  
ATOM   1365  CA  THR A 172     -17.556  46.577  44.565  1.00 28.55           C  
ATOM   1366  C   THR A 172     -16.856  47.360  43.460  1.00 28.31           C  
ATOM   1367  O   THR A 172     -17.504  48.063  42.695  1.00 29.57           O  
ATOM   1368  CB  THR A 172     -17.386  47.298  45.912  1.00 28.82           C  
ATOM   1369  OG1 THR A 172     -18.166  46.620  46.901  1.00 28.84           O  
ATOM   1370  CG2 THR A 172     -17.829  48.755  45.831  1.00 29.05           C  
ATOM   1371  N   GLY A 173     -15.539  47.219  43.372  1.00 28.60           N  
ATOM   1372  CA  GLY A 173     -14.757  47.932  42.372  1.00 29.16           C  
ATOM   1373  C   GLY A 173     -15.003  47.419  40.968  1.00 29.60           C  
ATOM   1374  O   GLY A 173     -15.098  48.198  40.024  1.00 29.36           O  
HETATM 1375  N   MSE A 174     -15.103  46.099  40.833  1.00 30.82           N  
HETATM 1376  CA  MSE A 174     -15.410  45.475  39.545  1.00 30.76           C  
HETATM 1377  C   MSE A 174     -16.753  45.963  39.059  1.00 29.93           C  
HETATM 1378  O   MSE A 174     -16.919  46.279  37.879  1.00 29.31           O  
HETATM 1379  CB  MSE A 174     -15.382  43.951  39.694  1.00 31.94           C  
HETATM 1380  CG  MSE A 174     -13.943  43.441  39.816  1.00 33.42           C  
HETATM 1381 SE   MSE A 174     -13.885  41.488  40.100  0.87 36.09          SE  
HETATM 1382  CE  MSE A 174     -14.318  40.940  38.260  1.00 35.00           C  
HETATM 1383  N   MSE A 175     -17.717  46.046  39.972  1.00 29.51           N  
HETATM 1384  CA  MSE A 175     -19.068  46.508  39.642  1.00 30.71           C  
HETATM 1385  C   MSE A 175     -19.093  47.959  39.224  1.00 30.48           C  
HETATM 1386  O   MSE A 175     -19.613  48.284  38.162  1.00 30.81           O  
HETATM 1387  CB  MSE A 175     -19.978  46.302  40.849  1.00 31.53           C  
HETATM 1388  CG  MSE A 175     -21.426  46.703  40.583  1.00 33.18           C  
HETATM 1389 SE   MSE A 175     -22.439  46.683  42.271  0.83 36.12          SE  
HETATM 1390  CE  MSE A 175     -21.526  48.149  43.219  1.00 34.73           C  
ATOM   1391  N   THR A 176     -18.543  48.847  40.046  1.00 29.94           N  
ATOM   1392  CA  THR A 176     -18.639  50.277  39.761  1.00 31.12           C  
ATOM   1393  C   THR A 176     -17.899  50.672  38.483  1.00 32.12           C  
ATOM   1394  O   THR A 176     -18.392  51.498  37.719  1.00 32.84           O  
ATOM   1395  CB  THR A 176     -18.151  51.156  40.931  1.00 30.22           C  
ATOM   1396  OG1 THR A 176     -16.801  50.814  41.270  1.00 30.10           O  
ATOM   1397  CG2 THR A 176     -19.047  50.990  42.140  1.00 29.94           C  
ATOM   1398  N   ASP A 177     -16.742  50.069  38.230  1.00 33.04           N  
ATOM   1399  CA  ASP A 177     -15.952  50.437  37.049  1.00 33.46           C  
ATOM   1400  C   ASP A 177     -16.502  49.920  35.715  1.00 32.83           C  
ATOM   1401  O   ASP A 177     -16.057  50.364  34.662  1.00 33.06           O  
ATOM   1402  CB  ASP A 177     -14.493  50.013  37.207  1.00 35.14           C  
ATOM   1403  CG  ASP A 177     -13.539  51.059  36.687  1.00 36.88           C  
ATOM   1404  OD1 ASP A 177     -13.432  52.114  37.346  1.00 37.81           O  
ATOM   1405  OD2 ASP A 177     -12.908  50.851  35.628  1.00 38.56           O  
ATOM   1406  N   THR A 178     -17.446  48.982  35.756  1.00 31.26           N  
ATOM   1407  CA  THR A 178     -18.117  48.498  34.549  1.00 30.47           C  
ATOM   1408  C   THR A 178     -19.586  48.934  34.491  1.00 30.16           C  
ATOM   1409  O   THR A 178     -20.362  48.391  33.701  1.00 30.62           O  
ATOM   1410  CB  THR A 178     -18.075  46.959  34.474  1.00 29.41           C  
ATOM   1411  OG1 THR A 178     -18.671  46.404  35.655  1.00 29.57           O  
ATOM   1412  CG2 THR A 178     -16.648  46.464  34.339  1.00 29.18           C  
ATOM   1413  N   GLY A 179     -19.968  49.895  35.334  1.00 30.08           N  
ATOM   1414  CA  GLY A 179     -21.355  50.368  35.419  1.00 29.81           C  
ATOM   1415  C   GLY A 179     -22.338  49.247  35.700  1.00 30.43           C  
ATOM   1416  O   GLY A 179     -23.361  49.111  35.018  1.00 29.48           O  
ATOM   1417  N   GLY A 180     -22.014  48.429  36.697  1.00 30.20           N  
ATOM   1418  CA  GLY A 180     -22.802  47.248  37.006  1.00 30.29           C  
ATOM   1419  C   GLY A 180     -22.717  46.201  35.912  1.00 30.68           C  
ATOM   1420  O   GLY A 180     -23.721  45.577  35.570  1.00 30.87           O  
ATOM   1421  N   PHE A 181     -21.512  46.006  35.373  1.00 31.28           N  
ATOM   1422  CA  PHE A 181     -21.262  45.048  34.290  1.00 31.42           C  
ATOM   1423  C   PHE A 181     -22.175  45.290  33.084  1.00 32.30           C  
ATOM   1424  O   PHE A 181     -22.799  44.367  32.552  1.00 32.12           O  
ATOM   1425  CB  PHE A 181     -21.357  43.612  34.817  1.00 31.22           C  
ATOM   1426  CG  PHE A 181     -20.462  43.362  35.994  1.00 31.53           C  
ATOM   1427  CD1 PHE A 181     -19.118  43.048  35.805  1.00 30.85           C  
ATOM   1428  CD2 PHE A 181     -20.942  43.501  37.291  1.00 30.91           C  
ATOM   1429  CE1 PHE A 181     -18.282  42.845  36.887  1.00 30.64           C  
ATOM   1430  CE2 PHE A 181     -20.109  43.302  38.377  1.00 30.61           C  
ATOM   1431  CZ  PHE A 181     -18.775  42.974  38.175  1.00 30.88           C  
ATOM   1432  N   THR A 182     -22.236  46.551  32.666  1.00 33.68           N  
ATOM   1433  CA  THR A 182     -22.988  46.955  31.479  1.00 34.29           C  
ATOM   1434  C   THR A 182     -22.085  47.527  30.385  1.00 35.67           C  
ATOM   1435  O   THR A 182     -22.530  47.692  29.251  1.00 36.73           O  
ATOM   1436  CB  THR A 182     -24.076  47.982  31.836  1.00 34.56           C  
ATOM   1437  OG1 THR A 182     -23.474  49.138  32.431  1.00 34.73           O  
ATOM   1438  CG2 THR A 182     -25.071  47.368  32.809  1.00 33.96           C  
ATOM   1439  N   TYR A 183     -20.829  47.833  30.715  1.00 35.50           N  
ATOM   1440  CA  TYR A 183     -19.860  48.222  29.703  1.00 36.53           C  
ATOM   1441  C   TYR A 183     -18.460  47.684  30.005  1.00 36.57           C  
ATOM   1442  O   TYR A 183     -18.084  47.519  31.165  1.00 37.18           O  
ATOM   1443  CB  TYR A 183     -19.851  49.746  29.494  1.00 37.78           C  
ATOM   1444  CG  TYR A 183     -19.375  50.577  30.665  1.00 37.48           C  
ATOM   1445  CD1 TYR A 183     -20.285  51.165  31.544  1.00 37.84           C  
ATOM   1446  CD2 TYR A 183     -18.018  50.804  30.875  1.00 37.95           C  
ATOM   1447  CE1 TYR A 183     -19.852  51.941  32.611  1.00 37.61           C  
ATOM   1448  CE2 TYR A 183     -17.576  51.574  31.940  1.00 38.88           C  
ATOM   1449  CZ  TYR A 183     -18.498  52.141  32.802  1.00 38.60           C  
ATOM   1450  OH  TYR A 183     -18.061  52.907  33.856  1.00 41.72           O  
ATOM   1451  N   ASN A 184     -17.714  47.400  28.939  1.00 37.13           N  
ATOM   1452  CA  ASN A 184     -16.363  46.850  29.020  1.00 37.26           C  
ATOM   1453  C   ASN A 184     -16.338  45.569  29.862  1.00 36.06           C  
ATOM   1454  O   ASN A 184     -15.415  45.347  30.641  1.00 34.30           O  
ATOM   1455  CB  ASN A 184     -15.396  47.911  29.574  1.00 39.28           C  
ATOM   1456  CG  ASN A 184     -13.931  47.603  29.279  1.00 41.50           C  
ATOM   1457  OD1 ASN A 184     -13.601  46.885  28.330  1.00 43.57           O  
ATOM   1458  ND2 ASN A 184     -13.041  48.159  30.096  1.00 41.87           N  
ATOM   1459  N   SER A 185     -17.364  44.735  29.696  1.00 34.88           N  
ATOM   1460  CA  SER A 185     -17.549  43.561  30.549  1.00 34.36           C  
ATOM   1461  C   SER A 185     -17.738  42.261  29.775  1.00 34.15           C  
ATOM   1462  O   SER A 185     -18.199  41.283  30.346  1.00 33.98           O  
ATOM   1463  CB  SER A 185     -18.753  43.777  31.486  1.00 33.96           C  
ATOM   1464  OG  SER A 185     -19.987  43.421  30.870  1.00 32.33           O  
ATOM   1465  N   ASN A 186     -17.382  42.239  28.493  1.00 34.85           N  
ATOM   1466  CA  ASN A 186     -17.586  41.041  27.660  1.00 36.17           C  
ATOM   1467  C   ASN A 186     -16.690  39.844  27.974  1.00 36.17           C  
ATOM   1468  O   ASN A 186     -16.989  38.736  27.548  1.00 38.05           O  
ATOM   1469  CB  ASN A 186     -17.453  41.373  26.166  1.00 37.18           C  
ATOM   1470  CG  ASN A 186     -18.754  41.856  25.563  1.00 38.42           C  
ATOM   1471  OD1 ASN A 186     -19.796  41.220  25.728  1.00 39.14           O  
ATOM   1472  ND2 ASN A 186     -18.704  42.983  24.860  1.00 38.51           N  
ATOM   1473  N   ASN A 187     -15.607  40.060  28.712  1.00 36.58           N  
ATOM   1474  CA  ASN A 187     -14.646  38.997  28.998  1.00 35.94           C  
ATOM   1475  C   ASN A 187     -15.207  37.898  29.914  1.00 35.69           C  
ATOM   1476  O   ASN A 187     -15.708  38.183  31.003  1.00 34.38           O  
ATOM   1477  CB  ASN A 187     -13.389  39.603  29.617  1.00 37.07           C  
ATOM   1478  CG  ASN A 187     -12.290  38.581  29.818  1.00 38.49           C  
ATOM   1479  OD1 ASN A 187     -12.338  37.782  30.746  1.00 40.77           O  
ATOM   1480  ND2 ASN A 187     -11.293  38.604  28.949  1.00 39.60           N  
ATOM   1481  N   ARG A 188     -15.096  36.648  29.463  1.00 35.51           N  
ATOM   1482  CA  ARG A 188     -15.582  35.469  30.197  1.00 36.54           C  
ATOM   1483  C   ARG A 188     -15.074  35.360  31.638  1.00 34.79           C  
ATOM   1484  O   ARG A 188     -15.814  34.961  32.532  1.00 33.58           O  
ATOM   1485  CB  ARG A 188     -15.153  34.178  29.480  1.00 38.81           C  
ATOM   1486  CG  ARG A 188     -15.796  33.911  28.131  1.00 41.30           C  
ATOM   1487  CD  ARG A 188     -15.475  32.493  27.661  1.00 43.65           C  
ATOM   1488  NE  ARG A 188     -16.176  31.483  28.457  1.00 46.05           N  
ATOM   1489  CZ  ARG A 188     -15.902  30.175  28.466  1.00 47.36           C  
ATOM   1490  NH1 ARG A 188     -14.921  29.669  27.722  1.00 46.83           N  
ATOM   1491  NH2 ARG A 188     -16.625  29.363  29.232  1.00 47.85           N  
ATOM   1492  N   GLU A 189     -13.802  35.676  31.848  1.00 34.02           N  
ATOM   1493  CA  GLU A 189     -13.148  35.403  33.126  1.00 34.53           C  
ATOM   1494  C   GLU A 189     -13.658  36.287  34.254  1.00 33.39           C  
ATOM   1495  O   GLU A 189     -13.512  35.937  35.418  1.00 33.64           O  
ATOM   1496  CB  GLU A 189     -11.627  35.517  32.990  1.00 36.62           C  
ATOM   1497  CG  GLU A 189     -11.027  34.439  32.097  1.00 38.47           C  
ATOM   1498  CD  GLU A 189      -9.543  34.622  31.861  1.00 40.73           C  
ATOM   1499  OE1 GLU A 189      -8.813  34.966  32.814  1.00 41.31           O  
ATOM   1500  OE2 GLU A 189      -9.102  34.416  30.713  1.00 44.85           O  
ATOM   1501  N   ILE A 190     -14.256  37.426  33.904  1.00 32.15           N  
ATOM   1502  CA  ILE A 190     -14.929  38.281  34.874  1.00 31.54           C  
ATOM   1503  C   ILE A 190     -15.943  37.484  35.691  1.00 30.97           C  
ATOM   1504  O   ILE A 190     -16.010  37.632  36.911  1.00 30.12           O  
ATOM   1505  CB  ILE A 190     -15.650  39.463  34.180  1.00 32.03           C  
ATOM   1506  CG1 ILE A 190     -14.629  40.495  33.693  1.00 32.19           C  
ATOM   1507  CG2 ILE A 190     -16.651  40.134  35.119  1.00 32.09           C  
ATOM   1508  CD1 ILE A 190     -15.221  41.584  32.819  1.00 32.36           C  
ATOM   1509  N   TYR A 191     -16.712  36.633  35.012  1.00 30.30           N  
ATOM   1510  CA  TYR A 191     -17.871  35.963  35.618  1.00 30.36           C  
ATOM   1511  C   TYR A 191     -17.471  34.713  36.398  1.00 30.13           C  
ATOM   1512  O   TYR A 191     -18.176  34.295  37.316  1.00 29.88           O  
ATOM   1513  CB  TYR A 191     -18.954  35.730  34.545  1.00 30.12           C  
ATOM   1514  CG  TYR A 191     -19.240  37.059  33.894  1.00 30.11           C  
ATOM   1515  CD1 TYR A 191     -20.051  37.995  34.524  1.00 30.46           C  
ATOM   1516  CD2 TYR A 191     -18.586  37.440  32.726  1.00 30.49           C  
ATOM   1517  CE1 TYR A 191     -20.261  39.251  33.976  1.00 30.66           C  
ATOM   1518  CE2 TYR A 191     -18.780  38.695  32.172  1.00 30.32           C  
ATOM   1519  CZ  TYR A 191     -19.620  39.596  32.800  1.00 30.54           C  
ATOM   1520  OH  TYR A 191     -19.825  40.844  32.265  1.00 30.21           O  
ATOM   1521  N   PHE A 192     -16.314  34.152  36.065  1.00 30.83           N  
ATOM   1522  CA  PHE A 192     -15.692  33.143  36.906  1.00 30.88           C  
ATOM   1523  C   PHE A 192     -15.229  33.799  38.206  1.00 29.78           C  
ATOM   1524  O   PHE A 192     -15.443  33.261  39.285  1.00 28.67           O  
ATOM   1525  CB  PHE A 192     -14.513  32.494  36.181  1.00 32.66           C  
ATOM   1526  CG  PHE A 192     -13.792  31.453  36.999  1.00 35.03           C  
ATOM   1527  CD1 PHE A 192     -14.346  30.193  37.191  1.00 35.92           C  
ATOM   1528  CD2 PHE A 192     -12.556  31.734  37.578  1.00 35.69           C  
ATOM   1529  CE1 PHE A 192     -13.682  29.232  37.942  1.00 36.63           C  
ATOM   1530  CE2 PHE A 192     -11.890  30.778  38.330  1.00 36.02           C  
ATOM   1531  CZ  PHE A 192     -12.452  29.526  38.511  1.00 36.73           C  
ATOM   1532  N   ILE A 193     -14.610  34.974  38.101  1.00 30.39           N  
ATOM   1533  CA  ILE A 193     -14.156  35.709  39.285  1.00 29.84           C  
ATOM   1534  C   ILE A 193     -15.342  36.086  40.178  1.00 30.34           C  
ATOM   1535  O   ILE A 193     -15.264  35.961  41.400  1.00 30.05           O  
ATOM   1536  CB  ILE A 193     -13.319  36.949  38.893  1.00 30.82           C  
ATOM   1537  CG1 ILE A 193     -11.960  36.494  38.341  1.00 31.30           C  
ATOM   1538  CG2 ILE A 193     -13.122  37.894  40.078  1.00 30.41           C  
ATOM   1539  CD1 ILE A 193     -11.094  37.617  37.811  1.00 31.84           C  
ATOM   1540  N   ILE A 194     -16.445  36.518  39.572  1.00 29.88           N  
ATOM   1541  CA  ILE A 194     -17.637  36.857  40.343  1.00 30.13           C  
ATOM   1542  C   ILE A 194     -18.116  35.632  41.110  1.00 30.17           C  
ATOM   1543  O   ILE A 194     -18.438  35.718  42.294  1.00 28.82           O  
ATOM   1544  CB  ILE A 194     -18.769  37.411  39.452  1.00 30.23           C  
ATOM   1545  CG1 ILE A 194     -18.392  38.812  38.958  1.00 30.80           C  
ATOM   1546  CG2 ILE A 194     -20.092  37.468  40.217  1.00 30.02           C  
ATOM   1547  CD1 ILE A 194     -19.302  39.357  37.879  1.00 30.96           C  
ATOM   1548  N   SER A 195     -18.151  34.494  40.427  1.00 31.99           N  
ATOM   1549  CA  SER A 195     -18.512  33.233  41.063  1.00 33.19           C  
ATOM   1550  C   SER A 195     -17.575  32.916  42.225  1.00 32.69           C  
ATOM   1551  O   SER A 195     -18.032  32.517  43.287  1.00 34.06           O  
ATOM   1552  CB  SER A 195     -18.506  32.089  40.044  1.00 34.05           C  
ATOM   1553  OG  SER A 195     -18.734  30.846  40.686  1.00 35.70           O  
ATOM   1554  N   GLU A 196     -16.273  33.110  42.033  1.00 33.65           N  
ATOM   1555  CA  GLU A 196     -15.303  32.867  43.104  1.00 35.10           C  
ATOM   1556  C   GLU A 196     -15.547  33.772  44.310  1.00 34.18           C  
ATOM   1557  O   GLU A 196     -15.383  33.345  45.455  1.00 33.44           O  
ATOM   1558  CB  GLU A 196     -13.863  33.066  42.613  1.00 37.42           C  
ATOM   1559  CG  GLU A 196     -13.385  32.096  41.540  1.00 39.71           C  
ATOM   1560  CD  GLU A 196     -13.412  30.648  41.986  1.00 42.82           C  
ATOM   1561  OE1 GLU A 196     -12.331  30.095  42.300  1.00 44.15           O  
ATOM   1562  OE2 GLU A 196     -14.516  30.059  42.017  1.00 44.97           O  
ATOM   1563  N   LEU A 197     -15.926  35.021  44.046  1.00 32.96           N  
ATOM   1564  CA  LEU A 197     -16.207  35.986  45.107  1.00 31.67           C  
ATOM   1565  C   LEU A 197     -17.487  35.633  45.846  1.00 31.90           C  
ATOM   1566  O   LEU A 197     -17.564  35.796  47.064  1.00 32.04           O  
ATOM   1567  CB  LEU A 197     -16.301  37.403  44.543  1.00 30.99           C  
ATOM   1568  CG  LEU A 197     -14.993  37.953  43.973  1.00 30.97           C  
ATOM   1569  CD1 LEU A 197     -15.242  39.231  43.185  1.00 31.13           C  
ATOM   1570  CD2 LEU A 197     -13.968  38.185  45.072  1.00 30.82           C  
ATOM   1571  N   LEU A 198     -18.483  35.144  45.112  1.00 32.71           N  
ATOM   1572  CA  LEU A 198     -19.730  34.684  45.718  1.00 33.01           C  
ATOM   1573  C   LEU A 198     -19.490  33.487  46.626  1.00 33.78           C  
ATOM   1574  O   LEU A 198     -20.173  33.332  47.631  1.00 34.79           O  
ATOM   1575  CB  LEU A 198     -20.761  34.320  44.649  1.00 33.21           C  
ATOM   1576  CG  LEU A 198     -21.425  35.501  43.943  1.00 33.20           C  
ATOM   1577  CD1 LEU A 198     -22.118  35.030  42.676  1.00 32.88           C  
ATOM   1578  CD2 LEU A 198     -22.412  36.197  44.874  1.00 33.70           C  
ATOM   1579  N   SER A 199     -18.504  32.659  46.290  1.00 34.25           N  
ATOM   1580  CA  SER A 199     -18.153  31.515  47.133  1.00 35.13           C  
ATOM   1581  C   SER A 199     -17.603  31.955  48.496  1.00 35.57           C  
ATOM   1582  O   SER A 199     -17.532  31.149  49.413  1.00 36.74           O  
ATOM   1583  CB  SER A 199     -17.150  30.591  46.421  1.00 35.39           C  
ATOM   1584  OG  SER A 199     -15.832  31.124  46.434  1.00 34.84           O  
ATOM   1585  N   LYS A 200     -17.225  33.228  48.626  1.00 35.53           N  
ATOM   1586  CA  LYS A 200     -16.758  33.777  49.901  1.00 35.39           C  
ATOM   1587  C   LYS A 200     -17.901  34.297  50.770  1.00 34.62           C  
ATOM   1588  O   LYS A 200     -17.659  34.819  51.850  1.00 34.90           O  
ATOM   1589  CB  LYS A 200     -15.777  34.922  49.668  1.00 37.01           C  
ATOM   1590  CG  LYS A 200     -14.594  34.593  48.777  1.00 38.57           C  
ATOM   1591  CD  LYS A 200     -13.643  33.627  49.447  1.00 40.41           C  
ATOM   1592  CE  LYS A 200     -12.313  33.595  48.713  1.00 41.85           C  
ATOM   1593  NZ  LYS A 200     -11.342  32.687  49.379  1.00 42.48           N  
ATOM   1594  N   GLY A 201     -19.136  34.185  50.288  1.00 34.64           N  
ATOM   1595  CA  GLY A 201     -20.316  34.555  51.068  1.00 34.06           C  
ATOM   1596  C   GLY A 201     -20.884  35.940  50.805  1.00 33.54           C  
ATOM   1597  O   GLY A 201     -21.798  36.367  51.508  1.00 32.15           O  
ATOM   1598  N   ILE A 202     -20.375  36.645  49.796  1.00 33.53           N  
ATOM   1599  CA  ILE A 202     -20.830  38.017  49.553  1.00 33.84           C  
ATOM   1600  C   ILE A 202     -22.240  38.036  48.975  1.00 33.79           C  
ATOM   1601  O   ILE A 202     -22.681  37.069  48.350  1.00 32.82           O  
ATOM   1602  CB  ILE A 202     -19.882  38.827  48.638  1.00 34.05           C  
ATOM   1603  CG1 ILE A 202     -20.000  38.402  47.173  1.00 34.43           C  
ATOM   1604  CG2 ILE A 202     -18.443  38.719  49.117  1.00 34.42           C  
ATOM   1605  CD1 ILE A 202     -19.314  39.361  46.223  1.00 35.19           C  
ATOM   1606  N   ASP A 203     -22.944  39.138  49.207  1.00 33.67           N  
ATOM   1607  CA  ASP A 203     -24.269  39.343  48.640  1.00 33.15           C  
ATOM   1608  C   ASP A 203     -24.163  40.458  47.614  1.00 31.85           C  
ATOM   1609  O   ASP A 203     -24.197  41.639  47.960  1.00 30.35           O  
ATOM   1610  CB  ASP A 203     -25.280  39.696  49.737  1.00 34.41           C  
ATOM   1611  CG  ASP A 203     -26.701  39.808  49.212  1.00 35.42           C  
ATOM   1612  OD1 ASP A 203     -26.891  40.028  47.993  1.00 35.36           O  
ATOM   1613  OD2 ASP A 203     -27.637  39.679  50.025  1.00 37.28           O  
ATOM   1614  N   LYS A 204     -24.028  40.075  46.347  1.00 31.12           N  
ATOM   1615  CA  LYS A 204     -23.803  41.051  45.282  1.00 30.59           C  
ATOM   1616  C   LYS A 204     -24.999  41.973  45.073  1.00 30.53           C  
ATOM   1617  O   LYS A 204     -24.826  43.123  44.687  1.00 29.50           O  
ATOM   1618  CB  LYS A 204     -23.412  40.363  43.966  1.00 30.13           C  
ATOM   1619  CG  LYS A 204     -24.481  39.482  43.339  1.00 30.21           C  
ATOM   1620  CD  LYS A 204     -23.924  38.650  42.190  1.00 30.54           C  
ATOM   1621  CE  LYS A 204     -23.612  39.490  40.962  1.00 30.48           C  
ATOM   1622  NZ  LYS A 204     -24.819  40.151  40.388  1.00 30.63           N  
ATOM   1623  N   ASP A 205     -26.205  41.465  45.318  1.00 31.56           N  
ATOM   1624  CA  ASP A 205     -27.420  42.265  45.170  1.00 32.11           C  
ATOM   1625  C   ASP A 205     -27.494  43.353  46.244  1.00 33.35           C  
ATOM   1626  O   ASP A 205     -27.841  44.500  45.953  1.00 32.09           O  
ATOM   1627  CB  ASP A 205     -28.664  41.370  45.203  1.00 32.11           C  
ATOM   1628  CG  ASP A 205     -28.782  40.485  43.959  1.00 33.21           C  
ATOM   1629  OD1 ASP A 205     -28.211  40.859  42.907  1.00 33.27           O  
ATOM   1630  OD2 ASP A 205     -29.448  39.426  44.025  1.00 31.29           O  
ATOM   1631  N   ASP A 206     -27.147  42.997  47.478  1.00 34.65           N  
ATOM   1632  CA  ASP A 206     -27.088  43.978  48.565  1.00 35.21           C  
ATOM   1633  C   ASP A 206     -26.032  45.052  48.308  1.00 34.11           C  
ATOM   1634  O   ASP A 206     -26.236  46.222  48.637  1.00 33.40           O  
ATOM   1635  CB  ASP A 206     -26.793  43.295  49.899  1.00 36.72           C  
ATOM   1636  CG  ASP A 206     -27.031  44.209  51.078  1.00 38.29           C  
ATOM   1637  OD1 ASP A 206     -28.193  44.613  51.277  1.00 40.52           O  
ATOM   1638  OD2 ASP A 206     -26.062  44.531  51.797  1.00 39.88           O  
ATOM   1639  N   ILE A 207     -24.901  44.647  47.735  1.00 33.10           N  
ATOM   1640  CA  ILE A 207     -23.812  45.580  47.431  1.00 31.68           C  
ATOM   1641  C   ILE A 207     -24.250  46.583  46.369  1.00 31.48           C  
ATOM   1642  O   ILE A 207     -23.924  47.769  46.460  1.00 30.03           O  
ATOM   1643  CB  ILE A 207     -22.537  44.841  46.980  1.00 30.71           C  
ATOM   1644  CG1 ILE A 207     -21.925  44.101  48.170  1.00 31.08           C  
ATOM   1645  CG2 ILE A 207     -21.515  45.817  46.405  1.00 30.49           C  
ATOM   1646  CD1 ILE A 207     -20.818  43.135  47.802  1.00 31.12           C  
ATOM   1647  N   TYR A 208     -24.979  46.104  45.365  1.00 31.67           N  
ATOM   1648  CA  TYR A 208     -25.561  46.983  44.357  1.00 33.39           C  
ATOM   1649  C   TYR A 208     -26.438  48.050  45.011  1.00 33.31           C  
ATOM   1650  O   TYR A 208     -26.313  49.237  44.702  1.00 32.49           O  
ATOM   1651  CB  TYR A 208     -26.390  46.194  43.333  1.00 34.79           C  
ATOM   1652  CG  TYR A 208     -27.141  47.094  42.375  1.00 37.44           C  
ATOM   1653  CD1 TYR A 208     -26.511  47.626  41.255  1.00 38.86           C  
ATOM   1654  CD2 TYR A 208     -28.470  47.437  42.604  1.00 39.01           C  
ATOM   1655  CE1 TYR A 208     -27.185  48.465  40.384  1.00 40.11           C  
ATOM   1656  CE2 TYR A 208     -29.153  48.277  41.737  1.00 40.39           C  
ATOM   1657  CZ  TYR A 208     -28.503  48.790  40.631  1.00 41.20           C  
ATOM   1658  OH  TYR A 208     -29.172  49.626  39.758  1.00 45.99           O  
ATOM   1659  N   ARG A 209     -27.321  47.619  45.907  1.00 33.71           N  
ATOM   1660  CA  ARG A 209     -28.256  48.528  46.571  1.00 35.59           C  
ATOM   1661  C   ARG A 209     -27.538  49.567  47.423  1.00 35.07           C  
ATOM   1662  O   ARG A 209     -27.906  50.737  47.413  1.00 34.36           O  
ATOM   1663  CB  ARG A 209     -29.273  47.751  47.421  1.00 36.18           C  
ATOM   1664  CG  ARG A 209     -30.264  46.955  46.586  1.00 37.42           C  
ATOM   1665  CD  ARG A 209     -31.419  46.419  47.416  1.00 38.64           C  
ATOM   1666  NE  ARG A 209     -30.968  45.560  48.514  1.00 39.57           N  
ATOM   1667  CZ  ARG A 209     -30.860  44.230  48.469  1.00 40.90           C  
ATOM   1668  NH1 ARG A 209     -31.165  43.542  47.370  1.00 41.28           N  
ATOM   1669  NH2 ARG A 209     -30.442  43.574  49.551  1.00 41.57           N  
ATOM   1670  N   LYS A 210     -26.505  49.136  48.142  1.00 35.13           N  
ATOM   1671  CA  LYS A 210     -25.749  50.030  49.014  1.00 35.60           C  
ATOM   1672  C   LYS A 210     -25.062  51.157  48.250  1.00 35.48           C  
ATOM   1673  O   LYS A 210     -24.953  52.273  48.754  1.00 36.08           O  
ATOM   1674  CB  LYS A 210     -24.722  49.241  49.830  1.00 36.43           C  
ATOM   1675  CG  LYS A 210     -25.337  48.500  51.006  1.00 37.77           C  
ATOM   1676  CD  LYS A 210     -24.353  47.537  51.649  1.00 39.14           C  
ATOM   1677  CE  LYS A 210     -24.577  47.423  53.148  1.00 40.03           C  
ATOM   1678  NZ  LYS A 210     -25.995  47.130  53.493  1.00 41.26           N  
ATOM   1679  N   VAL A 211     -24.620  50.870  47.031  1.00 35.06           N  
ATOM   1680  CA  VAL A 211     -23.885  51.842  46.229  1.00 34.34           C  
ATOM   1681  C   VAL A 211     -24.825  52.719  45.391  1.00 35.19           C  
ATOM   1682  O   VAL A 211     -24.623  53.938  45.309  1.00 34.72           O  
ATOM   1683  CB  VAL A 211     -22.840  51.136  45.328  1.00 33.45           C  
ATOM   1684  CG1 VAL A 211     -22.189  52.111  44.357  1.00 32.77           C  
ATOM   1685  CG2 VAL A 211     -21.780  50.459  46.184  1.00 32.75           C  
ATOM   1686  N   TYR A 212     -25.843  52.106  44.784  1.00 35.61           N  
ATOM   1687  CA  TYR A 212     -26.692  52.787  43.800  1.00 37.25           C  
ATOM   1688  C   TYR A 212     -28.103  53.144  44.273  1.00 39.92           C  
ATOM   1689  O   TYR A 212     -28.739  54.017  43.681  1.00 39.23           O  
ATOM   1690  CB  TYR A 212     -26.823  51.937  42.539  1.00 36.68           C  
ATOM   1691  CG  TYR A 212     -25.530  51.734  41.790  1.00 36.74           C  
ATOM   1692  CD1 TYR A 212     -24.948  52.774  41.068  1.00 36.51           C  
ATOM   1693  CD2 TYR A 212     -24.893  50.494  41.789  1.00 36.11           C  
ATOM   1694  CE1 TYR A 212     -23.760  52.587  40.378  1.00 36.54           C  
ATOM   1695  CE2 TYR A 212     -23.712  50.292  41.099  1.00 35.77           C  
ATOM   1696  CZ  TYR A 212     -23.149  51.337  40.396  1.00 36.48           C  
ATOM   1697  OH  TYR A 212     -21.980  51.130  39.715  1.00 36.08           O  
ATOM   1698  N   ASN A 213     -28.608  52.453  45.295  1.00 42.76           N  
ATOM   1699  CA  ASN A 213     -29.965  52.699  45.797  1.00 44.73           C  
ATOM   1700  C   ASN A 213     -29.925  53.354  47.167  1.00 46.72           C  
ATOM   1701  O   ASN A 213     -30.702  53.013  48.059  1.00 47.50           O  
ATOM   1702  CB  ASN A 213     -30.767  51.397  45.866  1.00 45.67           C  
ATOM   1703  CG  ASN A 213     -30.957  50.743  44.507  1.00 47.63           C  
ATOM   1704  OD1 ASN A 213     -31.433  49.613  44.423  1.00 51.81           O  
ATOM   1705  ND2 ASN A 213     -30.596  51.447  43.440  1.00 48.38           N  
ATOM   1706  N   THR A 214     -29.009  54.297  47.332  1.00 49.61           N  
ATOM   1707  CA  THR A 214     -28.844  54.978  48.603  1.00 53.47           C  
ATOM   1708  C   THR A 214     -28.567  56.441  48.357  1.00 56.85           C  
ATOM   1709  O   THR A 214     -27.417  56.884  48.405  1.00 59.86           O  
ATOM   1710  CB  THR A 214     -27.687  54.388  49.430  1.00 54.22           C  
ATOM   1711  OG1 THR A 214     -26.496  54.362  48.633  1.00 53.91           O  
ATOM   1712  CG2 THR A 214     -28.028  52.980  49.926  1.00 54.40           C  
ATOM   1713  N   TYR A 215     -29.626  57.183  48.065  1.00 60.09           N  
ATOM   1714  CA  TYR A 215     -29.531  58.630  48.037  1.00 63.89           C  
ATOM   1715  C   TYR A 215     -30.864  59.322  48.288  1.00 61.40           C  
ATOM   1716  O   TYR A 215     -31.918  58.687  48.318  1.00 60.08           O  
ATOM   1717  CB  TYR A 215     -28.870  59.113  46.745  1.00 68.15           C  
ATOM   1718  CG  TYR A 215     -29.460  58.615  45.448  1.00 71.70           C  
ATOM   1719  CD1 TYR A 215     -30.567  59.235  44.878  1.00 73.21           C  
ATOM   1720  CD2 TYR A 215     -28.864  57.566  44.751  1.00 72.88           C  
ATOM   1721  CE1 TYR A 215     -31.082  58.803  43.670  1.00 74.61           C  
ATOM   1722  CE2 TYR A 215     -29.373  57.129  43.544  1.00 74.06           C  
ATOM   1723  CZ  TYR A 215     -30.480  57.749  43.009  1.00 75.71           C  
ATOM   1724  OH  TYR A 215     -30.986  57.308  41.810  1.00 81.24           O  
ATOM   1725  N   SER A 216     -30.787  60.633  48.486  1.00 59.21           N  
ATOM   1726  CA  SER A 216     -31.891  61.412  49.016  1.00 57.63           C  
ATOM   1727  C   SER A 216     -33.058  61.547  48.055  1.00 56.89           C  
ATOM   1728  O   SER A 216     -32.928  61.327  46.851  1.00 55.33           O  
ATOM   1729  CB  SER A 216     -31.401  62.811  49.386  1.00 57.32           C  
ATOM   1730  OG  SER A 216     -31.022  63.532  48.227  1.00 57.13           O  
ATOM   1731  N   GLU A 217     -34.199  61.920  48.624  1.00 56.96           N  
ATOM   1732  CA  GLU A 217     -35.379  62.308  47.865  1.00 57.48           C  
ATOM   1733  C   GLU A 217     -35.074  63.532  46.997  1.00 56.74           C  
ATOM   1734  O   GLU A 217     -35.467  63.593  45.827  1.00 55.19           O  
ATOM   1735  CB  GLU A 217     -36.523  62.615  48.837  1.00 58.74           C  
ATOM   1736  CG  GLU A 217     -37.778  63.195  48.205  1.00 60.38           C  
ATOM   1737  CD  GLU A 217     -38.843  63.546  49.231  1.00 61.74           C  
ATOM   1738  OE1 GLU A 217     -38.633  63.290  50.435  1.00 61.60           O  
ATOM   1739  OE2 GLU A 217     -39.899  64.075  48.830  1.00 62.86           O  
ATOM   1740  N   SER A 218     -34.374  64.503  47.577  1.00 56.46           N  
ATOM   1741  CA  SER A 218     -34.014  65.722  46.855  1.00 57.22           C  
ATOM   1742  C   SER A 218     -33.103  65.433  45.656  1.00 56.24           C  
ATOM   1743  O   SER A 218     -33.278  66.031  44.592  1.00 56.29           O  
ATOM   1744  CB  SER A 218     -33.370  66.747  47.797  1.00 57.08           C  
ATOM   1745  OG  SER A 218     -32.428  66.141  48.666  1.00 58.29           O  
ATOM   1746  N   ARG A 219     -32.151  64.513  45.823  1.00 55.36           N  
ATOM   1747  CA  ARG A 219     -31.248  64.134  44.729  1.00 54.77           C  
ATOM   1748  C   ARG A 219     -31.999  63.536  43.537  1.00 54.67           C  
ATOM   1749  O   ARG A 219     -31.706  63.870  42.389  1.00 54.77           O  
ATOM   1750  CB  ARG A 219     -30.166  63.156  45.205  1.00 55.03           C  
ATOM   1751  CG  ARG A 219     -29.350  62.562  44.063  1.00 55.12           C  
ATOM   1752  CD  ARG A 219     -27.953  62.136  44.474  1.00 54.94           C  
ATOM   1753  NE  ARG A 219     -27.151  61.797  43.291  1.00 55.15           N  
ATOM   1754  CZ  ARG A 219     -26.561  60.623  43.055  1.00 55.44           C  
ATOM   1755  NH1 ARG A 219     -26.634  59.617  43.923  1.00 55.55           N  
ATOM   1756  NH2 ARG A 219     -25.871  60.457  41.933  1.00 55.36           N  
ATOM   1757  N   LEU A 220     -32.959  62.655  43.807  1.00 54.14           N  
ATOM   1758  CA  LEU A 220     -33.694  61.988  42.733  1.00 53.89           C  
ATOM   1759  C   LEU A 220     -34.654  62.942  42.033  1.00 54.99           C  
ATOM   1760  O   LEU A 220     -34.843  62.856  40.817  1.00 53.93           O  
ATOM   1761  CB  LEU A 220     -34.457  60.768  43.258  1.00 53.30           C  
ATOM   1762  CG  LEU A 220     -35.090  59.861  42.192  1.00 53.67           C  
ATOM   1763  CD1 LEU A 220     -34.037  59.156  41.344  1.00 53.66           C  
ATOM   1764  CD2 LEU A 220     -36.011  58.843  42.846  1.00 53.71           C  
ATOM   1765  N   ARG A 221     -35.269  63.842  42.797  1.00 56.42           N  
ATOM   1766  CA  ARG A 221     -36.144  64.857  42.212  1.00 57.95           C  
ATOM   1767  C   ARG A 221     -35.324  65.821  41.344  1.00 55.46           C  
ATOM   1768  O   ARG A 221     -35.786  66.267  40.291  1.00 55.28           O  
ATOM   1769  CB  ARG A 221     -36.914  65.620  43.299  1.00 61.06           C  
ATOM   1770  CG  ARG A 221     -38.095  66.404  42.747  1.00 64.31           C  
ATOM   1771  CD  ARG A 221     -38.926  67.081  43.825  1.00 65.97           C  
ATOM   1772  NE  ARG A 221     -39.862  66.151  44.462  1.00 65.32           N  
ATOM   1773  CZ  ARG A 221     -39.773  65.701  45.714  1.00 65.98           C  
ATOM   1774  NH1 ARG A 221     -38.785  66.084  46.520  1.00 66.93           N  
ATOM   1775  NH2 ARG A 221     -40.692  64.858  46.170  1.00 67.02           N  
ATOM   1776  N   LEU A 222     -34.108  66.123  41.797  1.00 52.82           N  
ATOM   1777  CA  LEU A 222     -33.159  66.949  41.045  1.00 53.05           C  
ATOM   1778  C   LEU A 222     -32.803  66.319  39.693  1.00 52.43           C  
ATOM   1779  O   LEU A 222     -32.813  66.998  38.662  1.00 50.32           O  
ATOM   1780  CB  LEU A 222     -31.887  67.166  41.875  1.00 53.15           C  
ATOM   1781  CG  LEU A 222     -30.718  67.914  41.230  1.00 53.85           C  
ATOM   1782  CD1 LEU A 222     -31.153  69.285  40.734  1.00 53.87           C  
ATOM   1783  CD2 LEU A 222     -29.568  68.034  42.219  1.00 53.16           C  
HETATM 1784  N   MSE A 223     -32.493  65.022  39.710  1.00 51.02           N  
HETATM 1785  CA  MSE A 223     -32.214  64.266  38.485  1.00 49.39           C  
HETATM 1786  C   MSE A 223     -33.347  64.434  37.516  1.00 50.70           C  
HETATM 1787  O   MSE A 223     -33.120  64.716  36.339  1.00 50.11           O  
HETATM 1788  CB  MSE A 223     -32.014  62.786  38.811  1.00 47.26           C  
HETATM 1789  CG  MSE A 223     -31.405  62.000  37.653  1.00 45.54           C  
HETATM 1790 SE   MSE A 223     -31.465  60.081  38.091  0.13 41.00          SE  
HETATM 1791  CE  MSE A 223     -33.166  59.795  37.161  1.00 40.37           C  
ATOM   1792  N   GLY A 224     -34.575  64.281  38.008  1.00 53.40           N  
ATOM   1793  CA  GLY A 224     -35.773  64.392  37.174  1.00 54.95           C  
ATOM   1794  C   GLY A 224     -35.974  65.773  36.575  1.00 56.60           C  
ATOM   1795  O   GLY A 224     -36.369  65.902  35.417  1.00 57.50           O  
ATOM   1796  N   TYR A 225     -35.709  66.804  37.370  1.00 58.46           N  
ATOM   1797  CA  TYR A 225     -35.809  68.186  36.905  1.00 61.30           C  
ATOM   1798  C   TYR A 225     -34.825  68.440  35.764  1.00 60.04           C  
ATOM   1799  O   TYR A 225     -35.195  68.997  34.726  1.00 60.42           O  
ATOM   1800  CB  TYR A 225     -35.555  69.152  38.071  1.00 64.00           C  
ATOM   1801  CG  TYR A 225     -35.501  70.613  37.684  1.00 66.18           C  
ATOM   1802  CD1 TYR A 225     -36.667  71.361  37.532  1.00 66.89           C  
ATOM   1803  CD2 TYR A 225     -34.280  71.252  37.481  1.00 66.89           C  
ATOM   1804  CE1 TYR A 225     -36.616  72.702  37.179  1.00 68.01           C  
ATOM   1805  CE2 TYR A 225     -34.219  72.589  37.129  1.00 67.30           C  
ATOM   1806  CZ  TYR A 225     -35.388  73.312  36.980  1.00 67.96           C  
ATOM   1807  OH  TYR A 225     -35.329  74.641  36.628  1.00 68.71           O  
ATOM   1808  N   VAL A 226     -33.579  68.012  35.961  1.00 58.29           N  
ATOM   1809  CA  VAL A 226     -32.523  68.168  34.956  1.00 57.28           C  
ATOM   1810  C   VAL A 226     -32.899  67.461  33.653  1.00 56.52           C  
ATOM   1811  O   VAL A 226     -32.687  67.999  32.565  1.00 57.30           O  
ATOM   1812  CB  VAL A 226     -31.164  67.638  35.479  1.00 57.64           C  
ATOM   1813  CG1 VAL A 226     -30.128  67.574  34.368  1.00 57.20           C  
ATOM   1814  CG2 VAL A 226     -30.648  68.514  36.611  1.00 58.21           C  
ATOM   1815  N   LEU A 227     -33.459  66.261  33.770  1.00 55.69           N  
ATOM   1816  CA  LEU A 227     -33.920  65.511  32.603  1.00 57.18           C  
ATOM   1817  C   LEU A 227     -35.098  66.193  31.908  1.00 57.74           C  
ATOM   1818  O   LEU A 227     -35.163  66.211  30.676  1.00 55.62           O  
ATOM   1819  CB  LEU A 227     -34.307  64.080  32.993  1.00 57.67           C  
ATOM   1820  CG  LEU A 227     -33.143  63.146  33.335  1.00 58.62           C  
ATOM   1821  CD1 LEU A 227     -33.666  61.839  33.917  1.00 59.54           C  
ATOM   1822  CD2 LEU A 227     -32.274  62.884  32.112  1.00 58.41           C  
ATOM   1823  N   SER A 228     -36.027  66.740  32.696  1.00 58.64           N  
ATOM   1824  CA  SER A 228     -37.165  67.491  32.148  1.00 58.99           C  
ATOM   1825  C   SER A 228     -36.714  68.664  31.275  1.00 58.16           C  
ATOM   1826  O   SER A 228     -37.353  68.967  30.272  1.00 57.08           O  
ATOM   1827  CB  SER A 228     -38.081  68.001  33.263  1.00 59.89           C  
ATOM   1828  OG  SER A 228     -38.824  66.937  33.823  1.00 60.24           O  
ATOM   1829  N   ASN A 229     -35.604  69.298  31.654  1.00 58.37           N  
ATOM   1830  CA  ASN A 229     -35.078  70.460  30.936  1.00 60.21           C  
ATOM   1831  C   ASN A 229     -33.867  70.149  30.050  1.00 61.20           C  
ATOM   1832  O   ASN A 229     -33.006  71.009  29.843  1.00 63.25           O  
ATOM   1833  CB  ASN A 229     -34.727  71.562  31.941  1.00 60.76           C  
ATOM   1834  CG  ASN A 229     -35.948  72.083  32.675  1.00 61.56           C  
ATOM   1835  OD1 ASN A 229     -36.905  72.541  32.052  1.00 62.35           O  
ATOM   1836  ND2 ASN A 229     -35.925  72.010  34.001  1.00 61.32           N  
HETATM 1837  N   MSE A 230     -33.807  68.933  29.510  1.00 60.55           N  
HETATM 1838  CA  MSE A 230     -32.683  68.536  28.659  1.00 60.05           C  
HETATM 1839  C   MSE A 230     -32.874  69.064  27.265  1.00 58.59           C  
HETATM 1840  O   MSE A 230     -34.004  69.199  26.792  1.00 56.24           O  
HETATM 1841  CB  MSE A 230     -32.498  67.015  28.634  1.00 60.15           C  
HETATM 1842  CG  MSE A 230     -33.461  66.253  27.717  1.00 61.07           C  
HETATM 1843 SE   MSE A 230     -32.988  64.340  27.544  0.73 61.53          SE  
HETATM 1844  CE  MSE A 230     -31.281  64.251  28.512  1.00 59.81           C  
ATOM   1845  N   LYS A 231     -31.761  69.355  26.595  1.00 58.58           N  
ATOM   1846  CA  LYS A 231     -31.770  69.766  25.194  1.00 59.48           C  
ATOM   1847  C   LYS A 231     -31.087  68.690  24.352  1.00 58.57           C  
ATOM   1848  O   LYS A 231     -29.942  68.325  24.614  1.00 58.02           O  
ATOM   1849  CB  LYS A 231     -31.052  71.113  25.038  1.00 60.40           C  
ATOM   1850  CG  LYS A 231     -30.992  71.661  23.617  1.00 62.38           C  
ATOM   1851  CD  LYS A 231     -32.374  71.800  22.998  1.00 64.20           C  
ATOM   1852  CE  LYS A 231     -32.357  72.709  21.777  1.00 65.69           C  
ATOM   1853  NZ  LYS A 231     -31.505  72.177  20.678  1.00 66.89           N  
ATOM   1854  N   VAL A 232     -31.799  68.178  23.352  1.00 59.57           N  
ATOM   1855  CA  VAL A 232     -31.252  67.185  22.432  1.00 60.88           C  
ATOM   1856  C   VAL A 232     -31.030  67.807  21.059  1.00 63.34           C  
ATOM   1857  O   VAL A 232     -31.932  68.438  20.506  1.00 64.23           O  
ATOM   1858  CB  VAL A 232     -32.200  65.983  22.269  1.00 60.11           C  
ATOM   1859  CG1 VAL A 232     -31.622  64.971  21.283  1.00 59.39           C  
ATOM   1860  CG2 VAL A 232     -32.473  65.337  23.621  1.00 60.69           C  
ATOM   1861  N   TYR A 233     -29.831  67.613  20.514  1.00 63.65           N  
ATOM   1862  CA  TYR A 233     -29.491  68.075  19.172  1.00 63.94           C  
ATOM   1863  C   TYR A 233     -29.582  66.888  18.218  1.00 66.19           C  
ATOM   1864  O   TYR A 233     -28.625  66.124  18.069  1.00 64.59           O  
ATOM   1865  CB  TYR A 233     -28.086  68.669  19.162  1.00 64.14           C  
ATOM   1866  CG  TYR A 233     -27.916  69.834  20.108  1.00 64.38           C  
ATOM   1867  CD1 TYR A 233     -27.726  69.626  21.470  1.00 64.18           C  
ATOM   1868  CD2 TYR A 233     -27.939  71.144  19.643  1.00 65.36           C  
ATOM   1869  CE1 TYR A 233     -27.571  70.688  22.342  1.00 65.14           C  
ATOM   1870  CE2 TYR A 233     -27.779  72.215  20.508  1.00 65.90           C  
ATOM   1871  CZ  TYR A 233     -27.598  71.981  21.857  1.00 66.10           C  
ATOM   1872  OH  TYR A 233     -27.439  73.035  22.728  1.00 67.12           O  
ATOM   1873  N   LYS A 234     -30.740  66.740  17.576  1.00 68.88           N  
ATOM   1874  CA  LYS A 234     -31.066  65.524  16.825  1.00 73.09           C  
ATOM   1875  C   LYS A 234     -30.118  65.219  15.657  1.00 73.37           C  
ATOM   1876  O   LYS A 234     -29.843  64.052  15.375  1.00 75.49           O  
ATOM   1877  CB  LYS A 234     -32.518  65.569  16.325  1.00 76.21           C  
ATOM   1878  CG  LYS A 234     -32.960  64.284  15.636  1.00 80.31           C  
ATOM   1879  CD  LYS A 234     -34.466  64.074  15.678  1.00 83.08           C  
ATOM   1880  CE  LYS A 234     -34.843  62.727  15.074  1.00 84.30           C  
ATOM   1881  NZ  LYS A 234     -36.308  62.458  15.128  1.00 85.27           N  
ATOM   1882  N   ASP A 235     -29.622  66.256  14.988  1.00 72.88           N  
ATOM   1883  CA  ASP A 235     -28.717  66.072  13.846  1.00 72.66           C  
ATOM   1884  C   ASP A 235     -27.274  65.769  14.266  1.00 70.32           C  
ATOM   1885  O   ASP A 235     -26.454  65.390  13.428  1.00 70.47           O  
ATOM   1886  CB  ASP A 235     -28.740  67.308  12.935  1.00 73.14           C  
ATOM   1887  CG  ASP A 235     -30.111  67.569  12.329  1.00 74.11           C  
ATOM   1888  OD1 ASP A 235     -30.375  68.728  11.941  1.00 74.35           O  
ATOM   1889  OD2 ASP A 235     -30.925  66.623  12.242  1.00 73.85           O  
ATOM   1890  N   TYR A 236     -26.972  65.930  15.554  1.00 67.17           N  
ATOM   1891  CA  TYR A 236     -25.614  65.766  16.075  1.00 65.35           C  
ATOM   1892  C   TYR A 236     -25.466  64.562  17.016  1.00 60.80           C  
ATOM   1893  O   TYR A 236     -24.391  64.349  17.582  1.00 58.81           O  
ATOM   1894  CB  TYR A 236     -25.192  67.051  16.797  1.00 67.92           C  
ATOM   1895  CG  TYR A 236     -25.241  68.275  15.909  1.00 71.06           C  
ATOM   1896  CD1 TYR A 236     -26.459  68.866  15.569  1.00 72.24           C  
ATOM   1897  CD2 TYR A 236     -24.074  68.839  15.400  1.00 71.87           C  
ATOM   1898  CE1 TYR A 236     -26.510  69.981  14.750  1.00 73.27           C  
ATOM   1899  CE2 TYR A 236     -24.116  69.956  14.582  1.00 73.16           C  
ATOM   1900  CZ  TYR A 236     -25.335  70.522  14.260  1.00 74.08           C  
ATOM   1901  OH  TYR A 236     -25.385  71.629  13.446  1.00 77.14           O  
ATOM   1902  N   ASN A 237     -26.536  63.782  17.176  1.00 57.43           N  
ATOM   1903  CA  ASN A 237     -26.539  62.601  18.049  1.00 55.55           C  
ATOM   1904  C   ASN A 237     -26.011  62.906  19.450  1.00 53.37           C  
ATOM   1905  O   ASN A 237     -25.306  62.091  20.059  1.00 51.42           O  
ATOM   1906  CB  ASN A 237     -25.726  61.469  17.413  1.00 55.70           C  
ATOM   1907  CG  ASN A 237     -26.207  61.114  16.020  1.00 56.25           C  
ATOM   1908  OD1 ASN A 237     -25.435  61.140  15.061  1.00 58.19           O  
ATOM   1909  ND2 ASN A 237     -27.489  60.782  15.900  1.00 55.91           N  
ATOM   1910  N   SER A 238     -26.357  64.087  19.953  1.00 50.37           N  
ATOM   1911  CA  SER A 238     -25.824  64.571  21.215  1.00 49.18           C  
ATOM   1912  C   SER A 238     -26.917  65.186  22.077  1.00 49.29           C  
ATOM   1913  O   SER A 238     -27.970  65.578  21.572  1.00 50.31           O  
ATOM   1914  CB  SER A 238     -24.718  65.593  20.958  1.00 49.13           C  
ATOM   1915  OG  SER A 238     -23.709  65.047  20.124  1.00 47.77           O  
ATOM   1916  N   ALA A 239     -26.658  65.264  23.378  1.00 49.54           N  
ATOM   1917  CA  ALA A 239     -27.625  65.799  24.331  1.00 49.89           C  
ATOM   1918  C   ALA A 239     -26.950  66.706  25.354  1.00 50.65           C  
ATOM   1919  O   ALA A 239     -25.776  66.527  25.688  1.00 49.07           O  
ATOM   1920  CB  ALA A 239     -28.362  64.667  25.028  1.00 50.25           C  
ATOM   1921  N   LEU A 240     -27.711  67.683  25.842  1.00 53.28           N  
ATOM   1922  CA  LEU A 240     -27.209  68.675  26.782  1.00 54.03           C  
ATOM   1923  C   LEU A 240     -28.144  68.805  27.979  1.00 52.56           C  
ATOM   1924  O   LEU A 240     -29.363  68.893  27.823  1.00 53.12           O  
ATOM   1925  CB  LEU A 240     -27.074  70.028  26.083  1.00 56.11           C  
ATOM   1926  CG  LEU A 240     -26.532  71.195  26.912  1.00 57.52           C  
ATOM   1927  CD1 LEU A 240     -25.107  70.918  27.368  1.00 57.62           C  
ATOM   1928  CD2 LEU A 240     -26.609  72.481  26.101  1.00 58.34           C  
ATOM   1929  N   ILE A 241     -27.554  68.823  29.169  1.00 51.15           N  
ATOM   1930  CA  ILE A 241     -28.287  69.038  30.412  1.00 51.67           C  
ATOM   1931  C   ILE A 241     -27.505  70.021  31.282  1.00 52.59           C  
ATOM   1932  O   ILE A 241     -26.281  70.109  31.168  1.00 52.30           O  
ATOM   1933  CB  ILE A 241     -28.530  67.715  31.169  1.00 51.44           C  
ATOM   1934  CG1 ILE A 241     -27.282  66.828  31.149  1.00 51.33           C  
ATOM   1935  CG2 ILE A 241     -29.701  66.965  30.551  1.00 50.32           C  
ATOM   1936  CD1 ILE A 241     -27.301  65.726  32.187  1.00 52.19           C  
ATOM   1937  N   SER A 242     -28.205  70.759  32.143  1.00 54.33           N  
ATOM   1938  CA  SER A 242     -27.572  71.860  32.875  1.00 55.62           C  
ATOM   1939  C   SER A 242     -28.164  72.145  34.254  1.00 56.09           C  
ATOM   1940  O   SER A 242     -29.324  71.841  34.518  1.00 56.11           O  
ATOM   1941  CB  SER A 242     -27.632  73.135  32.030  1.00 56.01           C  
ATOM   1942  OG  SER A 242     -28.971  73.467  31.701  1.00 56.41           O  
ATOM   1943  N   LEU A 243     -27.337  72.727  35.124  1.00 59.13           N  
ATOM   1944  CA  LEU A 243     -27.770  73.223  36.433  1.00 61.44           C  
ATOM   1945  C   LEU A 243     -27.152  74.587  36.742  1.00 62.56           C  
ATOM   1946  O   LEU A 243     -25.931  74.749  36.685  1.00 61.05           O  
ATOM   1947  CB  LEU A 243     -27.394  72.243  37.549  1.00 61.38           C  
ATOM   1948  CG  LEU A 243     -28.359  71.095  37.852  1.00 61.54           C  
ATOM   1949  CD1 LEU A 243     -27.865  70.336  39.076  1.00 60.97           C  
ATOM   1950  CD2 LEU A 243     -29.782  71.591  38.069  1.00 60.89           C  
ATOM   1951  N   THR A 244     -28.004  75.555  37.076  1.00 64.67           N  
ATOM   1952  CA  THR A 244     -27.559  76.883  37.500  1.00 66.67           C  
ATOM   1953  C   THR A 244     -27.391  76.915  39.016  1.00 69.06           C  
ATOM   1954  O   THR A 244     -27.789  75.980  39.710  1.00 67.69           O  
ATOM   1955  CB  THR A 244     -28.572  77.977  37.100  1.00 65.88           C  
ATOM   1956  OG1 THR A 244     -29.781  77.816  37.852  1.00 65.29           O  
ATOM   1957  CG2 THR A 244     -28.888  77.911  35.611  1.00 65.49           C  
ATOM   1958  N   LYS A 245     -26.810  77.998  39.524  1.00 74.27           N  
ATOM   1959  CA  LYS A 245     -26.686  78.198  40.971  1.00 77.24           C  
ATOM   1960  C   LYS A 245     -28.056  78.371  41.637  1.00 78.89           C  
ATOM   1961  O   LYS A 245     -28.263  77.903  42.759  1.00 79.76           O  
ATOM   1962  CB  LYS A 245     -25.771  79.389  41.297  1.00 78.36           C  
ATOM   1963  CG  LYS A 245     -26.243  80.746  40.784  1.00 79.63           C  
ATOM   1964  CD  LYS A 245     -25.201  81.825  41.058  1.00 80.39           C  
ATOM   1965  CE  LYS A 245     -25.515  83.126  40.332  1.00 80.30           C  
ATOM   1966  NZ  LYS A 245     -25.277  83.047  38.862  1.00 79.27           N  
ATOM   1967  N   GLU A 246     -28.983  79.034  40.942  1.00 80.82           N  
ATOM   1968  CA  GLU A 246     -30.358  79.192  41.435  1.00 83.22           C  
ATOM   1969  C   GLU A 246     -31.075  77.843  41.518  1.00 81.00           C  
ATOM   1970  O   GLU A 246     -31.789  77.573  42.485  1.00 80.00           O  
ATOM   1971  CB  GLU A 246     -31.159  80.164  40.553  1.00 85.58           C  
ATOM   1972  CG  GLU A 246     -32.651  80.215  40.879  1.00 88.78           C  
ATOM   1973  CD  GLU A 246     -33.331  81.498  40.424  1.00 90.78           C  
ATOM   1974  OE1 GLU A 246     -32.956  82.582  40.919  1.00 90.73           O  
ATOM   1975  OE2 GLU A 246     -34.258  81.421  39.587  1.00 91.47           O  
ATOM   1976  N   GLU A 247     -30.888  77.008  40.499  1.00 78.88           N  
ATOM   1977  CA  GLU A 247     -31.475  75.667  40.479  1.00 77.47           C  
ATOM   1978  C   GLU A 247     -30.860  74.781  41.562  1.00 76.56           C  
ATOM   1979  O   GLU A 247     -31.579  74.085  42.277  1.00 76.15           O  
ATOM   1980  CB  GLU A 247     -31.300  75.019  39.102  1.00 76.10           C  
ATOM   1981  CG  GLU A 247     -32.158  75.647  38.011  1.00 74.60           C  
ATOM   1982  CD  GLU A 247     -31.747  75.230  36.609  1.00 73.18           C  
ATOM   1983  OE1 GLU A 247     -30.539  75.030  36.371  1.00 71.44           O  
ATOM   1984  OE2 GLU A 247     -32.636  75.109  35.738  1.00 71.15           O  
ATOM   1985  N   GLN A 248     -29.534  74.818  41.683  1.00 76.43           N  
ATOM   1986  CA  GLN A 248     -28.823  74.028  42.691  1.00 77.34           C  
ATOM   1987  C   GLN A 248     -29.273  74.373  44.109  1.00 78.45           C  
ATOM   1988  O   GLN A 248     -29.614  73.482  44.890  1.00 79.29           O  
ATOM   1989  CB  GLN A 248     -27.310  74.229  42.563  1.00 78.52           C  
ATOM   1990  CG  GLN A 248     -26.697  73.546  41.350  1.00 78.16           C  
ATOM   1991  CD  GLN A 248     -25.366  74.150  40.949  1.00 78.39           C  
ATOM   1992  OE1 GLN A 248     -25.140  74.464  39.779  1.00 79.12           O  
ATOM   1993  NE2 GLN A 248     -24.479  74.327  41.920  1.00 78.21           N  
ATOM   1994  N   GLY A 249     -29.275  75.665  44.430  1.00 79.16           N  
ATOM   1995  CA  GLY A 249     -29.719  76.139  45.742  1.00 78.56           C  
ATOM   1996  C   GLY A 249     -31.163  75.781  46.050  1.00 77.99           C  
ATOM   1997  O   GLY A 249     -31.491  75.410  47.179  1.00 76.91           O  
ATOM   1998  N   LYS A 250     -32.022  75.886  45.038  1.00 78.21           N  
ATOM   1999  CA  LYS A 250     -33.448  75.587  45.176  1.00 79.10           C  
ATOM   2000  C   LYS A 250     -33.688  74.151  45.645  1.00 80.27           C  
ATOM   2001  O   LYS A 250     -34.468  73.920  46.569  1.00 80.36           O  
ATOM   2002  CB  LYS A 250     -34.164  75.844  43.845  1.00 80.18           C  
ATOM   2003  CG  LYS A 250     -35.671  75.647  43.871  1.00 82.01           C  
ATOM   2004  CD  LYS A 250     -36.330  76.346  42.689  1.00 83.78           C  
ATOM   2005  CE  LYS A 250     -37.831  76.094  42.636  1.00 84.87           C  
ATOM   2006  NZ  LYS A 250     -38.165  74.733  42.130  1.00 84.69           N  
ATOM   2007  N   PHE A 251     -32.998  73.197  45.019  1.00 81.68           N  
ATOM   2008  CA  PHE A 251     -33.141  71.772  45.355  1.00 80.85           C  
ATOM   2009  C   PHE A 251     -32.230  71.316  46.507  1.00 80.75           C  
ATOM   2010  O   PHE A 251     -32.138  70.117  46.780  1.00 81.31           O  
ATOM   2011  CB  PHE A 251     -32.881  70.901  44.113  1.00 79.87           C  
ATOM   2012  CG  PHE A 251     -34.029  70.864  43.139  1.00 80.02           C  
ATOM   2013  CD1 PHE A 251     -35.080  69.971  43.320  1.00 81.00           C  
ATOM   2014  CD2 PHE A 251     -34.055  71.708  42.035  1.00 79.44           C  
ATOM   2015  CE1 PHE A 251     -36.139  69.929  42.424  1.00 81.61           C  
ATOM   2016  CE2 PHE A 251     -35.110  71.670  41.135  1.00 80.34           C  
ATOM   2017  CZ  PHE A 251     -36.154  70.780  41.329  1.00 81.45           C  
ATOM   2018  N   ASP A 252     -31.574  72.263  47.182  1.00 80.40           N  
ATOM   2019  CA  ASP A 252     -30.658  71.964  48.289  1.00 80.93           C  
ATOM   2020  C   ASP A 252     -29.557  70.996  47.844  1.00 80.35           C  
ATOM   2021  O   ASP A 252     -29.492  69.853  48.302  1.00 78.38           O  
ATOM   2022  CB  ASP A 252     -31.417  71.407  49.507  1.00 81.80           C  
ATOM   2023  CG  ASP A 252     -32.481  72.365  50.028  1.00 82.70           C  
ATOM   2024  OD1 ASP A 252     -32.198  73.577  50.151  1.00 84.13           O  
ATOM   2025  OD2 ASP A 252     -33.603  71.901  50.324  1.00 81.53           O  
ATOM   2026  N   TYR A 253     -28.698  71.474  46.947  1.00 79.31           N  
ATOM   2027  CA  TYR A 253     -27.641  70.652  46.362  1.00 78.74           C  
ATOM   2028  C   TYR A 253     -26.567  70.293  47.391  1.00 79.81           C  
ATOM   2029  O   TYR A 253     -26.057  71.164  48.098  1.00 82.49           O  
ATOM   2030  CB  TYR A 253     -27.000  71.383  45.174  1.00 77.02           C  
ATOM   2031  CG  TYR A 253     -26.016  70.547  44.380  1.00 75.89           C  
ATOM   2032  CD1 TYR A 253     -24.667  70.504  44.728  1.00 75.60           C  
ATOM   2033  CD2 TYR A 253     -26.432  69.807  43.275  1.00 74.71           C  
ATOM   2034  CE1 TYR A 253     -23.763  69.744  44.003  1.00 75.30           C  
ATOM   2035  CE2 TYR A 253     -25.534  69.045  42.541  1.00 73.94           C  
ATOM   2036  CZ  TYR A 253     -24.202  69.014  42.911  1.00 74.21           C  
ATOM   2037  OH  TYR A 253     -23.305  68.258  42.190  1.00 73.34           O  
ATOM   2038  N   ILE A 254     -26.244  69.003  47.467  1.00 78.32           N  
ATOM   2039  CA  ILE A 254     -25.131  68.504  48.273  1.00 77.44           C  
ATOM   2040  C   ILE A 254     -24.074  67.982  47.305  1.00 76.85           C  
ATOM   2041  O   ILE A 254     -24.405  67.577  46.190  1.00 76.47           O  
ATOM   2042  CB  ILE A 254     -25.582  67.368  49.219  1.00 78.50           C  
ATOM   2043  CG1 ILE A 254     -26.777  67.818  50.070  1.00 78.77           C  
ATOM   2044  CG2 ILE A 254     -24.430  66.918  50.114  1.00 77.86           C  
ATOM   2045  CD1 ILE A 254     -27.567  66.676  50.674  1.00 79.30           C  
ATOM   2046  N   LYS A 255     -22.808  67.996  47.718  1.00 76.06           N  
ATOM   2047  CA  LYS A 255     -21.721  67.522  46.854  1.00 75.25           C  
ATOM   2048  C   LYS A 255     -21.950  66.083  46.389  1.00 72.30           C  
ATOM   2049  O   LYS A 255     -22.282  65.209  47.192  1.00 68.90           O  
ATOM   2050  CB  LYS A 255     -20.360  67.628  47.553  1.00 76.18           C  
ATOM   2051  CG  LYS A 255     -19.725  69.010  47.476  1.00 78.62           C  
ATOM   2052  CD  LYS A 255     -18.204  68.934  47.472  1.00 79.15           C  
ATOM   2053  CE  LYS A 255     -17.665  68.588  46.091  1.00 78.38           C  
ATOM   2054  NZ  LYS A 255     -16.198  68.341  46.117  1.00 78.17           N  
ATOM   2055  N   GLY A 256     -21.774  65.860  45.087  1.00 70.58           N  
ATOM   2056  CA  GLY A 256     -21.946  64.543  44.476  1.00 68.48           C  
ATOM   2057  C   GLY A 256     -23.368  64.232  44.038  1.00 66.97           C  
ATOM   2058  O   GLY A 256     -23.663  63.101  43.649  1.00 66.13           O  
ATOM   2059  N   ASP A 257     -24.251  65.229  44.091  1.00 65.88           N  
ATOM   2060  CA  ASP A 257     -25.664  65.018  43.748  1.00 64.73           C  
ATOM   2061  C   ASP A 257     -25.888  64.838  42.247  1.00 62.42           C  
ATOM   2062  O   ASP A 257     -26.783  64.096  41.842  1.00 62.20           O  
ATOM   2063  CB  ASP A 257     -26.552  66.152  44.293  1.00 65.41           C  
ATOM   2064  CG  ASP A 257     -27.056  65.880  45.708  1.00 66.32           C  
ATOM   2065  OD1 ASP A 257     -26.376  65.159  46.467  1.00 67.37           O  
ATOM   2066  OD2 ASP A 257     -28.139  66.390  46.065  1.00 65.79           O  
ATOM   2067  N   SER A 258     -25.075  65.502  41.428  1.00 59.97           N  
ATOM   2068  CA  SER A 258     -25.195  65.394  39.976  1.00 59.31           C  
ATOM   2069  C   SER A 258     -24.390  64.225  39.386  1.00 57.98           C  
ATOM   2070  O   SER A 258     -24.386  64.030  38.172  1.00 56.91           O  
ATOM   2071  CB  SER A 258     -24.777  66.707  39.313  1.00 59.34           C  
ATOM   2072  OG  SER A 258     -23.434  67.036  39.616  1.00 61.13           O  
ATOM   2073  N   GLU A 259     -23.716  63.453  40.236  1.00 56.59           N  
ATOM   2074  CA  GLU A 259     -22.975  62.269  39.792  1.00 54.95           C  
ATOM   2075  C   GLU A 259     -23.887  61.322  39.011  1.00 52.11           C  
ATOM   2076  O   GLU A 259     -24.968  60.972  39.480  1.00 52.04           O  
ATOM   2077  CB  GLU A 259     -22.387  61.533  41.003  1.00 56.22           C  
ATOM   2078  CG  GLU A 259     -21.488  60.348  40.671  1.00 58.60           C  
ATOM   2079  CD  GLU A 259     -20.045  60.751  40.422  1.00 61.74           C  
ATOM   2080  OE1 GLU A 259     -19.808  61.782  39.753  1.00 63.15           O  
ATOM   2081  OE2 GLU A 259     -19.142  60.031  40.899  1.00 64.78           O  
ATOM   2082  N   GLY A 260     -23.452  60.927  37.817  1.00 50.34           N  
ATOM   2083  CA  GLY A 260     -24.193  59.971  36.990  1.00 49.05           C  
ATOM   2084  C   GLY A 260     -25.227  60.592  36.065  1.00 48.32           C  
ATOM   2085  O   GLY A 260     -25.710  59.929  35.145  1.00 47.05           O  
ATOM   2086  N   PHE A 261     -25.563  61.859  36.303  1.00 48.57           N  
ATOM   2087  CA  PHE A 261     -26.552  62.584  35.495  1.00 50.07           C  
ATOM   2088  C   PHE A 261     -26.165  62.605  34.017  1.00 47.21           C  
ATOM   2089  O   PHE A 261     -27.008  62.432  33.142  1.00 45.39           O  
ATOM   2090  CB  PHE A 261     -26.687  64.032  35.988  1.00 52.42           C  
ATOM   2091  CG  PHE A 261     -27.493  64.193  37.255  1.00 55.34           C  
ATOM   2092  CD1 PHE A 261     -27.678  63.142  38.153  1.00 56.25           C  
ATOM   2093  CD2 PHE A 261     -28.052  65.428  37.559  1.00 57.40           C  
ATOM   2094  CE1 PHE A 261     -28.421  63.319  39.309  1.00 57.08           C  
ATOM   2095  CE2 PHE A 261     -28.791  65.610  38.715  1.00 58.19           C  
ATOM   2096  CZ  PHE A 261     -28.977  64.555  39.593  1.00 58.52           C  
ATOM   2097  N   VAL A 262     -24.879  62.816  33.757  1.00 47.22           N  
ATOM   2098  CA  VAL A 262     -24.352  62.905  32.393  1.00 46.92           C  
ATOM   2099  C   VAL A 262     -24.558  61.615  31.580  1.00 47.20           C  
ATOM   2100  O   VAL A 262     -24.588  61.652  30.351  1.00 46.20           O  
ATOM   2101  CB  VAL A 262     -22.856  63.312  32.415  1.00 46.30           C  
ATOM   2102  CG1 VAL A 262     -21.983  62.194  32.974  1.00 45.62           C  
ATOM   2103  CG2 VAL A 262     -22.384  63.753  31.034  1.00 46.64           C  
ATOM   2104  N   ASN A 263     -24.714  60.485  32.268  1.00 47.43           N  
ATOM   2105  CA  ASN A 263     -24.887  59.192  31.603  1.00 48.55           C  
ATOM   2106  C   ASN A 263     -26.312  58.941  31.120  1.00 46.32           C  
ATOM   2107  O   ASN A 263     -26.519  58.231  30.139  1.00 46.19           O  
ATOM   2108  CB  ASN A 263     -24.464  58.047  32.530  1.00 50.62           C  
ATOM   2109  CG  ASN A 263     -22.966  57.981  32.728  1.00 52.64           C  
ATOM   2110  OD1 ASN A 263     -22.273  57.249  32.020  1.00 57.69           O  
ATOM   2111  ND2 ASN A 263     -22.454  58.750  33.683  1.00 52.70           N  
ATOM   2112  N   ILE A 264     -27.289  59.532  31.800  1.00 44.59           N  
ATOM   2113  CA  ILE A 264     -28.694  59.200  31.554  1.00 43.60           C  
ATOM   2114  C   ILE A 264     -29.162  59.523  30.127  1.00 42.20           C  
ATOM   2115  O   ILE A 264     -29.929  58.754  29.549  1.00 41.00           O  
ATOM   2116  CB  ILE A 264     -29.643  59.866  32.585  1.00 44.05           C  
ATOM   2117  CG1 ILE A 264     -29.168  59.625  34.024  1.00 45.49           C  
ATOM   2118  CG2 ILE A 264     -31.062  59.348  32.416  1.00 43.58           C  
ATOM   2119  CD1 ILE A 264     -28.891  58.175  34.357  1.00 46.75           C  
ATOM   2120  N   PRO A 265     -28.714  60.659  29.555  1.00 41.24           N  
ATOM   2121  CA  PRO A 265     -29.095  60.996  28.178  1.00 41.03           C  
ATOM   2122  C   PRO A 265     -28.637  59.980  27.124  1.00 40.45           C  
ATOM   2123  O   PRO A 265     -29.239  59.905  26.053  1.00 39.18           O  
ATOM   2124  CB  PRO A 265     -28.413  62.352  27.945  1.00 41.69           C  
ATOM   2125  CG  PRO A 265     -28.241  62.931  29.305  1.00 41.45           C  
ATOM   2126  CD  PRO A 265     -27.982  61.763  30.202  1.00 41.95           C  
ATOM   2127  N   LEU A 266     -27.591  59.208  27.427  1.00 41.27           N  
ATOM   2128  CA  LEU A 266     -27.099  58.169  26.513  1.00 41.07           C  
ATOM   2129  C   LEU A 266     -28.086  57.011  26.340  1.00 42.44           C  
ATOM   2130  O   LEU A 266     -27.954  56.220  25.404  1.00 41.84           O  
ATOM   2131  CB  LEU A 266     -25.749  57.613  26.986  1.00 41.09           C  
ATOM   2132  CG  LEU A 266     -24.602  58.608  27.180  1.00 40.96           C  
ATOM   2133  CD1 LEU A 266     -23.342  57.878  27.622  1.00 40.89           C  
ATOM   2134  CD2 LEU A 266     -24.352  59.404  25.906  1.00 41.54           C  
ATOM   2135  N   SER A 267     -29.070  56.911  27.233  1.00 43.18           N  
ATOM   2136  CA  SER A 267     -30.106  55.887  27.117  1.00 44.97           C  
ATOM   2137  C   SER A 267     -31.177  56.253  26.081  1.00 46.12           C  
ATOM   2138  O   SER A 267     -32.136  55.502  25.885  1.00 45.56           O  
ATOM   2139  CB  SER A 267     -30.748  55.620  28.484  1.00 45.23           C  
ATOM   2140  OG  SER A 267     -31.434  56.760  28.961  1.00 46.35           O  
ATOM   2141  N   ILE A 268     -31.021  57.411  25.437  1.00 47.46           N  
ATOM   2142  CA  ILE A 268     -31.855  57.791  24.300  1.00 48.51           C  
ATOM   2143  C   ILE A 268     -31.278  57.169  23.038  1.00 49.04           C  
ATOM   2144  O   ILE A 268     -30.070  57.219  22.819  1.00 47.09           O  
ATOM   2145  CB  ILE A 268     -31.908  59.325  24.111  1.00 50.30           C  
ATOM   2146  CG1 ILE A 268     -32.608  59.982  25.303  1.00 51.19           C  
ATOM   2147  CG2 ILE A 268     -32.627  59.684  22.814  1.00 50.55           C  
ATOM   2148  CD1 ILE A 268     -32.404  61.478  25.394  1.00 52.26           C  
ATOM   2149  N   LYS A 269     -32.145  56.600  22.205  1.00 52.47           N  
ATOM   2150  CA  LYS A 269     -31.714  55.986  20.955  1.00 54.68           C  
ATOM   2151  C   LYS A 269     -31.036  57.017  20.045  1.00 55.28           C  
ATOM   2152  O   LYS A 269     -31.552  58.123  19.855  1.00 53.98           O  
ATOM   2153  CB  LYS A 269     -32.900  55.342  20.233  1.00 57.05           C  
ATOM   2154  CG  LYS A 269     -32.490  54.484  19.047  1.00 60.18           C  
ATOM   2155  CD  LYS A 269     -33.679  53.812  18.386  1.00 61.57           C  
ATOM   2156  CE  LYS A 269     -33.302  53.261  17.019  1.00 63.15           C  
ATOM   2157  NZ  LYS A 269     -32.114  52.364  17.072  1.00 63.47           N  
ATOM   2158  N   ASN A 270     -29.874  56.644  19.506  1.00 55.72           N  
ATOM   2159  CA  ASN A 270     -29.081  57.497  18.602  1.00 55.78           C  
ATOM   2160  C   ASN A 270     -28.485  58.747  19.260  1.00 55.10           C  
ATOM   2161  O   ASN A 270     -28.169  59.722  18.575  1.00 58.98           O  
ATOM   2162  CB  ASN A 270     -29.888  57.881  17.347  1.00 55.73           C  
ATOM   2163  CG  ASN A 270     -30.333  56.668  16.546  1.00 56.38           C  
ATOM   2164  OD1 ASN A 270     -29.566  55.726  16.358  1.00 57.65           O  
ATOM   2165  ND2 ASN A 270     -31.573  56.688  16.067  1.00 56.08           N  
ATOM   2166  N   VAL A 271     -28.325  58.712  20.581  1.00 52.16           N  
ATOM   2167  CA  VAL A 271     -27.614  59.758  21.310  1.00 49.42           C  
ATOM   2168  C   VAL A 271     -26.358  59.126  21.893  1.00 49.01           C  
ATOM   2169  O   VAL A 271     -26.421  58.382  22.874  1.00 49.02           O  
ATOM   2170  CB  VAL A 271     -28.487  60.379  22.419  1.00 49.03           C  
ATOM   2171  CG1 VAL A 271     -27.665  61.290  23.323  1.00 49.09           C  
ATOM   2172  CG2 VAL A 271     -29.639  61.155  21.802  1.00 50.14           C  
ATOM   2173  N   CYS A 272     -25.219  59.421  21.276  1.00 48.99           N  
ATOM   2174  CA  CYS A 272     -23.962  58.777  21.628  1.00 48.96           C  
ATOM   2175  C   CYS A 272     -23.037  59.677  22.440  1.00 47.18           C  
ATOM   2176  O   CYS A 272     -22.004  59.219  22.919  1.00 47.10           O  
ATOM   2177  CB  CYS A 272     -23.243  58.316  20.357  1.00 50.46           C  
ATOM   2178  SG  CYS A 272     -22.538  59.665  19.379  1.00 53.56           S  
ATOM   2179  N   PHE A 273     -23.408  60.946  22.595  1.00 46.13           N  
ATOM   2180  CA  PHE A 273     -22.556  61.935  23.256  1.00 46.11           C  
ATOM   2181  C   PHE A 273     -23.411  62.826  24.155  1.00 45.73           C  
ATOM   2182  O   PHE A 273     -24.454  63.323  23.730  1.00 44.93           O  
ATOM   2183  CB  PHE A 273     -21.807  62.758  22.201  1.00 46.72           C  
ATOM   2184  CG  PHE A 273     -20.885  63.805  22.772  1.00 47.20           C  
ATOM   2185  CD1 PHE A 273     -19.917  63.465  23.707  1.00 47.92           C  
ATOM   2186  CD2 PHE A 273     -20.973  65.127  22.357  1.00 47.97           C  
ATOM   2187  CE1 PHE A 273     -19.068  64.425  24.233  1.00 48.46           C  
ATOM   2188  CE2 PHE A 273     -20.124  66.090  22.874  1.00 48.83           C  
ATOM   2189  CZ  PHE A 273     -19.170  65.739  23.814  1.00 48.85           C  
ATOM   2190  N   SER A 274     -22.977  63.013  25.399  1.00 44.62           N  
ATOM   2191  CA  SER A 274     -23.787  63.710  26.398  1.00 46.55           C  
ATOM   2192  C   SER A 274     -22.951  64.677  27.227  1.00 46.71           C  
ATOM   2193  O   SER A 274     -21.875  64.316  27.704  1.00 45.97           O  
ATOM   2194  CB  SER A 274     -24.468  62.698  27.323  1.00 47.63           C  
ATOM   2195  OG  SER A 274     -25.222  63.350  28.334  1.00 48.34           O  
ATOM   2196  N   CYS A 275     -23.466  65.894  27.403  1.00 47.75           N  
ATOM   2197  CA  CYS A 275     -22.783  66.936  28.168  1.00 48.91           C  
ATOM   2198  C   CYS A 275     -23.661  67.486  29.291  1.00 48.76           C  
ATOM   2199  O   CYS A 275     -24.853  67.727  29.102  1.00 46.80           O  
ATOM   2200  CB  CYS A 275     -22.361  68.083  27.246  1.00 50.70           C  
ATOM   2201  SG  CYS A 275     -21.581  69.472  28.107  1.00 53.49           S  
ATOM   2202  N   PHE A 276     -23.048  67.695  30.455  1.00 50.69           N  
ATOM   2203  CA  PHE A 276     -23.725  68.261  31.615  1.00 52.17           C  
ATOM   2204  C   PHE A 276     -22.973  69.497  32.111  1.00 53.07           C  
ATOM   2205  O   PHE A 276     -21.775  69.424  32.396  1.00 51.36           O  
ATOM   2206  CB  PHE A 276     -23.832  67.210  32.723  1.00 53.41           C  
ATOM   2207  CG  PHE A 276     -24.377  67.742  34.020  1.00 54.44           C  
ATOM   2208  CD1 PHE A 276     -25.672  68.239  34.095  1.00 55.25           C  
ATOM   2209  CD2 PHE A 276     -23.596  67.739  35.170  1.00 55.49           C  
ATOM   2210  CE1 PHE A 276     -26.176  68.731  35.290  1.00 55.65           C  
ATOM   2211  CE2 PHE A 276     -24.092  68.231  36.366  1.00 55.41           C  
ATOM   2212  CZ  PHE A 276     -25.385  68.725  36.428  1.00 55.76           C  
ATOM   2213  N   LEU A 277     -23.684  70.623  32.211  1.00 54.35           N  
ATOM   2214  CA  LEU A 277     -23.097  71.904  32.628  1.00 55.94           C  
ATOM   2215  C   LEU A 277     -23.593  72.301  34.019  1.00 56.98           C  
ATOM   2216  O   LEU A 277     -24.797  72.387  34.243  1.00 55.07           O  
ATOM   2217  CB  LEU A 277     -23.469  73.005  31.631  1.00 55.82           C  
ATOM   2218  CG  LEU A 277     -23.173  72.756  30.149  1.00 55.49           C  
ATOM   2219  CD1 LEU A 277     -23.814  73.836  29.291  1.00 56.37           C  
ATOM   2220  CD2 LEU A 277     -21.677  72.696  29.900  1.00 55.29           C  
ATOM   2221  N   ARG A 278     -22.669  72.554  34.944  1.00 59.88           N  
ATOM   2222  CA  ARG A 278     -23.031  72.942  36.312  1.00 63.67           C  
ATOM   2223  C   ARG A 278     -22.252  74.171  36.793  1.00 65.29           C  
ATOM   2224  O   ARG A 278     -21.024  74.187  36.745  1.00 64.10           O  
ATOM   2225  CB  ARG A 278     -22.796  71.774  37.275  1.00 63.71           C  
ATOM   2226  CG  ARG A 278     -23.427  71.977  38.645  1.00 64.84           C  
ATOM   2227  CD  ARG A 278     -23.216  70.776  39.554  1.00 66.17           C  
ATOM   2228  NE  ARG A 278     -21.811  70.599  39.921  1.00 67.12           N  
ATOM   2229  CZ  ARG A 278     -21.158  71.324  40.831  1.00 68.66           C  
ATOM   2230  NH1 ARG A 278     -21.764  72.309  41.492  1.00 68.70           N  
ATOM   2231  NH2 ARG A 278     -19.878  71.067  41.080  1.00 68.14           N  
ATOM   2232  N   GLU A 279     -22.970  75.189  37.267  1.00 69.81           N  
ATOM   2233  CA  GLU A 279     -22.340  76.380  37.847  1.00 72.89           C  
ATOM   2234  C   GLU A 279     -21.715  76.051  39.205  1.00 74.66           C  
ATOM   2235  O   GLU A 279     -22.349  75.411  40.043  1.00 74.80           O  
ATOM   2236  CB  GLU A 279     -23.359  77.512  38.020  1.00 73.86           C  
ATOM   2237  CG  GLU A 279     -23.913  78.075  36.718  1.00 74.68           C  
ATOM   2238  CD  GLU A 279     -24.750  79.330  36.920  1.00 75.98           C  
ATOM   2239  OE1 GLU A 279     -25.573  79.653  36.035  1.00 75.66           O  
ATOM   2240  OE2 GLU A 279     -24.591  79.998  37.965  1.00 75.60           O  
ATOM   2241  N   ASP A 280     -20.480  76.502  39.415  1.00 78.40           N  
ATOM   2242  CA  ASP A 280     -19.737  76.222  40.648  1.00 82.50           C  
ATOM   2243  C   ASP A 280     -20.140  77.197  41.760  1.00 85.52           C  
ATOM   2244  O   ASP A 280     -20.878  78.156  41.519  1.00 83.97           O  
ATOM   2245  CB  ASP A 280     -18.226  76.316  40.377  1.00 84.21           C  
ATOM   2246  CG  ASP A 280     -17.377  75.626  41.446  1.00 85.09           C  
ATOM   2247  OD1 ASP A 280     -17.936  74.939  42.331  1.00 85.92           O  
ATOM   2248  OD2 ASP A 280     -16.139  75.776  41.400  1.00 84.36           O  
ATOM   2249  N   THR A 281     -19.656  76.940  42.975  1.00 88.96           N  
ATOM   2250  CA  THR A 281     -19.920  77.798  44.138  1.00 92.26           C  
ATOM   2251  C   THR A 281     -18.970  79.010  44.203  1.00 92.88           C  
ATOM   2252  O   THR A 281     -18.246  79.196  45.185  1.00 91.85           O  
ATOM   2253  CB  THR A 281     -19.867  76.982  45.463  1.00 92.36           C  
ATOM   2254  OG1 THR A 281     -20.048  77.856  46.586  1.00 91.48           O  
ATOM   2255  CG2 THR A 281     -18.541  76.214  45.615  1.00 91.26           C  
ATOM   2256  N   GLU A 282     -18.988  79.835  43.156  1.00 94.12           N  
ATOM   2257  CA  GLU A 282     -18.171  81.053  43.105  1.00 95.64           C  
ATOM   2258  C   GLU A 282     -18.686  82.043  42.061  1.00 95.16           C  
ATOM   2259  O   GLU A 282     -19.098  81.655  40.968  1.00 93.46           O  
ATOM   2260  CB  GLU A 282     -16.700  80.715  42.828  1.00 97.10           C  
ATOM   2261  CG  GLU A 282     -16.451  79.893  41.569  1.00 96.99           C  
ATOM   2262  CD  GLU A 282     -14.974  79.763  41.232  1.00 97.27           C  
ATOM   2263  OE1 GLU A 282     -14.656  79.494  40.054  1.00 96.92           O  
ATOM   2264  OE2 GLU A 282     -14.129  79.932  42.138  1.00 95.73           O  
HETATM 2265  N   MSE A 285     -16.154  78.863  35.976  1.00 99.00           N  
HETATM 2266  CA  MSE A 285     -17.454  79.079  36.603  1.00 99.00           C  
HETATM 2267  C   MSE A 285     -18.370  77.932  36.276  1.00 96.45           C  
HETATM 2268  O   MSE A 285     -18.975  77.343  37.174  1.00 97.59           O  
HETATM 2269  CB  MSE A 285     -18.083  80.387  36.123  1.00 99.00           C  
HETATM 2270  CG  MSE A 285     -17.201  81.607  36.385  1.00 99.00           C  
HETATM 2271 SE   MSE A 285     -17.198  82.068  38.306  1.00 99.00          SE  
HETATM 2272  CE  MSE A 285     -15.255  82.325  38.525  1.00 99.00           C  
ATOM   2273  N   ILE A 286     -18.478  77.607  34.989  1.00 89.75           N  
ATOM   2274  CA  ILE A 286     -19.304  76.487  34.537  1.00 84.87           C  
ATOM   2275  C   ILE A 286     -18.462  75.210  34.521  1.00 82.53           C  
ATOM   2276  O   ILE A 286     -17.486  75.120  33.779  1.00 81.85           O  
ATOM   2277  CB  ILE A 286     -19.883  76.725  33.119  1.00 83.42           C  
ATOM   2278  CG1 ILE A 286     -20.501  78.125  32.991  1.00 82.86           C  
ATOM   2279  CG2 ILE A 286     -20.914  75.654  32.773  1.00 83.16           C  
ATOM   2280  CD1 ILE A 286     -21.584  78.436  34.000  1.00 82.12           C  
ATOM   2281  N   LYS A 287     -18.832  74.237  35.353  1.00 79.61           N  
ATOM   2282  CA  LYS A 287     -18.196  72.916  35.349  1.00 77.05           C  
ATOM   2283  C   LYS A 287     -18.840  72.054  34.263  1.00 71.84           C  
ATOM   2284  O   LYS A 287     -20.067  71.993  34.163  1.00 70.09           O  
ATOM   2285  CB  LYS A 287     -18.340  72.240  36.723  1.00 79.53           C  
ATOM   2286  CG  LYS A 287     -17.804  70.812  36.805  1.00 82.00           C  
ATOM   2287  CD  LYS A 287     -16.282  70.764  36.860  1.00 84.44           C  
ATOM   2288  CE  LYS A 287     -15.727  69.469  36.277  1.00 85.45           C  
ATOM   2289  NZ  LYS A 287     -16.389  68.244  36.809  1.00 85.52           N  
ATOM   2290  N   ILE A 288     -18.009  71.388  33.463  1.00 67.41           N  
ATOM   2291  CA  ILE A 288     -18.486  70.537  32.373  1.00 64.53           C  
ATOM   2292  C   ILE A 288     -18.157  69.068  32.643  1.00 61.18           C  
ATOM   2293  O   ILE A 288     -17.048  68.741  33.067  1.00 59.87           O  
ATOM   2294  CB  ILE A 288     -17.877  70.953  31.012  1.00 64.92           C  
ATOM   2295  CG1 ILE A 288     -18.296  72.383  30.650  1.00 65.01           C  
ATOM   2296  CG2 ILE A 288     -18.293  69.983  29.909  1.00 65.15           C  
ATOM   2297  CD1 ILE A 288     -17.341  73.448  31.139  1.00 65.23           C  
ATOM   2298  N   SER A 289     -19.139  68.200  32.400  1.00 57.49           N  
ATOM   2299  CA  SER A 289     -18.952  66.750  32.433  1.00 55.44           C  
ATOM   2300  C   SER A 289     -19.374  66.170  31.087  1.00 53.07           C  
ATOM   2301  O   SER A 289     -20.448  66.504  30.580  1.00 51.28           O  
ATOM   2302  CB  SER A 289     -19.787  66.129  33.552  1.00 53.76           C  
ATOM   2303  OG  SER A 289     -19.401  66.644  34.812  1.00 53.84           O  
ATOM   2304  N   LEU A 290     -18.528  65.315  30.511  1.00 50.96           N  
ATOM   2305  CA  LEU A 290     -18.794  64.714  29.200  1.00 51.74           C  
ATOM   2306  C   LEU A 290     -18.818  63.190  29.268  1.00 51.01           C  
ATOM   2307  O   LEU A 290     -17.981  62.576  29.935  1.00 48.75           O  
ATOM   2308  CB  LEU A 290     -17.737  65.149  28.183  1.00 53.07           C  
ATOM   2309  CG  LEU A 290     -17.617  66.652  27.923  1.00 54.60           C  
ATOM   2310  CD1 LEU A 290     -16.474  66.924  26.959  1.00 54.77           C  
ATOM   2311  CD2 LEU A 290     -18.922  67.218  27.384  1.00 55.53           C  
ATOM   2312  N   ARG A 291     -19.781  62.595  28.565  1.00 50.60           N  
ATOM   2313  CA  ARG A 291     -19.907  61.142  28.462  1.00 51.29           C  
ATOM   2314  C   ARG A 291     -20.215  60.735  27.026  1.00 49.28           C  
ATOM   2315  O   ARG A 291     -20.966  61.420  26.331  1.00 49.59           O  
ATOM   2316  CB  ARG A 291     -21.022  60.621  29.380  1.00 52.07           C  
ATOM   2317  CG  ARG A 291     -20.558  60.040  30.708  1.00 55.07           C  
ATOM   2318  CD  ARG A 291     -19.640  58.846  30.506  1.00 56.75           C  
ATOM   2319  NE  ARG A 291     -19.747  57.835  31.555  1.00 58.60           N  
ATOM   2320  CZ  ARG A 291     -19.044  56.703  31.576  1.00 60.02           C  
ATOM   2321  NH1 ARG A 291     -18.167  56.434  30.614  1.00 62.27           N  
ATOM   2322  NH2 ARG A 291     -19.210  55.835  32.569  1.00 58.48           N  
ATOM   2323  N   SER A 292     -19.639  59.619  26.588  1.00 47.12           N  
ATOM   2324  CA  SER A 292     -19.998  59.032  25.299  1.00 47.17           C  
ATOM   2325  C   SER A 292     -20.139  57.519  25.383  1.00 46.92           C  
ATOM   2326  O   SER A 292     -19.547  56.873  26.251  1.00 45.50           O  
ATOM   2327  CB  SER A 292     -18.971  59.393  24.221  1.00 46.48           C  
ATOM   2328  OG  SER A 292     -17.737  58.736  24.440  1.00 45.97           O  
ATOM   2329  N   VAL A 293     -20.941  56.970  24.475  1.00 47.40           N  
ATOM   2330  CA  VAL A 293     -21.058  55.528  24.294  1.00 48.33           C  
ATOM   2331  C   VAL A 293     -20.581  55.234  22.880  1.00 49.39           C  
ATOM   2332  O   VAL A 293     -20.929  55.952  21.944  1.00 51.50           O  
ATOM   2333  CB  VAL A 293     -22.502  55.011  24.522  1.00 49.18           C  
ATOM   2334  CG1 VAL A 293     -23.480  55.574  23.496  1.00 49.16           C  
ATOM   2335  CG2 VAL A 293     -22.536  53.489  24.503  1.00 50.00           C  
ATOM   2336  N   GLY A 294     -19.778  54.187  22.732  1.00 49.63           N  
ATOM   2337  CA  GLY A 294     -19.095  53.916  21.476  1.00 48.81           C  
ATOM   2338  C   GLY A 294     -17.694  54.491  21.525  1.00 49.23           C  
ATOM   2339  O   GLY A 294     -17.014  54.385  22.547  1.00 47.78           O  
ATOM   2340  N   LYS A 295     -17.270  55.125  20.434  1.00 51.01           N  
ATOM   2341  CA  LYS A 295     -15.870  55.530  20.269  1.00 50.71           C  
ATOM   2342  C   LYS A 295     -15.646  57.046  20.171  1.00 50.10           C  
ATOM   2343  O   LYS A 295     -14.516  57.486  19.949  1.00 49.23           O  
ATOM   2344  CB  LYS A 295     -15.281  54.843  19.031  1.00 51.49           C  
ATOM   2345  CG  LYS A 295     -15.575  53.348  18.932  1.00 52.34           C  
ATOM   2346  CD  LYS A 295     -14.944  52.560  20.071  1.00 52.90           C  
ATOM   2347  CE  LYS A 295     -15.368  51.102  20.035  1.00 53.30           C  
ATOM   2348  NZ  LYS A 295     -14.755  50.318  21.144  1.00 53.46           N  
ATOM   2349  N   PHE A 296     -16.698  57.844  20.349  1.00 50.58           N  
ATOM   2350  CA  PHE A 296     -16.563  59.301  20.260  1.00 50.93           C  
ATOM   2351  C   PHE A 296     -15.682  59.848  21.387  1.00 50.71           C  
ATOM   2352  O   PHE A 296     -15.995  59.656  22.563  1.00 49.21           O  
ATOM   2353  CB  PHE A 296     -17.925  59.991  20.294  1.00 50.85           C  
ATOM   2354  CG  PHE A 296     -17.841  61.479  20.120  1.00 52.31           C  
ATOM   2355  CD1 PHE A 296     -17.726  62.032  18.854  1.00 53.18           C  
ATOM   2356  CD2 PHE A 296     -17.851  62.325  21.221  1.00 52.43           C  
ATOM   2357  CE1 PHE A 296     -17.634  63.405  18.687  1.00 54.31           C  
ATOM   2358  CE2 PHE A 296     -17.763  63.697  21.059  1.00 53.73           C  
ATOM   2359  CZ  PHE A 296     -17.657  64.239  19.790  1.00 54.40           C  
ATOM   2360  N   PRO A 297     -14.585  60.546  21.031  1.00 51.79           N  
ATOM   2361  CA  PRO A 297     -13.582  60.949  22.017  1.00 51.99           C  
ATOM   2362  C   PRO A 297     -13.974  62.155  22.874  1.00 52.65           C  
ATOM   2363  O   PRO A 297     -13.880  63.299  22.423  1.00 51.44           O  
ATOM   2364  CB  PRO A 297     -12.358  61.267  21.152  1.00 52.16           C  
ATOM   2365  CG  PRO A 297     -12.932  61.727  19.857  1.00 52.58           C  
ATOM   2366  CD  PRO A 297     -14.209  60.959  19.664  1.00 52.42           C  
ATOM   2367  N   CYS A 298     -14.397  61.885  24.108  1.00 52.75           N  
ATOM   2368  CA  CYS A 298     -14.718  62.937  25.076  1.00 52.18           C  
ATOM   2369  C   CYS A 298     -13.491  63.751  25.468  1.00 53.23           C  
ATOM   2370  O   CYS A 298     -13.567  64.974  25.594  1.00 52.89           O  
ATOM   2371  CB  CYS A 298     -15.339  62.335  26.340  1.00 51.21           C  
ATOM   2372  SG  CYS A 298     -16.990  61.659  26.094  1.00 49.59           S  
ATOM   2373  N   ASN A 299     -12.369  63.064  25.678  1.00 54.98           N  
ATOM   2374  CA  ASN A 299     -11.119  63.730  26.074  1.00 56.75           C  
ATOM   2375  C   ASN A 299     -10.536  64.710  25.049  1.00 58.23           C  
ATOM   2376  O   ASN A 299      -9.871  65.673  25.435  1.00 59.09           O  
ATOM   2377  CB  ASN A 299     -10.045  62.722  26.535  1.00 55.76           C  
ATOM   2378  CG  ASN A 299      -9.869  61.537  25.591  1.00 55.63           C  
ATOM   2379  OD1 ASN A 299      -9.451  60.467  26.024  1.00 56.43           O  
ATOM   2380  ND2 ASN A 299     -10.169  61.720  24.311  1.00 55.72           N  
ATOM   2381  N   ARG A 300     -10.793  64.482  23.761  1.00 59.53           N  
ATOM   2382  CA  ARG A 300     -10.296  65.380  22.722  1.00 61.40           C  
ATOM   2383  C   ARG A 300     -11.078  66.691  22.754  1.00 60.44           C  
ATOM   2384  O   ARG A 300     -10.483  67.771  22.761  1.00 60.24           O  
ATOM   2385  CB  ARG A 300     -10.383  64.736  21.334  1.00 62.58           C  
ATOM   2386  CG  ARG A 300      -9.718  65.559  20.234  1.00 63.95           C  
ATOM   2387  CD  ARG A 300      -9.663  64.808  18.912  1.00 65.00           C  
ATOM   2388  NE  ARG A 300      -8.525  63.885  18.835  1.00 66.96           N  
ATOM   2389  CZ  ARG A 300      -7.365  64.129  18.217  1.00 67.08           C  
ATOM   2390  NH1 ARG A 300      -7.140  65.284  17.595  1.00 68.76           N  
ATOM   2391  NH2 ARG A 300      -6.414  63.199  18.217  1.00 66.39           N  
ATOM   2392  N   LEU A 301     -12.405  66.591  22.785  1.00 59.48           N  
ATOM   2393  CA  LEU A 301     -13.259  67.781  22.845  1.00 60.95           C  
ATOM   2394  C   LEU A 301     -13.009  68.606  24.104  1.00 62.15           C  
ATOM   2395  O   LEU A 301     -12.946  69.833  24.041  1.00 61.75           O  
ATOM   2396  CB  LEU A 301     -14.741  67.407  22.762  1.00 61.19           C  
ATOM   2397  CG  LEU A 301     -15.300  67.318  21.342  1.00 61.74           C  
ATOM   2398  CD1 LEU A 301     -14.760  66.092  20.621  1.00 62.85           C  
ATOM   2399  CD2 LEU A 301     -16.822  67.310  21.367  1.00 62.32           C  
ATOM   2400  N   ALA A 302     -12.866  67.926  25.239  1.00 62.85           N  
ATOM   2401  CA  ALA A 302     -12.624  68.594  26.515  1.00 64.21           C  
ATOM   2402  C   ALA A 302     -11.332  69.407  26.491  1.00 65.34           C  
ATOM   2403  O   ALA A 302     -11.302  70.544  26.965  1.00 63.51           O  
ATOM   2404  CB  ALA A 302     -12.583  67.577  27.645  1.00 64.06           C  
ATOM   2405  N   ALA A 303     -10.275  68.821  25.935  1.00 67.95           N  
ATOM   2406  CA  ALA A 303      -8.958  69.463  25.899  1.00 70.07           C  
ATOM   2407  C   ALA A 303      -8.959  70.735  25.052  1.00 71.21           C  
ATOM   2408  O   ALA A 303      -8.290  71.711  25.392  1.00 71.99           O  
ATOM   2409  CB  ALA A 303      -7.908  68.489  25.382  1.00 70.39           C  
ATOM   2410  N   GLU A 304      -9.712  70.718  23.956  1.00 72.05           N  
ATOM   2411  CA  GLU A 304      -9.779  71.865  23.057  1.00 73.88           C  
ATOM   2412  C   GLU A 304     -10.703  72.956  23.587  1.00 74.32           C  
ATOM   2413  O   GLU A 304     -10.278  74.095  23.773  1.00 75.94           O  
ATOM   2414  CB  GLU A 304     -10.243  71.431  21.665  1.00 74.55           C  
ATOM   2415  CG  GLU A 304      -9.198  70.645  20.890  1.00 76.35           C  
ATOM   2416  CD  GLU A 304      -9.651  70.273  19.489  1.00 77.20           C  
ATOM   2417  OE1 GLU A 304     -10.502  70.992  18.915  1.00 76.45           O  
ATOM   2418  OE2 GLU A 304      -9.145  69.260  18.960  1.00 77.10           O  
ATOM   2419  N   PHE A 305     -11.958  72.594  23.841  1.00 72.89           N  
ATOM   2420  CA  PHE A 305     -13.018  73.574  24.098  1.00 72.85           C  
ATOM   2421  C   PHE A 305     -13.262  73.913  25.573  1.00 72.33           C  
ATOM   2422  O   PHE A 305     -13.965  74.882  25.867  1.00 73.12           O  
ATOM   2423  CB  PHE A 305     -14.327  73.091  23.468  1.00 74.21           C  
ATOM   2424  CG  PHE A 305     -14.305  73.072  21.967  1.00 76.22           C  
ATOM   2425  CD1 PHE A 305     -14.930  74.076  21.235  1.00 77.66           C  
ATOM   2426  CD2 PHE A 305     -13.658  72.054  21.282  1.00 77.50           C  
ATOM   2427  CE1 PHE A 305     -14.913  74.060  19.850  1.00 78.87           C  
ATOM   2428  CE2 PHE A 305     -13.635  72.033  19.897  1.00 79.29           C  
ATOM   2429  CZ  PHE A 305     -14.264  73.037  19.179  1.00 79.49           C  
ATOM   2430  N   PHE A 306     -12.705  73.127  26.494  1.00 70.57           N  
ATOM   2431  CA  PHE A 306     -12.920  73.352  27.929  1.00 69.98           C  
ATOM   2432  C   PHE A 306     -11.653  73.138  28.763  1.00 70.26           C  
ATOM   2433  O   PHE A 306     -11.734  72.788  29.944  1.00 68.19           O  
ATOM   2434  CB  PHE A 306     -14.038  72.436  28.441  1.00 70.32           C  
ATOM   2435  CG  PHE A 306     -15.314  72.533  27.652  1.00 69.96           C  
ATOM   2436  CD1 PHE A 306     -15.653  71.553  26.729  1.00 70.54           C  
ATOM   2437  CD2 PHE A 306     -16.174  73.606  27.829  1.00 70.68           C  
ATOM   2438  CE1 PHE A 306     -16.827  71.642  26.000  1.00 70.92           C  
ATOM   2439  CE2 PHE A 306     -17.350  73.702  27.103  1.00 71.46           C  
ATOM   2440  CZ  PHE A 306     -17.678  72.718  26.187  1.00 71.43           C  
ATOM   2441  N   ASN A 307     -10.491  73.373  28.147  1.00 71.58           N  
ATOM   2442  CA  ASN A 307      -9.173  73.123  28.757  1.00 73.03           C  
ATOM   2443  C   ASN A 307      -9.151  72.017  29.826  1.00 71.64           C  
ATOM   2444  O   ASN A 307      -8.566  72.175  30.902  1.00 71.41           O  
ATOM   2445  CB  ASN A 307      -8.549  74.431  29.288  1.00 74.92           C  
ATOM   2446  CG  ASN A 307      -9.321  75.034  30.451  1.00 75.57           C  
ATOM   2447  OD1 ASN A 307      -8.866  74.997  31.595  1.00 76.51           O  
ATOM   2448  ND2 ASN A 307     -10.486  75.605  30.162  1.00 75.23           N  
ATOM   2449  N   GLY A 308      -9.776  70.888  29.498  1.00 69.51           N  
ATOM   2450  CA  GLY A 308      -9.883  69.755  30.413  1.00 68.72           C  
ATOM   2451  C   GLY A 308      -9.307  68.493  29.804  1.00 67.09           C  
ATOM   2452  O   GLY A 308      -8.244  68.525  29.180  1.00 69.00           O  
ATOM   2453  N   GLY A 309     -10.012  67.380  29.981  1.00 64.74           N  
ATOM   2454  CA  GLY A 309      -9.574  66.093  29.449  1.00 62.34           C  
ATOM   2455  C   GLY A 309     -10.098  64.931  30.268  1.00 60.43           C  
ATOM   2456  O   GLY A 309     -11.065  65.077  31.017  1.00 59.91           O  
ATOM   2457  N   GLY A 310      -9.452  63.776  30.121  1.00 57.18           N  
ATOM   2458  CA  GLY A 310      -9.833  62.570  30.849  1.00 55.12           C  
ATOM   2459  C   GLY A 310      -9.738  61.345  29.961  1.00 53.68           C  
ATOM   2460  O   GLY A 310      -8.697  61.092  29.356  1.00 52.65           O  
ATOM   2461  N   HIS A 311     -10.834  60.597  29.867  1.00 51.38           N  
ATOM   2462  CA  HIS A 311     -10.860  59.361  29.094  1.00 50.93           C  
ATOM   2463  C   HIS A 311     -11.764  59.470  27.870  1.00 50.32           C  
ATOM   2464  O   HIS A 311     -12.501  60.449  27.702  1.00 48.35           O  
ATOM   2465  CB  HIS A 311     -11.301  58.200  29.987  1.00 51.46           C  
ATOM   2466  CG  HIS A 311     -10.570  58.143  31.293  1.00 52.12           C  
ATOM   2467  ND1 HIS A 311      -9.206  57.961  31.373  1.00 51.77           N  
ATOM   2468  CD2 HIS A 311     -11.010  58.261  32.568  1.00 52.32           C  
ATOM   2469  CE1 HIS A 311      -8.837  57.965  32.641  1.00 52.14           C  
ATOM   2470  NE2 HIS A 311      -9.912  58.144  33.387  1.00 52.87           N  
ATOM   2471  N   LEU A 312     -11.684  58.450  27.019  1.00 49.24           N  
ATOM   2472  CA  LEU A 312     -12.401  58.407  25.744  1.00 49.77           C  
ATOM   2473  C   LEU A 312     -13.904  58.593  25.941  1.00 48.83           C  
ATOM   2474  O   LEU A 312     -14.546  59.361  25.220  1.00 46.20           O  
ATOM   2475  CB  LEU A 312     -12.123  57.066  25.043  1.00 50.31           C  
ATOM   2476  CG  LEU A 312     -12.385  56.873  23.541  1.00 51.44           C  
ATOM   2477  CD1 LEU A 312     -13.870  56.889  23.205  1.00 52.37           C  
ATOM   2478  CD2 LEU A 312     -11.625  57.883  22.691  1.00 51.34           C  
ATOM   2479  N   ASN A 313     -14.452  57.898  26.932  1.00 48.86           N  
ATOM   2480  CA  ASN A 313     -15.890  57.906  27.173  1.00 48.96           C  
ATOM   2481  C   ASN A 313     -16.337  58.775  28.344  1.00 48.48           C  
ATOM   2482  O   ASN A 313     -17.530  58.990  28.511  1.00 49.89           O  
ATOM   2483  CB  ASN A 313     -16.387  56.472  27.355  1.00 48.32           C  
ATOM   2484  CG  ASN A 313     -16.242  55.649  26.087  1.00 48.62           C  
ATOM   2485  OD1 ASN A 313     -16.745  56.032  25.030  1.00 50.00           O  
ATOM   2486  ND2 ASN A 313     -15.549  54.522  26.183  1.00 46.64           N  
ATOM   2487  N   ALA A 314     -15.396  59.276  29.141  1.00 47.96           N  
ATOM   2488  CA  ALA A 314     -15.731  60.135  30.279  1.00 49.73           C  
ATOM   2489  C   ALA A 314     -14.654  61.195  30.506  1.00 49.46           C  
ATOM   2490  O   ALA A 314     -13.494  60.866  30.746  1.00 47.68           O  
ATOM   2491  CB  ALA A 314     -15.927  59.300  31.537  1.00 49.09           C  
ATOM   2492  N   SER A 315     -15.052  62.463  30.428  1.00 51.94           N  
ATOM   2493  CA  SER A 315     -14.134  63.588  30.617  1.00 54.38           C  
ATOM   2494  C   SER A 315     -14.811  64.748  31.340  1.00 55.98           C  
ATOM   2495  O   SER A 315     -16.023  64.735  31.561  1.00 57.83           O  
ATOM   2496  CB  SER A 315     -13.608  64.068  29.262  1.00 54.59           C  
ATOM   2497  OG  SER A 315     -12.777  63.091  28.664  1.00 52.97           O  
ATOM   2498  N   GLY A 316     -14.016  65.750  31.704  1.00 59.35           N  
ATOM   2499  CA  GLY A 316     -14.535  66.956  32.346  1.00 62.43           C  
ATOM   2500  C   GLY A 316     -13.604  68.150  32.228  1.00 65.42           C  
ATOM   2501  O   GLY A 316     -12.491  68.034  31.711  1.00 65.13           O  
ATOM   2502  N   GLY A 317     -14.072  69.300  32.709  1.00 68.92           N  
ATOM   2503  CA  GLY A 317     -13.286  70.537  32.703  1.00 71.04           C  
ATOM   2504  C   GLY A 317     -14.141  71.742  33.049  1.00 72.45           C  
ATOM   2505  O   GLY A 317     -15.367  71.654  33.022  1.00 72.47           O  
ATOM   2506  N   GLU A 318     -13.497  72.864  33.380  1.00 76.39           N  
ATOM   2507  CA  GLU A 318     -14.212  74.114  33.684  1.00 78.70           C  
ATOM   2508  C   GLU A 318     -14.247  75.067  32.487  1.00 78.36           C  
ATOM   2509  O   GLU A 318     -13.402  75.001  31.595  1.00 76.37           O  
ATOM   2510  CB  GLU A 318     -13.603  74.836  34.905  1.00 80.00           C  
ATOM   2511  CG  GLU A 318     -14.328  74.576  36.230  1.00 81.13           C  
ATOM   2512  CD  GLU A 318     -14.228  75.736  37.222  1.00 79.79           C  
ATOM   2513  OE1 GLU A 318     -13.704  75.528  38.337  1.00 78.51           O  
ATOM   2514  OE2 GLU A 318     -14.678  76.856  36.895  1.00 76.53           O  
ATOM   2515  N   PHE A 319     -15.252  75.939  32.484  1.00 80.38           N  
ATOM   2516  CA  PHE A 319     -15.353  77.039  31.530  1.00 82.93           C  
ATOM   2517  C   PHE A 319     -15.689  78.312  32.301  1.00 85.10           C  
ATOM   2518  O   PHE A 319     -16.788  78.445  32.848  1.00 84.23           O  
ATOM   2519  CB  PHE A 319     -16.436  76.756  30.487  1.00 83.82           C  
ATOM   2520  CG  PHE A 319     -16.713  77.915  29.566  1.00 85.24           C  
ATOM   2521  CD1 PHE A 319     -17.806  78.747  29.781  1.00 85.18           C  
ATOM   2522  CD2 PHE A 319     -15.882  78.175  28.486  1.00 85.97           C  
ATOM   2523  CE1 PHE A 319     -18.065  79.813  28.936  1.00 85.04           C  
ATOM   2524  CE2 PHE A 319     -16.135  79.240  27.638  1.00 86.43           C  
ATOM   2525  CZ  PHE A 319     -17.228  80.059  27.863  1.00 85.56           C  
ATOM   2526  N   TYR A 320     -14.739  79.242  32.345  1.00 87.11           N  
ATOM   2527  CA  TYR A 320     -14.912  80.483  33.093  1.00 88.16           C  
ATOM   2528  C   TYR A 320     -15.720  81.496  32.285  1.00 85.68           C  
ATOM   2529  O   TYR A 320     -15.180  82.218  31.448  1.00 83.45           O  
ATOM   2530  CB  TYR A 320     -13.552  81.043  33.508  1.00 91.10           C  
ATOM   2531  CG  TYR A 320     -12.837  80.146  34.498  1.00 94.04           C  
ATOM   2532  CD1 TYR A 320     -11.923  79.185  34.068  1.00 94.32           C  
ATOM   2533  CD2 TYR A 320     -13.094  80.243  35.865  1.00 95.76           C  
ATOM   2534  CE1 TYR A 320     -11.275  78.357  34.972  1.00 95.70           C  
ATOM   2535  CE2 TYR A 320     -12.452  79.420  36.776  1.00 96.50           C  
ATOM   2536  CZ  TYR A 320     -11.544  78.480  36.327  1.00 96.70           C  
ATOM   2537  OH  TYR A 320     -10.906  77.664  37.233  1.00 98.02           O  
ATOM   2538  N   GLY A 321     -17.025  81.517  32.544  1.00 84.63           N  
ATOM   2539  CA  GLY A 321     -17.961  82.402  31.854  1.00 83.51           C  
ATOM   2540  C   GLY A 321     -19.360  82.245  32.425  1.00 82.80           C  
ATOM   2541  O   GLY A 321     -19.527  82.152  33.641  1.00 82.45           O  
ATOM   2542  N   THR A 322     -20.362  82.210  31.548  1.00 82.94           N  
ATOM   2543  CA  THR A 322     -21.759  82.028  31.952  1.00 84.64           C  
ATOM   2544  C   THR A 322     -22.388  80.830  31.232  1.00 84.01           C  
ATOM   2545  O   THR A 322     -21.761  80.223  30.361  1.00 82.64           O  
ATOM   2546  CB  THR A 322     -22.589  83.298  31.671  1.00 86.10           C  
ATOM   2547  OG1 THR A 322     -22.497  83.642  30.282  1.00 86.58           O  
ATOM   2548  CG2 THR A 322     -22.084  84.462  32.513  1.00 86.67           C  
HETATM 2549  N   MSE A 323     -23.625  80.499  31.601  1.00 83.49           N  
HETATM 2550  CA  MSE A 323     -24.318  79.318  31.065  1.00 84.66           C  
HETATM 2551  C   MSE A 323     -24.490  79.398  29.570  1.00 84.83           C  
HETATM 2552  O   MSE A 323     -23.888  78.613  28.837  1.00 83.28           O  
HETATM 2553  CB  MSE A 323     -25.685  79.127  31.736  1.00 85.39           C  
HETATM 2554  CG  MSE A 323     -25.663  78.029  32.798  1.00 87.41           C  
HETATM 2555 SE   MSE A 323     -25.274  76.255  32.019  1.00 87.57          SE  
HETATM 2556  CE  MSE A 323     -26.799  76.125  30.776  1.00 86.67           C  
ATOM   2557  N   GLU A 324     -25.301  80.348  29.105  1.00 85.33           N  
ATOM   2558  CA  GLU A 324     -25.559  80.523  27.668  1.00 85.58           C  
ATOM   2559  C   GLU A 324     -24.254  80.652  26.875  1.00 84.09           C  
ATOM   2560  O   GLU A 324     -24.169  80.205  25.731  1.00 81.81           O  
ATOM   2561  CB  GLU A 324     -26.441  81.757  27.423  1.00 86.21           C  
ATOM   2562  CG  GLU A 324     -27.024  81.848  26.015  1.00 86.84           C  
ATOM   2563  CD  GLU A 324     -27.565  83.230  25.675  1.00 87.51           C  
ATOM   2564  OE1 GLU A 324     -28.667  83.310  25.090  1.00 86.61           O  
ATOM   2565  OE2 GLU A 324     -26.892  84.238  25.980  1.00 87.24           O  
ATOM   2566  N   GLU A 325     -23.246  81.264  27.493  1.00 84.47           N  
ATOM   2567  CA  GLU A 325     -21.924  81.396  26.886  1.00 86.21           C  
ATOM   2568  C   GLU A 325     -21.235  80.036  26.761  1.00 85.04           C  
ATOM   2569  O   GLU A 325     -20.648  79.729  25.723  1.00 85.38           O  
ATOM   2570  CB  GLU A 325     -21.060  82.359  27.709  1.00 87.57           C  
ATOM   2571  CG  GLU A 325     -19.819  82.867  26.991  1.00 89.06           C  
ATOM   2572  CD  GLU A 325     -19.122  83.997  27.735  1.00 90.32           C  
ATOM   2573  OE1 GLU A 325     -19.470  84.260  28.907  1.00 90.06           O  
ATOM   2574  OE2 GLU A 325     -18.220  84.624  27.141  1.00 89.80           O  
ATOM   2575  N   ALA A 326     -21.319  79.228  27.817  1.00 83.10           N  
ATOM   2576  CA  ALA A 326     -20.753  77.874  27.816  1.00 82.04           C  
ATOM   2577  C   ALA A 326     -21.503  76.943  26.862  1.00 78.85           C  
ATOM   2578  O   ALA A 326     -20.900  76.064  26.246  1.00 77.11           O  
ATOM   2579  CB  ALA A 326     -20.759  77.291  29.223  1.00 82.34           C  
ATOM   2580  N   VAL A 327     -22.817  77.140  26.756  1.00 77.51           N  
ATOM   2581  CA  VAL A 327     -23.660  76.362  25.844  1.00 76.86           C  
ATOM   2582  C   VAL A 327     -23.266  76.622  24.388  1.00 78.28           C  
ATOM   2583  O   VAL A 327     -23.258  75.705  23.565  1.00 75.88           O  
ATOM   2584  CB  VAL A 327     -25.161  76.693  26.039  1.00 75.88           C  
ATOM   2585  CG1 VAL A 327     -26.018  76.038  24.960  1.00 75.10           C  
ATOM   2586  CG2 VAL A 327     -25.633  76.259  27.420  1.00 75.67           C  
ATOM   2587  N   LYS A 328     -22.941  77.876  24.081  1.00 81.26           N  
ATOM   2588  CA  LYS A 328     -22.547  78.262  22.727  1.00 82.14           C  
ATOM   2589  C   LYS A 328     -21.233  77.591  22.334  1.00 78.94           C  
ATOM   2590  O   LYS A 328     -21.079  77.144  21.198  1.00 77.94           O  
ATOM   2591  CB  LYS A 328     -22.421  79.787  22.611  1.00 84.90           C  
ATOM   2592  CG  LYS A 328     -22.630  80.319  21.201  1.00 87.61           C  
ATOM   2593  CD  LYS A 328     -24.108  80.393  20.841  1.00 88.58           C  
ATOM   2594  CE  LYS A 328     -24.309  80.711  19.366  1.00 89.83           C  
ATOM   2595  NZ  LYS A 328     -25.744  80.667  18.967  1.00 89.13           N  
ATOM   2596  N   VAL A 329     -20.298  77.518  23.280  1.00 77.05           N  
ATOM   2597  CA  VAL A 329     -19.032  76.815  23.068  1.00 76.90           C  
ATOM   2598  C   VAL A 329     -19.297  75.340  22.769  1.00 75.73           C  
ATOM   2599  O   VAL A 329     -18.734  74.785  21.828  1.00 75.28           O  
ATOM   2600  CB  VAL A 329     -18.090  76.946  24.287  1.00 77.56           C  
ATOM   2601  CG1 VAL A 329     -16.880  76.029  24.146  1.00 78.41           C  
ATOM   2602  CG2 VAL A 329     -17.643  78.392  24.456  1.00 78.24           C  
ATOM   2603  N   PHE A 330     -20.161  74.717  23.568  1.00 74.10           N  
ATOM   2604  CA  PHE A 330     -20.559  73.326  23.343  1.00 72.63           C  
ATOM   2605  C   PHE A 330     -21.111  73.140  21.929  1.00 72.26           C  
ATOM   2606  O   PHE A 330     -20.818  72.142  21.271  1.00 72.27           O  
ATOM   2607  CB  PHE A 330     -21.589  72.887  24.395  1.00 71.91           C  
ATOM   2608  CG  PHE A 330     -22.178  71.521  24.150  1.00 70.56           C  
ATOM   2609  CD1 PHE A 330     -21.423  70.374  24.362  1.00 69.52           C  
ATOM   2610  CD2 PHE A 330     -23.493  71.382  23.723  1.00 69.93           C  
ATOM   2611  CE1 PHE A 330     -21.963  69.117  24.140  1.00 69.04           C  
ATOM   2612  CE2 PHE A 330     -24.040  70.127  23.504  1.00 69.86           C  
ATOM   2613  CZ  PHE A 330     -23.273  68.993  23.712  1.00 68.70           C  
ATOM   2614  N   GLU A 331     -21.890  74.114  21.462  1.00 71.94           N  
ATOM   2615  CA  GLU A 331     -22.458  74.075  20.113  1.00 70.97           C  
ATOM   2616  C   GLU A 331     -21.406  74.245  19.008  1.00 70.91           C  
ATOM   2617  O   GLU A 331     -21.628  73.810  17.876  1.00 69.88           O  
ATOM   2618  CB  GLU A 331     -23.567  75.124  19.970  1.00 70.61           C  
ATOM   2619  CG  GLU A 331     -24.819  74.786  20.767  1.00 70.53           C  
ATOM   2620  CD  GLU A 331     -25.857  75.894  20.761  1.00 69.47           C  
ATOM   2621  OE1 GLU A 331     -27.053  75.582  20.594  1.00 67.06           O  
ATOM   2622  OE2 GLU A 331     -25.484  77.074  20.925  1.00 70.07           O  
ATOM   2623  N   GLN A 332     -20.276  74.877  19.329  1.00 73.11           N  
ATOM   2624  CA  GLN A 332     -19.150  74.968  18.390  1.00 76.46           C  
ATOM   2625  C   GLN A 332     -18.544  73.587  18.179  1.00 77.07           C  
ATOM   2626  O   GLN A 332     -18.383  73.136  17.042  1.00 77.72           O  
ATOM   2627  CB  GLN A 332     -18.052  75.912  18.900  1.00 78.54           C  
ATOM   2628  CG  GLN A 332     -18.479  77.355  19.113  1.00 81.59           C  
ATOM   2629  CD  GLN A 332     -17.342  78.245  19.599  1.00 84.10           C  
ATOM   2630  OE1 GLN A 332     -16.167  77.878  19.519  1.00 84.08           O  
ATOM   2631  NE2 GLN A 332     -17.690  79.425  20.108  1.00 84.41           N  
ATOM   2632  N   ALA A 333     -18.215  72.926  19.289  1.00 76.68           N  
ATOM   2633  CA  ALA A 333     -17.612  71.591  19.269  1.00 75.57           C  
ATOM   2634  C   ALA A 333     -18.485  70.572  18.540  1.00 73.35           C  
ATOM   2635  O   ALA A 333     -17.974  69.730  17.800  1.00 73.13           O  
ATOM   2636  CB  ALA A 333     -17.329  71.119  20.688  1.00 76.34           C  
ATOM   2637  N   LEU A 334     -19.797  70.647  18.751  1.00 71.41           N  
ATOM   2638  CA  LEU A 334     -20.733  69.789  18.028  1.00 72.67           C  
ATOM   2639  C   LEU A 334     -20.616  70.006  16.524  1.00 72.78           C  
ATOM   2640  O   LEU A 334     -20.667  69.049  15.749  1.00 72.30           O  
ATOM   2641  CB  LEU A 334     -22.181  70.047  18.466  1.00 73.50           C  
ATOM   2642  CG  LEU A 334     -22.630  69.548  19.844  1.00 74.60           C  
ATOM   2643  CD1 LEU A 334     -24.140  69.700  19.976  1.00 74.40           C  
ATOM   2644  CD2 LEU A 334     -22.218  68.101  20.081  1.00 74.98           C  
ATOM   2645  N   GLU A 335     -20.456  71.265  16.120  1.00 72.80           N  
ATOM   2646  CA  GLU A 335     -20.380  71.614  14.703  1.00 72.34           C  
ATOM   2647  C   GLU A 335     -19.061  71.153  14.078  1.00 69.18           C  
ATOM   2648  O   GLU A 335     -19.053  70.642  12.959  1.00 65.94           O  
ATOM   2649  CB  GLU A 335     -20.566  73.124  14.503  1.00 73.22           C  
ATOM   2650  CG  GLU A 335     -21.141  73.498  13.141  1.00 74.47           C  
ATOM   2651  CD  GLU A 335     -22.606  73.115  12.984  1.00 75.10           C  
ATOM   2652  OE1 GLU A 335     -23.371  73.247  13.964  1.00 76.45           O  
ATOM   2653  OE2 GLU A 335     -23.000  72.689  11.876  1.00 75.46           O  
ATOM   2654  N   LYS A 336     -17.956  71.325  14.799  1.00 67.60           N  
ATOM   2655  CA  LYS A 336     -16.646  70.916  14.288  1.00 69.14           C  
ATOM   2656  C   LYS A 336     -16.530  69.395  14.178  1.00 69.04           C  
ATOM   2657  O   LYS A 336     -16.021  68.882  13.182  1.00 66.21           O  
ATOM   2658  CB  LYS A 336     -15.516  71.460  15.165  1.00 69.98           C  
ATOM   2659  CG  LYS A 336     -14.141  71.351  14.519  1.00 71.56           C  
ATOM   2660  CD  LYS A 336     -13.027  71.637  15.511  1.00 73.43           C  
ATOM   2661  CE  LYS A 336     -11.664  71.303  14.925  1.00 74.82           C  
ATOM   2662  NZ  LYS A 336     -10.574  71.421  15.936  1.00 75.39           N  
ATOM   2663  N   TYR A 337     -17.006  68.683  15.199  1.00 69.57           N  
ATOM   2664  CA  TYR A 337     -16.927  67.217  15.229  1.00 70.24           C  
ATOM   2665  C   TYR A 337     -18.208  66.529  14.737  1.00 69.09           C  
ATOM   2666  O   TYR A 337     -18.422  65.343  15.000  1.00 68.67           O  
ATOM   2667  CB  TYR A 337     -16.565  66.739  16.639  1.00 71.39           C  
ATOM   2668  CG  TYR A 337     -15.123  67.009  17.007  1.00 73.83           C  
ATOM   2669  CD1 TYR A 337     -14.788  67.986  17.941  1.00 74.36           C  
ATOM   2670  CD2 TYR A 337     -14.090  66.292  16.407  1.00 75.58           C  
ATOM   2671  CE1 TYR A 337     -13.465  68.231  18.276  1.00 75.51           C  
ATOM   2672  CE2 TYR A 337     -12.765  66.532  16.732  1.00 75.74           C  
ATOM   2673  CZ  TYR A 337     -12.457  67.500  17.667  1.00 76.00           C  
ATOM   2674  OH  TYR A 337     -11.143  67.737  17.989  1.00 76.90           O  
ATOM   2675  N   LYS A 338     -19.041  67.270  14.008  1.00 67.77           N  
ATOM   2676  CA  LYS A 338     -20.270  66.727  13.420  1.00 68.01           C  
ATOM   2677  C   LYS A 338     -20.022  65.517  12.504  1.00 66.05           C  
ATOM   2678  O   LYS A 338     -20.747  64.526  12.595  1.00 65.31           O  
ATOM   2679  CB  LYS A 338     -21.028  67.818  12.649  1.00 68.85           C  
ATOM   2680  CG  LYS A 338     -22.478  67.478  12.331  1.00 70.24           C  
ATOM   2681  CD  LYS A 338     -23.161  68.621  11.590  1.00 70.83           C  
ATOM   2682  CE  LYS A 338     -24.667  68.425  11.506  1.00 70.65           C  
ATOM   2683  NZ  LYS A 338     -25.045  67.250  10.674  1.00 70.70           N  
ATOM   2684  N   PRO A 339     -19.010  65.594  11.613  1.00 65.53           N  
ATOM   2685  CA  PRO A 339     -18.751  64.428  10.757  1.00 65.47           C  
ATOM   2686  C   PRO A 339     -18.277  63.198  11.535  1.00 65.95           C  
ATOM   2687  O   PRO A 339     -18.626  62.072  11.172  1.00 68.35           O  
ATOM   2688  CB  PRO A 339     -17.657  64.920   9.802  1.00 65.21           C  
ATOM   2689  CG  PRO A 339     -17.028  66.079  10.491  1.00 65.30           C  
ATOM   2690  CD  PRO A 339     -18.128  66.726  11.273  1.00 65.22           C  
ATOM   2691  N   LEU A 340     -17.499  63.417  12.594  1.00 66.05           N  
ATOM   2692  CA  LEU A 340     -17.030  62.324  13.452  1.00 66.84           C  
ATOM   2693  C   LEU A 340     -18.218  61.647  14.147  1.00 67.28           C  
ATOM   2694  O   LEU A 340     -18.268  60.421  14.244  1.00 66.38           O  
ATOM   2695  CB  LEU A 340     -16.019  62.836  14.493  1.00 66.83           C  
ATOM   2696  CG  LEU A 340     -14.854  61.907  14.868  1.00 66.80           C  
ATOM   2697  CD1 LEU A 340     -14.052  62.506  16.015  1.00 66.78           C  
ATOM   2698  CD2 LEU A 340     -15.324  60.506  15.229  1.00 67.30           C  
ATOM   2699  N   LEU A 341     -19.168  62.456  14.619  1.00 68.49           N  
ATOM   2700  CA  LEU A 341     -20.389  61.954  15.262  1.00 68.72           C  
ATOM   2701  C   LEU A 341     -21.257  61.118  14.324  1.00 71.20           C  
ATOM   2702  O   LEU A 341     -21.835  60.117  14.747  1.00 70.83           O  
ATOM   2703  CB  LEU A 341     -21.221  63.114  15.817  1.00 68.25           C  
ATOM   2704  CG  LEU A 341     -20.617  63.819  17.033  1.00 69.06           C  
ATOM   2705  CD1 LEU A 341     -21.099  65.260  17.138  1.00 69.60           C  
ATOM   2706  CD2 LEU A 341     -20.925  63.046  18.308  1.00 69.31           C  
ATOM   2707  N   LYS A 342     -21.348  61.529  13.058  1.00 75.74           N  
ATOM   2708  CA  LYS A 342     -22.176  60.817  12.074  1.00 78.63           C  
ATOM   2709  C   LYS A 342     -21.631  59.430  11.716  1.00 79.29           C  
ATOM   2710  O   LYS A 342     -22.379  58.584  11.226  1.00 81.27           O  
ATOM   2711  CB  LYS A 342     -22.396  61.658  10.805  1.00 81.22           C  
ATOM   2712  CG  LYS A 342     -23.587  62.604  10.906  1.00 83.03           C  
ATOM   2713  CD  LYS A 342     -24.015  63.154   9.551  1.00 85.04           C  
ATOM   2714  CE  LYS A 342     -25.432  63.712   9.608  1.00 85.36           C  
ATOM   2715  NZ  LYS A 342     -25.856  64.347   8.330  1.00 85.41           N  
ATOM   2716  N   GLU A 343     -20.342  59.198  11.954  1.00 81.03           N  
ATOM   2717  CA  GLU A 343     -19.779  57.852  11.859  1.00 80.91           C  
ATOM   2718  C   GLU A 343     -20.117  57.067  13.128  1.00 81.12           C  
ATOM   2719  O   GLU A 343     -21.175  56.445  13.237  1.00 80.23           O  
ATOM   2720  CB  GLU A 343     -18.263  57.904  11.660  1.00 81.31           C  
ATOM   2721  CG  GLU A 343     -17.820  58.598  10.381  1.00 81.39           C  
ATOM   2722  CD  GLU A 343     -16.378  58.282  10.013  1.00 81.84           C  
ATOM   2723  OE1 GLU A 343     -16.065  57.093   9.796  1.00 82.92           O  
ATOM   2724  OE2 GLU A 343     -15.556  59.219   9.930  1.00 79.91           O  
ATOM   2725  OXT GLU A 343     -19.348  57.041  14.087  1.00 82.10           O  
TER    2726      GLU A 343                                                      
HETATM 2727  P   PO4 A 401     -10.401  57.469  37.100  1.00 51.36           P  
HETATM 2728  O1  PO4 A 401      -8.915  57.491  37.355  1.00 51.39           O  
HETATM 2729  O2  PO4 A 401     -10.747  58.435  35.989  1.00 50.83           O  
HETATM 2730  O3  PO4 A 401     -10.806  56.081  36.690  1.00 49.85           O  
HETATM 2731  O4  PO4 A 401     -11.141  57.864  38.356  1.00 50.47           O  
HETATM 2732  P   PO4 A 402     -11.953  54.173  33.929  1.00 55.91           P  
HETATM 2733  O1  PO4 A 402     -10.607  54.137  33.248  1.00 57.17           O  
HETATM 2734  O2  PO4 A 402     -13.019  53.648  32.997  1.00 55.54           O  
HETATM 2735  O3  PO4 A 402     -11.908  53.305  35.161  1.00 56.29           O  
HETATM 2736  O4  PO4 A 402     -12.271  55.597  34.320  1.00 57.97           O  
HETATM 2737  P   PO4 A 403       7.733  57.731  64.093  1.00 55.95           P  
HETATM 2738  O1  PO4 A 403       8.638  58.471  63.139  1.00 55.02           O  
HETATM 2739  O2  PO4 A 403       6.653  57.011  63.319  1.00 55.14           O  
HETATM 2740  O3  PO4 A 403       8.529  56.717  64.879  1.00 56.64           O  
HETATM 2741  O4  PO4 A 403       7.121  58.729  65.050  1.00 56.13           O  
HETATM 2742  P   PO4 A 404     -18.306  47.373  25.195  1.00 52.83           P  
HETATM 2743  O1  PO4 A 404     -17.040  48.043  24.716  1.00 54.11           O  
HETATM 2744  O2  PO4 A 404     -19.304  47.254  24.062  1.00 54.31           O  
HETATM 2745  O3  PO4 A 404     -17.961  45.985  25.687  1.00 51.58           O  
HETATM 2746  O4  PO4 A 404     -18.906  48.204  26.306  1.00 50.97           O  
HETATM 2747 NA    NA A 405     -14.715  44.278  26.349  1.00 49.90          NA  
HETATM 2748 NA    NA A 406     -15.282  53.041  39.646  1.00 44.34          NA  
HETATM 2749 NA    NA A 407      -3.291  36.985  36.446  1.00 25.53          NA  
HETATM 2750 NA    NA A 408      -1.680  51.534  33.642  1.00 57.59          NA  
HETATM 2751  O   HOH A 501       3.159  55.434  29.101  1.00 38.58           O  
HETATM 2752  O   HOH A 502       7.366  37.222  33.641  1.00 44.43           O  
HETATM 2753  O   HOH A 503     -10.411  46.795  59.238  1.00 61.62           O  
HETATM 2754  O   HOH A 504     -15.403  53.157  34.321  1.00 40.27           O  
HETATM 2755  O   HOH A 505     -14.453  29.813  48.657  1.00 40.11           O  
HETATM 2756  O   HOH A 506      -7.129  55.194  31.090  1.00 39.34           O  
HETATM 2757  O   HOH A 507     -16.384  54.833  56.517  1.00 44.21           O  
HETATM 2758  O   HOH A 508      -8.561  38.156  30.648  1.00 50.62           O  
HETATM 2759  O   HOH A 509     -11.779  42.738  32.882  1.00 40.30           O  
HETATM 2760  O   HOH A 510     -27.657  55.754  22.642  1.00 49.72           O  
HETATM 2761  O   HOH A 511       4.361  34.400  44.615  1.00 49.28           O  
HETATM 2762  O   HOH A 512     -19.865  57.269  19.733  1.00 51.26           O  
HETATM 2763  O   HOH A 513      -2.703  46.700  59.480  1.00 46.91           O  
HETATM 2764  O   HOH A 514     -22.419  34.414  48.192  1.00 33.97           O  
HETATM 2765  O   HOH A 515     -16.880  58.026  16.364  1.00 46.65           O  
HETATM 2766  O   HOH A 516     -11.611  63.436  60.176  1.00 55.59           O  
HETATM 2767  O   HOH A 517      -1.606  64.560  60.703  1.00 36.23           O  
HETATM 2768  O   HOH A 518     -21.959  40.836  51.073  1.00 35.31           O  
HETATM 2769  O   HOH A 519     -23.111  64.137  35.806  1.00 43.04           O  
HETATM 2770  O   HOH A 520     -14.063  49.426  32.885  1.00 29.77           O  
HETATM 2771  O   HOH A 521       9.331  35.081  45.033  1.00 61.82           O  
HETATM 2772  O   HOH A 522      -9.129  59.928  57.623  1.00 38.08           O  
HETATM 2773  O   HOH A 523      -5.093  29.844  48.715  1.00 44.36           O  
HETATM 2774  O   HOH A 524      -4.459  56.980  36.337  1.00 38.02           O  
HETATM 2775  O   HOH A 525     -25.473  56.351  50.629  1.00 55.65           O  
HETATM 2776  O   HOH A 526      -6.625  45.195  62.430  1.00 53.09           O  
HETATM 2777  O   HOH A 527      -1.594  67.272  59.441  1.00 43.91           O  
HETATM 2778  O   HOH A 528     -14.281  35.344  55.701  1.00 38.73           O  
HETATM 2779  O   HOH A 529      -1.599  28.074  47.408  1.00 45.38           O  
HETATM 2780  O   HOH A 530     -10.644  39.138  32.613  1.00 40.62           O  
HETATM 2781  O   HOH A 531      -0.944  29.953  42.793  1.00 55.39           O  
HETATM 2782  O   HOH A 532     -33.953  64.941  50.857  1.00 58.13           O  
HETATM 2783  O   HOH A 533     -31.897  44.162  44.779  1.00 52.19           O  
HETATM 2784  O   HOH A 534       2.785  35.131  33.984  1.00 41.22           O  
HETATM 2785  O   HOH A 535     -20.940  68.790  38.025  1.00 46.77           O  
HETATM 2786  O   HOH A 536      -5.267  50.722  59.023  1.00 46.83           O  
HETATM 2787  O   HOH A 537     -20.998  53.176  38.425  1.00 48.52           O  
HETATM 2788  O   HOH A 538       7.452  61.273  66.485  1.00 45.79           O  
HETATM 2789  O   HOH A 539     -18.370  31.070  52.180  1.00 47.20           O  
HETATM 2790  O   HOH A 540      -6.995  40.990  61.142  1.00 50.87           O  
HETATM 2791  O   HOH A 541     -17.772  62.070  51.885  1.00 49.21           O  
HETATM 2792  O   HOH A 542     -23.504  41.259  38.004  1.00 43.42           O  
HETATM 2793  O   HOH A 543     -13.981  64.401  47.158  1.00 52.93           O  
HETATM 2794  O   HOH A 544       5.381  36.933  31.473  1.00 54.57           O  
HETATM 2795  O   HOH A 545      10.141  44.906  51.598  1.00 53.86           O  
HETATM 2796  O   HOH A 546     -24.888  53.886  27.762  1.00 54.06           O  
HETATM 2797  O   HOH A 547     -10.718  58.429  60.030  1.00 62.05           O  
HETATM 2798  O   HOH A 548     -22.868  43.615  51.637  1.00 44.50           O  
HETATM 2799  O   HOH A 549      -0.926  45.185  62.505  1.00 53.43           O  
HETATM 2800  O   HOH A 550     -32.721  46.956  40.154  1.00 41.37           O  
HETATM 2801  O   HOH A 551     -13.144  31.150  32.018  1.00 46.25           O  
HETATM 2802  O   HOH A 552      -6.424  51.845  56.466  1.00 36.79           O  
HETATM 2803  O   HOH A 553     -14.266  30.304  25.248  1.00 57.65           O  
HETATM 2804  O   HOH A 554     -12.966  43.954  36.308  1.00 33.80           O  
HETATM 2805  O   HOH A 555     -11.163  54.827  39.755  1.00 41.60           O  
HETATM 2806  O   HOH A 556      14.444  42.968  45.321  1.00 58.21           O  
HETATM 2807  O   HOH A 557     -10.384  52.184  37.995  1.00 31.41           O  
HETATM 2808  O   HOH A 558      -7.666  58.864  35.299  1.00 45.68           O  
HETATM 2809  O   HOH A 559      -6.581  57.119  38.053  1.00 44.68           O  
HETATM 2810  O   HOH A 560     -24.150  44.025  41.541  1.00 36.89           O  
HETATM 2811  O   HOH A 561       5.706  52.527  37.063  1.00 41.21           O  
HETATM 2812  O   HOH A 562      -4.815  29.365  44.605  1.00 63.67           O  
HETATM 2813  O   HOH A 563     -14.126  55.754  37.072  1.00 60.07           O  
HETATM 2814  O   HOH A 564     -11.909  54.268  37.606  1.00 59.94           O  
HETATM 2815  O   HOH A 565     -22.609  53.719  52.699  1.00 27.91           O  
HETATM 2816  O   HOH A 566       1.028  30.987  38.771  1.00 51.84           O  
HETATM 2817  O   HOH A 567     -14.629  38.875  56.425  1.00 38.23           O  
HETATM 2818  O   HOH A 568     -18.730  28.430  49.214  1.00 56.33           O  
HETATM 2819  O   HOH A 569      10.474  51.703  44.392  1.00 43.79           O  
HETATM 2820  O   HOH A 570       3.772  33.233  47.244  1.00 47.65           O  
HETATM 2821  O   HOH A 571     -16.038  54.349  36.618  1.00 50.92           O  
HETATM 2822  O   HOH A 572     -14.113  43.057  29.635  1.00 38.49           O  
HETATM 2823  O   HOH A 573     -17.978  62.665  32.765  1.00 45.23           O  
HETATM 2824  O   HOH A 574      10.076  47.239  61.319  1.00 51.99           O  
HETATM 2825  O   HOH A 575     -15.766  33.638  53.700  1.00 46.98           O  
HETATM 2826  O   HOH A 576      -4.726  65.927  49.525  1.00 47.25           O  
HETATM 2827  O   HOH A 577     -24.597  54.615  32.644  1.00 73.98           O  
HETATM 2828  O   HOH A 578       9.303  62.411  64.074  1.00 45.46           O  
HETATM 2829  O   HOH A 579       6.536  33.215  43.520  1.00 56.92           O  
HETATM 2830  O   HOH A 580     -10.398  65.738  41.319  1.00 58.74           O  
HETATM 2831  O   HOH A 581      -1.480  58.513  32.442  1.00 49.65           O  
HETATM 2832  O   HOH A 582       2.327  41.112  30.877  1.00 48.78           O  
HETATM 2833  O   HOH A 583     -16.751  64.336  34.796  1.00 58.37           O  
HETATM 2834  O   HOH A 584     -23.064  53.657  55.379  1.00 40.50           O  
HETATM 2835  O   HOH A 585       1.950  51.636  57.281  1.00 35.48           O  
HETATM 2836  O   HOH A 586       4.330  52.947  57.400  1.00 39.16           O  
HETATM 2837  O   HOH A 587     -29.599  76.746  21.679  1.00 56.76           O  
HETATM 2838  O   HOH A 588       6.410  31.161  51.888  1.00 58.92           O  
HETATM 2839  O   HOH A 589      12.225  55.817  45.801  1.00 53.35           O  
HETATM 2840  O   HOH A 590      -3.445  50.605  60.845  1.00 47.46           O  
HETATM 2841  O   HOH A 591     -14.543  32.923  24.528  1.00 63.72           O  
HETATM 2842  O   HOH A 592      -2.581  38.463  60.821  1.00 59.03           O  
HETATM 2843  O   HOH A 593     -25.954  42.325  41.811  1.00 40.90           O  
HETATM 2844  O   HOH A 594     -26.211  60.448  46.819  1.00 62.63           O  
HETATM 2845  O   HOH A 595       2.297  32.823  40.447  1.00 72.33           O  
HETATM 2846  O   HOH A 596     -24.575  63.518  47.967  1.00 53.57           O  
HETATM 2847  O   HOH A 597     -13.679  36.288  26.508  1.00 49.29           O  
HETATM 2848  O   HOH A 598      -8.861  76.422  39.198  1.00 61.86           O  
HETATM 2849  O   HOH A 599      -1.848  48.385  61.162  1.00 67.23           O  
HETATM 2850  O   HOH A 600     -24.960  43.704  37.447  1.00 39.71           O  
HETATM 2851  O   HOH A 601     -22.986  55.028  30.134  1.00 67.73           O  
HETATM 2852  O   HOH A 602      -6.996  63.510  28.578  1.00 52.45           O  
HETATM 2853  O   HOH A 603     -18.372  53.134  25.258  1.00 51.33           O  
HETATM 2854  O   HOH A 604     -12.680  77.248  24.202  1.00 56.07           O  
HETATM 2855  O   HOH A 605     -13.030  66.463  42.158  1.00 72.63           O  
HETATM 2856  O   HOH A 606     -14.005  55.625  31.013  1.00 58.00           O  
HETATM 2857  O   HOH A 607     -12.163  40.125  57.638  1.00 50.49           O  
HETATM 2858  O   HOH A 608     -29.718  74.013  28.428  1.00 58.34           O  
HETATM 2859  O   HOH A 609      -1.769  30.339  38.753  1.00 56.74           O  
CONECT  262 2748                                                                
CONECT  526  538                                                                
CONECT  538  526  539                                                           
CONECT  539  538  540  542                                                      
CONECT  540  539  541  546                                                      
CONECT  541  540                                                                
CONECT  542  539  543                                                           
CONECT  543  542  544                                                           
CONECT  544  543  545                                                           
CONECT  545  544                                                                
CONECT  546  540                                                                
CONECT  708  714                                                                
CONECT  714  708  715                                                           
CONECT  715  714  716  718                                                      
CONECT  716  715  717  722                                                      
CONECT  717  716                                                                
CONECT  718  715  719                                                           
CONECT  719  718  720                                                           
CONECT  720  719  721                                                           
CONECT  721  720                                                                
CONECT  722  716                                                                
CONECT  857  864                                                                
CONECT  864  857  865                                                           
CONECT  865  864  866  868                                                      
CONECT  866  865  867  872                                                      
CONECT  867  866                                                                
CONECT  868  865  869                                                           
CONECT  869  868  870                                                           
CONECT  870  869  871                                                           
CONECT  871  870                                                                
CONECT  872  866                                                                
CONECT  950  956                                                                
CONECT  956  950  957                                                           
CONECT  957  956  958  960                                                      
CONECT  958  957  959  964                                                      
CONECT  959  958                                                                
CONECT  960  957  961                                                           
CONECT  961  960  962                                                           
CONECT  962  961  963                                                           
CONECT  963  962                                                                
CONECT  964  958                                                                
CONECT  979 2750                                                                
CONECT  993 2750                                                                
CONECT 1100 2750                                                                
CONECT 1230 1239                                                                
CONECT 1239 1230 1240                                                           
CONECT 1240 1239 1241 1243                                                      
CONECT 1241 1240 1242 1247                                                      
CONECT 1242 1241                                                                
CONECT 1243 1240 1244                                                           
CONECT 1244 1243 1245                                                           
CONECT 1245 1244 1246                                                           
CONECT 1246 1245                                                                
CONECT 1247 1241                                                                
CONECT 1373 1375                                                                
CONECT 1375 1373 1376                                                           
CONECT 1376 1375 1377 1379                                                      
CONECT 1377 1376 1378 1383                                                      
CONECT 1378 1377                                                                
CONECT 1379 1376 1380                                                           
CONECT 1380 1379 1381                                                           
CONECT 1381 1380 1382                                                           
CONECT 1382 1381                                                                
CONECT 1383 1377 1384                                                           
CONECT 1384 1383 1385 1387                                                      
CONECT 1385 1384 1386 1391                                                      
CONECT 1386 1385                                                                
CONECT 1387 1384 1388                                                           
CONECT 1388 1387 1389                                                           
CONECT 1389 1388 1390                                                           
CONECT 1390 1389                                                                
CONECT 1391 1385                                                                
CONECT 1396 2748                                                                
CONECT 1404 2748                                                                
CONECT 1778 1784                                                                
CONECT 1784 1778 1785                                                           
CONECT 1785 1784 1786 1788                                                      
CONECT 1786 1785 1787 1792                                                      
CONECT 1787 1786                                                                
CONECT 1788 1785 1789                                                           
CONECT 1789 1788 1790                                                           
CONECT 1790 1789 1791                                                           
CONECT 1791 1790                                                                
CONECT 1792 1786                                                                
CONECT 1831 1837                                                                
CONECT 1837 1831 1838                                                           
CONECT 1838 1837 1839 1841                                                      
CONECT 1839 1838 1840 1845                                                      
CONECT 1840 1839                                                                
CONECT 1841 1838 1842                                                           
CONECT 1842 1841 1843                                                           
CONECT 1843 1842 1844                                                           
CONECT 1844 1843                                                                
CONECT 1845 1839                                                                
CONECT 2265 2266                                                                
CONECT 2266 2265 2267 2269                                                      
CONECT 2267 2266 2268 2273                                                      
CONECT 2268 2267                                                                
CONECT 2269 2266 2270                                                           
CONECT 2270 2269 2271                                                           
CONECT 2271 2270 2272                                                           
CONECT 2272 2271                                                                
CONECT 2273 2267                                                                
CONECT 2544 2549                                                                
CONECT 2549 2544 2550                                                           
CONECT 2550 2549 2551 2553                                                      
CONECT 2551 2550 2552 2557                                                      
CONECT 2552 2551                                                                
CONECT 2553 2550 2554                                                           
CONECT 2554 2553 2555                                                           
CONECT 2555 2554 2556                                                           
CONECT 2556 2555                                                                
CONECT 2557 2551                                                                
CONECT 2727 2728 2729 2730 2731                                                 
CONECT 2728 2727                                                                
CONECT 2729 2727                                                                
CONECT 2730 2727                                                                
CONECT 2731 2727                                                                
CONECT 2732 2733 2734 2735 2736                                                 
CONECT 2733 2732                                                                
CONECT 2734 2732                                                                
CONECT 2735 2732                                                                
CONECT 2736 2732                                                                
CONECT 2737 2738 2739 2740 2741                                                 
CONECT 2738 2737                                                                
CONECT 2739 2737                                                                
CONECT 2740 2737                                                                
CONECT 2741 2737                                                                
CONECT 2742 2743 2744 2745 2746                                                 
CONECT 2743 2742                                                                
CONECT 2744 2742                                                                
CONECT 2745 2742                                                                
CONECT 2746 2742                                                                
CONECT 2748  262 1396 1404                                                      
CONECT 2750  979  993 1100                                                      
MASTER      346    0   19   19   12    0   13    6 2858    1  135   27          
END                                                                             
