# Supplementary material for: The inorganic pyrophosphatases of microorganisms: a structural and functional review
Source: PeerJ. 2024 Jun 24;12:e17496. doi: 10.7717/peerj.17496 (PMC11210485; doi:10.7717/peerj.17496)
Supplement: Supplemental Information 1 [file peerj-12-17496-s001.zip › Supplementary Files/Family II models/AF-B9KPJ6-F1-model_v4_Rspaheroides.pdb]

HEADER                                            01-JUN-22                     
TITLE     ALPHAFOLD MONOMER V2.0 PREDICTION FOR PYROPHOSPHATE PHOSPHO-HYDROLASE 
TITLE    2 (B9KPJ6)                                                             
COMPND    MOL_ID: 1;                                                            
COMPND   2 MOLECULE: PYROPHOSPHATE PHOSPHO-HYDROLASE;                           
COMPND   3 CHAIN: A                                                             
SOURCE    MOL_ID: 1;                                                            
SOURCE   2 ORGANISM_SCIENTIFIC: RHODOBACTER SPHAEROIDES (STRAIN KD131 / KCTC    
SOURCE   3 12085);                                                              
SOURCE   4 ORGANISM_TAXID: 557760                                               
REMARK   1                                                                      
REMARK   1 REFERENCE 1                                                          
REMARK   1  AUTH   JOHN JUMPER, RICHARD EVANS, ALEXANDER PRITZEL, TIM GREEN,    
REMARK   1  AUTH 2 MICHAEL FIGURNOV, OLAF RONNEBERGER, KATHRYN TUNYASUVUNAKOOL, 
REMARK   1  AUTH 3 RUSS BATES, AUGUSTIN ZIDEK, ANNA POTAPENKO, ALEX BRIDGLAND,  
REMARK   1  AUTH 4 CLEMENS MEYER, SIMON A A KOHL, ANDREW J BALLARD,             
REMARK   1  AUTH 5 ANDREW COWIE, BERNARDINO ROMERA-PAREDES, STANISLAV NIKOLOV,  
REMARK   1  AUTH 6 RISHUB JAIN, JONAS ADLER, TREVOR BACK, STIG PETERSEN,        
REMARK   1  AUTH 7 DAVID REIMAN, ELLEN CLANCY, MICHAL ZIELINSKI,                
REMARK   1  AUTH 8 MARTIN STEINEGGER, MICHALINA PACHOLSKA, TAMAS BERGHAMMER,    
REMARK   1  AUTH 9 DAVID SILVER, ORIOL VINYALS, ANDREW W SENIOR,                
REMARK   1  AUTH10 KORAY KAVUKCUOGLU, PUSHMEET KOHLI, DEMIS HASSABIS            
REMARK   1  TITL   HIGHLY ACCURATE PROTEIN STRUCTURE PREDICTION WITH ALPHAFOLD  
REMARK   1  REF    NATURE                        V. 596   583 2021              
REMARK   1  REFN                   ISSN 0028-0836                               
REMARK   1  PMID   34265844                                                     
REMARK   1  DOI    10.1038/s41586-021-03819-2                                   
REMARK   1                                                                      
REMARK   1 DISCLAIMERS                                                          
REMARK   1 ALPHAFOLD DATA, COPYRIGHT (2021) DEEPMIND TECHNOLOGIES LIMITED. THE  
REMARK   1 INFORMATION PROVIDED IS THEORETICAL MODELLING ONLY AND CAUTION SHOULD
REMARK   1 BE EXERCISED IN ITS USE. IT IS PROVIDED "AS-IS" WITHOUT ANY WARRANTY 
REMARK   1 OF ANY KIND, WHETHER EXPRESSED OR IMPLIED. NO WARRANTY IS GIVEN THAT 
REMARK   1 USE OF THE INFORMATION SHALL NOT INFRINGE THE RIGHTS OF ANY THIRD    
REMARK   1 PARTY. THE INFORMATION IS NOT INTENDED TO BE A SUBSTITUTE FOR        
REMARK   1 PROFESSIONAL MEDICAL ADVICE, DIAGNOSIS, OR TREATMENT, AND DOES NOT   
REMARK   1 CONSTITUTE MEDICAL OR OTHER PROFESSIONAL ADVICE. IT IS AVAILABLE FOR 
REMARK   1 ACADEMIC AND COMMERCIAL PURPOSES, UNDER CC-BY 4.0 LICENCE.           
DBREF  XXXX A    1   305  UNP    B9KPJ6   B9KPJ6_RHOSK     1    305             
SEQRES   1 A  305  MET ILE LYS VAL PHE GLY HIS LYS SER PRO ASP THR ASP          
SEQRES   2 A  305  SER THR GLY SER PRO ILE ILE TRP ALA TRP TYR LEU THR          
SEQRES   3 A  305  GLU VAL LYS GLY THR PRO ALA LYS ALA VAL LEU LEU GLY          
SEQRES   4 A  305  GLU PRO ASN THR GLU ALA ALA PHE VAL LEU LYS HIS TRP          
SEQRES   5 A  305  ASP LEU GLU LYS PRO GLU ILE ILE SER ASP VAL THR ALA          
SEQRES   6 A  305  ASP ASP SER CYS VAL ILE VAL ASP THR ASN ASN PRO ALA          
SEQRES   7 A  305  GLU LEU PRO PRO SER ILE ASN GLU ALA LYS VAL VAL GLY          
SEQRES   8 A  305  ILE ILE ASP HIS HIS LEU LEU VAL GLY GLY ILE LYS THR          
SEQRES   9 A  305  LYS SER PRO ILE GLU ILE THR VAL ARG PRO LEU ALA CYS          
SEQRES  10 A  305  THR ALA THR ILE MET HIS ASP LEU MET GLY GLU ASP LEU          
SEQRES  11 A  305  ALA ARG ALA PRO ARG GLY ILE LYS GLY ALA MET LEU SER          
SEQRES  12 A  305  CYS ILE LEU SER ASP THR LEU GLU PHE ARG SER PRO THR          
SEQRES  13 A  305  THR THR ALA HIS ASP ARG ALA VAL ALA GLU LYS LEU ALA          
SEQRES  14 A  305  ALA ASP LEU GLY VAL ASP ILE PRO ALA PHE ALA ALA GLU          
SEQRES  15 A  305  LEU PHE ALA ALA LYS SER ASP VAL SER ALA PHE SER ASP          
SEQRES  16 A  305  ALA GLU LEU LEU ARG MET ASP SER LYS GLU TYR GLU ILE          
SEQRES  17 A  305  GLU GLY LYS GLN PHE ARG ILE SER VAL LEU GLU THR THR          
SEQRES  18 A  305  ALA PRO GLN VAL LEU LEU ASP ARG LYS ALA SER LEU MET          
SEQRES  19 A  305  ALA SER MET PRO GLY VAL ALA GLN GLU ASP GLY ALA ASP          
SEQRES  20 A  305  GLN VAL VAL LEU PHE ILE VAL ASP ILE LEU ARG GLU GLU          
SEQRES  21 A  305  ALA THR LEU LEU VAL PRO ASN ASP LEU VAL LYS THR LEU          
SEQRES  22 A  305  ALA GLU LYS SER PHE GLY ALA THR VAL THR GLY ASP THR          
SEQRES  23 A  305  VAL VAL LEU PRO GLY VAL MET SER ARG LYS LYS GLN ILE          
SEQRES  24 A  305  ILE PRO VAL LEU LYS LEU                                      
CRYST1    1.000    1.000    1.000  90.00  90.00  90.00 P 1           1          
ORIGX1      1.000000  0.000000  0.000000        0.00000                         
ORIGX2      0.000000  1.000000  0.000000        0.00000                         
ORIGX3      0.000000  0.000000  1.000000        0.00000                         
SCALE1      1.000000  0.000000  0.000000        0.00000                         
SCALE2      0.000000  1.000000  0.000000        0.00000                         
SCALE3      0.000000  0.000000  1.000000        0.00000                         
MODEL        1                                                                  
ATOM      1  N   MET A   1      25.144  -1.555 -12.903  1.00 92.50           N  
ATOM      2  CA  MET A   1      23.770  -2.096 -12.867  1.00 92.50           C  
ATOM      3  C   MET A   1      22.885  -1.018 -12.271  1.00 92.50           C  
ATOM      4  CB  MET A   1      23.742  -3.389 -12.044  1.00 92.50           C  
ATOM      5  O   MET A   1      23.307  -0.413 -11.294  1.00 92.50           O  
ATOM      6  CG  MET A   1      22.383  -4.087 -12.017  1.00 92.50           C  
ATOM      7  SD  MET A   1      22.434  -5.632 -11.080  1.00 92.50           S  
ATOM      8  CE  MET A   1      23.126  -6.772 -12.310  1.00 92.50           C  
ATOM      9  N   ILE A   2      21.748  -0.714 -12.891  1.00 98.44           N  
ATOM     10  CA  ILE A   2      20.820   0.321 -12.418  1.00 98.44           C  
ATOM     11  C   ILE A   2      20.098  -0.187 -11.165  1.00 98.44           C  
ATOM     12  CB  ILE A   2      19.833   0.710 -13.545  1.00 98.44           C  
ATOM     13  O   ILE A   2      19.627  -1.319 -11.158  1.00 98.44           O  
ATOM     14  CG1 ILE A   2      20.605   1.327 -14.737  1.00 98.44           C  
ATOM     15  CG2 ILE A   2      18.745   1.677 -13.043  1.00 98.44           C  
ATOM     16  CD1 ILE A   2      19.728   1.659 -15.950  1.00 98.44           C  
ATOM     17  N   LYS A   3      20.009   0.626 -10.114  1.00 98.81           N  
ATOM     18  CA  LYS A   3      19.175   0.357  -8.937  1.00 98.81           C  
ATOM     19  C   LYS A   3      17.786   0.947  -9.177  1.00 98.81           C  
ATOM     20  CB  LYS A   3      19.825   0.959  -7.680  1.00 98.81           C  
ATOM     21  O   LYS A   3      17.685   2.128  -9.497  1.00 98.81           O  
ATOM     22  CG  LYS A   3      21.178   0.319  -7.317  1.00 98.81           C  
ATOM     23  CD  LYS A   3      21.778   1.003  -6.078  1.00 98.81           C  
ATOM     24  CE  LYS A   3      23.120   0.380  -5.671  1.00 98.81           C  
ATOM     25  NZ  LYS A   3      23.740   1.103  -4.530  1.00 98.81           N  
ATOM     26  N   VAL A   4      16.737   0.147  -9.041  1.00 98.88           N  
ATOM     27  CA  VAL A   4      15.347   0.621  -9.084  1.00 98.88           C  
ATOM     28  C   VAL A   4      14.770   0.530  -7.679  1.00 98.88           C  
ATOM     29  CB  VAL A   4      14.482  -0.172 -10.076  1.00 98.88           C  
ATOM     30  O   VAL A   4      14.919  -0.518  -7.055  1.00 98.88           O  
ATOM     31  CG1 VAL A   4      13.172   0.584 -10.306  1.00 98.88           C  
ATOM     32  CG2 VAL A   4      15.166  -0.380 -11.437  1.00 98.88           C  
ATOM     33  N   PHE A   5      14.155   1.598  -7.177  1.00 98.81           N  
ATOM     34  CA  PHE A   5      13.579   1.640  -5.830  1.00 98.81           C  
ATOM     35  C   PHE A   5      12.434   2.645  -5.718  1.00 98.81           C  
ATOM     36  CB  PHE A   5      14.661   1.972  -4.795  1.00 98.81           C  
ATOM     37  O   PHE A   5      12.407   3.641  -6.447  1.00 98.81           O  
ATOM     38  CG  PHE A   5      15.545   3.159  -5.124  1.00 98.81           C  
ATOM     39  CD1 PHE A   5      16.790   2.947  -5.744  1.00 98.81           C  
ATOM     40  CD2 PHE A   5      15.133   4.468  -4.818  1.00 98.81           C  
ATOM     41  CE1 PHE A   5      17.625   4.033  -6.048  1.00 98.81           C  
ATOM     42  CE2 PHE A   5      15.969   5.556  -5.126  1.00 98.81           C  
ATOM     43  CZ  PHE A   5      17.213   5.339  -5.738  1.00 98.81           C  
ATOM     44  N   GLY A   6      11.526   2.365  -4.782  1.00 98.44           N  
ATOM     45  CA  GLY A   6      10.473   3.274  -4.344  1.00 98.44           C  
ATOM     46  C   GLY A   6      10.867   4.115  -3.129  1.00 98.44           C  
ATOM     47  O   GLY A   6      12.040   4.437  -2.929  1.00 98.44           O  
ATOM     48  N   HIS A   7       9.884   4.473  -2.311  1.00 95.56           N  
ATOM     49  CA  HIS A   7      10.050   5.244  -1.078  1.00 95.56           C  
ATOM     50  C   HIS A   7      10.489   4.414   0.151  1.00 95.56           C  
ATOM     51  CB  HIS A   7       8.757   6.020  -0.794  1.00 95.56           C  
ATOM     52  O   HIS A   7      10.363   3.193   0.208  1.00 95.56           O  
ATOM     53  CG  HIS A   7       7.497   5.203  -0.797  1.00 95.56           C  
ATOM     54  CD2 HIS A   7       6.440   5.373  -1.652  1.00 95.56           C  
ATOM     55  ND1 HIS A   7       7.125   4.245   0.126  1.00 95.56           N  
ATOM     56  CE1 HIS A   7       5.860   3.880  -0.140  1.00 95.56           C  
ATOM     57  NE2 HIS A   7       5.428   4.536  -1.209  1.00 95.56           N  
ATOM     58  N   LYS A   8      10.979   5.111   1.190  1.00 88.31           N  
ATOM     59  CA  LYS A   8      11.493   4.570   2.475  1.00 88.31           C  
ATOM     60  C   LYS A   8      10.553   3.671   3.271  1.00 88.31           C  
ATOM     61  CB  LYS A   8      11.892   5.739   3.380  1.00 88.31           C  
ATOM     62  O   LYS A   8      11.032   2.827   4.023  1.00 88.31           O  
ATOM     63  CG  LYS A   8      13.308   6.223   3.071  1.00 88.31           C  
ATOM     64  CD  LYS A   8      13.539   7.555   3.784  1.00 88.31           C  
ATOM     65  CE  LYS A   8      14.884   8.102   3.336  1.00 88.31           C  
ATOM     66  NZ  LYS A   8      14.973   9.561   3.560  1.00 88.31           N  
ATOM     67  N   SER A   9       9.247   3.875   3.162  1.00 86.12           N  
ATOM     68  CA  SER A   9       8.237   3.075   3.864  1.00 86.12           C  
ATOM     69  C   SER A   9       7.467   2.241   2.847  1.00 86.12           C  
ATOM     70  CB  SER A   9       7.318   3.992   4.680  1.00 86.12           C  
ATOM     71  O   SER A   9       6.343   2.611   2.530  1.00 86.12           O  
ATOM     72  OG  SER A   9       8.079   4.650   5.678  1.00 86.12           O  
ATOM     73  N   PRO A  10       8.091   1.212   2.248  1.00 90.56           N  
ATOM     74  CA  PRO A  10       7.561   0.580   1.052  1.00 90.56           C  
ATOM     75  C   PRO A  10       6.241  -0.137   1.345  1.00 90.56           C  
ATOM     76  CB  PRO A  10       8.670  -0.345   0.548  1.00 90.56           C  
ATOM     77  O   PRO A  10       6.163  -1.054   2.170  1.00 90.56           O  
ATOM     78  CG  PRO A  10       9.444  -0.695   1.814  1.00 90.56           C  
ATOM     79  CD  PRO A  10       9.358   0.595   2.619  1.00 90.56           C  
ATOM     80  N   ASP A  11       5.197   0.307   0.660  1.00 92.12           N  
ATOM     81  CA  ASP A  11       3.934  -0.399   0.541  1.00 92.12           C  
ATOM     82  C   ASP A  11       3.988  -1.370  -0.646  1.00 92.12           C  
ATOM     83  CB  ASP A  11       2.793   0.628   0.460  1.00 92.12           C  
ATOM     84  O   ASP A  11       5.070  -1.752  -1.109  1.00 92.12           O  
ATOM     85  CG  ASP A  11       2.921   1.596  -0.717  1.00 92.12           C  
ATOM     86  OD1 ASP A  11       3.738   1.291  -1.616  1.00 92.12           O  
ATOM     87  OD2 ASP A  11       2.222   2.619  -0.614  1.00 92.12           O  
ATOM     88  N   THR A  12       2.830  -1.849  -1.094  1.00 98.00           N  
ATOM     89  CA  THR A  12       2.768  -2.846  -2.159  1.00 98.00           C  
ATOM     90  C   THR A  12       3.258  -2.282  -3.491  1.00 98.00           C  
ATOM     91  CB  THR A  12       1.361  -3.442  -2.259  1.00 98.00           C  
ATOM     92  O   THR A  12       4.021  -2.984  -4.159  1.00 98.00           O  
ATOM     93  CG2 THR A  12       1.269  -4.526  -3.332  1.00 98.00           C  
ATOM     94  OG1 THR A  12       1.063  -4.074  -1.032  1.00 98.00           O  
ATOM     95  N   ASP A  13       2.915  -1.042  -3.862  1.00 98.44           N  
ATOM     96  CA  ASP A  13       3.397  -0.464  -5.122  1.00 98.44           C  
ATOM     97  C   ASP A  13       4.888  -0.130  -5.055  1.00 98.44           C  
ATOM     98  CB  ASP A  13       2.533   0.714  -5.607  1.00 98.44           C  
ATOM     99  O   ASP A  13       5.679  -0.623  -5.862  1.00 98.44           O  
ATOM    100  CG  ASP A  13       2.782   1.011  -7.099  1.00 98.44           C  
ATOM    101  OD1 ASP A  13       3.387   0.148  -7.791  1.00 98.44           O  
ATOM    102  OD2 ASP A  13       2.320   2.026  -7.654  1.00 98.44           O  
ATOM    103  N   SER A  14       5.323   0.534  -3.991  1.00 97.12           N  
ATOM    104  CA  SER A  14       6.726   0.864  -3.736  1.00 97.12           C  
ATOM    105  C   SER A  14       7.638  -0.363  -3.553  1.00 97.12           C  
ATOM    106  CB  SER A  14       6.699   1.741  -2.500  1.00 97.12           C  
ATOM    107  O   SER A  14       8.859  -0.272  -3.715  1.00 97.12           O  
ATOM    108  OG  SER A  14       7.923   2.365  -2.187  1.00 97.12           O  
ATOM    109  N   THR A  15       7.065  -1.543  -3.281  1.00 98.69           N  
ATOM    110  CA  THR A  15       7.770  -2.841  -3.294  1.00 98.69           C  
ATOM    111  C   THR A  15       7.727  -3.525  -4.663  1.00 98.69           C  
ATOM    112  CB  THR A  15       7.193  -3.800  -2.240  1.00 98.69           C  
ATOM    113  O   THR A  15       8.746  -4.039  -5.134  1.00 98.69           O  
ATOM    114  CG2 THR A  15       7.922  -5.145  -2.187  1.00 98.69           C  
ATOM    115  OG1 THR A  15       7.294  -3.245  -0.956  1.00 98.69           O  
ATOM    116  N   GLY A  16       6.559  -3.559  -5.309  1.00 98.75           N  
ATOM    117  CA  GLY A  16       6.335  -4.273  -6.564  1.00 98.75           C  
ATOM    118  C   GLY A  16       6.898  -3.543  -7.782  1.00 98.75           C  
ATOM    119  O   GLY A  16       7.576  -4.162  -8.606  1.00 98.75           O  
ATOM    120  N   SER A  17       6.686  -2.231  -7.889  1.00 98.88           N  
ATOM    121  CA  SER A  17       7.147  -1.396  -9.007  1.00 98.88           C  
ATOM    122  C   SER A  17       8.660  -1.502  -9.263  1.00 98.88           C  
ATOM    123  CB  SER A  17       6.696   0.060  -8.811  1.00 98.88           C  
ATOM    124  O   SER A  17       9.056  -1.678 -10.423  1.00 98.88           O  
ATOM    125  OG  SER A  17       5.417   0.228  -9.378  1.00 98.88           O  
ATOM    126  N   PRO A  18       9.544  -1.503  -8.241  1.00 98.88           N  
ATOM    127  CA  PRO A  18      10.965  -1.776  -8.444  1.00 98.88           C  
ATOM    128  C   PRO A  18      11.257  -3.122  -9.110  1.00 98.88           C  
ATOM    129  CB  PRO A  18      11.589  -1.714  -7.050  1.00 98.88           C  
ATOM    130  O   PRO A  18      12.094  -3.191 -10.011  1.00 98.88           O  
ATOM    131  CG  PRO A  18      10.702  -0.713  -6.326  1.00 98.88           C  
ATOM    132  CD  PRO A  18       9.317  -1.050  -6.872  1.00 98.88           C  
ATOM    133  N   ILE A  19      10.561  -4.183  -8.691  1.00 98.94           N  
ATOM    134  CA  ILE A  19      10.717  -5.545  -9.224  1.00 98.94           C  
ATOM    135  C   ILE A  19      10.259  -5.593 -10.683  1.00 98.94           C  
ATOM    136  CB  ILE A  19       9.951  -6.554  -8.334  1.00 98.94           C  
ATOM    137  O   ILE A  19      10.992  -6.068 -11.555  1.00 98.94           O  
ATOM    138  CG1 ILE A  19      10.571  -6.609  -6.921  1.00 98.94           C  
ATOM    139  CG2 ILE A  19       9.952  -7.950  -8.978  1.00 98.94           C  
ATOM    140  CD1 ILE A  19       9.677  -7.304  -5.889  1.00 98.94           C  
ATOM    141  N   ILE A  20       9.077  -5.037 -10.948  1.00 98.88           N  
ATOM    142  CA  ILE A  20       8.456  -4.944 -12.270  1.00 98.88           C  
ATOM    143  C   ILE A  20       9.389  -4.233 -13.257  1.00 98.88           C  
ATOM    144  CB  ILE A  20       7.102  -4.219 -12.108  1.00 98.88           C  
ATOM    145  O   ILE A  20       9.687  -4.750 -14.339  1.00 98.88           O  
ATOM    146  CG1 ILE A  20       6.083  -5.092 -11.342  1.00 98.88           C  
ATOM    147  CG2 ILE A  20       6.503  -3.804 -13.454  1.00 98.88           C  
ATOM    148  CD1 ILE A  20       4.953  -4.265 -10.710  1.00 98.88           C  
ATOM    149  N   TRP A  21       9.894  -3.057 -12.882  1.00 98.81           N  
ATOM    150  CA  TRP A  21      10.701  -2.244 -13.784  1.00 98.81           C  
ATOM    151  C   TRP A  21      12.132  -2.763 -13.941  1.00 98.81           C  
ATOM    152  CB  TRP A  21      10.676  -0.794 -13.318  1.00 98.81           C  
ATOM    153  O   TRP A  21      12.677  -2.729 -15.045  1.00 98.81           O  
ATOM    154  CG  TRP A  21      11.064   0.177 -14.381  1.00 98.81           C  
ATOM    155  CD1 TRP A  21      12.187   0.926 -14.420  1.00 98.81           C  
ATOM    156  CD2 TRP A  21      10.322   0.492 -15.593  1.00 98.81           C  
ATOM    157  CE2 TRP A  21      11.084   1.421 -16.358  1.00 98.81           C  
ATOM    158  CE3 TRP A  21       9.077   0.083 -16.115  1.00 98.81           C  
ATOM    159  NE1 TRP A  21      12.196   1.674 -15.584  1.00 98.81           N  
ATOM    160  CH2 TRP A  21       9.394   1.485 -18.087  1.00 98.81           C  
ATOM    161  CZ2 TRP A  21      10.640   1.911 -17.595  1.00 98.81           C  
ATOM    162  CZ3 TRP A  21       8.615   0.574 -17.350  1.00 98.81           C  
ATOM    163  N   ALA A  22      12.746  -3.298 -12.880  1.00 98.81           N  
ATOM    164  CA  ALA A  22      14.070  -3.913 -12.974  1.00 98.81           C  
ATOM    165  C   ALA A  22      14.069  -5.143 -13.895  1.00 98.81           C  
ATOM    166  CB  ALA A  22      14.563  -4.279 -11.573  1.00 98.81           C  
ATOM    167  O   ALA A  22      15.004  -5.308 -14.688  1.00 98.81           O  
ATOM    168  N   TRP A  23      13.012  -5.964 -13.835  1.00 98.69           N  
ATOM    169  CA  TRP A  23      12.799  -7.062 -14.777  1.00 98.69           C  
ATOM    170  C   TRP A  23      12.696  -6.542 -16.215  1.00 98.69           C  
ATOM    171  CB  TRP A  23      11.543  -7.858 -14.392  1.00 98.69           C  
ATOM    172  O   TRP A  23      13.428  -7.011 -17.084  1.00 98.69           O  
ATOM    173  CG  TRP A  23      11.108  -8.825 -15.450  1.00 98.69           C  
ATOM    174  CD1 TRP A  23      11.624 -10.057 -15.648  1.00 98.69           C  
ATOM    175  CD2 TRP A  23      10.170  -8.602 -16.547  1.00 98.69           C  
ATOM    176  CE2 TRP A  23      10.237  -9.723 -17.426  1.00 98.69           C  
ATOM    177  CE3 TRP A  23       9.310  -7.544 -16.916  1.00 98.69           C  
ATOM    178  NE1 TRP A  23      11.100 -10.599 -16.805  1.00 98.69           N  
ATOM    179  CH2 TRP A  23       8.698  -8.688 -18.983  1.00 98.69           C  
ATOM    180  CZ2 TRP A  23       9.534  -9.767 -18.638  1.00 98.69           C  
ATOM    181  CZ3 TRP A  23       8.573  -7.592 -18.114  1.00 98.69           C  
ATOM    182  N   TYR A  24      11.853  -5.536 -16.467  1.00 98.69           N  
ATOM    183  CA  TYR A  24      11.667  -4.989 -17.814  1.00 98.69           C  
ATOM    184  C   TYR A  24      12.973  -4.423 -18.391  1.00 98.69           C  
ATOM    185  CB  TYR A  24      10.567  -3.922 -17.778  1.00 98.69           C  
ATOM    186  O   TYR A  24      13.360  -4.747 -19.517  1.00 98.69           O  
ATOM    187  CG  TYR A  24      10.349  -3.209 -19.100  1.00 98.69           C  
ATOM    188  CD1 TYR A  24      10.555  -1.819 -19.192  1.00 98.69           C  
ATOM    189  CD2 TYR A  24       9.902  -3.925 -20.228  1.00 98.69           C  
ATOM    190  CE1 TYR A  24      10.290  -1.141 -20.397  1.00 98.69           C  
ATOM    191  CE2 TYR A  24       9.664  -3.250 -21.444  1.00 98.69           C  
ATOM    192  OH  TYR A  24       9.535  -1.191 -22.672  1.00 98.69           O  
ATOM    193  CZ  TYR A  24       9.845  -1.857 -21.526  1.00 98.69           C  
ATOM    194  N   LEU A  25      13.711  -3.630 -17.610  1.00 98.56           N  
ATOM    195  CA  LEU A  25      15.002  -3.093 -18.039  1.00 98.56           C  
ATOM    196  C   LEU A  25      15.996  -4.209 -18.389  1.00 98.56           C  
ATOM    197  CB  LEU A  25      15.574  -2.180 -16.943  1.00 98.56           C  
ATOM    198  O   LEU A  25      16.636  -4.148 -19.441  1.00 98.56           O  
ATOM    199  CG  LEU A  25      14.844  -0.837 -16.761  1.00 98.56           C  
ATOM    200  CD1 LEU A  25      15.503  -0.076 -15.607  1.00 98.56           C  
ATOM    201  CD2 LEU A  25      14.909   0.039 -18.015  1.00 98.56           C  
ATOM    202  N   THR A  26      16.096  -5.238 -17.549  1.00 98.38           N  
ATOM    203  CA  THR A  26      17.098  -6.300 -17.707  1.00 98.38           C  
ATOM    204  C   THR A  26      16.728  -7.280 -18.814  1.00 98.38           C  
ATOM    205  CB  THR A  26      17.325  -7.032 -16.378  1.00 98.38           C  
ATOM    206  O   THR A  26      17.494  -7.457 -19.761  1.00 98.38           O  
ATOM    207  CG2 THR A  26      18.465  -8.044 -16.446  1.00 98.38           C  
ATOM    208  OG1 THR A  26      17.681  -6.077 -15.406  1.00 98.38           O  
ATOM    209  N   GLU A  27      15.541  -7.876 -18.731  1.00 98.06           N  
ATOM    210  CA  GLU A  27      15.128  -9.012 -19.564  1.00 98.06           C  
ATOM    211  C   GLU A  27      14.552  -8.585 -20.919  1.00 98.06           C  
ATOM    212  CB  GLU A  27      14.083  -9.840 -18.795  1.00 98.06           C  
ATOM    213  O   GLU A  27      14.575  -9.343 -21.895  1.00 98.06           O  
ATOM    214  CG  GLU A  27      14.597 -10.408 -17.460  1.00 98.06           C  
ATOM    215  CD  GLU A  27      15.865 -11.254 -17.623  1.00 98.06           C  
ATOM    216  OE1 GLU A  27      16.737 -11.168 -16.733  1.00 98.06           O  
ATOM    217  OE2 GLU A  27      15.957 -11.967 -18.649  1.00 98.06           O  
ATOM    218  N   VAL A  28      14.024  -7.362 -21.006  1.00 97.94           N  
ATOM    219  CA  VAL A  28      13.402  -6.853 -22.233  1.00 97.94           C  
ATOM    220  C   VAL A  28      14.282  -5.815 -22.913  1.00 97.94           C  
ATOM    221  CB  VAL A  28      11.978  -6.338 -21.975  1.00 97.94           C  
ATOM    222  O   VAL A  28      14.534  -5.939 -24.112  1.00 97.94           O  
ATOM    223  CG1 VAL A  28      11.318  -5.907 -23.280  1.00 97.94           C  
ATOM    224  CG2 VAL A  28      11.101  -7.413 -21.316  1.00 97.94           C  
ATOM    225  N   LYS A  29      14.788  -4.819 -22.173  1.00 97.56           N  
ATOM    226  CA  LYS A  29      15.614  -3.742 -22.749  1.00 97.56           C  
ATOM    227  C   LYS A  29      17.109  -4.061 -22.810  1.00 97.56           C  
ATOM    228  CB  LYS A  29      15.352  -2.395 -22.044  1.00 97.56           C  
ATOM    229  O   LYS A  29      17.863  -3.257 -23.357  1.00 97.56           O  
ATOM    230  CG  LYS A  29      13.876  -1.975 -21.954  1.00 97.56           C  
ATOM    231  CD  LYS A  29      13.165  -1.888 -23.316  1.00 97.56           C  
ATOM    232  CE  LYS A  29      12.634  -0.480 -23.593  1.00 97.56           C  
ATOM    233  NZ  LYS A  29      11.599  -0.527 -24.653  1.00 97.56           N  
ATOM    234  N   GLY A  30      17.558  -5.190 -22.256  1.00 97.62           N  
ATOM    235  CA  GLY A  30      18.977  -5.562 -22.224  1.00 97.62           C  
ATOM    236  C   GLY A  30      19.847  -4.582 -21.428  1.00 97.62           C  
ATOM    237  O   GLY A  30      21.046  -4.471 -21.677  1.00 97.62           O  
ATOM    238  N   THR A  31      19.245  -3.835 -20.500  1.00 97.81           N  
ATOM    239  CA  THR A  31      19.909  -2.846 -19.648  1.00 97.81           C  
ATOM    240  C   THR A  31      19.963  -3.392 -18.221  1.00 97.81           C  
ATOM    241  CB  THR A  31      19.179  -1.498 -19.705  1.00 97.81           C  
ATOM    242  O   THR A  31      18.938  -3.391 -17.544  1.00 97.81           O  
ATOM    243  CG2 THR A  31      19.876  -0.434 -18.853  1.00 97.81           C  
ATOM    244  OG1 THR A  31      19.208  -1.016 -21.029  1.00 97.81           O  
ATOM    245  N   PRO A  32      21.134  -3.849 -17.729  1.00 98.19           N  
ATOM    246  CA  PRO A  32      21.235  -4.510 -16.431  1.00 98.19           C  
ATOM    247  C   PRO A  32      20.732  -3.630 -15.283  1.00 98.19           C  
ATOM    248  CB  PRO A  32      22.715  -4.884 -16.268  1.00 98.19           C  
ATOM    249  O   PRO A  32      21.351  -2.605 -14.963  1.00 98.19           O  
ATOM    250  CG  PRO A  32      23.203  -5.013 -17.709  1.00 98.19           C  
ATOM    251  CD  PRO A  32      22.403  -3.939 -18.438  1.00 98.19           C  
ATOM    252  N   ALA A  33      19.662  -4.068 -14.626  1.00 98.69           N  
ATOM    253  CA  ALA A  33      19.037  -3.412 -13.488  1.00 98.69           C  
ATOM    254  C   ALA A  33      18.738  -4.416 -12.362  1.00 98.69           C  
ATOM    255  CB  ALA A  33      17.770  -2.695 -13.966  1.00 98.69           C  
ATOM    256  O   ALA A  33      18.610  -5.613 -12.597  1.00 98.69           O  
ATOM    257  N   LYS A  34      18.628  -3.923 -11.129  1.00 98.69           N  
ATOM    258  CA  LYS A  34      18.150  -4.688  -9.976  1.00 98.69           C  
ATOM    259  C   LYS A  34      17.166  -3.863  -9.161  1.00 98.69           C  
ATOM    260  CB  LYS A  34      19.310  -5.219  -9.114  1.00 98.69           C  
ATOM    261  O   LYS A  34      17.361  -2.657  -8.997  1.00 98.69           O  
ATOM    262  CG  LYS A  34      20.185  -4.152  -8.419  1.00 98.69           C  
ATOM    263  CD  LYS A  34      21.129  -4.826  -7.408  1.00 98.69           C  
ATOM    264  CE  LYS A  34      21.890  -3.815  -6.536  1.00 98.69           C  
ATOM    265  NZ  LYS A  34      22.548  -4.476  -5.370  1.00 98.69           N  
ATOM    266  N   ALA A  35      16.145  -4.527  -8.635  1.00 98.81           N  
ATOM    267  CA  ALA A  35      15.281  -3.951  -7.619  1.00 98.81           C  
ATOM    268  C   ALA A  35      16.039  -3.881  -6.288  1.00 98.81           C  
ATOM    269  CB  ALA A  35      14.012  -4.798  -7.514  1.00 98.81           C  
ATOM    270  O   ALA A  35      16.800  -4.791  -5.952  1.00 98.81           O  
ATOM    271  N   VAL A  36      15.835  -2.802  -5.545  1.00 98.81           N  
ATOM    272  CA  VAL A  36      16.257  -2.642  -4.150  1.00 98.81           C  
ATOM    273  C   VAL A  36      15.140  -1.931  -3.390  1.00 98.81           C  
ATOM    274  CB  VAL A  36      17.604  -1.897  -4.009  1.00 98.81           C  
ATOM    275  O   VAL A  36      14.328  -1.228  -3.991  1.00 98.81           O  
ATOM    276  CG1 VAL A  36      18.761  -2.635  -4.695  1.00 98.81           C  
ATOM    277  CG2 VAL A  36      17.574  -0.469  -4.562  1.00 98.81           C  
ATOM    278  N   LEU A  37      15.090  -2.115  -2.076  1.00 98.69           N  
ATOM    279  CA  LEU A  37      14.124  -1.456  -1.197  1.00 98.69           C  
ATOM    280  C   LEU A  37      14.830  -0.479  -0.258  1.00 98.69           C  
ATOM    281  CB  LEU A  37      13.330  -2.509  -0.413  1.00 98.69           C  
ATOM    282  O   LEU A  37      16.019  -0.623   0.024  1.00 98.69           O  
ATOM    283  CG  LEU A  37      12.514  -3.495  -1.264  1.00 98.69           C  
ATOM    284  CD1 LEU A  37      11.787  -4.445  -0.322  1.00 98.69           C  
ATOM    285  CD2 LEU A  37      11.494  -2.819  -2.178  1.00 98.69           C  
ATOM    286  N   LEU A  38      14.088   0.505   0.246  1.00 97.38           N  
ATOM    287  CA  LEU A  38      14.594   1.510   1.190  1.00 97.38           C  
ATOM    288  C   LEU A  38      14.141   1.271   2.640  1.00 97.38           C  
ATOM    289  CB  LEU A  38      14.177   2.897   0.695  1.00 97.38           C  
ATOM    290  O   LEU A  38      14.485   2.039   3.537  1.00 97.38           O  
ATOM    291  CG  LEU A  38      14.678   3.298  -0.697  1.00 97.38           C  
ATOM    292  CD1 LEU A  38      14.347   4.772  -0.899  1.00 97.38           C  
ATOM    293  CD2 LEU A  38      16.183   3.100  -0.881  1.00 97.38           C  
ATOM    294  N   GLY A  39      13.373   0.207   2.864  1.00 93.56           N  
ATOM    295  CA  GLY A  39      12.847  -0.201   4.158  1.00 93.56           C  
ATOM    296  C   GLY A  39      12.276  -1.613   4.093  1.00 93.56           C  
ATOM    297  O   GLY A  39      12.270  -2.242   3.033  1.00 93.56           O  
ATOM    298  N   GLU A  40      11.810  -2.117   5.232  1.00 95.06           N  
ATOM    299  CA  GLU A  40      11.085  -3.388   5.261  1.00 95.06           C  
ATOM    300  C   GLU A  40       9.694  -3.217   4.624  1.00 95.06           C  
ATOM    301  CB  GLU A  40      10.973  -3.930   6.695  1.00 95.06           C  
ATOM    302  O   GLU A  40       8.996  -2.262   4.981  1.00 95.06           O  
ATOM    303  CG  GLU A  40      12.299  -4.498   7.233  1.00 95.06           C  
ATOM    304  CD  GLU A  40      12.809  -5.756   6.494  1.00 95.06           C  
ATOM    305  OE1 GLU A  40      13.994  -6.122   6.658  1.00 95.06           O  
ATOM    306  OE2 GLU A  40      12.061  -6.413   5.730  1.00 95.06           O  
ATOM    307  N   PRO A  41       9.281  -4.117   3.706  1.00 92.31           N  
ATOM    308  CA  PRO A  41       7.921  -4.136   3.176  1.00 92.31           C  
ATOM    309  C   PRO A  41       6.889  -4.257   4.293  1.00 92.31           C  
ATOM    310  CB  PRO A  41       7.830  -5.345   2.240  1.00 92.31           C  
ATOM    311  O   PRO A  41       7.097  -4.988   5.267  1.00 92.31           O  
ATOM    312  CG  PRO A  41       9.275  -5.665   1.898  1.00 92.31           C  
ATOM    313  CD  PRO A  41      10.062  -5.194   3.118  1.00 92.31           C  
ATOM    314  N   ASN A  42       5.742  -3.600   4.122  1.00 88.25           N  
ATOM    315  CA  ASN A  42       4.592  -3.863   4.983  1.00 88.25           C  
ATOM    316  C   ASN A  42       4.094  -5.321   4.824  1.00 88.25           C  
ATOM    317  CB  ASN A  42       3.528  -2.763   4.773  1.00 88.25           C  
ATOM    318  O   ASN A  42       4.524  -6.070   3.942  1.00 88.25           O  
ATOM    319  CG  ASN A  42       2.748  -2.864   3.475  1.00 88.25           C  
ATOM    320  ND2 ASN A  42       2.056  -1.828   3.072  1.00 88.25           N  
ATOM    321  OD1 ASN A  42       2.696  -3.885   2.825  1.00 88.25           O  
ATOM    322  N   THR A  43       3.185  -5.750   5.699  1.00 89.81           N  
ATOM    323  CA  THR A  43       2.685  -7.135   5.725  1.00 89.81           C  
ATOM    324  C   THR A  43       1.963  -7.538   4.436  1.00 89.81           C  
ATOM    325  CB  THR A  43       1.742  -7.336   6.916  1.00 89.81           C  
ATOM    326  O   THR A  43       2.096  -8.680   3.998  1.00 89.81           O  
ATOM    327  CG2 THR A  43       2.479  -7.267   8.253  1.00 89.81           C  
ATOM    328  OG1 THR A  43       0.776  -6.313   6.920  1.00 89.81           O  
ATOM    329  N   GLU A  44       1.262  -6.604   3.787  1.00 93.44           N  
ATOM    330  CA  GLU A  44       0.621  -6.813   2.482  1.00 93.44           C  
ATOM    331  C   GLU A  44       1.657  -7.070   1.381  1.00 93.44           C  
ATOM    332  CB  GLU A  44      -0.232  -5.585   2.140  1.00 93.44           C  
ATOM    333  O   GLU A  44       1.587  -8.078   0.682  1.00 93.44           O  
ATOM    334  CG  GLU A  44      -1.096  -5.783   0.887  1.00 93.44           C  
ATOM    335  CD  GLU A  44      -1.874  -4.503   0.561  1.00 93.44           C  
ATOM    336  OE1 GLU A  44      -3.122  -4.518   0.586  1.00 93.44           O  
ATOM    337  OE2 GLU A  44      -1.220  -3.458   0.319  1.00 93.44           O  
ATOM    338  N   ALA A  45       2.672  -6.215   1.272  1.00 95.56           N  
ATOM    339  CA  ALA A  45       3.752  -6.350   0.307  1.00 95.56           C  
ATOM    340  C   ALA A  45       4.564  -7.635   0.546  1.00 95.56           C  
ATOM    341  CB  ALA A  45       4.623  -5.098   0.413  1.00 95.56           C  
ATOM    342  O   ALA A  45       4.897  -8.353  -0.397  1.00 95.56           O  
ATOM    343  N   ALA A  46       4.828  -7.991   1.806  1.00 96.31           N  
ATOM    344  CA  ALA A  46       5.467  -9.257   2.157  1.00 96.31           C  
ATOM    345  C   ALA A  46       4.617 -10.475   1.746  1.00 96.31           C  
ATOM    346  CB  ALA A  46       5.759  -9.253   3.662  1.00 96.31           C  
ATOM    347  O   ALA A  46       5.159 -11.470   1.254  1.00 96.31           O  
ATOM    348  N   PHE A  47       3.290 -10.397   1.901  1.00 97.06           N  
ATOM    349  CA  PHE A  47       2.368 -11.405   1.381  1.00 97.06           C  
ATOM    350  C   PHE A  47       2.448 -11.501  -0.146  1.00 97.06           C  
ATOM    351  CB  PHE A  47       0.938 -11.125   1.867  1.00 97.06           C  
ATOM    352  O   PHE A  47       2.562 -12.611  -0.658  1.00 97.06           O  
ATOM    353  CG  PHE A  47      -0.132 -11.880   1.101  1.00 97.06           C  
ATOM    354  CD1 PHE A  47      -0.719 -11.301  -0.039  1.00 97.06           C  
ATOM    355  CD2 PHE A  47      -0.521 -13.170   1.505  1.00 97.06           C  
ATOM    356  CE1 PHE A  47      -1.689 -12.005  -0.774  1.00 97.06           C  
ATOM    357  CE2 PHE A  47      -1.493 -13.874   0.772  1.00 97.06           C  
ATOM    358  CZ  PHE A  47      -2.074 -13.294  -0.369  1.00 97.06           C  
ATOM    359  N   VAL A  48       2.468 -10.375  -0.866  1.00 98.44           N  
ATOM    360  CA  VAL A  48       2.579 -10.328  -2.338  1.00 98.44           C  
ATOM    361  C   VAL A  48       3.853 -11.011  -2.823  1.00 98.44           C  
ATOM    362  CB  VAL A  48       2.513  -8.868  -2.831  1.00 98.44           C  
ATOM    363  O   VAL A  48       3.787 -11.853  -3.719  1.00 98.44           O  
ATOM    364  CG1 VAL A  48       2.874  -8.661  -4.309  1.00 98.44           C  
ATOM    365  CG2 VAL A  48       1.088  -8.350  -2.645  1.00 98.44           C  
ATOM    366  N   LEU A  49       4.998 -10.709  -2.200  1.00 98.56           N  
ATOM    367  CA  LEU A  49       6.271 -11.350  -2.534  1.00 98.56           C  
ATOM    368  C   LEU A  49       6.175 -12.874  -2.399  1.00 98.56           C  
ATOM    369  CB  LEU A  49       7.394 -10.808  -1.632  1.00 98.56           C  
ATOM    370  O   LEU A  49       6.534 -13.610  -3.314  1.00 98.56           O  
ATOM    371  CG  LEU A  49       7.774  -9.335  -1.862  1.00 98.56           C  
ATOM    372  CD1 LEU A  49       8.816  -8.925  -0.820  1.00 98.56           C  
ATOM    373  CD2 LEU A  49       8.353  -9.088  -3.251  1.00 98.56           C  
ATOM    374  N   LYS A  50       5.620 -13.354  -1.283  1.00 98.31           N  
ATOM    375  CA  LYS A  50       5.451 -14.788  -1.030  1.00 98.31           C  
ATOM    376  C   LYS A  50       4.431 -15.439  -1.969  1.00 98.31           C  
ATOM    377  CB  LYS A  50       5.066 -14.968   0.441  1.00 98.31           C  
ATOM    378  O   LYS A  50       4.675 -16.540  -2.452  1.00 98.31           O  
ATOM    379  CG  LYS A  50       4.934 -16.447   0.823  1.00 98.31           C  
ATOM    380  CD  LYS A  50       4.516 -16.561   2.288  1.00 98.31           C  
ATOM    381  CE  LYS A  50       4.282 -18.029   2.641  1.00 98.31           C  
ATOM    382  NZ  LYS A  50       3.748 -18.149   4.018  1.00 98.31           N  
ATOM    383  N   HIS A  51       3.288 -14.796  -2.198  1.00 98.44           N  
ATOM    384  CA  HIS A  51       2.195 -15.324  -3.017  1.00 98.44           C  
ATOM    385  C   HIS A  51       2.641 -15.545  -4.467  1.00 98.44           C  
ATOM    386  CB  HIS A  51       0.998 -14.358  -2.938  1.00 98.44           C  
ATOM    387  O   HIS A  51       2.279 -16.546  -5.084  1.00 98.44           O  
ATOM    388  CG  HIS A  51      -0.224 -14.849  -3.676  1.00 98.44           C  
ATOM    389  CD2 HIS A  51      -0.431 -14.815  -5.029  1.00 98.44           C  
ATOM    390  ND1 HIS A  51      -1.349 -15.416  -3.118  1.00 98.44           N  
ATOM    391  CE1 HIS A  51      -2.204 -15.716  -4.109  1.00 98.44           C  
ATOM    392  NE2 HIS A  51      -1.681 -15.381  -5.299  1.00 98.44           N  
ATOM    393  N   TRP A  52       3.460 -14.634  -4.998  1.00 98.44           N  
ATOM    394  CA  TRP A  52       3.938 -14.669  -6.380  1.00 98.44           C  
ATOM    395  C   TRP A  52       5.331 -15.278  -6.567  1.00 98.44           C  
ATOM    396  CB  TRP A  52       3.833 -13.260  -6.966  1.00 98.44           C  
ATOM    397  O   TRP A  52       5.845 -15.233  -7.685  1.00 98.44           O  
ATOM    398  CG  TRP A  52       2.430 -12.766  -7.104  1.00 98.44           C  
ATOM    399  CD1 TRP A  52       1.922 -11.685  -6.483  1.00 98.44           C  
ATOM    400  CD2 TRP A  52       1.340 -13.322  -7.894  1.00 98.44           C  
ATOM    401  CE2 TRP A  52       0.177 -12.521  -7.682  1.00 98.44           C  
ATOM    402  CE3 TRP A  52       1.228 -14.417  -8.780  1.00 98.44           C  
ATOM    403  NE1 TRP A  52       0.605 -11.507  -6.851  1.00 98.44           N  
ATOM    404  CH2 TRP A  52      -1.130 -13.916  -9.162  1.00 98.44           C  
ATOM    405  CZ2 TRP A  52      -1.047 -12.811  -8.298  1.00 98.44           C  
ATOM    406  CZ3 TRP A  52       0.005 -14.704  -9.412  1.00 98.44           C  
ATOM    407  N   ASP A  53       5.915 -15.856  -5.512  1.00 98.38           N  
ATOM    408  CA  ASP A  53       7.273 -16.425  -5.510  1.00 98.38           C  
ATOM    409  C   ASP A  53       8.335 -15.424  -6.006  1.00 98.38           C  
ATOM    410  CB  ASP A  53       7.275 -17.781  -6.237  1.00 98.38           C  
ATOM    411  O   ASP A  53       9.184 -15.718  -6.847  1.00 98.38           O  
ATOM    412  CG  ASP A  53       8.514 -18.633  -5.939  1.00 98.38           C  
ATOM    413  OD1 ASP A  53       8.967 -18.624  -4.769  1.00 98.38           O  
ATOM    414  OD2 ASP A  53       8.921 -19.391  -6.851  1.00 98.38           O  
ATOM    415  N   LEU A  54       8.239 -14.185  -5.518  1.00 98.50           N  
ATOM    416  CA  LEU A  54       9.173 -13.107  -5.816  1.00 98.50           C  
ATOM    417  C   LEU A  54      10.200 -12.992  -4.692  1.00 98.50           C  
ATOM    418  CB  LEU A  54       8.423 -11.782  -6.011  1.00 98.50           C  
ATOM    419  O   LEU A  54       9.857 -12.899  -3.511  1.00 98.50           O  
ATOM    420  CG  LEU A  54       7.414 -11.787  -7.169  1.00 98.50           C  
ATOM    421  CD1 LEU A  54       6.565 -10.521  -7.111  1.00 98.50           C  
ATOM    422  CD2 LEU A  54       8.105 -11.850  -8.534  1.00 98.50           C  
ATOM    423  N   GLU A  55      11.475 -12.942  -5.066  1.00 97.88           N  
ATOM    424  CA  GLU A  55      12.548 -12.707  -4.107  1.00 97.88           C  
ATOM    425  C   GLU A  55      12.417 -11.312  -3.488  1.00 97.88           C  
ATOM    426  CB  GLU A  55      13.927 -12.882  -4.757  1.00 97.88           C  
ATOM    427  O   GLU A  55      12.259 -10.313  -4.196  1.00 97.88           O  
ATOM    428  CG  GLU A  55      14.189 -14.332  -5.194  1.00 97.88           C  
ATOM    429  CD  GLU A  55      15.634 -14.566  -5.671  1.00 97.88           C  
ATOM    430  OE1 GLU A  55      16.031 -15.751  -5.756  1.00 97.88           O  
ATOM    431  OE2 GLU A  55      16.352 -13.573  -5.936  1.00 97.88           O  
ATOM    432  N   LYS A  56      12.521 -11.233  -2.154  1.00 98.38           N  
ATOM    433  CA  LYS A  56      12.581  -9.946  -1.455  1.00 98.38           C  
ATOM    434  C   LYS A  56      13.851  -9.208  -1.897  1.00 98.38           C  
ATOM    435  CB  LYS A  56      12.525 -10.126   0.075  1.00 98.38           C  
ATOM    436  O   LYS A  56      14.941  -9.734  -1.651  1.00 98.38           O  
ATOM    437  CG  LYS A  56      12.388  -8.755   0.764  1.00 98.38           C  
ATOM    438  CD  LYS A  56      12.194  -8.804   2.290  1.00 98.38           C  
ATOM    439  CE  LYS A  56      13.512  -8.880   3.076  1.00 98.38           C  
ATOM    440  NZ  LYS A  56      13.313  -8.505   4.508  1.00 98.38           N  
ATOM    441  N   PRO A  57      13.750  -8.008  -2.501  1.00 98.56           N  
ATOM    442  CA  PRO A  57      14.937  -7.280  -2.916  1.00 98.56           C  
ATOM    443  C   PRO A  57      15.812  -6.877  -1.725  1.00 98.56           C  
ATOM    444  CB  PRO A  57      14.450  -6.076  -3.725  1.00 98.56           C  
ATOM    445  O   PRO A  57      15.347  -6.734  -0.592  1.00 98.56           O  
ATOM    446  CG  PRO A  57      13.005  -6.413  -4.091  1.00 98.56           C  
ATOM    447  CD  PRO A  57      12.547  -7.317  -2.953  1.00 98.56           C  
ATOM    448  N   GLU A  58      17.098  -6.667  -1.999  1.00 98.31           N  
ATOM    449  CA  GLU A  58      18.055  -6.137  -1.027  1.00 98.31           C  
ATOM    450  C   GLU A  58      17.573  -4.783  -0.486  1.00 98.31           C  
ATOM    451  CB  GLU A  58      19.423  -6.000  -1.716  1.00 98.31           C  
ATOM    452  O   GLU A  58      17.205  -3.896  -1.260  1.00 98.31           O  
ATOM    453  CG  GLU A  58      20.552  -5.468  -0.816  1.00 98.31           C  
ATOM    454  CD  GLU A  58      21.849  -5.160  -1.594  1.00 98.31           C  
ATOM    455  OE1 GLU A  58      22.856  -4.814  -0.942  1.00 98.31           O  
ATOM    456  OE2 GLU A  58      21.864  -5.216  -2.858  1.00 98.31           O  
ATOM    457  N   ILE A  59      17.615  -4.611   0.837  1.00 98.62           N  
ATOM    458  CA  ILE A  59      17.334  -3.325   1.479  1.00 98.62           C  
ATOM    459  C   ILE A  59      18.631  -2.527   1.560  1.00 98.62           C  
ATOM    460  CB  ILE A  59      16.666  -3.499   2.859  1.00 98.62           C  
ATOM    461  O   ILE A  59      19.627  -3.000   2.110  1.00 98.62           O  
ATOM    462  CG1 ILE A  59      15.312  -4.226   2.703  1.00 98.62           C  
ATOM    463  CG2 ILE A  59      16.455  -2.126   3.531  1.00 98.62           C  
ATOM    464  CD1 ILE A  59      14.700  -4.681   4.025  1.00 98.62           C  
ATOM    465  N   ILE A  60      18.605  -1.303   1.044  1.00 98.38           N  
ATOM    466  CA  ILE A  60      19.716  -0.356   1.107  1.00 98.38           C  
ATOM    467  C   ILE A  60      19.317   0.863   1.938  1.00 98.38           C  
ATOM    468  CB  ILE A  60      20.220   0.023  -0.304  1.00 98.38           C  
ATOM    469  O   ILE A  60      18.168   1.295   1.924  1.00 98.38           O  
ATOM    470  CG1 ILE A  60      19.154   0.777  -1.132  1.00 98.38           C  
ATOM    471  CG2 ILE A  60      20.717  -1.240  -1.036  1.00 98.38           C  
ATOM    472  CD1 ILE A  60      19.695   1.381  -2.431  1.00 98.38           C  
ATOM    473  N   SER A  61      20.276   1.439   2.658  1.00 96.75           N  
ATOM    474  CA  SER A  61      20.057   2.660   3.442  1.00 96.75           C  
ATOM    475  C   SER A  61      20.394   3.939   2.676  1.00 96.75           C  
ATOM    476  CB  SER A  61      20.881   2.594   4.726  1.00 96.75           C  
ATOM    477  O   SER A  61      19.880   5.004   3.018  1.00 96.75           O  
ATOM    478  OG  SER A  61      22.247   2.348   4.431  1.00 96.75           O  
ATOM    479  N   ASP A  62      21.263   3.848   1.663  1.00 98.19           N  
ATOM    480  CA  ASP A  62      21.701   4.994   0.871  1.00 98.19           C  
ATOM    481  C   ASP A  62      22.188   4.605  -0.541  1.00 98.19           C  
ATOM    482  CB  ASP A  62      22.787   5.781   1.633  1.00 98.19           C  
ATOM    483  O   ASP A  62      22.286   3.423  -0.887  1.00 98.19           O  
ATOM    484  CG  ASP A  62      22.697   7.295   1.392  1.00 98.19           C  
ATOM    485  OD1 ASP A  62      22.010   7.721   0.427  1.00 98.19           O  
ATOM    486  OD2 ASP A  62      23.258   8.032   2.225  1.00 98.19           O  
ATOM    487  N   VAL A  63      22.524   5.613  -1.349  1.00 97.88           N  
ATOM    488  CA  VAL A  63      23.155   5.503  -2.675  1.00 97.88           C  
ATOM    489  C   VAL A  63      24.433   6.340  -2.742  1.00 97.88           C  
ATOM    490  CB  VAL A  63      22.188   5.907  -3.805  1.00 97.88           C  
ATOM    491  O   VAL A  63      24.631   7.254  -1.949  1.00 97.88           O  
ATOM    492  CG1 VAL A  63      20.982   4.961  -3.868  1.00 97.88           C  
ATOM    493  CG2 VAL A  63      21.693   7.352  -3.676  1.00 97.88           C  
ATOM    494  N   THR A  64      25.314   6.051  -3.697  1.00 97.38           N  
ATOM    495  CA  THR A  64      26.562   6.803  -3.903  1.00 97.38           C  
ATOM    496  C   THR A  64      26.566   7.552  -5.235  1.00 97.38           C  
ATOM    497  CB  THR A  64      27.798   5.896  -3.793  1.00 97.38           C  
ATOM    498  O   THR A  64      25.731   7.321  -6.109  1.00 97.38           O  
ATOM    499  CG2 THR A  64      27.768   4.963  -2.582  1.00 97.38           C  
ATOM    500  OG1 THR A  64      27.934   5.115  -4.957  1.00 97.38           O  
ATOM    501  N   ALA A  65      27.548   8.433  -5.433  1.00 95.69           N  
ATOM    502  CA  ALA A  65      27.711   9.174  -6.684  1.00 95.69           C  
ATOM    503  C   ALA A  65      27.955   8.291  -7.927  1.00 95.69           C  
ATOM    504  CB  ALA A  65      28.851  10.180  -6.491  1.00 95.69           C  
ATOM    505  O   ALA A  65      27.710   8.750  -9.046  1.00 95.69           O  
ATOM    506  N   ASP A  66      28.419   7.052  -7.729  1.00 95.88           N  
ATOM    507  CA  ASP A  66      28.674   6.075  -8.794  1.00 95.88           C  
ATOM    508  C   ASP A  66      27.432   5.234  -9.135  1.00 95.88           C  
ATOM    509  CB  ASP A  66      29.844   5.166  -8.382  1.00 95.88           C  
ATOM    510  O   ASP A  66      27.388   4.565 -10.174  1.00 95.88           O  
ATOM    511  CG  ASP A  66      31.175   5.914  -8.242  1.00 95.88           C  
ATOM    512  OD1 ASP A  66      31.423   6.839  -9.050  1.00 95.88           O  
ATOM    513  OD2 ASP A  66      31.953   5.531  -7.340  1.00 95.88           O  
ATOM    514  N   ASP A  67      26.399   5.273  -8.289  1.00 97.75           N  
ATOM    515  CA  ASP A  67      25.158   4.549  -8.525  1.00 97.75           C  
ATOM    516  C   ASP A  67      24.333   5.201  -9.637  1.00 97.75           C  
ATOM    517  CB  ASP A  67      24.331   4.420  -7.242  1.00 97.75           C  
ATOM    518  O   ASP A  67      24.188   6.422  -9.718  1.00 97.75           O  
ATOM    519  CG  ASP A  67      24.906   3.410  -6.255  1.00 97.75           C  
ATOM    520  OD1 ASP A  67      25.289   2.298  -6.683  1.00 97.75           O  
ATOM    521  OD2 ASP A  67      24.742   3.604  -5.030  1.00 97.75           O  
ATOM    522  N   SER A  68      23.749   4.362 -10.494  1.00 98.19           N  
ATOM    523  CA  SER A  68      22.714   4.773 -11.446  1.00 98.19           C  
ATOM    524  C   SER A  68      21.353   4.306 -10.953  1.00 98.19           C  
ATOM    525  CB  SER A  68      22.995   4.234 -12.846  1.00 98.19           C  
ATOM    526  O   SER A  68      21.210   3.125 -10.635  1.00 98.19           O  
ATOM    527  OG  SER A  68      24.241   4.727 -13.301  1.00 98.19           O  
ATOM    528  N   CYS A  69      20.367   5.200 -10.917  1.00 98.19           N  
ATOM    529  CA  CYS A  69      19.101   4.960 -10.227  1.00 98.19           C  
ATOM    530  C   CYS A  69      17.884   5.253 -11.110  1.00 98.19           C  
ATOM    531  CB  CYS A  69      19.049   5.794  -8.938  1.00 98.19           C  
ATOM    532  O   CYS A  69      17.865   6.251 -11.830  1.00 98.19           O  
ATOM    533  SG  CYS A  69      20.482   5.431  -7.875  1.00 98.19           S  
ATOM    534  N   VAL A  70      16.846   4.427 -11.004  1.00 98.81           N  
ATOM    535  CA  VAL A  70      15.483   4.775 -11.422  1.00 98.81           C  
ATOM    536  C   VAL A  70      14.628   4.843 -10.169  1.00 98.81           C  
ATOM    537  CB  VAL A  70      14.906   3.783 -12.445  1.00 98.81           C  
ATOM    538  O   VAL A  70      14.623   3.903  -9.375  1.00 98.81           O  
ATOM    539  CG1 VAL A  70      13.434   4.072 -12.765  1.00 98.81           C  
ATOM    540  CG2 VAL A  70      15.678   3.860 -13.766  1.00 98.81           C  
ATOM    541  N   ILE A  71      13.935   5.961  -9.996  1.00 98.81           N  
ATOM    542  CA  ILE A  71      12.992   6.150  -8.899  1.00 98.81           C  
ATOM    543  C   ILE A  71      11.609   5.783  -9.423  1.00 98.81           C  
ATOM    544  CB  ILE A  71      13.045   7.590  -8.356  1.00 98.81           C  
ATOM    545  O   ILE A  71      11.244   6.163 -10.539  1.00 98.81           O  
ATOM    546  CG1 ILE A  71      14.480   8.009  -7.952  1.00 98.81           C  
ATOM    547  CG2 ILE A  71      12.111   7.698  -7.143  1.00 98.81           C  
ATOM    548  CD1 ILE A  71      14.638   9.525  -7.810  1.00 98.81           C  
ATOM    549  N   VAL A  72      10.853   5.031  -8.641  1.00 98.88           N  
ATOM    550  CA  VAL A  72       9.467   4.694  -8.962  1.00 98.88           C  
ATOM    551  C   VAL A  72       8.581   5.068  -7.786  1.00 98.88           C  
ATOM    552  CB  VAL A  72       9.318   3.228  -9.402  1.00 98.88           C  
ATOM    553  O   VAL A  72       9.065   5.089  -6.661  1.00 98.88           O  
ATOM    554  CG1 VAL A  72      10.209   2.947 -10.626  1.00 98.88           C  
ATOM    555  CG2 VAL A  72       9.709   2.228  -8.312  1.00 98.88           C  
ATOM    556  N   ASP A  73       7.319   5.391  -8.035  1.00 98.38           N  
ATOM    557  CA  ASP A  73       6.299   5.539  -6.989  1.00 98.38           C  
ATOM    558  C   ASP A  73       6.554   6.637  -5.937  1.00 98.38           C  
ATOM    559  CB  ASP A  73       6.049   4.151  -6.389  1.00 98.38           C  
ATOM    560  O   ASP A  73       5.949   6.700  -4.876  1.00 98.38           O  
ATOM    561  CG  ASP A  73       4.718   4.092  -5.672  1.00 98.38           C  
ATOM    562  OD1 ASP A  73       3.768   4.652  -6.264  1.00 98.38           O  
ATOM    563  OD2 ASP A  73       4.711   3.450  -4.605  1.00 98.38           O  
ATOM    564  N   THR A  74       7.489   7.539  -6.218  1.00 97.44           N  
ATOM    565  CA  THR A  74       7.659   8.791  -5.488  1.00 97.44           C  
ATOM    566  C   THR A  74       8.562   9.715  -6.294  1.00 97.44           C  
ATOM    567  CB  THR A  74       8.221   8.569  -4.063  1.00 97.44           C  
ATOM    568  O   THR A  74       9.406   9.297  -7.092  1.00 97.44           O  
ATOM    569  CG2 THR A  74       9.608   7.922  -4.063  1.00 97.44           C  
ATOM    570  OG1 THR A  74       8.330   9.798  -3.365  1.00 97.44           O  
ATOM    571  N   ASN A  75       8.439  11.006  -6.035  1.00 96.88           N  
ATOM    572  CA  ASN A  75       9.408  12.010  -6.446  1.00 96.88           C  
ATOM    573  C   ASN A  75       9.804  12.928  -5.271  1.00 96.88           C  
ATOM    574  CB  ASN A  75       8.862  12.724  -7.690  1.00 96.88           C  
ATOM    575  O   ASN A  75      10.508  13.919  -5.461  1.00 96.88           O  
ATOM    576  CG  ASN A  75       7.704  13.635  -7.356  1.00 96.88           C  
ATOM    577  ND2 ASN A  75       6.479  13.181  -7.367  1.00 96.88           N  
ATOM    578  OD1 ASN A  75       7.907  14.795  -7.074  1.00 96.88           O  
ATOM    579  N   ASN A  76       9.389  12.584  -4.046  1.00 95.81           N  
ATOM    580  CA  ASN A  76       9.642  13.358  -2.838  1.00 95.81           C  
ATOM    581  C   ASN A  76      11.033  13.037  -2.253  1.00 95.81           C  
ATOM    582  CB  ASN A  76       8.514  13.063  -1.838  1.00 95.81           C  
ATOM    583  O   ASN A  76      11.243  11.944  -1.728  1.00 95.81           O  
ATOM    584  CG  ASN A  76       8.635  13.836  -0.538  1.00 95.81           C  
ATOM    585  ND2 ASN A  76       7.739  13.597   0.386  1.00 95.81           N  
ATOM    586  OD1 ASN A  76       9.531  14.649  -0.327  1.00 95.81           O  
ATOM    587  N   PRO A  77      11.991  13.985  -2.228  1.00 95.06           N  
ATOM    588  CA  PRO A  77      13.326  13.733  -1.677  1.00 95.06           C  
ATOM    589  C   PRO A  77      13.337  13.275  -0.213  1.00 95.06           C  
ATOM    590  CB  PRO A  77      14.086  15.052  -1.817  1.00 95.06           C  
ATOM    591  O   PRO A  77      14.264  12.582   0.200  1.00 95.06           O  
ATOM    592  CG  PRO A  77      13.359  15.771  -2.945  1.00 95.06           C  
ATOM    593  CD  PRO A  77      11.913  15.324  -2.788  1.00 95.06           C  
ATOM    594  N   ALA A  78      12.329  13.646   0.586  1.00 92.56           N  
ATOM    595  CA  ALA A  78      12.246  13.227   1.986  1.00 92.56           C  
ATOM    596  C   ALA A  78      12.067  11.702   2.128  1.00 92.56           C  
ATOM    597  CB  ALA A  78      11.094  13.991   2.648  1.00 92.56           C  
ATOM    598  O   ALA A  78      12.563  11.091   3.081  1.00 92.56           O  
ATOM    599  N   GLU A  79      11.424  11.084   1.142  1.00 91.00           N  
ATOM    600  CA  GLU A  79      11.129   9.653   1.065  1.00 91.00           C  
ATOM    601  C   GLU A  79      12.249   8.839   0.403  1.00 91.00           C  
ATOM    602  CB  GLU A  79       9.823   9.496   0.287  1.00 91.00           C  
ATOM    603  O   GLU A  79      12.162   7.616   0.351  1.00 91.00           O  
ATOM    604  CG  GLU A  79       8.604   9.907   1.124  1.00 91.00           C  
ATOM    605  CD  GLU A  79       7.385  10.202   0.247  1.00 91.00           C  
ATOM    606  OE1 GLU A  79       6.582  11.058   0.687  1.00 91.00           O  
ATOM    607  OE2 GLU A  79       7.355   9.714  -0.903  1.00 91.00           O  
ATOM    608  N   LEU A  80      13.317   9.495  -0.060  1.00 97.62           N  
ATOM    609  CA  LEU A  80      14.396   8.904  -0.854  1.00 97.62           C  
ATOM    610  C   LEU A  80      15.726   8.835  -0.085  1.00 97.62           C  
ATOM    611  CB  LEU A  80      14.518   9.731  -2.148  1.00 97.62           C  
ATOM    612  O   LEU A  80      15.859   9.470   0.970  1.00 97.62           O  
ATOM    613  CG  LEU A  80      13.316   9.565  -3.093  1.00 97.62           C  
ATOM    614  CD1 LEU A  80      13.488  10.495  -4.292  1.00 97.62           C  
ATOM    615  CD2 LEU A  80      13.211   8.133  -3.610  1.00 97.62           C  
ATOM    616  N   PRO A  81      16.727   8.074  -0.576  1.00 97.69           N  
ATOM    617  CA  PRO A  81      18.046   7.986   0.045  1.00 97.69           C  
ATOM    618  C   PRO A  81      18.650   9.367   0.341  1.00 97.69           C  
ATOM    619  CB  PRO A  81      18.904   7.241  -0.975  1.00 97.69           C  
ATOM    620  O   PRO A  81      18.508  10.267  -0.494  1.00 97.69           O  
ATOM    621  CG  PRO A  81      17.902   6.312  -1.645  1.00 97.69           C  
ATOM    622  CD  PRO A  81      16.715   7.256  -1.784  1.00 97.69           C  
ATOM    623  N   PRO A  82      19.332   9.563   1.484  1.00 96.94           N  
ATOM    624  CA  PRO A  82      19.952  10.845   1.823  1.00 96.94           C  
ATOM    625  C   PRO A  82      20.825  11.428   0.700  1.00 96.94           C  
ATOM    626  CB  PRO A  82      20.780  10.569   3.081  1.00 96.94           C  
ATOM    627  O   PRO A  82      20.720  12.620   0.401  1.00 96.94           O  
ATOM    628  CG  PRO A  82      20.049   9.405   3.746  1.00 96.94           C  
ATOM    629  CD  PRO A  82      19.513   8.602   2.565  1.00 96.94           C  
ATOM    630  N   SER A  83      21.612  10.586   0.026  1.00 97.38           N  
ATOM    631  CA  SER A  83      22.515  10.981  -1.060  1.00 97.38           C  
ATOM    632  C   SER A  83      21.895  10.860  -2.462  1.00 97.38           C  
ATOM    633  CB  SER A  83      23.847  10.231  -0.925  1.00 97.38           C  
ATOM    634  O   SER A  83      22.617  10.833  -3.461  1.00 97.38           O  
ATOM    635  OG  SER A  83      24.575  10.769   0.162  1.00 97.38           O  
ATOM    636  N   ILE A  84      20.560  10.852  -2.601  1.00 97.50           N  
ATOM    637  CA  ILE A  84      19.892  10.698  -3.912  1.00 97.50           C  
ATOM    638  C   ILE A  84      20.324  11.739  -4.957  1.00 97.50           C  
ATOM    639  CB  ILE A  84      18.355  10.675  -3.752  1.00 97.50           C  
ATOM    640  O   ILE A  84      20.449  11.424  -6.138  1.00 97.50           O  
ATOM    641  CG1 ILE A  84      17.626  10.288  -5.057  1.00 97.50           C  
ATOM    642  CG2 ILE A  84      17.780  12.012  -3.242  1.00 97.50           C  
ATOM    643  CD1 ILE A  84      18.049   8.924  -5.613  1.00 97.50           C  
ATOM    644  N   ASN A  85      20.615  12.968  -4.524  1.00 97.12           N  
ATOM    645  CA  ASN A  85      21.069  14.055  -5.398  1.00 97.12           C  
ATOM    646  C   ASN A  85      22.544  13.934  -5.826  1.00 97.12           C  
ATOM    647  CB  ASN A  85      20.791  15.389  -4.683  1.00 97.12           C  
ATOM    648  O   ASN A  85      23.003  14.689  -6.686  1.00 97.12           O  
ATOM    649  CG  ASN A  85      19.330  15.791  -4.747  1.00 97.12           C  
ATOM    650  ND2 ASN A  85      18.825  16.508  -3.771  1.00 97.12           N  
ATOM    651  OD1 ASN A  85      18.628  15.530  -5.703  1.00 97.12           O  
ATOM    652  N   GLU A  86      23.303  13.017  -5.227  1.00 96.44           N  
ATOM    653  CA  GLU A  86      24.685  12.728  -5.615  1.00 96.44           C  
ATOM    654  C   GLU A  86      24.745  11.651  -6.706  1.00 96.44           C  
ATOM    655  CB  GLU A  86      25.500  12.296  -4.389  1.00 96.44           C  
ATOM    656  O   GLU A  86      25.612  11.715  -7.592  1.00 96.44           O  
ATOM    657  CG  GLU A  86      25.502  13.367  -3.285  1.00 96.44           C  
ATOM    658  CD  GLU A  86      26.301  12.948  -2.045  1.00 96.44           C  
ATOM    659  OE1 GLU A  86      26.129  13.627  -1.010  1.00 96.44           O  
ATOM    660  OE2 GLU A  86      27.088  11.981  -2.138  1.00 96.44           O  
ATOM    661  N   ALA A  87      23.802  10.705  -6.655  1.00 97.12           N  
ATOM    662  CA  ALA A  87      23.665   9.595  -7.586  1.00 97.12           C  
ATOM    663  C   ALA A  87      23.277  10.043  -9.003  1.00 97.12           C  
ATOM    664  CB  ALA A  87      22.653   8.596  -7.013  1.00 97.12           C  
ATOM    665  O   ALA A  87      22.775  11.143  -9.257  1.00 97.12           O  
ATOM    666  N   LYS A  88      23.492   9.150  -9.967  1.00 97.81           N  
ATOM    667  CA  LYS A  88      23.040   9.323 -11.345  1.00 97.81           C  
ATOM    668  C   LYS A  88      21.606   8.809 -11.484  1.00 97.81           C  
ATOM    669  CB  LYS A  88      24.045   8.643 -12.282  1.00 97.81           C  
ATOM    670  O   LYS A  88      21.378   7.698 -11.958  1.00 97.81           O  
ATOM    671  CG  LYS A  88      23.737   8.948 -13.753  1.00 97.81           C  
ATOM    672  CD  LYS A  88      24.641   8.108 -14.655  1.00 97.81           C  
ATOM    673  CE  LYS A  88      24.251   8.319 -16.117  1.00 97.81           C  
ATOM    674  NZ  LYS A  88      25.017   7.406 -16.995  1.00 97.81           N  
ATOM    675  N   VAL A  89      20.624   9.621 -11.101  1.00 98.06           N  
ATOM    676  CA  VAL A  89      19.221   9.341 -11.450  1.00 98.06           C  
ATOM    677  C   VAL A  89      19.088   9.384 -12.974  1.00 98.06           C  
ATOM    678  CB  VAL A  89      18.242  10.311 -10.765  1.00 98.06           C  
ATOM    679  O   VAL A  89      19.593  10.311 -13.604  1.00 98.06           O  
ATOM    680  CG1 VAL A  89      16.785   9.932 -11.060  1.00 98.06           C  
ATOM    681  CG2 VAL A  89      18.434  10.303  -9.242  1.00 98.06           C  
ATOM    682  N   VAL A  90      18.473   8.361 -13.567  1.00 98.00           N  
ATOM    683  CA  VAL A  90      18.263   8.234 -15.020  1.00 98.00           C  
ATOM    684  C   VAL A  90      16.789   8.160 -15.412  1.00 98.00           C  
ATOM    685  CB  VAL A  90      19.048   7.055 -15.629  1.00 98.00           C  
ATOM    686  O   VAL A  90      16.474   8.389 -16.578  1.00 98.00           O  
ATOM    687  CG1 VAL A  90      20.562   7.241 -15.466  1.00 98.00           C  
ATOM    688  CG2 VAL A  90      18.671   5.686 -15.054  1.00 98.00           C  
ATOM    689  N   GLY A  91      15.891   7.901 -14.457  1.00 98.31           N  
ATOM    690  CA  GLY A  91      14.454   7.882 -14.705  1.00 98.31           C  
ATOM    691  C   GLY A  91      13.608   8.081 -13.448  1.00 98.31           C  
ATOM    692  O   GLY A  91      14.059   7.743 -12.351  1.00 98.31           O  
ATOM    693  N   ILE A  92      12.398   8.615 -13.625  1.00 98.69           N  
ATOM    694  CA  ILE A  92      11.340   8.696 -12.605  1.00 98.69           C  
ATOM    695  C   ILE A  92      10.013   8.233 -13.226  1.00 98.69           C  
ATOM    696  CB  ILE A  92      11.222  10.114 -11.994  1.00 98.69           C  
ATOM    697  O   ILE A  92       9.631   8.741 -14.284  1.00 98.69           O  
ATOM    698  CG1 ILE A  92      12.569  10.574 -11.385  1.00 98.69           C  
ATOM    699  CG2 ILE A  92      10.105  10.150 -10.930  1.00 98.69           C  
ATOM    700  CD1 ILE A  92      12.573  11.997 -10.817  1.00 98.69           C  
ATOM    701  N   ILE A  93       9.313   7.294 -12.586  1.00 98.88           N  
ATOM    702  CA  ILE A  93       7.963   6.849 -12.976  1.00 98.88           C  
ATOM    703  C   ILE A  93       7.069   6.943 -11.749  1.00 98.88           C  
ATOM    704  CB  ILE A  93       7.949   5.411 -13.539  1.00 98.88           C  
ATOM    705  O   ILE A  93       7.318   6.247 -10.775  1.00 98.88           O  
ATOM    706  CG1 ILE A  93       8.966   5.262 -14.688  1.00 98.88           C  
ATOM    707  CG2 ILE A  93       6.536   5.057 -14.049  1.00 98.88           C  
ATOM    708  CD1 ILE A  93       9.141   3.823 -15.164  1.00 98.88           C  
ATOM    709  N   ASP A  94       6.067   7.810 -11.773  1.00 98.62           N  
ATOM    710  CA  ASP A  94       5.321   8.141 -10.560  1.00 98.62           C  
ATOM    711  C   ASP A  94       3.885   8.579 -10.877  1.00 98.62           C  
ATOM    712  CB  ASP A  94       6.121   9.226  -9.816  1.00 98.62           C  
ATOM    713  O   ASP A  94       3.563   8.978 -11.998  1.00 98.62           O  
ATOM    714  CG  ASP A  94       5.628   9.525  -8.406  1.00 98.62           C  
ATOM    715  OD1 ASP A  94       4.818   8.751  -7.862  1.00 98.62           O  
ATOM    716  OD2 ASP A  94       6.042  10.577  -7.881  1.00 98.62           O  
ATOM    717  N   HIS A  95       3.016   8.524  -9.883  1.00 98.38           N  
ATOM    718  CA  HIS A  95       1.629   8.969  -9.956  1.00 98.38           C  
ATOM    719  C   HIS A  95       1.269  10.012  -8.882  1.00 98.38           C  
ATOM    720  CB  HIS A  95       0.733   7.733  -9.935  1.00 98.38           C  
ATOM    721  O   HIS A  95       0.171  10.576  -8.894  1.00 98.38           O  
ATOM    722  CG  HIS A  95       0.568   7.128  -8.570  1.00 98.38           C  
ATOM    723  CD2 HIS A  95       1.547   6.697  -7.714  1.00 98.38           C  
ATOM    724  ND1 HIS A  95      -0.637   6.921  -7.948  1.00 98.38           N  
ATOM    725  CE1 HIS A  95      -0.395   6.359  -6.752  1.00 98.38           C  
ATOM    726  NE2 HIS A  95       0.917   6.243  -6.565  1.00 98.38           N  
ATOM    727  N   HIS A  96       2.213  10.337  -7.997  1.00 94.75           N  
ATOM    728  CA  HIS A  96       2.041  11.340  -6.958  1.00 94.75           C  
ATOM    729  C   HIS A  96       2.099  12.778  -7.489  1.00 94.75           C  
ATOM    730  CB  HIS A  96       3.084  11.103  -5.858  1.00 94.75           C  
ATOM    731  O   HIS A  96       2.532  13.082  -8.606  1.00 94.75           O  
ATOM    732  CG  HIS A  96       2.871   9.793  -5.152  1.00 94.75           C  
ATOM    733  CD2 HIS A  96       2.042   9.579  -4.088  1.00 94.75           C  
ATOM    734  ND1 HIS A  96       3.417   8.576  -5.484  1.00 94.75           N  
ATOM    735  CE1 HIS A  96       2.923   7.647  -4.646  1.00 94.75           C  
ATOM    736  NE2 HIS A  96       2.083   8.230  -3.767  1.00 94.75           N  
ATOM    737  N   LEU A  97       1.679  13.712  -6.634  1.00 93.06           N  
ATOM    738  CA  LEU A  97       1.908  15.133  -6.867  1.00 93.06           C  
ATOM    739  C   LEU A  97       3.410  15.422  -6.996  1.00 93.06           C  
ATOM    740  CB  LEU A  97       1.217  15.961  -5.769  1.00 93.06           C  
ATOM    741  O   LEU A  97       4.246  14.818  -6.323  1.00 93.06           O  
ATOM    742  CG  LEU A  97       1.868  15.857  -4.371  1.00 93.06           C  
ATOM    743  CD1 LEU A  97       2.855  17.000  -4.112  1.00 93.06           C  
ATOM    744  CD2 LEU A  97       0.793  15.947  -3.288  1.00 93.06           C  
ATOM    745  N   LEU A  98       3.756  16.392  -7.838  1.00 93.88           N  
ATOM    746  CA  LEU A  98       5.148  16.775  -8.033  1.00 93.88           C  
ATOM    747  C   LEU A  98       5.670  17.573  -6.827  1.00 93.88           C  
ATOM    748  CB  LEU A  98       5.279  17.537  -9.360  1.00 93.88           C  
ATOM    749  O   LEU A  98       5.193  18.671  -6.531  1.00 93.88           O  
ATOM    750  CG  LEU A  98       6.740  17.775  -9.783  1.00 93.88           C  
ATOM    751  CD1 LEU A  98       7.441  16.487 -10.217  1.00 93.88           C  
ATOM    752  CD2 LEU A  98       6.770  18.739 -10.970  1.00 93.88           C  
ATOM    753  N   VAL A  99       6.692  17.036  -6.173  1.00 89.75           N  
ATOM    754  CA  VAL A  99       7.469  17.632  -5.090  1.00 89.75           C  
ATOM    755  C   VAL A  99       8.833  18.059  -5.637  1.00 89.75           C  
ATOM    756  CB  VAL A  99       7.618  16.646  -3.914  1.00 89.75           C  
ATOM    757  O   VAL A  99       9.591  17.282  -6.211  1.00 89.75           O  
ATOM    758  CG1 VAL A  99       8.376  17.299  -2.749  1.00 89.75           C  
ATOM    759  CG2 VAL A  99       6.255  16.195  -3.374  1.00 89.75           C  
ATOM    760  N   GLY A 100       9.181  19.334  -5.467  1.00 88.69           N  
ATOM    761  CA  GLY A 100      10.490  19.836  -5.884  1.00 88.69           C  
ATOM    762  C   GLY A 100      11.620  19.359  -4.964  1.00 88.69           C  
ATOM    763  O   GLY A 100      11.460  19.328  -3.747  1.00 88.69           O  
ATOM    764  N   GLY A 101      12.800  19.082  -5.530  1.00 93.00           N  
ATOM    765  CA  GLY A 101      14.040  18.923  -4.754  1.00 93.00           C  
ATOM    766  C   GLY A 101      14.998  17.827  -5.228  1.00 93.00           C  
ATOM    767  O   GLY A 101      16.139  17.795  -4.761  1.00 93.00           O  
ATOM    768  N   ILE A 102      14.588  16.992  -6.186  1.00 96.38           N  
ATOM    769  CA  ILE A 102      15.503  16.111  -6.922  1.00 96.38           C  
ATOM    770  C   ILE A 102      16.297  16.949  -7.935  1.00 96.38           C  
ATOM    771  CB  ILE A 102      14.755  14.931  -7.589  1.00 96.38           C  
ATOM    772  O   ILE A 102      15.731  17.747  -8.684  1.00 96.38           O  
ATOM    773  CG1 ILE A 102      13.997  14.106  -6.523  1.00 96.38           C  
ATOM    774  CG2 ILE A 102      15.753  14.042  -8.363  1.00 96.38           C  
ATOM    775  CD1 ILE A 102      13.136  12.974  -7.091  1.00 96.38           C  
ATOM    776  N   LYS A 103      17.619  16.780  -7.958  1.00 94.06           N  
ATOM    777  CA  LYS A 103      18.554  17.438  -8.877  1.00 94.06           C  
ATOM    778  C   LYS A 103      19.358  16.376  -9.611  1.00 94.06           C  
ATOM    779  CB  LYS A 103      19.500  18.371  -8.108  1.00 94.06           C  
ATOM    780  O   LYS A 103      19.940  15.498  -8.986  1.00 94.06           O  
ATOM    781  CG  LYS A 103      18.769  19.534  -7.426  1.00 94.06           C  
ATOM    782  CD  LYS A 103      19.773  20.416  -6.679  1.00 94.06           C  
ATOM    783  CE  LYS A 103      19.020  21.512  -5.924  1.00 94.06           C  
ATOM    784  NZ  LYS A 103      19.945  22.327  -5.100  1.00 94.06           N  
ATOM    785  N   THR A 104      19.437  16.488 -10.933  1.00 94.69           N  
ATOM    786  CA  THR A 104      20.165  15.533 -11.775  1.00 94.69           C  
ATOM    787  C   THR A 104      21.328  16.208 -12.496  1.00 94.69           C  
ATOM    788  CB  THR A 104      19.226  14.823 -12.763  1.00 94.69           C  
ATOM    789  O   THR A 104      21.284  17.391 -12.834  1.00 94.69           O  
ATOM    790  CG2 THR A 104      18.038  14.174 -12.054  1.00 94.69           C  
ATOM    791  OG1 THR A 104      18.720  15.742 -13.698  1.00 94.69           O  
ATOM    792  N   LYS A 105      22.400  15.448 -12.748  1.00 87.31           N  
ATOM    793  CA  LYS A 105      23.584  15.921 -13.495  1.00 87.31           C  
ATOM    794  C   LYS A 105      23.345  15.990 -15.010  1.00 87.31           C  
ATOM    795  CB  LYS A 105      24.784  15.006 -13.186  1.00 87.31           C  
ATOM    796  O   LYS A 105      24.142  16.571 -15.742  1.00 87.31           O  
ATOM    797  CG  LYS A 105      25.254  15.099 -11.723  1.00 87.31           C  
ATOM    798  CD  LYS A 105      26.347  14.062 -11.408  1.00 87.31           C  
ATOM    799  CE  LYS A 105      26.792  14.190  -9.941  1.00 87.31           C  
ATOM    800  NZ  LYS A 105      27.444  12.958  -9.418  1.00 87.31           N  
ATOM    801  N   SER A 106      22.294  15.343 -15.501  1.00 92.00           N  
ATOM    802  CA  SER A 106      21.962  15.221 -16.923  1.00 92.00           C  
ATOM    803  C   SER A 106      20.441  15.150 -17.093  1.00 92.00           C  
ATOM    804  CB  SER A 106      22.611  13.960 -17.513  1.00 92.00           C  
ATOM    805  O   SER A 106      19.752  14.837 -16.118  1.00 92.00           O  
ATOM    806  OG  SER A 106      24.001  13.936 -17.234  1.00 92.00           O  
ATOM    807  N   PRO A 107      19.903  15.423 -18.296  1.00 96.94           N  
ATOM    808  CA  PRO A 107      18.502  15.147 -18.598  1.00 96.94           C  
ATOM    809  C   PRO A 107      18.152  13.680 -18.320  1.00 96.94           C  
ATOM    810  CB  PRO A 107      18.313  15.505 -20.076  1.00 96.94           C  
ATOM    811  O   PRO A 107      18.975  12.794 -18.560  1.00 96.94           O  
ATOM    812  CG  PRO A 107      19.430  16.513 -20.340  1.00 96.94           C  
ATOM    813  CD  PRO A 107      20.565  15.998 -19.458  1.00 96.94           C  
ATOM    814  N   ILE A 108      16.942  13.446 -17.819  1.00 97.25           N  
ATOM    815  CA  ILE A 108      16.417  12.121 -17.471  1.00 97.25           C  
ATOM    816  C   ILE A 108      15.029  11.929 -18.076  1.00 97.25           C  
ATOM    817  CB  ILE A 108      16.384  11.903 -15.943  1.00 97.25           C  
ATOM    818  O   ILE A 108      14.377  12.903 -18.456  1.00 97.25           O  
ATOM    819  CG1 ILE A 108      15.473  12.884 -15.176  1.00 97.25           C  
ATOM    820  CG2 ILE A 108      17.800  11.993 -15.369  1.00 97.25           C  
ATOM    821  CD1 ILE A 108      15.017  12.312 -13.827  1.00 97.25           C  
ATOM    822  N   GLU A 109      14.569  10.684 -18.139  1.00 97.62           N  
ATOM    823  CA  GLU A 109      13.183  10.384 -18.489  1.00 97.62           C  
ATOM    824  C   GLU A 109      12.289  10.523 -17.253  1.00 97.62           C  
ATOM    825  CB  GLU A 109      13.114   8.994 -19.129  1.00 97.62           C  
ATOM    826  O   GLU A 109      12.592   9.986 -16.191  1.00 97.62           O  
ATOM    827  CG  GLU A 109      11.729   8.705 -19.727  1.00 97.62           C  
ATOM    828  CD  GLU A 109      11.701   7.436 -20.597  1.00 97.62           C  
ATOM    829  OE1 GLU A 109      10.589   7.088 -21.050  1.00 97.62           O  
ATOM    830  OE2 GLU A 109      12.778   6.841 -20.837  1.00 97.62           O  
ATOM    831  N   ILE A 110      11.190  11.264 -17.368  1.00 98.12           N  
ATOM    832  CA  ILE A 110      10.223  11.426 -16.280  1.00 98.12           C  
ATOM    833  C   ILE A 110       8.839  11.156 -16.849  1.00 98.12           C  
ATOM    834  CB  ILE A 110      10.314  12.819 -15.615  1.00 98.12           C  
ATOM    835  O   ILE A 110       8.394  11.861 -17.754  1.00 98.12           O  
ATOM    836  CG1 ILE A 110      11.734  13.078 -15.068  1.00 98.12           C  
ATOM    837  CG2 ILE A 110       9.255  12.937 -14.504  1.00 98.12           C  
ATOM    838  CD1 ILE A 110      11.924  14.448 -14.404  1.00 98.12           C  
ATOM    839  N   THR A 111       8.155  10.161 -16.295  1.00 98.50           N  
ATOM    840  CA  THR A 111       6.745   9.903 -16.575  1.00 98.50           C  
ATOM    841  C   THR A 111       5.959  10.062 -15.286  1.00 98.50           C  
ATOM    842  CB  THR A 111       6.530   8.513 -17.189  1.00 98.50           C  
ATOM    843  O   THR A 111       6.060   9.224 -14.398  1.00 98.50           O  
ATOM    844  CG2 THR A 111       5.059   8.280 -17.537  1.00 98.50           C  
ATOM    845  OG1 THR A 111       7.210   8.423 -18.419  1.00 98.50           O  
ATOM    846  N   VAL A 112       5.155  11.124 -15.208  1.00 98.00           N  
ATOM    847  CA  VAL A 112       4.169  11.300 -14.137  1.00 98.00           C  
ATOM    848  C   VAL A 112       2.781  11.346 -14.750  1.00 98.00           C  
ATOM    849  CB  VAL A 112       4.452  12.512 -13.231  1.00 98.00           C  
ATOM    850  O   VAL A 112       2.546  12.136 -15.670  1.00 98.00           O  
ATOM    851  CG1 VAL A 112       3.484  12.556 -12.043  1.00 98.00           C  
ATOM    852  CG2 VAL A 112       5.878  12.463 -12.671  1.00 98.00           C  
ATOM    853  N   ARG A 113       1.868  10.487 -14.292  1.00 98.25           N  
ATOM    854  CA  ARG A 113       0.485  10.446 -14.795  1.00 98.25           C  
ATOM    855  C   ARG A 113      -0.500  10.410 -13.629  1.00 98.25           C  
ATOM    856  CB  ARG A 113       0.254   9.240 -15.719  1.00 98.25           C  
ATOM    857  O   ARG A 113      -0.231   9.711 -12.662  1.00 98.25           O  
ATOM    858  CG  ARG A 113       1.184   9.224 -16.940  1.00 98.25           C  
ATOM    859  CD  ARG A 113       0.834   8.051 -17.861  1.00 98.25           C  
ATOM    860  NE  ARG A 113       1.813   7.914 -18.954  1.00 98.25           N  
ATOM    861  NH1 ARG A 113       0.958   5.980 -19.873  1.00 98.25           N  
ATOM    862  NH2 ARG A 113       2.829   6.869 -20.701  1.00 98.25           N  
ATOM    863  CZ  ARG A 113       1.856   6.927 -19.834  1.00 98.25           C  
ATOM    864  N   PRO A 114      -1.652  11.097 -13.726  1.00 96.88           N  
ATOM    865  CA  PRO A 114      -2.684  11.082 -12.691  1.00 96.88           C  
ATOM    866  C   PRO A 114      -3.511   9.785 -12.764  1.00 96.88           C  
ATOM    867  CB  PRO A 114      -3.493  12.357 -12.949  1.00 96.88           C  
ATOM    868  O   PRO A 114      -4.701   9.812 -13.073  1.00 96.88           O  
ATOM    869  CG  PRO A 114      -3.461  12.465 -14.474  1.00 96.88           C  
ATOM    870  CD  PRO A 114      -2.056  11.972 -14.822  1.00 96.88           C  
ATOM    871  N   LEU A 115      -2.845   8.651 -12.560  1.00 98.12           N  
ATOM    872  CA  LEU A 115      -3.440   7.324 -12.406  1.00 98.12           C  
ATOM    873  C   LEU A 115      -3.357   6.906 -10.935  1.00 98.12           C  
ATOM    874  CB  LEU A 115      -2.732   6.324 -13.338  1.00 98.12           C  
ATOM    875  O   LEU A 115      -2.668   7.542 -10.137  1.00 98.12           O  
ATOM    876  CG  LEU A 115      -2.951   6.589 -14.838  1.00 98.12           C  
ATOM    877  CD1 LEU A 115      -2.152   5.583 -15.662  1.00 98.12           C  
ATOM    878  CD2 LEU A 115      -4.416   6.459 -15.253  1.00 98.12           C  
ATOM    879  N   ALA A 116      -4.074   5.855 -10.557  1.00 96.75           N  
ATOM    880  CA  ALA A 116      -4.115   5.437  -9.163  1.00 96.75           C  
ATOM    881  C   ALA A 116      -2.865   4.689  -8.707  1.00 96.75           C  
ATOM    882  CB  ALA A 116      -5.344   4.570  -8.953  1.00 96.75           C  
ATOM    883  O   ALA A 116      -2.648   4.653  -7.508  1.00 96.75           O  
ATOM    884  N   CYS A 117      -2.098   4.108  -9.632  1.00 98.69           N  
ATOM    885  CA  CYS A 117      -0.973   3.230  -9.323  1.00 98.69           C  
ATOM    886  C   CYS A 117       0.168   3.401 -10.338  1.00 98.69           C  
ATOM    887  CB  CYS A 117      -1.530   1.802  -9.309  1.00 98.69           C  
ATOM    888  O   CYS A 117      -0.065   3.504 -11.554  1.00 98.69           O  
ATOM    889  SG  CYS A 117      -0.229   0.614  -8.920  1.00 98.69           S  
ATOM    890  N   THR A 118       1.413   3.377  -9.863  1.00 98.88           N  
ATOM    891  CA  THR A 118       2.622   3.436 -10.691  1.00 98.88           C  
ATOM    892  C   THR A 118       2.733   2.207 -11.598  1.00 98.88           C  
ATOM    893  CB  THR A 118       3.877   3.584  -9.810  1.00 98.88           C  
ATOM    894  O   THR A 118       3.098   2.335 -12.775  1.00 98.88           O  
ATOM    895  CG2 THR A 118       5.134   3.763 -10.657  1.00 98.88           C  
ATOM    896  OG1 THR A 118       3.782   4.767  -9.054  1.00 98.88           O  
ATOM    897  N   ALA A 119       2.325   1.022 -11.132  1.00 98.81           N  
ATOM    898  CA  ALA A 119       2.302  -0.186 -11.959  1.00 98.81           C  
ATOM    899  C   ALA A 119       1.373  -0.065 -13.187  1.00 98.81           C  
ATOM    900  CB  ALA A 119       1.929  -1.388 -11.091  1.00 98.81           C  
ATOM    901  O   ALA A 119       1.690  -0.619 -14.245  1.00 98.81           O  
ATOM    902  N   THR A 120       0.282   0.712 -13.111  1.00 98.88           N  
ATOM    903  CA  THR A 120      -0.563   1.020 -14.282  1.00 98.88           C  
ATOM    904  C   THR A 120       0.218   1.820 -15.329  1.00 98.88           C  
ATOM    905  CB  THR A 120      -1.820   1.824 -13.902  1.00 98.88           C  
ATOM    906  O   THR A 120       0.134   1.549 -16.528  1.00 98.88           O  
ATOM    907  CG2 THR A 120      -2.821   1.868 -15.055  1.00 98.88           C  
ATOM    908  OG1 THR A 120      -2.522   1.239 -12.840  1.00 98.88           O  
ATOM    909  N   ILE A 121       1.037   2.784 -14.896  1.00 98.88           N  
ATOM    910  CA  ILE A 121       1.903   3.559 -15.797  1.00 98.88           C  
ATOM    911  C   ILE A 121       2.932   2.637 -16.451  1.00 98.88           C  
ATOM    912  CB  ILE A 121       2.608   4.712 -15.046  1.00 98.88           C  
ATOM    913  O   ILE A 121       3.143   2.702 -17.663  1.00 98.88           O  
ATOM    914  CG1 ILE A 121       1.574   5.642 -14.381  1.00 98.88           C  
ATOM    915  CG2 ILE A 121       3.501   5.509 -16.017  1.00 98.88           C  
ATOM    916  CD1 ILE A 121       2.186   6.722 -13.489  1.00 98.88           C  
ATOM    917  N   MET A 122       3.558   1.760 -15.665  1.00 98.81           N  
ATOM    918  CA  MET A 122       4.535   0.804 -16.179  1.00 98.81           C  
ATOM    919  C   MET A 122       3.919  -0.156 -17.196  1.00 98.81           C  
ATOM    920  CB  MET A 122       5.155   0.006 -15.037  1.00 98.81           C  
ATOM    921  O   MET A 122       4.551  -0.419 -18.216  1.00 98.81           O  
ATOM    922  CG  MET A 122       5.996   0.863 -14.101  1.00 98.81           C  
ATOM    923  SD  MET A 122       6.872  -0.175 -12.919  1.00 98.81           S  
ATOM    924  CE  MET A 122       7.731   1.121 -12.009  1.00 98.81           C  
ATOM    925  N   HIS A 123       2.688  -0.627 -16.971  1.00 98.69           N  
ATOM    926  CA  HIS A 123       1.947  -1.441 -17.939  1.00 98.69           C  
ATOM    927  C   HIS A 123       1.895  -0.748 -19.308  1.00 98.69           C  
ATOM    928  CB  HIS A 123       0.542  -1.746 -17.383  1.00 98.69           C  
ATOM    929  O   HIS A 123       2.251  -1.347 -20.325  1.00 98.69           O  
ATOM    930  CG  HIS A 123      -0.397  -2.336 -18.403  1.00 98.69           C  
ATOM    931  CD2 HIS A 123      -0.792  -3.641 -18.504  1.00 98.69           C  
ATOM    932  ND1 HIS A 123      -1.034  -1.641 -19.405  1.00 98.69           N  
ATOM    933  CE1 HIS A 123      -1.746  -2.522 -20.122  1.00 98.69           C  
ATOM    934  NE2 HIS A 123      -1.634  -3.766 -19.623  1.00 98.69           N  
ATOM    935  N   ASP A 124       1.536   0.536 -19.337  1.00 98.56           N  
ATOM    936  CA  ASP A 124       1.466   1.302 -20.583  1.00 98.56           C  
ATOM    937  C   ASP A 124       2.839   1.524 -21.226  1.00 98.56           C  
ATOM    938  CB  ASP A 124       0.841   2.672 -20.320  1.00 98.56           C  
ATOM    939  O   ASP A 124       2.962   1.488 -22.449  1.00 98.56           O  
ATOM    940  CG  ASP A 124      -0.620   2.634 -19.893  1.00 98.56           C  
ATOM    941  OD1 ASP A 124      -1.276   1.570 -19.997  1.00 98.56           O  
ATOM    942  OD2 ASP A 124      -1.085   3.733 -19.518  1.00 98.56           O  
ATOM    943  N   LEU A 125       3.873   1.773 -20.417  1.00 98.56           N  
ATOM    944  CA  LEU A 125       5.240   1.984 -20.904  1.00 98.56           C  
ATOM    945  C   LEU A 125       5.873   0.703 -21.473  1.00 98.56           C  
ATOM    946  CB  LEU A 125       6.112   2.541 -19.765  1.00 98.56           C  
ATOM    947  O   LEU A 125       6.745   0.783 -22.343  1.00 98.56           O  
ATOM    948  CG  LEU A 125       5.787   3.972 -19.301  1.00 98.56           C  
ATOM    949  CD1 LEU A 125       6.654   4.310 -18.088  1.00 98.56           C  
ATOM    950  CD2 LEU A 125       6.058   5.013 -20.391  1.00 98.56           C  
ATOM    951  N   MET A 126       5.461  -0.472 -20.991  1.00 98.38           N  
ATOM    952  CA  MET A 126       5.891  -1.763 -21.538  1.00 98.38           C  
ATOM    953  C   MET A 126       5.129  -2.132 -22.812  1.00 98.38           C  
ATOM    954  CB  MET A 126       5.719  -2.868 -20.491  1.00 98.38           C  
ATOM    955  O   MET A 126       5.708  -2.726 -23.720  1.00 98.38           O  
ATOM    956  CG  MET A 126       6.646  -2.669 -19.295  1.00 98.38           C  
ATOM    957  SD  MET A 126       6.556  -4.033 -18.115  1.00 98.38           S  
ATOM    958  CE  MET A 126       7.016  -3.129 -16.629  1.00 98.38           C  
ATOM    959  N   GLY A 127       3.844  -1.779 -22.907  1.00 97.56           N  
ATOM    960  CA  GLY A 127       3.021  -2.084 -24.076  1.00 97.56           C  
ATOM    961  C   GLY A 127       3.027  -3.581 -24.412  1.00 97.56           C  
ATOM    962  O   GLY A 127       2.829  -4.428 -23.542  1.00 97.56           O  
ATOM    963  N   GLU A 128       3.284  -3.916 -25.677  1.00 95.81           N  
ATOM    964  CA  GLU A 128       3.287  -5.306 -26.165  1.00 95.81           C  
ATOM    965  C   GLU A 128       4.372  -6.188 -25.523  1.00 95.81           C  
ATOM    966  CB  GLU A 128       3.454  -5.319 -27.694  1.00 95.81           C  
ATOM    967  O   GLU A 128       4.217  -7.410 -25.460  1.00 95.81           O  
ATOM    968  CG  GLU A 128       2.326  -4.599 -28.453  1.00 95.81           C  
ATOM    969  CD  GLU A 128       0.924  -5.152 -28.141  1.00 95.81           C  
ATOM    970  OE1 GLU A 128      -0.028  -4.341 -28.144  1.00 95.81           O  
ATOM    971  OE2 GLU A 128       0.804  -6.375 -27.906  1.00 95.81           O  
ATOM    972  N   ASP A 129       5.446  -5.599 -24.982  1.00 96.94           N  
ATOM    973  CA  ASP A 129       6.494  -6.366 -24.299  1.00 96.94           C  
ATOM    974  C   ASP A 129       5.969  -7.068 -23.036  1.00 96.94           C  
ATOM    975  CB  ASP A 129       7.684  -5.468 -23.934  1.00 96.94           C  
ATOM    976  O   ASP A 129       6.530  -8.084 -22.614  1.00 96.94           O  
ATOM    977  CG  ASP A 129       8.590  -5.091 -25.115  1.00 96.94           C  
ATOM    978  OD1 ASP A 129       8.817  -5.975 -25.977  1.00 96.94           O  
ATOM    979  OD2 ASP A 129       9.173  -3.979 -25.087  1.00 96.94           O  
ATOM    980  N   LEU A 130       4.855  -6.594 -22.465  1.00 95.00           N  
ATOM    981  CA  LEU A 130       4.217  -7.215 -21.306  1.00 95.00           C  
ATOM    982  C   LEU A 130       3.753  -8.655 -21.586  1.00 95.00           C  
ATOM    983  CB  LEU A 130       3.044  -6.328 -20.867  1.00 95.00           C  
ATOM    984  O   LEU A 130       3.659  -9.467 -20.664  1.00 95.00           O  
ATOM    985  CG  LEU A 130       2.455  -6.731 -19.506  1.00 95.00           C  
ATOM    986  CD1 LEU A 130       3.408  -6.429 -18.351  1.00 95.00           C  
ATOM    987  CD2 LEU A 130       1.174  -5.955 -19.268  1.00 95.00           C  
ATOM    988  N   ALA A 131       3.536  -9.027 -22.853  1.00 94.75           N  
ATOM    989  CA  ALA A 131       3.246 -10.411 -23.229  1.00 94.75           C  
ATOM    990  C   ALA A 131       4.365 -11.387 -22.806  1.00 94.75           C  
ATOM    991  CB  ALA A 131       3.010 -10.459 -24.742  1.00 94.75           C  
ATOM    992  O   ALA A 131       4.094 -12.563 -22.567  1.00 94.75           O  
ATOM    993  N   ARG A 132       5.607 -10.898 -22.667  1.00 95.75           N  
ATOM    994  CA  ARG A 132       6.784 -11.664 -22.224  1.00 95.75           C  
ATOM    995  C   ARG A 132       6.932 -11.718 -20.701  1.00 95.75           C  
ATOM    996  CB  ARG A 132       8.054 -11.053 -22.838  1.00 95.75           C  
ATOM    997  O   ARG A 132       7.808 -12.434 -20.218  1.00 95.75           O  
ATOM    998  CG  ARG A 132       8.061 -11.029 -24.377  1.00 95.75           C  
ATOM    999  CD  ARG A 132       9.188 -10.141 -24.920  1.00 95.75           C  
ATOM   1000  NE  ARG A 132      10.519 -10.569 -24.442  1.00 95.75           N  
ATOM   1001  NH1 ARG A 132      11.720  -8.815 -25.310  1.00 95.75           N  
ATOM   1002  NH2 ARG A 132      12.731 -10.315 -23.986  1.00 95.75           N  
ATOM   1003  CZ  ARG A 132      11.650  -9.901 -24.590  1.00 95.75           C  
ATOM   1004  N   ALA A 133       6.134 -10.952 -19.953  1.00 97.81           N  
ATOM   1005  CA  ALA A 133       6.252 -10.882 -18.504  1.00 97.81           C  
ATOM   1006  C   ALA A 133       5.924 -12.234 -17.857  1.00 97.81           C  
ATOM   1007  CB  ALA A 133       5.413  -9.727 -17.954  1.00 97.81           C  
ATOM   1008  O   ALA A 133       4.874 -12.818 -18.154  1.00 97.81           O  
ATOM   1009  N   PRO A 134       6.796 -12.752 -16.972  1.00 98.31           N  
ATOM   1010  CA  PRO A 134       6.511 -13.976 -16.246  1.00 98.31           C  
ATOM   1011  C   PRO A 134       5.342 -13.750 -15.281  1.00 98.31           C  
ATOM   1012  CB  PRO A 134       7.816 -14.346 -15.535  1.00 98.31           C  
ATOM   1013  O   PRO A 134       5.018 -12.617 -14.910  1.00 98.31           O  
ATOM   1014  CG  PRO A 134       8.455 -12.986 -15.283  1.00 98.31           C  
ATOM   1015  CD  PRO A 134       8.053 -12.176 -16.513  1.00 98.31           C  
ATOM   1016  N   ARG A 135       4.724 -14.852 -14.842  1.00 98.50           N  
ATOM   1017  CA  ARG A 135       3.533 -14.832 -13.981  1.00 98.50           C  
ATOM   1018  C   ARG A 135       3.710 -13.935 -12.750  1.00 98.50           C  
ATOM   1019  CB  ARG A 135       3.166 -16.272 -13.586  1.00 98.50           C  
ATOM   1020  O   ARG A 135       2.823 -13.137 -12.476  1.00 98.50           O  
ATOM   1021  CG  ARG A 135       1.861 -16.320 -12.778  1.00 98.50           C  
ATOM   1022  CD  ARG A 135       1.455 -17.752 -12.414  1.00 98.50           C  
ATOM   1023  NE  ARG A 135       0.265 -17.765 -11.537  1.00 98.50           N  
ATOM   1024  NH1 ARG A 135      -1.370 -17.396 -13.123  1.00 98.50           N  
ATOM   1025  NH2 ARG A 135      -1.947 -17.519 -11.001  1.00 98.50           N  
ATOM   1026  CZ  ARG A 135      -0.997 -17.566 -11.888  1.00 98.50           C  
ATOM   1027  N   GLY A 136       4.850 -14.025 -12.061  1.00 98.62           N  
ATOM   1028  CA  GLY A 136       5.116 -13.228 -10.860  1.00 98.62           C  
ATOM   1029  C   GLY A 136       5.157 -11.716 -11.111  1.00 98.62           C  
ATOM   1030  O   GLY A 136       4.678 -10.956 -10.282  1.00 98.62           O  
ATOM   1031  N   ILE A 137       5.633 -11.263 -12.279  1.00 98.81           N  
ATOM   1032  CA  ILE A 137       5.673  -9.830 -12.628  1.00 98.81           C  
ATOM   1033  C   ILE A 137       4.269  -9.296 -12.914  1.00 98.81           C  
ATOM   1034  CB  ILE A 137       6.629  -9.584 -13.816  1.00 98.81           C  
ATOM   1035  O   ILE A 137       3.894  -8.242 -12.409  1.00 98.81           O  
ATOM   1036  CG1 ILE A 137       8.090  -9.932 -13.450  1.00 98.81           C  
ATOM   1037  CG2 ILE A 137       6.535  -8.143 -14.350  1.00 98.81           C  
ATOM   1038  CD1 ILE A 137       8.742  -9.068 -12.370  1.00 98.81           C  
ATOM   1039  N   LYS A 138       3.464 -10.050 -13.671  1.00 98.81           N  
ATOM   1040  CA  LYS A 138       2.050  -9.709 -13.892  1.00 98.81           C  
ATOM   1041  C   LYS A 138       1.264  -9.723 -12.577  1.00 98.81           C  
ATOM   1042  CB  LYS A 138       1.432 -10.683 -14.900  1.00 98.81           C  
ATOM   1043  O   LYS A 138       0.419  -8.861 -12.360  1.00 98.81           O  
ATOM   1044  CG  LYS A 138       2.038 -10.548 -16.302  1.00 98.81           C  
ATOM   1045  CD  LYS A 138       1.349 -11.529 -17.254  1.00 98.81           C  
ATOM   1046  CE  LYS A 138       1.949 -11.441 -18.660  1.00 98.81           C  
ATOM   1047  NZ  LYS A 138       1.309 -12.420 -19.565  1.00 98.81           N  
ATOM   1048  N   GLY A 139       1.572 -10.682 -11.705  1.00 98.81           N  
ATOM   1049  CA  GLY A 139       1.014 -10.796 -10.362  1.00 98.81           C  
ATOM   1050  C   GLY A 139       1.342  -9.594  -9.482  1.00 98.81           C  
ATOM   1051  O   GLY A 139       0.429  -9.001  -8.915  1.00 98.81           O  
ATOM   1052  N   ALA A 140       2.610  -9.172  -9.445  1.00 98.88           N  
ATOM   1053  CA  ALA A 140       3.027  -7.951  -8.761  1.00 98.88           C  
ATOM   1054  C   ALA A 140       2.272  -6.725  -9.289  1.00 98.88           C  
ATOM   1055  CB  ALA A 140       4.541  -7.766  -8.913  1.00 98.88           C  
ATOM   1056  O   ALA A 140       1.715  -5.984  -8.489  1.00 98.88           O  
ATOM   1057  N   MET A 141       2.177  -6.551 -10.616  1.00 98.88           N  
ATOM   1058  CA  MET A 141       1.432  -5.430 -11.210  1.00 98.88           C  
ATOM   1059  C   MET A 141      -0.030  -5.415 -10.761  1.00 98.88           C  
ATOM   1060  CB  MET A 141       1.482  -5.479 -12.745  1.00 98.88           C  
ATOM   1061  O   MET A 141      -0.534  -4.370 -10.363  1.00 98.88           O  
ATOM   1062  CG  MET A 141       2.842  -5.069 -13.298  1.00 98.88           C  
ATOM   1063  SD  MET A 141       2.977  -5.169 -15.097  1.00 98.88           S  
ATOM   1064  CE  MET A 141       3.344  -3.437 -15.467  1.00 98.88           C  
ATOM   1065  N   LEU A 142      -0.706  -6.569 -10.791  1.00 98.88           N  
ATOM   1066  CA  LEU A 142      -2.082  -6.682 -10.311  1.00 98.88           C  
ATOM   1067  C   LEU A 142      -2.186  -6.319  -8.822  1.00 98.88           C  
ATOM   1068  CB  LEU A 142      -2.600  -8.105 -10.590  1.00 98.88           C  
ATOM   1069  O   LEU A 142      -3.081  -5.571  -8.440  1.00 98.88           O  
ATOM   1070  CG  LEU A 142      -4.029  -8.366 -10.075  1.00 98.88           C  
ATOM   1071  CD1 LEU A 142      -5.054  -7.443 -10.736  1.00 98.88           C  
ATOM   1072  CD2 LEU A 142      -4.427  -9.812 -10.369  1.00 98.88           C  
ATOM   1073  N   SER A 143      -1.272  -6.825  -7.991  1.00 98.81           N  
ATOM   1074  CA  SER A 143      -1.243  -6.545  -6.554  1.00 98.81           C  
ATOM   1075  C   SER A 143      -1.035  -5.064  -6.236  1.00 98.81           C  
ATOM   1076  CB  SER A 143      -0.147  -7.366  -5.876  1.00 98.81           C  
ATOM   1077  O   SER A 143      -1.760  -4.544  -5.390  1.00 98.81           O  
ATOM   1078  OG  SER A 143      -0.468  -8.745  -5.919  1.00 98.81           O  
ATOM   1079  N   CYS A 144      -0.111  -4.382  -6.924  1.00 98.81           N  
ATOM   1080  CA  CYS A 144       0.092  -2.936  -6.786  1.00 98.81           C  
ATOM   1081  C   CYS A 144      -1.212  -2.179  -7.064  1.00 98.81           C  
ATOM   1082  CB  CYS A 144       1.185  -2.464  -7.755  1.00 98.81           C  
ATOM   1083  O   CYS A 144      -1.706  -1.448  -6.208  1.00 98.81           O  
ATOM   1084  SG  CYS A 144       2.804  -3.219  -7.448  1.00 98.81           S  
ATOM   1085  N   ILE A 145      -1.838  -2.448  -8.217  1.00 98.88           N  
ATOM   1086  CA  ILE A 145      -3.054  -1.741  -8.634  1.00 98.88           C  
ATOM   1087  C   ILE A 145      -4.194  -1.984  -7.642  1.00 98.88           C  
ATOM   1088  CB  ILE A 145      -3.458  -2.125 -10.075  1.00 98.88           C  
ATOM   1089  O   ILE A 145      -4.905  -1.048  -7.279  1.00 98.88           O  
ATOM   1090  CG1 ILE A 145      -2.345  -1.754 -11.080  1.00 98.88           C  
ATOM   1091  CG2 ILE A 145      -4.760  -1.392 -10.460  1.00 98.88           C  
ATOM   1092  CD1 ILE A 145      -2.522  -2.391 -12.463  1.00 98.88           C  
ATOM   1093  N   LEU A 146      -4.393  -3.219  -7.175  1.00 98.31           N  
ATOM   1094  CA  LEU A 146      -5.450  -3.517  -6.204  1.00 98.31           C  
ATOM   1095  C   LEU A 146      -5.196  -2.879  -4.831  1.00 98.31           C  
ATOM   1096  CB  LEU A 146      -5.639  -5.036  -6.078  1.00 98.31           C  
ATOM   1097  O   LEU A 146      -6.168  -2.482  -4.185  1.00 98.31           O  
ATOM   1098  CG  LEU A 146      -6.217  -5.717  -7.331  1.00 98.31           C  
ATOM   1099  CD1 LEU A 146      -6.321  -7.220  -7.072  1.00 98.31           C  
ATOM   1100  CD2 LEU A 146      -7.602  -5.194  -7.722  1.00 98.31           C  
ATOM   1101  N   SER A 147      -3.935  -2.748  -4.407  1.00 95.62           N  
ATOM   1102  CA  SER A 147      -3.582  -2.084  -3.148  1.00 95.62           C  
ATOM   1103  C   SER A 147      -3.889  -0.584  -3.195  1.00 95.62           C  
ATOM   1104  CB  SER A 147      -2.117  -2.326  -2.780  1.00 95.62           C  
ATOM   1105  O   SER A 147      -4.697  -0.112  -2.392  1.00 95.62           O  
ATOM   1106  OG  SER A 147      -1.873  -1.781  -1.495  1.00 95.62           O  
ATOM   1107  N   ASP A 148      -3.352   0.152  -4.174  1.00 94.88           N  
ATOM   1108  CA  ASP A 148      -3.512   1.617  -4.242  1.00 94.88           C  
ATOM   1109  C   ASP A 148      -4.948   2.039  -4.539  1.00 94.88           C  
ATOM   1110  CB  ASP A 148      -2.643   2.204  -5.354  1.00 94.88           C  
ATOM   1111  O   ASP A 148      -5.446   3.070  -4.074  1.00 94.88           O  
ATOM   1112  CG  ASP A 148      -1.152   2.026  -5.131  1.00 94.88           C  
ATOM   1113  OD1 ASP A 148      -0.772   1.738  -3.974  1.00 94.88           O  
ATOM   1114  OD2 ASP A 148      -0.457   2.114  -6.162  1.00 94.88           O  
ATOM   1115  N   THR A 149      -5.649   1.218  -5.322  1.00 95.44           N  
ATOM   1116  CA  THR A 149      -7.054   1.463  -5.639  1.00 95.44           C  
ATOM   1117  C   THR A 149      -7.995   1.000  -4.532  1.00 95.44           C  
ATOM   1118  CB  THR A 149      -7.475   0.850  -6.975  1.00 95.44           C  
ATOM   1119  O   THR A 149      -9.187   1.293  -4.613  1.00 95.44           O  
ATOM   1120  CG2 THR A 149      -6.655   1.345  -8.164  1.00 95.44           C  
ATOM   1121  OG1 THR A 149      -7.458  -0.555  -6.935  1.00 95.44           O  
ATOM   1122  N   LEU A 150      -7.512   0.291  -3.505  1.00 91.50           N  
ATOM   1123  CA  LEU A 150      -8.342  -0.375  -2.495  1.00 91.50           C  
ATOM   1124  C   LEU A 150      -9.454  -1.220  -3.138  1.00 91.50           C  
ATOM   1125  CB  LEU A 150      -8.875   0.645  -1.469  1.00 91.50           C  
ATOM   1126  O   LEU A 150     -10.634  -1.088  -2.795  1.00 91.50           O  
ATOM   1127  CG  LEU A 150      -7.793   1.408  -0.689  1.00 91.50           C  
ATOM   1128  CD1 LEU A 150      -8.478   2.445   0.204  1.00 91.50           C  
ATOM   1129  CD2 LEU A 150      -6.968   0.481   0.208  1.00 91.50           C  
ATOM   1130  N   GLU A 151      -9.073  -2.055  -4.112  1.00 94.50           N  
ATOM   1131  CA  GLU A 151     -10.001  -2.809  -4.967  1.00 94.50           C  
ATOM   1132  C   GLU A 151     -11.020  -1.858  -5.614  1.00 94.50           C  
ATOM   1133  CB  GLU A 151     -10.636  -3.946  -4.161  1.00 94.50           C  
ATOM   1134  O   GLU A 151     -12.240  -2.033  -5.559  1.00 94.50           O  
ATOM   1135  CG  GLU A 151     -11.395  -5.008  -4.973  1.00 94.50           C  
ATOM   1136  CD  GLU A 151     -12.414  -5.777  -4.111  1.00 94.50           C  
ATOM   1137  OE1 GLU A 151     -13.293  -6.440  -4.701  1.00 94.50           O  
ATOM   1138  OE2 GLU A 151     -12.415  -5.626  -2.861  1.00 94.50           O  
ATOM   1139  N   PHE A 152     -10.486  -0.797  -6.216  1.00 95.44           N  
ATOM   1140  CA  PHE A 152     -11.229   0.229  -6.941  1.00 95.44           C  
ATOM   1141  C   PHE A 152     -12.198   1.094  -6.122  1.00 95.44           C  
ATOM   1142  CB  PHE A 152     -11.929  -0.415  -8.134  1.00 95.44           C  
ATOM   1143  O   PHE A 152     -13.072   1.744  -6.706  1.00 95.44           O  
ATOM   1144  CG  PHE A 152     -11.172  -1.510  -8.849  1.00 95.44           C  
ATOM   1145  CD1 PHE A 152      -9.926  -1.242  -9.441  1.00 95.44           C  
ATOM   1146  CD2 PHE A 152     -11.709  -2.810  -8.894  1.00 95.44           C  
ATOM   1147  CE1 PHE A 152      -9.230  -2.270 -10.095  1.00 95.44           C  
ATOM   1148  CE2 PHE A 152     -11.043  -3.820  -9.600  1.00 95.44           C  
ATOM   1149  CZ  PHE A 152      -9.801  -3.551 -10.197  1.00 95.44           C  
ATOM   1150  N   ARG A 153     -12.077   1.098  -4.791  1.00 86.38           N  
ATOM   1151  CA  ARG A 153     -12.874   1.945  -3.886  1.00 86.38           C  
ATOM   1152  C   ARG A 153     -12.198   3.280  -3.576  1.00 86.38           C  
ATOM   1153  CB  ARG A 153     -13.204   1.179  -2.596  1.00 86.38           C  
ATOM   1154  O   ARG A 153     -12.871   4.220  -3.166  1.00 86.38           O  
ATOM   1155  CG  ARG A 153     -13.963  -0.129  -2.872  1.00 86.38           C  
ATOM   1156  CD  ARG A 153     -14.421  -0.777  -1.560  1.00 86.38           C  
ATOM   1157  NE  ARG A 153     -14.938  -2.146  -1.771  1.00 86.38           N  
ATOM   1158  NH1 ARG A 153     -12.939  -3.264  -1.553  1.00 86.38           N  
ATOM   1159  NH2 ARG A 153     -14.732  -4.412  -2.061  1.00 86.38           N  
ATOM   1160  CZ  ARG A 153     -14.214  -3.253  -1.780  1.00 86.38           C  
ATOM   1161  N   SER A 154     -10.888   3.384  -3.796  1.00 85.44           N  
ATOM   1162  CA  SER A 154     -10.142   4.628  -3.624  1.00 85.44           C  
ATOM   1163  C   SER A 154     -10.643   5.700  -4.601  1.00 85.44           C  
ATOM   1164  CB  SER A 154      -8.647   4.400  -3.850  1.00 85.44           C  
ATOM   1165  O   SER A 154     -10.820   5.398  -5.788  1.00 85.44           O  
ATOM   1166  OG  SER A 154      -7.971   5.635  -3.749  1.00 85.44           O  
ATOM   1167  N   PRO A 155     -10.799   6.966  -4.168  1.00 84.44           N  
ATOM   1168  CA  PRO A 155     -11.177   8.068  -5.054  1.00 84.44           C  
ATOM   1169  C   PRO A 155     -10.113   8.390  -6.115  1.00 84.44           C  
ATOM   1170  CB  PRO A 155     -11.406   9.260  -4.119  1.00 84.44           C  
ATOM   1171  O   PRO A 155     -10.405   9.130  -7.052  1.00 84.44           O  
ATOM   1172  CG  PRO A 155     -10.463   8.976  -2.951  1.00 84.44           C  
ATOM   1173  CD  PRO A 155     -10.554   7.460  -2.819  1.00 84.44           C  
ATOM   1174  N   THR A 156      -8.888   7.865  -5.981  1.00 89.50           N  
ATOM   1175  CA  THR A 156      -7.826   8.005  -6.991  1.00 89.50           C  
ATOM   1176  C   THR A 156      -8.007   7.048  -8.169  1.00 89.50           C  
ATOM   1177  CB  THR A 156      -6.429   7.790  -6.381  1.00 89.50           C  
ATOM   1178  O   THR A 156      -7.423   7.277  -9.225  1.00 89.50           O  
ATOM   1179  CG2 THR A 156      -6.148   8.766  -5.237  1.00 89.50           C  
ATOM   1180  OG1 THR A 156      -6.314   6.484  -5.865  1.00 89.50           O  
ATOM   1181  N   THR A 157      -8.830   6.002  -8.011  1.00 95.81           N  
ATOM   1182  CA  THR A 157      -9.056   4.965  -9.025  1.00 95.81           C  
ATOM   1183  C   THR A 157      -9.569   5.561 -10.329  1.00 95.81           C  
ATOM   1184  CB  THR A 157     -10.061   3.909  -8.556  1.00 95.81           C  
ATOM   1185  O   THR A 157     -10.637   6.174 -10.368  1.00 95.81           O  
ATOM   1186  CG2 THR A 157     -10.103   2.732  -9.531  1.00 95.81           C  
ATOM   1187  OG1 THR A 157      -9.706   3.400  -7.295  1.00 95.81           O  
ATOM   1188  N   THR A 158      -8.869   5.296 -11.432  1.00 98.38           N  
ATOM   1189  CA  THR A 158      -9.354   5.639 -12.771  1.00 98.38           C  
ATOM   1190  C   THR A 158      -9.969   4.431 -13.480  1.00 98.38           C  
ATOM   1191  CB  THR A 158      -8.264   6.296 -13.627  1.00 98.38           C  
ATOM   1192  O   THR A 158      -9.739   3.272 -13.130  1.00 98.38           O  
ATOM   1193  CG2 THR A 158      -7.489   7.390 -12.891  1.00 98.38           C  
ATOM   1194  OG1 THR A 158      -7.375   5.325 -14.111  1.00 98.38           O  
ATOM   1195  N   ALA A 159     -10.742   4.690 -14.540  1.00 98.62           N  
ATOM   1196  CA  ALA A 159     -11.245   3.627 -15.413  1.00 98.62           C  
ATOM   1197  C   ALA A 159     -10.108   2.819 -16.066  1.00 98.62           C  
ATOM   1198  CB  ALA A 159     -12.150   4.262 -16.476  1.00 98.62           C  
ATOM   1199  O   ALA A 159     -10.290   1.640 -16.364  1.00 98.62           O  
ATOM   1200  N   HIS A 160      -8.942   3.443 -16.268  1.00 98.75           N  
ATOM   1201  CA  HIS A 160      -7.773   2.786 -16.847  1.00 98.75           C  
ATOM   1202  C   HIS A 160      -7.129   1.807 -15.865  1.00 98.75           C  
ATOM   1203  CB  HIS A 160      -6.782   3.848 -17.326  1.00 98.75           C  
ATOM   1204  O   HIS A 160      -6.873   0.668 -16.243  1.00 98.75           O  
ATOM   1205  CG  HIS A 160      -5.656   3.243 -18.115  1.00 98.75           C  
ATOM   1206  CD2 HIS A 160      -4.335   3.316 -17.797  1.00 98.75           C  
ATOM   1207  ND1 HIS A 160      -5.809   2.510 -19.293  1.00 98.75           N  
ATOM   1208  CE1 HIS A 160      -4.567   2.145 -19.646  1.00 98.75           C  
ATOM   1209  NE2 HIS A 160      -3.666   2.623 -18.777  1.00 98.75           N  
ATOM   1210  N   ASP A 161      -6.971   2.195 -14.594  1.00 98.81           N  
ATOM   1211  CA  ASP A 161      -6.462   1.298 -13.543  1.00 98.81           C  
ATOM   1212  C   ASP A 161      -7.315   0.028 -13.443  1.00 98.81           C  
ATOM   1213  CB  ASP A 161      -6.458   2.007 -12.180  1.00 98.81           C  
ATOM   1214  O   ASP A 161      -6.798  -1.090 -13.461  1.00 98.81           O  
ATOM   1215  CG  ASP A 161      -5.583   3.254 -12.174  1.00 98.81           C  
ATOM   1216  OD1 ASP A 161      -4.351   3.129 -12.320  1.00 98.81           O  
ATOM   1217  OD2 ASP A 161      -6.159   4.362 -12.065  1.00 98.81           O  
ATOM   1218  N   ARG A 162      -8.645   0.198 -13.431  1.00 98.81           N  
ATOM   1219  CA  ARG A 162      -9.592  -0.922 -13.431  1.00 98.81           C  
ATOM   1220  C   ARG A 162      -9.420  -1.819 -14.655  1.00 98.81           C  
ATOM   1221  CB  ARG A 162     -11.022  -0.386 -13.296  1.00 98.81           C  
ATOM   1222  O   ARG A 162      -9.311  -3.031 -14.500  1.00 98.81           O  
ATOM   1223  CG  ARG A 162     -12.040  -1.535 -13.269  1.00 98.81           C  
ATOM   1224  CD  ARG A 162     -13.478  -1.021 -13.179  1.00 98.81           C  
ATOM   1225  NE  ARG A 162     -13.758  -0.344 -11.896  1.00 98.81           N  
ATOM   1226  NH1 ARG A 162     -14.173  -2.244 -10.689  1.00 98.81           N  
ATOM   1227  NH2 ARG A 162     -14.458  -0.239  -9.736  1.00 98.81           N  
ATOM   1228  CZ  ARG A 162     -14.119  -0.945 -10.778  1.00 98.81           C  
ATOM   1229  N   ALA A 163      -9.368  -1.241 -15.855  1.00 98.81           N  
ATOM   1230  CA  ALA A 163      -9.236  -2.011 -17.090  1.00 98.81           C  
ATOM   1231  C   ALA A 163      -7.920  -2.810 -17.144  1.00 98.81           C  
ATOM   1232  CB  ALA A 163      -9.349  -1.044 -18.273  1.00 98.81           C  
ATOM   1233  O   ALA A 163      -7.909  -3.960 -17.589  1.00 98.81           O  
ATOM   1234  N   VAL A 164      -6.815  -2.224 -16.671  1.00 98.75           N  
ATOM   1235  CA  VAL A 164      -5.516  -2.904 -16.589  1.00 98.75           C  
ATOM   1236  C   VAL A 164      -5.563  -4.048 -15.576  1.00 98.75           C  
ATOM   1237  CB  VAL A 164      -4.387  -1.900 -16.279  1.00 98.75           C  
ATOM   1238  O   VAL A 164      -5.160  -5.163 -15.911  1.00 98.75           O  
ATOM   1239  CG1 VAL A 164      -3.060  -2.613 -16.001  1.00 98.75           C  
ATOM   1240  CG2 VAL A 164      -4.163  -0.974 -17.483  1.00 98.75           C  
ATOM   1241  N   ALA A 165      -6.102  -3.816 -14.377  1.00 98.88           N  
ATOM   1242  CA  ALA A 165      -6.245  -4.857 -13.361  1.00 98.88           C  
ATOM   1243  C   ALA A 165      -7.131  -6.020 -13.836  1.00 98.88           C  
ATOM   1244  CB  ALA A 165      -6.803  -4.223 -12.088  1.00 98.88           C  
ATOM   1245  O   ALA A 165      -6.744  -7.177 -13.700  1.00 98.88           O  
ATOM   1246  N   GLU A 166      -8.281  -5.736 -14.454  1.00 98.81           N  
ATOM   1247  CA  GLU A 166      -9.179  -6.760 -15.008  1.00 98.81           C  
ATOM   1248  C   GLU A 166      -8.494  -7.591 -16.103  1.00 98.81           C  
ATOM   1249  CB  GLU A 166     -10.456  -6.091 -15.547  1.00 98.81           C  
ATOM   1250  O   GLU A 166      -8.618  -8.818 -16.122  1.00 98.81           O  
ATOM   1251  CG  GLU A 166     -11.393  -5.626 -14.415  1.00 98.81           C  
ATOM   1252  CD  GLU A 166     -12.584  -4.774 -14.894  1.00 98.81           C  
ATOM   1253  OE1 GLU A 166     -13.389  -4.363 -14.020  1.00 98.81           O  
ATOM   1254  OE2 GLU A 166     -12.693  -4.501 -16.113  1.00 98.81           O  
ATOM   1255  N   LYS A 167      -7.706  -6.953 -16.978  1.00 98.56           N  
ATOM   1256  CA  LYS A 167      -6.927  -7.648 -18.012  1.00 98.56           C  
ATOM   1257  C   LYS A 167      -5.844  -8.548 -17.409  1.00 98.56           C  
ATOM   1258  CB  LYS A 167      -6.338  -6.605 -18.972  1.00 98.56           C  
ATOM   1259  O   LYS A 167      -5.706  -9.694 -17.836  1.00 98.56           O  
ATOM   1260  CG  LYS A 167      -5.593  -7.248 -20.151  1.00 98.56           C  
ATOM   1261  CD  LYS A 167      -4.968  -6.164 -21.035  1.00 98.56           C  
ATOM   1262  CE  LYS A 167      -4.154  -6.803 -22.165  1.00 98.56           C  
ATOM   1263  NZ  LYS A 167      -3.353  -5.783 -22.888  1.00 98.56           N  
ATOM   1264  N   LEU A 168      -5.089  -8.047 -16.430  1.00 98.69           N  
ATOM   1265  CA  LEU A 168      -4.058  -8.819 -15.728  1.00 98.69           C  
ATOM   1266  C   LEU A 168      -4.668 -10.004 -14.973  1.00 98.69           C  
ATOM   1267  CB  LEU A 168      -3.303  -7.903 -14.748  1.00 98.69           C  
ATOM   1268  O   LEU A 168      -4.158 -11.118 -15.061  1.00 98.69           O  
ATOM   1269  CG  LEU A 168      -2.325  -6.916 -15.409  1.00 98.69           C  
ATOM   1270  CD1 LEU A 168      -1.888  -5.876 -14.381  1.00 98.69           C  
ATOM   1271  CD2 LEU A 168      -1.070  -7.626 -15.926  1.00 98.69           C  
ATOM   1272  N   ALA A 169      -5.781  -9.787 -14.273  1.00 98.75           N  
ATOM   1273  CA  ALA A 169      -6.484 -10.832 -13.541  1.00 98.75           C  
ATOM   1274  C   ALA A 169      -7.011 -11.931 -14.473  1.00 98.75           C  
ATOM   1275  CB  ALA A 169      -7.611 -10.180 -12.743  1.00 98.75           C  
ATOM   1276  O   ALA A 169      -6.828 -13.113 -14.181  1.00 98.75           O  
ATOM   1277  N   ALA A 170      -7.585 -11.559 -15.622  1.00 98.56           N  
ATOM   1278  CA  ALA A 170      -8.045 -12.516 -16.626  1.00 98.56           C  
ATOM   1279  C   ALA A 170      -6.896 -13.378 -17.182  1.00 98.56           C  
ATOM   1280  CB  ALA A 170      -8.763 -11.747 -17.741  1.00 98.56           C  
ATOM   1281  O   ALA A 170      -7.047 -14.592 -17.301  1.00 98.56           O  
ATOM   1282  N   ASP A 171      -5.742 -12.773 -17.475  1.00 97.81           N  
ATOM   1283  CA  ASP A 171      -4.532 -13.481 -17.927  1.00 97.81           C  
ATOM   1284  C   ASP A 171      -3.984 -14.428 -16.842  1.00 97.81           C  
ATOM   1285  CB  ASP A 171      -3.507 -12.407 -18.331  1.00 97.81           C  
ATOM   1286  O   ASP A 171      -3.603 -15.570 -17.101  1.00 97.81           O  
ATOM   1287  CG  ASP A 171      -2.208 -12.918 -18.963  1.00 97.81           C  
ATOM   1288  OD1 ASP A 171      -2.072 -14.109 -19.303  1.00 97.81           O  
ATOM   1289  OD2 ASP A 171      -1.300 -12.077 -19.154  1.00 97.81           O  
ATOM   1290  N   LEU A 172      -4.008 -13.989 -15.582  1.00 98.38           N  
ATOM   1291  CA  LEU A 172      -3.534 -14.776 -14.446  1.00 98.38           C  
ATOM   1292  C   LEU A 172      -4.523 -15.853 -13.976  1.00 98.38           C  
ATOM   1293  CB  LEU A 172      -3.180 -13.815 -13.302  1.00 98.38           C  
ATOM   1294  O   LEU A 172      -4.112 -16.728 -13.201  1.00 98.38           O  
ATOM   1295  CG  LEU A 172      -1.945 -12.943 -13.577  1.00 98.38           C  
ATOM   1296  CD1 LEU A 172      -1.871 -11.838 -12.530  1.00 98.38           C  
ATOM   1297  CD2 LEU A 172      -0.663 -13.774 -13.501  1.00 98.38           C  
ATOM   1298  N   GLY A 173      -5.785 -15.798 -14.413  1.00 98.25           N  
ATOM   1299  CA  GLY A 173      -6.874 -16.631 -13.900  1.00 98.25           C  
ATOM   1300  C   GLY A 173      -7.214 -16.331 -12.436  1.00 98.25           C  
ATOM   1301  O   GLY A 173      -7.492 -17.255 -11.676  1.00 98.25           O  
ATOM   1302  N   VAL A 174      -7.120 -15.064 -12.028  1.00 98.50           N  
ATOM   1303  CA  VAL A 174      -7.341 -14.598 -10.650  1.00 98.50           C  
ATOM   1304  C   VAL A 174      -8.730 -13.981 -10.518  1.00 98.50           C  
ATOM   1305  CB  VAL A 174      -6.244 -13.597 -10.238  1.00 98.50           C  
ATOM   1306  O   VAL A 174      -9.120 -13.142 -11.327  1.00 98.50           O  
ATOM   1307  CG1 VAL A 174      -6.520 -12.902  -8.902  1.00 98.50           C  
ATOM   1308  CG2 VAL A 174      -4.897 -14.313 -10.099  1.00 98.50           C  
ATOM   1309  N   ASP A 175      -9.459 -14.359  -9.468  1.00 98.50           N  
ATOM   1310  CA  ASP A 175     -10.668 -13.654  -9.042  1.00 98.50           C  
ATOM   1311  C   ASP A 175     -10.270 -12.421  -8.218  1.00 98.50           C  
ATOM   1312  CB  ASP A 175     -11.577 -14.604  -8.255  1.00 98.50           C  
ATOM   1313  O   ASP A 175      -9.672 -12.553  -7.149  1.00 98.50           O  
ATOM   1314  CG  ASP A 175     -12.858 -13.886  -7.828  1.00 98.50           C  
ATOM   1315  OD1 ASP A 175     -12.967 -13.524  -6.636  1.00 98.50           O  
ATOM   1316  OD2 ASP A 175     -13.704 -13.659  -8.720  1.00 98.50           O  
ATOM   1317  N   ILE A 176     -10.554 -11.221  -8.739  1.00 98.31           N  
ATOM   1318  CA  ILE A 176     -10.138  -9.961  -8.103  1.00 98.31           C  
ATOM   1319  C   ILE A 176     -10.705  -9.824  -6.682  1.00 98.31           C  
ATOM   1320  CB  ILE A 176     -10.441  -8.725  -8.987  1.00 98.31           C  
ATOM   1321  O   ILE A 176      -9.903  -9.561  -5.788  1.00 98.31           O  
ATOM   1322  CG1 ILE A 176      -9.454  -8.675 -10.168  1.00 98.31           C  
ATOM   1323  CG2 ILE A 176     -10.370  -7.430  -8.154  1.00 98.31           C  
ATOM   1324  CD1 ILE A 176      -9.838  -7.668 -11.261  1.00 98.31           C  
ATOM   1325  N   PRO A 177     -12.018 -10.010  -6.431  1.00 95.44           N  
ATOM   1326  CA  PRO A 177     -12.560  -9.859  -5.082  1.00 95.44           C  
ATOM   1327  C   PRO A 177     -11.921 -10.806  -4.063  1.00 95.44           C  
ATOM   1328  CB  PRO A 177     -14.066 -10.102  -5.213  1.00 95.44           C  
ATOM   1329  O   PRO A 177     -11.555 -10.372  -2.971  1.00 95.44           O  
ATOM   1330  CG  PRO A 177     -14.359  -9.701  -6.654  1.00 95.44           C  
ATOM   1331  CD  PRO A 177     -13.108 -10.173  -7.386  1.00 95.44           C  
ATOM   1332  N   ALA A 178     -11.741 -12.086  -4.412  1.00 96.00           N  
ATOM   1333  CA  ALA A 178     -11.081 -13.045  -3.530  1.00 96.00           C  
ATOM   1334  C   ALA A 178      -9.623 -12.652  -3.252  1.00 96.00           C  
ATOM   1335  CB  ALA A 178     -11.176 -14.442  -4.149  1.00 96.00           C  
ATOM   1336  O   ALA A 178      -9.202 -12.623  -2.097  1.00 96.00           O  
ATOM   1337  N   PHE A 179      -8.868 -12.284  -4.290  1.00 97.56           N  
ATOM   1338  CA  PHE A 179      -7.463 -11.923  -4.129  1.00 97.56           C  
ATOM   1339  C   PHE A 179      -7.273 -10.607  -3.363  1.00 97.56           C  
ATOM   1340  CB  PHE A 179      -6.801 -11.875  -5.509  1.00 97.56           C  
ATOM   1341  O   PHE A 179      -6.407 -10.517  -2.496  1.00 97.56           O  
ATOM   1342  CG  PHE A 179      -5.310 -11.609  -5.460  1.00 97.56           C  
ATOM   1343  CD1 PHE A 179      -4.743 -10.570  -6.221  1.00 97.56           C  
ATOM   1344  CD2 PHE A 179      -4.486 -12.411  -4.648  1.00 97.56           C  
ATOM   1345  CE1 PHE A 179      -3.358 -10.328  -6.164  1.00 97.56           C  
ATOM   1346  CE2 PHE A 179      -3.108 -12.163  -4.580  1.00 97.56           C  
ATOM   1347  CZ  PHE A 179      -2.546 -11.124  -5.335  1.00 97.56           C  
ATOM   1348  N   ALA A 180      -8.113  -9.602  -3.615  1.00 94.12           N  
ATOM   1349  CA  ALA A 180      -8.114  -8.357  -2.854  1.00 94.12           C  
ATOM   1350  C   ALA A 180      -8.421  -8.597  -1.369  1.00 94.12           C  
ATOM   1351  CB  ALA A 180      -9.125  -7.395  -3.480  1.00 94.12           C  
ATOM   1352  O   ALA A 180      -7.773  -8.006  -0.507  1.00 94.12           O  
ATOM   1353  N   ALA A 181      -9.347  -9.509  -1.053  1.00 88.94           N  
ATOM   1354  CA  ALA A 181      -9.616  -9.893   0.328  1.00 88.94           C  
ATOM   1355  C   ALA A 181      -8.383 -10.514   1.010  1.00 88.94           C  
ATOM   1356  CB  ALA A 181     -10.826 -10.833   0.362  1.00 88.94           C  
ATOM   1357  O   ALA A 181      -8.114 -10.197   2.169  1.00 88.94           O  
ATOM   1358  N   GLU A 182      -7.604 -11.343   0.305  1.00 93.06           N  
ATOM   1359  CA  GLU A 182      -6.333 -11.874   0.821  1.00 93.06           C  
ATOM   1360  C   GLU A 182      -5.292 -10.763   1.059  1.00 93.06           C  
ATOM   1361  CB  GLU A 182      -5.754 -12.946  -0.118  1.00 93.06           C  
ATOM   1362  O   GLU A 182      -4.676 -10.731   2.128  1.00 93.06           O  
ATOM   1363  CG  GLU A 182      -6.584 -14.235  -0.199  1.00 93.06           C  
ATOM   1364  CD  GLU A 182      -5.973 -15.241  -1.192  1.00 93.06           C  
ATOM   1365  OE1 GLU A 182      -6.701 -15.685  -2.109  1.00 93.06           O  
ATOM   1366  OE2 GLU A 182      -4.778 -15.590  -1.026  1.00 93.06           O  
ATOM   1367  N   LEU A 183      -5.138  -9.817   0.118  1.00 92.56           N  
ATOM   1368  CA  LEU A 183      -4.242  -8.657   0.264  1.00 92.56           C  
ATOM   1369  C   LEU A 183      -4.601  -7.833   1.508  1.00 92.56           C  
ATOM   1370  CB  LEU A 183      -4.309  -7.756  -0.992  1.00 92.56           C  
ATOM   1371  O   LEU A 183      -3.762  -7.572   2.370  1.00 92.56           O  
ATOM   1372  CG  LEU A 183      -3.743  -8.357  -2.289  1.00 92.56           C  
ATOM   1373  CD1 LEU A 183      -4.015  -7.436  -3.481  1.00 92.56           C  
ATOM   1374  CD2 LEU A 183      -2.233  -8.548  -2.213  1.00 92.56           C  
ATOM   1375  N   PHE A 184      -5.877  -7.485   1.651  1.00 88.88           N  
ATOM   1376  CA  PHE A 184      -6.374  -6.663   2.751  1.00 88.88           C  
ATOM   1377  C   PHE A 184      -6.326  -7.367   4.102  1.00 88.88           C  
ATOM   1378  CB  PHE A 184      -7.801  -6.239   2.402  1.00 88.88           C  
ATOM   1379  O   PHE A 184      -6.055  -6.716   5.116  1.00 88.88           O  
ATOM   1380  CG  PHE A 184      -7.927  -5.317   1.201  1.00 88.88           C  
ATOM   1381  CD1 PHE A 184      -6.825  -4.595   0.685  1.00 88.88           C  
ATOM   1382  CD2 PHE A 184      -9.168  -5.253   0.543  1.00 88.88           C  
ATOM   1383  CE1 PHE A 184      -6.957  -3.864  -0.503  1.00 88.88           C  
ATOM   1384  CE2 PHE A 184      -9.299  -4.520  -0.647  1.00 88.88           C  
ATOM   1385  CZ  PHE A 184      -8.185  -3.848  -1.175  1.00 88.88           C  
ATOM   1386  N   ALA A 185      -6.536  -8.684   4.124  1.00 85.44           N  
ATOM   1387  CA  ALA A 185      -6.324  -9.492   5.315  1.00 85.44           C  
ATOM   1388  C   ALA A 185      -4.851  -9.465   5.744  1.00 85.44           C  
ATOM   1389  CB  ALA A 185      -6.820 -10.916   5.049  1.00 85.44           C  
ATOM   1390  O   ALA A 185      -4.578  -9.250   6.921  1.00 85.44           O  
ATOM   1391  N   ALA A 186      -3.908  -9.594   4.803  1.00 88.56           N  
ATOM   1392  CA  ALA A 186      -2.481  -9.478   5.097  1.00 88.56           C  
ATOM   1393  C   ALA A 186      -2.097  -8.064   5.569  1.00 88.56           C  
ATOM   1394  CB  ALA A 186      -1.685  -9.902   3.859  1.00 88.56           C  
ATOM   1395  O   ALA A 186      -1.363  -7.916   6.544  1.00 88.56           O  
ATOM   1396  N   LYS A 187      -2.635  -7.011   4.938  1.00 83.81           N  
ATOM   1397  CA  LYS A 187      -2.431  -5.606   5.346  1.00 83.81           C  
ATOM   1398  C   LYS A 187      -2.920  -5.327   6.763  1.00 83.81           C  
ATOM   1399  CB  LYS A 187      -3.177  -4.686   4.367  1.00 83.81           C  
ATOM   1400  O   LYS A 187      -2.308  -4.556   7.493  1.00 83.81           O  
ATOM   1401  CG  LYS A 187      -2.732  -3.218   4.498  1.00 83.81           C  
ATOM   1402  CD  LYS A 187      -3.349  -2.393   3.363  1.00 83.81           C  
ATOM   1403  CE  LYS A 187      -2.755  -0.985   3.249  1.00 83.81           C  
ATOM   1404  NZ  LYS A 187      -2.890  -0.486   1.852  1.00 83.81           N  
ATOM   1405  N   SER A 188      -4.034  -5.954   7.127  1.00 81.00           N  
ATOM   1406  CA  SER A 188      -4.685  -5.812   8.428  1.00 81.00           C  
ATOM   1407  C   SER A 188      -4.210  -6.851   9.444  1.00 81.00           C  
ATOM   1408  CB  SER A 188      -6.199  -5.894   8.259  1.00 81.00           C  
ATOM   1409  O   SER A 188      -4.822  -6.979  10.506  1.00 81.00           O  
ATOM   1410  OG  SER A 188      -6.655  -4.919   7.333  1.00 81.00           O  
ATOM   1411  N   ASP A 189      -3.156  -7.612   9.129  1.00 80.44           N  
ATOM   1412  CA  ASP A 189      -2.635  -8.620  10.036  1.00 80.44           C  
ATOM   1413  C   ASP A 189      -2.024  -7.960  11.273  1.00 80.44           C  
ATOM   1414  CB  ASP A 189      -1.652  -9.582   9.359  1.00 80.44           C  
ATOM   1415  O   ASP A 189      -0.962  -7.336  11.256  1.00 80.44           O  
ATOM   1416  CG  ASP A 189      -1.270 -10.739  10.296  1.00 80.44           C  
ATOM   1417  OD1 ASP A 189      -1.885 -10.845  11.389  1.00 80.44           O  
ATOM   1418  OD2 ASP A 189      -0.378 -11.523   9.906  1.00 80.44           O  
ATOM   1419  N   VAL A 190      -2.743  -8.123  12.374  1.00 78.88           N  
ATOM   1420  CA  VAL A 190      -2.387  -7.624  13.693  1.00 78.88           C  
ATOM   1421  C   VAL A 190      -1.934  -8.745  14.631  1.00 78.88           C  
ATOM   1422  CB  VAL A 190      -3.554  -6.828  14.284  1.00 78.88           C  
ATOM   1423  O   VAL A 190      -1.848  -8.537  15.844  1.00 78.88           O  
ATOM   1424  CG1 VAL A 190      -3.740  -5.473  13.595  1.00 78.88           C  
ATOM   1425  CG2 VAL A 190      -4.865  -7.621  14.284  1.00 78.88           C  
ATOM   1426  N   SER A 191      -1.676  -9.954  14.120  1.00 79.44           N  
ATOM   1427  CA  SER A 191      -1.372 -11.128  14.949  1.00 79.44           C  
ATOM   1428  C   SER A 191      -0.107 -10.963  15.790  1.00 79.44           C  
ATOM   1429  CB  SER A 191      -1.239 -12.380  14.075  1.00 79.44           C  
ATOM   1430  O   SER A 191       0.029 -11.610  16.825  1.00 79.44           O  
ATOM   1431  OG  SER A 191      -0.011 -12.396  13.374  1.00 79.44           O  
ATOM   1432  N   ALA A 192       0.820 -10.106  15.354  1.00 82.25           N  
ATOM   1433  CA  ALA A 192       2.050  -9.806  16.080  1.00 82.25           C  
ATOM   1434  C   ALA A 192       1.825  -8.934  17.329  1.00 82.25           C  
ATOM   1435  CB  ALA A 192       3.025  -9.141  15.103  1.00 82.25           C  
ATOM   1436  O   ALA A 192       2.678  -8.923  18.213  1.00 82.25           O  
ATOM   1437  N   PHE A 193       0.697  -8.223  17.413  1.00 86.31           N  
ATOM   1438  CA  PHE A 193       0.386  -7.330  18.525  1.00 86.31           C  
ATOM   1439  C   PHE A 193      -0.481  -8.031  19.568  1.00 86.31           C  
ATOM   1440  CB  PHE A 193      -0.315  -6.072  18.008  1.00 86.31           C  
ATOM   1441  O   PHE A 193      -1.503  -8.654  19.253  1.00 86.31           O  
ATOM   1442  CG  PHE A 193       0.493  -5.272  17.007  1.00 86.31           C  
ATOM   1443  CD1 PHE A 193       1.499  -4.393  17.449  1.00 86.31           C  
ATOM   1444  CD2 PHE A 193       0.253  -5.421  15.629  1.00 86.31           C  
ATOM   1445  CE1 PHE A 193       2.253  -3.661  16.515  1.00 86.31           C  
ATOM   1446  CE2 PHE A 193       1.010  -4.696  14.693  1.00 86.31           C  
ATOM   1447  CZ  PHE A 193       2.009  -3.813  15.137  1.00 86.31           C  
ATOM   1448  N   SER A 194      -0.118  -7.867  20.835  1.00 93.12           N  
ATOM   1449  CA  SER A 194      -0.974  -8.220  21.964  1.00 93.12           C  
ATOM   1450  C   SER A 194      -2.239  -7.354  21.996  1.00 93.12           C  
ATOM   1451  CB  SER A 194      -0.200  -8.086  23.278  1.00 93.12           C  
ATOM   1452  O   SER A 194      -2.271  -6.243  21.468  1.00 93.12           O  
ATOM   1453  OG  SER A 194       0.135  -6.739  23.521  1.00 93.12           O  
ATOM   1454  N   ASP A 195      -3.294  -7.835  22.657  1.00 95.19           N  
ATOM   1455  CA  ASP A 195      -4.536  -7.063  22.817  1.00 95.19           C  
ATOM   1456  C   ASP A 195      -4.285  -5.716  23.508  1.00 95.19           C  
ATOM   1457  CB  ASP A 195      -5.546  -7.878  23.639  1.00 95.19           C  
ATOM   1458  O   ASP A 195      -4.863  -4.701  23.132  1.00 95.19           O  
ATOM   1459  CG  ASP A 195      -6.128  -9.079  22.891  1.00 95.19           C  
ATOM   1460  OD1 ASP A 195      -5.970  -9.180  21.655  1.00 95.19           O  
ATOM   1461  OD2 ASP A 195      -6.748  -9.932  23.550  1.00 95.19           O  
ATOM   1462  N   ALA A 196      -3.374  -5.690  24.482  1.00 94.50           N  
ATOM   1463  CA  ALA A 196      -2.986  -4.474  25.182  1.00 94.50           C  
ATOM   1464  C   ALA A 196      -2.286  -3.464  24.255  1.00 94.50           C  
ATOM   1465  CB  ALA A 196      -2.105  -4.886  26.365  1.00 94.50           C  
ATOM   1466  O   ALA A 196      -2.542  -2.267  24.358  1.00 94.50           O  
ATOM   1467  N   GLU A 197      -1.434  -3.920  23.333  1.00 91.44           N  
ATOM   1468  CA  GLU A 197      -0.823  -3.055  22.315  1.00 91.44           C  
ATOM   1469  C   GLU A 197      -1.870  -2.544  21.322  1.00 91.44           C  
ATOM   1470  CB  GLU A 197       0.294  -3.804  21.578  1.00 91.44           C  
ATOM   1471  O   GLU A 197      -1.898  -1.349  21.034  1.00 91.44           O  
ATOM   1472  CG  GLU A 197       1.537  -3.983  22.463  1.00 91.44           C  
ATOM   1473  CD  GLU A 197       2.468  -5.076  21.930  1.00 91.44           C  
ATOM   1474  OE1 GLU A 197       3.694  -4.849  21.908  1.00 91.44           O  
ATOM   1475  OE2 GLU A 197       1.932  -6.168  21.621  1.00 91.44           O  
ATOM   1476  N   LEU A 198      -2.789  -3.403  20.867  1.00 93.00           N  
ATOM   1477  CA  LEU A 198      -3.879  -3.004  19.970  1.00 93.00           C  
ATOM   1478  C   LEU A 198      -4.787  -1.943  20.583  1.00 93.00           C  
ATOM   1479  CB  LEU A 198      -4.721  -4.231  19.575  1.00 93.00           C  
ATOM   1480  O   LEU A 198      -5.102  -0.945  19.938  1.00 93.00           O  
ATOM   1481  CG  LEU A 198      -4.021  -5.242  18.660  1.00 93.00           C  
ATOM   1482  CD1 LEU A 198      -5.024  -6.292  18.196  1.00 93.00           C  
ATOM   1483  CD2 LEU A 198      -3.445  -4.550  17.437  1.00 93.00           C  
ATOM   1484  N   LEU A 199      -5.165  -2.115  21.849  1.00 96.00           N  
ATOM   1485  CA  LEU A 199      -5.997  -1.153  22.568  1.00 96.00           C  
ATOM   1486  C   LEU A 199      -5.299   0.201  22.763  1.00 96.00           C  
ATOM   1487  CB  LEU A 199      -6.416  -1.764  23.917  1.00 96.00           C  
ATOM   1488  O   LEU A 199      -5.980   1.187  23.038  1.00 96.00           O  
ATOM   1489  CG  LEU A 199      -7.420  -2.927  23.795  1.00 96.00           C  
ATOM   1490  CD1 LEU A 199      -7.533  -3.650  25.137  1.00 96.00           C  
ATOM   1491  CD2 LEU A 199      -8.819  -2.460  23.390  1.00 96.00           C  
ATOM   1492  N   ARG A 200      -3.972   0.277  22.608  1.00 91.62           N  
ATOM   1493  CA  ARG A 200      -3.189   1.512  22.765  1.00 91.62           C  
ATOM   1494  C   ARG A 200      -2.729   2.131  21.450  1.00 91.62           C  
ATOM   1495  CB  ARG A 200      -1.998   1.237  23.688  1.00 91.62           C  
ATOM   1496  O   ARG A 200      -2.500   3.340  21.435  1.00 91.62           O  
ATOM   1497  CG  ARG A 200      -2.491   0.916  25.101  1.00 91.62           C  
ATOM   1498  CD  ARG A 200      -1.322   0.778  26.072  1.00 91.62           C  
ATOM   1499  NE  ARG A 200      -1.814   0.522  27.432  1.00 91.62           N  
ATOM   1500  NH1 ARG A 200      -1.152  -1.668  27.750  1.00 91.62           N  
ATOM   1501  NH2 ARG A 200      -2.190  -0.537  29.352  1.00 91.62           N  
ATOM   1502  CZ  ARG A 200      -1.708  -0.567  28.157  1.00 91.62           C  
ATOM   1503  N   MET A 201      -2.636   1.331  20.387  1.00 86.44           N  
ATOM   1504  CA  MET A 201      -1.983   1.658  19.115  1.00 86.44           C  
ATOM   1505  C   MET A 201      -2.373   3.029  18.558  1.00 86.44           C  
ATOM   1506  CB  MET A 201      -2.312   0.557  18.101  1.00 86.44           C  
ATOM   1507  O   MET A 201      -1.504   3.877  18.377  1.00 86.44           O  
ATOM   1508  CG  MET A 201      -1.495   0.706  16.812  1.00 86.44           C  
ATOM   1509  SD  MET A 201      -2.056  -0.289  15.408  1.00 86.44           S  
ATOM   1510  CE  MET A 201      -2.555  -1.811  16.227  1.00 86.44           C  
ATOM   1511  N   ASP A 202      -3.668   3.269  18.344  1.00 86.75           N  
ATOM   1512  CA  ASP A 202      -4.190   4.606  18.065  1.00 86.75           C  
ATOM   1513  C   ASP A 202      -5.281   4.973  19.070  1.00 86.75           C  
ATOM   1514  CB  ASP A 202      -4.605   4.803  16.599  1.00 86.75           C  
ATOM   1515  O   ASP A 202      -6.484   4.973  18.797  1.00 86.75           O  
ATOM   1516  CG  ASP A 202      -5.034   6.262  16.368  1.00 86.75           C  
ATOM   1517  OD1 ASP A 202      -4.646   7.147  17.179  1.00 86.75           O  
ATOM   1518  OD2 ASP A 202      -5.811   6.579  15.447  1.00 86.75           O  
ATOM   1519  N   SER A 203      -4.832   5.327  20.271  1.00 89.62           N  
ATOM   1520  CA  SER A 203      -5.697   5.746  21.368  1.00 89.62           C  
ATOM   1521  C   SER A 203      -5.407   7.169  21.842  1.00 89.62           C  
ATOM   1522  CB  SER A 203      -5.641   4.719  22.495  1.00 89.62           C  
ATOM   1523  O   SER A 203      -4.316   7.709  21.653  1.00 89.62           O  
ATOM   1524  OG  SER A 203      -4.410   4.783  23.181  1.00 89.62           O  
ATOM   1525  N   LYS A 204      -6.421   7.812  22.426  1.00 88.69           N  
ATOM   1526  CA  LYS A 204      -6.290   9.103  23.110  1.00 88.69           C  
ATOM   1527  C   LYS A 204      -7.107   9.117  24.384  1.00 88.69           C  
ATOM   1528  CB  LYS A 204      -6.729  10.261  22.206  1.00 88.69           C  
ATOM   1529  O   LYS A 204      -8.231   8.625  24.397  1.00 88.69           O  
ATOM   1530  CG  LYS A 204      -5.647  10.579  21.176  1.00 88.69           C  
ATOM   1531  CD  LYS A 204      -5.985  11.855  20.415  1.00 88.69           C  
ATOM   1532  CE  LYS A 204      -4.846  12.111  19.431  1.00 88.69           C  
ATOM   1533  NZ  LYS A 204      -4.636  13.562  19.250  1.00 88.69           N  
ATOM   1534  N   GLU A 205      -6.553   9.729  25.417  1.00 90.69           N  
ATOM   1535  CA  GLU A 205      -7.276  10.006  26.652  1.00 90.69           C  
ATOM   1536  C   GLU A 205      -8.220  11.193  26.469  1.00 90.69           C  
ATOM   1537  CB  GLU A 205      -6.291  10.232  27.797  1.00 90.69           C  
ATOM   1538  O   GLU A 205      -7.895  12.173  25.788  1.00 90.69           O  
ATOM   1539  CG  GLU A 205      -5.670   8.889  28.202  1.00 90.69           C  
ATOM   1540  CD  GLU A 205      -4.420   9.043  29.067  1.00 90.69           C  
ATOM   1541  OE1 GLU A 205      -3.665   8.043  29.074  1.00 90.69           O  
ATOM   1542  OE2 GLU A 205      -4.189  10.146  29.608  1.00 90.69           O  
ATOM   1543  N   TYR A 206      -9.413  11.074  27.039  1.00 91.75           N  
ATOM   1544  CA  TYR A 206     -10.446  12.089  26.972  1.00 91.75           C  
ATOM   1545  C   TYR A 206     -11.352  12.016  28.199  1.00 91.75           C  
ATOM   1546  CB  TYR A 206     -11.251  11.905  25.679  1.00 91.75           C  
ATOM   1547  O   TYR A 206     -11.814  10.940  28.570  1.00 91.75           O  
ATOM   1548  CG  TYR A 206     -11.973  13.168  25.268  1.00 91.75           C  
ATOM   1549  CD1 TYR A 206     -13.339  13.328  25.549  1.00 91.75           C  
ATOM   1550  CD2 TYR A 206     -11.253  14.206  24.649  1.00 91.75           C  
ATOM   1551  CE1 TYR A 206     -13.998  14.523  25.212  1.00 91.75           C  
ATOM   1552  CE2 TYR A 206     -11.907  15.405  24.304  1.00 91.75           C  
ATOM   1553  OH  TYR A 206     -13.909  16.720  24.254  1.00 91.75           O  
ATOM   1554  CZ  TYR A 206     -13.279  15.565  24.589  1.00 91.75           C  
ATOM   1555  N   GLU A 207     -11.646  13.165  28.800  1.00 94.12           N  
ATOM   1556  CA  GLU A 207     -12.574  13.249  29.924  1.00 94.12           C  
ATOM   1557  C   GLU A 207     -13.993  13.536  29.424  1.00 94.12           C  
ATOM   1558  CB  GLU A 207     -12.095  14.305  30.924  1.00 94.12           C  
ATOM   1559  O   GLU A 207     -14.217  14.470  28.651  1.00 94.12           O  
ATOM   1560  CG  GLU A 207     -12.913  14.256  32.223  1.00 94.12           C  
ATOM   1561  CD  GLU A 207     -12.443  15.302  33.240  1.00 94.12           C  
ATOM   1562  OE1 GLU A 207     -13.325  15.854  33.937  1.00 94.12           O  
ATOM   1563  OE2 GLU A 207     -11.214  15.537  33.323  1.00 94.12           O  
ATOM   1564  N   ILE A 208     -14.964  12.747  29.884  1.00 93.12           N  
ATOM   1565  CA  ILE A 208     -16.388  12.930  29.590  1.00 93.12           C  
ATOM   1566  C   ILE A 208     -17.136  12.924  30.917  1.00 93.12           C  
ATOM   1567  CB  ILE A 208     -16.936  11.839  28.642  1.00 93.12           C  
ATOM   1568  O   ILE A 208     -17.168  11.909  31.609  1.00 93.12           O  
ATOM   1569  CG1 ILE A 208     -16.061  11.647  27.387  1.00 93.12           C  
ATOM   1570  CG2 ILE A 208     -18.383  12.190  28.240  1.00 93.12           C  
ATOM   1571  CD1 ILE A 208     -16.378  10.362  26.622  1.00 93.12           C  
ATOM   1572  N   GLU A 209     -17.731  14.065  31.272  1.00 90.44           N  
ATOM   1573  CA  GLU A 209     -18.554  14.226  32.483  1.00 90.44           C  
ATOM   1574  C   GLU A 209     -17.872  13.707  33.768  1.00 90.44           C  
ATOM   1575  CB  GLU A 209     -19.968  13.658  32.255  1.00 90.44           C  
ATOM   1576  O   GLU A 209     -18.489  13.046  34.603  1.00 90.44           O  
ATOM   1577  CG  GLU A 209     -20.709  14.402  31.131  1.00 90.44           C  
ATOM   1578  CD  GLU A 209     -22.126  13.869  30.884  1.00 90.44           C  
ATOM   1579  OE1 GLU A 209     -22.575  14.009  29.722  1.00 90.44           O  
ATOM   1580  OE2 GLU A 209     -22.748  13.360  31.845  1.00 90.44           O  
ATOM   1581  N   GLY A 210     -16.575  14.002  33.928  1.00 90.62           N  
ATOM   1582  CA  GLY A 210     -15.785  13.627  35.105  1.00 90.62           C  
ATOM   1583  C   GLY A 210     -15.259  12.189  35.112  1.00 90.62           C  
ATOM   1584  O   GLY A 210     -14.643  11.790  36.097  1.00 90.62           O  
ATOM   1585  N   LYS A 211     -15.483  11.415  34.042  1.00 94.25           N  
ATOM   1586  CA  LYS A 211     -14.876  10.094  33.833  1.00 94.25           C  
ATOM   1587  C   LYS A 211     -13.789  10.154  32.768  1.00 94.25           C  
ATOM   1588  CB  LYS A 211     -15.936   9.065  33.445  1.00 94.25           C  
ATOM   1589  O   LYS A 211     -13.983  10.768  31.718  1.00 94.25           O  
ATOM   1590  CG  LYS A 211     -16.932   8.793  34.571  1.00 94.25           C  
ATOM   1591  CD  LYS A 211     -17.779   7.579  34.192  1.00 94.25           C  
ATOM   1592  CE  LYS A 211     -18.852   7.357  35.253  1.00 94.25           C  
ATOM   1593  NZ  LYS A 211     -19.573   6.093  34.993  1.00 94.25           N  
ATOM   1594  N   GLN A 212     -12.671   9.487  33.016  1.00 96.38           N  
ATOM   1595  CA  GLN A 212     -11.550   9.377  32.091  1.00 96.38           C  
ATOM   1596  C   GLN A 212     -11.749   8.194  31.145  1.00 96.38           C  
ATOM   1597  CB  GLN A 212     -10.230   9.248  32.870  1.00 96.38           C  
ATOM   1598  O   GLN A 212     -11.915   7.053  31.568  1.00 96.38           O  
ATOM   1599  CG  GLN A 212      -9.902  10.482  33.724  1.00 96.38           C  
ATOM   1600  CD  GLN A 212      -9.804  11.780  32.923  1.00 96.38           C  
ATOM   1601  NE2 GLN A 212     -10.124  12.893  33.548  1.00 96.38           N  
ATOM   1602  OE1 GLN A 212      -9.468  11.808  31.748  1.00 96.38           O  
ATOM   1603  N   PHE A 213     -11.698   8.447  29.845  1.00 96.50           N  
ATOM   1604  CA  PHE A 213     -11.806   7.423  28.815  1.00 96.50           C  
ATOM   1605  C   PHE A 213     -10.536   7.355  27.987  1.00 96.50           C  
ATOM   1606  CB  PHE A 213     -13.005   7.695  27.907  1.00 96.50           C  
ATOM   1607  O   PHE A 213      -9.952   8.377  27.639  1.00 96.50           O  
ATOM   1608  CG  PHE A 213     -14.340   7.498  28.584  1.00 96.50           C  
ATOM   1609  CD1 PHE A 213     -15.014   6.274  28.453  1.00 96.50           C  
ATOM   1610  CD2 PHE A 213     -14.911   8.531  29.343  1.00 96.50           C  
ATOM   1611  CE1 PHE A 213     -16.267   6.079  29.054  1.00 96.50           C  
ATOM   1612  CE2 PHE A 213     -16.165   8.340  29.945  1.00 96.50           C  
ATOM   1613  CZ  PHE A 213     -16.841   7.115  29.804  1.00 96.50           C  
ATOM   1614  N   ARG A 214     -10.168   6.146  27.568  1.00 95.44           N  
ATOM   1615  CA  ARG A 214      -9.215   5.933  26.480  1.00 95.44           C  
ATOM   1616  C   ARG A 214      -9.984   5.567  25.215  1.00 95.44           C  
ATOM   1617  CB  ARG A 214      -8.177   4.901  26.925  1.00 95.44           C  
ATOM   1618  O   ARG A 214     -10.570   4.493  25.135  1.00 95.44           O  
ATOM   1619  CG  ARG A 214      -7.153   4.637  25.817  1.00 95.44           C  
ATOM   1620  CD  ARG A 214      -5.892   3.957  26.350  1.00 95.44           C  
ATOM   1621  NE  ARG A 214      -5.039   4.902  27.106  1.00 95.44           N  
ATOM   1622  NH1 ARG A 214      -3.121   3.674  26.996  1.00 95.44           N  
ATOM   1623  NH2 ARG A 214      -3.072   5.556  28.108  1.00 95.44           N  
ATOM   1624  CZ  ARG A 214      -3.760   4.729  27.381  1.00 95.44           C  
ATOM   1625  N   ILE A 215     -10.008   6.476  24.244  1.00 97.00           N  
ATOM   1626  CA  ILE A 215     -10.723   6.325  22.972  1.00 97.00           C  
ATOM   1627  C   ILE A 215      -9.764   5.779  21.915  1.00 97.00           C  
ATOM   1628  CB  ILE A 215     -11.365   7.660  22.533  1.00 97.00           C  
ATOM   1629  O   ILE A 215      -8.929   6.517  21.378  1.00 97.00           O  
ATOM   1630  CG1 ILE A 215     -12.206   8.340  23.638  1.00 97.00           C  
ATOM   1631  CG2 ILE A 215     -12.216   7.442  21.267  1.00 97.00           C  
ATOM   1632  CD1 ILE A 215     -13.350   7.491  24.210  1.00 97.00           C  
ATOM   1633  N   SER A 216      -9.905   4.492  21.623  1.00 95.12           N  
ATOM   1634  CA  SER A 216      -9.065   3.720  20.712  1.00 95.12           C  
ATOM   1635  C   SER A 216      -9.769   3.490  19.382  1.00 95.12           C  
ATOM   1636  CB  SER A 216      -8.656   2.393  21.355  1.00 95.12           C  
ATOM   1637  O   SER A 216     -10.959   3.171  19.342  1.00 95.12           O  
ATOM   1638  OG  SER A 216      -8.077   2.661  22.617  1.00 95.12           O  
ATOM   1639  N   VAL A 217      -9.030   3.650  18.289  1.00 93.81           N  
ATOM   1640  CA  VAL A 217      -9.507   3.389  16.931  1.00 93.81           C  
ATOM   1641  C   VAL A 217      -8.533   2.450  16.237  1.00 93.81           C  
ATOM   1642  CB  VAL A 217      -9.707   4.696  16.143  1.00 93.81           C  
ATOM   1643  O   VAL A 217      -7.326   2.628  16.343  1.00 93.81           O  
ATOM   1644  CG1 VAL A 217     -10.195   4.420  14.720  1.00 93.81           C  
ATOM   1645  CG2 VAL A 217     -10.767   5.569  16.834  1.00 93.81           C  
ATOM   1646  N   LEU A 218      -9.058   1.450  15.538  1.00 92.06           N  
ATOM   1647  CA  LEU A 218      -8.290   0.594  14.641  1.00 92.06           C  
ATOM   1648  C   LEU A 218      -8.924   0.668  13.255  1.00 92.06           C  
ATOM   1649  CB  LEU A 218      -8.246  -0.841  15.196  1.00 92.06           C  
ATOM   1650  O   LEU A 218     -10.002   0.118  13.036  1.00 92.06           O  
ATOM   1651  CG  LEU A 218      -7.506  -0.982  16.538  1.00 92.06           C  
ATOM   1652  CD1 LEU A 218      -7.617  -2.420  17.043  1.00 92.06           C  
ATOM   1653  CD2 LEU A 218      -6.022  -0.638  16.434  1.00 92.06           C  
ATOM   1654  N   GLU A 219      -8.277   1.392  12.346  1.00 88.44           N  
ATOM   1655  CA  GLU A 219      -8.678   1.496  10.941  1.00 88.44           C  
ATOM   1656  C   GLU A 219      -8.183   0.266  10.175  1.00 88.44           C  
ATOM   1657  CB  GLU A 219      -8.143   2.802  10.323  1.00 88.44           C  
ATOM   1658  O   GLU A 219      -7.029  -0.141  10.306  1.00 88.44           O  
ATOM   1659  CG  GLU A 219      -8.779   4.063  10.945  1.00 88.44           C  
ATOM   1660  CD  GLU A 219      -8.171   5.396  10.463  1.00 88.44           C  
ATOM   1661  OE1 GLU A 219      -8.682   6.460  10.896  1.00 88.44           O  
ATOM   1662  OE2 GLU A 219      -7.190   5.373   9.687  1.00 88.44           O  
ATOM   1663  N   THR A 220      -9.062  -0.361   9.397  1.00 86.81           N  
ATOM   1664  CA  THR A 220      -8.755  -1.612   8.702  1.00 86.81           C  
ATOM   1665  C   THR A 220      -9.622  -1.792   7.461  1.00 86.81           C  
ATOM   1666  CB  THR A 220      -8.911  -2.802   9.665  1.00 86.81           C  
ATOM   1667  O   THR A 220     -10.743  -1.293   7.373  1.00 86.81           O  
ATOM   1668  CG2 THR A 220     -10.313  -2.918  10.258  1.00 86.81           C  
ATOM   1669  OG1 THR A 220      -8.675  -4.034   9.028  1.00 86.81           O  
ATOM   1670  N   THR A 221      -9.098  -2.538   6.494  1.00 83.44           N  
ATOM   1671  CA  THR A 221      -9.838  -3.041   5.330  1.00 83.44           C  
ATOM   1672  C   THR A 221     -10.438  -4.431   5.569  1.00 83.44           C  
ATOM   1673  CB  THR A 221      -8.907  -3.086   4.113  1.00 83.44           C  
ATOM   1674  O   THR A 221     -11.225  -4.907   4.756  1.00 83.44           O  
ATOM   1675  CG2 THR A 221      -8.529  -1.696   3.623  1.00 83.44           C  
ATOM   1676  OG1 THR A 221      -7.686  -3.704   4.453  1.00 83.44           O  
ATOM   1677  N   ALA A 222     -10.090  -5.092   6.678  1.00 86.19           N  
ATOM   1678  CA  ALA A 222     -10.534  -6.436   7.035  1.00 86.19           C  
ATOM   1679  C   ALA A 222     -10.979  -6.496   8.513  1.00 86.19           C  
ATOM   1680  CB  ALA A 222      -9.415  -7.428   6.688  1.00 86.19           C  
ATOM   1681  O   ALA A 222     -10.336  -7.153   9.338  1.00 86.19           O  
ATOM   1682  N   PRO A 223     -12.110  -5.854   8.876  1.00 90.50           N  
ATOM   1683  CA  PRO A 223     -12.561  -5.743  10.268  1.00 90.50           C  
ATOM   1684  C   PRO A 223     -12.776  -7.091  10.957  1.00 90.50           C  
ATOM   1685  CB  PRO A 223     -13.855  -4.926  10.211  1.00 90.50           C  
ATOM   1686  O   PRO A 223     -12.616  -7.180  12.173  1.00 90.50           O  
ATOM   1687  CG  PRO A 223     -14.377  -5.207   8.805  1.00 90.50           C  
ATOM   1688  CD  PRO A 223     -13.089  -5.238   7.988  1.00 90.50           C  
ATOM   1689  N   GLN A 224     -13.080  -8.153  10.201  1.00 89.50           N  
ATOM   1690  CA  GLN A 224     -13.295  -9.485  10.761  1.00 89.50           C  
ATOM   1691  C   GLN A 224     -12.073 -10.004  11.535  1.00 89.50           C  
ATOM   1692  CB  GLN A 224     -13.726 -10.461   9.653  1.00 89.50           C  
ATOM   1693  O   GLN A 224     -12.253 -10.610  12.583  1.00 89.50           O  
ATOM   1694  CG  GLN A 224     -14.331 -11.749  10.239  1.00 89.50           C  
ATOM   1695  CD  GLN A 224     -15.584 -11.481  11.071  1.00 89.50           C  
ATOM   1696  NE2 GLN A 224     -15.715 -12.054  12.241  1.00 89.50           N  
ATOM   1697  OE1 GLN A 224     -16.467 -10.726  10.692  1.00 89.50           O  
ATOM   1698  N   VAL A 225     -10.848  -9.675  11.106  1.00 87.94           N  
ATOM   1699  CA  VAL A 225      -9.606 -10.077  11.798  1.00 87.94           C  
ATOM   1700  C   VAL A 225      -9.570  -9.547  13.240  1.00 87.94           C  
ATOM   1701  CB  VAL A 225      -8.374  -9.575  11.010  1.00 87.94           C  
ATOM   1702  O   VAL A 225      -9.150 -10.244  14.164  1.00 87.94           O  
ATOM   1703  CG1 VAL A 225      -7.051  -9.941  11.696  1.00 87.94           C  
ATOM   1704  CG2 VAL A 225      -8.343 -10.160   9.590  1.00 87.94           C  
ATOM   1705  N   LEU A 226     -10.051  -8.320  13.454  1.00 92.00           N  
ATOM   1706  CA  LEU A 226     -10.153  -7.704  14.779  1.00 92.00           C  
ATOM   1707  C   LEU A 226     -11.399  -8.171  15.537  1.00 92.00           C  
ATOM   1708  CB  LEU A 226     -10.158  -6.175  14.615  1.00 92.00           C  
ATOM   1709  O   LEU A 226     -11.342  -8.391  16.747  1.00 92.00           O  
ATOM   1710  CG  LEU A 226      -8.810  -5.590  14.163  1.00 92.00           C  
ATOM   1711  CD1 LEU A 226      -8.985  -4.124  13.785  1.00 92.00           C  
ATOM   1712  CD2 LEU A 226      -7.790  -5.658  15.297  1.00 92.00           C  
ATOM   1713  N   LEU A 227     -12.521  -8.350  14.837  1.00 94.25           N  
ATOM   1714  CA  LEU A 227     -13.774  -8.815  15.432  1.00 94.25           C  
ATOM   1715  C   LEU A 227     -13.687 -10.267  15.922  1.00 94.25           C  
ATOM   1716  CB  LEU A 227     -14.926  -8.639  14.430  1.00 94.25           C  
ATOM   1717  O   LEU A 227     -14.285 -10.587  16.949  1.00 94.25           O  
ATOM   1718  CG  LEU A 227     -15.281  -7.175  14.113  1.00 94.25           C  
ATOM   1719  CD1 LEU A 227     -16.250  -7.122  12.932  1.00 94.25           C  
ATOM   1720  CD2 LEU A 227     -15.942  -6.476  15.302  1.00 94.25           C  
ATOM   1721  N   ASP A 228     -12.889 -11.119  15.281  1.00 93.44           N  
ATOM   1722  CA  ASP A 228     -12.598 -12.478  15.757  1.00 93.44           C  
ATOM   1723  C   ASP A 228     -11.824 -12.461  17.092  1.00 93.44           C  
ATOM   1724  CB  ASP A 228     -11.829 -13.252  14.669  1.00 93.44           C  
ATOM   1725  O   ASP A 228     -11.969 -13.368  17.913  1.00 93.44           O  
ATOM   1726  CG  ASP A 228     -12.689 -13.644  13.458  1.00 93.44           C  
ATOM   1727  OD1 ASP A 228     -13.937 -13.632  13.578  1.00 93.44           O  
ATOM   1728  OD2 ASP A 228     -12.104 -14.002  12.414  1.00 93.44           O  
ATOM   1729  N   ARG A 229     -11.076 -11.381  17.371  1.00 94.12           N  
ATOM   1730  CA  ARG A 229     -10.398 -11.114  18.657  1.00 94.12           C  
ATOM   1731  C   ARG A 229     -11.258 -10.325  19.651  1.00 94.12           C  
ATOM   1732  CB  ARG A 229      -9.058 -10.400  18.415  1.00 94.12           C  
ATOM   1733  O   ARG A 229     -10.799 -10.022  20.750  1.00 94.12           O  
ATOM   1734  CG  ARG A 229      -8.059 -11.265  17.637  1.00 94.12           C  
ATOM   1735  CD  ARG A 229      -6.764 -10.501  17.339  1.00 94.12           C  
ATOM   1736  NE  ARG A 229      -5.994 -10.156  18.556  1.00 94.12           N  
ATOM   1737  NH1 ARG A 229      -4.057  -9.513  17.495  1.00 94.12           N  
ATOM   1738  NH2 ARG A 229      -4.158  -9.455  19.695  1.00 94.12           N  
ATOM   1739  CZ  ARG A 229      -4.749  -9.717  18.577  1.00 94.12           C  
ATOM   1740  N   LYS A 230     -12.515 -10.001  19.322  1.00 96.06           N  
ATOM   1741  CA  LYS A 230     -13.401  -9.158  20.150  1.00 96.06           C  
ATOM   1742  C   LYS A 230     -13.439  -9.596  21.615  1.00 96.06           C  
ATOM   1743  CB  LYS A 230     -14.814  -9.173  19.544  1.00 96.06           C  
ATOM   1744  O   LYS A 230     -13.334  -8.757  22.506  1.00 96.06           O  
ATOM   1745  CG  LYS A 230     -15.857  -8.491  20.440  1.00 96.06           C  
ATOM   1746  CD  LYS A 230     -17.279  -8.554  19.889  1.00 96.06           C  
ATOM   1747  CE  LYS A 230     -17.794  -9.996  19.903  1.00 96.06           C  
ATOM   1748  NZ  LYS A 230     -19.234 -10.059  19.575  1.00 96.06           N  
ATOM   1749  N   ALA A 231     -13.608 -10.894  21.867  1.00 96.69           N  
ATOM   1750  CA  ALA A 231     -13.747 -11.408  23.227  1.00 96.69           C  
ATOM   1751  C   ALA A 231     -12.488 -11.154  24.075  1.00 96.69           C  
ATOM   1752  CB  ALA A 231     -14.102 -12.899  23.160  1.00 96.69           C  
ATOM   1753  O   ALA A 231     -12.602 -10.702  25.214  1.00 96.69           O  
ATOM   1754  N   SER A 232     -11.296 -11.394  23.520  1.00 97.12           N  
ATOM   1755  CA  SER A 232     -10.028 -11.190  24.227  1.00 97.12           C  
ATOM   1756  C   SER A 232      -9.682  -9.701  24.368  1.00 97.12           C  
ATOM   1757  CB  SER A 232      -8.917 -11.986  23.536  1.00 97.12           C  
ATOM   1758  O   SER A 232      -9.268  -9.266  25.447  1.00 97.12           O  
ATOM   1759  OG  SER A 232      -8.557 -11.412  22.300  1.00 97.12           O  
ATOM   1760  N   LEU A 233      -9.979  -8.892  23.341  1.00 97.75           N  
ATOM   1761  CA  LEU A 233      -9.873  -7.432  23.392  1.00 97.75           C  
ATOM   1762  C   LEU A 233     -10.730  -6.859  24.526  1.00 97.75           C  
ATOM   1763  CB  LEU A 233     -10.281  -6.821  22.035  1.00 97.75           C  
ATOM   1764  O   LEU A 233     -10.207  -6.147  25.379  1.00 97.75           O  
ATOM   1765  CG  LEU A 233      -9.235  -6.993  20.918  1.00 97.75           C  
ATOM   1766  CD1 LEU A 233      -9.858  -6.656  19.561  1.00 97.75           C  
ATOM   1767  CD2 LEU A 233      -8.043  -6.055  21.123  1.00 97.75           C  
ATOM   1768  N   MET A 234     -12.021  -7.209  24.595  1.00 98.25           N  
ATOM   1769  CA  MET A 234     -12.908  -6.745  25.670  1.00 98.25           C  
ATOM   1770  C   MET A 234     -12.456  -7.232  27.050  1.00 98.25           C  
ATOM   1771  CB  MET A 234     -14.357  -7.178  25.412  1.00 98.25           C  
ATOM   1772  O   MET A 234     -12.519  -6.466  28.010  1.00 98.25           O  
ATOM   1773  CG  MET A 234     -14.979  -6.411  24.240  1.00 98.25           C  
ATOM   1774  SD  MET A 234     -16.757  -6.675  23.988  1.00 98.25           S  
ATOM   1775  CE  MET A 234     -16.847  -8.484  23.951  1.00 98.25           C  
ATOM   1776  N   ALA A 235     -11.952  -8.465  27.159  1.00 98.00           N  
ATOM   1777  CA  ALA A 235     -11.413  -8.991  28.414  1.00 98.00           C  
ATOM   1778  C   ALA A 235     -10.145  -8.253  28.886  1.00 98.00           C  
ATOM   1779  CB  ALA A 235     -11.156 -10.492  28.243  1.00 98.00           C  
ATOM   1780  O   ALA A 235      -9.906  -8.157  30.088  1.00 98.00           O  
ATOM   1781  N   SER A 236      -9.356  -7.704  27.957  1.00 98.06           N  
ATOM   1782  CA  SER A 236      -8.131  -6.946  28.248  1.00 98.06           C  
ATOM   1783  C   SER A 236      -8.395  -5.479  28.615  1.00 98.06           C  
ATOM   1784  CB  SER A 236      -7.181  -7.026  27.048  1.00 98.06           C  
ATOM   1785  O   SER A 236      -7.571  -4.855  29.286  1.00 98.06           O  
ATOM   1786  OG  SER A 236      -6.870  -8.376  26.767  1.00 98.06           O  
ATOM   1787  N   MET A 237      -9.547  -4.922  28.218  1.00 98.38           N  
ATOM   1788  CA  MET A 237      -9.890  -3.508  28.439  1.00 98.38           C  
ATOM   1789  C   MET A 237      -9.790  -3.047  29.902  1.00 98.38           C  
ATOM   1790  CB  MET A 237     -11.290  -3.172  27.896  1.00 98.38           C  
ATOM   1791  O   MET A 237      -9.247  -1.964  30.106  1.00 98.38           O  
ATOM   1792  CG  MET A 237     -11.335  -3.103  26.373  1.00 98.38           C  
ATOM   1793  SD  MET A 237     -13.002  -2.825  25.731  1.00 98.38           S  
ATOM   1794  CE  MET A 237     -12.659  -2.978  23.964  1.00 98.38           C  
ATOM   1795  N   PRO A 238     -10.258  -3.798  30.925  1.00 98.12           N  
ATOM   1796  CA  PRO A 238     -10.170  -3.346  32.315  1.00 98.12           C  
ATOM   1797  C   PRO A 238      -8.729  -3.193  32.814  1.00 98.12           C  
ATOM   1798  CB  PRO A 238     -10.937  -4.384  33.143  1.00 98.12           C  
ATOM   1799  O   PRO A 238      -8.424  -2.218  33.494  1.00 98.12           O  
ATOM   1800  CG  PRO A 238     -11.893  -5.015  32.134  1.00 98.12           C  
ATOM   1801  CD  PRO A 238     -11.059  -5.014  30.859  1.00 98.12           C  
ATOM   1802  N   GLY A 239      -7.840  -4.129  32.455  1.00 97.75           N  
ATOM   1803  CA  GLY A 239      -6.425  -4.062  32.835  1.00 97.75           C  
ATOM   1804  C   GLY A 239      -5.729  -2.871  32.182  1.00 97.75           C  
ATOM   1805  O   GLY A 239      -5.066  -2.095  32.862  1.00 97.75           O  
ATOM   1806  N   VAL A 240      -5.979  -2.665  30.885  1.00 97.06           N  
ATOM   1807  CA  VAL A 240      -5.469  -1.502  30.147  1.00 97.06           C  
ATOM   1808  C   VAL A 240      -5.986  -0.198  30.760  1.00 97.06           C  
ATOM   1809  CB  VAL A 240      -5.822  -1.624  28.652  1.00 97.06           C  
ATOM   1810  O   VAL A 240      -5.188   0.684  31.054  1.00 97.06           O  
ATOM   1811  CG1 VAL A 240      -5.511  -0.374  27.820  1.00 97.06           C  
ATOM   1812  CG2 VAL A 240      -5.046  -2.785  28.017  1.00 97.06           C  
ATOM   1813  N   ALA A 241      -7.292  -0.091  31.029  1.00 97.25           N  
ATOM   1814  CA  ALA A 241      -7.887   1.089  31.657  1.00 97.25           C  
ATOM   1815  C   ALA A 241      -7.211   1.421  32.999  1.00 97.25           C  
ATOM   1816  CB  ALA A 241      -9.396   0.856  31.835  1.00 97.25           C  
ATOM   1817  O   ALA A 241      -6.798   2.558  33.213  1.00 97.25           O  
ATOM   1818  N   GLN A 242      -7.021   0.416  33.860  1.00 97.12           N  
ATOM   1819  CA  GLN A 242      -6.369   0.581  35.158  1.00 97.12           C  
ATOM   1820  C   GLN A 242      -4.909   1.036  35.033  1.00 97.12           C  
ATOM   1821  CB  GLN A 242      -6.459  -0.744  35.930  1.00 97.12           C  
ATOM   1822  O   GLN A 242      -4.501   1.964  35.730  1.00 97.12           O  
ATOM   1823  CG  GLN A 242      -5.865  -0.614  37.340  1.00 97.12           C  
ATOM   1824  CD  GLN A 242      -5.922  -1.902  38.152  1.00 97.12           C  
ATOM   1825  NE2 GLN A 242      -5.733  -1.815  39.450  1.00 97.12           N  
ATOM   1826  OE1 GLN A 242      -6.121  -3.005  37.673  1.00 97.12           O  
ATOM   1827  N   GLU A 243      -4.124   0.384  34.173  1.00 95.81           N  
ATOM   1828  CA  GLU A 243      -2.713   0.722  33.932  1.00 95.81           C  
ATOM   1829  C   GLU A 243      -2.543   2.157  33.424  1.00 95.81           C  
ATOM   1830  CB  GLU A 243      -2.134  -0.247  32.888  1.00 95.81           C  
ATOM   1831  O   GLU A 243      -1.561   2.824  33.741  1.00 95.81           O  
ATOM   1832  CG  GLU A 243      -1.849  -1.644  33.462  1.00 95.81           C  
ATOM   1833  CD  GLU A 243      -1.465  -2.681  32.389  1.00 95.81           C  
ATOM   1834  OE1 GLU A 243      -1.294  -3.859  32.770  1.00 95.81           O  
ATOM   1835  OE2 GLU A 243      -1.328  -2.320  31.190  1.00 95.81           O  
ATOM   1836  N   ASP A 244      -3.525   2.629  32.662  1.00 91.69           N  
ATOM   1837  CA  ASP A 244      -3.522   3.931  32.011  1.00 91.69           C  
ATOM   1838  C   ASP A 244      -4.265   5.022  32.800  1.00 91.69           C  
ATOM   1839  CB  ASP A 244      -4.101   3.722  30.616  1.00 91.69           C  
ATOM   1840  O   ASP A 244      -4.387   6.149  32.328  1.00 91.69           O  
ATOM   1841  CG  ASP A 244      -3.173   2.868  29.738  1.00 91.69           C  
ATOM   1842  OD1 ASP A 244      -1.982   3.205  29.562  1.00 91.69           O  
ATOM   1843  OD2 ASP A 244      -3.642   1.986  28.986  1.00 91.69           O  
ATOM   1844  N   GLY A 245      -4.778   4.711  33.996  1.00 93.94           N  
ATOM   1845  CA  GLY A 245      -5.520   5.669  34.821  1.00 93.94           C  
ATOM   1846  C   GLY A 245      -6.856   6.128  34.220  1.00 93.94           C  
ATOM   1847  O   GLY A 245      -7.352   7.193  34.586  1.00 93.94           O  
ATOM   1848  N   ALA A 246      -7.438   5.343  33.312  1.00 95.56           N  
ATOM   1849  CA  ALA A 246      -8.752   5.582  32.726  1.00 95.56           C  
ATOM   1850  C   ALA A 246      -9.840   4.764  33.442  1.00 95.56           C  
ATOM   1851  CB  ALA A 246      -8.690   5.284  31.221  1.00 95.56           C  
ATOM   1852  O   ALA A 246      -9.608   3.646  33.896  1.00 95.56           O  
ATOM   1853  N   ASP A 247     -11.066   5.283  33.475  1.00 97.06           N  
ATOM   1854  CA  ASP A 247     -12.247   4.542  33.923  1.00 97.06           C  
ATOM   1855  C   ASP A 247     -12.686   3.488  32.892  1.00 97.06           C  
ATOM   1856  CB  ASP A 247     -13.412   5.511  34.176  1.00 97.06           C  
ATOM   1857  O   ASP A 247     -13.263   2.464  33.257  1.00 97.06           O  
ATOM   1858  CG  ASP A 247     -13.150   6.482  35.327  1.00 97.06           C  
ATOM   1859  OD1 ASP A 247     -13.168   6.020  36.487  1.00 97.06           O  
ATOM   1860  OD2 ASP A 247     -13.035   7.694  35.044  1.00 97.06           O  
ATOM   1861  N   GLN A 248     -12.450   3.731  31.594  1.00 97.62           N  
ATOM   1862  CA  GLN A 248     -12.879   2.833  30.519  1.00 97.62           C  
ATOM   1863  C   GLN A 248     -12.050   2.991  29.237  1.00 97.62           C  
ATOM   1864  CB  GLN A 248     -14.365   3.112  30.234  1.00 97.62           C  
ATOM   1865  O   GLN A 248     -11.802   4.102  28.770  1.00 97.62           O  
ATOM   1866  CG  GLN A 248     -15.009   2.227  29.157  1.00 97.62           C  
ATOM   1867  CD  GLN A 248     -15.020   0.755  29.551  1.00 97.62           C  
ATOM   1868  NE2 GLN A 248     -14.469  -0.144  28.769  1.00 97.62           N  
ATOM   1869  OE1 GLN A 248     -15.539   0.377  30.583  1.00 97.62           O  
ATOM   1870  N   VAL A 249     -11.718   1.867  28.596  1.00 98.06           N  
ATOM   1871  CA  VAL A 249     -11.252   1.835  27.199  1.00 98.06           C  
ATOM   1872  C   VAL A 249     -12.450   1.673  26.261  1.00 98.06           C  
ATOM   1873  CB  VAL A 249     -10.226   0.713  26.966  1.00 98.06           C  
ATOM   1874  O   VAL A 249     -13.282   0.791  26.462  1.00 98.06           O  
ATOM   1875  CG1 VAL A 249      -9.776   0.654  25.501  1.00 98.06           C  
ATOM   1876  CG2 VAL A 249      -8.964   0.896  27.814  1.00 98.06           C  
ATOM   1877  N   VAL A 250     -12.542   2.500  25.225  1.00 98.00           N  
ATOM   1878  CA  VAL A 250     -13.591   2.450  24.197  1.00 98.00           C  
ATOM   1879  C   VAL A 250     -12.918   2.164  22.864  1.00 98.00           C  
ATOM   1880  CB  VAL A 250     -14.374   3.775  24.130  1.00 98.00           C  
ATOM   1881  O   VAL A 250     -12.112   2.973  22.415  1.00 98.00           O  
ATOM   1882  CG1 VAL A 250     -15.569   3.667  23.185  1.00 98.00           C  
ATOM   1883  CG2 VAL A 250     -14.922   4.178  25.501  1.00 98.00           C  
ATOM   1884  N   LEU A 251     -13.234   1.029  22.236  1.00 98.31           N  
ATOM   1885  CA  LEU A 251     -12.616   0.617  20.976  1.00 98.31           C  
ATOM   1886  C   LEU A 251     -13.606   0.688  19.811  1.00 98.31           C  
ATOM   1887  CB  LEU A 251     -11.995  -0.784  21.125  1.00 98.31           C  
ATOM   1888  O   LEU A 251     -14.638   0.017  19.827  1.00 98.31           O  
ATOM   1889  CG  LEU A 251     -11.350  -1.317  19.828  1.00 98.31           C  
ATOM   1890  CD1 LEU A 251     -10.190  -0.449  19.345  1.00 98.31           C  
ATOM   1891  CD2 LEU A 251     -10.804  -2.728  20.032  1.00 98.31           C  
ATOM   1892  N   PHE A 252     -13.226   1.440  18.780  1.00 98.12           N  
ATOM   1893  CA  PHE A 252     -13.878   1.472  17.476  1.00 98.12           C  
ATOM   1894  C   PHE A 252     -13.007   0.735  16.455  1.00 98.12           C  
ATOM   1895  CB  PHE A 252     -14.108   2.926  17.041  1.00 98.12           C  
ATOM   1896  O   PHE A 252     -11.849   1.096  16.248  1.00 98.12           O  
ATOM   1897  CG  PHE A 252     -14.984   3.745  17.970  1.00 98.12           C  
ATOM   1898  CD1 PHE A 252     -16.334   3.979  17.645  1.00 98.12           C  
ATOM   1899  CD2 PHE A 252     -14.448   4.296  19.152  1.00 98.12           C  
ATOM   1900  CE1 PHE A 252     -17.142   4.749  18.501  1.00 98.12           C  
ATOM   1901  CE2 PHE A 252     -15.261   5.054  20.010  1.00 98.12           C  
ATOM   1902  CZ  PHE A 252     -16.610   5.276  19.689  1.00 98.12           C  
ATOM   1903  N   ILE A 253     -13.566  -0.275  15.798  1.00 96.94           N  
ATOM   1904  CA  ILE A 253     -12.962  -0.924  14.631  1.00 96.94           C  
ATOM   1905  C   ILE A 253     -13.574  -0.268  13.396  1.00 96.94           C  
ATOM   1906  CB  ILE A 253     -13.200  -2.448  14.677  1.00 96.94           C  
ATOM   1907  O   ILE A 253     -14.771  -0.415  13.165  1.00 96.94           O  
ATOM   1908  CG1 ILE A 253     -12.517  -3.073  15.917  1.00 96.94           C  
ATOM   1909  CG2 ILE A 253     -12.670  -3.091  13.382  1.00 96.94           C  
ATOM   1910  CD1 ILE A 253     -13.016  -4.486  16.237  1.00 96.94           C  
ATOM   1911  N   VAL A 254     -12.785   0.490  12.642  1.00 93.94           N  
ATOM   1912  CA  VAL A 254     -13.252   1.286  11.501  1.00 93.94           C  
ATOM   1913  C   VAL A 254     -12.996   0.513  10.212  1.00 93.94           C  
ATOM   1914  CB  VAL A 254     -12.590   2.676  11.503  1.00 93.94           C  
ATOM   1915  O   VAL A 254     -11.843   0.301   9.838  1.00 93.94           O  
ATOM   1916  CG1 VAL A 254     -12.989   3.501  10.281  1.00 93.94           C  
ATOM   1917  CG2 VAL A 254     -13.007   3.480  12.741  1.00 93.94           C  
ATOM   1918  N   ASP A 255     -14.073   0.097   9.546  1.00 92.19           N  
ATOM   1919  CA  ASP A 255     -14.036  -0.493   8.210  1.00 92.19           C  
ATOM   1920  C   ASP A 255     -13.955   0.640   7.187  1.00 92.19           C  
ATOM   1921  CB  ASP A 255     -15.264  -1.397   7.984  1.00 92.19           C  
ATOM   1922  O   ASP A 255     -14.950   1.305   6.875  1.00 92.19           O  
ATOM   1923  CG  ASP A 255     -15.258  -2.133   6.630  1.00 92.19           C  
ATOM   1924  OD1 ASP A 255     -14.585  -1.664   5.683  1.00 92.19           O  
ATOM   1925  OD2 ASP A 255     -15.959  -3.173   6.522  1.00 92.19           O  
ATOM   1926  N   ILE A 256     -12.749   0.866   6.664  1.00 84.06           N  
ATOM   1927  CA  ILE A 256     -12.515   1.985   5.753  1.00 84.06           C  
ATOM   1928  C   ILE A 256     -13.198   1.807   4.394  1.00 84.06           C  
ATOM   1929  CB  ILE A 256     -11.018   2.330   5.608  1.00 84.06           C  
ATOM   1930  O   ILE A 256     -13.380   2.784   3.675  1.00 84.06           O  
ATOM   1931  CG1 ILE A 256     -10.250   1.254   4.811  1.00 84.06           C  
ATOM   1932  CG2 ILE A 256     -10.372   2.589   6.983  1.00 84.06           C  
ATOM   1933  CD1 ILE A 256      -8.783   1.628   4.574  1.00 84.06           C  
ATOM   1934  N   LEU A 257     -13.576   0.574   4.043  1.00 82.12           N  
ATOM   1935  CA  LEU A 257     -14.200   0.248   2.763  1.00 82.12           C  
ATOM   1936  C   LEU A 257     -15.718   0.429   2.817  1.00 82.12           C  
ATOM   1937  CB  LEU A 257     -13.850  -1.199   2.373  1.00 82.12           C  
ATOM   1938  O   LEU A 257     -16.322   0.809   1.816  1.00 82.12           O  
ATOM   1939  CG  LEU A 257     -12.349  -1.532   2.319  1.00 82.12           C  
ATOM   1940  CD1 LEU A 257     -12.181  -3.011   1.978  1.00 82.12           C  
ATOM   1941  CD2 LEU A 257     -11.576  -0.707   1.286  1.00 82.12           C  
ATOM   1942  N   ARG A 258     -16.336   0.143   3.969  1.00 88.88           N  
ATOM   1943  CA  ARG A 258     -17.774   0.360   4.210  1.00 88.88           C  
ATOM   1944  C   ARG A 258     -18.107   1.739   4.771  1.00 88.88           C  
ATOM   1945  CB  ARG A 258     -18.322  -0.734   5.127  1.00 88.88           C  
ATOM   1946  O   ARG A 258     -19.282   2.065   4.908  1.00 88.88           O  
ATOM   1947  CG  ARG A 258     -18.370  -2.090   4.429  1.00 88.88           C  
ATOM   1948  CD  ARG A 258     -19.122  -3.066   5.331  1.00 88.88           C  
ATOM   1949  NE  ARG A 258     -19.235  -4.391   4.697  1.00 88.88           N  
ATOM   1950  NH1 ARG A 258     -17.523  -5.392   5.858  1.00 88.88           N  
ATOM   1951  NH2 ARG A 258     -18.722  -6.581   4.398  1.00 88.88           N  
ATOM   1952  CZ  ARG A 258     -18.496  -5.441   4.994  1.00 88.88           C  
ATOM   1953  N   GLU A 259     -17.085   2.531   5.076  1.00 90.12           N  
ATOM   1954  CA  GLU A 259     -17.217   3.841   5.705  1.00 90.12           C  
ATOM   1955  C   GLU A 259     -17.993   3.786   7.037  1.00 90.12           C  
ATOM   1956  CB  GLU A 259     -17.746   4.907   4.729  1.00 90.12           C  
ATOM   1957  O   GLU A 259     -18.821   4.649   7.330  1.00 90.12           O  
ATOM   1958  CG  GLU A 259     -16.865   5.091   3.483  1.00 90.12           C  
ATOM   1959  CD  GLU A 259     -17.344   6.245   2.581  1.00 90.12           C  
ATOM   1960  OE1 GLU A 259     -16.650   6.525   1.576  1.00 90.12           O  
ATOM   1961  OE2 GLU A 259     -18.376   6.886   2.897  1.00 90.12           O  
ATOM   1962  N   GLU A 260     -17.761   2.757   7.854  1.00 95.19           N  
ATOM   1963  CA  GLU A 260     -18.471   2.550   9.121  1.00 95.19           C  
ATOM   1964  C   GLU A 260     -17.544   2.089  10.248  1.00 95.19           C  
ATOM   1965  CB  GLU A 260     -19.664   1.590   8.926  1.00 95.19           C  
ATOM   1966  O   GLU A 260     -16.485   1.507  10.015  1.00 95.19           O  
ATOM   1967  CG  GLU A 260     -19.273   0.124   8.671  1.00 95.19           C  
ATOM   1968  CD  GLU A 260     -20.467  -0.792   8.338  1.00 95.19           C  
ATOM   1969  OE1 GLU A 260     -20.263  -2.029   8.327  1.00 95.19           O  
ATOM   1970  OE2 GLU A 260     -21.591  -0.282   8.116  1.00 95.19           O  
ATOM   1971  N   ALA A 261     -17.966   2.306  11.496  1.00 97.00           N  
ATOM   1972  CA  ALA A 261     -17.258   1.813  12.672  1.00 97.00           C  
ATOM   1973  C   ALA A 261     -18.081   0.768  13.425  1.00 97.00           C  
ATOM   1974  CB  ALA A 261     -16.877   2.988  13.578  1.00 97.00           C  
ATOM   1975  O   ALA A 261     -19.257   0.978  13.704  1.00 97.00           O  
ATOM   1976  N   THR A 262     -17.450  -0.322  13.851  1.00 98.19           N  
ATOM   1977  CA  THR A 262     -17.999  -1.226  14.864  1.00 98.19           C  
ATOM   1978  C   THR A 262     -17.438  -0.852  16.230  1.00 98.19           C  
ATOM   1979  CB  THR A 262     -17.717  -2.693  14.529  1.00 98.19           C  
ATOM   1980  O   THR A 262     -16.244  -1.005  16.488  1.00 98.19           O  
ATOM   1981  CG2 THR A 262     -18.386  -3.627  15.539  1.00 98.19           C  
ATOM   1982  OG1 THR A 262     -18.273  -3.010  13.277  1.00 98.19           O  
ATOM   1983  N   LEU A 263     -18.298  -0.366  17.121  1.00 98.44           N  
ATOM   1984  CA  LEU A 263     -17.968  -0.101  18.518  1.00 98.44           C  
ATOM   1985  C   LEU A 263     -18.143  -1.383  19.337  1.00 98.44           C  
ATOM   1986  CB  LEU A 263     -18.851   1.058  19.010  1.00 98.44           C  
ATOM   1987  O   LEU A 263     -19.215  -1.991  19.308  1.00 98.44           O  
ATOM   1988  CG  LEU A 263     -18.816   1.310  20.527  1.00 98.44           C  
ATOM   1989  CD1 LEU A 263     -17.424   1.662  21.035  1.00 98.44           C  
ATOM   1990  CD2 LEU A 263     -19.738   2.476  20.873  1.00 98.44           C  
ATOM   1991  N   LEU A 264     -17.113  -1.776  20.090  1.00 98.44           N  
ATOM   1992  CA  LEU A 264     -17.220  -2.857  21.072  1.00 98.44           C  
ATOM   1993  C   LEU A 264     -17.872  -2.342  22.357  1.00 98.44           C  
ATOM   1994  CB  LEU A 264     -15.847  -3.476  21.371  1.00 98.44           C  
ATOM   1995  O   LEU A 264     -17.472  -1.304  22.882  1.00 98.44           O  
ATOM   1996  CG  LEU A 264     -15.062  -4.014  20.161  1.00 98.44           C  
ATOM   1997  CD1 LEU A 264     -13.912  -4.884  20.673  1.00 98.44           C  
ATOM   1998  CD2 LEU A 264     -15.913  -4.856  19.211  1.00 98.44           C  
ATOM   1999  N   VAL A 265     -18.847  -3.082  22.882  1.00 98.25           N  
ATOM   2000  CA  VAL A 265     -19.662  -2.690  24.037  1.00 98.25           C  
ATOM   2001  C   VAL A 265     -19.494  -3.707  25.175  1.00 98.25           C  
ATOM   2002  CB  VAL A 265     -21.140  -2.479  23.650  1.00 98.25           C  
ATOM   2003  O   VAL A 265     -20.333  -4.589  25.350  1.00 98.25           O  
ATOM   2004  CG1 VAL A 265     -21.844  -1.826  24.846  1.00 98.25           C  
ATOM   2005  CG2 VAL A 265     -21.303  -1.546  22.438  1.00 98.25           C  
ATOM   2006  N   PRO A 266     -18.416  -3.605  25.976  1.00 97.12           N  
ATOM   2007  CA  PRO A 266     -18.125  -4.574  27.035  1.00 97.12           C  
ATOM   2008  C   PRO A 266     -19.029  -4.440  28.272  1.00 97.12           C  
ATOM   2009  CB  PRO A 266     -16.658  -4.314  27.398  1.00 97.12           C  
ATOM   2010  O   PRO A 266     -19.054  -5.346  29.102  1.00 97.12           O  
ATOM   2011  CG  PRO A 266     -16.504  -2.817  27.137  1.00 97.12           C  
ATOM   2012  CD  PRO A 266     -17.331  -2.636  25.869  1.00 97.12           C  
ATOM   2013  N   ASN A 267     -19.715  -3.304  28.458  1.00 97.12           N  
ATOM   2014  CA  ASN A 267     -20.508  -3.019  29.657  1.00 97.12           C  
ATOM   2015  C   ASN A 267     -21.530  -1.881  29.453  1.00 97.12           C  
ATOM   2016  CB  ASN A 267     -19.538  -2.701  30.815  1.00 97.12           C  
ATOM   2017  O   ASN A 267     -21.557  -1.211  28.417  1.00 97.12           O  
ATOM   2018  CG  ASN A 267     -18.635  -1.515  30.541  1.00 97.12           C  
ATOM   2019  ND2 ASN A 267     -17.372  -1.648  30.853  1.00 97.12           N  
ATOM   2020  OD1 ASN A 267     -19.059  -0.467  30.078  1.00 97.12           O  
ATOM   2021  N   ASP A 268     -22.338  -1.634  30.490  1.00 96.88           N  
ATOM   2022  CA  ASP A 268     -23.401  -0.621  30.494  1.00 96.88           C  
ATOM   2023  C   ASP A 268     -22.892   0.823  30.332  1.00 96.88           C  
ATOM   2024  CB  ASP A 268     -24.209  -0.725  31.799  1.00 96.88           C  
ATOM   2025  O   ASP A 268     -23.619   1.677  29.817  1.00 96.88           O  
ATOM   2026  CG  ASP A 268     -25.101  -1.967  31.879  1.00 96.88           C  
ATOM   2027  OD1 ASP A 268     -25.512  -2.470  30.809  1.00 96.88           O  
ATOM   2028  OD2 ASP A 268     -25.375  -2.390  33.022  1.00 96.88           O  
ATOM   2029  N   LEU A 269     -21.648   1.115  30.735  1.00 96.62           N  
ATOM   2030  CA  LEU A 269     -21.061   2.446  30.565  1.00 96.62           C  
ATOM   2031  C   LEU A 269     -20.832   2.744  29.082  1.00 96.62           C  
ATOM   2032  CB  LEU A 269     -19.758   2.558  31.382  1.00 96.62           C  
ATOM   2033  O   LEU A 269     -21.256   3.791  28.592  1.00 96.62           O  
ATOM   2034  CG  LEU A 269     -19.051   3.921  31.260  1.00 96.62           C  
ATOM   2035  CD1 LEU A 269     -19.950   5.059  31.748  1.00 96.62           C  
ATOM   2036  CD2 LEU A 269     -17.777   3.916  32.103  1.00 96.62           C  
ATOM   2037  N   VAL A 270     -20.218   1.806  28.355  1.00 97.44           N  
ATOM   2038  CA  VAL A 270     -20.008   1.947  26.908  1.00 97.44           C  
ATOM   2039  C   VAL A 270     -21.335   1.892  26.155  1.00 97.44           C  
ATOM   2040  CB  VAL A 270     -19.012   0.907  26.368  1.00 97.44           C  
ATOM   2041  O   VAL A 270     -21.516   2.643  25.200  1.00 97.44           O  
ATOM   2042  CG1 VAL A 270     -18.766   1.121  24.870  1.00 97.44           C  
ATOM   2043  CG2 VAL A 270     -17.659   1.037  27.078  1.00 97.44           C  
ATOM   2044  N   LYS A 271     -22.299   1.083  26.617  1.00 97.94           N  
ATOM   2045  CA  LYS A 271     -23.660   1.074  26.065  1.00 97.94           C  
ATOM   2046  C   LYS A 271     -24.307   2.457  26.150  1.00 97.94           C  
ATOM   2047  CB  LYS A 271     -24.503   0.015  26.788  1.00 97.94           C  
ATOM   2048  O   LYS A 271     -24.767   2.979  25.140  1.00 97.94           O  
ATOM   2049  CG  LYS A 271     -25.941   0.037  26.273  1.00 97.94           C  
ATOM   2050  CD  LYS A 271     -26.767  -1.112  26.840  1.00 97.94           C  
ATOM   2051  CE  LYS A 271     -28.187  -0.941  26.300  1.00 97.94           C  
ATOM   2052  NZ  LYS A 271     -29.073  -2.018  26.776  1.00 97.94           N  
ATOM   2053  N   THR A 272     -24.295   3.064  27.335  1.00 97.06           N  
ATOM   2054  CA  THR A 272     -24.874   4.397  27.565  1.00 97.06           C  
ATOM   2055  C   THR A 272     -24.199   5.452  26.691  1.00 97.06           C  
ATOM   2056  CB  THR A 272     -24.739   4.795  29.041  1.00 97.06           C  
ATOM   2057  O   THR A 272     -24.879   6.248  26.041  1.00 97.06           O  
ATOM   2058  CG2 THR A 272     -25.376   6.152  29.337  1.00 97.06           C  
ATOM   2059  OG1 THR A 272     -25.381   3.844  29.860  1.00 97.06           O  
ATOM   2060  N   LEU A 273     -22.863   5.419  26.624  1.00 96.94           N  
ATOM   2061  CA  LEU A 273     -22.079   6.292  25.755  1.00 96.94           C  
ATOM   2062  C   LEU A 273     -22.488   6.126  24.287  1.00 96.94           C  
ATOM   2063  CB  LEU A 273     -20.589   6.004  26.013  1.00 96.94           C  
ATOM   2064  O   LEU A 273     -22.699   7.128  23.607  1.00 96.94           O  
ATOM   2065  CG  LEU A 273     -19.597   6.823  25.160  1.00 96.94           C  
ATOM   2066  CD1 LEU A 273     -18.294   7.011  25.941  1.00 96.94           C  
ATOM   2067  CD2 LEU A 273     -19.251   6.107  23.845  1.00 96.94           C  
ATOM   2068  N   ALA A 274     -22.645   4.893  23.801  1.00 97.12           N  
ATOM   2069  CA  ALA A 274     -23.029   4.611  22.421  1.00 97.12           C  
ATOM   2070  C   ALA A 274     -24.422   5.167  22.076  1.00 97.12           C  
ATOM   2071  CB  ALA A 274     -22.972   3.098  22.193  1.00 97.12           C  
ATOM   2072  O   ALA A 274     -24.582   5.888  21.088  1.00 97.12           O  
ATOM   2073  N   GLU A 275     -25.419   4.867  22.912  1.00 97.25           N  
ATOM   2074  CA  GLU A 275     -26.811   5.278  22.704  1.00 97.25           C  
ATOM   2075  C   GLU A 275     -26.953   6.803  22.744  1.00 97.25           C  
ATOM   2076  CB  GLU A 275     -27.717   4.622  23.763  1.00 97.25           C  
ATOM   2077  O   GLU A 275     -27.603   7.397  21.883  1.00 97.25           O  
ATOM   2078  CG  GLU A 275     -27.797   3.092  23.603  1.00 97.25           C  
ATOM   2079  CD  GLU A 275     -28.686   2.386  24.638  1.00 97.25           C  
ATOM   2080  OE1 GLU A 275     -29.063   1.218  24.368  1.00 97.25           O  
ATOM   2081  OE2 GLU A 275     -28.959   2.965  25.714  1.00 97.25           O  
ATOM   2082  N   LYS A 276     -26.293   7.470  23.697  1.00 96.88           N  
ATOM   2083  CA  LYS A 276     -26.383   8.926  23.823  1.00 96.88           C  
ATOM   2084  C   LYS A 276     -25.570   9.663  22.769  1.00 96.88           C  
ATOM   2085  CB  LYS A 276     -25.977   9.352  25.231  1.00 96.88           C  
ATOM   2086  O   LYS A 276     -26.070  10.640  22.212  1.00 96.88           O  
ATOM   2087  CG  LYS A 276     -27.050   8.955  26.254  1.00 96.88           C  
ATOM   2088  CD  LYS A 276     -26.609   9.505  27.600  1.00 96.88           C  
ATOM   2089  CE  LYS A 276     -27.667   9.424  28.698  1.00 96.88           C  
ATOM   2090  NZ  LYS A 276     -27.141  10.091  29.909  1.00 96.88           N  
ATOM   2091  N   SER A 277     -24.342   9.227  22.497  1.00 96.50           N  
ATOM   2092  CA  SER A 277     -23.425   9.934  21.592  1.00 96.50           C  
ATOM   2093  C   SER A 277     -23.825   9.776  20.128  1.00 96.50           C  
ATOM   2094  CB  SER A 277     -21.984   9.457  21.783  1.00 96.50           C  
ATOM   2095  O   SER A 277     -23.765  10.743  19.372  1.00 96.50           O  
ATOM   2096  OG  SER A 277     -21.612   9.548  23.143  1.00 96.50           O  
ATOM   2097  N   PHE A 278     -24.281   8.582  19.738  1.00 96.19           N  
ATOM   2098  CA  PHE A 278     -24.533   8.239  18.335  1.00 96.19           C  
ATOM   2099  C   PHE A 278     -26.007   7.969  18.014  1.00 96.19           C  
ATOM   2100  CB  PHE A 278     -23.636   7.058  17.939  1.00 96.19           C  
ATOM   2101  O   PHE A 278     -26.335   7.719  16.858  1.00 96.19           O  
ATOM   2102  CG  PHE A 278     -22.158   7.321  18.159  1.00 96.19           C  
ATOM   2103  CD1 PHE A 278     -21.438   8.106  17.241  1.00 96.19           C  
ATOM   2104  CD2 PHE A 278     -21.514   6.819  19.304  1.00 96.19           C  
ATOM   2105  CE1 PHE A 278     -20.082   8.396  17.474  1.00 96.19           C  
ATOM   2106  CE2 PHE A 278     -20.161   7.115  19.545  1.00 96.19           C  
ATOM   2107  CZ  PHE A 278     -19.449   7.909  18.630  1.00 96.19           C  
ATOM   2108  N   GLY A 279     -26.908   7.997  19.005  1.00 94.38           N  
ATOM   2109  CA  GLY A 279     -28.318   7.647  18.794  1.00 94.38           C  
ATOM   2110  C   GLY A 279     -28.522   6.185  18.383  1.00 94.38           C  
ATOM   2111  O   GLY A 279     -29.558   5.842  17.815  1.00 94.38           O  
ATOM   2112  N   ALA A 280     -27.523   5.332  18.619  1.00 93.75           N  
ATOM   2113  CA  ALA A 280     -27.557   3.930  18.237  1.00 93.75           C  
ATOM   2114  C   ALA A 280     -28.450   3.120  19.190  1.00 93.75           C  
ATOM   2115  CB  ALA A 280     -26.117   3.415  18.175  1.00 93.75           C  
ATOM   2116  O   ALA A 280     -28.676   3.518  20.328  1.00 93.75           O  
ATOM   2117  N   THR A 281     -28.950   1.966  18.743  1.00 94.94           N  
ATOM   2118  CA  THR A 281     -29.654   1.005  19.608  1.00 94.94           C  
ATOM   2119  C   THR A 281     -28.747  -0.190  19.862  1.00 94.94           C  
ATOM   2120  CB  THR A 281     -30.978   0.556  18.979  1.00 94.94           C  
ATOM   2121  O   THR A 281     -28.440  -0.938  18.933  1.00 94.94           O  
ATOM   2122  CG2 THR A 281     -31.759  -0.409  19.872  1.00 94.94           C  
ATOM   2123  OG1 THR A 281     -31.805   1.677  18.776  1.00 94.94           O  
ATOM   2124  N   VAL A 282     -28.317  -0.385  21.109  1.00 95.88           N  
ATOM   2125  CA  VAL A 282     -27.373  -1.453  21.461  1.00 95.88           C  
ATOM   2126  C   VAL A 282     -28.123  -2.680  21.977  1.00 95.88           C  
ATOM   2127  CB  VAL A 282     -26.351  -0.967  22.492  1.00 95.88           C  
ATOM   2128  O   VAL A 282     -28.758  -2.646  23.033  1.00 95.88           O  
ATOM   2129  CG1 VAL A 282     -25.334  -2.073  22.783  1.00 95.88           C  
ATOM   2130  CG2 VAL A 282     -25.579   0.272  22.023  1.00 95.88           C  
ATOM   2131  N   THR A 283     -28.022  -3.786  21.239  1.00 92.81           N  
ATOM   2132  CA  THR A 283     -28.702  -5.058  21.558  1.00 92.81           C  
ATOM   2133  C   THR A 283     -27.751  -6.189  21.952  1.00 92.81           C  
ATOM   2134  CB  THR A 283     -29.598  -5.510  20.397  1.00 92.81           C  
ATOM   2135  O   THR A 283     -28.213  -7.254  22.358  1.00 92.81           O  
ATOM   2136  CG2 THR A 283     -30.732  -4.523  20.121  1.00 92.81           C  
ATOM   2137  OG1 THR A 283     -28.852  -5.619  19.208  1.00 92.81           O  
ATOM   2138  N   GLY A 284     -26.438  -5.964  21.879  1.00 94.94           N  
ATOM   2139  CA  GLY A 284     -25.411  -6.959  22.175  1.00 94.94           C  
ATOM   2140  C   GLY A 284     -24.105  -6.324  22.643  1.00 94.94           C  
ATOM   2141  O   GLY A 284     -24.101  -5.226  23.194  1.00 94.94           O  
ATOM   2142  N   ASP A 285     -23.001  -7.027  22.409  1.00 96.81           N  
ATOM   2143  CA  ASP A 285     -21.643  -6.622  22.792  1.00 96.81           C  
ATOM   2144  C   ASP A 285     -20.915  -5.817  21.698  1.00 96.81           C  
ATOM   2145  CB  ASP A 285     -20.855  -7.869  23.221  1.00 96.81           C  
ATOM   2146  O   ASP A 285     -19.730  -5.508  21.827  1.00 96.81           O  
ATOM   2147  CG  ASP A 285     -20.604  -8.865  22.084  1.00 96.81           C  
ATOM   2148  OD1 ASP A 285     -21.159  -8.725  20.970  1.00 96.81           O  
ATOM   2149  OD2 ASP A 285     -19.817  -9.817  22.265  1.00 96.81           O  
ATOM   2150  N   THR A 286     -21.616  -5.461  20.620  1.00 97.62           N  
ATOM   2151  CA  THR A 286     -21.156  -4.536  19.581  1.00 97.62           C  
ATOM   2152  C   THR A 286     -22.300  -3.675  19.056  1.00 97.62           C  
ATOM   2153  CB  THR A 286     -20.494  -5.244  18.386  1.00 97.62           C  
ATOM   2154  O   THR A 286     -23.480  -4.006  19.210  1.00 97.62           O  
ATOM   2155  CG2 THR A 286     -19.312  -6.117  18.776  1.00 97.62           C  
ATOM   2156  OG1 THR A 286     -21.396  -6.080  17.699  1.00 97.62           O  
ATOM   2157  N   VAL A 287     -21.953  -2.567  18.399  1.00 97.88           N  
ATOM   2158  CA  VAL A 287     -22.888  -1.765  17.603  1.00 97.88           C  
ATOM   2159  C   VAL A 287     -22.186  -1.175  16.380  1.00 97.88           C  
ATOM   2160  CB  VAL A 287     -23.570  -0.703  18.484  1.00 97.88           C  
ATOM   2161  O   VAL A 287     -21.056  -0.698  16.482  1.00 97.88           O  
ATOM   2162  CG1 VAL A 287     -22.623   0.369  19.034  1.00 97.88           C  
ATOM   2163  CG2 VAL A 287     -24.727  -0.024  17.753  1.00 97.88           C  
ATOM   2164  N   VAL A 288     -22.845  -1.224  15.221  1.00 97.69           N  
ATOM   2165  CA  VAL A 288     -22.344  -0.632  13.970  1.00 97.69           C  
ATOM   2166  C   VAL A 288     -22.805   0.820  13.876  1.00 97.69           C  
ATOM   2167  CB  VAL A 288     -22.771  -1.443  12.730  1.00 97.69           C  
ATOM   2168  O   VAL A 288     -23.965   1.131  14.150  1.00 97.69           O  
ATOM   2169  CG1 VAL A 288     -22.242  -0.821  11.433  1.00 97.69           C  
ATOM   2170  CG2 VAL A 288     -22.241  -2.881  12.813  1.00 97.69           C  
ATOM   2171  N   LEU A 289     -21.888   1.701  13.488  1.00 97.12           N  
ATOM   2172  CA  LEU A 289     -22.054   3.145  13.379  1.00 97.12           C  
ATOM   2173  C   LEU A 289     -21.736   3.582  11.934  1.00 97.12           C  
ATOM   2174  CB  LEU A 289     -21.141   3.837  14.410  1.00 97.12           C  
ATOM   2175  O   LEU A 289     -20.579   3.895  11.626  1.00 97.12           O  
ATOM   2176  CG  LEU A 289     -21.322   3.401  15.875  1.00 97.12           C  
ATOM   2177  CD1 LEU A 289     -20.307   4.144  16.742  1.00 97.12           C  
ATOM   2178  CD2 LEU A 289     -22.722   3.706  16.409  1.00 97.12           C  
ATOM   2179  N   PRO A 290     -22.739   3.594  11.035  1.00 95.44           N  
ATOM   2180  CA  PRO A 290     -22.548   3.988   9.642  1.00 95.44           C  
ATOM   2181  C   PRO A 290     -22.044   5.428   9.510  1.00 95.44           C  
ATOM   2182  CB  PRO A 290     -23.906   3.798   8.958  1.00 95.44           C  
ATOM   2183  O   PRO A 290     -22.519   6.329  10.205  1.00 95.44           O  
ATOM   2184  CG  PRO A 290     -24.595   2.753   9.831  1.00 95.44           C  
ATOM   2185  CD  PRO A 290     -24.096   3.102  11.229  1.00 95.44           C  
ATOM   2186  N   GLY A 291     -21.095   5.658   8.605  1.00 92.69           N  
ATOM   2187  CA  GLY A 291     -20.508   6.970   8.326  1.00 92.69           C  
ATOM   2188  C   GLY A 291     -19.462   7.438   9.341  1.00 92.69           C  
ATOM   2189  O   GLY A 291     -18.889   8.515   9.160  1.00 92.69           O  
ATOM   2190  N   VAL A 292     -19.207   6.686  10.418  1.00 93.25           N  
ATOM   2191  CA  VAL A 292     -18.216   7.049  11.442  1.00 93.25           C  
ATOM   2192  C   VAL A 292     -16.845   6.508  11.054  1.00 93.25           C  
ATOM   2193  CB  VAL A 292     -18.629   6.567  12.845  1.00 93.25           C  
ATOM   2194  O   VAL A 292     -16.619   5.307  11.069  1.00 93.25           O  
ATOM   2195  CG1 VAL A 292     -17.576   6.942  13.899  1.00 93.25           C  
ATOM   2196  CG2 VAL A 292     -19.949   7.223  13.271  1.00 93.25           C  
ATOM   2197  N   MET A 293     -15.918   7.421  10.768  1.00 90.69           N  
ATOM   2198  CA  MET A 293     -14.571   7.104  10.282  1.00 90.69           C  
ATOM   2199  C   MET A 293     -13.480   7.820  11.077  1.00 90.69           C  
ATOM   2200  CB  MET A 293     -14.502   7.524   8.806  1.00 90.69           C  
ATOM   2201  O   MET A 293     -12.418   7.281  11.352  1.00 90.69           O  
ATOM   2202  CG  MET A 293     -15.401   6.650   7.926  1.00 90.69           C  
ATOM   2203  SD  MET A 293     -14.805   4.954   7.872  1.00 90.69           S  
ATOM   2204  CE  MET A 293     -13.425   5.197   6.731  1.00 90.69           C  
ATOM   2205  N   SER A 294     -13.733   9.066  11.479  1.00 87.69           N  
ATOM   2206  CA  SER A 294     -12.721   9.934  12.070  1.00 87.69           C  
ATOM   2207  C   SER A 294     -12.909  10.103  13.571  1.00 87.69           C  
ATOM   2208  CB  SER A 294     -12.755  11.293  11.378  1.00 87.69           C  
ATOM   2209  O   SER A 294     -13.852  10.765  14.020  1.00 87.69           O  
ATOM   2210  OG  SER A 294     -11.722  12.125  11.891  1.00 87.69           O  
ATOM   2211  N   ARG A 295     -11.914   9.666  14.357  1.00 90.56           N  
ATOM   2212  CA  ARG A 295     -11.870   9.945  15.802  1.00 90.56           C  
ATOM   2213  C   ARG A 295     -12.041  11.432  16.116  1.00 90.56           C  
ATOM   2214  CB  ARG A 295     -10.574   9.406  16.426  1.00 90.56           C  
ATOM   2215  O   ARG A 295     -12.820  11.802  16.986  1.00 90.56           O  
ATOM   2216  CG  ARG A 295     -10.625   9.490  17.967  1.00 90.56           C  
ATOM   2217  CD  ARG A 295      -9.376   8.924  18.653  1.00 90.56           C  
ATOM   2218  NE  ARG A 295      -8.143   9.530  18.116  1.00 90.56           N  
ATOM   2219  NH1 ARG A 295      -6.661   7.972  18.931  1.00 90.56           N  
ATOM   2220  NH2 ARG A 295      -6.014   9.406  17.381  1.00 90.56           N  
ATOM   2221  CZ  ARG A 295      -6.951   8.975  18.169  1.00 90.56           C  
ATOM   2222  N   LYS A 296     -11.310  12.294  15.403  1.00 85.19           N  
ATOM   2223  CA  LYS A 296     -11.259  13.741  15.675  1.00 85.19           C  
ATOM   2224  C   LYS A 296     -12.512  14.483  15.216  1.00 85.19           C  
ATOM   2225  CB  LYS A 296     -10.026  14.375  15.013  1.00 85.19           C  
ATOM   2226  O   LYS A 296     -12.919  15.421  15.888  1.00 85.19           O  
ATOM   2227  CG  LYS A 296      -8.689  13.897  15.600  1.00 85.19           C  
ATOM   2228  CD  LYS A 296      -7.526  14.581  14.863  1.00 85.19           C  
ATOM   2229  CE  LYS A 296      -6.168  14.057  15.349  1.00 85.19           C  
ATOM   2230  NZ  LYS A 296      -5.050  14.549  14.497  1.00 85.19           N  
ATOM   2231  N   LYS A 297     -13.077  14.116  14.060  1.00 88.50           N  
ATOM   2232  CA  LYS A 297     -14.196  14.859  13.456  1.00 88.50           C  
ATOM   2233  C   LYS A 297     -15.569  14.306  13.834  1.00 88.50           C  
ATOM   2234  CB  LYS A 297     -14.059  14.913  11.926  1.00 88.50           C  
ATOM   2235  O   LYS A 297     -16.521  15.075  13.839  1.00 88.50           O  
ATOM   2236  CG  LYS A 297     -12.827  15.680  11.423  1.00 88.50           C  
ATOM   2237  CD  LYS A 297     -12.842  15.713   9.887  1.00 88.50           C  
ATOM   2238  CE  LYS A 297     -11.652  16.491   9.314  1.00 88.50           C  
ATOM   2239  NZ  LYS A 297     -11.657  16.458   7.827  1.00 88.50           N  
ATOM   2240  N   GLN A 298     -15.679  13.004  14.100  1.00 93.00           N  
ATOM   2241  CA  GLN A 298     -16.972  12.315  14.178  1.00 93.00           C  
ATOM   2242  C   GLN A 298     -17.194  11.558  15.487  1.00 93.00           C  
ATOM   2243  CB  GLN A 298     -17.099  11.346  12.996  1.00 93.00           C  
ATOM   2244  O   GLN A 298     -18.340  11.420  15.886  1.00 93.00           O  
ATOM   2245  CG  GLN A 298     -17.131  12.061  11.636  1.00 93.00           C  
ATOM   2246  CD  GLN A 298     -17.006  11.059  10.503  1.00 93.00           C  
ATOM   2247  NE2 GLN A 298     -17.897  11.062   9.545  1.00 93.00           N  
ATOM   2248  OE1 GLN A 298     -16.081  10.265  10.483  1.00 93.00           O  
ATOM   2249  N   ILE A 299     -16.137  11.090  16.162  1.00 93.75           N  
ATOM   2250  CA  ILE A 299     -16.266  10.390  17.452  1.00 93.75           C  
ATOM   2251  C   ILE A 299     -16.180  11.399  18.597  1.00 93.75           C  
ATOM   2252  CB  ILE A 299     -15.253   9.229  17.571  1.00 93.75           C  
ATOM   2253  O   ILE A 299     -17.188  11.695  19.223  1.00 93.75           O  
ATOM   2254  CG1 ILE A 299     -15.478   8.209  16.427  1.00 93.75           C  
ATOM   2255  CG2 ILE A 299     -15.310   8.546  18.948  1.00 93.75           C  
ATOM   2256  CD1 ILE A 299     -14.483   7.044  16.374  1.00 93.75           C  
ATOM   2257  N   ILE A 300     -15.002  11.988  18.839  1.00 92.44           N  
ATOM   2258  CA  ILE A 300     -14.746  12.872  19.990  1.00 92.44           C  
ATOM   2259  C   ILE A 300     -15.788  13.997  20.132  1.00 92.44           C  
ATOM   2260  CB  ILE A 300     -13.294  13.417  19.960  1.00 92.44           C  
ATOM   2261  O   ILE A 300     -16.286  14.175  21.241  1.00 92.44           O  
ATOM   2262  CG1 ILE A 300     -12.298  12.275  20.265  1.00 92.44           C  
ATOM   2263  CG2 ILE A 300     -13.097  14.571  20.963  1.00 92.44           C  
ATOM   2264  CD1 ILE A 300     -10.824  12.656  20.059  1.00 92.44           C  
ATOM   2265  N   PRO A 301     -16.171  14.737  19.069  1.00 93.81           N  
ATOM   2266  CA  PRO A 301     -17.075  15.879  19.220  1.00 93.81           C  
ATOM   2267  C   PRO A 301     -18.492  15.528  19.686  1.00 93.81           C  
ATOM   2268  CB  PRO A 301     -17.118  16.556  17.845  1.00 93.81           C  
ATOM   2269  O   PRO A 301     -19.206  16.421  20.135  1.00 93.81           O  
ATOM   2270  CG  PRO A 301     -15.796  16.145  17.209  1.00 93.81           C  
ATOM   2271  CD  PRO A 301     -15.642  14.715  17.710  1.00 93.81           C  
ATOM   2272  N   VAL A 302     -18.918  14.268  19.548  1.00 94.38           N  
ATOM   2273  CA  VAL A 302     -20.283  13.834  19.893  1.00 94.38           C  
ATOM   2274  C   VAL A 302     -20.348  13.011  21.180  1.00 94.38           C  
ATOM   2275  CB  VAL A 302     -20.973  13.106  18.721  1.00 94.38           C  
ATOM   2276  O   VAL A 302     -21.453  12.727  21.645  1.00 94.38           O  
ATOM   2277  CG1 VAL A 302     -20.940  13.949  17.437  1.00 94.38           C  
ATOM   2278  CG2 VAL A 302     -20.371  11.734  18.418  1.00 94.38           C  
ATOM   2279  N   LEU A 303     -19.196  12.641  21.756  1.00 94.25           N  
ATOM   2280  CA  LEU A 303     -19.116  11.826  22.967  1.00 94.25           C  
ATOM   2281  C   LEU A 303     -19.774  12.522  24.165  1.00 94.25           C  
ATOM   2282  CB  LEU A 303     -17.656  11.469  23.301  1.00 94.25           C  
ATOM   2283  O   LEU A 303     -19.431  13.654  24.502  1.00 94.25           O  
ATOM   2284  CG  LEU A 303     -16.968  10.462  22.368  1.00 94.25           C  
ATOM   2285  CD1 LEU A 303     -15.552  10.145  22.851  1.00 94.25           C  
ATOM   2286  CD2 LEU A 303     -17.731   9.144  22.240  1.00 94.25           C  
ATOM   2287  N   LYS A 304     -20.700  11.821  24.822  1.00 93.00           N  
ATOM   2288  CA  LYS A 304     -21.411  12.267  26.031  1.00 93.00           C  
ATOM   2289  C   LYS A 304     -21.976  11.081  26.815  1.00 93.00           C  
ATOM   2290  CB  LYS A 304     -22.505  13.277  25.655  1.00 93.00           C  
ATOM   2291  O   LYS A 304     -22.144   9.996  26.247  1.00 93.00           O  
ATOM   2292  CG  LYS A 304     -23.557  12.692  24.707  1.00 93.00           C  
ATOM   2293  CD  LYS A 304     -24.456  13.800  24.156  1.00 93.00           C  
ATOM   2294  CE  LYS A 304     -25.386  13.133  23.154  1.00 93.00           C  
ATOM   2295  NZ  LYS A 304     -26.221  14.079  22.394  1.00 93.00           N  
ATOM   2296  N   LEU A 305     -22.261  11.295  28.102  1.00 89.44           N  
ATOM   2297  CA  LEU A 305     -22.727  10.262  29.031  1.00 89.44           C  
ATOM   2298  C   LEU A 305     -24.159  10.438  29.510  1.00 89.44           C  
ATOM   2299  CB  LEU A 305     -21.752  10.141  30.221  1.00 89.44           C  
ATOM   2300  O   LEU A 305     -24.864  11.428  29.210  1.00 89.44           O  
ATOM   2301  CG  LEU A 305     -20.507   9.283  29.984  1.00 89.44           C  
ATOM   2302  CD1 LEU A 305     -19.710   9.272  31.286  1.00 89.44           C  
ATOM   2303  CD2 LEU A 305     -20.861   7.838  29.618  1.00 89.44           C  
ATOM   2304  OXT LEU A 305     -24.635   9.436  30.089  1.00 89.44           O  
TER    2305      LEU A 305                                                      
ENDMDL                                                                          
END                                                                             
