# Supplementary material for: The inorganic pyrophosphatases of microorganisms: a structural and functional review
Source: PeerJ. 2024 Jun 24;12:e17496. doi: 10.7717/peerj.17496 (PMC11210485; doi:10.7717/peerj.17496)
Supplement: Supplemental Information 1 [file peerj-12-17496-s001.zip › Supplementary Files/Family II models/AF-P37487-F1-model_v4_Bsubtilis.pdb]

HEADER                                            01-JUN-22                     
TITLE     ALPHAFOLD MONOMER V2.0 PREDICTION FOR MANGANESE-DEPENDENT INORGANIC   
TITLE    2 PYROPHOSPHATASE (P37487)                                             
COMPND    MOL_ID: 1;                                                            
COMPND   2 MOLECULE: MANGANESE-DEPENDENT INORGANIC PYROPHOSPHATASE;             
COMPND   3 CHAIN: A                                                             
SOURCE    MOL_ID: 1;                                                            
SOURCE   2 ORGANISM_SCIENTIFIC: BACILLUS SUBTILIS (STRAIN 168);                 
SOURCE   3 ORGANISM_TAXID: 224308                                               
REMARK   1                                                                      
REMARK   1 REFERENCE 1                                                          
REMARK   1  AUTH   JOHN JUMPER, RICHARD EVANS, ALEXANDER PRITZEL, TIM GREEN,    
REMARK   1  AUTH 2 MICHAEL FIGURNOV, OLAF RONNEBERGER, KATHRYN TUNYASUVUNAKOOL, 
REMARK   1  AUTH 3 RUSS BATES, AUGUSTIN ZIDEK, ANNA POTAPENKO, ALEX BRIDGLAND,  
REMARK   1  AUTH 4 CLEMENS MEYER, SIMON A A KOHL, ANDREW J BALLARD,             
REMARK   1  AUTH 5 ANDREW COWIE, BERNARDINO ROMERA-PAREDES, STANISLAV NIKOLOV,  
REMARK   1  AUTH 6 RISHUB JAIN, JONAS ADLER, TREVOR BACK, STIG PETERSEN,        
REMARK   1  AUTH 7 DAVID REIMAN, ELLEN CLANCY, MICHAL ZIELINSKI,                
REMARK   1  AUTH 8 MARTIN STEINEGGER, MICHALINA PACHOLSKA, TAMAS BERGHAMMER,    
REMARK   1  AUTH 9 DAVID SILVER, ORIOL VINYALS, ANDREW W SENIOR,                
REMARK   1  AUTH10 KORAY KAVUKCUOGLU, PUSHMEET KOHLI, DEMIS HASSABIS            
REMARK   1  TITL   HIGHLY ACCURATE PROTEIN STRUCTURE PREDICTION WITH ALPHAFOLD  
REMARK   1  REF    NATURE                        V. 596   583 2021              
REMARK   1  REFN                   ISSN 0028-0836                               
REMARK   1  PMID   34265844                                                     
REMARK   1  DOI    10.1038/s41586-021-03819-2                                   
REMARK   1                                                                      
REMARK   1 DISCLAIMERS                                                          
REMARK   1 ALPHAFOLD DATA, COPYRIGHT (2021) DEEPMIND TECHNOLOGIES LIMITED. THE  
REMARK   1 INFORMATION PROVIDED IS THEORETICAL MODELLING ONLY AND CAUTION SHOULD
REMARK   1 BE EXERCISED IN ITS USE. IT IS PROVIDED "AS-IS" WITHOUT ANY WARRANTY 
REMARK   1 OF ANY KIND, WHETHER EXPRESSED OR IMPLIED. NO WARRANTY IS GIVEN THAT 
REMARK   1 USE OF THE INFORMATION SHALL NOT INFRINGE THE RIGHTS OF ANY THIRD    
REMARK   1 PARTY. THE INFORMATION IS NOT INTENDED TO BE A SUBSTITUTE FOR        
REMARK   1 PROFESSIONAL MEDICAL ADVICE, DIAGNOSIS, OR TREATMENT, AND DOES NOT   
REMARK   1 CONSTITUTE MEDICAL OR OTHER PROFESSIONAL ADVICE. IT IS AVAILABLE FOR 
REMARK   1 ACADEMIC AND COMMERCIAL PURPOSES, UNDER CC-BY 4.0 LICENCE.           
DBREF  XXXX A    1   309  UNP    P37487   PPAC_BACSU       1    309             
SEQRES   1 A  309  MET GLU LYS ILE LEU ILE PHE GLY HIS GLN ASN PRO ASP          
SEQRES   2 A  309  THR ASP THR ILE CYS SER ALA ILE ALA TYR ALA ASP LEU          
SEQRES   3 A  309  LYS ASN LYS LEU GLY PHE ASN ALA GLU PRO VAL ARG LEU          
SEQRES   4 A  309  GLY GLN VAL ASN GLY GLU THR GLN TYR ALA LEU ASP TYR          
SEQRES   5 A  309  PHE LYS GLN GLU SER PRO ARG LEU VAL GLU THR ALA ALA          
SEQRES   6 A  309  ASN GLU VAL ASN GLY VAL ILE LEU VAL ASP HIS ASN GLU          
SEQRES   7 A  309  ARG GLN GLN SER ILE LYS ASP ILE GLU GLU VAL GLN VAL          
SEQRES   8 A  309  LEU GLU VAL ILE ASP HIS HIS ARG ILE ALA ASN PHE GLU          
SEQRES   9 A  309  THR ALA GLU PRO LEU TYR TYR ARG ALA GLU PRO VAL GLY          
SEQRES  10 A  309  CYS THR ALA THR ILE LEU ASN LYS MET TYR LYS GLU ASN          
SEQRES  11 A  309  ASN VAL LYS ILE GLU LYS GLU ILE ALA GLY LEU MET LEU          
SEQRES  12 A  309  SER ALA ILE ILE SER ASP SER LEU LEU PHE LYS SER PRO          
SEQRES  13 A  309  THR CYS THR ASP GLN ASP VAL ALA ALA ALA LYS GLU LEU          
SEQRES  14 A  309  ALA GLU ILE ALA GLY VAL ASP ALA GLU GLU TYR GLY LEU          
SEQRES  15 A  309  ASN MET LEU LYS ALA GLY ALA ASP LEU SER LYS LYS THR          
SEQRES  16 A  309  VAL GLU GLU LEU ILE SER LEU ASP ALA LYS GLU PHE THR          
SEQRES  17 A  309  LEU GLY SER LYS LYS VAL GLU ILE ALA GLN VAL ASN THR          
SEQRES  18 A  309  VAL ASP ILE GLU ASP VAL LYS LYS ARG GLN ALA GLU LEU          
SEQRES  19 A  309  GLU ALA VAL ILE SER LYS VAL VAL ALA GLU LYS ASN LEU          
SEQRES  20 A  309  ASP LEU PHE LEU LEU VAL ILE THR ASP ILE LEU GLU ASN          
SEQRES  21 A  309  ASP SER LEU ALA LEU ALA ILE GLY ASN GLU ALA ALA LYS          
SEQRES  22 A  309  VAL GLU LYS ALA PHE ASN VAL THR LEU GLU ASN ASN THR          
SEQRES  23 A  309  ALA LEU LEU LYS GLY VAL VAL SER ARG LYS LYS GLN VAL          
SEQRES  24 A  309  VAL PRO VAL LEU THR ASP ALA MET ALA GLU                      
CRYST1    1.000    1.000    1.000  90.00  90.00  90.00 P 1           1          
ORIGX1      1.000000  0.000000  0.000000        0.00000                         
ORIGX2      0.000000  1.000000  0.000000        0.00000                         
ORIGX3      0.000000  0.000000  1.000000        0.00000                         
SCALE1      1.000000  0.000000  0.000000        0.00000                         
SCALE2      0.000000  1.000000  0.000000        0.00000                         
SCALE3      0.000000  0.000000  1.000000        0.00000                         
MODEL        1                                                                  
ATOM      1  N   MET A   1     -21.074  13.878  17.857  1.00 79.83           N  
ATOM      2  CA  MET A   1     -19.667  14.104  17.491  1.00 79.83           C  
ATOM      3  C   MET A   1     -19.641  14.581  16.053  1.00 79.83           C  
ATOM      4  CB  MET A   1     -18.840  12.820  17.655  1.00 79.83           C  
ATOM      5  O   MET A   1     -20.413  14.041  15.263  1.00 79.83           O  
ATOM      6  CG  MET A   1     -17.403  13.191  18.009  1.00 79.83           C  
ATOM      7  SD  MET A   1     -17.243  13.898  19.671  1.00 79.83           S  
ATOM      8  CE  MET A   1     -17.340  12.398  20.693  1.00 79.83           C  
ATOM      9  N   GLU A   2     -18.847  15.600  15.734  1.00 92.78           N  
ATOM     10  CA  GLU A   2     -18.659  16.031  14.344  1.00 92.78           C  
ATOM     11  C   GLU A   2     -18.097  14.872  13.509  1.00 92.78           C  
ATOM     12  CB  GLU A   2     -17.766  17.276  14.317  1.00 92.78           C  
ATOM     13  O   GLU A   2     -17.354  14.039  14.034  1.00 92.78           O  
ATOM     14  CG  GLU A   2     -17.699  17.928  12.927  1.00 92.78           C  
ATOM     15  CD  GLU A   2     -17.028  19.309  12.946  1.00 92.78           C  
ATOM     16  OE1 GLU A   2     -16.992  19.932  11.861  1.00 92.78           O  
ATOM     17  OE2 GLU A   2     -16.645  19.764  14.047  1.00 92.78           O  
ATOM     18  N   LYS A   3     -18.541  14.763  12.254  1.00 98.22           N  
ATOM     19  CA  LYS A   3     -18.100  13.711  11.337  1.00 98.22           C  
ATOM     20  C   LYS A   3     -16.698  14.051  10.832  1.00 98.22           C  
ATOM     21  CB  LYS A   3     -19.109  13.572  10.183  1.00 98.22           C  
ATOM     22  O   LYS A   3     -16.465  15.190  10.441  1.00 98.22           O  
ATOM     23  CG  LYS A   3     -18.780  12.394   9.252  1.00 98.22           C  
ATOM     24  CD  LYS A   3     -19.715  12.354   8.035  1.00 98.22           C  
ATOM     25  CE  LYS A   3     -19.287  11.188   7.141  1.00 98.22           C  
ATOM     26  NZ  LYS A   3     -19.917  11.197   5.798  1.00 98.22           N  
ATOM     27  N   ILE A   4     -15.814  13.061  10.802  1.00 98.57           N  
ATOM     28  CA  ILE A   4     -14.476  13.162  10.210  1.00 98.57           C  
ATOM     29  C   ILE A   4     -14.299  12.085   9.141  1.00 98.57           C  
ATOM     30  CB  ILE A   4     -13.368  13.117  11.288  1.00 98.57           C  
ATOM     31  O   ILE A   4     -14.811  10.971   9.282  1.00 98.57           O  
ATOM     32  CG1 ILE A   4     -13.377  11.800  12.098  1.00 98.57           C  
ATOM     33  CG2 ILE A   4     -13.498  14.347  12.204  1.00 98.57           C  
ATOM     34  CD1 ILE A   4     -12.248  11.686  13.125  1.00 98.57           C  
ATOM     35  N   LEU A   5     -13.579  12.418   8.073  1.00 98.88           N  
ATOM     36  CA  LEU A   5     -13.168  11.445   7.061  1.00 98.88           C  
ATOM     37  C   LEU A   5     -11.724  11.015   7.322  1.00 98.88           C  
ATOM     38  CB  LEU A   5     -13.361  12.010   5.643  1.00 98.88           C  
ATOM     39  O   LEU A   5     -10.886  11.846   7.675  1.00 98.88           O  
ATOM     40  CG  LEU A   5     -14.808  12.402   5.284  1.00 98.88           C  
ATOM     41  CD1 LEU A   5     -14.883  12.844   3.824  1.00 98.88           C  
ATOM     42  CD2 LEU A   5     -15.814  11.271   5.501  1.00 98.88           C  
ATOM     43  N   ILE A   6     -11.450   9.722   7.147  1.00 98.91           N  
ATOM     44  CA  ILE A   6     -10.104   9.147   7.234  1.00 98.91           C  
ATOM     45  C   ILE A   6      -9.752   8.532   5.886  1.00 98.91           C  
ATOM     46  CB  ILE A   6      -9.979   8.115   8.377  1.00 98.91           C  
ATOM     47  O   ILE A   6     -10.498   7.694   5.381  1.00 98.91           O  
ATOM     48  CG1 ILE A   6     -10.573   8.686   9.688  1.00 98.91           C  
ATOM     49  CG2 ILE A   6      -8.504   7.689   8.512  1.00 98.91           C  
ATOM     50  CD1 ILE A   6     -10.119   7.995  10.976  1.00 98.91           C  
ATOM     51  N   PHE A   7      -8.628   8.938   5.305  1.00 98.91           N  
ATOM     52  CA  PHE A   7      -8.174   8.442   4.008  1.00 98.91           C  
ATOM     53  C   PHE A   7      -6.654   8.454   3.902  1.00 98.91           C  
ATOM     54  CB  PHE A   7      -8.805   9.264   2.877  1.00 98.91           C  
ATOM     55  O   PHE A   7      -5.978   9.246   4.563  1.00 98.91           O  
ATOM     56  CG  PHE A   7      -8.698  10.772   3.018  1.00 98.91           C  
ATOM     57  CD1 PHE A   7      -9.747  11.501   3.610  1.00 98.91           C  
ATOM     58  CD2 PHE A   7      -7.556  11.450   2.558  1.00 98.91           C  
ATOM     59  CE1 PHE A   7      -9.657  12.897   3.734  1.00 98.91           C  
ATOM     60  CE2 PHE A   7      -7.468  12.846   2.681  1.00 98.91           C  
ATOM     61  CZ  PHE A   7      -8.513  13.571   3.274  1.00 98.91           C  
ATOM     62  N   GLY A   8      -6.129   7.568   3.056  1.00 98.62           N  
ATOM     63  CA  GLY A   8      -4.738   7.631   2.620  1.00 98.62           C  
ATOM     64  C   GLY A   8      -4.573   8.327   1.277  1.00 98.62           C  
ATOM     65  O   GLY A   8      -5.404   9.157   0.903  1.00 98.62           O  
ATOM     66  N   HIS A   9      -3.484   8.033   0.575  1.00 96.84           N  
ATOM     67  CA  HIS A   9      -3.125   8.770  -0.633  1.00 96.84           C  
ATOM     68  C   HIS A   9      -3.996   8.416  -1.854  1.00 96.84           C  
ATOM     69  CB  HIS A   9      -1.627   8.609  -0.917  1.00 96.84           C  
ATOM     70  O   HIS A   9      -4.693   7.399  -1.906  1.00 96.84           O  
ATOM     71  CG  HIS A   9      -1.140   7.187  -1.025  1.00 96.84           C  
ATOM     72  CD2 HIS A   9      -0.350   6.523  -0.126  1.00 96.84           C  
ATOM     73  ND1 HIS A   9      -1.336   6.339  -2.092  1.00 96.84           N  
ATOM     74  CE1 HIS A   9      -0.695   5.189  -1.848  1.00 96.84           C  
ATOM     75  NE2 HIS A   9      -0.023   5.293  -0.697  1.00 96.84           N  
ATOM     76  N   GLN A  10      -3.937   9.273  -2.878  1.00 94.76           N  
ATOM     77  CA  GLN A  10      -4.368   8.951  -4.242  1.00 94.76           C  
ATOM     78  C   GLN A  10      -3.628   7.713  -4.761  1.00 94.76           C  
ATOM     79  CB  GLN A  10      -4.084  10.127  -5.184  1.00 94.76           C  
ATOM     80  O   GLN A  10      -2.507   7.448  -4.340  1.00 94.76           O  
ATOM     81  CG  GLN A  10      -4.892  11.392  -4.865  1.00 94.76           C  
ATOM     82  CD  GLN A  10      -4.591  12.511  -5.860  1.00 94.76           C  
ATOM     83  NE2 GLN A  10      -4.763  13.756  -5.493  1.00 94.76           N  
ATOM     84  OE1 GLN A  10      -4.210  12.298  -6.999  1.00 94.76           O  
ATOM     85  N   ASN A  11      -4.234   6.971  -5.693  1.00 91.77           N  
ATOM     86  CA  ASN A  11      -3.735   5.657  -6.132  1.00 91.77           C  
ATOM     87  C   ASN A  11      -3.499   4.730  -4.922  1.00 91.77           C  
ATOM     88  CB  ASN A  11      -2.500   5.840  -7.030  1.00 91.77           C  
ATOM     89  O   ASN A  11      -2.358   4.401  -4.600  1.00 91.77           O  
ATOM     90  CG  ASN A  11      -2.765   6.764  -8.197  1.00 91.77           C  
ATOM     91  ND2 ASN A  11      -1.801   7.580  -8.557  1.00 91.77           N  
ATOM     92  OD1 ASN A  11      -3.848   6.793  -8.769  1.00 91.77           O  
ATOM     93  N   PRO A  12      -4.574   4.406  -4.181  1.00 95.88           N  
ATOM     94  CA  PRO A  12      -4.454   3.782  -2.876  1.00 95.88           C  
ATOM     95  C   PRO A  12      -3.872   2.368  -2.985  1.00 95.88           C  
ATOM     96  CB  PRO A  12      -5.875   3.794  -2.318  1.00 95.88           C  
ATOM     97  O   PRO A  12      -4.349   1.541  -3.771  1.00 95.88           O  
ATOM     98  CG  PRO A  12      -6.764   3.725  -3.552  1.00 95.88           C  
ATOM     99  CD  PRO A  12      -5.976   4.577  -4.540  1.00 95.88           C  
ATOM    100  N   ASP A  13      -2.871   2.088  -2.158  1.00 95.59           N  
ATOM    101  CA  ASP A  13      -2.353   0.744  -1.932  1.00 95.59           C  
ATOM    102  C   ASP A  13      -3.093   0.049  -0.773  1.00 95.59           C  
ATOM    103  CB  ASP A  13      -0.823   0.792  -1.768  1.00 95.59           C  
ATOM    104  O   ASP A  13      -4.091   0.548  -0.228  1.00 95.59           O  
ATOM    105  CG  ASP A  13      -0.347   1.647  -0.594  1.00 95.59           C  
ATOM    106  OD1 ASP A  13      -1.151   1.793   0.357  1.00 95.59           O  
ATOM    107  OD2 ASP A  13       0.785   2.160  -0.717  1.00 95.59           O  
ATOM    108  N   THR A  14      -2.635  -1.153  -0.425  1.00 98.15           N  
ATOM    109  CA  THR A  14      -3.245  -1.947   0.641  1.00 98.15           C  
ATOM    110  C   THR A  14      -3.069  -1.293   2.010  1.00 98.15           C  
ATOM    111  CB  THR A  14      -2.698  -3.380   0.613  1.00 98.15           C  
ATOM    112  O   THR A  14      -4.004  -1.375   2.808  1.00 98.15           O  
ATOM    113  CG2 THR A  14      -3.326  -4.299   1.662  1.00 98.15           C  
ATOM    114  OG1 THR A  14      -3.015  -3.949  -0.638  1.00 98.15           O  
ATOM    115  N   ASP A  15      -1.946  -0.615   2.287  1.00 98.66           N  
ATOM    116  CA  ASP A  15      -1.747   0.084   3.562  1.00 98.66           C  
ATOM    117  C   ASP A  15      -2.703   1.267   3.680  1.00 98.66           C  
ATOM    118  CB  ASP A  15      -0.278   0.501   3.772  1.00 98.66           C  
ATOM    119  O   ASP A  15      -3.504   1.311   4.613  1.00 98.66           O  
ATOM    120  CG  ASP A  15       0.024   0.920   5.222  1.00 98.66           C  
ATOM    121  OD1 ASP A  15      -0.894   0.880   6.081  1.00 98.66           O  
ATOM    122  OD2 ASP A  15       1.205   1.119   5.581  1.00 98.66           O  
ATOM    123  N   THR A  16      -2.752   2.140   2.675  1.00 98.22           N  
ATOM    124  CA  THR A  16      -3.687   3.268   2.621  1.00 98.22           C  
ATOM    125  C   THR A  16      -5.137   2.846   2.900  1.00 98.22           C  
ATOM    126  CB  THR A  16      -3.543   3.971   1.261  1.00 98.22           C  
ATOM    127  O   THR A  16      -5.820   3.466   3.723  1.00 98.22           O  
ATOM    128  CG2 THR A  16      -4.825   4.656   0.773  1.00 98.22           C  
ATOM    129  OG1 THR A  16      -2.565   4.976   1.365  1.00 98.22           O  
ATOM    130  N   ILE A  17      -5.634   1.786   2.250  1.00 98.77           N  
ATOM    131  CA  ILE A  17      -7.024   1.331   2.432  1.00 98.77           C  
ATOM    132  C   ILE A  17      -7.228   0.699   3.808  1.00 98.77           C  
ATOM    133  CB  ILE A  17      -7.432   0.363   1.300  1.00 98.77           C  
ATOM    134  O   ILE A  17      -8.173   1.049   4.522  1.00 98.77           O  
ATOM    135  CG1 ILE A  17      -7.487   1.084  -0.062  1.00 98.77           C  
ATOM    136  CG2 ILE A  17      -8.771  -0.347   1.577  1.00 98.77           C  
ATOM    137  CD1 ILE A  17      -8.576   2.151  -0.229  1.00 98.77           C  
ATOM    138  N   CYS A  18      -6.361  -0.237   4.190  1.00 98.88           N  
ATOM    139  CA  CYS A  18      -6.523  -0.993   5.426  1.00 98.88           C  
ATOM    140  C   CYS A  18      -6.299  -0.114   6.661  1.00 98.88           C  
ATOM    141  CB  CYS A  18      -5.561  -2.179   5.413  1.00 98.88           C  
ATOM    142  O   CYS A  18      -7.054  -0.227   7.627  1.00 98.88           O  
ATOM    143  SG  CYS A  18      -6.017  -3.354   4.104  1.00 98.88           S  
ATOM    144  N   SER A  19      -5.323   0.795   6.622  1.00 98.93           N  
ATOM    145  CA  SER A  19      -5.060   1.761   7.688  1.00 98.93           C  
ATOM    146  C   SER A  19      -6.194   2.772   7.836  1.00 98.93           C  
ATOM    147  CB  SER A  19      -3.713   2.469   7.478  1.00 98.93           C  
ATOM    148  O   SER A  19      -6.549   3.106   8.966  1.00 98.93           O  
ATOM    149  OG  SER A  19      -2.681   1.568   7.822  1.00 98.93           O  
ATOM    150  N   ALA A  20      -6.842   3.201   6.745  1.00 98.93           N  
ATOM    151  CA  ALA A  20      -8.024   4.059   6.844  1.00 98.93           C  
ATOM    152  C   ALA A  20      -9.173   3.336   7.569  1.00 98.93           C  
ATOM    153  CB  ALA A  20      -8.433   4.540   5.446  1.00 98.93           C  
ATOM    154  O   ALA A  20      -9.750   3.886   8.510  1.00 98.93           O  
ATOM    155  N   ILE A  21      -9.462   2.084   7.185  1.00 98.92           N  
ATOM    156  CA  ILE A  21     -10.498   1.252   7.822  1.00 98.92           C  
ATOM    157  C   ILE A  21     -10.179   1.018   9.301  1.00 98.92           C  
ATOM    158  CB  ILE A  21     -10.677  -0.088   7.068  1.00 98.92           C  
ATOM    159  O   ILE A  21     -11.019   1.286  10.161  1.00 98.92           O  
ATOM    160  CG1 ILE A  21     -11.218   0.152   5.642  1.00 98.92           C  
ATOM    161  CG2 ILE A  21     -11.638  -1.022   7.833  1.00 98.92           C  
ATOM    162  CD1 ILE A  21     -11.084  -1.077   4.734  1.00 98.92           C  
ATOM    163  N   ALA A  22      -8.965   0.555   9.606  1.00 98.93           N  
ATOM    164  CA  ALA A  22      -8.543   0.264  10.970  1.00 98.93           C  
ATOM    165  C   ALA A  22      -8.566   1.527  11.840  1.00 98.93           C  
ATOM    166  CB  ALA A  22      -7.148  -0.372  10.923  1.00 98.93           C  
ATOM    167  O   ALA A  22      -9.041   1.497  12.974  1.00 98.93           O  
ATOM    168  N   TYR A  23      -8.116   2.673  11.325  1.00 98.90           N  
ATOM    169  CA  TYR A  23      -8.098   3.870  12.152  1.00 98.90           C  
ATOM    170  C   TYR A  23      -9.496   4.452  12.389  1.00 98.90           C  
ATOM    171  CB  TYR A  23      -7.082   4.896  11.633  1.00 98.90           C  
ATOM    172  O   TYR A  23      -9.789   4.912  13.496  1.00 98.90           O  
ATOM    173  CG  TYR A  23      -6.632   5.916  12.668  1.00 98.90           C  
ATOM    174  CD1 TYR A  23      -6.263   7.218  12.273  1.00 98.90           C  
ATOM    175  CD2 TYR A  23      -6.514   5.550  14.026  1.00 98.90           C  
ATOM    176  CE1 TYR A  23      -5.825   8.153  13.239  1.00 98.90           C  
ATOM    177  CE2 TYR A  23      -6.097   6.478  14.983  1.00 98.90           C  
ATOM    178  OH  TYR A  23      -5.414   8.641  15.577  1.00 98.90           O  
ATOM    179  CZ  TYR A  23      -5.753   7.777  14.593  1.00 98.90           C  
ATOM    180  N   ALA A  24     -10.397   4.353  11.407  1.00 98.88           N  
ATOM    181  CA  ALA A  24     -11.797   4.717  11.602  1.00 98.88           C  
ATOM    182  C   ALA A  24     -12.486   3.795  12.620  1.00 98.88           C  
ATOM    183  CB  ALA A  24     -12.508   4.714  10.249  1.00 98.88           C  
ATOM    184  O   ALA A  24     -13.215   4.282  13.487  1.00 98.88           O  
ATOM    185  N   ASP A  25     -12.208   2.488  12.580  1.00 98.87           N  
ATOM    186  CA  ASP A  25     -12.692   1.532  13.578  1.00 98.87           C  
ATOM    187  C   ASP A  25     -12.225   1.900  14.997  1.00 98.87           C  
ATOM    188  CB  ASP A  25     -12.259   0.110  13.198  1.00 98.87           C  
ATOM    189  O   ASP A  25     -13.050   2.018  15.909  1.00 98.87           O  
ATOM    190  CG  ASP A  25     -12.706  -0.868  14.283  1.00 98.87           C  
ATOM    191  OD1 ASP A  25     -13.932  -1.073  14.403  1.00 98.87           O  
ATOM    192  OD2 ASP A  25     -11.872  -1.360  15.087  1.00 98.87           O  
ATOM    193  N   LEU A  26     -10.927   2.175  15.180  1.00 98.86           N  
ATOM    194  CA  LEU A  26     -10.379   2.621  16.463  1.00 98.86           C  
ATOM    195  C   LEU A  26     -11.072   3.897  16.964  1.00 98.86           C  
ATOM    196  CB  LEU A  26      -8.857   2.820  16.326  1.00 98.86           C  
ATOM    197  O   LEU A  26     -11.513   3.955  18.114  1.00 98.86           O  
ATOM    198  CG  LEU A  26      -8.157   3.320  17.606  1.00 98.86           C  
ATOM    199  CD1 LEU A  26      -8.429   2.428  18.816  1.00 98.86           C  
ATOM    200  CD2 LEU A  26      -6.642   3.363  17.410  1.00 98.86           C  
ATOM    201  N   LYS A  27     -11.213   4.915  16.105  1.00 98.70           N  
ATOM    202  CA  LYS A  27     -11.883   6.180  16.449  1.00 98.70           C  
ATOM    203  C   LYS A  27     -13.337   5.962  16.861  1.00 98.70           C  
ATOM    204  CB  LYS A  27     -11.793   7.150  15.258  1.00 98.70           C  
ATOM    205  O   LYS A  27     -13.766   6.502  17.881  1.00 98.70           O  
ATOM    206  CG  LYS A  27     -10.396   7.747  15.053  1.00 98.70           C  
ATOM    207  CD  LYS A  27      -9.970   8.719  16.161  1.00 98.70           C  
ATOM    208  CE  LYS A  27      -8.572   9.203  15.786  1.00 98.70           C  
ATOM    209  NZ  LYS A  27      -7.948  10.046  16.822  1.00 98.70           N  
ATOM    210  N   ASN A  28     -14.080   5.141  16.128  1.00 98.70           N  
ATOM    211  CA  ASN A  28     -15.478   4.849  16.439  1.00 98.70           C  
ATOM    212  C   ASN A  28     -15.622   4.084  17.762  1.00 98.70           C  
ATOM    213  CB  ASN A  28     -16.096   4.103  15.248  1.00 98.70           C  
ATOM    214  O   ASN A  28     -16.486   4.420  18.574  1.00 98.70           O  
ATOM    215  CG  ASN A  28     -16.289   5.013  14.045  1.00 98.70           C  
ATOM    216  ND2 ASN A  28     -16.278   4.475  12.852  1.00 98.70           N  
ATOM    217  OD1 ASN A  28     -16.473   6.214  14.166  1.00 98.70           O  
ATOM    218  N   LYS A  29     -14.729   3.127  18.051  1.00 98.53           N  
ATOM    219  CA  LYS A  29     -14.688   2.433  19.352  1.00 98.53           C  
ATOM    220  C   LYS A  29     -14.334   3.361  20.521  1.00 98.53           C  
ATOM    221  CB  LYS A  29     -13.720   1.244  19.278  1.00 98.53           C  
ATOM    222  O   LYS A  29     -14.739   3.093  21.650  1.00 98.53           O  
ATOM    223  CG  LYS A  29     -14.309   0.071  18.475  1.00 98.53           C  
ATOM    224  CD  LYS A  29     -13.425  -1.173  18.625  1.00 98.53           C  
ATOM    225  CE  LYS A  29     -14.045  -2.441  18.036  1.00 98.53           C  
ATOM    226  NZ  LYS A  29     -13.903  -2.531  16.571  1.00 98.53           N  
ATOM    227  N   LEU A  30     -13.642   4.468  20.253  1.00 98.25           N  
ATOM    228  CA  LEU A  30     -13.360   5.540  21.215  1.00 98.25           C  
ATOM    229  C   LEU A  30     -14.477   6.597  21.314  1.00 98.25           C  
ATOM    230  CB  LEU A  30     -11.991   6.157  20.879  1.00 98.25           C  
ATOM    231  O   LEU A  30     -14.339   7.569  22.056  1.00 98.25           O  
ATOM    232  CG  LEU A  30     -10.799   5.217  21.125  1.00 98.25           C  
ATOM    233  CD1 LEU A  30      -9.523   5.866  20.590  1.00 98.25           C  
ATOM    234  CD2 LEU A  30     -10.626   4.924  22.616  1.00 98.25           C  
ATOM    235  N   GLY A  31     -15.597   6.414  20.607  1.00 97.72           N  
ATOM    236  CA  GLY A  31     -16.764   7.298  20.670  1.00 97.72           C  
ATOM    237  C   GLY A  31     -16.726   8.492  19.712  1.00 97.72           C  
ATOM    238  O   GLY A  31     -17.571   9.385  19.825  1.00 97.72           O  
ATOM    239  N   PHE A  32     -15.777   8.526  18.772  1.00 97.85           N  
ATOM    240  CA  PHE A  32     -15.773   9.499  17.678  1.00 97.85           C  
ATOM    241  C   PHE A  32     -16.722   9.079  16.539  1.00 97.85           C  
ATOM    242  CB  PHE A  32     -14.337   9.771  17.210  1.00 97.85           C  
ATOM    243  O   PHE A  32     -17.334   8.016  16.592  1.00 97.85           O  
ATOM    244  CG  PHE A  32     -13.446  10.368  18.285  1.00 97.85           C  
ATOM    245  CD1 PHE A  32     -13.415  11.761  18.482  1.00 97.85           C  
ATOM    246  CD2 PHE A  32     -12.658   9.533  19.098  1.00 97.85           C  
ATOM    247  CE1 PHE A  32     -12.600  12.313  19.487  1.00 97.85           C  
ATOM    248  CE2 PHE A  32     -11.845  10.083  20.104  1.00 97.85           C  
ATOM    249  CZ  PHE A  32     -11.815  11.475  20.298  1.00 97.85           C  
ATOM    250  N   ASN A  33     -16.890   9.945  15.534  1.00 98.46           N  
ATOM    251  CA  ASN A  33     -17.702   9.684  14.342  1.00 98.46           C  
ATOM    252  C   ASN A  33     -16.814   9.764  13.092  1.00 98.46           C  
ATOM    253  CB  ASN A  33     -18.871  10.685  14.317  1.00 98.46           C  
ATOM    254  O   ASN A  33     -16.707  10.825  12.476  1.00 98.46           O  
ATOM    255  CG  ASN A  33     -19.776  10.520  13.110  1.00 98.46           C  
ATOM    256  ND2 ASN A  33     -20.558  11.527  12.801  1.00 98.46           N  
ATOM    257  OD1 ASN A  33     -19.841   9.494  12.460  1.00 98.46           O  
ATOM    258  N   ALA A  34     -16.141   8.661  12.774  1.00 98.77           N  
ATOM    259  CA  ALA A  34     -15.166   8.556  11.696  1.00 98.77           C  
ATOM    260  C   ALA A  34     -15.646   7.617  10.582  1.00 98.77           C  
ATOM    261  CB  ALA A  34     -13.834   8.089  12.292  1.00 98.77           C  
ATOM    262  O   ALA A  34     -16.118   6.511  10.851  1.00 98.77           O  
ATOM    263  N   GLU A  35     -15.482   8.035   9.328  1.00 98.83           N  
ATOM    264  CA  GLU A  35     -15.747   7.210   8.144  1.00 98.83           C  
ATOM    265  C   GLU A  35     -14.443   6.995   7.356  1.00 98.83           C  
ATOM    266  CB  GLU A  35     -16.829   7.877   7.276  1.00 98.83           C  
ATOM    267  O   GLU A  35     -13.797   7.985   6.994  1.00 98.83           O  
ATOM    268  CG  GLU A  35     -17.226   7.038   6.045  1.00 98.83           C  
ATOM    269  CD  GLU A  35     -18.209   7.754   5.100  1.00 98.83           C  
ATOM    270  OE1 GLU A  35     -18.527   7.233   4.009  1.00 98.83           O  
ATOM    271  OE2 GLU A  35     -18.676   8.880   5.391  1.00 98.83           O  
ATOM    272  N   PRO A  36     -14.052   5.741   7.057  1.00 98.89           N  
ATOM    273  CA  PRO A  36     -12.962   5.483   6.130  1.00 98.89           C  
ATOM    274  C   PRO A  36     -13.433   5.722   4.690  1.00 98.89           C  
ATOM    275  CB  PRO A  36     -12.563   4.033   6.383  1.00 98.89           C  
ATOM    276  O   PRO A  36     -14.477   5.214   4.271  1.00 98.89           O  
ATOM    277  CG  PRO A  36     -13.875   3.362   6.785  1.00 98.89           C  
ATOM    278  CD  PRO A  36     -14.665   4.481   7.472  1.00 98.89           C  
ATOM    279  N   VAL A  37     -12.650   6.465   3.912  1.00 98.89           N  
ATOM    280  CA  VAL A  37     -12.902   6.740   2.489  1.00 98.89           C  
ATOM    281  C   VAL A  37     -11.628   6.526   1.671  1.00 98.89           C  
ATOM    282  CB  VAL A  37     -13.522   8.137   2.264  1.00 98.89           C  
ATOM    283  O   VAL A  37     -10.531   6.424   2.218  1.00 98.89           O  
ATOM    284  CG1 VAL A  37     -14.857   8.291   3.002  1.00 98.89           C  
ATOM    285  CG2 VAL A  37     -12.601   9.288   2.668  1.00 98.89           C  
ATOM    286  N   ARG A  38     -11.764   6.418   0.347  1.00 98.71           N  
ATOM    287  CA  ARG A  38     -10.634   6.235  -0.578  1.00 98.71           C  
ATOM    288  C   ARG A  38     -10.614   7.305  -1.659  1.00 98.71           C  
ATOM    289  CB  ARG A  38     -10.629   4.814  -1.163  1.00 98.71           C  
ATOM    290  O   ARG A  38     -11.671   7.779  -2.073  1.00 98.71           O  
ATOM    291  CG  ARG A  38     -11.833   4.530  -2.069  1.00 98.71           C  
ATOM    292  CD  ARG A  38     -11.822   3.086  -2.572  1.00 98.71           C  
ATOM    293  NE  ARG A  38     -13.088   2.767  -3.252  1.00 98.71           N  
ATOM    294  NH1 ARG A  38     -12.584   3.513  -5.371  1.00 98.71           N  
ATOM    295  NH2 ARG A  38     -14.571   2.624  -4.965  1.00 98.71           N  
ATOM    296  CZ  ARG A  38     -13.398   2.967  -4.519  1.00 98.71           C  
ATOM    297  N   LEU A  39      -9.415   7.603  -2.156  1.00 98.24           N  
ATOM    298  CA  LEU A  39      -9.165   8.629  -3.178  1.00 98.24           C  
ATOM    299  C   LEU A  39      -8.948   8.059  -4.589  1.00 98.24           C  
ATOM    300  CB  LEU A  39      -7.962   9.480  -2.742  1.00 98.24           C  
ATOM    301  O   LEU A  39      -8.661   8.793  -5.528  1.00 98.24           O  
ATOM    302  CG  LEU A  39      -8.067  10.144  -1.359  1.00 98.24           C  
ATOM    303  CD1 LEU A  39      -6.908  11.125  -1.208  1.00 98.24           C  
ATOM    304  CD2 LEU A  39      -9.380  10.904  -1.166  1.00 98.24           C  
ATOM    305  N   GLY A  40      -9.059   6.743  -4.758  1.00 96.27           N  
ATOM    306  CA  GLY A  40      -8.825   6.086  -6.039  1.00 96.27           C  
ATOM    307  C   GLY A  40      -9.375   4.670  -6.072  1.00 96.27           C  
ATOM    308  O   GLY A  40      -9.985   4.202  -5.107  1.00 96.27           O  
ATOM    309  N   GLN A  41      -9.214   4.003  -7.211  1.00 94.91           N  
ATOM    310  CA  GLN A  41      -9.658   2.626  -7.414  1.00 94.91           C  
ATOM    311  C   GLN A  41      -8.884   1.652  -6.513  1.00 94.91           C  
ATOM    312  CB  GLN A  41      -9.511   2.283  -8.902  1.00 94.91           C  
ATOM    313  O   GLN A  41      -7.689   1.814  -6.307  1.00 94.91           O  
ATOM    314  CG  GLN A  41     -10.086   0.904  -9.257  1.00 94.91           C  
ATOM    315  CD  GLN A  41     -10.029   0.602 -10.749  1.00 94.91           C  
ATOM    316  NE2 GLN A  41     -10.463  -0.565 -11.167  1.00 94.91           N  
ATOM    317  OE1 GLN A  41      -9.617   1.397 -11.572  1.00 94.91           O  
ATOM    318  N   VAL A  42      -9.573   0.630  -6.001  1.00 95.50           N  
ATOM    319  CA  VAL A  42      -8.958  -0.464  -5.234  1.00 95.50           C  
ATOM    320  C   VAL A  42      -8.188  -1.377  -6.194  1.00 95.50           C  
ATOM    321  CB  VAL A  42     -10.038  -1.243  -4.454  1.00 95.50           C  
ATOM    322  O   VAL A  42      -8.740  -1.809  -7.211  1.00 95.50           O  
ATOM    323  CG1 VAL A  42      -9.463  -2.377  -3.609  1.00 95.50           C  
ATOM    324  CG2 VAL A  42     -10.794  -0.312  -3.492  1.00 95.50           C  
ATOM    325  N   ASN A  43      -6.918  -1.649  -5.895  1.00 92.80           N  
ATOM    326  CA  ASN A  43      -6.081  -2.539  -6.700  1.00 92.80           C  
ATOM    327  C   ASN A  43      -6.388  -4.032  -6.414  1.00 92.80           C  
ATOM    328  CB  ASN A  43      -4.607  -2.117  -6.522  1.00 92.80           C  
ATOM    329  O   ASN A  43      -7.155  -4.364  -5.511  1.00 92.80           O  
ATOM    330  CG  ASN A  43      -4.046  -2.501  -5.169  1.00 92.80           C  
ATOM    331  ND2 ASN A  43      -3.441  -1.601  -4.442  1.00 92.80           N  
ATOM    332  OD1 ASN A  43      -4.165  -3.640  -4.764  1.00 92.80           O  
ATOM    333  N   GLY A  44      -5.811  -4.946  -7.205  1.00 93.19           N  
ATOM    334  CA  GLY A  44      -6.084  -6.388  -7.089  1.00 93.19           C  
ATOM    335  C   GLY A  44      -5.619  -7.018  -5.770  1.00 93.19           C  
ATOM    336  O   GLY A  44      -6.301  -7.892  -5.239  1.00 93.19           O  
ATOM    337  N   GLU A  45      -4.507  -6.539  -5.215  1.00 96.01           N  
ATOM    338  CA  GLU A  45      -3.972  -6.989  -3.926  1.00 96.01           C  
ATOM    339  C   GLU A  45      -4.908  -6.606  -2.779  1.00 96.01           C  
ATOM    340  CB  GLU A  45      -2.616  -6.312  -3.709  1.00 96.01           C  
ATOM    341  O   GLU A  45      -5.315  -7.442  -1.972  1.00 96.01           O  
ATOM    342  CG  GLU A  45      -1.864  -6.871  -2.510  1.00 96.01           C  
ATOM    343  CD  GLU A  45      -0.651  -5.991  -2.267  1.00 96.01           C  
ATOM    344  OE1 GLU A  45       0.443  -6.385  -2.721  1.00 96.01           O  
ATOM    345  OE2 GLU A  45      -0.870  -4.919  -1.665  1.00 96.01           O  
ATOM    346  N   THR A  46      -5.316  -5.339  -2.746  1.00 97.75           N  
ATOM    347  CA  THR A  46      -6.218  -4.829  -1.722  1.00 97.75           C  
ATOM    348  C   THR A  46      -7.595  -5.468  -1.843  1.00 97.75           C  
ATOM    349  CB  THR A  46      -6.359  -3.317  -1.840  1.00 97.75           C  
ATOM    350  O   THR A  46      -8.204  -5.804  -0.830  1.00 97.75           O  
ATOM    351  CG2 THR A  46      -7.079  -2.742  -0.627  1.00 97.75           C  
ATOM    352  OG1 THR A  46      -5.117  -2.670  -1.953  1.00 97.75           O  
ATOM    353  N   GLN A  47      -8.089  -5.689  -3.067  1.00 97.85           N  
ATOM    354  CA  GLN A  47      -9.354  -6.391  -3.271  1.00 97.85           C  
ATOM    355  C   GLN A  47      -9.289  -7.819  -2.722  1.00 97.85           C  
ATOM    356  CB  GLN A  47      -9.738  -6.388  -4.758  1.00 97.85           C  
ATOM    357  O   GLN A  47     -10.228  -8.247  -2.057  1.00 97.85           O  
ATOM    358  CG  GLN A  47     -11.178  -6.887  -4.977  1.00 97.85           C  
ATOM    359  CD  GLN A  47     -12.211  -5.962  -4.341  1.00 97.85           C  
ATOM    360  NE2 GLN A  47     -13.037  -6.432  -3.434  1.00 97.85           N  
ATOM    361  OE1 GLN A  47     -12.287  -4.781  -4.650  1.00 97.85           O  
ATOM    362  N   TYR A  48      -8.173  -8.529  -2.927  1.00 98.37           N  
ATOM    363  CA  TYR A  48      -7.965  -9.848  -2.333  1.00 98.37           C  
ATOM    364  C   TYR A  48      -8.066  -9.797  -0.802  1.00 98.37           C  
ATOM    365  CB  TYR A  48      -6.614 -10.417  -2.792  1.00 98.37           C  
ATOM    366  O   TYR A  48      -8.777 -10.610  -0.211  1.00 98.37           O  
ATOM    367  CG  TYR A  48      -6.302 -11.788  -2.229  1.00 98.37           C  
ATOM    368  CD1 TYR A  48      -5.746 -11.913  -0.940  1.00 98.37           C  
ATOM    369  CD2 TYR A  48      -6.576 -12.939  -2.991  1.00 98.37           C  
ATOM    370  CE1 TYR A  48      -5.465 -13.184  -0.412  1.00 98.37           C  
ATOM    371  CE2 TYR A  48      -6.308 -14.215  -2.460  1.00 98.37           C  
ATOM    372  OH  TYR A  48      -5.522 -15.563  -0.636  1.00 98.37           O  
ATOM    373  CZ  TYR A  48      -5.760 -14.337  -1.167  1.00 98.37           C  
ATOM    374  N   ALA A  49      -7.410  -8.826  -0.158  1.00 98.78           N  
ATOM    375  CA  ALA A  49      -7.463  -8.661   1.295  1.00 98.78           C  
ATOM    376  C   ALA A  49      -8.886  -8.357   1.802  1.00 98.78           C  
ATOM    377  CB  ALA A  49      -6.472  -7.562   1.698  1.00 98.78           C  
ATOM    378  O   ALA A  49      -9.363  -8.996   2.745  1.00 98.78           O  
ATOM    379  N   LEU A  50      -9.587  -7.422   1.152  1.00 98.81           N  
ATOM    380  CA  LEU A  50     -10.967  -7.064   1.486  1.00 98.81           C  
ATOM    381  C   LEU A  50     -11.912  -8.264   1.342  1.00 98.81           C  
ATOM    382  CB  LEU A  50     -11.434  -5.902   0.593  1.00 98.81           C  
ATOM    383  O   LEU A  50     -12.678  -8.549   2.262  1.00 98.81           O  
ATOM    384  CG  LEU A  50     -10.774  -4.539   0.870  1.00 98.81           C  
ATOM    385  CD1 LEU A  50     -11.298  -3.535  -0.157  1.00 98.81           C  
ATOM    386  CD2 LEU A  50     -11.089  -3.989   2.262  1.00 98.81           C  
ATOM    387  N   ASP A  51     -11.819  -9.008   0.238  1.00 98.72           N  
ATOM    388  CA  ASP A  51     -12.657 -10.182  -0.016  1.00 98.72           C  
ATOM    389  C   ASP A  51     -12.381 -11.299   1.001  1.00 98.72           C  
ATOM    390  CB  ASP A  51     -12.420 -10.708  -1.444  1.00 98.72           C  
ATOM    391  O   ASP A  51     -13.316 -11.894   1.550  1.00 98.72           O  
ATOM    392  CG  ASP A  51     -12.976  -9.816  -2.562  1.00 98.72           C  
ATOM    393  OD1 ASP A  51     -13.737  -8.866  -2.270  1.00 98.72           O  
ATOM    394  OD2 ASP A  51     -12.693 -10.120  -3.742  1.00 98.72           O  
ATOM    395  N   TYR A  52     -11.102 -11.561   1.299  1.00 98.78           N  
ATOM    396  CA  TYR A  52     -10.686 -12.602   2.241  1.00 98.78           C  
ATOM    397  C   TYR A  52     -11.233 -12.338   3.651  1.00 98.78           C  
ATOM    398  CB  TYR A  52      -9.151 -12.710   2.245  1.00 98.78           C  
ATOM    399  O   TYR A  52     -11.766 -13.245   4.301  1.00 98.78           O  
ATOM    400  CG  TYR A  52      -8.632 -13.963   2.922  1.00 98.78           C  
ATOM    401  CD1 TYR A  52      -8.536 -14.026   4.326  1.00 98.78           C  
ATOM    402  CD2 TYR A  52      -8.266 -15.077   2.142  1.00 98.78           C  
ATOM    403  CE1 TYR A  52      -8.102 -15.210   4.951  1.00 98.78           C  
ATOM    404  CE2 TYR A  52      -7.821 -16.260   2.763  1.00 98.78           C  
ATOM    405  OH  TYR A  52      -7.316 -17.470   4.768  1.00 98.78           O  
ATOM    406  CZ  TYR A  52      -7.742 -16.327   4.169  1.00 98.78           C  
ATOM    407  N   PHE A  53     -11.162 -11.084   4.106  1.00 98.78           N  
ATOM    408  CA  PHE A  53     -11.660 -10.656   5.418  1.00 98.78           C  
ATOM    409  C   PHE A  53     -13.096 -10.111   5.395  1.00 98.78           C  
ATOM    410  CB  PHE A  53     -10.642  -9.716   6.078  1.00 98.78           C  
ATOM    411  O   PHE A  53     -13.582  -9.613   6.412  1.00 98.78           O  
ATOM    412  CG  PHE A  53      -9.334 -10.417   6.390  1.00 98.78           C  
ATOM    413  CD1 PHE A  53      -9.296 -11.434   7.367  1.00 98.78           C  
ATOM    414  CD2 PHE A  53      -8.163 -10.095   5.681  1.00 98.78           C  
ATOM    415  CE1 PHE A  53      -8.105 -12.142   7.613  1.00 98.78           C  
ATOM    416  CE2 PHE A  53      -6.972 -10.791   5.940  1.00 98.78           C  
ATOM    417  CZ  PHE A  53      -6.941 -11.823   6.892  1.00 98.78           C  
ATOM    418  N   LYS A  54     -13.810 -10.268   4.272  1.00 98.62           N  
ATOM    419  CA  LYS A  54     -15.225  -9.895   4.097  1.00 98.62           C  
ATOM    420  C   LYS A  54     -15.519  -8.445   4.490  1.00 98.62           C  
ATOM    421  CB  LYS A  54     -16.139 -10.879   4.839  1.00 98.62           C  
ATOM    422  O   LYS A  54     -16.524  -8.172   5.145  1.00 98.62           O  
ATOM    423  CG  LYS A  54     -15.886 -12.339   4.462  1.00 98.62           C  
ATOM    424  CD  LYS A  54     -16.817 -13.218   5.289  1.00 98.62           C  
ATOM    425  CE  LYS A  54     -16.504 -14.675   4.972  1.00 98.62           C  
ATOM    426  NZ  LYS A  54     -17.323 -15.568   5.818  1.00 98.62           N  
ATOM    427  N   GLN A  55     -14.625  -7.536   4.121  1.00 98.65           N  
ATOM    428  CA  GLN A  55     -14.769  -6.105   4.355  1.00 98.65           C  
ATOM    429  C   GLN A  55     -15.188  -5.402   3.066  1.00 98.65           C  
ATOM    430  CB  GLN A  55     -13.471  -5.527   4.944  1.00 98.65           C  
ATOM    431  O   GLN A  55     -14.770  -5.774   1.972  1.00 98.65           O  
ATOM    432  CG  GLN A  55     -13.139  -6.117   6.325  1.00 98.65           C  
ATOM    433  CD  GLN A  55     -14.252  -5.897   7.337  1.00 98.65           C  
ATOM    434  NE2 GLN A  55     -14.852  -6.950   7.842  1.00 98.65           N  
ATOM    435  OE1 GLN A  55     -14.620  -4.783   7.668  1.00 98.65           O  
ATOM    436  N   GLU A  56     -16.029  -4.380   3.193  1.00 98.19           N  
ATOM    437  CA  GLU A  56     -16.413  -3.551   2.054  1.00 98.19           C  
ATOM    438  C   GLU A  56     -15.302  -2.551   1.727  1.00 98.19           C  
ATOM    439  CB  GLU A  56     -17.750  -2.836   2.306  1.00 98.19           C  
ATOM    440  O   GLU A  56     -14.613  -2.038   2.612  1.00 98.19           O  
ATOM    441  CG  GLU A  56     -18.919  -3.829   2.427  1.00 98.19           C  
ATOM    442  CD  GLU A  56     -20.301  -3.157   2.497  1.00 98.19           C  
ATOM    443  OE1 GLU A  56     -21.303  -3.890   2.320  1.00 98.19           O  
ATOM    444  OE2 GLU A  56     -20.371  -1.927   2.718  1.00 98.19           O  
ATOM    445  N   SER A  57     -15.138  -2.239   0.441  1.00 98.39           N  
ATOM    446  CA  SER A  57     -14.250  -1.152   0.043  1.00 98.39           C  
ATOM    447  C   SER A  57     -14.753   0.180   0.610  1.00 98.39           C  
ATOM    448  CB  SER A  57     -14.163  -1.022  -1.476  1.00 98.39           C  
ATOM    449  O   SER A  57     -15.945   0.474   0.476  1.00 98.39           O  
ATOM    450  OG  SER A  57     -13.820  -2.245  -2.092  1.00 98.39           O  
ATOM    451  N   PRO A  58     -13.861   1.041   1.137  1.00 98.78           N  
ATOM    452  CA  PRO A  58     -14.223   2.395   1.528  1.00 98.78           C  
ATOM    453  C   PRO A  58     -14.900   3.153   0.384  1.00 98.78           C  
ATOM    454  CB  PRO A  58     -12.914   3.060   1.957  1.00 98.78           C  
ATOM    455  O   PRO A  58     -14.603   2.940  -0.803  1.00 98.78           O  
ATOM    456  CG  PRO A  58     -12.078   1.887   2.450  1.00 98.78           C  
ATOM    457  CD  PRO A  58     -12.468   0.781   1.471  1.00 98.78           C  
ATOM    458  N   ARG A  59     -15.808   4.065   0.736  1.00 98.72           N  
ATOM    459  CA  ARG A  59     -16.500   4.908  -0.242  1.00 98.72           C  
ATOM    460  C   ARG A  59     -15.487   5.773  -0.995  1.00 98.72           C  
ATOM    461  CB  ARG A  59     -17.565   5.735   0.485  1.00 98.72           C  
ATOM    462  O   ARG A  59     -14.585   6.349  -0.392  1.00 98.72           O  
ATOM    463  CG  ARG A  59     -18.360   6.644  -0.464  1.00 98.72           C  
ATOM    464  CD  ARG A  59     -19.556   7.270   0.260  1.00 98.72           C  
ATOM    465  NE  ARG A  59     -19.136   8.056   1.434  1.00 98.72           N  
ATOM    466  NH1 ARG A  59     -18.880  10.116   0.447  1.00 98.72           N  
ATOM    467  NH2 ARG A  59     -18.637   9.896   2.641  1.00 98.72           N  
ATOM    468  CZ  ARG A  59     -18.878   9.346   1.495  1.00 98.72           C  
ATOM    469  N   LEU A  60     -15.635   5.856  -2.317  1.00 98.68           N  
ATOM    470  CA  LEU A  60     -14.833   6.756  -3.145  1.00 98.68           C  
ATOM    471  C   LEU A  60     -15.302   8.197  -2.943  1.00 98.68           C  
ATOM    472  CB  LEU A  60     -14.944   6.339  -4.621  1.00 98.68           C  
ATOM    473  O   LEU A  60     -16.500   8.467  -3.046  1.00 98.68           O  
ATOM    474  CG  LEU A  60     -14.137   7.202  -5.614  1.00 98.68           C  
ATOM    475  CD1 LEU A  60     -12.633   7.196  -5.340  1.00 98.68           C  
ATOM    476  CD2 LEU A  60     -14.360   6.663  -7.028  1.00 98.68           C  
ATOM    477  N   VAL A  61     -14.357   9.102  -2.713  1.00 98.62           N  
ATOM    478  CA  VAL A  61     -14.594  10.548  -2.663  1.00 98.62           C  
ATOM    479  C   VAL A  61     -13.573  11.277  -3.524  1.00 98.62           C  
ATOM    480  CB  VAL A  61     -14.582  11.096  -1.223  1.00 98.62           C  
ATOM    481  O   VAL A  61     -12.456  10.802  -3.712  1.00 98.62           O  
ATOM    482  CG1 VAL A  61     -15.709  10.471  -0.397  1.00 98.62           C  
ATOM    483  CG2 VAL A  61     -13.248  10.881  -0.500  1.00 98.62           C  
ATOM    484  N   GLU A  62     -13.965  12.437  -4.044  1.00 98.23           N  
ATOM    485  CA  GLU A  62     -13.047  13.328  -4.760  1.00 98.23           C  
ATOM    486  C   GLU A  62     -12.702  14.593  -3.968  1.00 98.23           C  
ATOM    487  CB  GLU A  62     -13.657  13.768  -6.089  1.00 98.23           C  
ATOM    488  O   GLU A  62     -11.645  15.168  -4.202  1.00 98.23           O  
ATOM    489  CG  GLU A  62     -13.977  12.663  -7.103  1.00 98.23           C  
ATOM    490  CD  GLU A  62     -14.456  13.269  -8.435  1.00 98.23           C  
ATOM    491  OE1 GLU A  62     -14.781  12.480  -9.348  1.00 98.23           O  
ATOM    492  OE2 GLU A  62     -14.477  14.527  -8.540  1.00 98.23           O  
ATOM    493  N   THR A  63     -13.599  15.037  -3.084  1.00 98.70           N  
ATOM    494  CA  THR A  63     -13.485  16.228  -2.224  1.00 98.70           C  
ATOM    495  C   THR A  63     -13.958  15.909  -0.806  1.00 98.70           C  
ATOM    496  CB  THR A  63     -14.332  17.409  -2.733  1.00 98.70           C  
ATOM    497  O   THR A  63     -14.773  14.999  -0.626  1.00 98.70           O  
ATOM    498  CG2 THR A  63     -13.740  18.158  -3.911  1.00 98.70           C  
ATOM    499  OG1 THR A  63     -15.601  16.972  -3.165  1.00 98.70           O  
ATOM    500  N   ALA A  64     -13.472  16.656   0.189  1.00 98.62           N  
ATOM    501  CA  ALA A  64     -13.867  16.529   1.594  1.00 98.62           C  
ATOM    502  C   ALA A  64     -14.620  17.757   2.129  1.00 98.62           C  
ATOM    503  CB  ALA A  64     -12.626  16.242   2.450  1.00 98.62           C  
ATOM    504  O   ALA A  64     -15.524  17.585   2.951  1.00 98.62           O  
ATOM    505  N   ALA A  65     -14.312  18.972   1.660  1.00 98.26           N  
ATOM    506  CA  ALA A  65     -14.854  20.223   2.205  1.00 98.26           C  
ATOM    507  C   ALA A  65     -16.374  20.361   2.011  1.00 98.26           C  
ATOM    508  CB  ALA A  65     -14.113  21.390   1.544  1.00 98.26           C  
ATOM    509  O   ALA A  65     -17.062  21.060   2.753  1.00 98.26           O  
ATOM    510  N   ASN A  66     -16.934  19.646   1.032  1.00 98.36           N  
ATOM    511  CA  ASN A  66     -18.377  19.558   0.827  1.00 98.36           C  
ATOM    512  C   ASN A  66     -19.089  18.602   1.809  1.00 98.36           C  
ATOM    513  CB  ASN A  66     -18.636  19.165  -0.635  1.00 98.36           C  
ATOM    514  O   ASN A  66     -20.318  18.526   1.776  1.00 98.36           O  
ATOM    515  CG  ASN A  66     -18.167  17.752  -0.909  1.00 98.36           C  
ATOM    516  ND2 ASN A  66     -19.052  16.789  -0.971  1.00 98.36           N  
ATOM    517  OD1 ASN A  66     -16.988  17.490  -1.031  1.00 98.36           O  
ATOM    518  N   GLU A  67     -18.356  17.844   2.634  1.00 98.44           N  
ATOM    519  CA  GLU A  67     -18.909  16.877   3.594  1.00 98.44           C  
ATOM    520  C   GLU A  67     -18.534  17.166   5.052  1.00 98.44           C  
ATOM    521  CB  GLU A  67     -18.447  15.443   3.270  1.00 98.44           C  
ATOM    522  O   GLU A  67     -19.367  16.969   5.941  1.00 98.44           O  
ATOM    523  CG  GLU A  67     -18.972  14.893   1.937  1.00 98.44           C  
ATOM    524  CD  GLU A  67     -18.868  13.359   1.834  1.00 98.44           C  
ATOM    525  OE1 GLU A  67     -18.726  12.844   0.702  1.00 98.44           O  
ATOM    526  OE2 GLU A  67     -19.024  12.639   2.858  1.00 98.44           O  
ATOM    527  N   VAL A  68     -17.289  17.572   5.314  1.00 98.63           N  
ATOM    528  CA  VAL A  68     -16.724  17.704   6.665  1.00 98.63           C  
ATOM    529  C   VAL A  68     -15.785  18.907   6.757  1.00 98.63           C  
ATOM    530  CB  VAL A  68     -15.971  16.425   7.098  1.00 98.63           C  
ATOM    531  O   VAL A  68     -15.201  19.316   5.760  1.00 98.63           O  
ATOM    532  CG1 VAL A  68     -16.904  15.207   7.181  1.00 98.63           C  
ATOM    533  CG2 VAL A  68     -14.787  16.070   6.188  1.00 98.63           C  
ATOM    534  N   ASN A  69     -15.593  19.439   7.967  1.00 98.33           N  
ATOM    535  CA  ASN A  69     -14.592  20.485   8.215  1.00 98.33           C  
ATOM    536  C   ASN A  69     -13.209  19.914   8.566  1.00 98.33           C  
ATOM    537  CB  ASN A  69     -15.073  21.395   9.353  1.00 98.33           C  
ATOM    538  O   ASN A  69     -12.215  20.626   8.456  1.00 98.33           O  
ATOM    539  CG  ASN A  69     -16.396  22.073   9.070  1.00 98.33           C  
ATOM    540  ND2 ASN A  69     -17.354  21.923   9.951  1.00 98.33           N  
ATOM    541  OD1 ASN A  69     -16.603  22.740   8.072  1.00 98.33           O  
ATOM    542  N   GLY A  70     -13.142  18.658   9.023  1.00 98.39           N  
ATOM    543  CA  GLY A  70     -11.924  18.043   9.548  1.00 98.39           C  
ATOM    544  C   GLY A  70     -11.667  16.643   8.996  1.00 98.39           C  
ATOM    545  O   GLY A  70     -12.592  15.841   8.834  1.00 98.39           O  
ATOM    546  N   VAL A  71     -10.395  16.346   8.739  1.00 98.85           N  
ATOM    547  CA  VAL A  71      -9.924  15.079   8.166  1.00 98.85           C  
ATOM    548  C   VAL A  71      -8.758  14.499   8.962  1.00 98.85           C  
ATOM    549  CB  VAL A  71      -9.552  15.227   6.675  1.00 98.85           C  
ATOM    550  O   VAL A  71      -8.051  15.212   9.678  1.00 98.85           O  
ATOM    551  CG1 VAL A  71     -10.759  15.692   5.849  1.00 98.85           C  
ATOM    552  CG2 VAL A  71      -8.382  16.189   6.431  1.00 98.85           C  
ATOM    553  N   ILE A  72      -8.552  13.192   8.826  1.00 98.91           N  
ATOM    554  CA  ILE A  72      -7.365  12.485   9.308  1.00 98.91           C  
ATOM    555  C   ILE A  72      -6.680  11.826   8.117  1.00 98.91           C  
ATOM    556  CB  ILE A  72      -7.740  11.459  10.392  1.00 98.91           C  
ATOM    557  O   ILE A  72      -7.327  11.128   7.335  1.00 98.91           O  
ATOM    558  CG1 ILE A  72      -8.250  12.190  11.656  1.00 98.91           C  
ATOM    559  CG2 ILE A  72      -6.572  10.508  10.699  1.00 98.91           C  
ATOM    560  CD1 ILE A  72      -8.596  11.275  12.837  1.00 98.91           C  
ATOM    561  N   LEU A  73      -5.368  12.017   8.020  1.00 98.93           N  
ATOM    562  CA  LEU A  73      -4.549  11.397   6.986  1.00 98.93           C  
ATOM    563  C   LEU A  73      -3.874  10.149   7.548  1.00 98.93           C  
ATOM    564  CB  LEU A  73      -3.532  12.401   6.420  1.00 98.93           C  
ATOM    565  O   LEU A  73      -3.309  10.170   8.645  1.00 98.93           O  
ATOM    566  CG  LEU A  73      -4.119  13.769   6.024  1.00 98.93           C  
ATOM    567  CD1 LEU A  73      -3.032  14.636   5.389  1.00 98.93           C  
ATOM    568  CD2 LEU A  73      -5.283  13.651   5.041  1.00 98.93           C  
ATOM    569  N   VAL A  74      -3.925   9.063   6.788  1.00 98.93           N  
ATOM    570  CA  VAL A  74      -3.111   7.871   7.040  1.00 98.93           C  
ATOM    571  C   VAL A  74      -2.146   7.671   5.883  1.00 98.93           C  
ATOM    572  CB  VAL A  74      -3.957   6.617   7.316  1.00 98.93           C  
ATOM    573  O   VAL A  74      -2.487   7.978   4.746  1.00 98.93           O  
ATOM    574  CG1 VAL A  74      -4.755   6.770   8.619  1.00 98.93           C  
ATOM    575  CG2 VAL A  74      -4.935   6.285   6.187  1.00 98.93           C  
ATOM    576  N   ASP A  75      -0.947   7.176   6.158  1.00 98.45           N  
ATOM    577  CA  ASP A  75      -0.011   6.685   5.140  1.00 98.45           C  
ATOM    578  C   ASP A  75       0.476   7.728   4.107  1.00 98.45           C  
ATOM    579  CB  ASP A  75      -0.645   5.432   4.520  1.00 98.45           C  
ATOM    580  O   ASP A  75       1.089   7.410   3.090  1.00 98.45           O  
ATOM    581  CG  ASP A  75       0.380   4.599   3.785  1.00 98.45           C  
ATOM    582  OD1 ASP A  75       1.437   4.368   4.415  1.00 98.45           O  
ATOM    583  OD2 ASP A  75       0.059   4.223   2.641  1.00 98.45           O  
ATOM    584  N   HIS A  76       0.212   9.013   4.355  1.00 97.33           N  
ATOM    585  CA  HIS A  76       0.752  10.124   3.580  1.00 97.33           C  
ATOM    586  C   HIS A  76       0.615  11.451   4.330  1.00 97.33           C  
ATOM    587  CB  HIS A  76       0.052  10.229   2.211  1.00 97.33           C  
ATOM    588  O   HIS A  76      -0.177  11.601   5.263  1.00 97.33           O  
ATOM    589  CG  HIS A  76      -1.360  10.759   2.274  1.00 97.33           C  
ATOM    590  CD2 HIS A  76      -1.825  11.924   1.727  1.00 97.33           C  
ATOM    591  ND1 HIS A  76      -2.407  10.187   2.952  1.00 97.33           N  
ATOM    592  CE1 HIS A  76      -3.480  10.981   2.816  1.00 97.33           C  
ATOM    593  NE2 HIS A  76      -3.174  12.062   2.079  1.00 97.33           N  
ATOM    594  N   ASN A  77       1.356  12.448   3.847  1.00 97.13           N  
ATOM    595  CA  ASN A  77       1.262  13.836   4.296  1.00 97.13           C  
ATOM    596  C   ASN A  77       1.404  14.856   3.152  1.00 97.13           C  
ATOM    597  CB  ASN A  77       2.314  14.056   5.396  1.00 97.13           C  
ATOM    598  O   ASN A  77       0.867  15.953   3.248  1.00 97.13           O  
ATOM    599  CG  ASN A  77       3.744  13.944   4.892  1.00 97.13           C  
ATOM    600  ND2 ASN A  77       4.314  12.762   4.884  1.00 97.13           N  
ATOM    601  OD1 ASN A  77       4.362  14.925   4.511  1.00 97.13           O  
ATOM    602  N   GLU A  78       2.100  14.525   2.059  1.00 93.93           N  
ATOM    603  CA  GLU A  78       2.371  15.500   0.998  1.00 93.93           C  
ATOM    604  C   GLU A  78       1.071  15.912   0.273  1.00 93.93           C  
ATOM    605  CB  GLU A  78       3.433  14.980   0.001  1.00 93.93           C  
ATOM    606  O   GLU A  78       0.352  15.052  -0.244  1.00 93.93           O  
ATOM    607  CG  GLU A  78       4.698  14.313   0.601  1.00 93.93           C  
ATOM    608  CD  GLU A  78       5.901  14.220  -0.373  1.00 93.93           C  
ATOM    609  OE1 GLU A  78       6.812  13.370  -0.192  1.00 93.93           O  
ATOM    610  OE2 GLU A  78       5.999  15.034  -1.319  1.00 93.93           O  
ATOM    611  N   ARG A  79       0.776  17.223   0.191  1.00 96.54           N  
ATOM    612  CA  ARG A  79      -0.479  17.762  -0.385  1.00 96.54           C  
ATOM    613  C   ARG A  79      -0.845  17.161  -1.741  1.00 96.54           C  
ATOM    614  CB  ARG A  79      -0.384  19.292  -0.542  1.00 96.54           C  
ATOM    615  O   ARG A  79      -1.994  16.795  -1.957  1.00 96.54           O  
ATOM    616  CG  ARG A  79      -0.717  20.058   0.746  1.00 96.54           C  
ATOM    617  CD  ARG A  79      -0.607  21.576   0.534  1.00 96.54           C  
ATOM    618  NE  ARG A  79       0.782  22.020   0.283  1.00 96.54           N  
ATOM    619  NH1 ARG A  79       1.397  22.396   2.467  1.00 96.54           N  
ATOM    620  NH2 ARG A  79       2.842  22.834   0.829  1.00 96.54           N  
ATOM    621  CZ  ARG A  79       1.664  22.402   1.190  1.00 96.54           C  
ATOM    622  N   GLN A  80       0.127  17.018  -2.641  1.00 92.15           N  
ATOM    623  CA  GLN A  80      -0.108  16.517  -3.998  1.00 92.15           C  
ATOM    624  C   GLN A  80      -0.491  15.029  -4.065  1.00 92.15           C  
ATOM    625  CB  GLN A  80       1.097  16.842  -4.899  1.00 92.15           C  
ATOM    626  O   GLN A  80      -0.936  14.567  -5.109  1.00 92.15           O  
ATOM    627  CG  GLN A  80       2.353  15.973  -4.706  1.00 92.15           C  
ATOM    628  CD  GLN A  80       3.210  16.276  -3.481  1.00 92.15           C  
ATOM    629  NE2 GLN A  80       4.277  15.522  -3.344  1.00 92.15           N  
ATOM    630  OE1 GLN A  80       2.972  17.175  -2.684  1.00 92.15           O  
ATOM    631  N   GLN A  81      -0.310  14.279  -2.974  1.00 93.98           N  
ATOM    632  CA  GLN A  81      -0.757  12.889  -2.849  1.00 93.98           C  
ATOM    633  C   GLN A  81      -2.123  12.780  -2.156  1.00 93.98           C  
ATOM    634  CB  GLN A  81       0.295  12.078  -2.075  1.00 93.98           C  
ATOM    635  O   GLN A  81      -2.700  11.697  -2.126  1.00 93.98           O  
ATOM    636  CG  GLN A  81       1.673  12.064  -2.754  1.00 93.98           C  
ATOM    637  CD  GLN A  81       2.702  11.264  -1.961  1.00 93.98           C  
ATOM    638  NE2 GLN A  81       3.962  11.644  -2.002  1.00 93.98           N  
ATOM    639  OE1 GLN A  81       2.417  10.284  -1.295  1.00 93.98           O  
ATOM    640  N   SER A  82      -2.627  13.874  -1.579  1.00 97.61           N  
ATOM    641  CA  SER A  82      -3.840  13.896  -0.760  1.00 97.61           C  
ATOM    642  C   SER A  82      -5.095  14.217  -1.576  1.00 97.61           C  
ATOM    643  CB  SER A  82      -3.645  14.889   0.390  1.00 97.61           C  
ATOM    644  O   SER A  82      -5.070  14.249  -2.806  1.00 97.61           O  
ATOM    645  OG  SER A  82      -4.475  14.505   1.465  1.00 97.61           O  
ATOM    646  N   ILE A  83      -6.224  14.436  -0.902  1.00 98.36           N  
ATOM    647  CA  ILE A  83      -7.475  14.837  -1.553  1.00 98.36           C  
ATOM    648  C   ILE A  83      -7.330  16.220  -2.211  1.00 98.36           C  
ATOM    649  CB  ILE A  83      -8.645  14.724  -0.558  1.00 98.36           C  
ATOM    650  O   ILE A  83      -6.582  17.070  -1.733  1.00 98.36           O  
ATOM    651  CG1 ILE A  83      -9.977  14.629  -1.324  1.00 98.36           C  
ATOM    652  CG2 ILE A  83      -8.648  15.858   0.481  1.00 98.36           C  
ATOM    653  CD1 ILE A  83     -11.122  14.150  -0.433  1.00 98.36           C  
ATOM    654  N   LYS A  84      -8.014  16.456  -3.338  1.00 97.41           N  
ATOM    655  CA  LYS A  84      -7.750  17.634  -4.191  1.00 97.41           C  
ATOM    656  C   LYS A  84      -8.021  18.979  -3.510  1.00 97.41           C  
ATOM    657  CB  LYS A  84      -8.511  17.506  -5.521  1.00 97.41           C  
ATOM    658  O   LYS A  84      -7.409  19.974  -3.875  1.00 97.41           O  
ATOM    659  CG  LYS A  84     -10.025  17.751  -5.401  1.00 97.41           C  
ATOM    660  CD  LYS A  84     -10.765  17.283  -6.668  1.00 97.41           C  
ATOM    661  CE  LYS A  84     -12.275  17.355  -6.448  1.00 97.41           C  
ATOM    662  NZ  LYS A  84     -13.099  16.849  -7.580  1.00 97.41           N  
ATOM    663  N   ASP A  85      -8.930  18.996  -2.543  1.00 98.44           N  
ATOM    664  CA  ASP A  85      -9.332  20.153  -1.743  1.00 98.44           C  
ATOM    665  C   ASP A  85      -8.766  20.084  -0.314  1.00 98.44           C  
ATOM    666  CB  ASP A  85     -10.866  20.283  -1.772  1.00 98.44           C  
ATOM    667  O   ASP A  85      -9.354  20.636   0.612  1.00 98.44           O  
ATOM    668  CG  ASP A  85     -11.593  19.132  -1.065  1.00 98.44           C  
ATOM    669  OD1 ASP A  85     -11.048  18.007  -0.997  1.00 98.44           O  
ATOM    670  OD2 ASP A  85     -12.774  19.290  -0.689  1.00 98.44           O  
ATOM    671  N   ILE A  86      -7.621  19.415  -0.108  1.00 98.52           N  
ATOM    672  CA  ILE A  86      -7.004  19.263   1.223  1.00 98.52           C  
ATOM    673  C   ILE A  86      -6.723  20.608   1.917  1.00 98.52           C  
ATOM    674  CB  ILE A  86      -5.727  18.389   1.133  1.00 98.52           C  
ATOM    675  O   ILE A  86      -6.716  20.676   3.139  1.00 98.52           O  
ATOM    676  CG1 ILE A  86      -5.145  17.983   2.503  1.00 98.52           C  
ATOM    677  CG2 ILE A  86      -4.616  19.057   0.299  1.00 98.52           C  
ATOM    678  CD1 ILE A  86      -6.110  17.165   3.367  1.00 98.52           C  
ATOM    679  N   GLU A  87      -6.528  21.685   1.152  1.00 98.14           N  
ATOM    680  CA  GLU A  87      -6.311  23.047   1.663  1.00 98.14           C  
ATOM    681  C   GLU A  87      -7.602  23.722   2.171  1.00 98.14           C  
ATOM    682  CB  GLU A  87      -5.651  23.902   0.562  1.00 98.14           C  
ATOM    683  O   GLU A  87      -7.534  24.751   2.843  1.00 98.14           O  
ATOM    684  CG  GLU A  87      -4.269  23.368   0.139  1.00 98.14           C  
ATOM    685  CD  GLU A  87      -3.586  24.184  -0.974  1.00 98.14           C  
ATOM    686  OE1 GLU A  87      -2.347  24.021  -1.112  1.00 98.14           O  
ATOM    687  OE2 GLU A  87      -4.275  24.939  -1.696  1.00 98.14           O  
ATOM    688  N   GLU A  88      -8.776  23.157   1.868  1.00 98.43           N  
ATOM    689  CA  GLU A  88     -10.091  23.668   2.280  1.00 98.43           C  
ATOM    690  C   GLU A  88     -10.626  23.002   3.563  1.00 98.43           C  
ATOM    691  CB  GLU A  88     -11.110  23.528   1.131  1.00 98.43           C  
ATOM    692  O   GLU A  88     -11.673  23.400   4.076  1.00 98.43           O  
ATOM    693  CG  GLU A  88     -10.719  24.292  -0.148  1.00 98.43           C  
ATOM    694  CD  GLU A  88     -11.832  24.324  -1.217  1.00 98.43           C  
ATOM    695  OE1 GLU A  88     -11.490  24.530  -2.406  1.00 98.43           O  
ATOM    696  OE2 GLU A  88     -13.031  24.227  -0.862  1.00 98.43           O  
ATOM    697  N   VAL A  89      -9.914  22.008   4.105  1.00 98.41           N  
ATOM    698  CA  VAL A  89     -10.275  21.283   5.333  1.00 98.41           C  
ATOM    699  C   VAL A  89      -9.155  21.331   6.367  1.00 98.41           C  
ATOM    700  CB  VAL A  89     -10.682  19.822   5.056  1.00 98.41           C  
ATOM    701  O   VAL A  89      -7.978  21.484   6.051  1.00 98.41           O  
ATOM    702  CG1 VAL A  89     -11.989  19.748   4.267  1.00 98.41           C  
ATOM    703  CG2 VAL A  89      -9.609  19.030   4.302  1.00 98.41           C  
ATOM    704  N   GLN A  90      -9.515  21.158   7.635  1.00 98.58           N  
ATOM    705  CA  GLN A  90      -8.552  21.051   8.721  1.00 98.58           C  
ATOM    706  C   GLN A  90      -7.973  19.632   8.808  1.00 98.58           C  
ATOM    707  CB  GLN A  90      -9.235  21.475  10.026  1.00 98.58           C  
ATOM    708  O   GLN A  90      -8.708  18.663   9.010  1.00 98.58           O  
ATOM    709  CG  GLN A  90      -8.256  21.371  11.194  1.00 98.58           C  
ATOM    710  CD  GLN A  90      -8.809  21.925  12.499  1.00 98.58           C  
ATOM    711  NE2 GLN A  90      -7.940  22.290  13.404  1.00 98.58           N  
ATOM    712  OE1 GLN A  90     -10.001  22.008  12.755  1.00 98.58           O  
ATOM    713  N   VAL A  91      -6.645  19.502   8.757  1.00 98.73           N  
ATOM    714  CA  VAL A  91      -5.968  18.237   9.082  1.00 98.73           C  
ATOM    715  C   VAL A  91      -5.846  18.106  10.598  1.00 98.73           C  
ATOM    716  CB  VAL A  91      -4.600  18.102   8.394  1.00 98.73           C  
ATOM    717  O   VAL A  91      -5.037  18.779  11.232  1.00 98.73           O  
ATOM    718  CG1 VAL A  91      -4.001  16.724   8.710  1.00 98.73           C  
ATOM    719  CG2 VAL A  91      -4.736  18.225   6.873  1.00 98.73           C  
ATOM    720  N   LEU A  92      -6.659  17.227  11.183  1.00 98.62           N  
ATOM    721  CA  LEU A  92      -6.713  17.010  12.630  1.00 98.62           C  
ATOM    722  C   LEU A  92      -5.575  16.111  13.110  1.00 98.62           C  
ATOM    723  CB  LEU A  92      -8.070  16.380  12.990  1.00 98.62           C  
ATOM    724  O   LEU A  92      -4.994  16.342  14.174  1.00 98.62           O  
ATOM    725  CG  LEU A  92      -9.294  17.249  12.655  1.00 98.62           C  
ATOM    726  CD1 LEU A  92     -10.564  16.436  12.906  1.00 98.62           C  
ATOM    727  CD2 LEU A  92      -9.355  18.510  13.518  1.00 98.62           C  
ATOM    728  N   GLU A  93      -5.279  15.063  12.339  1.00 98.87           N  
ATOM    729  CA  GLU A  93      -4.272  14.067  12.687  1.00 98.87           C  
ATOM    730  C   GLU A  93      -3.601  13.478  11.443  1.00 98.87           C  
ATOM    731  CB  GLU A  93      -4.863  12.932  13.548  1.00 98.87           C  
ATOM    732  O   GLU A  93      -4.225  13.371  10.385  1.00 98.87           O  
ATOM    733  CG  GLU A  93      -5.804  13.396  14.675  1.00 98.87           C  
ATOM    734  CD  GLU A  93      -6.278  12.268  15.578  1.00 98.87           C  
ATOM    735  OE1 GLU A  93      -7.176  12.495  16.422  1.00 98.87           O  
ATOM    736  OE2 GLU A  93      -5.821  11.113  15.439  1.00 98.87           O  
ATOM    737  N   VAL A  94      -2.344  13.054  11.596  1.00 98.92           N  
ATOM    738  CA  VAL A  94      -1.587  12.309  10.580  1.00 98.92           C  
ATOM    739  C   VAL A  94      -0.921  11.100  11.229  1.00 98.92           C  
ATOM    740  CB  VAL A  94      -0.532  13.189   9.884  1.00 98.92           C  
ATOM    741  O   VAL A  94      -0.167  11.271  12.192  1.00 98.92           O  
ATOM    742  CG1 VAL A  94       0.227  12.405   8.806  1.00 98.92           C  
ATOM    743  CG2 VAL A  94      -1.162  14.421   9.223  1.00 98.92           C  
ATOM    744  N   ILE A  95      -1.180   9.901  10.696  1.00 98.94           N  
ATOM    745  CA  ILE A  95      -0.493   8.651  11.061  1.00 98.94           C  
ATOM    746  C   ILE A  95       0.257   8.145   9.831  1.00 98.94           C  
ATOM    747  CB  ILE A  95      -1.468   7.572  11.582  1.00 98.94           C  
ATOM    748  O   ILE A  95      -0.375   7.745   8.861  1.00 98.94           O  
ATOM    749  CG1 ILE A  95      -2.493   8.086  12.615  1.00 98.94           C  
ATOM    750  CG2 ILE A  95      -0.672   6.391  12.168  1.00 98.94           C  
ATOM    751  CD1 ILE A  95      -1.915   8.738  13.877  1.00 98.94           C  
ATOM    752  N   ASP A  96       1.585   8.184   9.843  1.00 98.60           N  
ATOM    753  CA  ASP A  96       2.382   7.963   8.628  1.00 98.60           C  
ATOM    754  C   ASP A  96       3.747   7.325   8.951  1.00 98.60           C  
ATOM    755  CB  ASP A  96       2.503   9.323   7.894  1.00 98.60           C  
ATOM    756  O   ASP A  96       4.201   7.297  10.091  1.00 98.60           O  
ATOM    757  CG  ASP A  96       3.012   9.260   6.448  1.00 98.60           C  
ATOM    758  OD1 ASP A  96       3.220   8.142   5.932  1.00 98.60           O  
ATOM    759  OD2 ASP A  96       3.263  10.339   5.862  1.00 98.60           O  
ATOM    760  N   HIS A  97       4.438   6.815   7.947  1.00 97.92           N  
ATOM    761  CA  HIS A  97       5.814   6.317   8.032  1.00 97.92           C  
ATOM    762  C   HIS A  97       6.719   6.854   6.909  1.00 97.92           C  
ATOM    763  CB  HIS A  97       5.791   4.790   8.078  1.00 97.92           C  
ATOM    764  O   HIS A  97       7.873   6.438   6.764  1.00 97.92           O  
ATOM    765  CG  HIS A  97       5.358   4.141   6.796  1.00 97.92           C  
ATOM    766  CD2 HIS A  97       4.726   4.708   5.723  1.00 97.92           C  
ATOM    767  ND1 HIS A  97       5.432   2.802   6.542  1.00 97.92           N  
ATOM    768  CE1 HIS A  97       4.748   2.568   5.416  1.00 97.92           C  
ATOM    769  NE2 HIS A  97       4.472   3.710   4.800  1.00 97.92           N  
ATOM    770  N   HIS A  98       6.206   7.781   6.099  1.00 91.90           N  
ATOM    771  CA  HIS A  98       6.947   8.433   5.032  1.00 91.90           C  
ATOM    772  C   HIS A  98       7.779   9.619   5.537  1.00 91.90           C  
ATOM    773  CB  HIS A  98       5.970   8.835   3.917  1.00 91.90           C  
ATOM    774  O   HIS A  98       7.698  10.068   6.682  1.00 91.90           O  
ATOM    775  CG  HIS A  98       5.328   7.645   3.252  1.00 91.90           C  
ATOM    776  CD2 HIS A  98       5.871   6.878   2.262  1.00 91.90           C  
ATOM    777  ND1 HIS A  98       4.103   7.101   3.544  1.00 91.90           N  
ATOM    778  CE1 HIS A  98       3.918   6.015   2.772  1.00 91.90           C  
ATOM    779  NE2 HIS A  98       4.981   5.852   1.950  1.00 91.90           N  
ATOM    780  N   ARG A  99       8.616  10.151   4.640  1.00 87.80           N  
ATOM    781  CA  ARG A  99       9.242  11.460   4.844  1.00 87.80           C  
ATOM    782  C   ARG A  99       8.179  12.564   4.832  1.00 87.80           C  
ATOM    783  CB  ARG A  99      10.344  11.701   3.804  1.00 87.80           C  
ATOM    784  O   ARG A  99       7.142  12.431   4.188  1.00 87.80           O  
ATOM    785  CG  ARG A  99       9.818  11.751   2.356  1.00 87.80           C  
ATOM    786  CD  ARG A  99      10.258  13.039   1.666  1.00 87.80           C  
ATOM    787  NE  ARG A  99       9.621  13.155   0.353  1.00 87.80           N  
ATOM    788  NH1 ARG A  99      11.453  12.857  -1.025  1.00 87.80           N  
ATOM    789  NH2 ARG A  99       9.451  13.457  -1.835  1.00 87.80           N  
ATOM    790  CZ  ARG A  99      10.193  13.143  -0.828  1.00 87.80           C  
ATOM    791  N   ILE A 100       8.485  13.675   5.490  1.00 92.59           N  
ATOM    792  CA  ILE A 100       7.583  14.826   5.574  1.00 92.59           C  
ATOM    793  C   ILE A 100       8.017  15.873   4.550  1.00 92.59           C  
ATOM    794  CB  ILE A 100       7.513  15.384   7.011  1.00 92.59           C  
ATOM    795  O   ILE A 100       9.161  16.330   4.582  1.00 92.59           O  
ATOM    796  CG1 ILE A 100       7.242  14.241   8.020  1.00 92.59           C  
ATOM    797  CG2 ILE A 100       6.433  16.481   7.083  1.00 92.59           C  
ATOM    798  CD1 ILE A 100       7.116  14.692   9.478  1.00 92.59           C  
ATOM    799  N   ALA A 101       7.118  16.242   3.641  1.00 89.51           N  
ATOM    800  CA  ALA A 101       7.327  17.295   2.649  1.00 89.51           C  
ATOM    801  C   ALA A 101       5.976  17.871   2.205  1.00 89.51           C  
ATOM    802  CB  ALA A 101       8.102  16.728   1.452  1.00 89.51           C  
ATOM    803  O   ALA A 101       4.958  17.200   2.304  1.00 89.51           O  
ATOM    804  N   ASN A 102       5.956  19.112   1.707  1.00 92.60           N  
ATOM    805  CA  ASN A 102       4.735  19.754   1.192  1.00 92.60           C  
ATOM    806  C   ASN A 102       3.512  19.609   2.125  1.00 92.60           C  
ATOM    807  CB  ASN A 102       4.451  19.251  -0.237  1.00 92.60           C  
ATOM    808  O   ASN A 102       2.396  19.414   1.649  1.00 92.60           O  
ATOM    809  CG  ASN A 102       5.554  19.577  -1.219  1.00 92.60           C  
ATOM    810  ND2 ASN A 102       5.761  18.727  -2.194  1.00 92.60           N  
ATOM    811  OD1 ASN A 102       6.228  20.593  -1.121  1.00 92.60           O  
ATOM    812  N   PHE A 103       3.726  19.704   3.439  1.00 96.26           N  
ATOM    813  CA  PHE A 103       2.697  19.594   4.471  1.00 96.26           C  
ATOM    814  C   PHE A 103       2.795  20.800   5.410  1.00 96.26           C  
ATOM    815  CB  PHE A 103       2.857  18.272   5.233  1.00 96.26           C  
ATOM    816  O   PHE A 103       3.887  21.147   5.859  1.00 96.26           O  
ATOM    817  CG  PHE A 103       1.804  18.080   6.308  1.00 96.26           C  
ATOM    818  CD1 PHE A 103       2.079  18.410   7.650  1.00 96.26           C  
ATOM    819  CD2 PHE A 103       0.518  17.632   5.958  1.00 96.26           C  
ATOM    820  CE1 PHE A 103       1.076  18.278   8.628  1.00 96.26           C  
ATOM    821  CE2 PHE A 103      -0.473  17.471   6.936  1.00 96.26           C  
ATOM    822  CZ  PHE A 103      -0.196  17.799   8.272  1.00 96.26           C  
ATOM    823  N   GLU A 104       1.669  21.460   5.672  1.00 97.88           N  
ATOM    824  CA  GLU A 104       1.565  22.627   6.555  1.00 97.88           C  
ATOM    825  C   GLU A 104       0.162  22.664   7.171  1.00 97.88           C  
ATOM    826  CB  GLU A 104       1.857  23.919   5.763  1.00 97.88           C  
ATOM    827  O   GLU A 104      -0.807  22.325   6.493  1.00 97.88           O  
ATOM    828  CG  GLU A 104       1.852  25.181   6.643  1.00 97.88           C  
ATOM    829  CD  GLU A 104       2.304  26.424   5.862  1.00 97.88           C  
ATOM    830  OE1 GLU A 104       1.481  27.350   5.691  1.00 97.88           O  
ATOM    831  OE2 GLU A 104       3.483  26.440   5.436  1.00 97.88           O  
ATOM    832  N   THR A 105       0.053  23.084   8.433  1.00 98.22           N  
ATOM    833  CA  THR A 105      -1.223  23.340   9.116  1.00 98.22           C  
ATOM    834  C   THR A 105      -1.207  24.718   9.772  1.00 98.22           C  
ATOM    835  CB  THR A 105      -1.558  22.271  10.171  1.00 98.22           C  
ATOM    836  O   THR A 105      -0.156  25.200  10.198  1.00 98.22           O  
ATOM    837  CG2 THR A 105      -1.691  20.884   9.550  1.00 98.22           C  
ATOM    838  OG1 THR A 105      -0.571  22.210  11.178  1.00 98.22           O  
ATOM    839  N   ALA A 106      -2.378  25.353   9.881  1.00 97.21           N  
ATOM    840  CA  ALA A 106      -2.515  26.654  10.541  1.00 97.21           C  
ATOM    841  C   ALA A 106      -2.440  26.556  12.078  1.00 97.21           C  
ATOM    842  CB  ALA A 106      -3.836  27.282  10.086  1.00 97.21           C  
ATOM    843  O   ALA A 106      -2.017  27.503  12.745  1.00 97.21           O  
ATOM    844  N   GLU A 107      -2.819  25.408  12.645  1.00 96.89           N  
ATOM    845  CA  GLU A 107      -2.821  25.151  14.085  1.00 96.89           C  
ATOM    846  C   GLU A 107      -2.058  23.868  14.467  1.00 96.89           C  
ATOM    847  CB  GLU A 107      -4.262  25.160  14.632  1.00 96.89           C  
ATOM    848  O   GLU A 107      -1.739  23.047  13.599  1.00 96.89           O  
ATOM    849  CG  GLU A 107      -5.215  24.119  14.031  1.00 96.89           C  
ATOM    850  CD  GLU A 107      -5.871  24.580  12.727  1.00 96.89           C  
ATOM    851  OE1 GLU A 107      -6.052  23.699  11.863  1.00 96.89           O  
ATOM    852  OE2 GLU A 107      -6.226  25.773  12.623  1.00 96.89           O  
ATOM    853  N   PRO A 108      -1.737  23.678  15.766  1.00 98.65           N  
ATOM    854  CA  PRO A 108      -1.209  22.411  16.262  1.00 98.65           C  
ATOM    855  C   PRO A 108      -2.159  21.239  15.984  1.00 98.65           C  
ATOM    856  CB  PRO A 108      -1.002  22.607  17.770  1.00 98.65           C  
ATOM    857  O   PRO A 108      -3.365  21.356  16.192  1.00 98.65           O  
ATOM    858  CG  PRO A 108      -0.849  24.119  17.918  1.00 98.65           C  
ATOM    859  CD  PRO A 108      -1.803  24.648  16.853  1.00 98.65           C  
ATOM    860  N   LEU A 109      -1.593  20.092  15.606  1.00 98.66           N  
ATOM    861  CA  LEU A 109      -2.315  18.848  15.328  1.00 98.66           C  
ATOM    862  C   LEU A 109      -1.648  17.636  16.003  1.00 98.66           C  
ATOM    863  CB  LEU A 109      -2.463  18.669  13.803  1.00 98.66           C  
ATOM    864  O   LEU A 109      -0.519  17.736  16.494  1.00 98.66           O  
ATOM    865  CG  LEU A 109      -1.269  18.028  13.065  1.00 98.66           C  
ATOM    866  CD1 LEU A 109      -1.741  17.431  11.745  1.00 98.66           C  
ATOM    867  CD2 LEU A 109      -0.141  19.024  12.804  1.00 98.66           C  
ATOM    868  N   TYR A 110      -2.307  16.471  15.982  1.00 98.77           N  
ATOM    869  CA  TYR A 110      -1.665  15.205  16.359  1.00 98.77           C  
ATOM    870  C   TYR A 110      -0.917  14.608  15.163  1.00 98.77           C  
ATOM    871  CB  TYR A 110      -2.688  14.214  16.925  1.00 98.77           C  
ATOM    872  O   TYR A 110      -1.521  14.047  14.253  1.00 98.77           O  
ATOM    873  CG  TYR A 110      -2.074  12.935  17.467  1.00 98.77           C  
ATOM    874  CD1 TYR A 110      -1.957  11.794  16.648  1.00 98.77           C  
ATOM    875  CD2 TYR A 110      -1.627  12.886  18.801  1.00 98.77           C  
ATOM    876  CE1 TYR A 110      -1.413  10.602  17.166  1.00 98.77           C  
ATOM    877  CE2 TYR A 110      -1.081  11.697  19.324  1.00 98.77           C  
ATOM    878  OH  TYR A 110      -0.478   9.395  19.024  1.00 98.77           O  
ATOM    879  CZ  TYR A 110      -0.979  10.550  18.507  1.00 98.77           C  
ATOM    880  N   TYR A 111       0.409  14.708  15.169  1.00 98.79           N  
ATOM    881  CA  TYR A 111       1.248  14.133  14.121  1.00 98.79           C  
ATOM    882  C   TYR A 111       2.060  12.968  14.689  1.00 98.79           C  
ATOM    883  CB  TYR A 111       2.120  15.236  13.510  1.00 98.79           C  
ATOM    884  O   TYR A 111       2.941  13.175  15.528  1.00 98.79           O  
ATOM    885  CG  TYR A 111       2.624  14.889  12.127  1.00 98.79           C  
ATOM    886  CD1 TYR A 111       3.617  13.905  11.958  1.00 98.79           C  
ATOM    887  CD2 TYR A 111       2.071  15.532  11.002  1.00 98.79           C  
ATOM    888  CE1 TYR A 111       4.041  13.559  10.663  1.00 98.79           C  
ATOM    889  CE2 TYR A 111       2.492  15.183   9.706  1.00 98.79           C  
ATOM    890  OH  TYR A 111       3.879  13.831   8.298  1.00 98.79           O  
ATOM    891  CZ  TYR A 111       3.472  14.186   9.539  1.00 98.79           C  
ATOM    892  N   ARG A 112       1.782  11.743  14.236  1.00 98.86           N  
ATOM    893  CA  ARG A 112       2.517  10.538  14.630  1.00 98.86           C  
ATOM    894  C   ARG A 112       3.088   9.863  13.397  1.00 98.86           C  
ATOM    895  CB  ARG A 112       1.608   9.607  15.442  1.00 98.86           C  
ATOM    896  O   ARG A 112       2.408   9.075  12.746  1.00 98.86           O  
ATOM    897  CG  ARG A 112       2.375   8.373  15.944  1.00 98.86           C  
ATOM    898  CD  ARG A 112       1.452   7.502  16.789  1.00 98.86           C  
ATOM    899  NE  ARG A 112       2.178   6.390  17.430  1.00 98.86           N  
ATOM    900  NH1 ARG A 112       0.730   6.083  19.163  1.00 98.86           N  
ATOM    901  NH2 ARG A 112       2.524   4.768  18.959  1.00 98.86           N  
ATOM    902  CZ  ARG A 112       1.802   5.748  18.514  1.00 98.86           C  
ATOM    903  N   ALA A 113       4.362  10.138  13.137  1.00 98.51           N  
ATOM    904  CA  ALA A 113       5.135   9.364  12.185  1.00 98.51           C  
ATOM    905  C   ALA A 113       6.226   8.548  12.867  1.00 98.51           C  
ATOM    906  CB  ALA A 113       5.644  10.235  11.037  1.00 98.51           C  
ATOM    907  O   ALA A 113       6.935   9.046  13.744  1.00 98.51           O  
ATOM    908  N   GLU A 114       6.361   7.292  12.455  1.00 98.57           N  
ATOM    909  CA  GLU A 114       7.395   6.389  12.951  1.00 98.57           C  
ATOM    910  C   GLU A 114       8.132   5.760  11.761  1.00 98.57           C  
ATOM    911  CB  GLU A 114       6.803   5.316  13.882  1.00 98.57           C  
ATOM    912  O   GLU A 114       7.482   5.355  10.800  1.00 98.57           O  
ATOM    913  CG  GLU A 114       6.062   5.899  15.106  1.00 98.57           C  
ATOM    914  CD  GLU A 114       5.651   4.828  16.131  1.00 98.57           C  
ATOM    915  OE1 GLU A 114       4.573   4.940  16.770  1.00 98.57           O  
ATOM    916  OE2 GLU A 114       6.430   3.868  16.329  1.00 98.57           O  
ATOM    917  N   PRO A 115       9.473   5.638  11.793  1.00 97.11           N  
ATOM    918  CA  PRO A 115      10.248   5.074  10.687  1.00 97.11           C  
ATOM    919  C   PRO A 115      10.178   3.533  10.677  1.00 97.11           C  
ATOM    920  CB  PRO A 115      11.656   5.648  10.881  1.00 97.11           C  
ATOM    921  O   PRO A 115      11.196   2.851  10.807  1.00 97.11           O  
ATOM    922  CG  PRO A 115      11.776   5.719  12.404  1.00 97.11           C  
ATOM    923  CD  PRO A 115      10.367   6.123  12.837  1.00 97.11           C  
ATOM    924  N   VAL A 116       8.964   2.992  10.579  1.00 98.35           N  
ATOM    925  CA  VAL A 116       8.648   1.557  10.481  1.00 98.35           C  
ATOM    926  C   VAL A 116       8.258   1.178   9.050  1.00 98.35           C  
ATOM    927  CB  VAL A 116       7.562   1.141  11.496  1.00 98.35           C  
ATOM    928  O   VAL A 116       8.116   2.034   8.177  1.00 98.35           O  
ATOM    929  CG1 VAL A 116       8.067   1.282  12.938  1.00 98.35           C  
ATOM    930  CG2 VAL A 116       6.259   1.934  11.343  1.00 98.35           C  
ATOM    931  N   GLY A 117       8.096  -0.118   8.792  1.00 97.73           N  
ATOM    932  CA  GLY A 117       7.769  -0.649   7.475  1.00 97.73           C  
ATOM    933  C   GLY A 117       6.378  -0.267   6.984  1.00 97.73           C  
ATOM    934  O   GLY A 117       6.249  -0.019   5.791  1.00 97.73           O  
ATOM    935  N   CYS A 118       5.395  -0.153   7.886  1.00 98.67           N  
ATOM    936  CA  CYS A 118       3.968   0.001   7.563  1.00 98.67           C  
ATOM    937  C   CYS A 118       3.217   0.925   8.547  1.00 98.67           C  
ATOM    938  CB  CYS A 118       3.394  -1.416   7.536  1.00 98.67           C  
ATOM    939  O   CYS A 118       3.460   0.880   9.757  1.00 98.67           O  
ATOM    940  SG  CYS A 118       1.614  -1.406   7.232  1.00 98.67           S  
ATOM    941  N   THR A 119       2.266   1.722   8.053  1.00 98.87           N  
ATOM    942  CA  THR A 119       1.376   2.575   8.857  1.00 98.87           C  
ATOM    943  C   THR A 119       0.493   1.740   9.795  1.00 98.87           C  
ATOM    944  CB  THR A 119       0.532   3.472   7.928  1.00 98.87           C  
ATOM    945  O   THR A 119       0.329   2.081  10.973  1.00 98.87           O  
ATOM    946  CG2 THR A 119      -0.442   4.359   8.706  1.00 98.87           C  
ATOM    947  OG1 THR A 119       1.393   4.355   7.242  1.00 98.87           O  
ATOM    948  N   ALA A 120       0.018   0.569   9.356  1.00 98.92           N  
ATOM    949  CA  ALA A 120      -0.746  -0.349  10.206  1.00 98.92           C  
ATOM    950  C   ALA A 120       0.053  -0.886  11.415  1.00 98.92           C  
ATOM    951  CB  ALA A 120      -1.305  -1.487   9.351  1.00 98.92           C  
ATOM    952  O   ALA A 120      -0.539  -1.213  12.449  1.00 98.92           O  
ATOM    953  N   THR A 121       1.392  -0.905  11.359  1.00 98.95           N  
ATOM    954  CA  THR A 121       2.244  -1.202  12.529  1.00 98.95           C  
ATOM    955  C   THR A 121       2.091  -0.132  13.613  1.00 98.95           C  
ATOM    956  CB  THR A 121       3.726  -1.318  12.130  1.00 98.95           C  
ATOM    957  O   THR A 121       2.072  -0.452  14.805  1.00 98.95           O  
ATOM    958  CG2 THR A 121       4.657  -1.624  13.306  1.00 98.95           C  
ATOM    959  OG1 THR A 121       3.883  -2.374  11.223  1.00 98.95           O  
ATOM    960  N   ILE A 122       1.949   1.137  13.223  1.00 98.94           N  
ATOM    961  CA  ILE A 122       1.702   2.256  14.143  1.00 98.94           C  
ATOM    962  C   ILE A 122       0.299   2.123  14.736  1.00 98.94           C  
ATOM    963  CB  ILE A 122       1.886   3.619  13.434  1.00 98.94           C  
ATOM    964  O   ILE A 122       0.134   2.185  15.955  1.00 98.94           O  
ATOM    965  CG1 ILE A 122       3.255   3.686  12.718  1.00 98.94           C  
ATOM    966  CG2 ILE A 122       1.747   4.757  14.459  1.00 98.94           C  
ATOM    967  CD1 ILE A 122       3.465   4.957  11.894  1.00 98.94           C  
ATOM    968  N   LEU A 123      -0.702   1.832  13.900  1.00 98.95           N  
ATOM    969  CA  LEU A 123      -2.073   1.613  14.361  1.00 98.95           C  
ATOM    970  C   LEU A 123      -2.173   0.435  15.339  1.00 98.95           C  
ATOM    971  CB  LEU A 123      -3.015   1.427  13.162  1.00 98.95           C  
ATOM    972  O   LEU A 123      -2.886   0.544  16.336  1.00 98.95           O  
ATOM    973  CG  LEU A 123      -3.127   2.657  12.242  1.00 98.95           C  
ATOM    974  CD1 LEU A 123      -4.091   2.334  11.108  1.00 98.95           C  
ATOM    975  CD2 LEU A 123      -3.660   3.883  12.983  1.00 98.95           C  
ATOM    976  N   ASN A 124      -1.409  -0.647  15.143  1.00 98.93           N  
ATOM    977  CA  ASN A 124      -1.353  -1.763  16.096  1.00 98.93           C  
ATOM    978  C   ASN A 124      -0.934  -1.287  17.497  1.00 98.93           C  
ATOM    979  CB  ASN A 124      -0.397  -2.855  15.570  1.00 98.93           C  
ATOM    980  O   ASN A 124      -1.512  -1.703  18.502  1.00 98.93           O  
ATOM    981  CG  ASN A 124      -0.378  -4.090  16.464  1.00 98.93           C  
ATOM    982  ND2 ASN A 124       0.762  -4.719  16.649  1.00 98.93           N  
ATOM    983  OD1 ASN A 124      -1.373  -4.493  17.035  1.00 98.93           O  
ATOM    984  N   LYS A 125       0.034  -0.364  17.584  1.00 98.93           N  
ATOM    985  CA  LYS A 125       0.426   0.255  18.861  1.00 98.93           C  
ATOM    986  C   LYS A 125      -0.712   1.097  19.425  1.00 98.93           C  
ATOM    987  CB  LYS A 125       1.688   1.115  18.706  1.00 98.93           C  
ATOM    988  O   LYS A 125      -1.049   0.945  20.595  1.00 98.93           O  
ATOM    989  CG  LYS A 125       2.878   0.311  18.178  1.00 98.93           C  
ATOM    990  CD  LYS A 125       4.049   1.240  17.856  1.00 98.93           C  
ATOM    991  CE  LYS A 125       5.067   0.445  17.046  1.00 98.93           C  
ATOM    992  NZ  LYS A 125       6.209   1.291  16.665  1.00 98.93           N  
ATOM    993  N   MET A 126      -1.355   1.911  18.590  1.00 98.92           N  
ATOM    994  CA  MET A 126      -2.446   2.796  19.008  1.00 98.92           C  
ATOM    995  C   MET A 126      -3.660   2.039  19.554  1.00 98.92           C  
ATOM    996  CB  MET A 126      -2.868   3.693  17.843  1.00 98.92           C  
ATOM    997  O   MET A 126      -4.235   2.466  20.556  1.00 98.92           O  
ATOM    998  CG  MET A 126      -1.727   4.631  17.453  1.00 98.92           C  
ATOM    999  SD  MET A 126      -2.083   5.702  16.051  1.00 98.92           S  
ATOM   1000  CE  MET A 126      -3.176   6.875  16.881  1.00 98.92           C  
ATOM   1001  N   TYR A 127      -4.030   0.899  18.964  1.00 98.90           N  
ATOM   1002  CA  TYR A 127      -5.077   0.025  19.507  1.00 98.90           C  
ATOM   1003  C   TYR A 127      -4.746  -0.438  20.930  1.00 98.90           C  
ATOM   1004  CB  TYR A 127      -5.276  -1.188  18.589  1.00 98.90           C  
ATOM   1005  O   TYR A 127      -5.575  -0.318  21.837  1.00 98.90           O  
ATOM   1006  CG  TYR A 127      -6.360  -0.992  17.554  1.00 98.90           C  
ATOM   1007  CD1 TYR A 127      -7.696  -1.283  17.894  1.00 98.90           C  
ATOM   1008  CD2 TYR A 127      -6.043  -0.574  16.250  1.00 98.90           C  
ATOM   1009  CE1 TYR A 127      -8.712  -1.178  16.927  1.00 98.90           C  
ATOM   1010  CE2 TYR A 127      -7.057  -0.454  15.284  1.00 98.90           C  
ATOM   1011  OH  TYR A 127      -9.344  -0.708  14.669  1.00 98.90           O  
ATOM   1012  CZ  TYR A 127      -8.387  -0.773  15.619  1.00 98.90           C  
ATOM   1013  N   LYS A 128      -3.514  -0.913  21.148  1.00 98.84           N  
ATOM   1014  CA  LYS A 128      -3.044  -1.378  22.462  1.00 98.84           C  
ATOM   1015  C   LYS A 128      -2.980  -0.243  23.480  1.00 98.84           C  
ATOM   1016  CB  LYS A 128      -1.662  -2.024  22.331  1.00 98.84           C  
ATOM   1017  O   LYS A 128      -3.471  -0.398  24.592  1.00 98.84           O  
ATOM   1018  CG  LYS A 128      -1.652  -3.278  21.448  1.00 98.84           C  
ATOM   1019  CD  LYS A 128      -0.200  -3.721  21.249  1.00 98.84           C  
ATOM   1020  CE  LYS A 128      -0.078  -4.681  20.073  1.00 98.84           C  
ATOM   1021  NZ  LYS A 128       1.326  -5.109  19.895  1.00 98.84           N  
ATOM   1022  N   GLU A 129      -2.417   0.901  23.095  1.00 98.86           N  
ATOM   1023  CA  GLU A 129      -2.300   2.100  23.937  1.00 98.86           C  
ATOM   1024  C   GLU A 129      -3.669   2.604  24.416  1.00 98.86           C  
ATOM   1025  CB  GLU A 129      -1.603   3.206  23.132  1.00 98.86           C  
ATOM   1026  O   GLU A 129      -3.799   3.084  25.541  1.00 98.86           O  
ATOM   1027  CG  GLU A 129      -0.095   2.966  22.919  1.00 98.86           C  
ATOM   1028  CD  GLU A 129       0.479   3.829  21.781  1.00 98.86           C  
ATOM   1029  OE1 GLU A 129       1.638   3.609  21.359  1.00 98.86           O  
ATOM   1030  OE2 GLU A 129      -0.230   4.731  21.283  1.00 98.86           O  
ATOM   1031  N   ASN A 130      -4.706   2.439  23.591  1.00 98.79           N  
ATOM   1032  CA  ASN A 130      -6.078   2.818  23.916  1.00 98.79           C  
ATOM   1033  C   ASN A 130      -6.899   1.687  24.560  1.00 98.79           C  
ATOM   1034  CB  ASN A 130      -6.730   3.395  22.656  1.00 98.79           C  
ATOM   1035  O   ASN A 130      -8.076   1.883  24.857  1.00 98.79           O  
ATOM   1036  CG  ASN A 130      -6.222   4.793  22.367  1.00 98.79           C  
ATOM   1037  ND2 ASN A 130      -5.253   4.934  21.497  1.00 98.79           N  
ATOM   1038  OD1 ASN A 130      -6.674   5.768  22.941  1.00 98.79           O  
ATOM   1039  N   ASN A 131      -6.300   0.519  24.815  1.00 98.64           N  
ATOM   1040  CA  ASN A 131      -6.974  -0.672  25.346  1.00 98.64           C  
ATOM   1041  C   ASN A 131      -8.203  -1.094  24.519  1.00 98.64           C  
ATOM   1042  CB  ASN A 131      -7.281  -0.504  26.844  1.00 98.64           C  
ATOM   1043  O   ASN A 131      -9.194  -1.593  25.057  1.00 98.64           O  
ATOM   1044  CG  ASN A 131      -6.047  -0.175  27.650  1.00 98.64           C  
ATOM   1045  ND2 ASN A 131      -5.855   1.075  27.998  1.00 98.64           N  
ATOM   1046  OD1 ASN A 131      -5.245  -1.032  27.976  1.00 98.64           O  
ATOM   1047  N   VAL A 132      -8.139  -0.896  23.202  1.00 98.79           N  
ATOM   1048  CA  VAL A 132      -9.195  -1.291  22.273  1.00 98.79           C  
ATOM   1049  C   VAL A 132      -8.836  -2.643  21.669  1.00 98.79           C  
ATOM   1050  CB  VAL A 132      -9.439  -0.204  21.213  1.00 98.79           C  
ATOM   1051  O   VAL A 132      -7.753  -2.835  21.120  1.00 98.79           O  
ATOM   1052  CG1 VAL A 132     -10.522  -0.641  20.227  1.00 98.79           C  
ATOM   1053  CG2 VAL A 132      -9.936   1.085  21.881  1.00 98.79           C  
ATOM   1054  N   LYS A 133      -9.757  -3.606  21.773  1.00 98.65           N  
ATOM   1055  CA  LYS A 133      -9.581  -4.932  21.175  1.00 98.65           C  
ATOM   1056  C   LYS A 133      -9.631  -4.830  19.646  1.00 98.65           C  
ATOM   1057  CB  LYS A 133     -10.645  -5.893  21.726  1.00 98.65           C  
ATOM   1058  O   LYS A 133     -10.600  -4.300  19.107  1.00 98.65           O  
ATOM   1059  CG  LYS A 133     -10.468  -7.308  21.158  1.00 98.65           C  
ATOM   1060  CD  LYS A 133     -11.553  -8.264  21.656  1.00 98.65           C  
ATOM   1061  CE  LYS A 133     -11.370  -9.596  20.924  1.00 98.65           C  
ATOM   1062  NZ  LYS A 133     -12.479 -10.536  21.207  1.00 98.65           N  
ATOM   1063  N   ILE A 134      -8.636  -5.410  18.978  1.00 98.87           N  
ATOM   1064  CA  ILE A 134      -8.612  -5.570  17.519  1.00 98.87           C  
ATOM   1065  C   ILE A 134      -9.520  -6.749  17.139  1.00 98.87           C  
ATOM   1066  CB  ILE A 134      -7.165  -5.742  16.992  1.00 98.87           C  
ATOM   1067  O   ILE A 134      -9.400  -7.845  17.695  1.00 98.87           O  
ATOM   1068  CG1 ILE A 134      -6.230  -4.633  17.532  1.00 98.87           C  
ATOM   1069  CG2 ILE A 134      -7.169  -5.705  15.455  1.00 98.87           C  
ATOM   1070  CD1 ILE A 134      -4.764  -4.752  17.101  1.00 98.87           C  
ATOM   1071  N   GLU A 135     -10.468  -6.513  16.234  1.00 98.73           N  
ATOM   1072  CA  GLU A 135     -11.343  -7.560  15.692  1.00 98.73           C  
ATOM   1073  C   GLU A 135     -10.612  -8.418  14.656  1.00 98.73           C  
ATOM   1074  CB  GLU A 135     -12.633  -6.957  15.120  1.00 98.73           C  
ATOM   1075  O   GLU A 135      -9.611  -7.991  14.088  1.00 98.73           O  
ATOM   1076  CG  GLU A 135     -13.486  -6.373  16.254  1.00 98.73           C  
ATOM   1077  CD  GLU A 135     -14.870  -5.907  15.793  1.00 98.73           C  
ATOM   1078  OE1 GLU A 135     -15.278  -4.827  16.282  1.00 98.73           O  
ATOM   1079  OE2 GLU A 135     -15.535  -6.659  15.057  1.00 98.73           O  
ATOM   1080  N   LYS A 136     -11.105  -9.637  14.411  1.00 98.81           N  
ATOM   1081  CA  LYS A 136     -10.444 -10.615  13.535  1.00 98.81           C  
ATOM   1082  C   LYS A 136     -10.205 -10.045  12.135  1.00 98.81           C  
ATOM   1083  CB  LYS A 136     -11.309 -11.884  13.483  1.00 98.81           C  
ATOM   1084  O   LYS A 136      -9.105 -10.144  11.602  1.00 98.81           O  
ATOM   1085  CG  LYS A 136     -10.708 -12.936  12.548  1.00 98.81           C  
ATOM   1086  CD  LYS A 136     -11.647 -14.121  12.350  1.00 98.81           C  
ATOM   1087  CE  LYS A 136     -10.924 -15.057  11.385  1.00 98.81           C  
ATOM   1088  NZ  LYS A 136     -11.724 -16.246  11.045  1.00 98.81           N  
ATOM   1089  N   GLU A 137     -11.237  -9.453  11.552  1.00 98.78           N  
ATOM   1090  CA  GLU A 137     -11.214  -8.911  10.199  1.00 98.78           C  
ATOM   1091  C   GLU A 137     -10.309  -7.674  10.112  1.00 98.78           C  
ATOM   1092  CB  GLU A 137     -12.652  -8.593   9.756  1.00 98.78           C  
ATOM   1093  O   GLU A 137      -9.511  -7.569   9.184  1.00 98.78           O  
ATOM   1094  CG  GLU A 137     -13.573  -9.826   9.594  1.00 98.78           C  
ATOM   1095  CD  GLU A 137     -14.012 -10.535  10.892  1.00 98.78           C  
ATOM   1096  OE1 GLU A 137     -14.410 -11.724  10.800  1.00 98.78           O  
ATOM   1097  OE2 GLU A 137     -13.891  -9.943  11.991  1.00 98.78           O  
ATOM   1098  N   ILE A 138     -10.345  -6.795  11.121  1.00 98.89           N  
ATOM   1099  CA  ILE A 138      -9.451  -5.628  11.211  1.00 98.89           C  
ATOM   1100  C   ILE A 138      -7.991  -6.064  11.358  1.00 98.89           C  
ATOM   1101  CB  ILE A 138      -9.872  -4.698  12.372  1.00 98.89           C  
ATOM   1102  O   ILE A 138      -7.122  -5.520  10.682  1.00 98.89           O  
ATOM   1103  CG1 ILE A 138     -11.318  -4.171  12.227  1.00 98.89           C  
ATOM   1104  CG2 ILE A 138      -8.895  -3.519  12.513  1.00 98.89           C  
ATOM   1105  CD1 ILE A 138     -11.592  -3.337  10.968  1.00 98.89           C  
ATOM   1106  N   ALA A 139      -7.716  -7.080  12.181  1.00 98.92           N  
ATOM   1107  CA  ALA A 139      -6.376  -7.642  12.301  1.00 98.92           C  
ATOM   1108  C   ALA A 139      -5.883  -8.204  10.964  1.00 98.92           C  
ATOM   1109  CB  ALA A 139      -6.364  -8.724  13.384  1.00 98.92           C  
ATOM   1110  O   ALA A 139      -4.728  -8.005  10.601  1.00 98.92           O  
ATOM   1111  N   GLY A 140      -6.776  -8.848  10.211  1.00 98.90           N  
ATOM   1112  CA  GLY A 140      -6.505  -9.330   8.864  1.00 98.90           C  
ATOM   1113  C   GLY A 140      -6.131  -8.218   7.886  1.00 98.90           C  
ATOM   1114  O   GLY A 140      -5.131  -8.330   7.178  1.00 98.90           O  
ATOM   1115  N   LEU A 141      -6.877  -7.112   7.882  1.00 98.94           N  
ATOM   1116  CA  LEU A 141      -6.554  -5.945   7.058  1.00 98.94           C  
ATOM   1117  C   LEU A 141      -5.223  -5.299   7.464  1.00 98.94           C  
ATOM   1118  CB  LEU A 141      -7.694  -4.919   7.141  1.00 98.94           C  
ATOM   1119  O   LEU A 141      -4.381  -5.028   6.613  1.00 98.94           O  
ATOM   1120  CG  LEU A 141      -9.039  -5.339   6.521  1.00 98.94           C  
ATOM   1121  CD1 LEU A 141      -9.931  -4.096   6.496  1.00 98.94           C  
ATOM   1122  CD2 LEU A 141      -8.928  -5.898   5.102  1.00 98.94           C  
ATOM   1123  N   MET A 142      -4.983  -5.112   8.762  1.00 98.94           N  
ATOM   1124  CA  MET A 142      -3.717  -4.561   9.255  1.00 98.94           C  
ATOM   1125  C   MET A 142      -2.524  -5.471   8.927  1.00 98.94           C  
ATOM   1126  CB  MET A 142      -3.806  -4.353  10.767  1.00 98.94           C  
ATOM   1127  O   MET A 142      -1.461  -4.983   8.556  1.00 98.94           O  
ATOM   1128  CG  MET A 142      -4.777  -3.237  11.166  1.00 98.94           C  
ATOM   1129  SD  MET A 142      -5.053  -3.153  12.956  1.00 98.94           S  
ATOM   1130  CE  MET A 142      -3.451  -2.522  13.496  1.00 98.94           C  
ATOM   1131  N   LEU A 143      -2.693  -6.794   9.012  1.00 98.91           N  
ATOM   1132  CA  LEU A 143      -1.689  -7.754   8.554  1.00 98.91           C  
ATOM   1133  C   LEU A 143      -1.426  -7.611   7.050  1.00 98.91           C  
ATOM   1134  CB  LEU A 143      -2.170  -9.176   8.891  1.00 98.91           C  
ATOM   1135  O   LEU A 143      -0.274  -7.638   6.627  1.00 98.91           O  
ATOM   1136  CG  LEU A 143      -1.268 -10.286   8.323  1.00 98.91           C  
ATOM   1137  CD1 LEU A 143       0.117 -10.262   8.967  1.00 98.91           C  
ATOM   1138  CD2 LEU A 143      -1.918 -11.639   8.576  1.00 98.91           C  
ATOM   1139  N   SER A 144      -2.486  -7.453   6.256  1.00 98.89           N  
ATOM   1140  CA  SER A 144      -2.401  -7.282   4.800  1.00 98.89           C  
ATOM   1141  C   SER A 144      -1.581  -6.051   4.432  1.00 98.89           C  
ATOM   1142  CB  SER A 144      -3.796  -7.150   4.187  1.00 98.89           C  
ATOM   1143  O   SER A 144      -0.682  -6.145   3.602  1.00 98.89           O  
ATOM   1144  OG  SER A 144      -4.586  -8.253   4.571  1.00 98.89           O  
ATOM   1145  N   ALA A 145      -1.823  -4.929   5.113  1.00 98.83           N  
ATOM   1146  CA  ALA A 145      -1.020  -3.720   4.979  1.00 98.83           C  
ATOM   1147  C   ALA A 145       0.466  -3.991   5.256  1.00 98.83           C  
ATOM   1148  CB  ALA A 145      -1.584  -2.678   5.943  1.00 98.83           C  
ATOM   1149  O   ALA A 145       1.314  -3.685   4.422  1.00 98.83           O  
ATOM   1150  N   ILE A 146       0.789  -4.651   6.377  1.00 98.82           N  
ATOM   1151  CA  ILE A 146       2.186  -4.936   6.734  1.00 98.82           C  
ATOM   1152  C   ILE A 146       2.847  -5.846   5.696  1.00 98.82           C  
ATOM   1153  CB  ILE A 146       2.308  -5.520   8.159  1.00 98.82           C  
ATOM   1154  O   ILE A 146       3.985  -5.596   5.303  1.00 98.82           O  
ATOM   1155  CG1 ILE A 146       1.808  -4.513   9.217  1.00 98.82           C  
ATOM   1156  CG2 ILE A 146       3.780  -5.879   8.451  1.00 98.82           C  
ATOM   1157  CD1 ILE A 146       1.593  -5.135  10.600  1.00 98.82           C  
ATOM   1158  N   ILE A 147       2.161  -6.894   5.234  1.00 98.42           N  
ATOM   1159  CA  ILE A 147       2.693  -7.805   4.212  1.00 98.42           C  
ATOM   1160  C   ILE A 147       2.931  -7.070   2.890  1.00 98.42           C  
ATOM   1161  CB  ILE A 147       1.758  -9.015   4.028  1.00 98.42           C  
ATOM   1162  O   ILE A 147       3.984  -7.280   2.291  1.00 98.42           O  
ATOM   1163  CG1 ILE A 147       1.827  -9.924   5.277  1.00 98.42           C  
ATOM   1164  CG2 ILE A 147       2.132  -9.819   2.768  1.00 98.42           C  
ATOM   1165  CD1 ILE A 147       0.759 -11.021   5.293  1.00 98.42           C  
ATOM   1166  N   SER A 148       1.990  -6.223   2.461  1.00 97.22           N  
ATOM   1167  CA  SER A 148       2.108  -5.389   1.257  1.00 97.22           C  
ATOM   1168  C   SER A 148       3.364  -4.524   1.332  1.00 97.22           C  
ATOM   1169  CB  SER A 148       0.851  -4.518   1.115  1.00 97.22           C  
ATOM   1170  O   SER A 148       4.293  -4.674   0.539  1.00 97.22           O  
ATOM   1171  OG  SER A 148       1.026  -3.468   0.186  1.00 97.22           O  
ATOM   1172  N   ASP A 149       3.451  -3.687   2.366  1.00 96.32           N  
ATOM   1173  CA  ASP A 149       4.487  -2.657   2.468  1.00 96.32           C  
ATOM   1174  C   ASP A 149       5.884  -3.202   2.775  1.00 96.32           C  
ATOM   1175  CB  ASP A 149       4.048  -1.637   3.529  1.00 96.32           C  
ATOM   1176  O   ASP A 149       6.917  -2.586   2.476  1.00 96.32           O  
ATOM   1177  CG  ASP A 149       3.832  -0.312   2.829  1.00 96.32           C  
ATOM   1178  OD1 ASP A 149       2.977  -0.308   1.925  1.00 96.32           O  
ATOM   1179  OD2 ASP A 149       4.664   0.596   3.072  1.00 96.32           O  
ATOM   1180  N   SER A 150       5.928  -4.387   3.381  1.00 96.42           N  
ATOM   1181  CA  SER A 150       7.167  -5.104   3.650  1.00 96.42           C  
ATOM   1182  C   SER A 150       7.543  -6.107   2.560  1.00 96.42           C  
ATOM   1183  CB  SER A 150       7.123  -5.770   5.023  1.00 96.42           C  
ATOM   1184  O   SER A 150       8.612  -6.703   2.675  1.00 96.42           O  
ATOM   1185  OG  SER A 150       6.239  -6.868   5.033  1.00 96.42           O  
ATOM   1186  N   LEU A 151       6.713  -6.309   1.527  1.00 94.58           N  
ATOM   1187  CA  LEU A 151       6.847  -7.402   0.554  1.00 94.58           C  
ATOM   1188  C   LEU A 151       7.143  -8.742   1.242  1.00 94.58           C  
ATOM   1189  CB  LEU A 151       7.874  -7.049  -0.535  1.00 94.58           C  
ATOM   1190  O   LEU A 151       8.163  -9.387   0.989  1.00 94.58           O  
ATOM   1191  CG  LEU A 151       7.446  -5.905  -1.464  1.00 94.58           C  
ATOM   1192  CD1 LEU A 151       8.595  -5.626  -2.430  1.00 94.58           C  
ATOM   1193  CD2 LEU A 151       6.202  -6.251  -2.285  1.00 94.58           C  
ATOM   1194  N   LEU A 152       6.258  -9.127   2.164  1.00 95.87           N  
ATOM   1195  CA  LEU A 152       6.413 -10.327   2.990  1.00 95.87           C  
ATOM   1196  C   LEU A 152       7.744 -10.311   3.770  1.00 95.87           C  
ATOM   1197  CB  LEU A 152       6.176 -11.570   2.101  1.00 95.87           C  
ATOM   1198  O   LEU A 152       8.535 -11.250   3.732  1.00 95.87           O  
ATOM   1199  CG  LEU A 152       5.380 -12.688   2.783  1.00 95.87           C  
ATOM   1200  CD1 LEU A 152       4.903 -13.699   1.742  1.00 95.87           C  
ATOM   1201  CD2 LEU A 152       6.207 -13.414   3.827  1.00 95.87           C  
ATOM   1202  N   PHE A 153       8.000  -9.202   4.468  1.00 96.34           N  
ATOM   1203  CA  PHE A 153       9.173  -8.976   5.326  1.00 96.34           C  
ATOM   1204  C   PHE A 153      10.533  -8.925   4.608  1.00 96.34           C  
ATOM   1205  CB  PHE A 153       9.170  -9.956   6.516  1.00 96.34           C  
ATOM   1206  O   PHE A 153      11.572  -8.910   5.269  1.00 96.34           O  
ATOM   1207  CG  PHE A 153       7.792 -10.295   7.052  1.00 96.34           C  
ATOM   1208  CD1 PHE A 153       6.995  -9.295   7.636  1.00 96.34           C  
ATOM   1209  CD2 PHE A 153       7.275 -11.595   6.892  1.00 96.34           C  
ATOM   1210  CE1 PHE A 153       5.683  -9.590   8.042  1.00 96.34           C  
ATOM   1211  CE2 PHE A 153       5.960 -11.888   7.291  1.00 96.34           C  
ATOM   1212  CZ  PHE A 153       5.162 -10.884   7.864  1.00 96.34           C  
ATOM   1213  N   LYS A 154      10.555  -8.876   3.270  1.00 93.40           N  
ATOM   1214  CA  LYS A 154      11.790  -8.840   2.468  1.00 93.40           C  
ATOM   1215  C   LYS A 154      12.257  -7.428   2.122  1.00 93.40           C  
ATOM   1216  CB  LYS A 154      11.587  -9.637   1.181  1.00 93.40           C  
ATOM   1217  O   LYS A 154      13.445  -7.208   1.885  1.00 93.40           O  
ATOM   1218  CG  LYS A 154      11.237 -11.114   1.412  1.00 93.40           C  
ATOM   1219  CD  LYS A 154      10.995 -11.754   0.048  1.00 93.40           C  
ATOM   1220  CE  LYS A 154      10.569 -13.215   0.125  1.00 93.40           C  
ATOM   1221  NZ  LYS A 154      10.250 -13.705  -1.243  1.00 93.40           N  
ATOM   1222  N   SER A 155      11.344  -6.460   2.108  1.00 93.99           N  
ATOM   1223  CA  SER A 155      11.672  -5.058   1.871  1.00 93.99           C  
ATOM   1224  C   SER A 155      12.592  -4.530   2.975  1.00 93.99           C  
ATOM   1225  CB  SER A 155      10.409  -4.199   1.821  1.00 93.99           C  
ATOM   1226  O   SER A 155      12.329  -4.749   4.161  1.00 93.99           O  
ATOM   1227  OG  SER A 155      10.746  -2.826   1.716  1.00 93.99           O  
ATOM   1228  N   PRO A 156      13.620  -3.730   2.639  1.00 94.84           N  
ATOM   1229  CA  PRO A 156      14.508  -3.147   3.639  1.00 94.84           C  
ATOM   1230  C   PRO A 156      13.819  -2.100   4.522  1.00 94.84           C  
ATOM   1231  CB  PRO A 156      15.657  -2.542   2.833  1.00 94.84           C  
ATOM   1232  O   PRO A 156      14.447  -1.584   5.447  1.00 94.84           O  
ATOM   1233  CG  PRO A 156      15.000  -2.176   1.507  1.00 94.84           C  
ATOM   1234  CD  PRO A 156      13.992  -3.300   1.298  1.00 94.84           C  
ATOM   1235  N   THR A 157      12.572  -1.712   4.236  1.00 95.10           N  
ATOM   1236  CA  THR A 157      11.762  -0.865   5.127  1.00 95.10           C  
ATOM   1237  C   THR A 157      11.241  -1.632   6.334  1.00 95.10           C  
ATOM   1238  CB  THR A 157      10.569  -0.239   4.390  1.00 95.10           C  
ATOM   1239  O   THR A 157      10.969  -1.003   7.351  1.00 95.10           O  
ATOM   1240  CG2 THR A 157      11.075   0.703   3.298  1.00 95.10           C  
ATOM   1241  OG1 THR A 157       9.777  -1.225   3.771  1.00 95.10           O  
ATOM   1242  N   CYS A 158      11.135  -2.962   6.242  1.00 97.88           N  
ATOM   1243  CA  CYS A 158      10.639  -3.808   7.315  1.00 97.88           C  
ATOM   1244  C   CYS A 158      11.553  -3.733   8.544  1.00 97.88           C  
ATOM   1245  CB  CYS A 158      10.515  -5.244   6.792  1.00 97.88           C  
ATOM   1246  O   CYS A 158      12.778  -3.813   8.440  1.00 97.88           O  
ATOM   1247  SG  CYS A 158       9.541  -6.234   7.961  1.00 97.88           S  
ATOM   1248  N   THR A 159      10.946  -3.597   9.718  1.00 98.65           N  
ATOM   1249  CA  THR A 159      11.626  -3.564  11.014  1.00 98.65           C  
ATOM   1250  C   THR A 159      11.150  -4.710  11.903  1.00 98.65           C  
ATOM   1251  CB  THR A 159      11.415  -2.214  11.727  1.00 98.65           C  
ATOM   1252  O   THR A 159      10.106  -5.315  11.657  1.00 98.65           O  
ATOM   1253  CG2 THR A 159      11.670  -0.997  10.837  1.00 98.65           C  
ATOM   1254  OG1 THR A 159      10.113  -2.102  12.256  1.00 98.65           O  
ATOM   1255  N   ASP A 160      11.862  -4.965  13.002  1.00 98.69           N  
ATOM   1256  CA  ASP A 160      11.446  -5.957  14.005  1.00 98.69           C  
ATOM   1257  C   ASP A 160      10.049  -5.668  14.582  1.00 98.69           C  
ATOM   1258  CB  ASP A 160      12.458  -5.979  15.162  1.00 98.69           C  
ATOM   1259  O   ASP A 160       9.337  -6.585  14.992  1.00 98.69           O  
ATOM   1260  CG  ASP A 160      13.857  -6.466  14.772  1.00 98.69           C  
ATOM   1261  OD1 ASP A 160      13.992  -7.095  13.703  1.00 98.69           O  
ATOM   1262  OD2 ASP A 160      14.786  -6.184  15.560  1.00 98.69           O  
ATOM   1263  N   GLN A 161       9.632  -4.396  14.600  1.00 98.86           N  
ATOM   1264  CA  GLN A 161       8.301  -4.006  15.067  1.00 98.86           C  
ATOM   1265  C   GLN A 161       7.208  -4.424  14.082  1.00 98.86           C  
ATOM   1266  CB  GLN A 161       8.243  -2.493  15.315  1.00 98.86           C  
ATOM   1267  O   GLN A 161       6.139  -4.839  14.523  1.00 98.86           O  
ATOM   1268  CG  GLN A 161       9.197  -2.065  16.437  1.00 98.86           C  
ATOM   1269  CD  GLN A 161       9.055  -0.585  16.746  1.00 98.86           C  
ATOM   1270  NE2 GLN A 161       9.779   0.280  16.073  1.00 98.86           N  
ATOM   1271  OE1 GLN A 161       8.258  -0.173  17.573  1.00 98.86           O  
ATOM   1272  N   ASP A 162       7.479  -4.356  12.778  1.00 98.87           N  
ATOM   1273  CA  ASP A 162       6.548  -4.812  11.742  1.00 98.87           C  
ATOM   1274  C   ASP A 162       6.393  -6.333  11.802  1.00 98.87           C  
ATOM   1275  CB  ASP A 162       7.039  -4.382  10.355  1.00 98.87           C  
ATOM   1276  O   ASP A 162       5.276  -6.841  11.806  1.00 98.87           O  
ATOM   1277  CG  ASP A 162       7.271  -2.879  10.273  1.00 98.87           C  
ATOM   1278  OD1 ASP A 162       6.291  -2.107  10.225  1.00 98.87           O  
ATOM   1279  OD2 ASP A 162       8.455  -2.471  10.299  1.00 98.87           O  
ATOM   1280  N   VAL A 163       7.506  -7.060  11.956  1.00 98.73           N  
ATOM   1281  CA  VAL A 163       7.499  -8.524  12.108  1.00 98.73           C  
ATOM   1282  C   VAL A 163       6.727  -8.943  13.363  1.00 98.73           C  
ATOM   1283  CB  VAL A 163       8.939  -9.076  12.144  1.00 98.73           C  
ATOM   1284  O   VAL A 163       5.903  -9.859  13.316  1.00 98.73           O  
ATOM   1285  CG1 VAL A 163       8.964 -10.598  12.342  1.00 98.73           C  
ATOM   1286  CG2 VAL A 163       9.685  -8.766  10.841  1.00 98.73           C  
ATOM   1287  N   ALA A 164       6.953  -8.264  14.493  1.00 98.81           N  
ATOM   1288  CA  ALA A 164       6.227  -8.535  15.730  1.00 98.81           C  
ATOM   1289  C   ALA A 164       4.726  -8.234  15.594  1.00 98.81           C  
ATOM   1290  CB  ALA A 164       6.868  -7.733  16.868  1.00 98.81           C  
ATOM   1291  O   ALA A 164       3.904  -9.057  15.996  1.00 98.81           O  
ATOM   1292  N   ALA A 165       4.366  -7.095  14.993  1.00 98.89           N  
ATOM   1293  CA  ALA A 165       2.976  -6.725  14.750  1.00 98.89           C  
ATOM   1294  C   ALA A 165       2.281  -7.722  13.813  1.00 98.89           C  
ATOM   1295  CB  ALA A 165       2.930  -5.296  14.194  1.00 98.89           C  
ATOM   1296  O   ALA A 165       1.200  -8.202  14.139  1.00 98.89           O  
ATOM   1297  N   ALA A 166       2.911  -8.098  12.698  1.00 98.85           N  
ATOM   1298  CA  ALA A 166       2.365  -9.078  11.765  1.00 98.85           C  
ATOM   1299  C   ALA A 166       2.116 -10.431  12.439  1.00 98.85           C  
ATOM   1300  CB  ALA A 166       3.326  -9.228  10.587  1.00 98.85           C  
ATOM   1301  O   ALA A 166       1.063 -11.030  12.239  1.00 98.85           O  
ATOM   1302  N   LYS A 167       3.038 -10.891  13.294  1.00 98.76           N  
ATOM   1303  CA  LYS A 167       2.859 -12.140  14.044  1.00 98.76           C  
ATOM   1304  C   LYS A 167       1.625 -12.100  14.949  1.00 98.76           C  
ATOM   1305  CB  LYS A 167       4.139 -12.433  14.832  1.00 98.76           C  
ATOM   1306  O   LYS A 167       0.835 -13.039  14.943  1.00 98.76           O  
ATOM   1307  CG  LYS A 167       4.035 -13.783  15.547  1.00 98.76           C  
ATOM   1308  CD  LYS A 167       5.301 -14.060  16.351  1.00 98.76           C  
ATOM   1309  CE  LYS A 167       5.110 -15.383  17.088  1.00 98.76           C  
ATOM   1310  NZ  LYS A 167       6.276 -15.677  17.948  1.00 98.76           N  
ATOM   1311  N   GLU A 168       1.458 -11.029  15.721  1.00 98.84           N  
ATOM   1312  CA  GLU A 168       0.292 -10.857  16.596  1.00 98.84           C  
ATOM   1313  C   GLU A 168      -1.013 -10.761  15.792  1.00 98.84           C  
ATOM   1314  CB  GLU A 168       0.443  -9.559  17.391  1.00 98.84           C  
ATOM   1315  O   GLU A 168      -2.010 -11.396  16.130  1.00 98.84           O  
ATOM   1316  CG  GLU A 168       1.582  -9.523  18.427  1.00 98.84           C  
ATOM   1317  CD  GLU A 168       1.802  -8.085  18.924  1.00 98.84           C  
ATOM   1318  OE1 GLU A 168       2.472  -7.848  19.957  1.00 98.84           O  
ATOM   1319  OE2 GLU A 168       1.260  -7.139  18.305  1.00 98.84           O  
ATOM   1320  N   LEU A 169      -1.009  -9.976  14.713  1.00 98.91           N  
ATOM   1321  CA  LEU A 169      -2.186  -9.750  13.879  1.00 98.91           C  
ATOM   1322  C   LEU A 169      -2.597 -11.019  13.126  1.00 98.91           C  
ATOM   1323  CB  LEU A 169      -1.906  -8.585  12.918  1.00 98.91           C  
ATOM   1324  O   LEU A 169      -3.788 -11.292  13.026  1.00 98.91           O  
ATOM   1325  CG  LEU A 169      -1.773  -7.214  13.612  1.00 98.91           C  
ATOM   1326  CD1 LEU A 169      -1.158  -6.217  12.634  1.00 98.91           C  
ATOM   1327  CD2 LEU A 169      -3.114  -6.654  14.080  1.00 98.91           C  
ATOM   1328  N   ALA A 170      -1.642 -11.835  12.671  1.00 98.83           N  
ATOM   1329  CA  ALA A 170      -1.910 -13.134  12.056  1.00 98.83           C  
ATOM   1330  C   ALA A 170      -2.572 -14.118  13.028  1.00 98.83           C  
ATOM   1331  CB  ALA A 170      -0.594 -13.685  11.499  1.00 98.83           C  
ATOM   1332  O   ALA A 170      -3.524 -14.804  12.648  1.00 98.83           O  
ATOM   1333  N   GLU A 171      -2.141 -14.136  14.294  1.00 98.78           N  
ATOM   1334  CA  GLU A 171      -2.788 -14.937  15.338  1.00 98.78           C  
ATOM   1335  C   GLU A 171      -4.241 -14.490  15.565  1.00 98.78           C  
ATOM   1336  CB  GLU A 171      -1.957 -14.879  16.633  1.00 98.78           C  
ATOM   1337  O   GLU A 171      -5.149 -15.323  15.577  1.00 98.78           O  
ATOM   1338  CG  GLU A 171      -2.523 -15.801  17.727  1.00 98.78           C  
ATOM   1339  CD  GLU A 171      -1.695 -15.826  19.026  1.00 98.78           C  
ATOM   1340  OE1 GLU A 171      -2.215 -16.388  20.019  1.00 98.78           O  
ATOM   1341  OE2 GLU A 171      -0.545 -15.327  19.037  1.00 98.78           O  
ATOM   1342  N   ILE A 172      -4.486 -13.178  15.673  1.00 98.83           N  
ATOM   1343  CA  ILE A 172      -5.837 -12.621  15.863  1.00 98.83           C  
ATOM   1344  C   ILE A 172      -6.726 -12.883  14.636  1.00 98.83           C  
ATOM   1345  CB  ILE A 172      -5.756 -11.111  16.191  1.00 98.83           C  
ATOM   1346  O   ILE A 172      -7.892 -13.256  14.782  1.00 98.83           O  
ATOM   1347  CG1 ILE A 172      -5.010 -10.864  17.523  1.00 98.83           C  
ATOM   1348  CG2 ILE A 172      -7.167 -10.490  16.279  1.00 98.83           C  
ATOM   1349  CD1 ILE A 172      -4.580  -9.404  17.720  1.00 98.83           C  
ATOM   1350  N   ALA A 173      -6.180 -12.708  13.432  1.00 98.80           N  
ATOM   1351  CA  ALA A 173      -6.867 -12.931  12.163  1.00 98.80           C  
ATOM   1352  C   ALA A 173      -7.113 -14.424  11.875  1.00 98.80           C  
ATOM   1353  CB  ALA A 173      -6.035 -12.277  11.058  1.00 98.80           C  
ATOM   1354  O   ALA A 173      -8.005 -14.767  11.094  1.00 98.80           O  
ATOM   1355  N   GLY A 174      -6.360 -15.318  12.523  1.00 98.68           N  
ATOM   1356  CA  GLY A 174      -6.451 -16.764  12.346  1.00 98.68           C  
ATOM   1357  C   GLY A 174      -5.957 -17.228  10.976  1.00 98.68           C  
ATOM   1358  O   GLY A 174      -6.626 -18.046  10.342  1.00 98.68           O  
ATOM   1359  N   VAL A 175      -4.827 -16.685  10.512  1.00 98.71           N  
ATOM   1360  CA  VAL A 175      -4.198 -17.027   9.225  1.00 98.71           C  
ATOM   1361  C   VAL A 175      -2.711 -17.336   9.396  1.00 98.71           C  
ATOM   1362  CB  VAL A 175      -4.396 -15.924   8.162  1.00 98.71           C  
ATOM   1363  O   VAL A 175      -2.069 -16.832  10.315  1.00 98.71           O  
ATOM   1364  CG1 VAL A 175      -5.882 -15.674   7.879  1.00 98.71           C  
ATOM   1365  CG2 VAL A 175      -3.746 -14.587   8.534  1.00 98.71           C  
ATOM   1366  N   ASP A 176      -2.154 -18.143   8.492  1.00 98.64           N  
ATOM   1367  CA  ASP A 176      -0.705 -18.244   8.315  1.00 98.64           C  
ATOM   1368  C   ASP A 176      -0.230 -17.071   7.448  1.00 98.64           C  
ATOM   1369  CB  ASP A 176      -0.338 -19.595   7.690  1.00 98.64           C  
ATOM   1370  O   ASP A 176      -0.694 -16.909   6.319  1.00 98.64           O  
ATOM   1371  CG  ASP A 176       1.181 -19.704   7.564  1.00 98.64           C  
ATOM   1372  OD1 ASP A 176       1.716 -19.193   6.556  1.00 98.64           O  
ATOM   1373  OD2 ASP A 176       1.799 -20.200   8.532  1.00 98.64           O  
ATOM   1374  N   ALA A 177       0.644 -16.220   7.990  1.00 97.89           N  
ATOM   1375  CA  ALA A 177       1.035 -14.972   7.333  1.00 97.89           C  
ATOM   1376  C   ALA A 177       1.836 -15.191   6.038  1.00 97.89           C  
ATOM   1377  CB  ALA A 177       1.831 -14.123   8.331  1.00 97.89           C  
ATOM   1378  O   ALA A 177       1.706 -14.392   5.114  1.00 97.89           O  
ATOM   1379  N   GLU A 178       2.631 -16.261   5.955  1.00 96.06           N  
ATOM   1380  CA  GLU A 178       3.428 -16.591   4.768  1.00 96.06           C  
ATOM   1381  C   GLU A 178       2.525 -17.082   3.633  1.00 96.06           C  
ATOM   1382  CB  GLU A 178       4.471 -17.664   5.132  1.00 96.06           C  
ATOM   1383  O   GLU A 178       2.556 -16.540   2.526  1.00 96.06           O  
ATOM   1384  CG  GLU A 178       5.700 -17.108   5.872  1.00 96.06           C  
ATOM   1385  CD  GLU A 178       6.756 -16.468   4.955  1.00 96.06           C  
ATOM   1386  OE1 GLU A 178       7.732 -15.923   5.519  1.00 96.06           O  
ATOM   1387  OE2 GLU A 178       6.618 -16.556   3.713  1.00 96.06           O  
ATOM   1388  N   GLU A 179       1.660 -18.063   3.909  1.00 97.92           N  
ATOM   1389  CA  GLU A 179       0.736 -18.609   2.912  1.00 97.92           C  
ATOM   1390  C   GLU A 179      -0.275 -17.554   2.445  1.00 97.92           C  
ATOM   1391  CB  GLU A 179       0.022 -19.849   3.480  1.00 97.92           C  
ATOM   1392  O   GLU A 179      -0.471 -17.359   1.240  1.00 97.92           O  
ATOM   1393  CG  GLU A 179      -0.859 -20.526   2.414  1.00 97.92           C  
ATOM   1394  CD  GLU A 179      -1.600 -21.784   2.900  1.00 97.92           C  
ATOM   1395  OE1 GLU A 179      -2.347 -22.348   2.065  1.00 97.92           O  
ATOM   1396  OE2 GLU A 179      -1.437 -22.190   4.072  1.00 97.92           O  
ATOM   1397  N   TYR A 180      -0.901 -16.844   3.388  1.00 98.43           N  
ATOM   1398  CA  TYR A 180      -1.820 -15.752   3.078  1.00 98.43           C  
ATOM   1399  C   TYR A 180      -1.117 -14.654   2.276  1.00 98.43           C  
ATOM   1400  CB  TYR A 180      -2.399 -15.174   4.378  1.00 98.43           C  
ATOM   1401  O   TYR A 180      -1.612 -14.241   1.224  1.00 98.43           O  
ATOM   1402  CG  TYR A 180      -3.158 -13.885   4.161  1.00 98.43           C  
ATOM   1403  CD1 TYR A 180      -2.572 -12.654   4.524  1.00 98.43           C  
ATOM   1404  CD2 TYR A 180      -4.403 -13.916   3.510  1.00 98.43           C  
ATOM   1405  CE1 TYR A 180      -3.216 -11.445   4.195  1.00 98.43           C  
ATOM   1406  CE2 TYR A 180      -5.044 -12.712   3.180  1.00 98.43           C  
ATOM   1407  OH  TYR A 180      -5.076 -10.357   3.097  1.00 98.43           O  
ATOM   1408  CZ  TYR A 180      -4.439 -11.483   3.491  1.00 98.43           C  
ATOM   1409  N   GLY A 181       0.050 -14.215   2.751  1.00 97.21           N  
ATOM   1410  CA  GLY A 181       0.779 -13.101   2.171  1.00 97.21           C  
ATOM   1411  C   GLY A 181       1.256 -13.369   0.756  1.00 97.21           C  
ATOM   1412  O   GLY A 181       1.100 -12.516  -0.114  1.00 97.21           O  
ATOM   1413  N   LEU A 182       1.761 -14.575   0.484  1.00 95.08           N  
ATOM   1414  CA  LEU A 182       2.184 -14.946  -0.862  1.00 95.08           C  
ATOM   1415  C   LEU A 182       1.010 -14.935  -1.848  1.00 95.08           C  
ATOM   1416  CB  LEU A 182       2.862 -16.323  -0.805  1.00 95.08           C  
ATOM   1417  O   LEU A 182       1.168 -14.492  -2.984  1.00 95.08           O  
ATOM   1418  CG  LEU A 182       3.442 -16.777  -2.156  1.00 95.08           C  
ATOM   1419  CD1 LEU A 182       4.556 -15.852  -2.655  1.00 95.08           C  
ATOM   1420  CD2 LEU A 182       4.011 -18.190  -2.030  1.00 95.08           C  
ATOM   1421  N   ASN A 183      -0.165 -15.414  -1.430  1.00 96.97           N  
ATOM   1422  CA  ASN A 183      -1.360 -15.391  -2.272  1.00 96.97           C  
ATOM   1423  C   ASN A 183      -1.868 -13.962  -2.506  1.00 96.97           C  
ATOM   1424  CB  ASN A 183      -2.436 -16.285  -1.643  1.00 96.97           C  
ATOM   1425  O   ASN A 183      -2.218 -13.624  -3.636  1.00 96.97           O  
ATOM   1426  CG  ASN A 183      -2.107 -17.764  -1.742  1.00 96.97           C  
ATOM   1427  ND2 ASN A 183      -2.468 -18.538  -0.747  1.00 96.97           N  
ATOM   1428  OD1 ASN A 183      -1.546 -18.246  -2.719  1.00 96.97           O  
ATOM   1429  N   MET A 184      -1.845 -13.118  -1.471  1.00 97.68           N  
ATOM   1430  CA  MET A 184      -2.217 -11.705  -1.567  1.00 97.68           C  
ATOM   1431  C   MET A 184      -1.302 -10.947  -2.541  1.00 97.68           C  
ATOM   1432  CB  MET A 184      -2.180 -11.098  -0.158  1.00 97.68           C  
ATOM   1433  O   MET A 184      -1.792 -10.342  -3.492  1.00 97.68           O  
ATOM   1434  CG  MET A 184      -2.719  -9.667  -0.116  1.00 97.68           C  
ATOM   1435  SD  MET A 184      -2.336  -8.830   1.439  1.00 97.68           S  
ATOM   1436  CE  MET A 184      -0.657  -8.271   1.045  1.00 97.68           C  
ATOM   1437  N   LEU A 185       0.021 -11.059  -2.380  1.00 95.49           N  
ATOM   1438  CA  LEU A 185       0.995 -10.403  -3.261  1.00 95.49           C  
ATOM   1439  C   LEU A 185       0.877 -10.895  -4.713  1.00 95.49           C  
ATOM   1440  CB  LEU A 185       2.415 -10.658  -2.727  1.00 95.49           C  
ATOM   1441  O   LEU A 185       0.943 -10.104  -5.652  1.00 95.49           O  
ATOM   1442  CG  LEU A 185       2.765  -9.950  -1.406  1.00 95.49           C  
ATOM   1443  CD1 LEU A 185       4.113 -10.458  -0.905  1.00 95.49           C  
ATOM   1444  CD2 LEU A 185       2.898  -8.441  -1.565  1.00 95.49           C  
ATOM   1445  N   LYS A 186       0.636 -12.198  -4.924  1.00 93.78           N  
ATOM   1446  CA  LYS A 186       0.379 -12.750  -6.266  1.00 93.78           C  
ATOM   1447  C   LYS A 186      -0.892 -12.192  -6.903  1.00 93.78           C  
ATOM   1448  CB  LYS A 186       0.295 -14.277  -6.211  1.00 93.78           C  
ATOM   1449  O   LYS A 186      -0.905 -11.998  -8.114  1.00 93.78           O  
ATOM   1450  CG  LYS A 186       1.685 -14.912  -6.142  1.00 93.78           C  
ATOM   1451  CD  LYS A 186       1.540 -16.423  -5.973  1.00 93.78           C  
ATOM   1452  CE  LYS A 186       2.927 -17.058  -5.917  1.00 93.78           C  
ATOM   1453  NZ  LYS A 186       2.825 -18.507  -5.634  1.00 93.78           N  
ATOM   1454  N   ALA A 187      -1.938 -11.928  -6.119  1.00 94.31           N  
ATOM   1455  CA  ALA A 187      -3.154 -11.294  -6.626  1.00 94.31           C  
ATOM   1456  C   ALA A 187      -2.898  -9.844  -7.079  1.00 94.31           C  
ATOM   1457  CB  ALA A 187      -4.246 -11.377  -5.553  1.00 94.31           C  
ATOM   1458  O   ALA A 187      -3.470  -9.405  -8.076  1.00 94.31           O  
ATOM   1459  N   GLY A 188      -2.000  -9.126  -6.396  1.00 90.73           N  
ATOM   1460  CA  GLY A 188      -1.512  -7.810  -6.821  1.00 90.73           C  
ATOM   1461  C   GLY A 188      -0.658  -7.838  -8.086  1.00 90.73           C  
ATOM   1462  O   GLY A 188      -0.718  -6.915  -8.895  1.00 90.73           O  
ATOM   1463  N   ALA A 189       0.099  -8.919  -8.272  1.00 91.14           N  
ATOM   1464  CA  ALA A 189       1.007  -9.120  -9.395  1.00 91.14           C  
ATOM   1465  C   ALA A 189       0.339  -9.691 -10.665  1.00 91.14           C  
ATOM   1466  CB  ALA A 189       2.169  -9.989  -8.898  1.00 91.14           C  
ATOM   1467  O   ALA A 189       1.036  -9.991 -11.637  1.00 91.14           O  
ATOM   1468  N   ASP A 190      -0.990  -9.861 -10.702  1.00 88.21           N  
ATOM   1469  CA  ASP A 190      -1.691 -10.254 -11.932  1.00 88.21           C  
ATOM   1470  C   ASP A 190      -1.855  -9.055 -12.879  1.00 88.21           C  
ATOM   1471  CB  ASP A 190      -3.024 -10.968 -11.654  1.00 88.21           C  
ATOM   1472  O   ASP A 190      -2.817  -8.283 -12.828  1.00 88.21           O  
ATOM   1473  CG  ASP A 190      -3.693 -11.497 -12.942  1.00 88.21           C  
ATOM   1474  OD1 ASP A 190      -3.138 -11.326 -14.061  1.00 88.21           O  
ATOM   1475  OD2 ASP A 190      -4.794 -12.087 -12.841  1.00 88.21           O  
ATOM   1476  N   LEU A 191      -0.895  -8.926 -13.793  1.00 88.24           N  
ATOM   1477  CA  LEU A 191      -0.832  -7.849 -14.781  1.00 88.24           C  
ATOM   1478  C   LEU A 191      -1.504  -8.212 -16.115  1.00 88.24           C  
ATOM   1479  CB  LEU A 191       0.641  -7.450 -14.970  1.00 88.24           C  
ATOM   1480  O   LEU A 191      -1.531  -7.397 -17.040  1.00 88.24           O  
ATOM   1481  CG  LEU A 191       1.389  -7.129 -13.660  1.00 88.24           C  
ATOM   1482  CD1 LEU A 191       2.819  -6.743 -13.995  1.00 88.24           C  
ATOM   1483  CD2 LEU A 191       0.741  -6.023 -12.826  1.00 88.24           C  
ATOM   1484  N   SER A 192      -2.055  -9.425 -16.241  1.00 84.81           N  
ATOM   1485  CA  SER A 192      -2.506  -9.990 -17.522  1.00 84.81           C  
ATOM   1486  C   SER A 192      -3.643  -9.203 -18.181  1.00 84.81           C  
ATOM   1487  CB  SER A 192      -2.935 -11.447 -17.319  1.00 84.81           C  
ATOM   1488  O   SER A 192      -3.749  -9.161 -19.407  1.00 84.81           O  
ATOM   1489  OG  SER A 192      -4.069 -11.543 -16.476  1.00 84.81           O  
ATOM   1490  N   LYS A 193      -4.485  -8.553 -17.371  1.00 87.20           N  
ATOM   1491  CA  LYS A 193      -5.643  -7.762 -17.820  1.00 87.20           C  
ATOM   1492  C   LYS A 193      -5.410  -6.253 -17.770  1.00 87.20           C  
ATOM   1493  CB  LYS A 193      -6.878  -8.154 -17.001  1.00 87.20           C  
ATOM   1494  O   LYS A 193      -6.338  -5.506 -18.064  1.00 87.20           O  
ATOM   1495  CG  LYS A 193      -7.288  -9.608 -17.254  1.00 87.20           C  
ATOM   1496  CD  LYS A 193      -8.458  -9.972 -16.342  1.00 87.20           C  
ATOM   1497  CE  LYS A 193      -8.776 -11.456 -16.504  1.00 87.20           C  
ATOM   1498  NZ  LYS A 193      -9.694 -11.906 -15.434  1.00 87.20           N  
ATOM   1499  N   LYS A 194      -4.213  -5.811 -17.378  1.00 90.71           N  
ATOM   1500  CA  LYS A 194      -3.910  -4.394 -17.172  1.00 90.71           C  
ATOM   1501  C   LYS A 194      -3.445  -3.724 -18.454  1.00 90.71           C  
ATOM   1502  CB  LYS A 194      -2.909  -4.230 -16.013  1.00 90.71           C  
ATOM   1503  O   LYS A 194      -2.559  -4.241 -19.145  1.00 90.71           O  
ATOM   1504  CG  LYS A 194      -3.489  -4.627 -14.640  1.00 90.71           C  
ATOM   1505  CD  LYS A 194      -4.683  -3.728 -14.300  1.00 90.71           C  
ATOM   1506  CE  LYS A 194      -5.265  -3.910 -12.906  1.00 90.71           C  
ATOM   1507  NZ  LYS A 194      -6.256  -2.825 -12.693  1.00 90.71           N  
ATOM   1508  N   THR A 195      -4.018  -2.567 -18.780  1.00 94.62           N  
ATOM   1509  CA  THR A 195      -3.502  -1.728 -19.872  1.00 94.62           C  
ATOM   1510  C   THR A 195      -2.164  -1.103 -19.474  1.00 94.62           C  
ATOM   1511  CB  THR A 195      -4.490  -0.657 -20.359  1.00 94.62           C  
ATOM   1512  O   THR A 195      -1.803  -1.093 -18.298  1.00 94.62           O  
ATOM   1513  CG2 THR A 195      -5.929  -1.161 -20.466  1.00 94.62           C  
ATOM   1514  OG1 THR A 195      -4.458   0.495 -19.559  1.00 94.62           O  
ATOM   1515  N   VAL A 196      -1.389  -0.608 -20.443  1.00 95.61           N  
ATOM   1516  CA  VAL A 196      -0.110   0.047 -20.121  1.00 95.61           C  
ATOM   1517  C   VAL A 196      -0.321   1.351 -19.352  1.00 95.61           C  
ATOM   1518  CB  VAL A 196       0.769   0.285 -21.360  1.00 95.61           C  
ATOM   1519  O   VAL A 196       0.501   1.679 -18.508  1.00 95.61           O  
ATOM   1520  CG1 VAL A 196       1.410  -1.023 -21.835  1.00 95.61           C  
ATOM   1521  CG2 VAL A 196       0.011   0.919 -22.530  1.00 95.61           C  
ATOM   1522  N   GLU A 197      -1.440   2.046 -19.574  1.00 95.33           N  
ATOM   1523  CA  GLU A 197      -1.842   3.218 -18.792  1.00 95.33           C  
ATOM   1524  C   GLU A 197      -2.082   2.854 -17.327  1.00 95.33           C  
ATOM   1525  CB  GLU A 197      -3.112   3.873 -19.361  1.00 95.33           C  
ATOM   1526  O   GLU A 197      -1.571   3.542 -16.450  1.00 95.33           O  
ATOM   1527  CG  GLU A 197      -2.981   4.385 -20.805  1.00 95.33           C  
ATOM   1528  CD  GLU A 197      -3.131   3.304 -21.890  1.00 95.33           C  
ATOM   1529  OE1 GLU A 197      -3.022   3.684 -23.076  1.00 95.33           O  
ATOM   1530  OE2 GLU A 197      -3.364   2.114 -21.548  1.00 95.33           O  
ATOM   1531  N   GLU A 198      -2.796   1.753 -17.056  1.00 93.08           N  
ATOM   1532  CA  GLU A 198      -2.989   1.278 -15.683  1.00 93.08           C  
ATOM   1533  C   GLU A 198      -1.655   0.886 -15.034  1.00 93.08           C  
ATOM   1534  CB  GLU A 198      -3.936   0.068 -15.645  1.00 93.08           C  
ATOM   1535  O   GLU A 198      -1.413   1.239 -13.883  1.00 93.08           O  
ATOM   1536  CG  GLU A 198      -5.410   0.361 -15.955  1.00 93.08           C  
ATOM   1537  CD  GLU A 198      -6.200  -0.955 -15.899  1.00 93.08           C  
ATOM   1538  OE1 GLU A 198      -6.908  -1.210 -14.889  1.00 93.08           O  
ATOM   1539  OE2 GLU A 198      -5.987  -1.803 -16.794  1.00 93.08           O  
ATOM   1540  N   LEU A 199      -0.768   0.187 -15.756  1.00 94.39           N  
ATOM   1541  CA  LEU A 199       0.532  -0.226 -15.211  1.00 94.39           C  
ATOM   1542  C   LEU A 199       1.371   0.963 -14.737  1.00 94.39           C  
ATOM   1543  CB  LEU A 199       1.331  -1.024 -16.256  1.00 94.39           C  
ATOM   1544  O   LEU A 199       2.011   0.877 -13.696  1.00 94.39           O  
ATOM   1545  CG  LEU A 199       0.798  -2.429 -16.575  1.00 94.39           C  
ATOM   1546  CD1 LEU A 199       1.741  -3.107 -17.571  1.00 94.39           C  
ATOM   1547  CD2 LEU A 199       0.696  -3.315 -15.339  1.00 94.39           C  
ATOM   1548  N   ILE A 200       1.362   2.073 -15.475  1.00 96.01           N  
ATOM   1549  CA  ILE A 200       2.178   3.239 -15.122  1.00 96.01           C  
ATOM   1550  C   ILE A 200       1.507   4.169 -14.109  1.00 96.01           C  
ATOM   1551  CB  ILE A 200       2.658   4.001 -16.371  1.00 96.01           C  
ATOM   1552  O   ILE A 200       2.154   5.115 -13.678  1.00 96.01           O  
ATOM   1553  CG1 ILE A 200       1.510   4.724 -17.110  1.00 96.01           C  
ATOM   1554  CG2 ILE A 200       3.443   3.046 -17.289  1.00 96.01           C  
ATOM   1555  CD1 ILE A 200       2.003   5.854 -18.019  1.00 96.01           C  
ATOM   1556  N   SER A 201       0.239   3.940 -13.746  1.00 92.60           N  
ATOM   1557  CA  SER A 201      -0.517   4.828 -12.852  1.00 92.60           C  
ATOM   1558  C   SER A 201      -0.953   4.182 -11.535  1.00 92.60           C  
ATOM   1559  CB  SER A 201      -1.728   5.407 -13.594  1.00 92.60           C  
ATOM   1560  O   SER A 201      -1.204   4.906 -10.577  1.00 92.60           O  
ATOM   1561  OG  SER A 201      -2.786   4.470 -13.697  1.00 92.60           O  
ATOM   1562  N   LEU A 202      -1.079   2.848 -11.475  1.00 87.47           N  
ATOM   1563  CA  LEU A 202      -1.634   2.125 -10.318  1.00 87.47           C  
ATOM   1564  C   LEU A 202      -0.889   2.400  -9.007  1.00 87.47           C  
ATOM   1565  CB  LEU A 202      -1.626   0.611 -10.605  1.00 87.47           C  
ATOM   1566  O   LEU A 202      -1.539   2.548  -7.979  1.00 87.47           O  
ATOM   1567  CG  LEU A 202      -2.871   0.102 -11.349  1.00 87.47           C  
ATOM   1568  CD1 LEU A 202      -2.599  -1.298 -11.909  1.00 87.47           C  
ATOM   1569  CD2 LEU A 202      -4.098   0.005 -10.436  1.00 87.47           C  
ATOM   1570  N   ASP A 203       0.439   2.490  -9.055  1.00 90.47           N  
ATOM   1571  CA  ASP A 203       1.283   2.913  -7.932  1.00 90.47           C  
ATOM   1572  C   ASP A 203       2.301   3.962  -8.407  1.00 90.47           C  
ATOM   1573  CB  ASP A 203       1.905   1.700  -7.219  1.00 90.47           C  
ATOM   1574  O   ASP A 203       3.521   3.783  -8.347  1.00 90.47           O  
ATOM   1575  CG  ASP A 203       2.807   2.107  -6.044  1.00 90.47           C  
ATOM   1576  OD1 ASP A 203       2.726   3.276  -5.583  1.00 90.47           O  
ATOM   1577  OD2 ASP A 203       3.679   1.310  -5.645  1.00 90.47           O  
ATOM   1578  N   ALA A 204       1.783   5.070  -8.940  1.00 92.38           N  
ATOM   1579  CA  ALA A 204       2.572   6.238  -9.315  1.00 92.38           C  
ATOM   1580  C   ALA A 204       2.493   7.334  -8.252  1.00 92.38           C  
ATOM   1581  CB  ALA A 204       2.128   6.732 -10.689  1.00 92.38           C  
ATOM   1582  O   ALA A 204       1.403   7.713  -7.815  1.00 92.38           O  
ATOM   1583  N   LYS A 205       3.658   7.871  -7.869  1.00 91.30           N  
ATOM   1584  CA  LYS A 205       3.779   9.030  -6.975  1.00 91.30           C  
ATOM   1585  C   LYS A 205       4.633  10.114  -7.640  1.00 91.30           C  
ATOM   1586  CB  LYS A 205       4.292   8.604  -5.576  1.00 91.30           C  
ATOM   1587  O   LYS A 205       5.704   9.832  -8.185  1.00 91.30           O  
ATOM   1588  CG  LYS A 205       3.289   7.695  -4.825  1.00 91.30           C  
ATOM   1589  CD  LYS A 205       3.648   7.356  -3.356  1.00 91.30           C  
ATOM   1590  CE  LYS A 205       2.601   6.356  -2.800  1.00 91.30           C  
ATOM   1591  NZ  LYS A 205       2.750   5.947  -1.367  1.00 91.30           N  
ATOM   1592  N   GLU A 206       4.149  11.354  -7.587  1.00 91.98           N  
ATOM   1593  CA  GLU A 206       4.878  12.542  -8.044  1.00 91.98           C  
ATOM   1594  C   GLU A 206       5.757  13.114  -6.926  1.00 91.98           C  
ATOM   1595  CB  GLU A 206       3.933  13.628  -8.597  1.00 91.98           C  
ATOM   1596  O   GLU A 206       5.354  13.219  -5.762  1.00 91.98           O  
ATOM   1597  CG  GLU A 206       3.349  13.255  -9.969  1.00 91.98           C  
ATOM   1598  CD  GLU A 206       2.528  14.384 -10.625  1.00 91.98           C  
ATOM   1599  OE1 GLU A 206       1.472  14.059 -11.221  1.00 91.98           O  
ATOM   1600  OE2 GLU A 206       2.980  15.558 -10.640  1.00 91.98           O  
ATOM   1601  N   PHE A 207       6.961  13.530  -7.307  1.00 89.97           N  
ATOM   1602  CA  PHE A 207       7.977  14.081  -6.428  1.00 89.97           C  
ATOM   1603  C   PHE A 207       8.617  15.324  -7.042  1.00 89.97           C  
ATOM   1604  CB  PHE A 207       9.055  13.024  -6.160  1.00 89.97           C  
ATOM   1605  O   PHE A 207       8.861  15.402  -8.246  1.00 89.97           O  
ATOM   1606  CG  PHE A 207       8.547  11.745  -5.526  1.00 89.97           C  
ATOM   1607  CD1 PHE A 207       8.178  11.730  -4.173  1.00 89.97           C  
ATOM   1608  CD2 PHE A 207       8.373  10.584  -6.295  1.00 89.97           C  
ATOM   1609  CE1 PHE A 207       7.757  10.545  -3.548  1.00 89.97           C  
ATOM   1610  CE2 PHE A 207       7.884   9.414  -5.691  1.00 89.97           C  
ATOM   1611  CZ  PHE A 207       7.613   9.377  -4.313  1.00 89.97           C  
ATOM   1612  N   THR A 208       8.988  16.260  -6.175  1.00 89.42           N  
ATOM   1613  CA  THR A 208       9.880  17.365  -6.526  1.00 89.42           C  
ATOM   1614  C   THR A 208      11.252  17.077  -5.929  1.00 89.42           C  
ATOM   1615  CB  THR A 208       9.312  18.701  -6.036  1.00 89.42           C  
ATOM   1616  O   THR A 208      11.407  17.083  -4.707  1.00 89.42           O  
ATOM   1617  CG2 THR A 208      10.165  19.881  -6.486  1.00 89.42           C  
ATOM   1618  OG1 THR A 208       8.026  18.898  -6.576  1.00 89.42           O  
ATOM   1619  N   LEU A 209      12.241  16.784  -6.776  1.00 90.12           N  
ATOM   1620  CA  LEU A 209      13.615  16.476  -6.369  1.00 90.12           C  
ATOM   1621  C   LEU A 209      14.512  17.674  -6.703  1.00 90.12           C  
ATOM   1622  CB  LEU A 209      14.098  15.164  -7.022  1.00 90.12           C  
ATOM   1623  O   LEU A 209      14.936  17.857  -7.843  1.00 90.12           O  
ATOM   1624  CG  LEU A 209      13.193  13.931  -6.823  1.00 90.12           C  
ATOM   1625  CD1 LEU A 209      13.926  12.676  -7.299  1.00 90.12           C  
ATOM   1626  CD2 LEU A 209      12.773  13.700  -5.369  1.00 90.12           C  
ATOM   1627  N   GLY A 210      14.745  18.547  -5.722  1.00 87.66           N  
ATOM   1628  CA  GLY A 210      15.375  19.845  -5.973  1.00 87.66           C  
ATOM   1629  C   GLY A 210      14.461  20.737  -6.819  1.00 87.66           C  
ATOM   1630  O   GLY A 210      13.365  21.080  -6.387  1.00 87.66           O  
ATOM   1631  N   SER A 211      14.899  21.114  -8.021  1.00 91.46           N  
ATOM   1632  CA  SER A 211      14.080  21.850  -8.998  1.00 91.46           C  
ATOM   1633  C   SER A 211      13.399  20.950 -10.035  1.00 91.46           C  
ATOM   1634  CB  SER A 211      14.935  22.911  -9.695  1.00 91.46           C  
ATOM   1635  O   SER A 211      12.704  21.464 -10.910  1.00 91.46           O  
ATOM   1636  OG  SER A 211      16.056  22.310 -10.320  1.00 91.46           O  
ATOM   1637  N   LYS A 212      13.608  19.629  -9.957  1.00 94.81           N  
ATOM   1638  CA  LYS A 212      13.184  18.660 -10.970  1.00 94.81           C  
ATOM   1639  C   LYS A 212      11.853  18.022 -10.614  1.00 94.81           C  
ATOM   1640  CB  LYS A 212      14.282  17.598 -11.169  1.00 94.81           C  
ATOM   1641  O   LYS A 212      11.663  17.573  -9.481  1.00 94.81           O  
ATOM   1642  CG  LYS A 212      15.634  18.192 -11.602  1.00 94.81           C  
ATOM   1643  CD  LYS A 212      15.520  18.764 -13.013  1.00 94.81           C  
ATOM   1644  CE  LYS A 212      16.793  19.423 -13.515  1.00 94.81           C  
ATOM   1645  NZ  LYS A 212      16.665  19.596 -14.978  1.00 94.81           N  
ATOM   1646  N   LYS A 213      10.949  17.949 -11.590  1.00 94.57           N  
ATOM   1647  CA  LYS A 213       9.660  17.272 -11.448  1.00 94.57           C  
ATOM   1648  C   LYS A 213       9.790  15.825 -11.912  1.00 94.57           C  
ATOM   1649  CB  LYS A 213       8.580  18.054 -12.203  1.00 94.57           C  
ATOM   1650  O   LYS A 213      10.129  15.568 -13.066  1.00 94.57           O  
ATOM   1651  CG  LYS A 213       7.196  17.571 -11.760  1.00 94.57           C  
ATOM   1652  CD  LYS A 213       6.078  18.324 -12.481  1.00 94.57           C  
ATOM   1653  CE  LYS A 213       4.749  17.709 -12.037  1.00 94.57           C  
ATOM   1654  NZ  LYS A 213       3.614  18.197 -12.844  1.00 94.57           N  
ATOM   1655  N   VAL A 214       9.532  14.888 -11.006  1.00 96.28           N  
ATOM   1656  CA  VAL A 214       9.747  13.456 -11.229  1.00 96.28           C  
ATOM   1657  C   VAL A 214       8.478  12.683 -10.901  1.00 96.28           C  
ATOM   1658  CB  VAL A 214      10.951  12.942 -10.412  1.00 96.28           C  
ATOM   1659  O   VAL A 214       7.834  12.948  -9.891  1.00 96.28           O  
ATOM   1660  CG1 VAL A 214      11.245  11.461 -10.685  1.00 96.28           C  
ATOM   1661  CG2 VAL A 214      12.221  13.746 -10.733  1.00 96.28           C  
ATOM   1662  N   GLU A 215       8.139  11.693 -11.717  1.00 96.48           N  
ATOM   1663  CA  GLU A 215       7.112  10.701 -11.389  1.00 96.48           C  
ATOM   1664  C   GLU A 215       7.762   9.322 -11.296  1.00 96.48           C  
ATOM   1665  CB  GLU A 215       5.964  10.786 -12.400  1.00 96.48           C  
ATOM   1666  O   GLU A 215       8.543   8.933 -12.168  1.00 96.48           O  
ATOM   1667  CG  GLU A 215       4.721   9.976 -11.992  1.00 96.48           C  
ATOM   1668  CD  GLU A 215       3.462  10.372 -12.792  1.00 96.48           C  
ATOM   1669  OE1 GLU A 215       2.396   9.748 -12.622  1.00 96.48           O  
ATOM   1670  OE2 GLU A 215       3.475  11.373 -13.542  1.00 96.48           O  
ATOM   1671  N   ILE A 216       7.492   8.604 -10.205  1.00 97.28           N  
ATOM   1672  CA  ILE A 216       8.011   7.253  -9.993  1.00 97.28           C  
ATOM   1673  C   ILE A 216       6.830   6.307  -9.836  1.00 97.28           C  
ATOM   1674  CB  ILE A 216       8.995   7.154  -8.809  1.00 97.28           C  
ATOM   1675  O   ILE A 216       6.126   6.341  -8.818  1.00 97.28           O  
ATOM   1676  CG1 ILE A 216      10.095   8.238  -8.878  1.00 97.28           C  
ATOM   1677  CG2 ILE A 216       9.609   5.739  -8.777  1.00 97.28           C  
ATOM   1678  CD1 ILE A 216      11.006   8.273  -7.648  1.00 97.28           C  
ATOM   1679  N   ALA A 217       6.650   5.455 -10.838  1.00 96.78           N  
ATOM   1680  CA  ALA A 217       5.684   4.371 -10.822  1.00 96.78           C  
ATOM   1681  C   ALA A 217       6.363   3.067 -10.413  1.00 96.78           C  
ATOM   1682  CB  ALA A 217       4.992   4.282 -12.181  1.00 96.78           C  
ATOM   1683  O   ALA A 217       7.497   2.805 -10.813  1.00 96.78           O  
ATOM   1684  N   GLN A 218       5.672   2.246  -9.634  1.00 95.84           N  
ATOM   1685  CA  GLN A 218       6.121   0.907  -9.283  1.00 95.84           C  
ATOM   1686  C   GLN A 218       5.082  -0.126  -9.729  1.00 95.84           C  
ATOM   1687  CB  GLN A 218       6.491   0.868  -7.793  1.00 95.84           C  
ATOM   1688  O   GLN A 218       3.880   0.112  -9.674  1.00 95.84           O  
ATOM   1689  CG  GLN A 218       6.995  -0.511  -7.343  1.00 95.84           C  
ATOM   1690  CD  GLN A 218       7.727  -0.518  -6.000  1.00 95.84           C  
ATOM   1691  NE2 GLN A 218       7.987  -1.700  -5.478  1.00 95.84           N  
ATOM   1692  OE1 GLN A 218       8.143   0.493  -5.439  1.00 95.84           O  
ATOM   1693  N   VAL A 219       5.553  -1.269 -10.222  1.00 94.97           N  
ATOM   1694  CA  VAL A 219       4.712  -2.403 -10.615  1.00 94.97           C  
ATOM   1695  C   VAL A 219       5.294  -3.655  -9.992  1.00 94.97           C  
ATOM   1696  CB  VAL A 219       4.628  -2.541 -12.147  1.00 94.97           C  
ATOM   1697  O   VAL A 219       6.438  -4.004 -10.269  1.00 94.97           O  
ATOM   1698  CG1 VAL A 219       3.916  -3.827 -12.579  1.00 94.97           C  
ATOM   1699  CG2 VAL A 219       3.844  -1.379 -12.758  1.00 94.97           C  
ATOM   1700  N   ASN A 220       4.493  -4.350  -9.191  1.00 93.30           N  
ATOM   1701  CA  ASN A 220       4.851  -5.663  -8.674  1.00 93.30           C  
ATOM   1702  C   ASN A 220       4.510  -6.732  -9.719  1.00 93.30           C  
ATOM   1703  CB  ASN A 220       4.144  -5.883  -7.327  1.00 93.30           C  
ATOM   1704  O   ASN A 220       3.407  -6.753 -10.266  1.00 93.30           O  
ATOM   1705  CG  ASN A 220       4.710  -5.022  -6.204  1.00 93.30           C  
ATOM   1706  ND2 ASN A 220       4.015  -4.946  -5.093  1.00 93.30           N  
ATOM   1707  OD1 ASN A 220       5.772  -4.418  -6.299  1.00 93.30           O  
ATOM   1708  N   THR A 221       5.456  -7.624  -9.994  1.00 94.74           N  
ATOM   1709  CA  THR A 221       5.287  -8.759 -10.906  1.00 94.74           C  
ATOM   1710  C   THR A 221       5.944 -10.012 -10.330  1.00 94.74           C  
ATOM   1711  CB  THR A 221       5.818  -8.434 -12.311  1.00 94.74           C  
ATOM   1712  O   THR A 221       6.835  -9.930  -9.487  1.00 94.74           O  
ATOM   1713  CG2 THR A 221       7.324  -8.200 -12.378  1.00 94.74           C  
ATOM   1714  OG1 THR A 221       5.488  -9.496 -13.179  1.00 94.74           O  
ATOM   1715  N   VAL A 222       5.502 -11.182 -10.789  1.00 92.43           N  
ATOM   1716  CA  VAL A 222       6.187 -12.470 -10.564  1.00 92.43           C  
ATOM   1717  C   VAL A 222       7.117 -12.850 -11.720  1.00 92.43           C  
ATOM   1718  CB  VAL A 222       5.178 -13.602 -10.308  1.00 92.43           C  
ATOM   1719  O   VAL A 222       7.811 -13.856 -11.633  1.00 92.43           O  
ATOM   1720  CG1 VAL A 222       4.401 -13.369  -9.008  1.00 92.43           C  
ATOM   1721  CG2 VAL A 222       4.177 -13.779 -11.461  1.00 92.43           C  
ATOM   1722  N   ASP A 223       7.079 -12.084 -12.814  1.00 93.25           N  
ATOM   1723  CA  ASP A 223       7.948 -12.239 -13.978  1.00 93.25           C  
ATOM   1724  C   ASP A 223       8.174 -10.865 -14.636  1.00 93.25           C  
ATOM   1725  CB  ASP A 223       7.330 -13.253 -14.961  1.00 93.25           C  
ATOM   1726  O   ASP A 223       7.248 -10.226 -15.150  1.00 93.25           O  
ATOM   1727  CG  ASP A 223       8.275 -13.630 -16.110  1.00 93.25           C  
ATOM   1728  OD1 ASP A 223       9.256 -12.884 -16.341  1.00 93.25           O  
ATOM   1729  OD2 ASP A 223       8.012 -14.659 -16.772  1.00 93.25           O  
ATOM   1730  N   ILE A 224       9.413 -10.373 -14.601  1.00 95.35           N  
ATOM   1731  CA  ILE A 224       9.794  -9.098 -15.227  1.00 95.35           C  
ATOM   1732  C   ILE A 224       9.637  -9.156 -16.753  1.00 95.35           C  
ATOM   1733  CB  ILE A 224      11.228  -8.706 -14.797  1.00 95.35           C  
ATOM   1734  O   ILE A 224       9.261  -8.151 -17.365  1.00 95.35           O  
ATOM   1735  CG1 ILE A 224      11.228  -8.312 -13.301  1.00 95.35           C  
ATOM   1736  CG2 ILE A 224      11.802  -7.560 -15.654  1.00 95.35           C  
ATOM   1737  CD1 ILE A 224      12.608  -7.958 -12.726  1.00 95.35           C  
ATOM   1738  N   GLU A 225       9.884 -10.305 -17.388  1.00 94.21           N  
ATOM   1739  CA  GLU A 225       9.826 -10.431 -18.848  1.00 94.21           C  
ATOM   1740  C   GLU A 225       8.395 -10.248 -19.377  1.00 94.21           C  
ATOM   1741  CB  GLU A 225      10.443 -11.764 -19.305  1.00 94.21           C  
ATOM   1742  O   GLU A 225       8.195  -9.688 -20.461  1.00 94.21           O  
ATOM   1743  CG  GLU A 225      11.976 -11.815 -19.124  1.00 94.21           C  
ATOM   1744  CD  GLU A 225      12.728 -10.789 -20.001  1.00 94.21           C  
ATOM   1745  OE1 GLU A 225      13.667 -10.103 -19.518  1.00 94.21           O  
ATOM   1746  OE2 GLU A 225      12.387 -10.660 -21.199  1.00 94.21           O  
ATOM   1747  N   ASP A 226       7.383 -10.596 -18.577  1.00 92.14           N  
ATOM   1748  CA  ASP A 226       5.975 -10.356 -18.900  1.00 92.14           C  
ATOM   1749  C   ASP A 226       5.613  -8.867 -19.005  1.00 92.14           C  
ATOM   1750  CB  ASP A 226       5.069 -11.055 -17.869  1.00 92.14           C  
ATOM   1751  O   ASP A 226       4.727  -8.497 -19.783  1.00 92.14           O  
ATOM   1752  CG  ASP A 226       4.645 -12.472 -18.265  1.00 92.14           C  
ATOM   1753  OD1 ASP A 226       4.788 -12.818 -19.468  1.00 92.14           O  
ATOM   1754  OD2 ASP A 226       3.960 -13.121 -17.453  1.00 92.14           O  
ATOM   1755  N   VAL A 227       6.313  -8.000 -18.274  1.00 95.05           N  
ATOM   1756  CA  VAL A 227       6.142  -6.543 -18.368  1.00 95.05           C  
ATOM   1757  C   VAL A 227       7.069  -5.972 -19.435  1.00 95.05           C  
ATOM   1758  CB  VAL A 227       6.379  -5.866 -17.007  1.00 95.05           C  
ATOM   1759  O   VAL A 227       6.644  -5.177 -20.275  1.00 95.05           O  
ATOM   1760  CG1 VAL A 227       5.954  -4.394 -17.060  1.00 95.05           C  
ATOM   1761  CG2 VAL A 227       5.569  -6.546 -15.900  1.00 95.05           C  
ATOM   1762  N   LYS A 228       8.324  -6.428 -19.468  1.00 95.05           N  
ATOM   1763  CA  LYS A 228       9.352  -5.960 -20.403  1.00 95.05           C  
ATOM   1764  C   LYS A 228       8.986  -6.208 -21.866  1.00 95.05           C  
ATOM   1765  CB  LYS A 228      10.660  -6.657 -20.044  1.00 95.05           C  
ATOM   1766  O   LYS A 228       9.259  -5.360 -22.711  1.00 95.05           O  
ATOM   1767  CG  LYS A 228      11.863  -6.078 -20.794  1.00 95.05           C  
ATOM   1768  CD  LYS A 228      13.059  -6.939 -20.413  1.00 95.05           C  
ATOM   1769  CE  LYS A 228      14.354  -6.485 -21.067  1.00 95.05           C  
ATOM   1770  NZ  LYS A 228      15.408  -7.432 -20.645  1.00 95.05           N  
ATOM   1771  N   LYS A 229       8.281  -7.299 -22.191  1.00 95.76           N  
ATOM   1772  CA  LYS A 229       7.774  -7.541 -23.560  1.00 95.76           C  
ATOM   1773  C   LYS A 229       6.826  -6.444 -24.070  1.00 95.76           C  
ATOM   1774  CB  LYS A 229       7.135  -8.937 -23.646  1.00 95.76           C  
ATOM   1775  O   LYS A 229       6.604  -6.349 -25.273  1.00 95.76           O  
ATOM   1776  CG  LYS A 229       5.768  -9.014 -22.951  1.00 95.76           C  
ATOM   1777  CD  LYS A 229       5.293 -10.463 -22.800  1.00 95.76           C  
ATOM   1778  CE  LYS A 229       3.915 -10.506 -22.129  1.00 95.76           C  
ATOM   1779  NZ  LYS A 229       3.590 -11.866 -21.637  1.00 95.76           N  
ATOM   1780  N   ARG A 230       6.283  -5.611 -23.172  1.00 95.78           N  
ATOM   1781  CA  ARG A 230       5.412  -4.461 -23.469  1.00 95.78           C  
ATOM   1782  C   ARG A 230       6.168  -3.127 -23.460  1.00 95.78           C  
ATOM   1783  CB  ARG A 230       4.230  -4.428 -22.484  1.00 95.78           C  
ATOM   1784  O   ARG A 230       5.533  -2.076 -23.478  1.00 95.78           O  
ATOM   1785  CG  ARG A 230       3.449  -5.750 -22.424  1.00 95.78           C  
ATOM   1786  CD  ARG A 230       2.402  -5.724 -21.311  1.00 95.78           C  
ATOM   1787  NE  ARG A 230       1.335  -4.745 -21.576  1.00 95.78           N  
ATOM   1788  NH1 ARG A 230       0.044  -5.228 -19.727  1.00 95.78           N  
ATOM   1789  NH2 ARG A 230      -0.642  -3.710 -21.171  1.00 95.78           N  
ATOM   1790  CZ  ARG A 230       0.269  -4.562 -20.823  1.00 95.78           C  
ATOM   1791  N   GLN A 231       7.505  -3.139 -23.435  1.00 97.82           N  
ATOM   1792  CA  GLN A 231       8.329  -1.937 -23.281  1.00 97.82           C  
ATOM   1793  C   GLN A 231       7.983  -0.838 -24.293  1.00 97.82           C  
ATOM   1794  CB  GLN A 231       9.815  -2.320 -23.348  1.00 97.82           C  
ATOM   1795  O   GLN A 231       7.804   0.301 -23.889  1.00 97.82           O  
ATOM   1796  CG  GLN A 231      10.727  -1.095 -23.209  1.00 97.82           C  
ATOM   1797  CD  GLN A 231      12.210  -1.434 -23.206  1.00 97.82           C  
ATOM   1798  NE2 GLN A 231      13.018  -0.441 -23.473  1.00 97.82           N  
ATOM   1799  OE1 GLN A 231      12.648  -2.556 -22.989  1.00 97.82           O  
ATOM   1800  N   ALA A 232       7.818  -1.154 -25.581  1.00 98.00           N  
ATOM   1801  CA  ALA A 232       7.497  -0.135 -26.587  1.00 98.00           C  
ATOM   1802  C   ALA A 232       6.146   0.567 -26.329  1.00 98.00           C  
ATOM   1803  CB  ALA A 232       7.522  -0.799 -27.969  1.00 98.00           C  
ATOM   1804  O   ALA A 232       6.017   1.770 -26.546  1.00 98.00           O  
ATOM   1805  N   GLU A 233       5.143  -0.171 -25.843  1.00 97.61           N  
ATOM   1806  CA  GLU A 233       3.840   0.388 -25.463  1.00 97.61           C  
ATOM   1807  C   GLU A 233       3.961   1.247 -24.196  1.00 97.61           C  
ATOM   1808  CB  GLU A 233       2.826  -0.744 -25.232  1.00 97.61           C  
ATOM   1809  O   GLU A 233       3.412   2.347 -24.151  1.00 97.61           O  
ATOM   1810  CG  GLU A 233       2.472  -1.555 -26.486  1.00 97.61           C  
ATOM   1811  CD  GLU A 233       1.689  -2.838 -26.148  1.00 97.61           C  
ATOM   1812  OE1 GLU A 233       1.813  -3.800 -26.938  1.00 97.61           O  
ATOM   1813  OE2 GLU A 233       0.992  -2.879 -25.102  1.00 97.61           O  
ATOM   1814  N   LEU A 234       4.725   0.774 -23.200  1.00 98.13           N  
ATOM   1815  CA  LEU A 234       5.026   1.509 -21.966  1.00 98.13           C  
ATOM   1816  C   LEU A 234       5.759   2.822 -22.263  1.00 98.13           C  
ATOM   1817  CB  LEU A 234       5.858   0.627 -21.014  1.00 98.13           C  
ATOM   1818  O   LEU A 234       5.344   3.874 -21.791  1.00 98.13           O  
ATOM   1819  CG  LEU A 234       5.070  -0.525 -20.369  1.00 98.13           C  
ATOM   1820  CD1 LEU A 234       6.028  -1.542 -19.749  1.00 98.13           C  
ATOM   1821  CD2 LEU A 234       4.144  -0.028 -19.256  1.00 98.13           C  
ATOM   1822  N   GLU A 235       6.803   2.794 -23.091  1.00 98.56           N  
ATOM   1823  CA  GLU A 235       7.550   3.991 -23.484  1.00 98.56           C  
ATOM   1824  C   GLU A 235       6.662   5.022 -24.185  1.00 98.56           C  
ATOM   1825  CB  GLU A 235       8.713   3.623 -24.414  1.00 98.56           C  
ATOM   1826  O   GLU A 235       6.817   6.222 -23.947  1.00 98.56           O  
ATOM   1827  CG  GLU A 235       9.853   2.923 -23.664  1.00 98.56           C  
ATOM   1828  CD  GLU A 235      11.112   2.729 -24.520  1.00 98.56           C  
ATOM   1829  OE1 GLU A 235      12.075   2.122 -23.996  1.00 98.56           O  
ATOM   1830  OE2 GLU A 235      11.154   3.192 -25.681  1.00 98.56           O  
ATOM   1831  N   ALA A 236       5.705   4.580 -25.007  1.00 98.43           N  
ATOM   1832  CA  ALA A 236       4.777   5.474 -25.692  1.00 98.43           C  
ATOM   1833  C   ALA A 236       3.853   6.211 -24.706  1.00 98.43           C  
ATOM   1834  CB  ALA A 236       3.989   4.671 -26.734  1.00 98.43           C  
ATOM   1835  O   ALA A 236       3.720   7.437 -24.793  1.00 98.43           O  
ATOM   1836  N   VAL A 237       3.245   5.498 -23.748  1.00 98.12           N  
ATOM   1837  CA  VAL A 237       2.371   6.127 -22.740  1.00 98.12           C  
ATOM   1838  C   VAL A 237       3.155   6.965 -21.736  1.00 98.12           C  
ATOM   1839  CB  VAL A 237       1.447   5.126 -22.022  1.00 98.12           C  
ATOM   1840  O   VAL A 237       2.731   8.072 -21.411  1.00 98.12           O  
ATOM   1841  CG1 VAL A 237       0.446   4.539 -23.020  1.00 98.12           C  
ATOM   1842  CG2 VAL A 237       2.154   3.972 -21.306  1.00 98.12           C  
ATOM   1843  N   ILE A 238       4.338   6.511 -21.318  1.00 98.64           N  
ATOM   1844  CA  ILE A 238       5.218   7.271 -20.425  1.00 98.64           C  
ATOM   1845  C   ILE A 238       5.669   8.569 -21.100  1.00 98.64           C  
ATOM   1846  CB  ILE A 238       6.417   6.406 -19.978  1.00 98.64           C  
ATOM   1847  O   ILE A 238       5.579   9.633 -20.494  1.00 98.64           O  
ATOM   1848  CG1 ILE A 238       5.944   5.300 -19.013  1.00 98.64           C  
ATOM   1849  CG2 ILE A 238       7.463   7.287 -19.286  1.00 98.64           C  
ATOM   1850  CD1 ILE A 238       7.004   4.230 -18.715  1.00 98.64           C  
ATOM   1851  N   SER A 239       6.094   8.521 -22.367  1.00 98.41           N  
ATOM   1852  CA  SER A 239       6.511   9.721 -23.109  1.00 98.41           C  
ATOM   1853  C   SER A 239       5.389  10.756 -23.207  1.00 98.41           C  
ATOM   1854  CB  SER A 239       6.960   9.360 -24.526  1.00 98.41           C  
ATOM   1855  O   SER A 239       5.644  11.959 -23.124  1.00 98.41           O  
ATOM   1856  OG  SER A 239       8.097   8.527 -24.496  1.00 98.41           O  
ATOM   1857  N   LYS A 240       4.135  10.301 -23.338  1.00 98.27           N  
ATOM   1858  CA  LYS A 240       2.960  11.175 -23.299  1.00 98.27           C  
ATOM   1859  C   LYS A 240       2.809  11.842 -21.926  1.00 98.27           C  
ATOM   1860  CB  LYS A 240       1.722  10.371 -23.719  1.00 98.27           C  
ATOM   1861  O   LYS A 240       2.687  13.063 -21.880  1.00 98.27           O  
ATOM   1862  CG  LYS A 240       0.468  11.247 -23.758  1.00 98.27           C  
ATOM   1863  CD  LYS A 240      -0.767  10.406 -24.087  1.00 98.27           C  
ATOM   1864  CE  LYS A 240      -1.985  11.288 -23.837  1.00 98.27           C  
ATOM   1865  NZ  LYS A 240      -3.258  10.549 -23.918  1.00 98.27           N  
ATOM   1866  N   VAL A 241       2.890  11.082 -20.830  1.00 97.92           N  
ATOM   1867  CA  VAL A 241       2.807  11.622 -19.458  1.00 97.92           C  
ATOM   1868  C   VAL A 241       3.940  12.613 -19.172  1.00 97.92           C  
ATOM   1869  CB  VAL A 241       2.796  10.485 -18.413  1.00 97.92           C  
ATOM   1870  O   VAL A 241       3.687  13.695 -18.643  1.00 97.92           O  
ATOM   1871  CG1 VAL A 241       2.832  11.020 -16.977  1.00 97.92           C  
ATOM   1872  CG2 VAL A 241       1.518   9.647 -18.546  1.00 97.92           C  
ATOM   1873  N   VAL A 242       5.172  12.298 -19.586  1.00 98.45           N  
ATOM   1874  CA  VAL A 242       6.337  13.192 -19.465  1.00 98.45           C  
ATOM   1875  C   VAL A 242       6.069  14.539 -20.138  1.00 98.45           C  
ATOM   1876  CB  VAL A 242       7.600  12.514 -20.042  1.00 98.45           C  
ATOM   1877  O   VAL A 242       6.319  15.585 -19.537  1.00 98.45           O  
ATOM   1878  CG1 VAL A 242       8.784  13.472 -20.221  1.00 98.45           C  
ATOM   1879  CG2 VAL A 242       8.077  11.391 -19.116  1.00 98.45           C  
ATOM   1880  N   ALA A 243       5.516  14.530 -21.354  1.00 98.17           N  
ATOM   1881  CA  ALA A 243       5.177  15.751 -22.077  1.00 98.17           C  
ATOM   1882  C   ALA A 243       4.002  16.516 -21.438  1.00 98.17           C  
ATOM   1883  CB  ALA A 243       4.896  15.387 -23.540  1.00 98.17           C  
ATOM   1884  O   ALA A 243       4.093  17.730 -21.265  1.00 98.17           O  
ATOM   1885  N   GLU A 244       2.917  15.824 -21.072  1.00 97.63           N  
ATOM   1886  CA  GLU A 244       1.691  16.423 -20.522  1.00 97.63           C  
ATOM   1887  C   GLU A 244       1.899  17.053 -19.142  1.00 97.63           C  
ATOM   1888  CB  GLU A 244       0.578  15.360 -20.433  1.00 97.63           C  
ATOM   1889  O   GLU A 244       1.365  18.128 -18.870  1.00 97.63           O  
ATOM   1890  CG  GLU A 244      -0.028  15.044 -21.809  1.00 97.63           C  
ATOM   1891  CD  GLU A 244      -1.124  13.965 -21.786  1.00 97.63           C  
ATOM   1892  OE1 GLU A 244      -1.870  13.885 -22.794  1.00 97.63           O  
ATOM   1893  OE2 GLU A 244      -1.213  13.170 -20.825  1.00 97.63           O  
ATOM   1894  N   LYS A 245       2.684  16.408 -18.273  1.00 96.18           N  
ATOM   1895  CA  LYS A 245       2.949  16.880 -16.906  1.00 96.18           C  
ATOM   1896  C   LYS A 245       4.227  17.712 -16.777  1.00 96.18           C  
ATOM   1897  CB  LYS A 245       2.967  15.684 -15.947  1.00 96.18           C  
ATOM   1898  O   LYS A 245       4.540  18.131 -15.657  1.00 96.18           O  
ATOM   1899  CG  LYS A 245       1.613  14.983 -15.771  1.00 96.18           C  
ATOM   1900  CD  LYS A 245       1.799  13.941 -14.663  1.00 96.18           C  
ATOM   1901  CE  LYS A 245       0.562  13.099 -14.347  1.00 96.18           C  
ATOM   1902  NZ  LYS A 245       0.862  12.237 -13.179  1.00 96.18           N  
ATOM   1903  N   ASN A 246       4.942  17.935 -17.885  1.00 97.13           N  
ATOM   1904  CA  ASN A 246       6.251  18.591 -17.940  1.00 97.13           C  
ATOM   1905  C   ASN A 246       7.262  17.963 -16.964  1.00 97.13           C  
ATOM   1906  CB  ASN A 246       6.091  20.114 -17.760  1.00 97.13           C  
ATOM   1907  O   ASN A 246       7.870  18.665 -16.158  1.00 97.13           O  
ATOM   1908  CG  ASN A 246       5.195  20.747 -18.801  1.00 97.13           C  
ATOM   1909  ND2 ASN A 246       5.679  20.920 -20.008  1.00 97.13           N  
ATOM   1910  OD1 ASN A 246       4.058  21.105 -18.555  1.00 97.13           O  
ATOM   1911  N   LEU A 247       7.402  16.635 -17.004  1.00 97.29           N  
ATOM   1912  CA  LEU A 247       8.330  15.913 -16.133  1.00 97.29           C  
ATOM   1913  C   LEU A 247       9.763  16.002 -16.669  1.00 97.29           C  
ATOM   1914  CB  LEU A 247       7.911  14.443 -15.963  1.00 97.29           C  
ATOM   1915  O   LEU A 247      10.004  15.857 -17.867  1.00 97.29           O  
ATOM   1916  CG  LEU A 247       6.462  14.217 -15.508  1.00 97.29           C  
ATOM   1917  CD1 LEU A 247       6.193  12.722 -15.420  1.00 97.29           C  
ATOM   1918  CD2 LEU A 247       6.167  14.854 -14.150  1.00 97.29           C  
ATOM   1919  N   ASP A 248      10.725  16.166 -15.766  1.00 97.99           N  
ATOM   1920  CA  ASP A 248      12.147  16.000 -16.068  1.00 97.99           C  
ATOM   1921  C   ASP A 248      12.526  14.511 -16.171  1.00 97.99           C  
ATOM   1922  CB  ASP A 248      12.979  16.669 -14.971  1.00 97.99           C  
ATOM   1923  O   ASP A 248      13.429  14.147 -16.933  1.00 97.99           O  
ATOM   1924  CG  ASP A 248      12.852  18.193 -14.932  1.00 97.99           C  
ATOM   1925  OD1 ASP A 248      13.629  18.869 -15.655  1.00 97.99           O  
ATOM   1926  OD2 ASP A 248      12.085  18.680 -14.072  1.00 97.99           O  
ATOM   1927  N   LEU A 249      11.827  13.652 -15.418  1.00 98.53           N  
ATOM   1928  CA  LEU A 249      12.015  12.203 -15.392  1.00 98.53           C  
ATOM   1929  C   LEU A 249      10.709  11.478 -15.042  1.00 98.53           C  
ATOM   1930  CB  LEU A 249      13.117  11.872 -14.367  1.00 98.53           C  
ATOM   1931  O   LEU A 249      10.029  11.823 -14.077  1.00 98.53           O  
ATOM   1932  CG  LEU A 249      13.383  10.373 -14.134  1.00 98.53           C  
ATOM   1933  CD1 LEU A 249      13.923   9.681 -15.384  1.00 98.53           C  
ATOM   1934  CD2 LEU A 249      14.418  10.203 -13.027  1.00 98.53           C  
ATOM   1935  N   PHE A 250      10.424  10.411 -15.776  1.00 98.73           N  
ATOM   1936  CA  PHE A 250       9.533   9.341 -15.357  1.00 98.73           C  
ATOM   1937  C   PHE A 250      10.358   8.066 -15.168  1.00 98.73           C  
ATOM   1938  CB  PHE A 250       8.418   9.171 -16.389  1.00 98.73           C  
ATOM   1939  O   PHE A 250      11.063   7.634 -16.084  1.00 98.73           O  
ATOM   1940  CG  PHE A 250       7.269   8.301 -15.919  1.00 98.73           C  
ATOM   1941  CD1 PHE A 250       7.439   6.914 -15.734  1.00 98.73           C  
ATOM   1942  CD2 PHE A 250       6.014   8.887 -15.665  1.00 98.73           C  
ATOM   1943  CE1 PHE A 250       6.377   6.135 -15.246  1.00 98.73           C  
ATOM   1944  CE2 PHE A 250       4.951   8.104 -15.189  1.00 98.73           C  
ATOM   1945  CZ  PHE A 250       5.138   6.733 -14.965  1.00 98.73           C  
ATOM   1946  N   LEU A 251      10.271   7.460 -13.986  1.00 98.75           N  
ATOM   1947  CA  LEU A 251      10.932   6.198 -13.662  1.00 98.75           C  
ATOM   1948  C   LEU A 251       9.877   5.137 -13.341  1.00 98.75           C  
ATOM   1949  CB  LEU A 251      11.922   6.438 -12.508  1.00 98.75           C  
ATOM   1950  O   LEU A 251       9.199   5.226 -12.321  1.00 98.75           O  
ATOM   1951  CG  LEU A 251      12.621   5.166 -11.991  1.00 98.75           C  
ATOM   1952  CD1 LEU A 251      13.468   4.481 -13.064  1.00 98.75           C  
ATOM   1953  CD2 LEU A 251      13.539   5.527 -10.822  1.00 98.75           C  
ATOM   1954  N   LEU A 252       9.767   4.119 -14.192  1.00 98.69           N  
ATOM   1955  CA  LEU A 252       9.005   2.911 -13.893  1.00 98.69           C  
ATOM   1956  C   LEU A 252       9.933   1.873 -13.248  1.00 98.69           C  
ATOM   1957  CB  LEU A 252       8.329   2.405 -15.177  1.00 98.69           C  
ATOM   1958  O   LEU A 252      10.965   1.519 -13.819  1.00 98.69           O  
ATOM   1959  CG  LEU A 252       7.526   1.104 -14.994  1.00 98.69           C  
ATOM   1960  CD1 LEU A 252       6.305   1.309 -14.101  1.00 98.69           C  
ATOM   1961  CD2 LEU A 252       7.047   0.588 -16.351  1.00 98.69           C  
ATOM   1962  N   VAL A 253       9.555   1.384 -12.070  1.00 98.40           N  
ATOM   1963  CA  VAL A 253      10.265   0.360 -11.295  1.00 98.40           C  
ATOM   1964  C   VAL A 253       9.452  -0.934 -11.345  1.00 98.40           C  
ATOM   1965  CB  VAL A 253      10.497   0.835  -9.844  1.00 98.40           C  
ATOM   1966  O   VAL A 253       8.411  -1.047 -10.704  1.00 98.40           O  
ATOM   1967  CG1 VAL A 253      11.379  -0.156  -9.078  1.00 98.40           C  
ATOM   1968  CG2 VAL A 253      11.193   2.204  -9.791  1.00 98.40           C  
ATOM   1969  N   ILE A 254       9.898  -1.894 -12.154  1.00 97.81           N  
ATOM   1970  CA  ILE A 254       9.228  -3.186 -12.339  1.00 97.81           C  
ATOM   1971  C   ILE A 254       9.855  -4.186 -11.366  1.00 97.81           C  
ATOM   1972  CB  ILE A 254       9.347  -3.664 -13.804  1.00 97.81           C  
ATOM   1973  O   ILE A 254      10.926  -4.719 -11.649  1.00 97.81           O  
ATOM   1974  CG1 ILE A 254       8.881  -2.598 -14.823  1.00 97.81           C  
ATOM   1975  CG2 ILE A 254       8.542  -4.965 -13.983  1.00 97.81           C  
ATOM   1976  CD1 ILE A 254       9.281  -2.904 -16.275  1.00 97.81           C  
ATOM   1977  N   THR A 255       9.205  -4.413 -10.231  1.00 96.77           N  
ATOM   1978  CA  THR A 255       9.736  -5.169  -9.092  1.00 96.77           C  
ATOM   1979  C   THR A 255       9.310  -6.634  -9.148  1.00 96.77           C  
ATOM   1980  CB  THR A 255       9.266  -4.540  -7.769  1.00 96.77           C  
ATOM   1981  O   THR A 255       8.116  -6.940  -9.108  1.00 96.77           O  
ATOM   1982  CG2 THR A 255       9.956  -5.166  -6.560  1.00 96.77           C  
ATOM   1983  OG1 THR A 255       9.559  -3.158  -7.730  1.00 96.77           O  
ATOM   1984  N   ASP A 256      10.280  -7.547  -9.176  1.00 94.95           N  
ATOM   1985  CA  ASP A 256      10.055  -8.976  -8.965  1.00 94.95           C  
ATOM   1986  C   ASP A 256       9.890  -9.266  -7.467  1.00 94.95           C  
ATOM   1987  CB  ASP A 256      11.202  -9.796  -9.569  1.00 94.95           C  
ATOM   1988  O   ASP A 256      10.838  -9.165  -6.680  1.00 94.95           O  
ATOM   1989  CG  ASP A 256      10.868 -11.289  -9.625  1.00 94.95           C  
ATOM   1990  OD1 ASP A 256      10.377 -11.820  -8.599  1.00 94.95           O  
ATOM   1991  OD2 ASP A 256      11.109 -11.887 -10.693  1.00 94.95           O  
ATOM   1992  N   ILE A 257       8.676  -9.638  -7.058  1.00 90.21           N  
ATOM   1993  CA  ILE A 257       8.353  -9.895  -5.643  1.00 90.21           C  
ATOM   1994  C   ILE A 257       8.933 -11.217  -5.111  1.00 90.21           C  
ATOM   1995  CB  ILE A 257       6.830  -9.823  -5.407  1.00 90.21           C  
ATOM   1996  O   ILE A 257       8.950 -11.459  -3.898  1.00 90.21           O  
ATOM   1997  CG1 ILE A 257       6.060 -10.898  -6.213  1.00 90.21           C  
ATOM   1998  CG2 ILE A 257       6.322  -8.404  -5.721  1.00 90.21           C  
ATOM   1999  CD1 ILE A 257       4.607 -11.086  -5.770  1.00 90.21           C  
ATOM   2000  N   LEU A 258       9.386 -12.106  -5.996  1.00 89.14           N  
ATOM   2001  CA  LEU A 258       9.986 -13.383  -5.628  1.00 89.14           C  
ATOM   2002  C   LEU A 258      11.489 -13.208  -5.404  1.00 89.14           C  
ATOM   2003  CB  LEU A 258       9.659 -14.448  -6.693  1.00 89.14           C  
ATOM   2004  O   LEU A 258      11.984 -13.591  -4.337  1.00 89.14           O  
ATOM   2005  CG  LEU A 258       8.154 -14.643  -6.967  1.00 89.14           C  
ATOM   2006  CD1 LEU A 258       7.949 -15.746  -8.006  1.00 89.14           C  
ATOM   2007  CD2 LEU A 258       7.372 -15.040  -5.707  1.00 89.14           C  
ATOM   2008  N   GLU A 259      12.167 -12.563  -6.355  1.00 92.40           N  
ATOM   2009  CA  GLU A 259      13.629 -12.415  -6.389  1.00 92.40           C  
ATOM   2010  C   GLU A 259      14.150 -11.142  -5.696  1.00 92.40           C  
ATOM   2011  CB  GLU A 259      14.123 -12.498  -7.844  1.00 92.40           C  
ATOM   2012  O   GLU A 259      15.308 -11.100  -5.290  1.00 92.40           O  
ATOM   2013  CG  GLU A 259      13.814 -13.844  -8.531  1.00 92.40           C  
ATOM   2014  CD  GLU A 259      14.421 -15.069  -7.817  1.00 92.40           C  
ATOM   2015  OE1 GLU A 259      13.743 -16.123  -7.760  1.00 92.40           O  
ATOM   2016  OE2 GLU A 259      15.574 -14.976  -7.333  1.00 92.40           O  
ATOM   2017  N   ASN A 260      13.297 -10.143  -5.440  1.00 91.82           N  
ATOM   2018  CA  ASN A 260      13.663  -8.840  -4.850  1.00 91.82           C  
ATOM   2019  C   ASN A 260      14.615  -8.003  -5.712  1.00 91.82           C  
ATOM   2020  CB  ASN A 260      14.154  -8.945  -3.391  1.00 91.82           C  
ATOM   2021  O   ASN A 260      15.410  -7.215  -5.196  1.00 91.82           O  
ATOM   2022  CG  ASN A 260      13.162  -9.649  -2.517  1.00 91.82           C  
ATOM   2023  ND2 ASN A 260      13.220 -10.957  -2.505  1.00 91.82           N  
ATOM   2024  OD1 ASN A 260      12.308  -9.052  -1.887  1.00 91.82           O  
ATOM   2025  N   ASP A 261      14.503  -8.147  -7.024  1.00 96.19           N  
ATOM   2026  CA  ASP A 261      15.186  -7.311  -8.001  1.00 96.19           C  
ATOM   2027  C   ASP A 261      14.159  -6.454  -8.745  1.00 96.19           C  
ATOM   2028  CB  ASP A 261      16.006  -8.194  -8.959  1.00 96.19           C  
ATOM   2029  O   ASP A 261      12.995  -6.831  -8.874  1.00 96.19           O  
ATOM   2030  CG  ASP A 261      17.307  -8.758  -8.362  1.00 96.19           C  
ATOM   2031  OD1 ASP A 261      17.808  -8.203  -7.357  1.00 96.19           O  
ATOM   2032  OD2 ASP A 261      17.925  -9.626  -9.019  1.00 96.19           O  
ATOM   2033  N   SER A 262      14.592  -5.307  -9.270  1.00 98.23           N  
ATOM   2034  CA  SER A 262      13.756  -4.482 -10.146  1.00 98.23           C  
ATOM   2035  C   SER A 262      14.391  -4.265 -11.508  1.00 98.23           C  
ATOM   2036  CB  SER A 262      13.438  -3.126  -9.522  1.00 98.23           C  
ATOM   2037  O   SER A 262      15.608  -4.142 -11.624  1.00 98.23           O  
ATOM   2038  OG  SER A 262      12.574  -3.272  -8.428  1.00 98.23           O  
ATOM   2039  N   LEU A 263      13.570  -4.117 -12.542  1.00 98.52           N  
ATOM   2040  CA  LEU A 263      13.979  -3.514 -13.807  1.00 98.52           C  
ATOM   2041  C   LEU A 263      13.521  -2.053 -13.831  1.00 98.52           C  
ATOM   2042  CB  LEU A 263      13.415  -4.340 -14.971  1.00 98.52           C  
ATOM   2043  O   LEU A 263      12.329  -1.766 -13.732  1.00 98.52           O  
ATOM   2044  CG  LEU A 263      13.871  -3.866 -16.362  1.00 98.52           C  
ATOM   2045  CD1 LEU A 263      15.333  -4.239 -16.624  1.00 98.52           C  
ATOM   2046  CD2 LEU A 263      13.023  -4.531 -17.445  1.00 98.52           C  
ATOM   2047  N   ALA A 264      14.466  -1.131 -13.978  1.00 98.69           N  
ATOM   2048  CA  ALA A 264      14.159   0.266 -14.246  1.00 98.69           C  
ATOM   2049  C   ALA A 264      13.827   0.458 -15.726  1.00 98.69           C  
ATOM   2050  CB  ALA A 264      15.353   1.133 -13.842  1.00 98.69           C  
ATOM   2051  O   ALA A 264      14.544  -0.062 -16.578  1.00 98.69           O  
ATOM   2052  N   LEU A 265      12.806   1.261 -16.015  1.00 98.76           N  
ATOM   2053  CA  LEU A 265      12.567   1.896 -17.309  1.00 98.76           C  
ATOM   2054  C   LEU A 265      12.502   3.412 -17.081  1.00 98.76           C  
ATOM   2055  CB  LEU A 265      11.291   1.306 -17.942  1.00 98.76           C  
ATOM   2056  O   LEU A 265      11.597   3.902 -16.407  1.00 98.76           O  
ATOM   2057  CG  LEU A 265      10.790   2.051 -19.195  1.00 98.76           C  
ATOM   2058  CD1 LEU A 265      11.797   1.953 -20.339  1.00 98.76           C  
ATOM   2059  CD2 LEU A 265       9.460   1.459 -19.665  1.00 98.76           C  
ATOM   2060  N   ALA A 266      13.483   4.144 -17.608  1.00 98.69           N  
ATOM   2061  CA  ALA A 266      13.672   5.568 -17.335  1.00 98.69           C  
ATOM   2062  C   ALA A 266      13.509   6.405 -18.609  1.00 98.69           C  
ATOM   2063  CB  ALA A 266      15.054   5.761 -16.702  1.00 98.69           C  
ATOM   2064  O   ALA A 266      14.286   6.257 -19.549  1.00 98.69           O  
ATOM   2065  N   ILE A 267      12.530   7.313 -18.619  1.00 98.62           N  
ATOM   2066  CA  ILE A 267      12.224   8.198 -19.752  1.00 98.62           C  
ATOM   2067  C   ILE A 267      12.229   9.655 -19.282  1.00 98.62           C  
ATOM   2068  CB  ILE A 267      10.860   7.826 -20.374  1.00 98.62           C  
ATOM   2069  O   ILE A 267      11.615   9.991 -18.273  1.00 98.62           O  
ATOM   2070  CG1 ILE A 267      10.764   6.365 -20.875  1.00 98.62           C  
ATOM   2071  CG2 ILE A 267      10.470   8.783 -21.519  1.00 98.62           C  
ATOM   2072  CD1 ILE A 267      11.833   5.966 -21.903  1.00 98.62           C  
ATOM   2073  N   GLY A 268      12.886  10.540 -20.029  1.00 97.91           N  
ATOM   2074  CA  GLY A 268      12.941  11.976 -19.740  1.00 97.91           C  
ATOM   2075  C   GLY A 268      14.345  12.553 -19.893  1.00 97.91           C  
ATOM   2076  O   GLY A 268      15.315  11.822 -20.101  1.00 97.91           O  
ATOM   2077  N   ASN A 269      14.457  13.878 -19.786  1.00 97.03           N  
ATOM   2078  CA  ASN A 269      15.725  14.594 -19.963  1.00 97.03           C  
ATOM   2079  C   ASN A 269      16.779  14.190 -18.921  1.00 97.03           C  
ATOM   2080  CB  ASN A 269      15.459  16.105 -19.887  1.00 97.03           C  
ATOM   2081  O   ASN A 269      17.971  14.212 -19.214  1.00 97.03           O  
ATOM   2082  CG  ASN A 269      14.663  16.642 -21.061  1.00 97.03           C  
ATOM   2083  ND2 ASN A 269      13.952  17.726 -20.862  1.00 97.03           N  
ATOM   2084  OD1 ASN A 269      14.663  16.120 -22.163  1.00 97.03           O  
ATOM   2085  N   GLU A 270      16.344  13.794 -17.724  1.00 97.23           N  
ATOM   2086  CA  GLU A 270      17.227  13.415 -16.619  1.00 97.23           C  
ATOM   2087  C   GLU A 270      17.383  11.888 -16.467  1.00 97.23           C  
ATOM   2088  CB  GLU A 270      16.753  14.087 -15.325  1.00 97.23           C  
ATOM   2089  O   GLU A 270      17.777  11.410 -15.405  1.00 97.23           O  
ATOM   2090  CG  GLU A 270      16.710  15.620 -15.360  1.00 97.23           C  
ATOM   2091  CD  GLU A 270      18.075  16.303 -15.521  1.00 97.23           C  
ATOM   2092  OE1 GLU A 270      18.054  17.475 -15.978  1.00 97.23           O  
ATOM   2093  OE2 GLU A 270      19.111  15.721 -15.128  1.00 97.23           O  
ATOM   2094  N   ALA A 271      17.109  11.087 -17.507  1.00 97.59           N  
ATOM   2095  CA  ALA A 271      17.259   9.625 -17.443  1.00 97.59           C  
ATOM   2096  C   ALA A 271      18.678   9.182 -17.022  1.00 97.59           C  
ATOM   2097  CB  ALA A 271      16.855   9.024 -18.794  1.00 97.59           C  
ATOM   2098  O   ALA A 271      18.829   8.256 -16.229  1.00 97.59           O  
ATOM   2099  N   ALA A 272      19.722   9.904 -17.445  1.00 97.11           N  
ATOM   2100  CA  ALA A 272      21.110   9.637 -17.043  1.00 97.11           C  
ATOM   2101  C   ALA A 272      21.359   9.800 -15.527  1.00 97.11           C  
ATOM   2102  CB  ALA A 272      22.021  10.568 -17.850  1.00 97.11           C  
ATOM   2103  O   ALA A 272      22.311   9.245 -14.978  1.00 97.11           O  
ATOM   2104  N   LYS A 273      20.500  10.529 -14.802  1.00 97.08           N  
ATOM   2105  CA  LYS A 273      20.590  10.620 -13.338  1.00 97.08           C  
ATOM   2106  C   LYS A 273      20.232   9.294 -12.664  1.00 97.08           C  
ATOM   2107  CB  LYS A 273      19.712  11.767 -12.819  1.00 97.08           C  
ATOM   2108  O   LYS A 273      20.741   9.028 -11.580  1.00 97.08           O  
ATOM   2109  CG  LYS A 273      20.080  13.150 -13.385  1.00 97.08           C  
ATOM   2110  CD  LYS A 273      21.489  13.618 -12.992  1.00 97.08           C  
ATOM   2111  CE  LYS A 273      21.572  15.150 -13.098  1.00 97.08           C  
ATOM   2112  NZ  LYS A 273      22.679  15.712 -12.281  1.00 97.08           N  
ATOM   2113  N   VAL A 274      19.442   8.436 -13.318  1.00 97.97           N  
ATOM   2114  CA  VAL A 274      19.155   7.067 -12.855  1.00 97.97           C  
ATOM   2115  C   VAL A 274      20.414   6.199 -12.930  1.00 97.97           C  
ATOM   2116  CB  VAL A 274      17.998   6.434 -13.659  1.00 97.97           C  
ATOM   2117  O   VAL A 274      20.732   5.511 -11.962  1.00 97.97           O  
ATOM   2118  CG1 VAL A 274      17.644   5.024 -13.173  1.00 97.97           C  
ATOM   2119  CG2 VAL A 274      16.729   7.293 -13.552  1.00 97.97           C  
ATOM   2120  N   GLU A 275      21.183   6.283 -14.021  1.00 97.83           N  
ATOM   2121  CA  GLU A 275      22.474   5.584 -14.151  1.00 97.83           C  
ATOM   2122  C   GLU A 275      23.412   5.920 -12.993  1.00 97.83           C  
ATOM   2123  CB  GLU A 275      23.180   5.978 -15.455  1.00 97.83           C  
ATOM   2124  O   GLU A 275      23.974   5.030 -12.353  1.00 97.83           O  
ATOM   2125  CG  GLU A 275      22.440   5.490 -16.697  1.00 97.83           C  
ATOM   2126  CD  GLU A 275      23.267   5.723 -17.967  1.00 97.83           C  
ATOM   2127  OE1 GLU A 275      23.226   4.830 -18.840  1.00 97.83           O  
ATOM   2128  OE2 GLU A 275      23.947   6.768 -18.060  1.00 97.83           O  
ATOM   2129  N   LYS A 276      23.528   7.216 -12.679  1.00 95.85           N  
ATOM   2130  CA  LYS A 276      24.336   7.696 -11.558  1.00 95.85           C  
ATOM   2131  C   LYS A 276      23.797   7.218 -10.210  1.00 95.85           C  
ATOM   2132  CB  LYS A 276      24.444   9.224 -11.624  1.00 95.85           C  
ATOM   2133  O   LYS A 276      24.584   6.741  -9.399  1.00 95.85           O  
ATOM   2134  CG  LYS A 276      25.291   9.747 -10.458  1.00 95.85           C  
ATOM   2135  CD  LYS A 276      25.571  11.244 -10.567  1.00 95.85           C  
ATOM   2136  CE  LYS A 276      26.298  11.650  -9.284  1.00 95.85           C  
ATOM   2137  NZ  LYS A 276      26.936  12.971  -9.399  1.00 95.85           N  
ATOM   2138  N   ALA A 277      22.492   7.352  -9.976  1.00 96.67           N  
ATOM   2139  CA  ALA A 277      21.859   7.008  -8.704  1.00 96.67           C  
ATOM   2140  C   ALA A 277      22.047   5.529  -8.330  1.00 96.67           C  
ATOM   2141  CB  ALA A 277      20.370   7.359  -8.797  1.00 96.67           C  
ATOM   2142  O   ALA A 277      22.208   5.211  -7.154  1.00 96.67           O  
ATOM   2143  N   PHE A 278      22.053   4.638  -9.325  1.00 97.45           N  
ATOM   2144  CA  PHE A 278      22.139   3.193  -9.107  1.00 97.45           C  
ATOM   2145  C   PHE A 278      23.463   2.562  -9.547  1.00 97.45           C  
ATOM   2146  CB  PHE A 278      20.932   2.526  -9.769  1.00 97.45           C  
ATOM   2147  O   PHE A 278      23.619   1.348  -9.436  1.00 97.45           O  
ATOM   2148  CG  PHE A 278      19.620   2.929  -9.137  1.00 97.45           C  
ATOM   2149  CD1 PHE A 278      19.254   2.386  -7.893  1.00 97.45           C  
ATOM   2150  CD2 PHE A 278      18.778   3.856  -9.776  1.00 97.45           C  
ATOM   2151  CE1 PHE A 278      18.040   2.761  -7.297  1.00 97.45           C  
ATOM   2152  CE2 PHE A 278      17.568   4.240  -9.179  1.00 97.45           C  
ATOM   2153  CZ  PHE A 278      17.203   3.682  -7.946  1.00 97.45           C  
ATOM   2154  N   ASN A 279      24.418   3.358 -10.037  1.00 97.11           N  
ATOM   2155  CA  ASN A 279      25.675   2.874 -10.614  1.00 97.11           C  
ATOM   2156  C   ASN A 279      25.456   1.802 -11.701  1.00 97.11           C  
ATOM   2157  CB  ASN A 279      26.630   2.440  -9.486  1.00 97.11           C  
ATOM   2158  O   ASN A 279      26.129   0.769 -11.727  1.00 97.11           O  
ATOM   2159  CG  ASN A 279      27.115   3.613  -8.665  1.00 97.11           C  
ATOM   2160  ND2 ASN A 279      28.209   4.222  -9.057  1.00 97.11           N  
ATOM   2161  OD1 ASN A 279      26.552   4.002  -7.662  1.00 97.11           O  
ATOM   2162  N   VAL A 280      24.514   2.067 -12.606  1.00 98.18           N  
ATOM   2163  CA  VAL A 280      24.151   1.195 -13.734  1.00 98.18           C  
ATOM   2164  C   VAL A 280      24.341   1.916 -15.066  1.00 98.18           C  
ATOM   2165  CB  VAL A 280      22.713   0.653 -13.602  1.00 98.18           C  
ATOM   2166  O   VAL A 280      24.562   3.122 -15.103  1.00 98.18           O  
ATOM   2167  CG1 VAL A 280      22.545  -0.213 -12.353  1.00 98.18           C  
ATOM   2168  CG2 VAL A 280      21.654   1.763 -13.607  1.00 98.18           C  
ATOM   2169  N   THR A 281      24.234   1.181 -16.167  1.00 98.26           N  
ATOM   2170  CA  THR A 281      24.132   1.745 -17.518  1.00 98.26           C  
ATOM   2171  C   THR A 281      22.768   1.378 -18.077  1.00 98.26           C  
ATOM   2172  CB  THR A 281      25.262   1.227 -18.416  1.00 98.26           C  
ATOM   2173  O   THR A 281      22.395   0.205 -18.041  1.00 98.26           O  
ATOM   2174  CG2 THR A 281      25.234   1.837 -19.815  1.00 98.26           C  
ATOM   2175  OG1 THR A 281      26.506   1.566 -17.841  1.00 98.26           O  
ATOM   2176  N   LEU A 282      22.023   2.369 -18.561  1.00 98.35           N  
ATOM   2177  CA  LEU A 282      20.753   2.161 -19.236  1.00 98.35           C  
ATOM   2178  C   LEU A 282      21.032   1.630 -20.641  1.00 98.35           C  
ATOM   2179  CB  LEU A 282      19.928   3.462 -19.268  1.00 98.35           C  
ATOM   2180  O   LEU A 282      21.579   2.319 -21.501  1.00 98.35           O  
ATOM   2181  CG  LEU A 282      19.356   3.909 -17.909  1.00 98.35           C  
ATOM   2182  CD1 LEU A 282      18.753   5.308 -18.041  1.00 98.35           C  
ATOM   2183  CD2 LEU A 282      18.255   2.989 -17.383  1.00 98.35           C  
ATOM   2184  N   GLU A 283      20.619   0.395 -20.889  1.00 98.11           N  
ATOM   2185  CA  GLU A 283      20.591  -0.197 -22.217  1.00 98.11           C  
ATOM   2186  C   GLU A 283      19.144  -0.211 -22.703  1.00 98.11           C  
ATOM   2187  CB  GLU A 283      21.235  -1.588 -22.197  1.00 98.11           C  
ATOM   2188  O   GLU A 283      18.256  -0.760 -22.045  1.00 98.11           O  
ATOM   2189  CG  GLU A 283      21.453  -2.099 -23.630  1.00 98.11           C  
ATOM   2190  CD  GLU A 283      22.124  -3.480 -23.703  1.00 98.11           C  
ATOM   2191  OE1 GLU A 283      22.425  -3.898 -24.846  1.00 98.11           O  
ATOM   2192  OE2 GLU A 283      22.337  -4.117 -22.647  1.00 98.11           O  
ATOM   2193  N   ASN A 284      18.892   0.440 -23.843  1.00 97.25           N  
ATOM   2194  CA  ASN A 284      17.543   0.610 -24.384  1.00 97.25           C  
ATOM   2195  C   ASN A 284      16.564   1.133 -23.310  1.00 97.25           C  
ATOM   2196  CB  ASN A 284      17.117  -0.717 -25.042  1.00 97.25           C  
ATOM   2197  O   ASN A 284      15.565   0.488 -23.017  1.00 97.25           O  
ATOM   2198  CG  ASN A 284      15.849  -0.559 -25.855  1.00 97.25           C  
ATOM   2199  ND2 ASN A 284      14.889  -1.439 -25.704  1.00 97.25           N  
ATOM   2200  OD1 ASN A 284      15.723   0.348 -26.658  1.00 97.25           O  
ATOM   2201  N   ASN A 285      16.916   2.250 -22.659  1.00 98.34           N  
ATOM   2202  CA  ASN A 285      16.171   2.891 -21.562  1.00 98.34           C  
ATOM   2203  C   ASN A 285      15.981   2.052 -20.285  1.00 98.34           C  
ATOM   2204  CB  ASN A 285      14.828   3.430 -22.082  1.00 98.34           C  
ATOM   2205  O   ASN A 285      15.277   2.498 -19.376  1.00 98.34           O  
ATOM   2206  CG  ASN A 285      14.966   4.286 -23.321  1.00 98.34           C  
ATOM   2207  ND2 ASN A 285      14.109   4.085 -24.292  1.00 98.34           N  
ATOM   2208  OD1 ASN A 285      15.858   5.112 -23.445  1.00 98.34           O  
ATOM   2209  N   THR A 286      16.603   0.871 -20.184  1.00 98.59           N  
ATOM   2210  CA  THR A 286      16.407  -0.040 -19.049  1.00 98.59           C  
ATOM   2211  C   THR A 286      17.694  -0.438 -18.346  1.00 98.59           C  
ATOM   2212  CB  THR A 286      15.618  -1.303 -19.424  1.00 98.59           C  
ATOM   2213  O   THR A 286      18.755  -0.506 -18.959  1.00 98.59           O  
ATOM   2214  CG2 THR A 286      14.245  -1.007 -20.020  1.00 98.59           C  
ATOM   2215  OG1 THR A 286      16.332  -2.127 -20.322  1.00 98.59           O  
ATOM   2216  N   ALA A 287      17.607  -0.728 -17.049  1.00 98.45           N  
ATOM   2217  CA  ALA A 287      18.710  -1.298 -16.280  1.00 98.45           C  
ATOM   2218  C   ALA A 287      18.193  -2.183 -15.144  1.00 98.45           C  
ATOM   2219  CB  ALA A 287      19.598  -0.181 -15.725  1.00 98.45           C  
ATOM   2220  O   ALA A 287      17.174  -1.881 -14.522  1.00 98.45           O  
ATOM   2221  N   LEU A 288      18.918  -3.266 -14.852  1.00 98.21           N  
ATOM   2222  CA  LEU A 288      18.628  -4.121 -13.704  1.00 98.21           C  
ATOM   2223  C   LEU A 288      19.115  -3.449 -12.415  1.00 98.21           C  
ATOM   2224  CB  LEU A 288      19.275  -5.502 -13.908  1.00 98.21           C  
ATOM   2225  O   LEU A 288      20.299  -3.141 -12.274  1.00 98.21           O  
ATOM   2226  CG  LEU A 288      18.909  -6.518 -12.807  1.00 98.21           C  
ATOM   2227  CD1 LEU A 288      17.455  -6.974 -12.913  1.00 98.21           C  
ATOM   2228  CD2 LEU A 288      19.806  -7.752 -12.929  1.00 98.21           C  
ATOM   2229  N   LEU A 289      18.208  -3.283 -11.461  1.00 97.91           N  
ATOM   2230  CA  LEU A 289      18.449  -2.737 -10.135  1.00 97.91           C  
ATOM   2231  C   LEU A 289      18.397  -3.871  -9.104  1.00 97.91           C  
ATOM   2232  CB  LEU A 289      17.411  -1.645  -9.833  1.00 97.91           C  
ATOM   2233  O   LEU A 289      17.340  -4.203  -8.564  1.00 97.91           O  
ATOM   2234  CG  LEU A 289      17.239  -0.509 -10.854  1.00 97.91           C  
ATOM   2235  CD1 LEU A 289      16.368   0.569 -10.198  1.00 97.91           C  
ATOM   2236  CD2 LEU A 289      18.566   0.122 -11.271  1.00 97.91           C  
ATOM   2237  N   LYS A 290      19.553  -4.490  -8.846  1.00 96.47           N  
ATOM   2238  CA  LYS A 290      19.645  -5.633  -7.928  1.00 96.47           C  
ATOM   2239  C   LYS A 290      19.327  -5.241  -6.487  1.00 96.47           C  
ATOM   2240  CB  LYS A 290      21.018  -6.301  -7.995  1.00 96.47           C  
ATOM   2241  O   LYS A 290      19.903  -4.281  -5.974  1.00 96.47           O  
ATOM   2242  CG  LYS A 290      21.223  -7.008  -9.335  1.00 96.47           C  
ATOM   2243  CD  LYS A 290      22.569  -7.730  -9.330  1.00 96.47           C  
ATOM   2244  CE  LYS A 290      22.711  -8.478 -10.652  1.00 96.47           C  
ATOM   2245  NZ  LYS A 290      23.978  -9.239 -10.694  1.00 96.47           N  
ATOM   2246  N   GLY A 291      18.459  -6.000  -5.828  1.00 95.58           N  
ATOM   2247  CA  GLY A 291      18.041  -5.777  -4.446  1.00 95.58           C  
ATOM   2248  C   GLY A 291      17.150  -4.550  -4.238  1.00 95.58           C  
ATOM   2249  O   GLY A 291      16.845  -4.226  -3.089  1.00 95.58           O  
ATOM   2250  N   VAL A 292      16.779  -3.818  -5.296  1.00 97.15           N  
ATOM   2251  CA  VAL A 292      15.941  -2.616  -5.195  1.00 97.15           C  
ATOM   2252  C   VAL A 292      14.483  -3.034  -5.275  1.00 97.15           C  
ATOM   2253  CB  VAL A 292      16.291  -1.573  -6.273  1.00 97.15           C  
ATOM   2254  O   VAL A 292      14.042  -3.522  -6.307  1.00 97.15           O  
ATOM   2255  CG1 VAL A 292      15.390  -0.330  -6.189  1.00 97.15           C  
ATOM   2256  CG2 VAL A 292      17.744  -1.102  -6.108  1.00 97.15           C  
ATOM   2257  N   VAL A 293      13.733  -2.808  -4.199  1.00 95.72           N  
ATOM   2258  CA  VAL A 293      12.289  -3.103  -4.118  1.00 95.72           C  
ATOM   2259  C   VAL A 293      11.482  -1.973  -3.478  1.00 95.72           C  
ATOM   2260  CB  VAL A 293      12.036  -4.409  -3.345  1.00 95.72           C  
ATOM   2261  O   VAL A 293      10.265  -1.904  -3.630  1.00 95.72           O  
ATOM   2262  CG1 VAL A 293      12.712  -5.615  -3.993  1.00 95.72           C  
ATOM   2263  CG2 VAL A 293      12.496  -4.348  -1.879  1.00 95.72           C  
ATOM   2264  N   SER A 294      12.147  -1.071  -2.749  1.00 94.64           N  
ATOM   2265  CA  SER A 294      11.502   0.007  -2.004  1.00 94.64           C  
ATOM   2266  C   SER A 294      11.746   1.367  -2.648  1.00 94.64           C  
ATOM   2267  CB  SER A 294      12.006   0.006  -0.561  1.00 94.64           C  
ATOM   2268  O   SER A 294      12.834   1.940  -2.524  1.00 94.64           O  
ATOM   2269  OG  SER A 294      11.382   1.057   0.154  1.00 94.64           O  
ATOM   2270  N   ARG A 295      10.697   1.959  -3.230  1.00 93.54           N  
ATOM   2271  CA  ARG A 295      10.730   3.345  -3.720  1.00 93.54           C  
ATOM   2272  C   ARG A 295      11.197   4.334  -2.643  1.00 93.54           C  
ATOM   2273  CB  ARG A 295       9.348   3.698  -4.294  1.00 93.54           C  
ATOM   2274  O   ARG A 295      12.119   5.112  -2.884  1.00 93.54           O  
ATOM   2275  CG  ARG A 295       9.245   5.143  -4.817  1.00 93.54           C  
ATOM   2276  CD  ARG A 295       7.896   5.398  -5.506  1.00 93.54           C  
ATOM   2277  NE  ARG A 295       6.758   5.153  -4.600  1.00 93.54           N  
ATOM   2278  NH1 ARG A 295       5.101   4.839  -6.185  1.00 93.54           N  
ATOM   2279  NH2 ARG A 295       4.722   4.298  -4.084  1.00 93.54           N  
ATOM   2280  CZ  ARG A 295       5.544   4.776  -4.966  1.00 93.54           C  
ATOM   2281  N   LYS A 296      10.613   4.281  -1.438  1.00 88.60           N  
ATOM   2282  CA  LYS A 296      10.884   5.250  -0.355  1.00 88.60           C  
ATOM   2283  C   LYS A 296      12.295   5.157   0.229  1.00 88.60           C  
ATOM   2284  CB  LYS A 296       9.788   5.181   0.734  1.00 88.60           C  
ATOM   2285  O   LYS A 296      12.865   6.186   0.581  1.00 88.60           O  
ATOM   2286  CG  LYS A 296       9.687   3.863   1.533  1.00 88.60           C  
ATOM   2287  CD  LYS A 296       8.416   3.849   2.413  1.00 88.60           C  
ATOM   2288  CE  LYS A 296       8.166   2.500   3.115  1.00 88.60           C  
ATOM   2289  NZ  LYS A 296       6.740   2.303   3.492  1.00 88.60           N  
ATOM   2290  N   LYS A 297      12.873   3.953   0.317  1.00 90.64           N  
ATOM   2291  CA  LYS A 297      14.180   3.737   0.963  1.00 90.64           C  
ATOM   2292  C   LYS A 297      15.346   3.635  -0.016  1.00 90.64           C  
ATOM   2293  CB  LYS A 297      14.075   2.515   1.887  1.00 90.64           C  
ATOM   2294  O   LYS A 297      16.453   4.024   0.337  1.00 90.64           O  
ATOM   2295  CG  LYS A 297      15.291   2.368   2.815  1.00 90.64           C  
ATOM   2296  CD  LYS A 297      14.986   1.384   3.951  1.00 90.64           C  
ATOM   2297  CE  LYS A 297      16.165   1.296   4.927  1.00 90.64           C  
ATOM   2298  NZ  LYS A 297      15.767   0.649   6.203  1.00 90.64           N  
ATOM   2299  N   GLN A 298      15.113   3.107  -1.216  1.00 96.04           N  
ATOM   2300  CA  GLN A 298      16.183   2.740  -2.148  1.00 96.04           C  
ATOM   2301  C   GLN A 298      16.162   3.526  -3.457  1.00 96.04           C  
ATOM   2302  CB  GLN A 298      16.111   1.241  -2.458  1.00 96.04           C  
ATOM   2303  O   GLN A 298      17.172   3.515  -4.145  1.00 96.04           O  
ATOM   2304  CG  GLN A 298      16.242   0.356  -1.216  1.00 96.04           C  
ATOM   2305  CD  GLN A 298      16.019  -1.092  -1.601  1.00 96.04           C  
ATOM   2306  NE2 GLN A 298      17.051  -1.898  -1.635  1.00 96.04           N  
ATOM   2307  OE1 GLN A 298      14.902  -1.502  -1.876  1.00 96.04           O  
ATOM   2308  N   VAL A 299      15.058   4.199  -3.806  1.00 96.17           N  
ATOM   2309  CA  VAL A 299      14.951   4.961  -5.064  1.00 96.17           C  
ATOM   2310  C   VAL A 299      14.966   6.458  -4.803  1.00 96.17           C  
ATOM   2311  CB  VAL A 299      13.714   4.547  -5.888  1.00 96.17           C  
ATOM   2312  O   VAL A 299      15.856   7.159  -5.272  1.00 96.17           O  
ATOM   2313  CG1 VAL A 299      13.620   5.298  -7.221  1.00 96.17           C  
ATOM   2314  CG2 VAL A 299      13.677   3.037  -6.166  1.00 96.17           C  
ATOM   2315  N   VAL A 300      14.004   6.959  -4.026  1.00 91.77           N  
ATOM   2316  CA  VAL A 300      13.823   8.400  -3.814  1.00 91.77           C  
ATOM   2317  C   VAL A 300      15.076   9.066  -3.227  1.00 91.77           C  
ATOM   2318  CB  VAL A 300      12.552   8.694  -2.990  1.00 91.77           C  
ATOM   2319  O   VAL A 300      15.481  10.085  -3.787  1.00 91.77           O  
ATOM   2320  CG1 VAL A 300      12.440  10.169  -2.593  1.00 91.77           C  
ATOM   2321  CG2 VAL A 300      11.293   8.343  -3.790  1.00 91.77           C  
ATOM   2322  N   PRO A 301      15.736   8.542  -2.171  1.00 91.95           N  
ATOM   2323  CA  PRO A 301      16.900   9.213  -1.589  1.00 91.95           C  
ATOM   2324  C   PRO A 301      18.077   9.323  -2.568  1.00 91.95           C  
ATOM   2325  CB  PRO A 301      17.256   8.417  -0.327  1.00 91.95           C  
ATOM   2326  O   PRO A 301      18.555  10.421  -2.830  1.00 91.95           O  
ATOM   2327  CG  PRO A 301      15.941   7.733   0.044  1.00 91.95           C  
ATOM   2328  CD  PRO A 301      15.344   7.421  -1.324  1.00 91.95           C  
ATOM   2329  N   VAL A 302      18.479   8.210  -3.189  1.00 95.01           N  
ATOM   2330  CA  VAL A 302      19.629   8.184  -4.114  1.00 95.01           C  
ATOM   2331  C   VAL A 302      19.366   8.977  -5.395  1.00 95.01           C  
ATOM   2332  CB  VAL A 302      20.056   6.743  -4.453  1.00 95.01           C  
ATOM   2333  O   VAL A 302      20.276   9.604  -5.936  1.00 95.01           O  
ATOM   2334  CG1 VAL A 302      20.517   6.004  -3.189  1.00 95.01           C  
ATOM   2335  CG2 VAL A 302      18.943   5.919  -5.112  1.00 95.01           C  
ATOM   2336  N   LEU A 303      18.114   9.008  -5.862  1.00 95.91           N  
ATOM   2337  CA  LEU A 303      17.721   9.833  -6.999  1.00 95.91           C  
ATOM   2338  C   LEU A 303      17.700  11.320  -6.627  1.00 95.91           C  
ATOM   2339  CB  LEU A 303      16.365   9.338  -7.523  1.00 95.91           C  
ATOM   2340  O   LEU A 303      18.082  12.149  -7.445  1.00 95.91           O  
ATOM   2341  CG  LEU A 303      15.976   9.882  -8.908  1.00 95.91           C  
ATOM   2342  CD1 LEU A 303      16.925   9.391 -10.007  1.00 95.91           C  
ATOM   2343  CD2 LEU A 303      14.565   9.387  -9.230  1.00 95.91           C  
ATOM   2344  N   THR A 304      17.315  11.662  -5.392  1.00 92.72           N  
ATOM   2345  CA  THR A 304      17.398  13.041  -4.879  1.00 92.72           C  
ATOM   2346  C   THR A 304      18.844  13.529  -4.890  1.00 92.72           C  
ATOM   2347  CB  THR A 304      16.825  13.173  -3.457  1.00 92.72           C  
ATOM   2348  O   THR A 304      19.115  14.601  -5.428  1.00 92.72           O  
ATOM   2349  CG2 THR A 304      16.788  14.625  -2.980  1.00 92.72           C  
ATOM   2350  OG1 THR A 304      15.494  12.708  -3.407  1.00 92.72           O  
ATOM   2351  N   ASP A 305      19.775  12.721  -4.377  1.00 93.72           N  
ATOM   2352  CA  ASP A 305      21.201  13.061  -4.345  1.00 93.72           C  
ATOM   2353  C   ASP A 305      21.780  13.225  -5.760  1.00 93.72           C  
ATOM   2354  CB  ASP A 305      21.979  11.982  -3.570  1.00 93.72           C  
ATOM   2355  O   ASP A 305      22.520  14.169  -6.030  1.00 93.72           O  
ATOM   2356  CG  ASP A 305      21.655  11.920  -2.070  1.00 93.72           C  
ATOM   2357  OD1 ASP A 305      21.109  12.909  -1.530  1.00 93.72           O  
ATOM   2358  OD2 ASP A 305      22.000  10.882  -1.460  1.00 93.72           O  
ATOM   2359  N   ALA A 306      21.402  12.351  -6.700  1.00 94.73           N  
ATOM   2360  CA  ALA A 306      21.854  12.439  -8.090  1.00 94.73           C  
ATOM   2361  C   ALA A 306      21.299  13.671  -8.838  1.00 94.73           C  
ATOM   2362  CB  ALA A 306      21.476  11.132  -8.797  1.00 94.73           C  
ATOM   2363  O   ALA A 306      21.972  14.209  -9.726  1.00 94.73           O  
ATOM   2364  N   MET A 307      20.084  14.110  -8.492  1.00 92.03           N  
ATOM   2365  CA  MET A 307      19.392  15.255  -9.102  1.00 92.03           C  
ATOM   2366  C   MET A 307      19.827  16.612  -8.538  1.00 92.03           C  
ATOM   2367  CB  MET A 307      17.876  15.103  -8.902  1.00 92.03           C  
ATOM   2368  O   MET A 307      19.610  17.627  -9.193  1.00 92.03           O  
ATOM   2369  CG  MET A 307      17.271  13.987  -9.754  1.00 92.03           C  
ATOM   2370  SD  MET A 307      17.108  14.370 -11.511  1.00 92.03           S  
ATOM   2371  CE  MET A 307      16.270  12.844 -11.995  1.00 92.03           C  
ATOM   2372  N   ALA A 308      20.417  16.651  -7.339  1.00 84.37           N  
ATOM   2373  CA  ALA A 308      20.816  17.891  -6.668  1.00 84.37           C  
ATOM   2374  C   ALA A 308      22.081  18.561  -7.254  1.00 84.37           C  
ATOM   2375  CB  ALA A 308      20.972  17.586  -5.173  1.00 84.37           C  
ATOM   2376  O   ALA A 308      22.433  19.664  -6.832  1.00 84.37           O  
ATOM   2377  N   GLU A 309      22.751  17.910  -8.208  1.00 64.31           N  
ATOM   2378  CA  GLU A 309      23.909  18.426  -8.957  1.00 64.31           C  
ATOM   2379  C   GLU A 309      23.537  18.958 -10.344  1.00 64.31           C  
ATOM   2380  CB  GLU A 309      24.945  17.316  -9.148  1.00 64.31           C  
ATOM   2381  O   GLU A 309      24.008  20.066 -10.682  1.00 64.31           O  
ATOM   2382  CG  GLU A 309      25.650  16.800  -7.884  1.00 64.31           C  
ATOM   2383  CD  GLU A 309      26.643  15.686  -8.263  1.00 64.31           C  
ATOM   2384  OE1 GLU A 309      27.031  14.840  -7.421  1.00 64.31           O  
ATOM   2385  OE2 GLU A 309      26.992  15.542  -9.463  1.00 64.31           O  
ATOM   2386  OXT GLU A 309      22.890  18.178 -11.091  1.00 64.31           O  
TER    2387      GLU A 309                                                      
ENDMDL                                                                          
END                                                                             
