# Supplementary material for: The inorganic pyrophosphatases of microorganisms: a structural and functional review
Source: PeerJ. 2024 Jun 24;12:e17496. doi: 10.7717/peerj.17496 (PMC11210485; doi:10.7717/peerj.17496)
Supplement: Supplemental Information 1 [file peerj-12-17496-s001.zip › Supplementary Files/Family II models/AF-Q8GEE6-F1-model_v4_Rcapsulatus.pdb]

HEADER                                            01-JUN-22                     
TITLE     ALPHAFOLD MONOMER V2.0 PREDICTION FOR PYROPHOSPHATE PHOSPHO-HYDROLASE 
TITLE    2 (Q8GEE6)                                                             
COMPND    MOL_ID: 1;                                                            
COMPND   2 MOLECULE: PYROPHOSPHATE PHOSPHO-HYDROLASE;                           
COMPND   3 CHAIN: A                                                             
SOURCE    MOL_ID: 1;                                                            
SOURCE   2 ORGANISM_SCIENTIFIC: RHODOBACTER CAPSULATUS;                         
SOURCE   3 ORGANISM_TAXID: 1061                                                 
REMARK   1                                                                      
REMARK   1 REFERENCE 1                                                          
REMARK   1  AUTH   JOHN JUMPER, RICHARD EVANS, ALEXANDER PRITZEL, TIM GREEN,    
REMARK   1  AUTH 2 MICHAEL FIGURNOV, OLAF RONNEBERGER, KATHRYN TUNYASUVUNAKOOL, 
REMARK   1  AUTH 3 RUSS BATES, AUGUSTIN ZIDEK, ANNA POTAPENKO, ALEX BRIDGLAND,  
REMARK   1  AUTH 4 CLEMENS MEYER, SIMON A A KOHL, ANDREW J BALLARD,             
REMARK   1  AUTH 5 ANDREW COWIE, BERNARDINO ROMERA-PAREDES, STANISLAV NIKOLOV,  
REMARK   1  AUTH 6 RISHUB JAIN, JONAS ADLER, TREVOR BACK, STIG PETERSEN,        
REMARK   1  AUTH 7 DAVID REIMAN, ELLEN CLANCY, MICHAL ZIELINSKI,                
REMARK   1  AUTH 8 MARTIN STEINEGGER, MICHALINA PACHOLSKA, TAMAS BERGHAMMER,    
REMARK   1  AUTH 9 DAVID SILVER, ORIOL VINYALS, ANDREW W SENIOR,                
REMARK   1  AUTH10 KORAY KAVUKCUOGLU, PUSHMEET KOHLI, DEMIS HASSABIS            
REMARK   1  TITL   HIGHLY ACCURATE PROTEIN STRUCTURE PREDICTION WITH ALPHAFOLD  
REMARK   1  REF    NATURE                        V. 596   583 2021              
REMARK   1  REFN                   ISSN 0028-0836                               
REMARK   1  PMID   34265844                                                     
REMARK   1  DOI    10.1038/s41586-021-03819-2                                   
REMARK   1                                                                      
REMARK   1 DISCLAIMERS                                                          
REMARK   1 ALPHAFOLD DATA, COPYRIGHT (2021) DEEPMIND TECHNOLOGIES LIMITED. THE  
REMARK   1 INFORMATION PROVIDED IS THEORETICAL MODELLING ONLY AND CAUTION SHOULD
REMARK   1 BE EXERCISED IN ITS USE. IT IS PROVIDED "AS-IS" WITHOUT ANY WARRANTY 
REMARK   1 OF ANY KIND, WHETHER EXPRESSED OR IMPLIED. NO WARRANTY IS GIVEN THAT 
REMARK   1 USE OF THE INFORMATION SHALL NOT INFRINGE THE RIGHTS OF ANY THIRD    
REMARK   1 PARTY. THE INFORMATION IS NOT INTENDED TO BE A SUBSTITUTE FOR        
REMARK   1 PROFESSIONAL MEDICAL ADVICE, DIAGNOSIS, OR TREATMENT, AND DOES NOT   
REMARK   1 CONSTITUTE MEDICAL OR OTHER PROFESSIONAL ADVICE. IT IS AVAILABLE FOR 
REMARK   1 ACADEMIC AND COMMERCIAL PURPOSES, UNDER CC-BY 4.0 LICENCE.           
DBREF  XXXX A    1   305  UNP    Q8GEE6   Q8GEE6_RHOCA     1    305             
SEQRES   1 A  305  MET ILE LYS VAL PHE GLY HIS LYS SER PRO ASP THR ASP          
SEQRES   2 A  305  SER THR GLY SER PRO ILE ILE TRP ALA TRP TYR MET THR          
SEQRES   3 A  305  GLU VAL LEU GLY GLN PRO ALA LYS PRO VAL LEU LEU GLY          
SEQRES   4 A  305  GLU PRO ASN THR GLU ALA ALA PHE VAL LEU LYS HIS TRP          
SEQRES   5 A  305  ASP LEU PRO LYS PRO GLU ILE ILE ALA GLY VAL GLU ALA          
SEQRES   6 A  305  GLY GLU LYS VAL VAL ILE VAL ASP THR ASN ASN PRO ALA          
SEQRES   7 A  305  GLU LEU PRO GLU GLY ILE ASN LYS ALA ASP ILE THR ALA          
SEQRES   8 A  305  ILE ILE ASP HIS HIS LYS LEU VAL GLY GLY LEU GLU THR          
SEQRES   9 A  305  LYS GLY PRO ILE ASP ILE THR ILE ARG PRO LEU ALA CYS          
SEQRES  10 A  305  THR ALA THR ILE MET PHE ASP LEU MET GLY GLU ALA VAL          
SEQRES  11 A  305  ALA THR ALA PRO ARG GLY ILE LYS GLY ALA MET LEU SER          
SEQRES  12 A  305  CYS ILE LEU SER ASP THR LEU GLU PHE ARG SER PRO THR          
SEQRES  13 A  305  THR THR ALA HIS ASP LYS ALA VAL CYS GLU LYS LEU ALA          
SEQRES  14 A  305  ALA ASP LEU GLY VAL ASN ILE GLY GLU LEU ALA THR ALA          
SEQRES  15 A  305  MET PHE GLU ALA LYS SER ASP VAL SER GLU PHE SER ASP          
SEQRES  16 A  305  ALA ALA LEU LEU ARG MET ASP SER LYS GLU TYR THR VAL          
SEQRES  17 A  305  ASP GLY LYS GLU LEU ARG VAL SER VAL LEU GLU THR THR          
SEQRES  18 A  305  ALA PRO LYS LEU ILE LEU ASP ARG LYS ASP SER LEU MET          
SEQRES  19 A  305  ALA ALA MET VAL ASP VAL ALA LYS GLU ASP GLY ALA ASP          
SEQRES  20 A  305  GLN VAL LEU LEU PHE VAL VAL ASP ILE LEU LYS GLU GLU          
SEQRES  21 A  305  ALA THR LEU LEU VAL PRO ASN ASP PHE VAL LYS ARG ILE          
SEQRES  22 A  305  ALA GLU ALA SER PHE PRO CYS THR VAL THR GLY ASP THR          
SEQRES  23 A  305  VAL VAL LEU PRO GLY ILE MET SER ARG LYS LYS GLN ILE          
SEQRES  24 A  305  ILE PRO VAL LEU LYS LEU                                      
CRYST1    1.000    1.000    1.000  90.00  90.00  90.00 P 1           1          
ORIGX1      1.000000  0.000000  0.000000        0.00000                         
ORIGX2      0.000000  1.000000  0.000000        0.00000                         
ORIGX3      0.000000  0.000000  1.000000        0.00000                         
SCALE1      1.000000  0.000000  0.000000        0.00000                         
SCALE2      0.000000  1.000000  0.000000        0.00000                         
SCALE3      0.000000  0.000000  1.000000        0.00000                         
MODEL        1                                                                  
ATOM      1  N   MET A   1       8.168 -15.834 -19.002  1.00 91.69           N  
ATOM      2  CA  MET A   1       7.882 -14.407 -18.749  1.00 91.69           C  
ATOM      3  C   MET A   1       7.865 -14.229 -17.244  1.00 91.69           C  
ATOM      4  CB  MET A   1       6.545 -14.030 -19.398  1.00 91.69           C  
ATOM      5  O   MET A   1       7.315 -15.098 -16.581  1.00 91.69           O  
ATOM      6  CG  MET A   1       6.209 -12.542 -19.319  1.00 91.69           C  
ATOM      7  SD  MET A   1       4.705 -12.153 -20.248  1.00 91.69           S  
ATOM      8  CE  MET A   1       5.372 -11.956 -21.924  1.00 91.69           C  
ATOM      9  N   ILE A   2       8.537 -13.212 -16.716  1.00 98.44           N  
ATOM     10  CA  ILE A   2       8.655 -12.971 -15.270  1.00 98.44           C  
ATOM     11  C   ILE A   2       7.335 -12.373 -14.769  1.00 98.44           C  
ATOM     12  CB  ILE A   2       9.869 -12.051 -14.989  1.00 98.44           C  
ATOM     13  O   ILE A   2       6.807 -11.465 -15.407  1.00 98.44           O  
ATOM     14  CG1 ILE A   2      11.178 -12.693 -15.519  1.00 98.44           C  
ATOM     15  CG2 ILE A   2       9.984 -11.755 -13.484  1.00 98.44           C  
ATOM     16  CD1 ILE A   2      12.379 -11.743 -15.565  1.00 98.44           C  
ATOM     17  N   LYS A   3       6.775 -12.879 -13.670  1.00 98.69           N  
ATOM     18  CA  LYS A   3       5.590 -12.272 -13.042  1.00 98.69           C  
ATOM     19  C   LYS A   3       6.028 -11.242 -12.007  1.00 98.69           C  
ATOM     20  CB  LYS A   3       4.703 -13.345 -12.401  1.00 98.69           C  
ATOM     21  O   LYS A   3       6.893 -11.542 -11.190  1.00 98.69           O  
ATOM     22  CG  LYS A   3       3.922 -14.189 -13.420  1.00 98.69           C  
ATOM     23  CD  LYS A   3       3.142 -15.276 -12.668  1.00 98.69           C  
ATOM     24  CE  LYS A   3       2.225 -16.101 -13.580  1.00 98.69           C  
ATOM     25  NZ  LYS A   3       1.789 -17.349 -12.901  1.00 98.69           N  
ATOM     26  N   VAL A   4       5.423 -10.061 -12.026  1.00 98.88           N  
ATOM     27  CA  VAL A   4       5.618  -9.031 -10.997  1.00 98.88           C  
ATOM     28  C   VAL A   4       4.303  -8.842 -10.254  1.00 98.88           C  
ATOM     29  CB  VAL A   4       6.099  -7.696 -11.591  1.00 98.88           C  
ATOM     30  O   VAL A   4       3.274  -8.691 -10.912  1.00 98.88           O  
ATOM     31  CG1 VAL A   4       6.594  -6.792 -10.461  1.00 98.88           C  
ATOM     32  CG2 VAL A   4       7.235  -7.870 -12.611  1.00 98.88           C  
ATOM     33  N   PHE A   5       4.317  -8.876  -8.923  1.00 98.81           N  
ATOM     34  CA  PHE A   5       3.113  -8.711  -8.102  1.00 98.81           C  
ATOM     35  C   PHE A   5       3.417  -8.164  -6.709  1.00 98.81           C  
ATOM     36  CB  PHE A   5       2.362 -10.041  -7.981  1.00 98.81           C  
ATOM     37  O   PHE A   5       4.519  -8.351  -6.189  1.00 98.81           O  
ATOM     38  CG  PHE A   5       3.195 -11.230  -7.546  1.00 98.81           C  
ATOM     39  CD1 PHE A   5       3.747 -12.083  -8.516  1.00 98.81           C  
ATOM     40  CD2 PHE A   5       3.418 -11.492  -6.183  1.00 98.81           C  
ATOM     41  CE1 PHE A   5       4.508 -13.196  -8.128  1.00 98.81           C  
ATOM     42  CE2 PHE A   5       4.177 -12.609  -5.795  1.00 98.81           C  
ATOM     43  CZ  PHE A   5       4.728 -13.459  -6.766  1.00 98.81           C  
ATOM     44  N   GLY A   6       2.407  -7.515  -6.126  1.00 98.31           N  
ATOM     45  CA  GLY A   6       2.392  -7.084  -4.735  1.00 98.31           C  
ATOM     46  C   GLY A   6       1.736  -8.091  -3.789  1.00 98.31           C  
ATOM     47  O   GLY A   6       1.763  -9.300  -4.018  1.00 98.31           O  
ATOM     48  N   HIS A   7       1.135  -7.596  -2.714  1.00 95.00           N  
ATOM     49  CA  HIS A   7       0.425  -8.393  -1.713  1.00 95.00           C  
ATOM     50  C   HIS A   7      -1.019  -8.773  -2.105  1.00 95.00           C  
ATOM     51  CB  HIS A   7       0.469  -7.664  -0.366  1.00 95.00           C  
ATOM     52  O   HIS A   7      -1.641  -8.182  -2.983  1.00 95.00           O  
ATOM     53  CG  HIS A   7       0.022  -6.231  -0.390  1.00 95.00           C  
ATOM     54  CD2 HIS A   7       0.797  -5.151  -0.064  1.00 95.00           C  
ATOM     55  ND1 HIS A   7      -1.254  -5.761  -0.630  1.00 95.00           N  
ATOM     56  CE1 HIS A   7      -1.257  -4.435  -0.407  1.00 95.00           C  
ATOM     57  NE2 HIS A   7      -0.036  -4.045  -0.058  1.00 95.00           N  
ATOM     58  N   LYS A   8      -1.584  -9.765  -1.397  1.00 91.81           N  
ATOM     59  CA  LYS A   8      -2.942 -10.332  -1.589  1.00 91.81           C  
ATOM     60  C   LYS A   8      -4.113  -9.353  -1.536  1.00 91.81           C  
ATOM     61  CB  LYS A   8      -3.189 -11.405  -0.528  1.00 91.81           C  
ATOM     62  O   LYS A   8      -5.122  -9.616  -2.181  1.00 91.81           O  
ATOM     63  CG  LYS A   8      -2.540 -12.741  -0.892  1.00 91.81           C  
ATOM     64  CD  LYS A   8      -2.635 -13.655   0.330  1.00 91.81           C  
ATOM     65  CE  LYS A   8      -1.924 -14.966   0.041  1.00 91.81           C  
ATOM     66  NZ  LYS A   8      -1.542 -15.651   1.299  1.00 91.81           N  
ATOM     67  N   SER A   9      -4.002  -8.274  -0.767  1.00 88.06           N  
ATOM     68  CA  SER A   9      -5.045  -7.245  -0.652  1.00 88.06           C  
ATOM     69  C   SER A   9      -4.572  -5.965  -1.337  1.00 88.06           C  
ATOM     70  CB  SER A   9      -5.393  -6.988   0.821  1.00 88.06           C  
ATOM     71  O   SER A   9      -4.155  -5.053  -0.631  1.00 88.06           O  
ATOM     72  OG  SER A   9      -5.838  -8.175   1.452  1.00 88.06           O  
ATOM     73  N   PRO A  10      -4.491  -5.924  -2.679  1.00 91.50           N  
ATOM     74  CA  PRO A  10      -3.766  -4.874  -3.379  1.00 91.50           C  
ATOM     75  C   PRO A  10      -4.420  -3.501  -3.185  1.00 91.50           C  
ATOM     76  CB  PRO A  10      -3.701  -5.318  -4.843  1.00 91.50           C  
ATOM     77  O   PRO A  10      -5.577  -3.274  -3.552  1.00 91.50           O  
ATOM     78  CG  PRO A  10      -4.902  -6.245  -4.998  1.00 91.50           C  
ATOM     79  CD  PRO A  10      -5.011  -6.897  -3.628  1.00 91.50           C  
ATOM     80  N   ASP A  11      -3.651  -2.583  -2.610  1.00 93.94           N  
ATOM     81  CA  ASP A  11      -3.927  -1.152  -2.600  1.00 93.94           C  
ATOM     82  C   ASP A  11      -3.345  -0.495  -3.863  1.00 93.94           C  
ATOM     83  CB  ASP A  11      -3.400  -0.546  -1.286  1.00 93.94           C  
ATOM     84  O   ASP A  11      -3.041  -1.171  -4.854  1.00 93.94           O  
ATOM     85  CG  ASP A  11      -1.904  -0.778  -1.057  1.00 93.94           C  
ATOM     86  OD1 ASP A  11      -1.219  -1.073  -2.064  1.00 93.94           O  
ATOM     87  OD2 ASP A  11      -1.531  -0.727   0.132  1.00 93.94           O  
ATOM     88  N   THR A  12      -3.245   0.834  -3.874  1.00 97.88           N  
ATOM     89  CA  THR A  12      -2.767   1.568  -5.047  1.00 97.88           C  
ATOM     90  C   THR A  12      -1.298   1.274  -5.351  1.00 97.88           C  
ATOM     91  CB  THR A  12      -3.041   3.068  -4.892  1.00 97.88           C  
ATOM     92  O   THR A  12      -0.990   1.066  -6.527  1.00 97.88           O  
ATOM     93  CG2 THR A  12      -2.589   3.874  -6.109  1.00 97.88           C  
ATOM     94  OG1 THR A  12      -4.437   3.260  -4.802  1.00 97.88           O  
ATOM     95  N   ASP A  13      -0.409   1.188  -4.352  1.00 98.50           N  
ATOM     96  CA  ASP A  13       1.009   0.874  -4.592  1.00 98.50           C  
ATOM     97  C   ASP A  13       1.182  -0.584  -5.027  1.00 98.50           C  
ATOM     98  CB  ASP A  13       1.897   1.236  -3.384  1.00 98.50           C  
ATOM     99  O   ASP A  13       1.715  -0.865  -6.102  1.00 98.50           O  
ATOM    100  CG  ASP A  13       3.394   1.262  -3.754  1.00 98.50           C  
ATOM    101  OD1 ASP A  13       3.718   1.289  -4.969  1.00 98.50           O  
ATOM    102  OD2 ASP A  13       4.280   1.326  -2.878  1.00 98.50           O  
ATOM    103  N   SER A  14       0.570  -1.519  -4.309  1.00 97.50           N  
ATOM    104  CA  SER A  14       0.563  -2.949  -4.627  1.00 97.50           C  
ATOM    105  C   SER A  14      -0.101  -3.291  -5.974  1.00 97.50           C  
ATOM    106  CB  SER A  14      -0.163  -3.601  -3.465  1.00 97.50           C  
ATOM    107  O   SER A  14       0.152  -4.353  -6.551  1.00 97.50           O  
ATOM    108  OG  SER A  14       0.058  -4.983  -3.332  1.00 97.50           O  
ATOM    109  N   THR A  15      -0.915  -2.381  -6.527  1.00 98.69           N  
ATOM    110  CA  THR A  15      -1.471  -2.468  -7.892  1.00 98.69           C  
ATOM    111  C   THR A  15      -0.578  -1.798  -8.938  1.00 98.69           C  
ATOM    112  CB  THR A  15      -2.872  -1.839  -7.960  1.00 98.69           C  
ATOM    113  O   THR A  15      -0.364  -2.352 -10.022  1.00 98.69           O  
ATOM    114  CG2 THR A  15      -3.525  -1.963  -9.340  1.00 98.69           C  
ATOM    115  OG1 THR A  15      -3.740  -2.486  -7.068  1.00 98.69           O  
ATOM    116  N   GLY A  16      -0.068  -0.600  -8.650  1.00 98.81           N  
ATOM    117  CA  GLY A  16       0.701   0.215  -9.589  1.00 98.81           C  
ATOM    118  C   GLY A  16       2.159  -0.222  -9.724  1.00 98.81           C  
ATOM    119  O   GLY A  16       2.658  -0.321 -10.847  1.00 98.81           O  
ATOM    120  N   SER A  17       2.831  -0.558  -8.623  1.00 98.88           N  
ATOM    121  CA  SER A  17       4.226  -1.018  -8.597  1.00 98.88           C  
ATOM    122  C   SER A  17       4.490  -2.218  -9.521  1.00 98.88           C  
ATOM    123  CB  SER A  17       4.675  -1.289  -7.153  1.00 98.88           C  
ATOM    124  O   SER A  17       5.453  -2.169 -10.295  1.00 98.88           O  
ATOM    125  OG  SER A  17       5.186  -0.098  -6.594  1.00 98.88           O  
ATOM    126  N   PRO A  18       3.635  -3.263  -9.575  1.00 98.88           N  
ATOM    127  CA  PRO A  18       3.777  -4.329 -10.565  1.00 98.88           C  
ATOM    128  C   PRO A  18       3.765  -3.835 -12.013  1.00 98.88           C  
ATOM    129  CB  PRO A  18       2.608  -5.279 -10.307  1.00 98.88           C  
ATOM    130  O   PRO A  18       4.574  -4.288 -12.825  1.00 98.88           O  
ATOM    131  CG  PRO A  18       2.354  -5.112  -8.815  1.00 98.88           C  
ATOM    132  CD  PRO A  18       2.604  -3.621  -8.605  1.00 98.88           C  
ATOM    133  N   ILE A  19       2.859  -2.907 -12.343  1.00 98.94           N  
ATOM    134  CA  ILE A  19       2.707  -2.336 -13.691  1.00 98.94           C  
ATOM    135  C   ILE A  19       3.960  -1.540 -14.063  1.00 98.94           C  
ATOM    136  CB  ILE A  19       1.425  -1.468 -13.767  1.00 98.94           C  
ATOM    137  O   ILE A  19       4.519  -1.732 -15.145  1.00 98.94           O  
ATOM    138  CG1 ILE A  19       0.172  -2.340 -13.526  1.00 98.94           C  
ATOM    139  CG2 ILE A  19       1.319  -0.742 -15.121  1.00 98.94           C  
ATOM    140  CD1 ILE A  19      -1.122  -1.540 -13.346  1.00 98.94           C  
ATOM    141  N   ILE A  20       4.420  -0.690 -13.144  1.00 98.88           N  
ATOM    142  CA  ILE A  20       5.610   0.149 -13.298  1.00 98.88           C  
ATOM    143  C   ILE A  20       6.842  -0.714 -13.565  1.00 98.88           C  
ATOM    144  CB  ILE A  20       5.791   1.007 -12.025  1.00 98.88           C  
ATOM    145  O   ILE A  20       7.566  -0.499 -14.543  1.00 98.88           O  
ATOM    146  CG1 ILE A  20       4.666   2.060 -11.903  1.00 98.88           C  
ATOM    147  CG2 ILE A  20       7.167   1.691 -12.021  1.00 98.88           C  
ATOM    148  CD1 ILE A  20       4.474   2.549 -10.462  1.00 98.88           C  
ATOM    149  N   TRP A  21       7.072  -1.713 -12.716  1.00 98.81           N  
ATOM    150  CA  TRP A  21       8.289  -2.506 -12.785  1.00 98.81           C  
ATOM    151  C   TRP A  21       8.281  -3.487 -13.956  1.00 98.81           C  
ATOM    152  CB  TRP A  21       8.511  -3.207 -11.451  1.00 98.81           C  
ATOM    153  O   TRP A  21       9.297  -3.639 -14.631  1.00 98.81           O  
ATOM    154  CG  TRP A  21       9.920  -3.649 -11.261  1.00 98.81           C  
ATOM    155  CD1 TRP A  21      10.374  -4.920 -11.267  1.00 98.81           C  
ATOM    156  CD2 TRP A  21      11.089  -2.799 -11.085  1.00 98.81           C  
ATOM    157  CE2 TRP A  21      12.242  -3.632 -11.019  1.00 98.81           C  
ATOM    158  CE3 TRP A  21      11.285  -1.405 -10.986  1.00 98.81           C  
ATOM    159  NE1 TRP A  21      11.748  -4.916 -11.115  1.00 98.81           N  
ATOM    160  CH2 TRP A  21      13.696  -1.719 -10.761  1.00 98.81           C  
ATOM    161  CZ2 TRP A  21      13.534  -3.110 -10.869  1.00 98.81           C  
ATOM    162  CZ3 TRP A  21      12.575  -0.870 -10.815  1.00 98.81           C  
ATOM    163  N   ALA A  22       7.138  -4.103 -14.274  1.00 98.81           N  
ATOM    164  CA  ALA A  22       7.028  -4.976 -15.442  1.00 98.81           C  
ATOM    165  C   ALA A  22       7.273  -4.221 -16.760  1.00 98.81           C  
ATOM    166  CB  ALA A  22       5.655  -5.649 -15.439  1.00 98.81           C  
ATOM    167  O   ALA A  22       7.919  -4.770 -17.660  1.00 98.81           O  
ATOM    168  N   TRP A  23       6.812  -2.965 -16.862  1.00 98.69           N  
ATOM    169  CA  TRP A  23       7.149  -2.082 -17.982  1.00 98.69           C  
ATOM    170  C   TRP A  23       8.657  -1.841 -18.058  1.00 98.69           C  
ATOM    171  CB  TRP A  23       6.395  -0.747 -17.872  1.00 98.69           C  
ATOM    172  O   TRP A  23       9.258  -2.081 -19.103  1.00 98.69           O  
ATOM    173  CG  TRP A  23       6.843   0.273 -18.876  1.00 98.69           C  
ATOM    174  CD1 TRP A  23       6.436   0.320 -20.163  1.00 98.69           C  
ATOM    175  CD2 TRP A  23       7.884   1.296 -18.749  1.00 98.69           C  
ATOM    176  CE2 TRP A  23       8.097   1.873 -20.038  1.00 98.69           C  
ATOM    177  CE3 TRP A  23       8.713   1.759 -17.703  1.00 98.69           C  
ATOM    178  NE1 TRP A  23       7.158   1.278 -20.846  1.00 98.69           N  
ATOM    179  CH2 TRP A  23       9.915   3.245 -19.237  1.00 98.69           C  
ATOM    180  CZ2 TRP A  23       9.102   2.814 -20.293  1.00 98.69           C  
ATOM    181  CZ3 TRP A  23       9.707   2.729 -17.953  1.00 98.69           C  
ATOM    182  N   TYR A  24       9.285  -1.436 -16.951  1.00 98.75           N  
ATOM    183  CA  TYR A  24      10.722  -1.157 -16.918  1.00 98.75           C  
ATOM    184  C   TYR A  24      11.558  -2.382 -17.314  1.00 98.75           C  
ATOM    185  CB  TYR A  24      11.104  -0.671 -15.516  1.00 98.75           C  
ATOM    186  O   TYR A  24      12.440  -2.299 -18.170  1.00 98.75           O  
ATOM    187  CG  TYR A  24      12.586  -0.398 -15.354  1.00 98.75           C  
ATOM    188  CD1 TYR A  24      13.331  -1.079 -14.371  1.00 98.75           C  
ATOM    189  CD2 TYR A  24      13.214   0.560 -16.172  1.00 98.75           C  
ATOM    190  CE1 TYR A  24      14.699  -0.792 -14.197  1.00 98.75           C  
ATOM    191  CE2 TYR A  24      14.585   0.831 -16.013  1.00 98.75           C  
ATOM    192  OH  TYR A  24      16.638   0.472 -14.853  1.00 98.75           O  
ATOM    193  CZ  TYR A  24      15.329   0.159 -15.027  1.00 98.75           C  
ATOM    194  N   MET A  25      11.238  -3.548 -16.750  1.00 98.69           N  
ATOM    195  CA  MET A  25      11.909  -4.802 -17.083  1.00 98.69           C  
ATOM    196  C   MET A  25      11.783  -5.137 -18.571  1.00 98.69           C  
ATOM    197  CB  MET A  25      11.328  -5.945 -16.244  1.00 98.69           C  
ATOM    198  O   MET A  25      12.780  -5.469 -19.212  1.00 98.69           O  
ATOM    199  CG  MET A  25      11.709  -5.848 -14.765  1.00 98.69           C  
ATOM    200  SD  MET A  25      11.098  -7.244 -13.782  1.00 98.69           S  
ATOM    201  CE  MET A  25      12.337  -8.473 -14.255  1.00 98.69           C  
ATOM    202  N   THR A  26      10.580  -5.024 -19.132  1.00 98.50           N  
ATOM    203  CA  THR A  26      10.313  -5.438 -20.514  1.00 98.50           C  
ATOM    204  C   THR A  26      10.886  -4.453 -21.524  1.00 98.50           C  
ATOM    205  CB  THR A  26       8.810  -5.641 -20.741  1.00 98.50           C  
ATOM    206  O   THR A  26      11.636  -4.855 -22.411  1.00 98.50           O  
ATOM    207  CG2 THR A  26       8.493  -6.181 -22.133  1.00 98.50           C  
ATOM    208  OG1 THR A  26       8.337  -6.590 -19.811  1.00 98.50           O  
ATOM    209  N   GLU A  27      10.567  -3.170 -21.370  1.00 98.12           N  
ATOM    210  CA  GLU A  27      10.837  -2.139 -22.375  1.00 98.12           C  
ATOM    211  C   GLU A  27      12.235  -1.528 -22.249  1.00 98.12           C  
ATOM    212  CB  GLU A  27       9.765  -1.039 -22.277  1.00 98.12           C  
ATOM    213  O   GLU A  27      12.781  -1.040 -23.237  1.00 98.12           O  
ATOM    214  CG  GLU A  27       8.327  -1.545 -22.498  1.00 98.12           C  
ATOM    215  CD  GLU A  27       8.116  -2.249 -23.843  1.00 98.12           C  
ATOM    216  OE1 GLU A  27       7.302  -3.199 -23.873  1.00 98.12           O  
ATOM    217  OE2 GLU A  27       8.737  -1.815 -24.839  1.00 98.12           O  
ATOM    218  N   VAL A  28      12.837  -1.556 -21.054  1.00 98.19           N  
ATOM    219  CA  VAL A  28      14.148  -0.930 -20.810  1.00 98.19           C  
ATOM    220  C   VAL A  28      15.241  -1.968 -20.585  1.00 98.19           C  
ATOM    221  CB  VAL A  28      14.087   0.089 -19.657  1.00 98.19           C  
ATOM    222  O   VAL A  28      16.321  -1.851 -21.163  1.00 98.19           O  
ATOM    223  CG1 VAL A  28      15.403   0.871 -19.580  1.00 98.19           C  
ATOM    224  CG2 VAL A  28      12.933   1.088 -19.846  1.00 98.19           C  
ATOM    225  N   LEU A  29      14.978  -3.006 -19.785  1.00 97.69           N  
ATOM    226  CA  LEU A  29      15.981  -4.039 -19.484  1.00 97.69           C  
ATOM    227  C   LEU A  29      15.989  -5.205 -20.485  1.00 97.69           C  
ATOM    228  CB  LEU A  29      15.829  -4.538 -18.035  1.00 97.69           C  
ATOM    229  O   LEU A  29      16.876  -6.057 -20.417  1.00 97.69           O  
ATOM    230  CG  LEU A  29      15.862  -3.448 -16.948  1.00 97.69           C  
ATOM    231  CD1 LEU A  29      15.763  -4.117 -15.577  1.00 97.69           C  
ATOM    232  CD2 LEU A  29      17.157  -2.633 -16.994  1.00 97.69           C  
ATOM    233  N   GLY A  30      15.011  -5.279 -21.395  1.00 97.81           N  
ATOM    234  CA  GLY A  30      14.872  -6.392 -22.339  1.00 97.81           C  
ATOM    235  C   GLY A  30      14.569  -7.733 -21.659  1.00 97.81           C  
ATOM    236  O   GLY A  30      14.900  -8.793 -22.194  1.00 97.81           O  
ATOM    237  N   GLN A  31      13.971  -7.700 -20.467  1.00 97.94           N  
ATOM    238  CA  GLN A  31      13.583  -8.860 -19.670  1.00 97.94           C  
ATOM    239  C   GLN A  31      12.057  -9.016 -19.709  1.00 97.94           C  
ATOM    240  CB  GLN A  31      14.069  -8.692 -18.225  1.00 97.94           C  
ATOM    241  O   GLN A  31      11.360  -8.296 -18.998  1.00 97.94           O  
ATOM    242  CG  GLN A  31      15.598  -8.665 -18.108  1.00 97.94           C  
ATOM    243  CD  GLN A  31      16.066  -8.568 -16.661  1.00 97.94           C  
ATOM    244  NE2 GLN A  31      17.354  -8.462 -16.431  1.00 97.94           N  
ATOM    245  OE1 GLN A  31      15.303  -8.611 -15.713  1.00 97.94           O  
ATOM    246  N   PRO A  32      11.507  -9.958 -20.502  1.00 98.19           N  
ATOM    247  CA  PRO A  32      10.061 -10.092 -20.654  1.00 98.19           C  
ATOM    248  C   PRO A  32       9.359 -10.367 -19.321  1.00 98.19           C  
ATOM    249  CB  PRO A  32       9.852 -11.223 -21.670  1.00 98.19           C  
ATOM    250  O   PRO A  32       9.485 -11.466 -18.759  1.00 98.19           O  
ATOM    251  CG  PRO A  32      11.143 -11.205 -22.485  1.00 98.19           C  
ATOM    252  CD  PRO A  32      12.195 -10.821 -21.450  1.00 98.19           C  
ATOM    253  N   ALA A  33       8.578  -9.395 -18.857  1.00 98.69           N  
ATOM    254  CA  ALA A  33       7.835  -9.429 -17.607  1.00 98.69           C  
ATOM    255  C   ALA A  33       6.360  -9.058 -17.826  1.00 98.69           C  
ATOM    256  CB  ALA A  33       8.524  -8.501 -16.599  1.00 98.69           C  
ATOM    257  O   ALA A  33       6.012  -8.393 -18.799  1.00 98.69           O  
ATOM    258  N   LYS A  34       5.480  -9.493 -16.922  1.00 98.56           N  
ATOM    259  CA  LYS A  34       4.078  -9.066 -16.887  1.00 98.56           C  
ATOM    260  C   LYS A  34       3.636  -8.726 -15.462  1.00 98.56           C  
ATOM    261  CB  LYS A  34       3.142 -10.091 -17.554  1.00 98.56           C  
ATOM    262  O   LYS A  34       4.002  -9.466 -14.541  1.00 98.56           O  
ATOM    263  CG  LYS A  34       3.061 -11.480 -16.885  1.00 98.56           C  
ATOM    264  CD  LYS A  34       1.909 -12.299 -17.496  1.00 98.56           C  
ATOM    265  CE  LYS A  34       1.665 -13.623 -16.753  1.00 98.56           C  
ATOM    266  NZ  LYS A  34       0.359 -14.245 -17.135  1.00 98.56           N  
ATOM    267  N   PRO A  35       2.839  -7.661 -15.273  1.00 98.81           N  
ATOM    268  CA  PRO A  35       2.190  -7.411 -13.998  1.00 98.81           C  
ATOM    269  C   PRO A  35       1.056  -8.418 -13.791  1.00 98.81           C  
ATOM    270  CB  PRO A  35       1.676  -5.977 -14.090  1.00 98.81           C  
ATOM    271  O   PRO A  35       0.343  -8.766 -14.736  1.00 98.81           O  
ATOM    272  CG  PRO A  35       1.342  -5.808 -15.571  1.00 98.81           C  
ATOM    273  CD  PRO A  35       2.376  -6.694 -16.270  1.00 98.81           C  
ATOM    274  N   VAL A  36       0.882  -8.875 -12.558  1.00 98.75           N  
ATOM    275  CA  VAL A  36      -0.262  -9.678 -12.106  1.00 98.75           C  
ATOM    276  C   VAL A  36      -0.675  -9.211 -10.710  1.00 98.75           C  
ATOM    277  CB  VAL A  36       0.031 -11.196 -12.138  1.00 98.75           C  
ATOM    278  O   VAL A  36       0.133  -8.632  -9.986  1.00 98.75           O  
ATOM    279  CG1 VAL A  36       0.342 -11.708 -13.551  1.00 98.75           C  
ATOM    280  CG2 VAL A  36       1.188 -11.613 -11.227  1.00 98.75           C  
ATOM    281  N   LEU A  37      -1.927  -9.454 -10.330  1.00 98.56           N  
ATOM    282  CA  LEU A  37      -2.454  -9.145  -8.998  1.00 98.56           C  
ATOM    283  C   LEU A  37      -2.785 -10.432  -8.238  1.00 98.56           C  
ATOM    284  CB  LEU A  37      -3.684  -8.228  -9.105  1.00 98.56           C  
ATOM    285  O   LEU A  37      -3.083 -11.467  -8.836  1.00 98.56           O  
ATOM    286  CG  LEU A  37      -3.464  -6.869  -9.789  1.00 98.56           C  
ATOM    287  CD1 LEU A  37      -4.772  -6.080  -9.794  1.00 98.56           C  
ATOM    288  CD2 LEU A  37      -2.380  -6.021  -9.129  1.00 98.56           C  
ATOM    289  N   LEU A  38      -2.754 -10.356  -6.909  1.00 96.88           N  
ATOM    290  CA  LEU A  38      -3.091 -11.471  -6.015  1.00 96.88           C  
ATOM    291  C   LEU A  38      -4.503 -11.372  -5.418  1.00 96.88           C  
ATOM    292  CB  LEU A  38      -2.034 -11.540  -4.910  1.00 96.88           C  
ATOM    293  O   LEU A  38      -4.917 -12.246  -4.659  1.00 96.88           O  
ATOM    294  CG  LEU A  38      -0.596 -11.808  -5.366  1.00 96.88           C  
ATOM    295  CD1 LEU A  38       0.231 -12.045  -4.108  1.00 96.88           C  
ATOM    296  CD2 LEU A  38      -0.487 -13.014  -6.301  1.00 96.88           C  
ATOM    297  N   GLY A  39      -5.228 -10.312  -5.760  1.00 94.50           N  
ATOM    298  CA  GLY A  39      -6.580 -10.030  -5.305  1.00 94.50           C  
ATOM    299  C   GLY A  39      -7.209  -8.928  -6.148  1.00 94.50           C  
ATOM    300  O   GLY A  39      -6.576  -8.392  -7.061  1.00 94.50           O  
ATOM    301  N   GLU A  40      -8.465  -8.606  -5.854  1.00 94.25           N  
ATOM    302  CA  GLU A  40      -9.143  -7.495  -6.517  1.00 94.25           C  
ATOM    303  C   GLU A  40      -8.600  -6.161  -5.963  1.00 94.25           C  
ATOM    304  CB  GLU A  40     -10.667  -7.639  -6.354  1.00 94.25           C  
ATOM    305  O   GLU A  40      -8.519  -6.019  -4.739  1.00 94.25           O  
ATOM    306  CG  GLU A  40     -11.493  -6.748  -7.303  1.00 94.25           C  
ATOM    307  CD  GLU A  40     -11.301  -7.042  -8.805  1.00 94.25           C  
ATOM    308  OE1 GLU A  40     -11.597  -6.180  -9.664  1.00 94.25           O  
ATOM    309  OE2 GLU A  40     -10.828  -8.128  -9.196  1.00 94.25           O  
ATOM    310  N   PRO A  41      -8.201  -5.205  -6.825  1.00 93.00           N  
ATOM    311  CA  PRO A  41      -7.744  -3.889  -6.387  1.00 93.00           C  
ATOM    312  C   PRO A  41      -8.865  -3.130  -5.676  1.00 93.00           C  
ATOM    313  CB  PRO A  41      -7.257  -3.177  -7.652  1.00 93.00           C  
ATOM    314  O   PRO A  41     -10.037  -3.244  -6.043  1.00 93.00           O  
ATOM    315  CG  PRO A  41      -8.044  -3.843  -8.774  1.00 93.00           C  
ATOM    316  CD  PRO A  41      -8.206  -5.276  -8.279  1.00 93.00           C  
ATOM    317  N   ASN A  42      -8.502  -2.328  -4.674  1.00 90.12           N  
ATOM    318  CA  ASN A  42      -9.461  -1.450  -4.008  1.00 90.12           C  
ATOM    319  C   ASN A  42     -10.027  -0.377  -4.972  1.00 90.12           C  
ATOM    320  CB  ASN A  42      -8.841  -0.904  -2.702  1.00 90.12           C  
ATOM    321  O   ASN A  42      -9.573  -0.212  -6.109  1.00 90.12           O  
ATOM    322  CG  ASN A  42      -7.771   0.158  -2.894  1.00 90.12           C  
ATOM    323  ND2 ASN A  42      -6.997   0.461  -1.882  1.00 90.12           N  
ATOM    324  OD1 ASN A  42      -7.642   0.768  -3.933  1.00 90.12           O  
ATOM    325  N   THR A  43     -11.045   0.361  -4.527  1.00 91.94           N  
ATOM    326  CA  THR A  43     -11.742   1.357  -5.360  1.00 91.94           C  
ATOM    327  C   THR A  43     -10.831   2.500  -5.820  1.00 91.94           C  
ATOM    328  CB  THR A  43     -12.942   1.942  -4.607  1.00 91.94           C  
ATOM    329  O   THR A  43     -10.968   2.974  -6.949  1.00 91.94           O  
ATOM    330  CG2 THR A  43     -14.051   0.910  -4.406  1.00 91.94           C  
ATOM    331  OG1 THR A  43     -12.533   2.367  -3.330  1.00 91.94           O  
ATOM    332  N   GLU A  44      -9.858   2.900  -4.997  1.00 94.75           N  
ATOM    333  CA  GLU A  44      -8.838   3.893  -5.353  1.00 94.75           C  
ATOM    334  C   GLU A  44      -7.934   3.391  -6.486  1.00 94.75           C  
ATOM    335  CB  GLU A  44      -7.995   4.221  -4.115  1.00 94.75           C  
ATOM    336  O   GLU A  44      -7.779   4.057  -7.509  1.00 94.75           O  
ATOM    337  CG  GLU A  44      -7.054   5.406  -4.366  1.00 94.75           C  
ATOM    338  CD  GLU A  44      -6.149   5.662  -3.160  1.00 94.75           C  
ATOM    339  OE1 GLU A  44      -6.189   6.780  -2.607  1.00 94.75           O  
ATOM    340  OE2 GLU A  44      -5.393   4.735  -2.785  1.00 94.75           O  
ATOM    341  N   ALA A  45      -7.393   2.182  -6.353  1.00 96.50           N  
ATOM    342  CA  ALA A  45      -6.549   1.552  -7.355  1.00 96.50           C  
ATOM    343  C   ALA A  45      -7.319   1.328  -8.668  1.00 96.50           C  
ATOM    344  CB  ALA A  45      -6.021   0.248  -6.755  1.00 96.50           C  
ATOM    345  O   ALA A  45      -6.798   1.591  -9.754  1.00 96.50           O  
ATOM    346  N   ALA A  46      -8.591   0.926  -8.594  1.00 96.75           N  
ATOM    347  CA  ALA A  46      -9.466   0.819  -9.761  1.00 96.75           C  
ATOM    348  C   ALA A  46      -9.689   2.178 -10.453  1.00 96.75           C  
ATOM    349  CB  ALA A  46     -10.790   0.187  -9.320  1.00 96.75           C  
ATOM    350  O   ALA A  46      -9.665   2.256 -11.688  1.00 96.75           O  
ATOM    351  N   PHE A  47      -9.856   3.259  -9.681  1.00 97.75           N  
ATOM    352  CA  PHE A  47      -9.894   4.621 -10.214  1.00 97.75           C  
ATOM    353  C   PHE A  47      -8.583   4.980 -10.920  1.00 97.75           C  
ATOM    354  CB  PHE A  47     -10.240   5.627  -9.104  1.00 97.75           C  
ATOM    355  O   PHE A  47      -8.634   5.469 -12.046  1.00 97.75           O  
ATOM    356  CG  PHE A  47      -9.993   7.073  -9.494  1.00 97.75           C  
ATOM    357  CD1 PHE A  47      -8.733   7.661  -9.267  1.00 97.75           C  
ATOM    358  CD2 PHE A  47     -11.009   7.821 -10.114  1.00 97.75           C  
ATOM    359  CE1 PHE A  47      -8.484   8.981  -9.683  1.00 97.75           C  
ATOM    360  CE2 PHE A  47     -10.765   9.147 -10.515  1.00 97.75           C  
ATOM    361  CZ  PHE A  47      -9.499   9.723 -10.308  1.00 97.75           C  
ATOM    362  N   VAL A  48      -7.426   4.692 -10.317  1.00 98.62           N  
ATOM    363  CA  VAL A  48      -6.095   4.972 -10.889  1.00 98.62           C  
ATOM    364  C   VAL A  48      -5.902   4.249 -12.221  1.00 98.62           C  
ATOM    365  CB  VAL A  48      -4.993   4.601  -9.873  1.00 98.62           C  
ATOM    366  O   VAL A  48      -5.493   4.877 -13.200  1.00 98.62           O  
ATOM    367  CG1 VAL A  48      -3.568   4.616 -10.444  1.00 98.62           C  
ATOM    368  CG2 VAL A  48      -5.017   5.595  -8.706  1.00 98.62           C  
ATOM    369  N   LEU A  49      -6.258   2.962 -12.298  1.00 98.69           N  
ATOM    370  CA  LEU A  49      -6.195   2.192 -13.544  1.00 98.69           C  
ATOM    371  C   LEU A  49      -7.025   2.852 -14.650  1.00 98.69           C  
ATOM    372  CB  LEU A  49      -6.685   0.752 -13.303  1.00 98.69           C  
ATOM    373  O   LEU A  49      -6.535   3.069 -15.756  1.00 98.69           O  
ATOM    374  CG  LEU A  49      -5.762  -0.126 -12.442  1.00 98.69           C  
ATOM    375  CD1 LEU A  49      -6.450  -1.470 -12.193  1.00 98.69           C  
ATOM    376  CD2 LEU A  49      -4.416  -0.388 -13.113  1.00 98.69           C  
ATOM    377  N   LYS A  50      -8.267   3.235 -14.338  1.00 98.56           N  
ATOM    378  CA  LYS A  50      -9.166   3.897 -15.291  1.00 98.56           C  
ATOM    379  C   LYS A  50      -8.681   5.295 -15.681  1.00 98.56           C  
ATOM    380  CB  LYS A  50     -10.568   3.932 -14.676  1.00 98.56           C  
ATOM    381  O   LYS A  50      -8.750   5.652 -16.853  1.00 98.56           O  
ATOM    382  CG  LYS A  50     -11.604   4.555 -15.621  1.00 98.56           C  
ATOM    383  CD  LYS A  50     -12.971   4.571 -14.937  1.00 98.56           C  
ATOM    384  CE  LYS A  50     -14.002   5.262 -15.830  1.00 98.56           C  
ATOM    385  NZ  LYS A  50     -15.307   5.358 -15.132  1.00 98.56           N  
ATOM    386  N   HIS A  51      -8.224   6.090 -14.717  1.00 98.56           N  
ATOM    387  CA  HIS A  51      -7.787   7.470 -14.926  1.00 98.56           C  
ATOM    388  C   HIS A  51      -6.583   7.545 -15.872  1.00 98.56           C  
ATOM    389  CB  HIS A  51      -7.459   8.098 -13.561  1.00 98.56           C  
ATOM    390  O   HIS A  51      -6.515   8.435 -16.719  1.00 98.56           O  
ATOM    391  CG  HIS A  51      -7.061   9.549 -13.657  1.00 98.56           C  
ATOM    392  CD2 HIS A  51      -5.805  10.040 -13.882  1.00 98.56           C  
ATOM    393  ND1 HIS A  51      -7.903  10.631 -13.563  1.00 98.56           N  
ATOM    394  CE1 HIS A  51      -7.168  11.745 -13.726  1.00 98.56           C  
ATOM    395  NE2 HIS A  51      -5.880  11.436 -13.933  1.00 98.56           N  
ATOM    396  N   TRP A  52      -5.659   6.590 -15.756  1.00 98.50           N  
ATOM    397  CA  TRP A  52      -4.429   6.539 -16.547  1.00 98.50           C  
ATOM    398  C   TRP A  52      -4.489   5.613 -17.767  1.00 98.50           C  
ATOM    399  CB  TRP A  52      -3.269   6.204 -15.609  1.00 98.50           C  
ATOM    400  O   TRP A  52      -3.458   5.424 -18.414  1.00 98.50           O  
ATOM    401  CG  TRP A  52      -2.989   7.261 -14.591  1.00 98.50           C  
ATOM    402  CD1 TRP A  52      -3.081   7.105 -13.255  1.00 98.50           C  
ATOM    403  CD2 TRP A  52      -2.564   8.638 -14.803  1.00 98.50           C  
ATOM    404  CE2 TRP A  52      -2.404   9.259 -13.526  1.00 98.50           C  
ATOM    405  CE3 TRP A  52      -2.267   9.410 -15.948  1.00 98.50           C  
ATOM    406  NE1 TRP A  52      -2.723   8.274 -12.614  1.00 98.50           N  
ATOM    407  CH2 TRP A  52      -1.655  11.313 -14.552  1.00 98.50           C  
ATOM    408  CZ2 TRP A  52      -1.961  10.580 -13.395  1.00 98.50           C  
ATOM    409  CZ3 TRP A  52      -1.809  10.734 -15.823  1.00 98.50           C  
ATOM    410  N   ASP A  53      -5.667   5.069 -18.090  1.00 98.50           N  
ATOM    411  CA  ASP A  53      -5.882   4.103 -19.180  1.00 98.50           C  
ATOM    412  C   ASP A  53      -4.934   2.891 -19.097  1.00 98.50           C  
ATOM    413  CB  ASP A  53      -5.884   4.825 -20.538  1.00 98.50           C  
ATOM    414  O   ASP A  53      -4.326   2.448 -20.073  1.00 98.50           O  
ATOM    415  CG  ASP A  53      -6.457   3.972 -21.677  1.00 98.50           C  
ATOM    416  OD1 ASP A  53      -7.430   3.223 -21.420  1.00 98.50           O  
ATOM    417  OD2 ASP A  53      -5.985   4.150 -22.825  1.00 98.50           O  
ATOM    418  N   LEU A  54      -4.759   2.371 -17.881  1.00 98.56           N  
ATOM    419  CA  LEU A  54      -3.940   1.199 -17.607  1.00 98.56           C  
ATOM    420  C   LEU A  54      -4.826  -0.051 -17.580  1.00 98.56           C  
ATOM    421  CB  LEU A  54      -3.185   1.373 -16.284  1.00 98.56           C  
ATOM    422  O   LEU A  54      -5.827  -0.085 -16.855  1.00 98.56           O  
ATOM    423  CG  LEU A  54      -2.162   2.519 -16.293  1.00 98.56           C  
ATOM    424  CD1 LEU A  54      -1.661   2.749 -14.871  1.00 98.56           C  
ATOM    425  CD2 LEU A  54      -0.963   2.210 -17.196  1.00 98.56           C  
ATOM    426  N   PRO A  55      -4.470  -1.116 -18.319  1.00 98.00           N  
ATOM    427  CA  PRO A  55      -5.221  -2.358 -18.262  1.00 98.00           C  
ATOM    428  C   PRO A  55      -5.111  -2.969 -16.863  1.00 98.00           C  
ATOM    429  CB  PRO A  55      -4.610  -3.255 -19.342  1.00 98.00           C  
ATOM    430  O   PRO A  55      -4.012  -3.083 -16.316  1.00 98.00           O  
ATOM    431  CG  PRO A  55      -3.169  -2.753 -19.452  1.00 98.00           C  
ATOM    432  CD  PRO A  55      -3.293  -1.258 -19.166  1.00 98.00           C  
ATOM    433  N   LYS A  56      -6.244  -3.414 -16.303  1.00 98.44           N  
ATOM    434  CA  LYS A  56      -6.237  -4.183 -15.052  1.00 98.44           C  
ATOM    435  C   LYS A  56      -5.406  -5.458 -15.260  1.00 98.44           C  
ATOM    436  CB  LYS A  56      -7.667  -4.496 -14.566  1.00 98.44           C  
ATOM    437  O   LYS A  56      -5.758  -6.238 -16.152  1.00 98.44           O  
ATOM    438  CG  LYS A  56      -7.619  -5.128 -13.162  1.00 98.44           C  
ATOM    439  CD  LYS A  56      -8.981  -5.336 -12.480  1.00 98.44           C  
ATOM    440  CE  LYS A  56      -9.776  -6.530 -13.026  1.00 98.44           C  
ATOM    441  NZ  LYS A  56     -10.827  -6.957 -12.057  1.00 98.44           N  
ATOM    442  N   PRO A  57      -4.332  -5.691 -14.479  1.00 98.56           N  
ATOM    443  CA  PRO A  57      -3.545  -6.907 -14.622  1.00 98.56           C  
ATOM    444  C   PRO A  57      -4.370  -8.161 -14.308  1.00 98.56           C  
ATOM    445  CB  PRO A  57      -2.333  -6.752 -13.701  1.00 98.56           C  
ATOM    446  O   PRO A  57      -5.375  -8.119 -13.596  1.00 98.56           O  
ATOM    447  CG  PRO A  57      -2.259  -5.254 -13.409  1.00 98.56           C  
ATOM    448  CD  PRO A  57      -3.709  -4.795 -13.512  1.00 98.56           C  
ATOM    449  N   GLU A  58      -3.927  -9.295 -14.846  1.00 98.31           N  
ATOM    450  CA  GLU A  58      -4.518 -10.603 -14.557  1.00 98.31           C  
ATOM    451  C   GLU A  58      -4.432 -10.902 -13.053  1.00 98.31           C  
ATOM    452  CB  GLU A  58      -3.766 -11.664 -15.378  1.00 98.31           C  
ATOM    453  O   GLU A  58      -3.363 -10.770 -12.455  1.00 98.31           O  
ATOM    454  CG  GLU A  58      -4.268 -13.106 -15.197  1.00 98.31           C  
ATOM    455  CD  GLU A  58      -3.358 -14.154 -15.876  1.00 98.31           C  
ATOM    456  OE1 GLU A  58      -3.723 -15.347 -15.843  1.00 98.31           O  
ATOM    457  OE2 GLU A  58      -2.262 -13.809 -16.406  1.00 98.31           O  
ATOM    458  N   ILE A  59      -5.542 -11.341 -12.455  1.00 98.50           N  
ATOM    459  CA  ILE A  59      -5.559 -11.833 -11.076  1.00 98.50           C  
ATOM    460  C   ILE A  59      -5.227 -13.318 -11.095  1.00 98.50           C  
ATOM    461  CB  ILE A  59      -6.897 -11.548 -10.371  1.00 98.50           C  
ATOM    462  O   ILE A  59      -5.909 -14.107 -11.752  1.00 98.50           O  
ATOM    463  CG1 ILE A  59      -7.098 -10.025 -10.289  1.00 98.50           C  
ATOM    464  CG2 ILE A  59      -6.908 -12.157  -8.953  1.00 98.50           C  
ATOM    465  CD1 ILE A  59      -8.503  -9.614  -9.890  1.00 98.50           C  
ATOM    466  N   ILE A  60      -4.190 -13.698 -10.359  1.00 97.56           N  
ATOM    467  CA  ILE A  60      -3.722 -15.078 -10.262  1.00 97.56           C  
ATOM    468  C   ILE A  60      -4.001 -15.642  -8.869  1.00 97.56           C  
ATOM    469  CB  ILE A  60      -2.239 -15.198 -10.675  1.00 97.56           C  
ATOM    470  O   ILE A  60      -3.865 -14.955  -7.862  1.00 97.56           O  
ATOM    471  CG1 ILE A  60      -1.303 -14.366  -9.768  1.00 97.56           C  
ATOM    472  CG2 ILE A  60      -2.084 -14.804 -12.160  1.00 97.56           C  
ATOM    473  CD1 ILE A  60       0.182 -14.675  -9.961  1.00 97.56           C  
ATOM    474  N   ALA A  61      -4.347 -16.928  -8.804  1.00 92.31           N  
ATOM    475  CA  ALA A  61      -4.539 -17.623  -7.529  1.00 92.31           C  
ATOM    476  C   ALA A  61      -3.209 -18.017  -6.855  1.00 92.31           C  
ATOM    477  CB  ALA A  61      -5.431 -18.843  -7.785  1.00 92.31           C  
ATOM    478  O   ALA A  61      -3.169 -18.283  -5.656  1.00 92.31           O  
ATOM    479  N   GLY A  62      -2.115 -18.069  -7.622  1.00 94.62           N  
ATOM    480  CA  GLY A  62      -0.792 -18.398  -7.112  1.00 94.62           C  
ATOM    481  C   GLY A  62       0.275 -18.516  -8.194  1.00 94.62           C  
ATOM    482  O   GLY A  62       0.058 -18.156  -9.354  1.00 94.62           O  
ATOM    483  N   VAL A  63       1.441 -19.010  -7.784  1.00 95.81           N  
ATOM    484  CA  VAL A  63       2.643 -19.144  -8.618  1.00 95.81           C  
ATOM    485  C   VAL A  63       3.102 -20.596  -8.664  1.00 95.81           C  
ATOM    486  CB  VAL A  63       3.772 -18.207  -8.144  1.00 95.81           C  
ATOM    487  O   VAL A  63       2.968 -21.334  -7.685  1.00 95.81           O  
ATOM    488  CG1 VAL A  63       3.349 -16.743  -8.323  1.00 95.81           C  
ATOM    489  CG2 VAL A  63       4.176 -18.422  -6.678  1.00 95.81           C  
ATOM    490  N   GLU A  64       3.630 -21.022  -9.807  1.00 96.00           N  
ATOM    491  CA  GLU A  64       4.123 -22.392  -9.973  1.00 96.00           C  
ATOM    492  C   GLU A  64       5.539 -22.562  -9.403  1.00 96.00           C  
ATOM    493  CB  GLU A  64       4.054 -22.834 -11.441  1.00 96.00           C  
ATOM    494  O   GLU A  64       6.329 -21.620  -9.300  1.00 96.00           O  
ATOM    495  CG  GLU A  64       2.613 -22.912 -11.972  1.00 96.00           C  
ATOM    496  CD  GLU A  64       2.531 -23.461 -13.407  1.00 96.00           C  
ATOM    497  OE1 GLU A  64       1.402 -23.807 -13.821  1.00 96.00           O  
ATOM    498  OE2 GLU A  64       3.583 -23.552 -14.080  1.00 96.00           O  
ATOM    499  N   ALA A  65       5.900 -23.797  -9.047  1.00 96.69           N  
ATOM    500  CA  ALA A  65       7.251 -24.094  -8.587  1.00 96.69           C  
ATOM    501  C   ALA A  65       8.282 -23.810  -9.697  1.00 96.69           C  
ATOM    502  CB  ALA A  65       7.316 -25.543  -8.092  1.00 96.69           C  
ATOM    503  O   ALA A  65       8.171 -24.315 -10.811  1.00 96.69           O  
ATOM    504  N   GLY A  66       9.315 -23.030  -9.377  1.00 96.69           N  
ATOM    505  CA  GLY A  66      10.340 -22.583 -10.321  1.00 96.69           C  
ATOM    506  C   GLY A  66       9.902 -21.460 -11.264  1.00 96.69           C  
ATOM    507  O   GLY A  66      10.697 -21.053 -12.109  1.00 96.69           O  
ATOM    508  N   GLU A  67       8.678 -20.944 -11.135  1.00 97.38           N  
ATOM    509  CA  GLU A  67       8.246 -19.775 -11.894  1.00 97.38           C  
ATOM    510  C   GLU A  67       9.026 -18.533 -11.452  1.00 97.38           C  
ATOM    511  CB  GLU A  67       6.733 -19.582 -11.746  1.00 97.38           C  
ATOM    512  O   GLU A  67       9.181 -18.291 -10.257  1.00 97.38           O  
ATOM    513  CG  GLU A  67       6.235 -18.461 -12.659  1.00 97.38           C  
ATOM    514  CD  GLU A  67       4.714 -18.465 -12.807  1.00 97.38           C  
ATOM    515  OE1 GLU A  67       4.238 -18.126 -13.914  1.00 97.38           O  
ATOM    516  OE2 GLU A  67       3.969 -18.682 -11.821  1.00 97.38           O  
ATOM    517  N   LYS A  68       9.525 -17.747 -12.413  1.00 98.31           N  
ATOM    518  CA  LYS A  68      10.296 -16.536 -12.116  1.00 98.31           C  
ATOM    519  C   LYS A  68       9.393 -15.403 -11.664  1.00 98.31           C  
ATOM    520  CB  LYS A  68      11.154 -16.094 -13.300  1.00 98.31           C  
ATOM    521  O   LYS A  68       8.496 -15.007 -12.416  1.00 98.31           O  
ATOM    522  CG  LYS A  68      12.303 -17.076 -13.508  1.00 98.31           C  
ATOM    523  CD  LYS A  68      13.293 -16.544 -14.539  1.00 98.31           C  
ATOM    524  CE  LYS A  68      14.459 -17.529 -14.599  1.00 98.31           C  
ATOM    525  NZ  LYS A  68      15.583 -16.977 -15.388  1.00 98.31           N  
ATOM    526  N   VAL A  69       9.677 -14.853 -10.487  1.00 98.62           N  
ATOM    527  CA  VAL A  69       8.849 -13.811  -9.875  1.00 98.62           C  
ATOM    528  C   VAL A  69       9.673 -12.652  -9.322  1.00 98.62           C  
ATOM    529  CB  VAL A  69       7.896 -14.382  -8.806  1.00 98.62           C  
ATOM    530  O   VAL A  69      10.772 -12.842  -8.803  1.00 98.62           O  
ATOM    531  CG1 VAL A  69       7.016 -15.505  -9.372  1.00 98.62           C  
ATOM    532  CG2 VAL A  69       8.604 -14.934  -7.567  1.00 98.62           C  
ATOM    533  N   VAL A  70       9.113 -11.451  -9.401  1.00 98.81           N  
ATOM    534  CA  VAL A  70       9.567 -10.269  -8.664  1.00 98.81           C  
ATOM    535  C   VAL A  70       8.453  -9.861  -7.716  1.00 98.81           C  
ATOM    536  CB  VAL A  70       9.951  -9.114  -9.602  1.00 98.81           C  
ATOM    537  O   VAL A  70       7.301  -9.727  -8.132  1.00 98.81           O  
ATOM    538  CG1 VAL A  70      10.292  -7.838  -8.823  1.00 98.81           C  
ATOM    539  CG2 VAL A  70      11.162  -9.501 -10.457  1.00 98.81           C  
ATOM    540  N   ILE A  71       8.807  -9.676  -6.452  1.00 98.81           N  
ATOM    541  CA  ILE A  71       7.874  -9.249  -5.414  1.00 98.81           C  
ATOM    542  C   ILE A  71       8.094  -7.760  -5.181  1.00 98.81           C  
ATOM    543  CB  ILE A  71       8.041 -10.083  -4.130  1.00 98.81           C  
ATOM    544  O   ILE A  71       9.233  -7.308  -5.060  1.00 98.81           O  
ATOM    545  CG1 ILE A  71       8.019 -11.600  -4.445  1.00 98.81           C  
ATOM    546  CG2 ILE A  71       6.919  -9.710  -3.149  1.00 98.81           C  
ATOM    547  CD1 ILE A  71       8.274 -12.496  -3.232  1.00 98.81           C  
ATOM    548  N   VAL A  72       7.015  -6.993  -5.147  1.00 98.88           N  
ATOM    549  CA  VAL A  72       7.068  -5.556  -4.871  1.00 98.88           C  
ATOM    550  C   VAL A  72       6.141  -5.229  -3.711  1.00 98.88           C  
ATOM    551  CB  VAL A  72       6.798  -4.716  -6.131  1.00 98.88           C  
ATOM    552  O   VAL A  72       5.178  -5.952  -3.488  1.00 98.88           O  
ATOM    553  CG1 VAL A  72       7.820  -5.065  -7.228  1.00 98.88           C  
ATOM    554  CG2 VAL A  72       5.399  -4.926  -6.714  1.00 98.88           C  
ATOM    555  N   ASP A  73       6.444  -4.186  -2.948  1.00 98.38           N  
ATOM    556  CA  ASP A  73       5.562  -3.641  -1.906  1.00 98.38           C  
ATOM    557  C   ASP A  73       5.181  -4.610  -0.760  1.00 98.38           C  
ATOM    558  CB  ASP A  73       4.367  -2.980  -2.603  1.00 98.38           C  
ATOM    559  O   ASP A  73       4.307  -4.373   0.069  1.00 98.38           O  
ATOM    560  CG  ASP A  73       3.600  -2.087  -1.646  1.00 98.38           C  
ATOM    561  OD1 ASP A  73       4.295  -1.398  -0.865  1.00 98.38           O  
ATOM    562  OD2 ASP A  73       2.359  -2.160  -1.723  1.00 98.38           O  
ATOM    563  N   THR A  74       5.865  -5.747  -0.670  1.00 97.19           N  
ATOM    564  CA  THR A  74       5.844  -6.609   0.507  1.00 97.19           C  
ATOM    565  C   THR A  74       7.043  -7.547   0.485  1.00 97.19           C  
ATOM    566  CB  THR A  74       4.519  -7.395   0.627  1.00 97.19           C  
ATOM    567  O   THR A  74       7.553  -7.948  -0.562  1.00 97.19           O  
ATOM    568  CG2 THR A  74       4.307  -8.401  -0.504  1.00 97.19           C  
ATOM    569  OG1 THR A  74       4.480  -8.110   1.853  1.00 97.19           O  
ATOM    570  N   ASN A  75       7.466  -7.962   1.670  1.00 96.69           N  
ATOM    571  CA  ASN A  75       8.371  -9.086   1.875  1.00 96.69           C  
ATOM    572  C   ASN A  75       7.777 -10.115   2.854  1.00 96.69           C  
ATOM    573  CB  ASN A  75       9.746  -8.539   2.285  1.00 96.69           C  
ATOM    574  O   ASN A  75       8.449 -11.066   3.246  1.00 96.69           O  
ATOM    575  CG  ASN A  75       9.741  -7.966   3.686  1.00 96.69           C  
ATOM    576  ND2 ASN A  75       9.446  -6.709   3.879  1.00 96.69           N  
ATOM    577  OD1 ASN A  75       9.993  -8.657   4.652  1.00 96.69           O  
ATOM    578  N   ASN A  76       6.514  -9.939   3.256  1.00 94.94           N  
ATOM    579  CA  ASN A  76       5.844 -10.772   4.245  1.00 94.94           C  
ATOM    580  C   ASN A  76       5.224 -12.020   3.583  1.00 94.94           C  
ATOM    581  CB  ASN A  76       4.794  -9.902   4.954  1.00 94.94           C  
ATOM    582  O   ASN A  76       4.239 -11.889   2.854  1.00 94.94           O  
ATOM    583  CG  ASN A  76       4.016 -10.638   6.026  1.00 94.94           C  
ATOM    584  ND2 ASN A  76       3.045  -9.982   6.615  1.00 94.94           N  
ATOM    585  OD1 ASN A  76       4.251 -11.793   6.353  1.00 94.94           O  
ATOM    586  N   PRO A  77       5.700 -13.247   3.878  1.00 94.69           N  
ATOM    587  CA  PRO A  77       5.156 -14.471   3.280  1.00 94.69           C  
ATOM    588  C   PRO A  77       3.649 -14.661   3.484  1.00 94.69           C  
ATOM    589  CB  PRO A  77       5.918 -15.625   3.934  1.00 94.69           C  
ATOM    590  O   PRO A  77       2.988 -15.256   2.637  1.00 94.69           O  
ATOM    591  CG  PRO A  77       7.216 -14.992   4.412  1.00 94.69           C  
ATOM    592  CD  PRO A  77       6.825 -13.560   4.747  1.00 94.69           C  
ATOM    593  N   ALA A  78       3.085 -14.153   4.586  1.00 90.44           N  
ATOM    594  CA  ALA A  78       1.650 -14.262   4.857  1.00 90.44           C  
ATOM    595  C   ALA A  78       0.798 -13.494   3.825  1.00 90.44           C  
ATOM    596  CB  ALA A  78       1.398 -13.757   6.282  1.00 90.44           C  
ATOM    597  O   ALA A  78      -0.318 -13.901   3.486  1.00 90.44           O  
ATOM    598  N   GLU A  79       1.356 -12.415   3.278  1.00 92.06           N  
ATOM    599  CA  GLU A  79       0.734 -11.540   2.284  1.00 92.06           C  
ATOM    600  C   GLU A  79       0.940 -12.046   0.841  1.00 92.06           C  
ATOM    601  CB  GLU A  79       1.267 -10.110   2.501  1.00 92.06           C  
ATOM    602  O   GLU A  79       0.421 -11.441  -0.093  1.00 92.06           O  
ATOM    603  CG  GLU A  79       0.745  -9.482   3.814  1.00 92.06           C  
ATOM    604  CD  GLU A  79       1.419  -8.155   4.218  1.00 92.06           C  
ATOM    605  OE1 GLU A  79       1.095  -7.648   5.334  1.00 92.06           O  
ATOM    606  OE2 GLU A  79       2.355  -7.719   3.518  1.00 92.06           O  
ATOM    607  N   LEU A  80       1.636 -13.177   0.656  1.00 96.62           N  
ATOM    608  CA  LEU A  80       2.035 -13.750  -0.637  1.00 96.62           C  
ATOM    609  C   LEU A  80       1.383 -15.122  -0.890  1.00 96.62           C  
ATOM    610  CB  LEU A  80       3.571 -13.849  -0.659  1.00 96.62           C  
ATOM    611  O   LEU A  80       0.886 -15.747   0.054  1.00 96.62           O  
ATOM    612  CG  LEU A  80       4.265 -12.475  -0.649  1.00 96.62           C  
ATOM    613  CD1 LEU A  80       5.746 -12.645  -0.320  1.00 96.62           C  
ATOM    614  CD2 LEU A  80       4.153 -11.799  -2.010  1.00 96.62           C  
ATOM    615  N   PRO A  81       1.328 -15.618  -2.144  1.00 95.38           N  
ATOM    616  CA  PRO A  81       0.630 -16.858  -2.461  1.00 95.38           C  
ATOM    617  C   PRO A  81       1.206 -18.062  -1.728  1.00 95.38           C  
ATOM    618  CB  PRO A  81       0.732 -17.046  -3.974  1.00 95.38           C  
ATOM    619  O   PRO A  81       2.393 -18.112  -1.392  1.00 95.38           O  
ATOM    620  CG  PRO A  81       0.975 -15.628  -4.475  1.00 95.38           C  
ATOM    621  CD  PRO A  81       1.858 -15.049  -3.372  1.00 95.38           C  
ATOM    622  N   GLU A  82       0.364 -19.071  -1.520  1.00 93.06           N  
ATOM    623  CA  GLU A  82       0.834 -20.328  -0.956  1.00 93.06           C  
ATOM    624  C   GLU A  82       1.941 -20.924  -1.837  1.00 93.06           C  
ATOM    625  CB  GLU A  82      -0.330 -21.304  -0.767  1.00 93.06           C  
ATOM    626  O   GLU A  82       1.858 -20.933  -3.064  1.00 93.06           O  
ATOM    627  CG  GLU A  82       0.114 -22.495   0.097  1.00 93.06           C  
ATOM    628  CD  GLU A  82      -0.976 -23.552   0.302  1.00 93.06           C  
ATOM    629  OE1 GLU A  82      -0.607 -24.621   0.838  1.00 93.06           O  
ATOM    630  OE2 GLU A  82      -2.135 -23.306  -0.095  1.00 93.06           O  
ATOM    631  N   GLY A  83       3.007 -21.411  -1.201  1.00 91.75           N  
ATOM    632  CA  GLY A  83       4.133 -21.993  -1.919  1.00 91.75           C  
ATOM    633  C   GLY A  83       5.070 -20.978  -2.576  1.00 91.75           C  
ATOM    634  O   GLY A  83       5.893 -21.409  -3.379  1.00 91.75           O  
ATOM    635  N   ILE A  84       5.023 -19.687  -2.217  1.00 96.88           N  
ATOM    636  CA  ILE A  84       5.929 -18.654  -2.756  1.00 96.88           C  
ATOM    637  C   ILE A  84       7.419 -19.049  -2.703  1.00 96.88           C  
ATOM    638  CB  ILE A  84       5.660 -17.292  -2.071  1.00 96.88           C  
ATOM    639  O   ILE A  84       8.139 -18.833  -3.670  1.00 96.88           O  
ATOM    640  CG1 ILE A  84       6.433 -16.124  -2.716  1.00 96.88           C  
ATOM    641  CG2 ILE A  84       5.955 -17.312  -0.558  1.00 96.88           C  
ATOM    642  CD1 ILE A  84       6.134 -15.922  -4.205  1.00 96.88           C  
ATOM    643  N   ASN A  85       7.868 -19.752  -1.656  1.00 96.81           N  
ATOM    644  CA  ASN A  85       9.252 -20.250  -1.537  1.00 96.81           C  
ATOM    645  C   ASN A  85       9.629 -21.346  -2.553  1.00 96.81           C  
ATOM    646  CB  ASN A  85       9.482 -20.754  -0.099  1.00 96.81           C  
ATOM    647  O   ASN A  85      10.792 -21.722  -2.668  1.00 96.81           O  
ATOM    648  CG  ASN A  85       9.558 -19.627   0.910  1.00 96.81           C  
ATOM    649  ND2 ASN A  85       9.365 -19.912   2.175  1.00 96.81           N  
ATOM    650  OD1 ASN A  85       9.781 -18.481   0.575  1.00 96.81           O  
ATOM    651  N   LYS A  86       8.657 -21.906  -3.280  1.00 96.69           N  
ATOM    652  CA  LYS A  86       8.912 -22.847  -4.379  1.00 96.69           C  
ATOM    653  C   LYS A  86       9.143 -22.120  -5.704  1.00 96.69           C  
ATOM    654  CB  LYS A  86       7.770 -23.868  -4.501  1.00 96.69           C  
ATOM    655  O   LYS A  86       9.660 -22.753  -6.627  1.00 96.69           O  
ATOM    656  CG  LYS A  86       7.569 -24.703  -3.226  1.00 96.69           C  
ATOM    657  CD  LYS A  86       6.375 -25.650  -3.393  1.00 96.69           C  
ATOM    658  CE  LYS A  86       6.147 -26.453  -2.107  1.00 96.69           C  
ATOM    659  NZ  LYS A  86       4.869 -27.210  -2.161  1.00 96.69           N  
ATOM    660  N   ALA A  87       8.762 -20.847  -5.817  1.00 97.56           N  
ATOM    661  CA  ALA A  87       9.022 -20.019  -6.989  1.00 97.56           C  
ATOM    662  C   ALA A  87      10.516 -19.666  -7.101  1.00 97.56           C  
ATOM    663  CB  ALA A  87       8.130 -18.772  -6.927  1.00 97.56           C  
ATOM    664  O   ALA A  87      11.291 -19.802  -6.154  1.00 97.56           O  
ATOM    665  N   ASP A  88      10.933 -19.225  -8.282  1.00 97.88           N  
ATOM    666  CA  ASP A  88      12.248 -18.629  -8.516  1.00 97.88           C  
ATOM    667  C   ASP A  88      12.139 -17.113  -8.289  1.00 97.88           C  
ATOM    668  CB  ASP A  88      12.739 -19.036  -9.919  1.00 97.88           C  
ATOM    669  O   ASP A  88      11.944 -16.339  -9.227  1.00 97.88           O  
ATOM    670  CG  ASP A  88      14.196 -18.648 -10.209  1.00 97.88           C  
ATOM    671  OD1 ASP A  88      14.974 -18.568  -9.235  1.00 97.88           O  
ATOM    672  OD2 ASP A  88      14.561 -18.573 -11.411  1.00 97.88           O  
ATOM    673  N   ILE A  89      12.160 -16.687  -7.021  1.00 98.44           N  
ATOM    674  CA  ILE A  89      12.141 -15.260  -6.663  1.00 98.44           C  
ATOM    675  C   ILE A  89      13.444 -14.641  -7.165  1.00 98.44           C  
ATOM    676  CB  ILE A  89      11.963 -15.038  -5.140  1.00 98.44           C  
ATOM    677  O   ILE A  89      14.514 -15.093  -6.778  1.00 98.44           O  
ATOM    678  CG1 ILE A  89      10.721 -15.779  -4.583  1.00 98.44           C  
ATOM    679  CG2 ILE A  89      11.870 -13.528  -4.838  1.00 98.44           C  
ATOM    680  CD1 ILE A  89      10.636 -15.783  -3.051  1.00 98.44           C  
ATOM    681  N   THR A  90      13.367 -13.626  -8.025  1.00 98.25           N  
ATOM    682  CA  THR A  90      14.548 -12.984  -8.625  1.00 98.25           C  
ATOM    683  C   THR A  90      14.840 -11.601  -8.056  1.00 98.25           C  
ATOM    684  CB  THR A  90      14.437 -12.897 -10.155  1.00 98.25           C  
ATOM    685  O   THR A  90      15.994 -11.176  -8.092  1.00 98.25           O  
ATOM    686  CG2 THR A  90      14.334 -14.273 -10.812  1.00 98.25           C  
ATOM    687  OG1 THR A  90      13.304 -12.170 -10.578  1.00 98.25           O  
ATOM    688  N   ALA A  91      13.821 -10.897  -7.550  1.00 98.62           N  
ATOM    689  CA  ALA A  91      14.003  -9.616  -6.876  1.00 98.62           C  
ATOM    690  C   ALA A  91      12.883  -9.299  -5.869  1.00 98.62           C  
ATOM    691  CB  ALA A  91      14.148  -8.489  -7.910  1.00 98.62           C  
ATOM    692  O   ALA A  91      11.759  -9.789  -6.020  1.00 98.62           O  
ATOM    693  N   ILE A  92      13.199  -8.458  -4.879  1.00 98.75           N  
ATOM    694  CA  ILE A  92      12.251  -7.855  -3.929  1.00 98.75           C  
ATOM    695  C   ILE A  92      12.499  -6.339  -3.856  1.00 98.75           C  
ATOM    696  CB  ILE A  92      12.333  -8.517  -2.532  1.00 98.75           C  
ATOM    697  O   ILE A  92      13.626  -5.920  -3.585  1.00 98.75           O  
ATOM    698  CG1 ILE A  92      12.090 -10.044  -2.622  1.00 98.75           C  
ATOM    699  CG2 ILE A  92      11.324  -7.858  -1.567  1.00 98.75           C  
ATOM    700  CD1 ILE A  92      12.235 -10.794  -1.294  1.00 98.75           C  
ATOM    701  N   ILE A  93      11.465  -5.520  -4.067  1.00 98.88           N  
ATOM    702  CA  ILE A  93      11.525  -4.051  -3.931  1.00 98.88           C  
ATOM    703  C   ILE A  93      10.425  -3.614  -2.976  1.00 98.88           C  
ATOM    704  CB  ILE A  93      11.379  -3.323  -5.286  1.00 98.88           C  
ATOM    705  O   ILE A  93       9.253  -3.793  -3.283  1.00 98.88           O  
ATOM    706  CG1 ILE A  93      12.388  -3.867  -6.318  1.00 98.88           C  
ATOM    707  CG2 ILE A  93      11.589  -1.806  -5.096  1.00 98.88           C  
ATOM    708  CD1 ILE A  93      12.163  -3.330  -7.729  1.00 98.88           C  
ATOM    709  N   ASP A  94      10.780  -3.073  -1.818  1.00 98.62           N  
ATOM    710  CA  ASP A  94       9.804  -2.857  -0.749  1.00 98.62           C  
ATOM    711  C   ASP A  94      10.208  -1.694   0.169  1.00 98.62           C  
ATOM    712  CB  ASP A  94       9.652  -4.195   0.001  1.00 98.62           C  
ATOM    713  O   ASP A  94      11.373  -1.302   0.255  1.00 98.62           O  
ATOM    714  CG  ASP A  94       8.526  -4.246   1.028  1.00 98.62           C  
ATOM    715  OD1 ASP A  94       7.671  -3.339   1.071  1.00 98.62           O  
ATOM    716  OD2 ASP A  94       8.560  -5.186   1.847  1.00 98.62           O  
ATOM    717  N   HIS A  95       9.243  -1.139   0.882  1.00 97.94           N  
ATOM    718  CA  HIS A  95       9.425  -0.080   1.872  1.00 97.94           C  
ATOM    719  C   HIS A  95       8.967  -0.496   3.285  1.00 97.94           C  
ATOM    720  CB  HIS A  95       8.735   1.177   1.345  1.00 97.94           C  
ATOM    721  O   HIS A  95       9.126   0.245   4.262  1.00 97.94           O  
ATOM    722  CG  HIS A  95       7.244   1.163   1.529  1.00 97.94           C  
ATOM    723  CD2 HIS A  95       6.352   0.184   1.171  1.00 97.94           C  
ATOM    724  ND1 HIS A  95       6.524   2.169   2.121  1.00 97.94           N  
ATOM    725  CE1 HIS A  95       5.227   1.822   2.093  1.00 97.94           C  
ATOM    726  NE2 HIS A  95       5.096   0.590   1.610  1.00 97.94           N  
ATOM    727  N   HIS A  96       8.440  -1.713   3.429  1.00 94.25           N  
ATOM    728  CA  HIS A  96       8.007  -2.271   4.699  1.00 94.25           C  
ATOM    729  C   HIS A  96       9.163  -2.715   5.602  1.00 94.25           C  
ATOM    730  CB  HIS A  96       7.030  -3.420   4.427  1.00 94.25           C  
ATOM    731  O   HIS A  96      10.320  -2.870   5.208  1.00 94.25           O  
ATOM    732  CG  HIS A  96       5.728  -2.925   3.872  1.00 94.25           C  
ATOM    733  CD2 HIS A  96       4.704  -2.446   4.624  1.00 94.25           C  
ATOM    734  ND1 HIS A  96       5.353  -2.793   2.558  1.00 94.25           N  
ATOM    735  CE1 HIS A  96       4.125  -2.237   2.524  1.00 94.25           C  
ATOM    736  NE2 HIS A  96       3.675  -2.026   3.794  1.00 94.25           N  
ATOM    737  N   LYS A  97       8.827  -2.976   6.872  1.00 91.81           N  
ATOM    738  CA  LYS A  97       9.739  -3.677   7.781  1.00 91.81           C  
ATOM    739  C   LYS A  97      10.111  -5.039   7.188  1.00 91.81           C  
ATOM    740  CB  LYS A  97       9.143  -3.811   9.195  1.00 91.81           C  
ATOM    741  O   LYS A  97       9.260  -5.721   6.619  1.00 91.81           O  
ATOM    742  CG  LYS A  97       7.957  -4.791   9.275  1.00 91.81           C  
ATOM    743  CD  LYS A  97       7.441  -4.954  10.707  1.00 91.81           C  
ATOM    744  CE  LYS A  97       6.346  -6.027  10.712  1.00 91.81           C  
ATOM    745  NZ  LYS A  97       5.876  -6.336  12.087  1.00 91.81           N  
ATOM    746  N   LEU A  98      11.348  -5.466   7.408  1.00 93.25           N  
ATOM    747  CA  LEU A  98      11.778  -6.808   7.039  1.00 93.25           C  
ATOM    748  C   LEU A  98      11.089  -7.857   7.931  1.00 93.25           C  
ATOM    749  CB  LEU A  98      13.312  -6.865   7.106  1.00 93.25           C  
ATOM    750  O   LEU A  98      11.078  -7.739   9.159  1.00 93.25           O  
ATOM    751  CG  LEU A  98      13.917  -8.186   6.601  1.00 93.25           C  
ATOM    752  CD1 LEU A  98      13.662  -8.424   5.113  1.00 93.25           C  
ATOM    753  CD2 LEU A  98      15.430  -8.155   6.822  1.00 93.25           C  
ATOM    754  N   VAL A  99      10.524  -8.883   7.305  1.00 90.25           N  
ATOM    755  CA  VAL A  99       9.825 -10.022   7.899  1.00 90.25           C  
ATOM    756  C   VAL A  99      10.512 -11.303   7.423  1.00 90.25           C  
ATOM    757  CB  VAL A  99       8.327 -10.014   7.520  1.00 90.25           C  
ATOM    758  O   VAL A  99      10.814 -11.472   6.247  1.00 90.25           O  
ATOM    759  CG1 VAL A  99       7.582 -11.200   8.149  1.00 90.25           C  
ATOM    760  CG2 VAL A  99       7.631  -8.736   8.012  1.00 90.25           C  
ATOM    761  N   GLY A 100      10.795 -12.215   8.354  1.00 91.38           N  
ATOM    762  CA  GLY A 100      11.413 -13.499   8.023  1.00 91.38           C  
ATOM    763  C   GLY A 100      10.423 -14.488   7.401  1.00 91.38           C  
ATOM    764  O   GLY A 100       9.237 -14.473   7.724  1.00 91.38           O  
ATOM    765  N   GLY A 101      10.932 -15.396   6.564  1.00 93.94           N  
ATOM    766  CA  GLY A 101      10.193 -16.567   6.075  1.00 93.94           C  
ATOM    767  C   GLY A 101      10.211 -16.766   4.558  1.00 93.94           C  
ATOM    768  O   GLY A 101       9.774 -17.819   4.095  1.00 93.94           O  
ATOM    769  N   LEU A 102      10.742 -15.807   3.794  1.00 96.81           N  
ATOM    770  CA  LEU A 102      11.111 -16.037   2.398  1.00 96.81           C  
ATOM    771  C   LEU A 102      12.471 -16.741   2.321  1.00 96.81           C  
ATOM    772  CB  LEU A 102      11.090 -14.730   1.586  1.00 96.81           C  
ATOM    773  O   LEU A 102      13.419 -16.348   3.002  1.00 96.81           O  
ATOM    774  CG  LEU A 102       9.702 -14.074   1.452  1.00 96.81           C  
ATOM    775  CD1 LEU A 102       9.809 -12.791   0.633  1.00 96.81           C  
ATOM    776  CD2 LEU A 102       8.680 -14.989   0.765  1.00 96.81           C  
ATOM    777  N   GLU A 103      12.561 -17.770   1.484  1.00 94.94           N  
ATOM    778  CA  GLU A 103      13.785 -18.530   1.216  1.00 94.94           C  
ATOM    779  C   GLU A 103      13.996 -18.634  -0.296  1.00 94.94           C  
ATOM    780  CB  GLU A 103      13.712 -19.914   1.885  1.00 94.94           C  
ATOM    781  O   GLU A 103      13.066 -18.942  -1.043  1.00 94.94           O  
ATOM    782  CG  GLU A 103      15.040 -20.689   1.786  1.00 94.94           C  
ATOM    783  CD  GLU A 103      15.011 -22.064   2.481  1.00 94.94           C  
ATOM    784  OE1 GLU A 103      15.997 -22.816   2.305  1.00 94.94           O  
ATOM    785  OE2 GLU A 103      14.014 -22.374   3.175  1.00 94.94           O  
ATOM    786  N   THR A 104      15.221 -18.374  -0.754  1.00 96.00           N  
ATOM    787  CA  THR A 104      15.586 -18.382  -2.175  1.00 96.00           C  
ATOM    788  C   THR A 104      16.684 -19.408  -2.443  1.00 96.00           C  
ATOM    789  CB  THR A 104      16.012 -16.987  -2.662  1.00 96.00           C  
ATOM    790  O   THR A 104      17.531 -19.682  -1.596  1.00 96.00           O  
ATOM    791  CG2 THR A 104      14.925 -15.945  -2.415  1.00 96.00           C  
ATOM    792  OG1 THR A 104      17.174 -16.555  -1.993  1.00 96.00           O  
ATOM    793  N   LYS A 105      16.712 -19.974  -3.657  1.00 90.06           N  
ATOM    794  CA  LYS A 105      17.724 -20.980  -4.049  1.00 90.06           C  
ATOM    795  C   LYS A 105      19.148 -20.421  -4.118  1.00 90.06           C  
ATOM    796  CB  LYS A 105      17.357 -21.586  -5.409  1.00 90.06           C  
ATOM    797  O   LYS A 105      20.112 -21.182  -4.073  1.00 90.06           O  
ATOM    798  CG  LYS A 105      16.088 -22.441  -5.343  1.00 90.06           C  
ATOM    799  CD  LYS A 105      15.760 -22.973  -6.739  1.00 90.06           C  
ATOM    800  CE  LYS A 105      14.461 -23.777  -6.683  1.00 90.06           C  
ATOM    801  NZ  LYS A 105      13.966 -24.079  -8.047  1.00 90.06           N  
ATOM    802  N   GLY A 106      19.277 -19.110  -4.283  1.00 93.94           N  
ATOM    803  CA  GLY A 106      20.542 -18.397  -4.371  1.00 93.94           C  
ATOM    804  C   GLY A 106      20.352 -16.903  -4.110  1.00 93.94           C  
ATOM    805  O   GLY A 106      19.245 -16.481  -3.766  1.00 93.94           O  
ATOM    806  N   PRO A 107      21.420 -16.104  -4.261  1.00 97.38           N  
ATOM    807  CA  PRO A 107      21.351 -14.654  -4.120  1.00 97.38           C  
ATOM    808  C   PRO A 107      20.378 -14.024  -5.123  1.00 97.38           C  
ATOM    809  CB  PRO A 107      22.784 -14.148  -4.330  1.00 97.38           C  
ATOM    810  O   PRO A 107      20.333 -14.434  -6.283  1.00 97.38           O  
ATOM    811  CG  PRO A 107      23.649 -15.369  -4.018  1.00 97.38           C  
ATOM    812  CD  PRO A 107      22.788 -16.527  -4.512  1.00 97.38           C  
ATOM    813  N   ILE A 108      19.640 -13.013  -4.670  1.00 97.75           N  
ATOM    814  CA  ILE A 108      18.662 -12.244  -5.452  1.00 97.75           C  
ATOM    815  C   ILE A 108      18.891 -10.744  -5.224  1.00 97.75           C  
ATOM    816  CB  ILE A 108      17.216 -12.660  -5.097  1.00 97.75           C  
ATOM    817  O   ILE A 108      19.599 -10.373  -4.284  1.00 97.75           O  
ATOM    818  CG1 ILE A 108      16.823 -12.404  -3.627  1.00 97.75           C  
ATOM    819  CG2 ILE A 108      17.002 -14.145  -5.411  1.00 97.75           C  
ATOM    820  CD1 ILE A 108      15.313 -12.180  -3.465  1.00 97.75           C  
ATOM    821  N   ASP A 109      18.294  -9.885  -6.051  1.00 98.06           N  
ATOM    822  CA  ASP A 109      18.295  -8.440  -5.790  1.00 98.06           C  
ATOM    823  C   ASP A 109      17.248  -8.102  -4.720  1.00 98.06           C  
ATOM    824  CB  ASP A 109      18.066  -7.651  -7.085  1.00 98.06           C  
ATOM    825  O   ASP A 109      16.087  -8.491  -4.832  1.00 98.06           O  
ATOM    826  CG  ASP A 109      18.428  -6.172  -6.900  1.00 98.06           C  
ATOM    827  OD1 ASP A 109      17.734  -5.483  -6.117  1.00 98.06           O  
ATOM    828  OD2 ASP A 109      19.436  -5.758  -7.514  1.00 98.06           O  
ATOM    829  N   ILE A 110      17.650  -7.411  -3.656  1.00 98.31           N  
ATOM    830  CA  ILE A 110      16.720  -6.941  -2.628  1.00 98.31           C  
ATOM    831  C   ILE A 110      17.013  -5.474  -2.368  1.00 98.31           C  
ATOM    832  CB  ILE A 110      16.780  -7.783  -1.332  1.00 98.31           C  
ATOM    833  O   ILE A 110      18.085  -5.124  -1.869  1.00 98.31           O  
ATOM    834  CG1 ILE A 110      16.494  -9.269  -1.630  1.00 98.31           C  
ATOM    835  CG2 ILE A 110      15.790  -7.220  -0.295  1.00 98.31           C  
ATOM    836  CD1 ILE A 110      16.518 -10.194  -0.407  1.00 98.31           C  
ATOM    837  N   THR A 111      16.029  -4.624  -2.641  1.00 98.56           N  
ATOM    838  CA  THR A 111      16.072  -3.207  -2.297  1.00 98.56           C  
ATOM    839  C   THR A 111      14.953  -2.897  -1.316  1.00 98.56           C  
ATOM    840  CB  THR A 111      15.996  -2.325  -3.549  1.00 98.56           C  
ATOM    841  O   THR A 111      13.784  -2.872  -1.687  1.00 98.56           O  
ATOM    842  CG2 THR A 111      16.086  -0.843  -3.175  1.00 98.56           C  
ATOM    843  OG1 THR A 111      17.115  -2.557  -4.375  1.00 98.56           O  
ATOM    844  N   ILE A 112      15.328  -2.617  -0.064  1.00 98.06           N  
ATOM    845  CA  ILE A 112      14.400  -2.139   0.962  1.00 98.06           C  
ATOM    846  C   ILE A 112      14.870  -0.781   1.466  1.00 98.06           C  
ATOM    847  CB  ILE A 112      14.171  -3.164   2.094  1.00 98.06           C  
ATOM    848  O   ILE A 112      16.016  -0.649   1.906  1.00 98.06           O  
ATOM    849  CG1 ILE A 112      13.684  -4.507   1.505  1.00 98.06           C  
ATOM    850  CG2 ILE A 112      13.144  -2.616   3.107  1.00 98.06           C  
ATOM    851  CD1 ILE A 112      13.510  -5.629   2.533  1.00 98.06           C  
ATOM    852  N   ARG A 113      14.012   0.241   1.390  1.00 98.25           N  
ATOM    853  CA  ARG A 113      14.344   1.606   1.835  1.00 98.25           C  
ATOM    854  C   ARG A 113      13.232   2.176   2.715  1.00 98.25           C  
ATOM    855  CB  ARG A 113      14.612   2.538   0.643  1.00 98.25           C  
ATOM    856  O   ARG A 113      12.068   1.966   2.403  1.00 98.25           O  
ATOM    857  CG  ARG A 113      15.746   2.045  -0.267  1.00 98.25           C  
ATOM    858  CD  ARG A 113      16.031   3.066  -1.374  1.00 98.25           C  
ATOM    859  NE  ARG A 113      16.974   2.527  -2.370  1.00 98.25           N  
ATOM    860  NH1 ARG A 113      16.842   4.262  -3.887  1.00 98.25           N  
ATOM    861  NH2 ARG A 113      18.050   2.450  -4.367  1.00 98.25           N  
ATOM    862  CZ  ARG A 113      17.282   3.087  -3.527  1.00 98.25           C  
ATOM    863  N   PRO A 114      13.561   2.937   3.775  1.00 96.62           N  
ATOM    864  CA  PRO A 114      12.571   3.554   4.658  1.00 96.62           C  
ATOM    865  C   PRO A 114      11.963   4.819   4.020  1.00 96.62           C  
ATOM    866  CB  PRO A 114      13.339   3.812   5.959  1.00 96.62           C  
ATOM    867  O   PRO A 114      12.105   5.920   4.551  1.00 96.62           O  
ATOM    868  CG  PRO A 114      14.736   4.167   5.451  1.00 96.62           C  
ATOM    869  CD  PRO A 114      14.907   3.235   4.252  1.00 96.62           C  
ATOM    870  N   LEU A 115      11.338   4.656   2.856  1.00 97.81           N  
ATOM    871  CA  LEU A 115      10.560   5.673   2.147  1.00 97.81           C  
ATOM    872  C   LEU A 115       9.064   5.400   2.327  1.00 97.81           C  
ATOM    873  CB  LEU A 115      10.969   5.698   0.663  1.00 97.81           C  
ATOM    874  O   LEU A 115       8.670   4.346   2.833  1.00 97.81           O  
ATOM    875  CG  LEU A 115      12.418   6.153   0.415  1.00 97.81           C  
ATOM    876  CD1 LEU A 115      12.730   6.067  -1.075  1.00 97.81           C  
ATOM    877  CD2 LEU A 115      12.667   7.594   0.861  1.00 97.81           C  
ATOM    878  N   ALA A 116       8.219   6.357   1.956  1.00 96.75           N  
ATOM    879  CA  ALA A 116       6.785   6.200   2.144  1.00 96.75           C  
ATOM    880  C   ALA A 116       6.144   5.249   1.139  1.00 96.75           C  
ATOM    881  CB  ALA A 116       6.114   7.564   2.092  1.00 96.75           C  
ATOM    882  O   ALA A 116       5.138   4.670   1.513  1.00 96.75           O  
ATOM    883  N   CYS A 117       6.722   5.084  -0.055  1.00 98.62           N  
ATOM    884  CA  CYS A 117       6.125   4.330  -1.158  1.00 98.62           C  
ATOM    885  C   CYS A 117       7.172   3.516  -1.937  1.00 98.62           C  
ATOM    886  CB  CYS A 117       5.417   5.357  -2.051  1.00 98.62           C  
ATOM    887  O   CYS A 117       8.294   3.991  -2.182  1.00 98.62           O  
ATOM    888  SG  CYS A 117       4.564   4.540  -3.416  1.00 98.62           S  
ATOM    889  N   THR A 118       6.806   2.313  -2.378  1.00 98.88           N  
ATOM    890  CA  THR A 118       7.636   1.444  -3.224  1.00 98.88           C  
ATOM    891  C   THR A 118       7.881   2.078  -4.594  1.00 98.88           C  
ATOM    892  CB  THR A 118       6.995   0.052  -3.371  1.00 98.88           C  
ATOM    893  O   THR A 118       9.006   2.026  -5.106  1.00 98.88           O  
ATOM    894  CG2 THR A 118       7.911  -0.909  -4.122  1.00 98.88           C  
ATOM    895  OG1 THR A 118       6.821  -0.517  -2.093  1.00 98.88           O  
ATOM    896  N   ALA A 119       6.899   2.782  -5.163  1.00 98.81           N  
ATOM    897  CA  ALA A 119       7.075   3.505  -6.425  1.00 98.81           C  
ATOM    898  C   ALA A 119       8.158   4.604  -6.355  1.00 98.81           C  
ATOM    899  CB  ALA A 119       5.728   4.077  -6.865  1.00 98.81           C  
ATOM    900  O   ALA A 119       8.843   4.844  -7.354  1.00 98.81           O  
ATOM    901  N   THR A 120       8.392   5.224  -5.188  1.00 98.88           N  
ATOM    902  CA  THR A 120       9.526   6.151  -4.991  1.00 98.88           C  
ATOM    903  C   THR A 120      10.865   5.421  -5.139  1.00 98.88           C  
ATOM    904  CB  THR A 120       9.496   6.829  -3.608  1.00 98.88           C  
ATOM    905  O   THR A 120      11.796   5.929  -5.764  1.00 98.88           O  
ATOM    906  CG2 THR A 120      10.486   7.990  -3.528  1.00 98.88           C  
ATOM    907  OG1 THR A 120       8.249   7.403  -3.324  1.00 98.88           O  
ATOM    908  N   ILE A 121      10.972   4.197  -4.609  1.00 98.88           N  
ATOM    909  CA  ILE A 121      12.174   3.361  -4.752  1.00 98.88           C  
ATOM    910  C   ILE A 121      12.380   2.989  -6.222  1.00 98.88           C  
ATOM    911  CB  ILE A 121      12.084   2.090  -3.872  1.00 98.88           C  
ATOM    912  O   ILE A 121      13.496   3.092  -6.733  1.00 98.88           O  
ATOM    913  CG1 ILE A 121      11.877   2.455  -2.388  1.00 98.88           C  
ATOM    914  CG2 ILE A 121      13.357   1.239  -4.037  1.00 98.88           C  
ATOM    915  CD1 ILE A 121      11.607   1.256  -1.475  1.00 98.88           C  
ATOM    916  N   MET A 122      11.314   2.584  -6.914  1.00 98.81           N  
ATOM    917  CA  MET A 122      11.376   2.241  -8.337  1.00 98.81           C  
ATOM    918  C   MET A 122      11.813   3.427  -9.189  1.00 98.81           C  
ATOM    919  CB  MET A 122      10.022   1.745  -8.836  1.00 98.81           C  
ATOM    920  O   MET A 122      12.668   3.255 -10.053  1.00 98.81           O  
ATOM    921  CG  MET A 122       9.641   0.415  -8.199  1.00 98.81           C  
ATOM    922  SD  MET A 122       8.119  -0.234  -8.908  1.00 98.81           S  
ATOM    923  CE  MET A 122       8.063  -1.788  -7.999  1.00 98.81           C  
ATOM    924  N   PHE A 123      11.298   4.628  -8.913  1.00 98.81           N  
ATOM    925  CA  PHE A 123      11.728   5.855  -9.582  1.00 98.81           C  
ATOM    926  C   PHE A 123      13.254   6.027  -9.516  1.00 98.81           C  
ATOM    927  CB  PHE A 123      11.002   7.046  -8.943  1.00 98.81           C  
ATOM    928  O   PHE A 123      13.895   6.271 -10.540  1.00 98.81           O  
ATOM    929  CG  PHE A 123      11.342   8.374  -9.580  1.00 98.81           C  
ATOM    930  CD1 PHE A 123      12.509   9.067  -9.202  1.00 98.81           C  
ATOM    931  CD2 PHE A 123      10.489   8.919 -10.554  1.00 98.81           C  
ATOM    932  CE1 PHE A 123      12.845  10.277  -9.831  1.00 98.81           C  
ATOM    933  CE2 PHE A 123      10.809  10.145 -11.161  1.00 98.81           C  
ATOM    934  CZ  PHE A 123      11.997  10.807 -10.819  1.00 98.81           C  
ATOM    935  N   ASP A 124      13.850   5.830  -8.337  1.00 98.69           N  
ATOM    936  CA  ASP A 124      15.303   5.915  -8.164  1.00 98.69           C  
ATOM    937  C   ASP A 124      16.048   4.806  -8.917  1.00 98.69           C  
ATOM    938  CB  ASP A 124      15.681   5.807  -6.683  1.00 98.69           C  
ATOM    939  O   ASP A 124      17.071   5.067  -9.549  1.00 98.69           O  
ATOM    940  CG  ASP A 124      15.274   6.988  -5.810  1.00 98.69           C  
ATOM    941  OD1 ASP A 124      14.995   8.088  -6.335  1.00 98.69           O  
ATOM    942  OD2 ASP A 124      15.348   6.794  -4.575  1.00 98.69           O  
ATOM    943  N   LEU A 125      15.558   3.564  -8.842  1.00 98.69           N  
ATOM    944  CA  LEU A 125      16.183   2.407  -9.494  1.00 98.69           C  
ATOM    945  C   LEU A 125      16.130   2.494 -11.026  1.00 98.69           C  
ATOM    946  CB  LEU A 125      15.490   1.116  -9.025  1.00 98.69           C  
ATOM    947  O   LEU A 125      17.024   1.991 -11.705  1.00 98.69           O  
ATOM    948  CG  LEU A 125      15.718   0.716  -7.557  1.00 98.69           C  
ATOM    949  CD1 LEU A 125      14.849  -0.499  -7.231  1.00 98.69           C  
ATOM    950  CD2 LEU A 125      17.180   0.356  -7.280  1.00 98.69           C  
ATOM    951  N   MET A 126      15.093   3.129 -11.569  1.00 98.50           N  
ATOM    952  CA  MET A 126      14.917   3.349 -13.004  1.00 98.50           C  
ATOM    953  C   MET A 126      15.778   4.503 -13.529  1.00 98.50           C  
ATOM    954  CB  MET A 126      13.433   3.614 -13.272  1.00 98.50           C  
ATOM    955  O   MET A 126      16.124   4.527 -14.712  1.00 98.50           O  
ATOM    956  CG  MET A 126      12.593   2.359 -13.025  1.00 98.50           C  
ATOM    957  SD  MET A 126      10.807   2.626 -13.004  1.00 98.50           S  
ATOM    958  CE  MET A 126      10.599   3.198 -14.696  1.00 98.50           C  
ATOM    959  N   GLY A 127      16.140   5.459 -12.670  1.00 98.19           N  
ATOM    960  CA  GLY A 127      17.031   6.565 -13.012  1.00 98.19           C  
ATOM    961  C   GLY A 127      16.559   7.352 -14.238  1.00 98.19           C  
ATOM    962  O   GLY A 127      15.415   7.801 -14.320  1.00 98.19           O  
ATOM    963  N   GLU A 128      17.443   7.527 -15.221  1.00 96.50           N  
ATOM    964  CA  GLU A 128      17.146   8.290 -16.443  1.00 96.50           C  
ATOM    965  C   GLU A 128      16.034   7.663 -17.299  1.00 96.50           C  
ATOM    966  CB  GLU A 128      18.420   8.458 -17.284  1.00 96.50           C  
ATOM    967  O   GLU A 128      15.348   8.381 -18.029  1.00 96.50           O  
ATOM    968  CG  GLU A 128      19.502   9.268 -16.551  1.00 96.50           C  
ATOM    969  CD  GLU A 128      20.731   9.578 -17.422  1.00 96.50           C  
ATOM    970  OE1 GLU A 128      21.556  10.399 -16.960  1.00 96.50           O  
ATOM    971  OE2 GLU A 128      20.844   9.010 -18.531  1.00 96.50           O  
ATOM    972  N   ALA A 129      15.787   6.354 -17.169  1.00 97.00           N  
ATOM    973  CA  ALA A 129      14.738   5.667 -17.919  1.00 97.00           C  
ATOM    974  C   ALA A 129      13.327   6.148 -17.551  1.00 97.00           C  
ATOM    975  CB  ALA A 129      14.870   4.163 -17.694  1.00 97.00           C  
ATOM    976  O   ALA A 129      12.401   6.002 -18.346  1.00 97.00           O  
ATOM    977  N   VAL A 130      13.141   6.782 -16.387  1.00 97.81           N  
ATOM    978  CA  VAL A 130      11.846   7.388 -16.046  1.00 97.81           C  
ATOM    979  C   VAL A 130      11.464   8.472 -17.057  1.00 97.81           C  
ATOM    980  CB  VAL A 130      11.827   7.964 -14.619  1.00 97.81           C  
ATOM    981  O   VAL A 130      10.284   8.639 -17.352  1.00 97.81           O  
ATOM    982  CG1 VAL A 130      10.426   8.501 -14.299  1.00 97.81           C  
ATOM    983  CG2 VAL A 130      12.170   6.907 -13.566  1.00 97.81           C  
ATOM    984  N   ALA A 131      12.430   9.179 -17.656  1.00 96.06           N  
ATOM    985  CA  ALA A 131      12.139  10.221 -18.641  1.00 96.06           C  
ATOM    986  C   ALA A 131      11.397   9.674 -19.874  1.00 96.06           C  
ATOM    987  CB  ALA A 131      13.449  10.909 -19.036  1.00 96.06           C  
ATOM    988  O   ALA A 131      10.527  10.363 -20.410  1.00 96.06           O  
ATOM    989  N   THR A 132      11.690   8.432 -20.277  1.00 95.94           N  
ATOM    990  CA  THR A 132      11.072   7.755 -21.429  1.00 95.94           C  
ATOM    991  C   THR A 132       9.809   6.972 -21.069  1.00 95.94           C  
ATOM    992  CB  THR A 132      12.069   6.822 -22.136  1.00 95.94           C  
ATOM    993  O   THR A 132       9.146   6.449 -21.966  1.00 95.94           O  
ATOM    994  CG2 THR A 132      13.356   7.539 -22.544  1.00 95.94           C  
ATOM    995  OG1 THR A 132      12.441   5.765 -21.290  1.00 95.94           O  
ATOM    996  N   ALA A 133       9.446   6.906 -19.784  1.00 98.25           N  
ATOM    997  CA  ALA A 133       8.263   6.187 -19.341  1.00 98.25           C  
ATOM    998  C   ALA A 133       6.975   6.781 -19.948  1.00 98.25           C  
ATOM    999  CB  ALA A 133       8.233   6.121 -17.811  1.00 98.25           C  
ATOM   1000  O   ALA A 133       6.801   8.007 -19.949  1.00 98.25           O  
ATOM   1001  N   PRO A 134       6.048   5.938 -20.449  1.00 98.50           N  
ATOM   1002  CA  PRO A 134       4.747   6.383 -20.924  1.00 98.50           C  
ATOM   1003  C   PRO A 134       3.980   7.157 -19.852  1.00 98.50           C  
ATOM   1004  CB  PRO A 134       3.986   5.115 -21.326  1.00 98.50           C  
ATOM   1005  O   PRO A 134       4.150   6.926 -18.653  1.00 98.50           O  
ATOM   1006  CG  PRO A 134       5.092   4.118 -21.652  1.00 98.50           C  
ATOM   1007  CD  PRO A 134       6.207   4.514 -20.692  1.00 98.50           C  
ATOM   1008  N   ARG A 135       3.061   8.023 -20.295  1.00 98.56           N  
ATOM   1009  CA  ARG A 135       2.222   8.841 -19.405  1.00 98.56           C  
ATOM   1010  C   ARG A 135       1.539   8.008 -18.315  1.00 98.56           C  
ATOM   1011  CB  ARG A 135       1.194   9.624 -20.240  1.00 98.56           C  
ATOM   1012  O   ARG A 135       1.587   8.401 -17.158  1.00 98.56           O  
ATOM   1013  CG  ARG A 135       0.390  10.590 -19.358  1.00 98.56           C  
ATOM   1014  CD  ARG A 135      -0.619  11.424 -20.155  1.00 98.56           C  
ATOM   1015  NE  ARG A 135      -1.417  12.289 -19.261  1.00 98.56           N  
ATOM   1016  NH1 ARG A 135       0.148  13.935 -18.859  1.00 98.56           N  
ATOM   1017  NH2 ARG A 135      -1.804  14.043 -17.842  1.00 98.56           N  
ATOM   1018  CZ  ARG A 135      -1.026  13.408 -18.668  1.00 98.56           C  
ATOM   1019  N   GLY A 136       0.963   6.858 -18.674  1.00 98.69           N  
ATOM   1020  CA  GLY A 136       0.286   5.980 -17.718  1.00 98.69           C  
ATOM   1021  C   GLY A 136       1.217   5.403 -16.645  1.00 98.69           C  
ATOM   1022  O   GLY A 136       0.822   5.316 -15.491  1.00 98.69           O  
ATOM   1023  N   ILE A 137       2.477   5.094 -16.977  1.00 98.81           N  
ATOM   1024  CA  ILE A 137       3.463   4.573 -16.011  1.00 98.81           C  
ATOM   1025  C   ILE A 137       3.878   5.656 -15.013  1.00 98.81           C  
ATOM   1026  CB  ILE A 137       4.691   3.992 -16.750  1.00 98.81           C  
ATOM   1027  O   ILE A 137       3.892   5.420 -13.807  1.00 98.81           O  
ATOM   1028  CG1 ILE A 137       4.320   2.817 -17.680  1.00 98.81           C  
ATOM   1029  CG2 ILE A 137       5.796   3.569 -15.766  1.00 98.81           C  
ATOM   1030  CD1 ILE A 137       3.649   1.620 -16.993  1.00 98.81           C  
ATOM   1031  N   LYS A 138       4.159   6.868 -15.502  1.00 98.81           N  
ATOM   1032  CA  LYS A 138       4.442   8.027 -14.641  1.00 98.81           C  
ATOM   1033  C   LYS A 138       3.237   8.381 -13.768  1.00 98.81           C  
ATOM   1034  CB  LYS A 138       4.833   9.222 -15.515  1.00 98.81           C  
ATOM   1035  O   LYS A 138       3.401   8.722 -12.602  1.00 98.81           O  
ATOM   1036  CG  LYS A 138       6.167   9.015 -16.239  1.00 98.81           C  
ATOM   1037  CD  LYS A 138       6.437  10.211 -17.153  1.00 98.81           C  
ATOM   1038  CE  LYS A 138       7.818  10.089 -17.798  1.00 98.81           C  
ATOM   1039  NZ  LYS A 138       8.094  11.203 -18.734  1.00 98.81           N  
ATOM   1040  N   GLY A 139       2.035   8.276 -14.336  1.00 98.81           N  
ATOM   1041  CA  GLY A 139       0.771   8.463 -13.636  1.00 98.81           C  
ATOM   1042  C   GLY A 139       0.559   7.445 -12.518  1.00 98.81           C  
ATOM   1043  O   GLY A 139       0.232   7.837 -11.403  1.00 98.81           O  
ATOM   1044  N   ALA A 140       0.841   6.165 -12.777  1.00 98.88           N  
ATOM   1045  CA  ALA A 140       0.829   5.126 -11.752  1.00 98.88           C  
ATOM   1046  C   ALA A 140       1.813   5.447 -10.622  1.00 98.88           C  
ATOM   1047  CB  ALA A 140       1.133   3.762 -12.384  1.00 98.88           C  
ATOM   1048  O   ALA A 140       1.398   5.439  -9.469  1.00 98.88           O  
ATOM   1049  N   MET A 141       3.071   5.803 -10.929  1.00 98.88           N  
ATOM   1050  CA  MET A 141       4.055   6.178  -9.899  1.00 98.88           C  
ATOM   1051  C   MET A 141       3.548   7.333  -9.033  1.00 98.88           C  
ATOM   1052  CB  MET A 141       5.384   6.626 -10.523  1.00 98.88           C  
ATOM   1053  O   MET A 141       3.595   7.252  -7.809  1.00 98.88           O  
ATOM   1054  CG  MET A 141       6.204   5.537 -11.199  1.00 98.88           C  
ATOM   1055  SD  MET A 141       7.639   6.253 -12.037  1.00 98.88           S  
ATOM   1056  CE  MET A 141       8.332   4.760 -12.751  1.00 98.88           C  
ATOM   1057  N   LEU A 142       3.037   8.394  -9.669  1.00 98.88           N  
ATOM   1058  CA  LEU A 142       2.479   9.556  -8.982  1.00 98.88           C  
ATOM   1059  C   LEU A 142       1.335   9.148  -8.043  1.00 98.88           C  
ATOM   1060  CB  LEU A 142       2.017  10.577 -10.043  1.00 98.88           C  
ATOM   1061  O   LEU A 142       1.321   9.547  -6.882  1.00 98.88           O  
ATOM   1062  CG  LEU A 142       1.298  11.812  -9.470  1.00 98.88           C  
ATOM   1063  CD1 LEU A 142       2.216  12.620  -8.563  1.00 98.88           C  
ATOM   1064  CD2 LEU A 142       0.833  12.735 -10.595  1.00 98.88           C  
ATOM   1065  N   SER A 143       0.398   8.336  -8.534  1.00 98.81           N  
ATOM   1066  CA  SER A 143      -0.743   7.861  -7.753  1.00 98.81           C  
ATOM   1067  C   SER A 143      -0.335   6.939  -6.598  1.00 98.81           C  
ATOM   1068  CB  SER A 143      -1.742   7.158  -8.673  1.00 98.81           C  
ATOM   1069  O   SER A 143      -0.883   7.083  -5.511  1.00 98.81           O  
ATOM   1070  OG  SER A 143      -2.382   8.098  -9.527  1.00 98.81           O  
ATOM   1071  N   CYS A 144       0.646   6.050  -6.773  1.00 98.81           N  
ATOM   1072  CA  CYS A 144       1.157   5.216  -5.675  1.00 98.81           C  
ATOM   1073  C   CYS A 144       1.701   6.097  -4.540  1.00 98.81           C  
ATOM   1074  CB  CYS A 144       2.238   4.262  -6.203  1.00 98.81           C  
ATOM   1075  O   CYS A 144       1.280   5.971  -3.393  1.00 98.81           O  
ATOM   1076  SG  CYS A 144       1.583   3.150  -7.480  1.00 98.81           S  
ATOM   1077  N   ILE A 145       2.538   7.086  -4.883  1.00 98.81           N  
ATOM   1078  CA  ILE A 145       3.133   7.994  -3.894  1.00 98.81           C  
ATOM   1079  C   ILE A 145       2.056   8.822  -3.184  1.00 98.81           C  
ATOM   1080  CB  ILE A 145       4.210   8.891  -4.546  1.00 98.81           C  
ATOM   1081  O   ILE A 145       2.120   8.997  -1.968  1.00 98.81           O  
ATOM   1082  CG1 ILE A 145       5.351   8.035  -5.141  1.00 98.81           C  
ATOM   1083  CG2 ILE A 145       4.787   9.862  -3.496  1.00 98.81           C  
ATOM   1084  CD1 ILE A 145       6.296   8.812  -6.066  1.00 98.81           C  
ATOM   1085  N   LEU A 146       1.052   9.332  -3.904  1.00 98.25           N  
ATOM   1086  CA  LEU A 146      -0.041  10.094  -3.288  1.00 98.25           C  
ATOM   1087  C   LEU A 146      -0.893   9.252  -2.337  1.00 98.25           C  
ATOM   1088  CB  LEU A 146      -0.924  10.733  -4.372  1.00 98.25           C  
ATOM   1089  O   LEU A 146      -1.283   9.767  -1.288  1.00 98.25           O  
ATOM   1090  CG  LEU A 146      -0.263  11.919  -5.087  1.00 98.25           C  
ATOM   1091  CD1 LEU A 146      -1.165  12.404  -6.225  1.00 98.25           C  
ATOM   1092  CD2 LEU A 146      -0.001  13.091  -4.140  1.00 98.25           C  
ATOM   1093  N   SER A 147      -1.145   7.987  -2.681  1.00 96.06           N  
ATOM   1094  CA  SER A 147      -1.902   7.059  -1.839  1.00 96.06           C  
ATOM   1095  C   SER A 147      -1.169   6.784  -0.522  1.00 96.06           C  
ATOM   1096  CB  SER A 147      -2.189   5.767  -2.603  1.00 96.06           C  
ATOM   1097  O   SER A 147      -1.680   7.135   0.542  1.00 96.06           O  
ATOM   1098  OG  SER A 147      -3.005   4.918  -1.824  1.00 96.06           O  
ATOM   1099  N   ASP A 148       0.074   6.294  -0.568  1.00 95.31           N  
ATOM   1100  CA  ASP A 148       0.817   5.901   0.643  1.00 95.31           C  
ATOM   1101  C   ASP A 148       1.191   7.075   1.549  1.00 95.31           C  
ATOM   1102  CB  ASP A 148       2.131   5.232   0.248  1.00 95.31           C  
ATOM   1103  O   ASP A 148       1.349   6.944   2.771  1.00 95.31           O  
ATOM   1104  CG  ASP A 148       1.971   3.838  -0.333  1.00 95.31           C  
ATOM   1105  OD1 ASP A 148       0.879   3.259  -0.158  1.00 95.31           O  
ATOM   1106  OD2 ASP A 148       2.975   3.410  -0.932  1.00 95.31           O  
ATOM   1107  N   THR A 149       1.370   8.251   0.946  1.00 95.50           N  
ATOM   1108  CA  THR A 149       1.668   9.473   1.693  1.00 95.50           C  
ATOM   1109  C   THR A 149       0.412  10.166   2.206  1.00 95.50           C  
ATOM   1110  CB  THR A 149       2.532  10.460   0.904  1.00 95.50           C  
ATOM   1111  O   THR A 149       0.545  11.110   2.984  1.00 95.50           O  
ATOM   1112  CG2 THR A 149       3.877   9.877   0.477  1.00 95.50           C  
ATOM   1113  OG1 THR A 149       1.859  10.967  -0.220  1.00 95.50           O  
ATOM   1114  N   LEU A 150      -0.791   9.729   1.816  1.00 92.62           N  
ATOM   1115  CA  LEU A 150      -2.054  10.427   2.085  1.00 92.62           C  
ATOM   1116  C   LEU A 150      -1.982  11.908   1.674  1.00 92.62           C  
ATOM   1117  CB  LEU A 150      -2.491  10.205   3.546  1.00 92.62           C  
ATOM   1118  O   LEU A 150      -2.318  12.809   2.451  1.00 92.62           O  
ATOM   1119  CG  LEU A 150      -2.683   8.735   3.955  1.00 92.62           C  
ATOM   1120  CD1 LEU A 150      -3.032   8.680   5.444  1.00 92.62           C  
ATOM   1121  CD2 LEU A 150      -3.807   8.058   3.172  1.00 92.62           C  
ATOM   1122  N   GLU A 151      -1.456  12.153   0.467  1.00 95.19           N  
ATOM   1123  CA  GLU A 151      -1.092  13.488  -0.031  1.00 95.19           C  
ATOM   1124  C   GLU A 151      -0.228  14.226   1.013  1.00 95.19           C  
ATOM   1125  CB  GLU A 151      -2.359  14.212  -0.509  1.00 95.19           C  
ATOM   1126  O   GLU A 151      -0.534  15.314   1.500  1.00 95.19           O  
ATOM   1127  CG  GLU A 151      -2.142  15.585  -1.178  1.00 95.19           C  
ATOM   1128  CD  GLU A 151      -3.361  16.527  -1.113  1.00 95.19           C  
ATOM   1129  OE1 GLU A 151      -3.292  17.596  -1.758  1.00 95.19           O  
ATOM   1130  OE2 GLU A 151      -4.322  16.260  -0.349  1.00 95.19           O  
ATOM   1131  N   PHE A 152       0.873  13.571   1.384  1.00 95.50           N  
ATOM   1132  CA  PHE A 152       1.902  14.036   2.321  1.00 95.50           C  
ATOM   1133  C   PHE A 152       1.498  14.213   3.793  1.00 95.50           C  
ATOM   1134  CB  PHE A 152       2.593  15.290   1.764  1.00 95.50           C  
ATOM   1135  O   PHE A 152       2.318  14.697   4.578  1.00 95.50           O  
ATOM   1136  CG  PHE A 152       2.847  15.274   0.271  1.00 95.50           C  
ATOM   1137  CD1 PHE A 152       3.564  14.216  -0.322  1.00 95.50           C  
ATOM   1138  CD2 PHE A 152       2.318  16.300  -0.533  1.00 95.50           C  
ATOM   1139  CE1 PHE A 152       3.772  14.202  -1.710  1.00 95.50           C  
ATOM   1140  CE2 PHE A 152       2.550  16.301  -1.916  1.00 95.50           C  
ATOM   1141  CZ  PHE A 152       3.288  15.260  -2.499  1.00 95.50           C  
ATOM   1142  N   ARG A 153       0.287  13.816   4.198  1.00 90.25           N  
ATOM   1143  CA  ARG A 153      -0.173  13.872   5.603  1.00 90.25           C  
ATOM   1144  C   ARG A 153       0.263  12.664   6.426  1.00 90.25           C  
ATOM   1145  CB  ARG A 153      -1.698  14.030   5.652  1.00 90.25           C  
ATOM   1146  O   ARG A 153       0.351  12.732   7.649  1.00 90.25           O  
ATOM   1147  CG  ARG A 153      -2.141  15.336   4.986  1.00 90.25           C  
ATOM   1148  CD  ARG A 153      -3.662  15.495   5.065  1.00 90.25           C  
ATOM   1149  NE  ARG A 153      -4.129  16.603   4.210  1.00 90.25           N  
ATOM   1150  NH1 ARG A 153      -3.980  15.472   2.224  1.00 90.25           N  
ATOM   1151  NH2 ARG A 153      -4.658  17.541   2.168  1.00 90.25           N  
ATOM   1152  CZ  ARG A 153      -4.252  16.541   2.894  1.00 90.25           C  
ATOM   1153  N   SER A 154       0.580  11.551   5.769  1.00 88.69           N  
ATOM   1154  CA  SER A 154       1.029  10.342   6.449  1.00 88.69           C  
ATOM   1155  C   SER A 154       2.353  10.585   7.184  1.00 88.69           C  
ATOM   1156  CB  SER A 154       1.200   9.191   5.464  1.00 88.69           C  
ATOM   1157  O   SER A 154       3.295  11.130   6.598  1.00 88.69           O  
ATOM   1158  OG  SER A 154       1.690   8.056   6.149  1.00 88.69           O  
ATOM   1159  N   PRO A 155       2.512  10.086   8.426  1.00 87.12           N  
ATOM   1160  CA  PRO A 155       3.775  10.159   9.158  1.00 87.12           C  
ATOM   1161  C   PRO A 155       4.882   9.278   8.551  1.00 87.12           C  
ATOM   1162  CB  PRO A 155       3.413   9.726  10.584  1.00 87.12           C  
ATOM   1163  O   PRO A 155       5.975   9.188   9.116  1.00 87.12           O  
ATOM   1164  CG  PRO A 155       2.251   8.754  10.372  1.00 87.12           C  
ATOM   1165  CD  PRO A 155       1.499   9.392   9.211  1.00 87.12           C  
ATOM   1166  N   THR A 156       4.617   8.520   7.480  1.00 90.44           N  
ATOM   1167  CA  THR A 156       5.644   7.809   6.692  1.00 90.44           C  
ATOM   1168  C   THR A 156       6.293   8.693   5.632  1.00 90.44           C  
ATOM   1169  CB  THR A 156       5.087   6.550   6.008  1.00 90.44           C  
ATOM   1170  O   THR A 156       7.406   8.375   5.225  1.00 90.44           O  
ATOM   1171  CG2 THR A 156       4.565   5.539   7.031  1.00 90.44           C  
ATOM   1172  OG1 THR A 156       4.019   6.895   5.171  1.00 90.44           O  
ATOM   1173  N   THR A 157       5.647   9.795   5.237  1.00 96.25           N  
ATOM   1174  CA  THR A 157       6.103  10.696   4.171  1.00 96.25           C  
ATOM   1175  C   THR A 157       7.516  11.208   4.423  1.00 96.25           C  
ATOM   1176  CB  THR A 157       5.160  11.896   4.017  1.00 96.25           C  
ATOM   1177  O   THR A 157       7.801  11.788   5.474  1.00 96.25           O  
ATOM   1178  CG2 THR A 157       5.495  12.720   2.773  1.00 96.25           C  
ATOM   1179  OG1 THR A 157       3.835  11.446   3.879  1.00 96.25           O  
ATOM   1180  N   THR A 158       8.399  11.055   3.436  1.00 98.44           N  
ATOM   1181  CA  THR A 158       9.731  11.668   3.451  1.00 98.44           C  
ATOM   1182  C   THR A 158       9.814  12.861   2.498  1.00 98.44           C  
ATOM   1183  CB  THR A 158      10.843  10.650   3.157  1.00 98.44           C  
ATOM   1184  O   THR A 158       8.998  13.034   1.591  1.00 98.44           O  
ATOM   1185  CG2 THR A 158      10.702   9.341   3.934  1.00 98.44           C  
ATOM   1186  OG1 THR A 158      10.912  10.378   1.783  1.00 98.44           O  
ATOM   1187  N   ALA A 159      10.850  13.689   2.667  1.00 98.56           N  
ATOM   1188  CA  ALA A 159      11.136  14.776   1.730  1.00 98.56           C  
ATOM   1189  C   ALA A 159      11.416  14.265   0.303  1.00 98.56           C  
ATOM   1190  CB  ALA A 159      12.326  15.578   2.272  1.00 98.56           C  
ATOM   1191  O   ALA A 159      11.142  14.974  -0.663  1.00 98.56           O  
ATOM   1192  N   HIS A 160      11.937  13.039   0.175  1.00 98.75           N  
ATOM   1193  CA  HIS A 160      12.218  12.424  -1.121  1.00 98.75           C  
ATOM   1194  C   HIS A 160      10.934  12.008  -1.839  1.00 98.75           C  
ATOM   1195  CB  HIS A 160      13.170  11.241  -0.931  1.00 98.75           C  
ATOM   1196  O   HIS A 160      10.770  12.341  -3.008  1.00 98.75           O  
ATOM   1197  CG  HIS A 160      13.663  10.703  -2.244  1.00 98.75           C  
ATOM   1198  CD2 HIS A 160      13.512   9.426  -2.688  1.00 98.75           C  
ATOM   1199  ND1 HIS A 160      14.356  11.447  -3.201  1.00 98.75           N  
ATOM   1200  CE1 HIS A 160      14.589  10.593  -4.212  1.00 98.75           C  
ATOM   1201  NE2 HIS A 160      14.107   9.376  -3.926  1.00 98.75           N  
ATOM   1202  N   ASP A 161       9.981  11.397  -1.124  1.00 98.81           N  
ATOM   1203  CA  ASP A 161       8.664  11.052  -1.685  1.00 98.81           C  
ATOM   1204  C   ASP A 161       7.970  12.296  -2.253  1.00 98.81           C  
ATOM   1205  CB  ASP A 161       7.764  10.422  -0.611  1.00 98.81           C  
ATOM   1206  O   ASP A 161       7.503  12.300  -3.393  1.00 98.81           O  
ATOM   1207  CG  ASP A 161       8.360   9.151  -0.016  1.00 98.81           C  
ATOM   1208  OD1 ASP A 161       8.502   8.146  -0.742  1.00 98.81           O  
ATOM   1209  OD2 ASP A 161       8.716   9.189   1.186  1.00 98.81           O  
ATOM   1210  N   LYS A 162       7.985  13.395  -1.489  1.00 98.75           N  
ATOM   1211  CA  LYS A 162       7.418  14.673  -1.928  1.00 98.75           C  
ATOM   1212  C   LYS A 162       8.115  15.222  -3.174  1.00 98.75           C  
ATOM   1213  CB  LYS A 162       7.423  15.657  -0.754  1.00 98.75           C  
ATOM   1214  O   LYS A 162       7.436  15.607  -4.122  1.00 98.75           O  
ATOM   1215  CG  LYS A 162       6.755  16.974  -1.162  1.00 98.75           C  
ATOM   1216  CD  LYS A 162       6.512  17.870   0.051  1.00 98.75           C  
ATOM   1217  CE  LYS A 162       5.908  19.169  -0.476  1.00 98.75           C  
ATOM   1218  NZ  LYS A 162       5.452  20.058   0.611  1.00 98.75           N  
ATOM   1219  N   ALA A 163       9.447  15.214  -3.207  1.00 98.81           N  
ATOM   1220  CA  ALA A 163      10.208  15.705  -4.355  1.00 98.81           C  
ATOM   1221  C   ALA A 163       9.954  14.881  -5.632  1.00 98.81           C  
ATOM   1222  CB  ALA A 163      11.695  15.706  -3.981  1.00 98.81           C  
ATOM   1223  O   ALA A 163       9.808  15.449  -6.717  1.00 98.81           O  
ATOM   1224  N   VAL A 164       9.873  13.551  -5.516  1.00 98.81           N  
ATOM   1225  CA  VAL A 164       9.549  12.666  -6.646  1.00 98.81           C  
ATOM   1226  C   VAL A 164       8.118  12.911  -7.128  1.00 98.81           C  
ATOM   1227  CB  VAL A 164       9.787  11.187  -6.279  1.00 98.81           C  
ATOM   1228  O   VAL A 164       7.902  13.077  -8.330  1.00 98.81           O  
ATOM   1229  CG1 VAL A 164       9.306  10.244  -7.386  1.00 98.81           C  
ATOM   1230  CG2 VAL A 164      11.288  10.924  -6.085  1.00 98.81           C  
ATOM   1231  N   CYS A 165       7.159  13.019  -6.207  1.00 98.62           N  
ATOM   1232  CA  CYS A 165       5.765  13.326  -6.519  1.00 98.62           C  
ATOM   1233  C   CYS A 165       5.617  14.666  -7.261  1.00 98.62           C  
ATOM   1234  CB  CYS A 165       4.984  13.336  -5.204  1.00 98.62           C  
ATOM   1235  O   CYS A 165       4.976  14.726  -8.309  1.00 98.62           O  
ATOM   1236  SG  CYS A 165       3.219  13.531  -5.549  1.00 98.62           S  
ATOM   1237  N   GLU A 166       6.241  15.736  -6.760  1.00 98.69           N  
ATOM   1238  CA  GLU A 166       6.223  17.066  -7.388  1.00 98.69           C  
ATOM   1239  C   GLU A 166       6.847  17.045  -8.788  1.00 98.69           C  
ATOM   1240  CB  GLU A 166       6.955  18.076  -6.488  1.00 98.69           C  
ATOM   1241  O   GLU A 166       6.303  17.637  -9.723  1.00 98.69           O  
ATOM   1242  CG  GLU A 166       6.137  18.461  -5.241  1.00 98.69           C  
ATOM   1243  CD  GLU A 166       6.906  19.344  -4.238  1.00 98.69           C  
ATOM   1244  OE1 GLU A 166       6.262  19.826  -3.273  1.00 98.69           O  
ATOM   1245  OE2 GLU A 166       8.131  19.545  -4.404  1.00 98.69           O  
ATOM   1246  N   LYS A 167       7.950  16.309  -8.965  1.00 98.69           N  
ATOM   1247  CA  LYS A 167       8.606  16.144 -10.267  1.00 98.69           C  
ATOM   1248  C   LYS A 167       7.718  15.409 -11.273  1.00 98.69           C  
ATOM   1249  CB  LYS A 167       9.952  15.441 -10.047  1.00 98.69           C  
ATOM   1250  O   LYS A 167       7.610  15.856 -12.414  1.00 98.69           O  
ATOM   1251  CG  LYS A 167      10.729  15.246 -11.355  1.00 98.69           C  
ATOM   1252  CD  LYS A 167      12.112  14.661 -11.061  1.00 98.69           C  
ATOM   1253  CE  LYS A 167      12.816  14.312 -12.377  1.00 98.69           C  
ATOM   1254  NZ  LYS A 167      14.115  13.631 -12.138  1.00 98.69           N  
ATOM   1255  N   LEU A 168       7.086  14.308 -10.867  1.00 98.75           N  
ATOM   1256  CA  LEU A 168       6.167  13.547 -11.721  1.00 98.75           C  
ATOM   1257  C   LEU A 168       4.930  14.374 -12.086  1.00 98.75           C  
ATOM   1258  CB  LEU A 168       5.751  12.252 -11.001  1.00 98.75           C  
ATOM   1259  O   LEU A 168       4.538  14.406 -13.251  1.00 98.75           O  
ATOM   1260  CG  LEU A 168       6.842  11.169 -10.942  1.00 98.75           C  
ATOM   1261  CD1 LEU A 168       6.420  10.092  -9.947  1.00 98.75           C  
ATOM   1262  CD2 LEU A 168       7.052  10.502 -12.306  1.00 98.75           C  
ATOM   1263  N   ALA A 169       4.343  15.083 -11.121  1.00 98.69           N  
ATOM   1264  CA  ALA A 169       3.185  15.941 -11.352  1.00 98.69           C  
ATOM   1265  C   ALA A 169       3.495  17.079 -12.336  1.00 98.69           C  
ATOM   1266  CB  ALA A 169       2.711  16.479 -10.002  1.00 98.69           C  
ATOM   1267  O   ALA A 169       2.708  17.329 -13.253  1.00 98.69           O  
ATOM   1268  N   ALA A 170       4.661  17.720 -12.196  1.00 98.56           N  
ATOM   1269  CA  ALA A 170       5.117  18.763 -13.111  1.00 98.56           C  
ATOM   1270  C   ALA A 170       5.309  18.235 -14.543  1.00 98.56           C  
ATOM   1271  CB  ALA A 170       6.410  19.373 -12.556  1.00 98.56           C  
ATOM   1272  O   ALA A 170       4.855  18.872 -15.491  1.00 98.56           O  
ATOM   1273  N   ASP A 171       5.925  17.061 -14.703  1.00 98.12           N  
ATOM   1274  CA  ASP A 171       6.108  16.408 -16.010  1.00 98.12           C  
ATOM   1275  C   ASP A 171       4.768  16.009 -16.654  1.00 98.12           C  
ATOM   1276  CB  ASP A 171       7.016  15.186 -15.800  1.00 98.12           C  
ATOM   1277  O   ASP A 171       4.553  16.162 -17.855  1.00 98.12           O  
ATOM   1278  CG  ASP A 171       7.391  14.464 -17.097  1.00 98.12           C  
ATOM   1279  OD1 ASP A 171       7.636  15.123 -18.126  1.00 98.12           O  
ATOM   1280  OD2 ASP A 171       7.520  13.220 -17.059  1.00 98.12           O  
ATOM   1281  N   LEU A 172       3.815  15.549 -15.842  1.00 98.44           N  
ATOM   1282  CA  LEU A 172       2.481  15.163 -16.300  1.00 98.44           C  
ATOM   1283  C   LEU A 172       1.542  16.352 -16.544  1.00 98.44           C  
ATOM   1284  CB  LEU A 172       1.885  14.178 -15.280  1.00 98.44           C  
ATOM   1285  O   LEU A 172       0.490  16.152 -17.165  1.00 98.44           O  
ATOM   1286  CG  LEU A 172       2.569  12.799 -15.295  1.00 98.44           C  
ATOM   1287  CD1 LEU A 172       2.147  12.003 -14.067  1.00 98.44           C  
ATOM   1288  CD2 LEU A 172       2.168  12.010 -16.542  1.00 98.44           C  
ATOM   1289  N   GLY A 173       1.891  17.551 -16.067  1.00 98.19           N  
ATOM   1290  CA  GLY A 173       1.020  18.726 -16.077  1.00 98.19           C  
ATOM   1291  C   GLY A 173      -0.241  18.536 -15.230  1.00 98.19           C  
ATOM   1292  O   GLY A 173      -1.313  18.985 -15.629  1.00 98.19           O  
ATOM   1293  N   VAL A 174      -0.135  17.817 -14.109  1.00 98.00           N  
ATOM   1294  CA  VAL A 174      -1.263  17.478 -13.227  1.00 98.00           C  
ATOM   1295  C   VAL A 174      -1.179  18.251 -11.916  1.00 98.00           C  
ATOM   1296  CB  VAL A 174      -1.353  15.956 -13.007  1.00 98.00           C  
ATOM   1297  O   VAL A 174      -0.106  18.408 -11.337  1.00 98.00           O  
ATOM   1298  CG1 VAL A 174      -2.341  15.551 -11.907  1.00 98.00           C  
ATOM   1299  CG2 VAL A 174      -1.822  15.298 -14.310  1.00 98.00           C  
ATOM   1300  N   ASN A 175      -2.330  18.715 -11.430  1.00 98.44           N  
ATOM   1301  CA  ASN A 175      -2.453  19.277 -10.094  1.00 98.44           C  
ATOM   1302  C   ASN A 175      -2.528  18.143  -9.058  1.00 98.44           C  
ATOM   1303  CB  ASN A 175      -3.675  20.206 -10.066  1.00 98.44           C  
ATOM   1304  O   ASN A 175      -3.427  17.304  -9.115  1.00 98.44           O  
ATOM   1305  CG  ASN A 175      -3.818  20.926  -8.738  1.00 98.44           C  
ATOM   1306  ND2 ASN A 175      -3.911  22.231  -8.751  1.00 98.44           N  
ATOM   1307  OD1 ASN A 175      -3.808  20.344  -7.669  1.00 98.44           O  
ATOM   1308  N   ILE A 176      -1.585  18.136  -8.112  1.00 98.00           N  
ATOM   1309  CA  ILE A 176      -1.495  17.113  -7.062  1.00 98.00           C  
ATOM   1310  C   ILE A 176      -2.774  17.049  -6.223  1.00 98.00           C  
ATOM   1311  CB  ILE A 176      -0.251  17.364  -6.176  1.00 98.00           C  
ATOM   1312  O   ILE A 176      -3.307  15.961  -6.030  1.00 98.00           O  
ATOM   1313  CG1 ILE A 176       1.022  17.027  -6.982  1.00 98.00           C  
ATOM   1314  CG2 ILE A 176      -0.340  16.549  -4.876  1.00 98.00           C  
ATOM   1315  CD1 ILE A 176       2.334  17.393  -6.279  1.00 98.00           C  
ATOM   1316  N   GLY A 177      -3.277  18.195  -5.760  1.00 95.44           N  
ATOM   1317  CA  GLY A 177      -4.436  18.241  -4.869  1.00 95.44           C  
ATOM   1318  C   GLY A 177      -5.723  17.795  -5.558  1.00 95.44           C  
ATOM   1319  O   GLY A 177      -6.523  17.080  -4.961  1.00 95.44           O  
ATOM   1320  N   GLU A 178      -5.909  18.147  -6.834  1.00 97.19           N  
ATOM   1321  CA  GLU A 178      -7.065  17.685  -7.617  1.00 97.19           C  
ATOM   1322  C   GLU A 178      -7.026  16.166  -7.841  1.00 97.19           C  
ATOM   1323  CB  GLU A 178      -7.132  18.407  -8.972  1.00 97.19           C  
ATOM   1324  O   GLU A 178      -8.040  15.494  -7.648  1.00 97.19           O  
ATOM   1325  CG  GLU A 178      -7.450  19.908  -8.844  1.00 97.19           C  
ATOM   1326  CD  GLU A 178      -7.421  20.663 -10.186  1.00 97.19           C  
ATOM   1327  OE1 GLU A 178      -7.570  21.906 -10.146  1.00 97.19           O  
ATOM   1328  OE2 GLU A 178      -7.183  20.029 -11.240  1.00 97.19           O  
ATOM   1329  N   LEU A 179      -5.860  15.610  -8.197  1.00 97.94           N  
ATOM   1330  CA  LEU A 179      -5.705  14.165  -8.380  1.00 97.94           C  
ATOM   1331  C   LEU A 179      -5.889  13.408  -7.059  1.00 97.94           C  
ATOM   1332  CB  LEU A 179      -4.339  13.864  -9.025  1.00 97.94           C  
ATOM   1333  O   LEU A 179      -6.632  12.429  -7.025  1.00 97.94           O  
ATOM   1334  CG  LEU A 179      -4.060  12.356  -9.204  1.00 97.94           C  
ATOM   1335  CD1 LEU A 179      -5.073  11.669 -10.125  1.00 97.94           C  
ATOM   1336  CD2 LEU A 179      -2.667  12.142  -9.794  1.00 97.94           C  
ATOM   1337  N   ALA A 180      -5.252  13.870  -5.982  1.00 95.56           N  
ATOM   1338  CA  ALA A 180      -5.380  13.272  -4.657  1.00 95.56           C  
ATOM   1339  C   ALA A 180      -6.834  13.296  -4.171  1.00 95.56           C  
ATOM   1340  CB  ALA A 180      -4.463  14.021  -3.686  1.00 95.56           C  
ATOM   1341  O   ALA A 180      -7.341  12.281  -3.703  1.00 95.56           O  
ATOM   1342  N   THR A 181      -7.538  14.418  -4.358  1.00 92.00           N  
ATOM   1343  CA  THR A 181      -8.964  14.527  -4.015  1.00 92.00           C  
ATOM   1344  C   THR A 181      -9.788  13.483  -4.764  1.00 92.00           C  
ATOM   1345  CB  THR A 181      -9.510  15.933  -4.302  1.00 92.00           C  
ATOM   1346  O   THR A 181     -10.522  12.729  -4.132  1.00 92.00           O  
ATOM   1347  CG2 THR A 181     -10.991  16.079  -3.957  1.00 92.00           C  
ATOM   1348  OG1 THR A 181      -8.815  16.883  -3.527  1.00 92.00           O  
ATOM   1349  N   ALA A 182      -9.620  13.371  -6.085  1.00 95.00           N  
ATOM   1350  CA  ALA A 182     -10.360  12.396  -6.886  1.00 95.00           C  
ATOM   1351  C   ALA A 182     -10.044  10.938  -6.494  1.00 95.00           C  
ATOM   1352  CB  ALA A 182     -10.046  12.664  -8.362  1.00 95.00           C  
ATOM   1353  O   ALA A 182     -10.942  10.095  -6.456  1.00 95.00           O  
ATOM   1354  N   MET A 183      -8.783  10.640  -6.163  1.00 95.19           N  
ATOM   1355  CA  MET A 183      -8.374   9.327  -5.656  1.00 95.19           C  
ATOM   1356  C   MET A 183      -9.034   9.009  -4.310  1.00 95.19           C  
ATOM   1357  CB  MET A 183      -6.850   9.269  -5.508  1.00 95.19           C  
ATOM   1358  O   MET A 183      -9.638   7.948  -4.154  1.00 95.19           O  
ATOM   1359  CG  MET A 183      -6.118   9.171  -6.851  1.00 95.19           C  
ATOM   1360  SD  MET A 183      -4.311   9.323  -6.754  1.00 95.19           S  
ATOM   1361  CE  MET A 183      -3.948   8.037  -5.526  1.00 95.19           C  
ATOM   1362  N   PHE A 184      -8.985   9.932  -3.349  1.00 90.81           N  
ATOM   1363  CA  PHE A 184      -9.547   9.701  -2.019  1.00 90.81           C  
ATOM   1364  C   PHE A 184     -11.077   9.688  -2.002  1.00 90.81           C  
ATOM   1365  CB  PHE A 184      -9.026  10.750  -1.040  1.00 90.81           C  
ATOM   1366  O   PHE A 184     -11.672   8.978  -1.188  1.00 90.81           O  
ATOM   1367  CG  PHE A 184      -7.525  10.822  -0.838  1.00 90.81           C  
ATOM   1368  CD1 PHE A 184      -6.717   9.675  -0.970  1.00 90.81           C  
ATOM   1369  CD2 PHE A 184      -6.932  12.052  -0.491  1.00 90.81           C  
ATOM   1370  CE1 PHE A 184      -5.328   9.766  -0.799  1.00 90.81           C  
ATOM   1371  CE2 PHE A 184      -5.542  12.141  -0.309  1.00 90.81           C  
ATOM   1372  CZ  PHE A 184      -4.741  10.999  -0.482  1.00 90.81           C  
ATOM   1373  N   GLU A 185     -11.729  10.426  -2.901  1.00 89.25           N  
ATOM   1374  CA  GLU A 185     -13.169  10.301  -3.143  1.00 89.25           C  
ATOM   1375  C   GLU A 185     -13.517   8.888  -3.623  1.00 89.25           C  
ATOM   1376  CB  GLU A 185     -13.636  11.344  -4.170  1.00 89.25           C  
ATOM   1377  O   GLU A 185     -14.414   8.264  -3.057  1.00 89.25           O  
ATOM   1378  CG  GLU A 185     -13.779  12.745  -3.555  1.00 89.25           C  
ATOM   1379  CD  GLU A 185     -14.212  13.817  -4.572  1.00 89.25           C  
ATOM   1380  OE1 GLU A 185     -14.485  14.953  -4.119  1.00 89.25           O  
ATOM   1381  OE2 GLU A 185     -14.300  13.514  -5.785  1.00 89.25           O  
ATOM   1382  N   ALA A 186     -12.763   8.337  -4.582  1.00 90.94           N  
ATOM   1383  CA  ALA A 186     -12.945   6.955  -5.026  1.00 90.94           C  
ATOM   1384  C   ALA A 186     -12.668   5.942  -3.901  1.00 90.94           C  
ATOM   1385  CB  ALA A 186     -12.058   6.703  -6.251  1.00 90.94           C  
ATOM   1386  O   ALA A 186     -13.435   4.996  -3.724  1.00 90.94           O  
ATOM   1387  N   LYS A 187     -11.622   6.164  -3.092  1.00 86.62           N  
ATOM   1388  CA  LYS A 187     -11.307   5.348  -1.905  1.00 86.62           C  
ATOM   1389  C   LYS A 187     -12.447   5.342  -0.883  1.00 86.62           C  
ATOM   1390  CB  LYS A 187     -10.016   5.878  -1.252  1.00 86.62           C  
ATOM   1391  O   LYS A 187     -12.707   4.324  -0.250  1.00 86.62           O  
ATOM   1392  CG  LYS A 187      -9.432   4.897  -0.220  1.00 86.62           C  
ATOM   1393  CD  LYS A 187      -8.034   5.351   0.226  1.00 86.62           C  
ATOM   1394  CE  LYS A 187      -7.481   4.486   1.367  1.00 86.62           C  
ATOM   1395  NZ  LYS A 187      -6.079   4.863   1.701  1.00 86.62           N  
ATOM   1396  N   SER A 188     -13.122   6.480  -0.729  1.00 83.75           N  
ATOM   1397  CA  SER A 188     -14.196   6.679   0.248  1.00 83.75           C  
ATOM   1398  C   SER A 188     -15.549   6.120  -0.198  1.00 83.75           C  
ATOM   1399  CB  SER A 188     -14.341   8.167   0.571  1.00 83.75           C  
ATOM   1400  O   SER A 188     -16.472   6.057   0.619  1.00 83.75           O  
ATOM   1401  OG  SER A 188     -13.131   8.675   1.109  1.00 83.75           O  
ATOM   1402  N   ASP A 189     -15.693   5.710  -1.462  1.00 84.00           N  
ATOM   1403  CA  ASP A 189     -16.908   5.049  -1.931  1.00 84.00           C  
ATOM   1404  C   ASP A 189     -16.970   3.606  -1.422  1.00 84.00           C  
ATOM   1405  CB  ASP A 189     -17.075   5.137  -3.450  1.00 84.00           C  
ATOM   1406  O   ASP A 189     -16.438   2.661  -2.005  1.00 84.00           O  
ATOM   1407  CG  ASP A 189     -18.473   4.664  -3.888  1.00 84.00           C  
ATOM   1408  OD1 ASP A 189     -19.278   4.216  -3.024  1.00 84.00           O  
ATOM   1409  OD2 ASP A 189     -18.769   4.808  -5.093  1.00 84.00           O  
ATOM   1410  N   VAL A 190     -17.649   3.458  -0.290  1.00 81.44           N  
ATOM   1411  CA  VAL A 190     -17.871   2.180   0.389  1.00 81.44           C  
ATOM   1412  C   VAL A 190     -19.284   1.629   0.169  1.00 81.44           C  
ATOM   1413  CB  VAL A 190     -17.523   2.296   1.879  1.00 81.44           C  
ATOM   1414  O   VAL A 190     -19.712   0.707   0.871  1.00 81.44           O  
ATOM   1415  CG1 VAL A 190     -16.025   2.562   2.075  1.00 81.44           C  
ATOM   1416  CG2 VAL A 190     -18.345   3.373   2.598  1.00 81.44           C  
ATOM   1417  N   SER A 191     -20.046   2.220  -0.754  1.00 82.62           N  
ATOM   1418  CA  SER A 191     -21.487   1.976  -0.893  1.00 82.62           C  
ATOM   1419  C   SER A 191     -21.830   0.541  -1.301  1.00 82.62           C  
ATOM   1420  CB  SER A 191     -22.089   2.982  -1.877  1.00 82.62           C  
ATOM   1421  O   SER A 191     -22.843   0.007  -0.851  1.00 82.62           O  
ATOM   1422  OG  SER A 191     -21.529   2.853  -3.165  1.00 82.62           O  
ATOM   1423  N   GLU A 192     -20.963  -0.115  -2.074  1.00 85.25           N  
ATOM   1424  CA  GLU A 192     -21.177  -1.492  -2.538  1.00 85.25           C  
ATOM   1425  C   GLU A 192     -20.722  -2.567  -1.536  1.00 85.25           C  
ATOM   1426  CB  GLU A 192     -20.518  -1.698  -3.910  1.00 85.25           C  
ATOM   1427  O   GLU A 192     -21.034  -3.748  -1.701  1.00 85.25           O  
ATOM   1428  CG  GLU A 192     -21.067  -0.733  -4.976  1.00 85.25           C  
ATOM   1429  CD  GLU A 192     -20.997  -1.317  -6.397  1.00 85.25           C  
ATOM   1430  OE1 GLU A 192     -21.944  -1.055  -7.177  1.00 85.25           O  
ATOM   1431  OE2 GLU A 192     -20.034  -2.059  -6.697  1.00 85.25           O  
ATOM   1432  N   PHE A 193     -20.012  -2.188  -0.469  1.00 88.19           N  
ATOM   1433  CA  PHE A 193     -19.496  -3.143   0.510  1.00 88.19           C  
ATOM   1434  C   PHE A 193     -20.496  -3.396   1.636  1.00 88.19           C  
ATOM   1435  CB  PHE A 193     -18.146  -2.681   1.060  1.00 88.19           C  
ATOM   1436  O   PHE A 193     -21.064  -2.465   2.214  1.00 88.19           O  
ATOM   1437  CG  PHE A 193     -17.061  -2.606   0.008  1.00 88.19           C  
ATOM   1438  CD1 PHE A 193     -16.303  -3.744  -0.326  1.00 88.19           C  
ATOM   1439  CD2 PHE A 193     -16.825  -1.394  -0.659  1.00 88.19           C  
ATOM   1440  CE1 PHE A 193     -15.302  -3.657  -1.311  1.00 88.19           C  
ATOM   1441  CE2 PHE A 193     -15.817  -1.298  -1.630  1.00 88.19           C  
ATOM   1442  CZ  PHE A 193     -15.053  -2.432  -1.957  1.00 88.19           C  
ATOM   1443  N   SER A 194     -20.657  -4.665   2.018  1.00 93.44           N  
ATOM   1444  CA  SER A 194     -21.367  -5.029   3.248  1.00 93.44           C  
ATOM   1445  C   SER A 194     -20.591  -4.572   4.488  1.00 93.44           C  
ATOM   1446  CB  SER A 194     -21.636  -6.538   3.293  1.00 93.44           C  
ATOM   1447  O   SER A 194     -19.379  -4.369   4.434  1.00 93.44           O  
ATOM   1448  OG  SER A 194     -20.441  -7.273   3.494  1.00 93.44           O  
ATOM   1449  N   ASP A 195     -21.267  -4.446   5.633  1.00 95.00           N  
ATOM   1450  CA  ASP A 195     -20.602  -4.078   6.894  1.00 95.00           C  
ATOM   1451  C   ASP A 195     -19.509  -5.088   7.272  1.00 95.00           C  
ATOM   1452  CB  ASP A 195     -21.639  -3.981   8.022  1.00 95.00           C  
ATOM   1453  O   ASP A 195     -18.409  -4.707   7.661  1.00 95.00           O  
ATOM   1454  CG  ASP A 195     -22.590  -2.793   7.867  1.00 95.00           C  
ATOM   1455  OD1 ASP A 195     -22.251  -1.820   7.159  1.00 95.00           O  
ATOM   1456  OD2 ASP A 195     -23.704  -2.865   8.413  1.00 95.00           O  
ATOM   1457  N   ALA A 196     -19.772  -6.381   7.070  1.00 94.25           N  
ATOM   1458  CA  ALA A 196     -18.790  -7.435   7.300  1.00 94.25           C  
ATOM   1459  C   ALA A 196     -17.570  -7.325   6.367  1.00 94.25           C  
ATOM   1460  CB  ALA A 196     -19.499  -8.783   7.140  1.00 94.25           C  
ATOM   1461  O   ALA A 196     -16.449  -7.609   6.790  1.00 94.25           O  
ATOM   1462  N   ALA A 197     -17.770  -6.906   5.112  1.00 90.69           N  
ATOM   1463  CA  ALA A 197     -16.672  -6.644   4.187  1.00 90.69           C  
ATOM   1464  C   ALA A 197     -15.870  -5.405   4.611  1.00 90.69           C  
ATOM   1465  CB  ALA A 197     -17.226  -6.516   2.763  1.00 90.69           C  
ATOM   1466  O   ALA A 197     -14.644  -5.462   4.632  1.00 90.69           O  
ATOM   1467  N   LEU A 198     -16.536  -4.323   5.032  1.00 91.62           N  
ATOM   1468  CA  LEU A 198     -15.871  -3.110   5.520  1.00 91.62           C  
ATOM   1469  C   LEU A 198     -15.017  -3.364   6.758  1.00 91.62           C  
ATOM   1470  CB  LEU A 198     -16.913  -2.024   5.835  1.00 91.62           C  
ATOM   1471  O   LEU A 198     -13.871  -2.930   6.814  1.00 91.62           O  
ATOM   1472  CG  LEU A 198     -17.470  -1.337   4.586  1.00 91.62           C  
ATOM   1473  CD1 LEU A 198     -18.618  -0.418   4.991  1.00 91.62           C  
ATOM   1474  CD2 LEU A 198     -16.418  -0.481   3.878  1.00 91.62           C  
ATOM   1475  N   LEU A 199     -15.537  -4.122   7.723  1.00 94.44           N  
ATOM   1476  CA  LEU A 199     -14.800  -4.469   8.939  1.00 94.44           C  
ATOM   1477  C   LEU A 199     -13.534  -5.287   8.647  1.00 94.44           C  
ATOM   1478  CB  LEU A 199     -15.741  -5.229   9.889  1.00 94.44           C  
ATOM   1479  O   LEU A 199     -12.591  -5.242   9.439  1.00 94.44           O  
ATOM   1480  CG  LEU A 199     -16.858  -4.357  10.495  1.00 94.44           C  
ATOM   1481  CD1 LEU A 199     -17.882  -5.254  11.186  1.00 94.44           C  
ATOM   1482  CD2 LEU A 199     -16.329  -3.356  11.522  1.00 94.44           C  
ATOM   1483  N   ARG A 200     -13.486  -5.993   7.511  1.00 89.00           N  
ATOM   1484  CA  ARG A 200     -12.340  -6.810   7.092  1.00 89.00           C  
ATOM   1485  C   ARG A 200     -11.404  -6.115   6.103  1.00 89.00           C  
ATOM   1486  CB  ARG A 200     -12.842  -8.152   6.548  1.00 89.00           C  
ATOM   1487  O   ARG A 200     -10.248  -6.525   6.032  1.00 89.00           O  
ATOM   1488  CG  ARG A 200     -13.439  -9.000   7.680  1.00 89.00           C  
ATOM   1489  CD  ARG A 200     -13.896 -10.352   7.142  1.00 89.00           C  
ATOM   1490  NE  ARG A 200     -14.448 -11.180   8.220  1.00 89.00           N  
ATOM   1491  NH1 ARG A 200     -16.690 -11.163   7.661  1.00 89.00           N  
ATOM   1492  NH2 ARG A 200     -15.953 -12.431   9.311  1.00 89.00           N  
ATOM   1493  CZ  ARG A 200     -15.692 -11.576   8.386  1.00 89.00           C  
ATOM   1494  N   MET A 201     -11.881  -5.080   5.409  1.00 84.62           N  
ATOM   1495  CA  MET A 201     -11.242  -4.448   4.249  1.00 84.62           C  
ATOM   1496  C   MET A 201      -9.772  -4.085   4.481  1.00 84.62           C  
ATOM   1497  CB  MET A 201     -12.070  -3.221   3.846  1.00 84.62           C  
ATOM   1498  O   MET A 201      -8.906  -4.645   3.815  1.00 84.62           O  
ATOM   1499  CG  MET A 201     -11.574  -2.571   2.552  1.00 84.62           C  
ATOM   1500  SD  MET A 201     -12.522  -1.104   2.078  1.00 84.62           S  
ATOM   1501  CE  MET A 201     -14.128  -1.847   1.700  1.00 84.62           C  
ATOM   1502  N   ASP A 202      -9.484  -3.218   5.455  1.00 85.56           N  
ATOM   1503  CA  ASP A 202      -8.123  -2.985   5.944  1.00 85.56           C  
ATOM   1504  C   ASP A 202      -8.048  -3.303   7.437  1.00 85.56           C  
ATOM   1505  CB  ASP A 202      -7.587  -1.593   5.584  1.00 85.56           C  
ATOM   1506  O   ASP A 202      -8.039  -2.440   8.320  1.00 85.56           O  
ATOM   1507  CG  ASP A 202      -6.168  -1.393   6.148  1.00 85.56           C  
ATOM   1508  OD1 ASP A 202      -5.483  -2.407   6.468  1.00 85.56           O  
ATOM   1509  OD2 ASP A 202      -5.750  -0.244   6.377  1.00 85.56           O  
ATOM   1510  N   SER A 203      -7.981  -4.599   7.728  1.00 87.06           N  
ATOM   1511  CA  SER A 203      -7.872  -5.102   9.091  1.00 87.06           C  
ATOM   1512  C   SER A 203      -6.708  -6.069   9.265  1.00 87.06           C  
ATOM   1513  CB  SER A 203      -9.202  -5.694   9.539  1.00 87.06           C  
ATOM   1514  O   SER A 203      -6.316  -6.781   8.341  1.00 87.06           O  
ATOM   1515  OG  SER A 203      -9.452  -6.907   8.860  1.00 87.06           O  
ATOM   1516  N   LYS A 204      -6.144  -6.097  10.473  1.00 85.25           N  
ATOM   1517  CA  LYS A 204      -5.129  -7.074  10.883  1.00 85.25           C  
ATOM   1518  C   LYS A 204      -5.472  -7.623  12.264  1.00 85.25           C  
ATOM   1519  CB  LYS A 204      -3.716  -6.460  10.808  1.00 85.25           C  
ATOM   1520  O   LYS A 204      -6.051  -6.915  13.087  1.00 85.25           O  
ATOM   1521  CG  LYS A 204      -3.232  -6.280   9.362  1.00 85.25           C  
ATOM   1522  CD  LYS A 204      -1.748  -5.893   9.232  1.00 85.25           C  
ATOM   1523  CE  LYS A 204      -1.449  -5.755   7.724  1.00 85.25           C  
ATOM   1524  NZ  LYS A 204      -0.034  -6.020   7.331  1.00 85.25           N  
ATOM   1525  N   GLU A 205      -5.127  -8.883  12.485  1.00 87.19           N  
ATOM   1526  CA  GLU A 205      -5.294  -9.567  13.768  1.00 87.19           C  
ATOM   1527  C   GLU A 205      -4.085  -9.302  14.668  1.00 87.19           C  
ATOM   1528  CB  GLU A 205      -5.490 -11.069  13.538  1.00 87.19           C  
ATOM   1529  O   GLU A 205      -2.937  -9.324  14.212  1.00 87.19           O  
ATOM   1530  CG  GLU A 205      -6.855 -11.363  12.896  1.00 87.19           C  
ATOM   1531  CD  GLU A 205      -6.926 -12.768  12.289  1.00 87.19           C  
ATOM   1532  OE1 GLU A 205      -7.656 -12.881  11.275  1.00 87.19           O  
ATOM   1533  OE2 GLU A 205      -6.193 -13.666  12.752  1.00 87.19           O  
ATOM   1534  N   TYR A 206      -4.351  -9.027  15.943  1.00 87.62           N  
ATOM   1535  CA  TYR A 206      -3.344  -8.758  16.959  1.00 87.62           C  
ATOM   1536  C   TYR A 206      -3.760  -9.353  18.296  1.00 87.62           C  
ATOM   1537  CB  TYR A 206      -3.153  -7.246  17.141  1.00 87.62           C  
ATOM   1538  O   TYR A 206      -4.865  -9.106  18.770  1.00 87.62           O  
ATOM   1539  CG  TYR A 206      -2.620  -6.528  15.921  1.00 87.62           C  
ATOM   1540  CD1 TYR A 206      -1.235  -6.473  15.685  1.00 87.62           C  
ATOM   1541  CD2 TYR A 206      -3.515  -5.928  15.021  1.00 87.62           C  
ATOM   1542  CE1 TYR A 206      -0.742  -5.822  14.539  1.00 87.62           C  
ATOM   1543  CE2 TYR A 206      -3.029  -5.252  13.890  1.00 87.62           C  
ATOM   1544  OH  TYR A 206      -1.154  -4.573  12.540  1.00 87.62           O  
ATOM   1545  CZ  TYR A 206      -1.643  -5.214  13.637  1.00 87.62           C  
ATOM   1546  N   THR A 207      -2.823 -10.025  18.955  1.00 91.12           N  
ATOM   1547  CA  THR A 207      -2.979 -10.414  20.353  1.00 91.12           C  
ATOM   1548  C   THR A 207      -2.510  -9.272  21.257  1.00 91.12           C  
ATOM   1549  CB  THR A 207      -2.198 -11.694  20.660  1.00 91.12           C  
ATOM   1550  O   THR A 207      -1.340  -8.884  21.212  1.00 91.12           O  
ATOM   1551  CG2 THR A 207      -2.609 -12.289  22.004  1.00 91.12           C  
ATOM   1552  OG1 THR A 207      -2.352 -12.660  19.646  1.00 91.12           O  
ATOM   1553  N   VAL A 208      -3.398  -8.739  22.098  1.00 92.12           N  
ATOM   1554  CA  VAL A 208      -3.095  -7.693  23.093  1.00 92.12           C  
ATOM   1555  C   VAL A 208      -3.498  -8.209  24.468  1.00 92.12           C  
ATOM   1556  CB  VAL A 208      -3.810  -6.368  22.764  1.00 92.12           C  
ATOM   1557  O   VAL A 208      -4.649  -8.575  24.669  1.00 92.12           O  
ATOM   1558  CG1 VAL A 208      -3.441  -5.265  23.764  1.00 92.12           C  
ATOM   1559  CG2 VAL A 208      -3.427  -5.863  21.364  1.00 92.12           C  
ATOM   1560  N   ASP A 209      -2.544  -8.305  25.397  1.00 90.56           N  
ATOM   1561  CA  ASP A 209      -2.746  -8.834  26.758  1.00 90.56           C  
ATOM   1562  C   ASP A 209      -3.548 -10.157  26.815  1.00 90.56           C  
ATOM   1563  CB  ASP A 209      -3.265  -7.730  27.697  1.00 90.56           C  
ATOM   1564  O   ASP A 209      -4.377 -10.383  27.697  1.00 90.56           O  
ATOM   1565  CG  ASP A 209      -2.330  -6.516  27.732  1.00 90.56           C  
ATOM   1566  OD1 ASP A 209      -1.097  -6.748  27.740  1.00 90.56           O  
ATOM   1567  OD2 ASP A 209      -2.841  -5.374  27.726  1.00 90.56           O  
ATOM   1568  N   GLY A 210      -3.297 -11.053  25.850  1.00 92.00           N  
ATOM   1569  CA  GLY A 210      -3.961 -12.359  25.742  1.00 92.00           C  
ATOM   1570  C   GLY A 210      -5.373 -12.323  25.146  1.00 92.00           C  
ATOM   1571  O   GLY A 210      -6.097 -13.312  25.261  1.00 92.00           O  
ATOM   1572  N   LYS A 211      -5.771 -11.199  24.542  1.00 95.62           N  
ATOM   1573  CA  LYS A 211      -7.019 -11.025  23.795  1.00 95.62           C  
ATOM   1574  C   LYS A 211      -6.755 -10.886  22.310  1.00 95.62           C  
ATOM   1575  CB  LYS A 211      -7.786  -9.804  24.343  1.00 95.62           C  
ATOM   1576  O   LYS A 211      -5.900 -10.100  21.911  1.00 95.62           O  
ATOM   1577  CG  LYS A 211      -8.307 -10.001  25.779  1.00 95.62           C  
ATOM   1578  CD  LYS A 211      -9.252 -11.199  25.754  1.00 95.62           C  
ATOM   1579  CE  LYS A 211     -10.096 -11.477  26.978  1.00 95.62           C  
ATOM   1580  NZ  LYS A 211     -10.904 -12.672  26.625  1.00 95.62           N  
ATOM   1581  N   GLU A 212      -7.511 -11.622  21.509  1.00 95.50           N  
ATOM   1582  CA  GLU A 212      -7.413 -11.578  20.054  1.00 95.50           C  
ATOM   1583  C   GLU A 212      -8.275 -10.434  19.521  1.00 95.50           C  
ATOM   1584  CB  GLU A 212      -7.803 -12.933  19.439  1.00 95.50           C  
ATOM   1585  O   GLU A 212      -9.494 -10.414  19.686  1.00 95.50           O  
ATOM   1586  CG  GLU A 212      -6.940 -14.119  19.910  1.00 95.50           C  
ATOM   1587  CD  GLU A 212      -5.424 -13.910  19.742  1.00 95.50           C  
ATOM   1588  OE1 GLU A 212      -4.659 -14.497  20.538  1.00 95.50           O  
ATOM   1589  OE2 GLU A 212      -4.993 -13.120  18.873  1.00 95.50           O  
ATOM   1590  N   LEU A 213      -7.649  -9.442  18.898  1.00 96.62           N  
ATOM   1591  CA  LEU A 213      -8.315  -8.252  18.383  1.00 96.62           C  
ATOM   1592  C   LEU A 213      -8.163  -8.186  16.867  1.00 96.62           C  
ATOM   1593  CB  LEU A 213      -7.737  -6.988  19.049  1.00 96.62           C  
ATOM   1594  O   LEU A 213      -7.051  -8.259  16.345  1.00 96.62           O  
ATOM   1595  CG  LEU A 213      -7.793  -6.961  20.588  1.00 96.62           C  
ATOM   1596  CD1 LEU A 213      -7.209  -5.637  21.083  1.00 96.62           C  
ATOM   1597  CD2 LEU A 213      -9.217  -7.057  21.134  1.00 96.62           C  
ATOM   1598  N   ARG A 214      -9.263  -7.938  16.152  1.00 95.12           N  
ATOM   1599  CA  ARG A 214      -9.201  -7.479  14.759  1.00 95.12           C  
ATOM   1600  C   ARG A 214      -9.192  -5.956  14.747  1.00 95.12           C  
ATOM   1601  CB  ARG A 214     -10.338  -8.098  13.929  1.00 95.12           C  
ATOM   1602  O   ARG A 214     -10.185  -5.327  15.097  1.00 95.12           O  
ATOM   1603  CG  ARG A 214     -10.283  -7.585  12.479  1.00 95.12           C  
ATOM   1604  CD  ARG A 214     -11.276  -8.262  11.527  1.00 95.12           C  
ATOM   1605  NE  ARG A 214     -10.948  -9.669  11.255  1.00 95.12           N  
ATOM   1606  NH1 ARG A 214      -9.070  -9.493   9.919  1.00 95.12           N  
ATOM   1607  NH2 ARG A 214      -9.808 -11.476  10.529  1.00 95.12           N  
ATOM   1608  CZ  ARG A 214      -9.942 -10.191  10.578  1.00 95.12           C  
ATOM   1609  N   VAL A 215      -8.084  -5.353  14.328  1.00 96.62           N  
ATOM   1610  CA  VAL A 215      -7.925  -3.893  14.254  1.00 96.62           C  
ATOM   1611  C   VAL A 215      -8.144  -3.435  12.817  1.00 96.62           C  
ATOM   1612  CB  VAL A 215      -6.563  -3.440  14.807  1.00 96.62           C  
ATOM   1613  O   VAL A 215      -7.272  -3.612  11.961  1.00 96.62           O  
ATOM   1614  CG1 VAL A 215      -6.461  -1.908  14.818  1.00 96.62           C  
ATOM   1615  CG2 VAL A 215      -6.358  -3.932  16.246  1.00 96.62           C  
ATOM   1616  N   SER A 216      -9.321  -2.865  12.574  1.00 95.12           N  
ATOM   1617  CA  SER A 216      -9.803  -2.368  11.287  1.00 95.12           C  
ATOM   1618  C   SER A 216      -9.668  -0.851  11.191  1.00 95.12           C  
ATOM   1619  CB  SER A 216     -11.259  -2.795  11.098  1.00 95.12           C  
ATOM   1620  O   SER A 216      -9.968  -0.127  12.147  1.00 95.12           O  
ATOM   1621  OG  SER A 216     -11.652  -2.569   9.766  1.00 95.12           O  
ATOM   1622  N   VAL A 217      -9.207  -0.368  10.041  1.00 92.62           N  
ATOM   1623  CA  VAL A 217      -9.096   1.058   9.730  1.00 92.62           C  
ATOM   1624  C   VAL A 217      -9.791   1.335   8.404  1.00 92.62           C  
ATOM   1625  CB  VAL A 217      -7.629   1.526   9.717  1.00 92.62           C  
ATOM   1626  O   VAL A 217      -9.623   0.591   7.446  1.00 92.62           O  
ATOM   1627  CG1 VAL A 217      -7.521   3.024   9.422  1.00 92.62           C  
ATOM   1628  CG2 VAL A 217      -6.986   1.287  11.093  1.00 92.62           C  
ATOM   1629  N   LEU A 218     -10.571   2.412   8.349  1.00 91.19           N  
ATOM   1630  CA  LEU A 218     -11.125   2.948   7.109  1.00 91.19           C  
ATOM   1631  C   LEU A 218     -10.672   4.396   6.963  1.00 91.19           C  
ATOM   1632  CB  LEU A 218     -12.656   2.820   7.101  1.00 91.19           C  
ATOM   1633  O   LEU A 218     -11.176   5.286   7.648  1.00 91.19           O  
ATOM   1634  CG  LEU A 218     -13.185   1.375   7.101  1.00 91.19           C  
ATOM   1635  CD1 LEU A 218     -14.711   1.403   7.212  1.00 91.19           C  
ATOM   1636  CD2 LEU A 218     -12.819   0.601   5.834  1.00 91.19           C  
ATOM   1637  N   GLU A 219      -9.697   4.617   6.090  1.00 88.88           N  
ATOM   1638  CA  GLU A 219      -9.198   5.947   5.748  1.00 88.88           C  
ATOM   1639  C   GLU A 219     -10.107   6.587   4.702  1.00 88.88           C  
ATOM   1640  CB  GLU A 219      -7.765   5.860   5.221  1.00 88.88           C  
ATOM   1641  O   GLU A 219     -10.428   5.976   3.681  1.00 88.88           O  
ATOM   1642  CG  GLU A 219      -6.773   5.189   6.183  1.00 88.88           C  
ATOM   1643  CD  GLU A 219      -5.399   4.970   5.534  1.00 88.88           C  
ATOM   1644  OE1 GLU A 219      -4.420   4.810   6.297  1.00 88.88           O  
ATOM   1645  OE2 GLU A 219      -5.344   4.934   4.278  1.00 88.88           O  
ATOM   1646  N   THR A 220     -10.543   7.816   4.955  1.00 88.38           N  
ATOM   1647  CA  THR A 220     -11.557   8.472   4.135  1.00 88.38           C  
ATOM   1648  C   THR A 220     -11.436   9.991   4.187  1.00 88.38           C  
ATOM   1649  CB  THR A 220     -12.950   8.005   4.586  1.00 88.38           C  
ATOM   1650  O   THR A 220     -10.978  10.575   5.169  1.00 88.38           O  
ATOM   1651  CG2 THR A 220     -13.264   8.397   6.029  1.00 88.38           C  
ATOM   1652  OG1 THR A 220     -13.961   8.546   3.767  1.00 88.38           O  
ATOM   1653  N   THR A 221     -11.896  10.647   3.127  1.00 86.62           N  
ATOM   1654  CA  THR A 221     -12.154  12.096   3.088  1.00 86.62           C  
ATOM   1655  C   THR A 221     -13.620  12.430   3.375  1.00 86.62           C  
ATOM   1656  CB  THR A 221     -11.748  12.666   1.725  1.00 86.62           C  
ATOM   1657  O   THR A 221     -13.979  13.598   3.516  1.00 86.62           O  
ATOM   1658  CG2 THR A 221     -10.232  12.628   1.553  1.00 86.62           C  
ATOM   1659  OG1 THR A 221     -12.337  11.907   0.691  1.00 86.62           O  
ATOM   1660  N   ALA A 222     -14.479  11.413   3.493  1.00 89.12           N  
ATOM   1661  CA  ALA A 222     -15.917  11.533   3.697  1.00 89.12           C  
ATOM   1662  C   ALA A 222     -16.398  10.650   4.871  1.00 89.12           C  
ATOM   1663  CB  ALA A 222     -16.610  11.219   2.364  1.00 89.12           C  
ATOM   1664  O   ALA A 222     -17.280   9.804   4.690  1.00 89.12           O  
ATOM   1665  N   PRO A 223     -15.896  10.862   6.108  1.00 92.50           N  
ATOM   1666  CA  PRO A 223     -16.195  10.003   7.262  1.00 92.50           C  
ATOM   1667  C   PRO A 223     -17.684   9.873   7.562  1.00 92.50           C  
ATOM   1668  CB  PRO A 223     -15.438  10.622   8.441  1.00 92.50           C  
ATOM   1669  O   PRO A 223     -18.125   8.837   8.052  1.00 92.50           O  
ATOM   1670  CG  PRO A 223     -15.300  12.087   8.038  1.00 92.50           C  
ATOM   1671  CD  PRO A 223     -15.074  11.990   6.532  1.00 92.50           C  
ATOM   1672  N   LYS A 224     -18.486  10.884   7.210  1.00 91.44           N  
ATOM   1673  CA  LYS A 224     -19.942  10.833   7.351  1.00 91.44           C  
ATOM   1674  C   LYS A 224     -20.567   9.622   6.643  1.00 91.44           C  
ATOM   1675  CB  LYS A 224     -20.544  12.163   6.874  1.00 91.44           C  
ATOM   1676  O   LYS A 224     -21.472   9.026   7.210  1.00 91.44           O  
ATOM   1677  CG  LYS A 224     -22.067  12.123   7.029  1.00 91.44           C  
ATOM   1678  CD  LYS A 224     -22.726  13.501   6.919  1.00 91.44           C  
ATOM   1679  CE  LYS A 224     -24.257  13.377   6.898  1.00 91.44           C  
ATOM   1680  NZ  LYS A 224     -24.774  12.440   7.930  1.00 91.44           N  
ATOM   1681  N   LEU A 225     -20.075   9.222   5.468  1.00 89.44           N  
ATOM   1682  CA  LEU A 225     -20.634   8.088   4.716  1.00 89.44           C  
ATOM   1683  C   LEU A 225     -20.487   6.755   5.464  1.00 89.44           C  
ATOM   1684  CB  LEU A 225     -19.949   7.994   3.339  1.00 89.44           C  
ATOM   1685  O   LEU A 225     -21.356   5.890   5.376  1.00 89.44           O  
ATOM   1686  CG  LEU A 225     -20.160   9.207   2.415  1.00 89.44           C  
ATOM   1687  CD1 LEU A 225     -19.414   8.981   1.102  1.00 89.44           C  
ATOM   1688  CD2 LEU A 225     -21.638   9.446   2.096  1.00 89.44           C  
ATOM   1689  N   ILE A 226     -19.406   6.605   6.231  1.00 93.12           N  
ATOM   1690  CA  ILE A 226     -19.153   5.423   7.061  1.00 93.12           C  
ATOM   1691  C   ILE A 226     -19.877   5.554   8.404  1.00 93.12           C  
ATOM   1692  CB  ILE A 226     -17.632   5.225   7.236  1.00 93.12           C  
ATOM   1693  O   ILE A 226     -20.527   4.615   8.856  1.00 93.12           O  
ATOM   1694  CG1 ILE A 226     -16.958   4.945   5.872  1.00 93.12           C  
ATOM   1695  CG2 ILE A 226     -17.348   4.057   8.198  1.00 93.12           C  
ATOM   1696  CD1 ILE A 226     -15.442   5.135   5.898  1.00 93.12           C  
ATOM   1697  N   LEU A 227     -19.804   6.726   9.039  1.00 94.69           N  
ATOM   1698  CA  LEU A 227     -20.420   6.974  10.345  1.00 94.69           C  
ATOM   1699  C   LEU A 227     -21.955   6.949  10.296  1.00 94.69           C  
ATOM   1700  CB  LEU A 227     -19.904   8.306  10.914  1.00 94.69           C  
ATOM   1701  O   LEU A 227     -22.580   6.585  11.288  1.00 94.69           O  
ATOM   1702  CG  LEU A 227     -18.405   8.322  11.275  1.00 94.69           C  
ATOM   1703  CD1 LEU A 227     -18.005   9.737  11.695  1.00 94.69           C  
ATOM   1704  CD2 LEU A 227     -18.064   7.365  12.419  1.00 94.69           C  
ATOM   1705  N   ASP A 228     -22.574   7.240   9.151  1.00 94.50           N  
ATOM   1706  CA  ASP A 228     -24.019   7.054   8.955  1.00 94.50           C  
ATOM   1707  C   ASP A 228     -24.425   5.560   8.994  1.00 94.50           C  
ATOM   1708  CB  ASP A 228     -24.468   7.742   7.648  1.00 94.50           C  
ATOM   1709  O   ASP A 228     -25.591   5.248   9.231  1.00 94.50           O  
ATOM   1710  CG  ASP A 228     -24.536   9.282   7.722  1.00 94.50           C  
ATOM   1711  OD1 ASP A 228     -24.446   9.894   8.813  1.00 94.50           O  
ATOM   1712  OD2 ASP A 228     -24.754   9.955   6.687  1.00 94.50           O  
ATOM   1713  N   ARG A 229     -23.469   4.629   8.838  1.00 95.06           N  
ATOM   1714  CA  ARG A 229     -23.640   3.168   8.990  1.00 95.06           C  
ATOM   1715  C   ARG A 229     -23.186   2.646  10.359  1.00 95.06           C  
ATOM   1716  CB  ARG A 229     -22.893   2.425   7.867  1.00 95.06           C  
ATOM   1717  O   ARG A 229     -23.114   1.437  10.562  1.00 95.06           O  
ATOM   1718  CG  ARG A 229     -23.378   2.789   6.458  1.00 95.06           C  
ATOM   1719  CD  ARG A 229     -22.445   2.208   5.390  1.00 95.06           C  
ATOM   1720  NE  ARG A 229     -22.392   0.732   5.408  1.00 95.06           N  
ATOM   1721  NH1 ARG A 229     -21.449   0.427   3.325  1.00 95.06           N  
ATOM   1722  NH2 ARG A 229     -22.001  -1.320   4.548  1.00 95.06           N  
ATOM   1723  CZ  ARG A 229     -21.953  -0.037   4.431  1.00 95.06           C  
ATOM   1724  N   LYS A 230     -22.855   3.528  11.309  1.00 96.50           N  
ATOM   1725  CA  LYS A 230     -22.256   3.164  12.607  1.00 96.50           C  
ATOM   1726  C   LYS A 230     -23.022   2.055  13.331  1.00 96.50           C  
ATOM   1727  CB  LYS A 230     -22.175   4.428  13.471  1.00 96.50           C  
ATOM   1728  O   LYS A 230     -22.404   1.100  13.793  1.00 96.50           O  
ATOM   1729  CG  LYS A 230     -21.615   4.153  14.868  1.00 96.50           C  
ATOM   1730  CD  LYS A 230     -21.742   5.343  15.812  1.00 96.50           C  
ATOM   1731  CE  LYS A 230     -23.215   5.557  16.172  1.00 96.50           C  
ATOM   1732  NZ  LYS A 230     -23.395   6.715  17.067  1.00 96.50           N  
ATOM   1733  N   ASP A 231     -24.342   2.169  13.425  1.00 97.56           N  
ATOM   1734  CA  ASP A 231     -25.153   1.228  14.203  1.00 97.56           C  
ATOM   1735  C   ASP A 231     -25.123  -0.183  13.597  1.00 97.56           C  
ATOM   1736  CB  ASP A 231     -26.593   1.753  14.321  1.00 97.56           C  
ATOM   1737  O   ASP A 231     -24.974  -1.168  14.323  1.00 97.56           O  
ATOM   1738  CG  ASP A 231     -26.713   3.067  15.107  1.00 97.56           C  
ATOM   1739  OD1 ASP A 231     -25.734   3.455  15.788  1.00 97.56           O  
ATOM   1740  OD2 ASP A 231     -27.787   3.695  14.994  1.00 97.56           O  
ATOM   1741  N   SER A 232     -25.192  -0.292  12.267  1.00 97.25           N  
ATOM   1742  CA  SER A 232     -25.128  -1.583  11.579  1.00 97.25           C  
ATOM   1743  C   SER A 232     -23.711  -2.165  11.580  1.00 97.25           C  
ATOM   1744  CB  SER A 232     -25.720  -1.465  10.173  1.00 97.25           C  
ATOM   1745  O   SER A 232     -23.547  -3.360  11.826  1.00 97.25           O  
ATOM   1746  OG  SER A 232     -24.900  -0.712   9.310  1.00 97.25           O  
ATOM   1747  N   LEU A 233     -22.680  -1.320  11.448  1.00 97.75           N  
ATOM   1748  CA  LEU A 233     -21.277  -1.710  11.619  1.00 97.75           C  
ATOM   1749  C   LEU A 233     -21.026  -2.286  13.017  1.00 97.75           C  
ATOM   1750  CB  LEU A 233     -20.356  -0.502  11.359  1.00 97.75           C  
ATOM   1751  O   LEU A 233     -20.480  -3.378  13.134  1.00 97.75           O  
ATOM   1752  CG  LEU A 233     -20.195  -0.141   9.872  1.00 97.75           C  
ATOM   1753  CD1 LEU A 233     -19.588   1.258   9.744  1.00 97.75           C  
ATOM   1754  CD2 LEU A 233     -19.257  -1.117   9.155  1.00 97.75           C  
ATOM   1755  N   MET A 234     -21.456  -1.593  14.076  1.00 98.31           N  
ATOM   1756  CA  MET A 234     -21.305  -2.059  15.461  1.00 98.31           C  
ATOM   1757  C   MET A 234     -22.044  -3.374  15.720  1.00 98.31           C  
ATOM   1758  CB  MET A 234     -21.801  -0.984  16.438  1.00 98.31           C  
ATOM   1759  O   MET A 234     -21.520  -4.230  16.431  1.00 98.31           O  
ATOM   1760  CG  MET A 234     -20.816   0.186  16.539  1.00 98.31           C  
ATOM   1761  SD  MET A 234     -21.178   1.414  17.826  1.00 98.31           S  
ATOM   1762  CE  MET A 234     -22.912   1.825  17.472  1.00 98.31           C  
ATOM   1763  N   ALA A 235     -23.222  -3.570  15.124  1.00 97.81           N  
ATOM   1764  CA  ALA A 235     -23.933  -4.844  15.200  1.00 97.81           C  
ATOM   1765  C   ALA A 235     -23.157  -5.972  14.493  1.00 97.81           C  
ATOM   1766  CB  ALA A 235     -25.340  -4.652  14.623  1.00 97.81           C  
ATOM   1767  O   ALA A 235     -22.973  -7.047  15.065  1.00 97.81           O  
ATOM   1768  N   ALA A 236     -22.639  -5.713  13.289  1.00 97.94           N  
ATOM   1769  CA  ALA A 236     -21.881  -6.685  12.501  1.00 97.94           C  
ATOM   1770  C   ALA A 236     -20.539  -7.087  13.142  1.00 97.94           C  
ATOM   1771  CB  ALA A 236     -21.674  -6.105  11.097  1.00 97.94           C  
ATOM   1772  O   ALA A 236     -20.057  -8.194  12.901  1.00 97.94           O  
ATOM   1773  N   MET A 237     -19.943  -6.236  13.991  1.00 98.31           N  
ATOM   1774  CA  MET A 237     -18.695  -6.556  14.705  1.00 98.31           C  
ATOM   1775  C   MET A 237     -18.783  -7.846  15.523  1.00 98.31           C  
ATOM   1776  CB  MET A 237     -18.302  -5.425  15.665  1.00 98.31           C  
ATOM   1777  O   MET A 237     -17.770  -8.526  15.667  1.00 98.31           O  
ATOM   1778  CG  MET A 237     -17.782  -4.189  14.942  1.00 98.31           C  
ATOM   1779  SD  MET A 237     -17.413  -2.812  16.053  1.00 98.31           S  
ATOM   1780  CE  MET A 237     -17.153  -1.552  14.792  1.00 98.31           C  
ATOM   1781  N   VAL A 238     -19.962  -8.187  16.053  1.00 97.31           N  
ATOM   1782  CA  VAL A 238     -20.160  -9.394  16.872  1.00 97.31           C  
ATOM   1783  C   VAL A 238     -19.954 -10.657  16.041  1.00 97.31           C  
ATOM   1784  CB  VAL A 238     -21.562  -9.394  17.513  1.00 97.31           C  
ATOM   1785  O   VAL A 238     -19.189 -11.540  16.432  1.00 97.31           O  
ATOM   1786  CG1 VAL A 238     -21.805 -10.655  18.355  1.00 97.31           C  
ATOM   1787  CG2 VAL A 238     -21.748  -8.175  18.428  1.00 97.31           C  
ATOM   1788  N   ASP A 239     -20.609 -10.729  14.883  1.00 97.38           N  
ATOM   1789  CA  ASP A 239     -20.518 -11.891  14.001  1.00 97.38           C  
ATOM   1790  C   ASP A 239     -19.135 -11.975  13.349  1.00 97.38           C  
ATOM   1791  CB  ASP A 239     -21.646 -11.853  12.959  1.00 97.38           C  
ATOM   1792  O   ASP A 239     -18.539 -13.049  13.336  1.00 97.38           O  
ATOM   1793  CG  ASP A 239     -23.034 -12.088  13.573  1.00 97.38           C  
ATOM   1794  OD1 ASP A 239     -23.131 -12.862  14.559  1.00 97.38           O  
ATOM   1795  OD2 ASP A 239     -24.004 -11.502  13.044  1.00 97.38           O  
ATOM   1796  N   VAL A 240     -18.565 -10.842  12.920  1.00 96.81           N  
ATOM   1797  CA  VAL A 240     -17.204 -10.795  12.359  1.00 96.81           C  
ATOM   1798  C   VAL A 240     -16.159 -11.259  13.373  1.00 96.81           C  
ATOM   1799  CB  VAL A 240     -16.866  -9.386  11.836  1.00 96.81           C  
ATOM   1800  O   VAL A 240     -15.304 -12.069  13.025  1.00 96.81           O  
ATOM   1801  CG1 VAL A 240     -15.397  -9.235  11.411  1.00 96.81           C  
ATOM   1802  CG2 VAL A 240     -17.726  -9.050  10.613  1.00 96.81           C  
ATOM   1803  N   ALA A 241     -16.231 -10.796  14.627  1.00 97.12           N  
ATOM   1804  CA  ALA A 241     -15.313 -11.241  15.676  1.00 97.12           C  
ATOM   1805  C   ALA A 241     -15.383 -12.764  15.852  1.00 97.12           C  
ATOM   1806  CB  ALA A 241     -15.647 -10.520  16.991  1.00 97.12           C  
ATOM   1807  O   ALA A 241     -14.359 -13.442  15.846  1.00 97.12           O  
ATOM   1808  N   LYS A 242     -16.599 -13.315  15.924  1.00 96.56           N  
ATOM   1809  CA  LYS A 242     -16.825 -14.754  16.082  1.00 96.56           C  
ATOM   1810  C   LYS A 242     -16.321 -15.571  14.891  1.00 96.56           C  
ATOM   1811  CB  LYS A 242     -18.320 -14.968  16.316  1.00 96.56           C  
ATOM   1812  O   LYS A 242     -15.691 -16.604  15.099  1.00 96.56           O  
ATOM   1813  CG  LYS A 242     -18.658 -16.443  16.549  1.00 96.56           C  
ATOM   1814  CD  LYS A 242     -20.171 -16.579  16.678  1.00 96.56           C  
ATOM   1815  CE  LYS A 242     -20.549 -18.051  16.795  1.00 96.56           C  
ATOM   1816  NZ  LYS A 242     -22.020 -18.182  16.719  1.00 96.56           N  
ATOM   1817  N   GLU A 243     -16.637 -15.148  13.670  1.00 94.81           N  
ATOM   1818  CA  GLU A 243     -16.222 -15.819  12.431  1.00 94.81           C  
ATOM   1819  C   GLU A 243     -14.700 -15.858  12.290  1.00 94.81           C  
ATOM   1820  CB  GLU A 243     -16.830 -15.083  11.227  1.00 94.81           C  
ATOM   1821  O   GLU A 243     -14.147 -16.867  11.858  1.00 94.81           O  
ATOM   1822  CG  GLU A 243     -18.323 -15.395  11.040  1.00 94.81           C  
ATOM   1823  CD  GLU A 243     -19.001 -14.554   9.941  1.00 94.81           C  
ATOM   1824  OE1 GLU A 243     -20.212 -14.783   9.729  1.00 94.81           O  
ATOM   1825  OE2 GLU A 243     -18.330 -13.716   9.285  1.00 94.81           O  
ATOM   1826  N   ASP A 244     -14.034 -14.787  12.717  1.00 89.94           N  
ATOM   1827  CA  ASP A 244     -12.591 -14.621  12.569  1.00 89.94           C  
ATOM   1828  C   ASP A 244     -11.806 -15.086  13.807  1.00 89.94           C  
ATOM   1829  CB  ASP A 244     -12.302 -13.159  12.216  1.00 89.94           C  
ATOM   1830  O   ASP A 244     -10.590 -14.935  13.860  1.00 89.94           O  
ATOM   1831  CG  ASP A 244     -12.932 -12.689  10.896  1.00 89.94           C  
ATOM   1832  OD1 ASP A 244     -13.532 -13.461  10.122  1.00 89.94           O  
ATOM   1833  OD2 ASP A 244     -12.783 -11.488  10.588  1.00 89.94           O  
ATOM   1834  N   GLY A 245     -12.486 -15.639  14.817  1.00 93.50           N  
ATOM   1835  CA  GLY A 245     -11.853 -16.117  16.048  1.00 93.50           C  
ATOM   1836  C   GLY A 245     -11.272 -15.015  16.943  1.00 93.50           C  
ATOM   1837  O   GLY A 245     -10.440 -15.312  17.797  1.00 93.50           O  
ATOM   1838  N   ALA A 246     -11.705 -13.764  16.773  1.00 95.81           N  
ATOM   1839  CA  ALA A 246     -11.310 -12.631  17.602  1.00 95.81           C  
ATOM   1840  C   ALA A 246     -12.257 -12.449  18.805  1.00 95.81           C  
ATOM   1841  CB  ALA A 246     -11.231 -11.375  16.721  1.00 95.81           C  
ATOM   1842  O   ALA A 246     -13.461 -12.691  18.722  1.00 95.81           O  
ATOM   1843  N   ASP A 247     -11.732 -11.944  19.921  1.00 97.44           N  
ATOM   1844  CA  ASP A 247     -12.530 -11.469  21.055  1.00 97.44           C  
ATOM   1845  C   ASP A 247     -13.305 -10.182  20.704  1.00 97.44           C  
ATOM   1846  CB  ASP A 247     -11.622 -11.183  22.267  1.00 97.44           C  
ATOM   1847  O   ASP A 247     -14.395  -9.961  21.232  1.00 97.44           O  
ATOM   1848  CG  ASP A 247     -11.033 -12.408  22.980  1.00 97.44           C  
ATOM   1849  OD1 ASP A 247     -11.689 -12.932  23.920  1.00 97.44           O  
ATOM   1850  OD2 ASP A 247      -9.823 -12.659  22.807  1.00 97.44           O  
ATOM   1851  N   GLN A 248     -12.752  -9.310  19.846  1.00 97.69           N  
ATOM   1852  CA  GLN A 248     -13.370  -8.030  19.474  1.00 97.69           C  
ATOM   1853  C   GLN A 248     -12.827  -7.473  18.149  1.00 97.69           C  
ATOM   1854  CB  GLN A 248     -13.114  -7.023  20.611  1.00 97.69           C  
ATOM   1855  O   GLN A 248     -11.633  -7.561  17.860  1.00 97.69           O  
ATOM   1856  CG  GLN A 248     -13.702  -5.615  20.435  1.00 97.69           C  
ATOM   1857  CD  GLN A 248     -15.228  -5.591  20.382  1.00 97.69           C  
ATOM   1858  NE2 GLN A 248     -15.824  -5.103  19.316  1.00 97.69           N  
ATOM   1859  OE1 GLN A 248     -15.918  -5.980  21.310  1.00 97.69           O  
ATOM   1860  N   VAL A 249     -13.695  -6.794  17.389  1.00 98.12           N  
ATOM   1861  CA  VAL A 249     -13.287  -5.903  16.291  1.00 98.12           C  
ATOM   1862  C   VAL A 249     -13.180  -4.463  16.799  1.00 98.12           C  
ATOM   1863  CB  VAL A 249     -14.254  -5.976  15.093  1.00 98.12           C  
ATOM   1864  O   VAL A 249     -14.124  -3.947  17.398  1.00 98.12           O  
ATOM   1865  CG1 VAL A 249     -13.733  -5.131  13.924  1.00 98.12           C  
ATOM   1866  CG2 VAL A 249     -14.458  -7.403  14.577  1.00 98.12           C  
ATOM   1867  N   LEU A 250     -12.053  -3.800  16.549  1.00 98.38           N  
ATOM   1868  CA  LEU A 250     -11.888  -2.356  16.720  1.00 98.38           C  
ATOM   1869  C   LEU A 250     -11.974  -1.696  15.344  1.00 98.38           C  
ATOM   1870  CB  LEU A 250     -10.535  -2.043  17.390  1.00 98.38           C  
ATOM   1871  O   LEU A 250     -11.207  -2.071  14.461  1.00 98.38           O  
ATOM   1872  CG  LEU A 250     -10.286  -2.712  18.753  1.00 98.38           C  
ATOM   1873  CD1 LEU A 250      -8.940  -2.245  19.310  1.00 98.38           C  
ATOM   1874  CD2 LEU A 250     -11.361  -2.350  19.774  1.00 98.38           C  
ATOM   1875  N   LEU A 251     -12.872  -0.724  15.160  1.00 98.25           N  
ATOM   1876  CA  LEU A 251     -12.974   0.040  13.913  1.00 98.25           C  
ATOM   1877  C   LEU A 251     -12.622   1.508  14.146  1.00 98.25           C  
ATOM   1878  CB  LEU A 251     -14.370  -0.117  13.287  1.00 98.25           C  
ATOM   1879  O   LEU A 251     -13.312   2.204  14.892  1.00 98.25           O  
ATOM   1880  CG  LEU A 251     -14.559   0.685  11.982  1.00 98.25           C  
ATOM   1881  CD1 LEU A 251     -13.613   0.227  10.875  1.00 98.25           C  
ATOM   1882  CD2 LEU A 251     -15.985   0.536  11.456  1.00 98.25           C  
ATOM   1883  N   PHE A 252     -11.587   1.966  13.448  1.00 98.12           N  
ATOM   1884  CA  PHE A 252     -11.172   3.361  13.389  1.00 98.12           C  
ATOM   1885  C   PHE A 252     -11.535   3.942  12.020  1.00 98.12           C  
ATOM   1886  CB  PHE A 252      -9.662   3.459  13.650  1.00 98.12           C  
ATOM   1887  O   PHE A 252     -11.030   3.487  10.996  1.00 98.12           O  
ATOM   1888  CG  PHE A 252      -9.210   2.962  15.012  1.00 98.12           C  
ATOM   1889  CD1 PHE A 252      -8.938   3.881  16.044  1.00 98.12           C  
ATOM   1890  CD2 PHE A 252      -9.035   1.583  15.246  1.00 98.12           C  
ATOM   1891  CE1 PHE A 252      -8.493   3.424  17.298  1.00 98.12           C  
ATOM   1892  CE2 PHE A 252      -8.604   1.128  16.504  1.00 98.12           C  
ATOM   1893  CZ  PHE A 252      -8.333   2.048  17.531  1.00 98.12           C  
ATOM   1894  N   VAL A 253     -12.390   4.961  11.995  1.00 96.88           N  
ATOM   1895  CA  VAL A 253     -12.681   5.748  10.789  1.00 96.88           C  
ATOM   1896  C   VAL A 253     -11.745   6.952  10.781  1.00 96.88           C  
ATOM   1897  CB  VAL A 253     -14.159   6.178  10.738  1.00 96.88           C  
ATOM   1898  O   VAL A 253     -11.894   7.839  11.619  1.00 96.88           O  
ATOM   1899  CG1 VAL A 253     -14.473   6.877   9.409  1.00 96.88           C  
ATOM   1900  CG2 VAL A 253     -15.097   4.973  10.888  1.00 96.88           C  
ATOM   1901  N   VAL A 254     -10.760   6.966   9.889  1.00 94.75           N  
ATOM   1902  CA  VAL A 254      -9.710   7.993   9.829  1.00 94.75           C  
ATOM   1903  C   VAL A 254     -10.114   9.071   8.829  1.00 94.75           C  
ATOM   1904  CB  VAL A 254      -8.343   7.366   9.494  1.00 94.75           C  
ATOM   1905  O   VAL A 254     -10.175   8.812   7.629  1.00 94.75           O  
ATOM   1906  CG1 VAL A 254      -7.243   8.421   9.327  1.00 94.75           C  
ATOM   1907  CG2 VAL A 254      -7.897   6.402  10.600  1.00 94.75           C  
ATOM   1908  N   ASP A 255     -10.377  10.278   9.327  1.00 93.88           N  
ATOM   1909  CA  ASP A 255     -10.576  11.477   8.513  1.00 93.88           C  
ATOM   1910  C   ASP A 255      -9.201  12.034   8.128  1.00 93.88           C  
ATOM   1911  CB  ASP A 255     -11.445  12.497   9.275  1.00 93.88           C  
ATOM   1912  O   ASP A 255      -8.516  12.675   8.931  1.00 93.88           O  
ATOM   1913  CG  ASP A 255     -11.818  13.748   8.455  1.00 93.88           C  
ATOM   1914  OD1 ASP A 255     -11.091  14.081   7.490  1.00 93.88           O  
ATOM   1915  OD2 ASP A 255     -12.837  14.397   8.810  1.00 93.88           O  
ATOM   1916  N   ILE A 256      -8.791  11.768   6.888  1.00 88.56           N  
ATOM   1917  CA  ILE A 256      -7.475  12.166   6.367  1.00 88.56           C  
ATOM   1918  C   ILE A 256      -7.346  13.697   6.317  1.00 88.56           C  
ATOM   1919  CB  ILE A 256      -7.250  11.549   4.964  1.00 88.56           C  
ATOM   1920  O   ILE A 256      -6.249  14.230   6.463  1.00 88.56           O  
ATOM   1921  CG1 ILE A 256      -7.341  10.002   4.962  1.00 88.56           C  
ATOM   1922  CG2 ILE A 256      -5.886  11.984   4.391  1.00 88.56           C  
ATOM   1923  CD1 ILE A 256      -7.577   9.452   3.546  1.00 88.56           C  
ATOM   1924  N   LEU A 257      -8.453  14.423   6.127  1.00 86.94           N  
ATOM   1925  CA  LEU A 257      -8.433  15.881   5.979  1.00 86.94           C  
ATOM   1926  C   LEU A 257      -8.265  16.591   7.321  1.00 86.94           C  
ATOM   1927  CB  LEU A 257      -9.722  16.358   5.290  1.00 86.94           C  
ATOM   1928  O   LEU A 257      -7.653  17.657   7.377  1.00 86.94           O  
ATOM   1929  CG  LEU A 257      -9.966  15.765   3.895  1.00 86.94           C  
ATOM   1930  CD1 LEU A 257     -11.272  16.322   3.328  1.00 86.94           C  
ATOM   1931  CD2 LEU A 257      -8.834  16.096   2.918  1.00 86.94           C  
ATOM   1932  N   LYS A 258      -8.821  16.016   8.389  1.00 92.50           N  
ATOM   1933  CA  LYS A 258      -8.688  16.534   9.758  1.00 92.50           C  
ATOM   1934  C   LYS A 258      -7.550  15.909  10.553  1.00 92.50           C  
ATOM   1935  CB  LYS A 258      -9.995  16.323  10.504  1.00 92.50           C  
ATOM   1936  O   LYS A 258      -7.284  16.366  11.661  1.00 92.50           O  
ATOM   1937  CG  LYS A 258     -11.124  17.192   9.954  1.00 92.50           C  
ATOM   1938  CD  LYS A 258     -12.299  16.917  10.875  1.00 92.50           C  
ATOM   1939  CE  LYS A 258     -13.596  17.491  10.345  1.00 92.50           C  
ATOM   1940  NZ  LYS A 258     -14.664  16.779  11.067  1.00 92.50           N  
ATOM   1941  N   GLU A 259      -6.905  14.887  10.000  1.00 93.12           N  
ATOM   1942  CA  GLU A 259      -5.833  14.139  10.654  1.00 93.12           C  
ATOM   1943  C   GLU A 259      -6.290  13.542  12.001  1.00 93.12           C  
ATOM   1944  CB  GLU A 259      -4.549  14.992  10.745  1.00 93.12           C  
ATOM   1945  O   GLU A 259      -5.578  13.596  13.004  1.00 93.12           O  
ATOM   1946  CG  GLU A 259      -4.091  15.563   9.387  1.00 93.12           C  
ATOM   1947  CD  GLU A 259      -2.784  16.371   9.468  1.00 93.12           C  
ATOM   1948  OE1 GLU A 259      -2.375  16.904   8.408  1.00 93.12           O  
ATOM   1949  OE2 GLU A 259      -2.190  16.475  10.569  1.00 93.12           O  
ATOM   1950  N   GLU A 260      -7.504  12.984  12.052  1.00 95.69           N  
ATOM   1951  CA  GLU A 260      -8.093  12.391  13.261  1.00 95.69           C  
ATOM   1952  C   GLU A 260      -8.774  11.048  12.975  1.00 95.69           C  
ATOM   1953  CB  GLU A 260      -9.047  13.387  13.961  1.00 95.69           C  
ATOM   1954  O   GLU A 260      -9.240  10.793  11.865  1.00 95.69           O  
ATOM   1955  CG  GLU A 260     -10.382  13.648  13.228  1.00 95.69           C  
ATOM   1956  CD  GLU A 260     -11.257  14.757  13.858  1.00 95.69           C  
ATOM   1957  OE1 GLU A 260     -12.419  14.933  13.406  1.00 95.69           O  
ATOM   1958  OE2 GLU A 260     -10.792  15.446  14.796  1.00 95.69           O  
ATOM   1959  N   ALA A 261      -8.887  10.198  13.997  1.00 97.38           N  
ATOM   1960  CA  ALA A 261      -9.637   8.947  13.913  1.00 97.38           C  
ATOM   1961  C   ALA A 261     -10.876   8.982  14.810  1.00 97.38           C  
ATOM   1962  CB  ALA A 261      -8.718   7.770  14.254  1.00 97.38           C  
ATOM   1963  O   ALA A 261     -10.799   9.385  15.966  1.00 97.38           O  
ATOM   1964  N   THR A 262     -12.009   8.492  14.319  1.00 98.38           N  
ATOM   1965  CA  THR A 262     -13.184   8.180  15.142  1.00 98.38           C  
ATOM   1966  C   THR A 262     -13.209   6.682  15.423  1.00 98.38           C  
ATOM   1967  CB  THR A 262     -14.480   8.639  14.465  1.00 98.38           C  
ATOM   1968  O   THR A 262     -13.393   5.882  14.507  1.00 98.38           O  
ATOM   1969  CG2 THR A 262     -15.699   8.416  15.360  1.00 98.38           C  
ATOM   1970  OG1 THR A 262     -14.419  10.023  14.210  1.00 98.38           O  
ATOM   1971  N   LEU A 263     -13.028   6.291  16.684  1.00 98.62           N  
ATOM   1972  CA  LEU A 263     -13.186   4.907  17.132  1.00 98.62           C  
ATOM   1973  C   LEU A 263     -14.657   4.648  17.463  1.00 98.62           C  
ATOM   1974  CB  LEU A 263     -12.254   4.657  18.330  1.00 98.62           C  
ATOM   1975  O   LEU A 263     -15.252   5.395  18.242  1.00 98.62           O  
ATOM   1976  CG  LEU A 263     -12.444   3.302  19.042  1.00 98.62           C  
ATOM   1977  CD1 LEU A 263     -12.160   2.103  18.136  1.00 98.62           C  
ATOM   1978  CD2 LEU A 263     -11.495   3.225  20.236  1.00 98.62           C  
ATOM   1979  N   LEU A 264     -15.231   3.579  16.908  1.00 98.56           N  
ATOM   1980  CA  LEU A 264     -16.552   3.097  17.317  1.00 98.56           C  
ATOM   1981  C   LEU A 264     -16.442   2.305  18.622  1.00 98.56           C  
ATOM   1982  CB  LEU A 264     -17.197   2.241  16.218  1.00 98.56           C  
ATOM   1983  O   LEU A 264     -15.577   1.440  18.752  1.00 98.56           O  
ATOM   1984  CG  LEU A 264     -17.351   2.904  14.837  1.00 98.56           C  
ATOM   1985  CD1 LEU A 264     -18.345   2.088  14.007  1.00 98.56           C  
ATOM   1986  CD2 LEU A 264     -17.850   4.346  14.918  1.00 98.56           C  
ATOM   1987  N   VAL A 265     -17.330   2.579  19.576  1.00 98.44           N  
ATOM   1988  CA  VAL A 265     -17.297   2.014  20.930  1.00 98.44           C  
ATOM   1989  C   VAL A 265     -18.605   1.268  21.229  1.00 98.44           C  
ATOM   1990  CB  VAL A 265     -16.957   3.080  21.995  1.00 98.44           C  
ATOM   1991  O   VAL A 265     -19.477   1.793  21.919  1.00 98.44           O  
ATOM   1992  CG1 VAL A 265     -16.676   2.355  23.318  1.00 98.44           C  
ATOM   1993  CG2 VAL A 265     -15.711   3.901  21.626  1.00 98.44           C  
ATOM   1994  N   PRO A 266     -18.768   0.028  20.727  1.00 97.44           N  
ATOM   1995  CA  PRO A 266     -20.017  -0.725  20.866  1.00 97.44           C  
ATOM   1996  C   PRO A 266     -20.277  -1.261  22.283  1.00 97.44           C  
ATOM   1997  CB  PRO A 266     -19.880  -1.880  19.865  1.00 97.44           C  
ATOM   1998  O   PRO A 266     -21.391  -1.686  22.581  1.00 97.44           O  
ATOM   1999  CG  PRO A 266     -18.374  -2.129  19.814  1.00 97.44           C  
ATOM   2000  CD  PRO A 266     -17.822  -0.710  19.898  1.00 97.44           C  
ATOM   2001  N   ASN A 267     -19.256  -1.327  23.147  1.00 97.50           N  
ATOM   2002  CA  ASN A 267     -19.354  -1.954  24.465  1.00 97.50           C  
ATOM   2003  C   ASN A 267     -18.259  -1.476  25.444  1.00 97.50           C  
ATOM   2004  CB  ASN A 267     -19.334  -3.488  24.270  1.00 97.50           C  
ATOM   2005  O   ASN A 267     -17.293  -0.807  25.067  1.00 97.50           O  
ATOM   2006  CG  ASN A 267     -18.063  -4.001  23.616  1.00 97.50           C  
ATOM   2007  ND2 ASN A 267     -18.171  -4.867  22.637  1.00 97.50           N  
ATOM   2008  OD1 ASN A 267     -16.964  -3.647  24.008  1.00 97.50           O  
ATOM   2009  N   ASP A 268     -18.388  -1.888  26.711  1.00 97.50           N  
ATOM   2010  CA  ASP A 268     -17.445  -1.562  27.792  1.00 97.50           C  
ATOM   2011  C   ASP A 268     -16.028  -2.120  27.579  1.00 97.50           C  
ATOM   2012  CB  ASP A 268     -17.978  -2.116  29.126  1.00 97.50           C  
ATOM   2013  O   ASP A 268     -15.062  -1.619  28.158  1.00 97.50           O  
ATOM   2014  CG  ASP A 268     -19.086  -1.277  29.768  1.00 97.50           C  
ATOM   2015  OD1 ASP A 268     -19.240  -0.097  29.384  1.00 97.50           O  
ATOM   2016  OD2 ASP A 268     -19.740  -1.830  30.678  1.00 97.50           O  
ATOM   2017  N   PHE A 269     -15.870  -3.174  26.774  1.00 97.38           N  
ATOM   2018  CA  PHE A 269     -14.552  -3.723  26.466  1.00 97.38           C  
ATOM   2019  C   PHE A 269     -13.767  -2.769  25.561  1.00 97.38           C  
ATOM   2020  CB  PHE A 269     -14.703  -5.134  25.888  1.00 97.38           C  
ATOM   2021  O   PHE A 269     -12.653  -2.384  25.913  1.00 97.38           O  
ATOM   2022  CG  PHE A 269     -13.391  -5.804  25.558  1.00 97.38           C  
ATOM   2023  CD1 PHE A 269     -13.017  -5.994  24.217  1.00 97.38           C  
ATOM   2024  CD2 PHE A 269     -12.553  -6.261  26.590  1.00 97.38           C  
ATOM   2025  CE1 PHE A 269     -11.806  -6.637  23.911  1.00 97.38           C  
ATOM   2026  CE2 PHE A 269     -11.356  -6.926  26.281  1.00 97.38           C  
ATOM   2027  CZ  PHE A 269     -10.976  -7.103  24.941  1.00 97.38           C  
ATOM   2028  N   VAL A 270     -14.381  -2.289  24.476  1.00 98.00           N  
ATOM   2029  CA  VAL A 270     -13.769  -1.283  23.593  1.00 98.00           C  
ATOM   2030  C   VAL A 270     -13.551   0.040  24.323  1.00 98.00           C  
ATOM   2031  CB  VAL A 270     -14.603  -1.074  22.317  1.00 98.00           C  
ATOM   2032  O   VAL A 270     -12.504   0.660  24.149  1.00 98.00           O  
ATOM   2033  CG1 VAL A 270     -13.955  -0.022  21.410  1.00 98.00           C  
ATOM   2034  CG2 VAL A 270     -14.698  -2.384  21.532  1.00 98.00           C  
ATOM   2035  N   LYS A 271     -14.483   0.445  25.197  1.00 98.31           N  
ATOM   2036  CA  LYS A 271     -14.313   1.641  26.033  1.00 98.31           C  
ATOM   2037  C   LYS A 271     -13.038   1.576  26.876  1.00 98.31           C  
ATOM   2038  CB  LYS A 271     -15.556   1.844  26.908  1.00 98.31           C  
ATOM   2039  O   LYS A 271     -12.258   2.523  26.866  1.00 98.31           O  
ATOM   2040  CG  LYS A 271     -15.316   2.978  27.909  1.00 98.31           C  
ATOM   2041  CD  LYS A 271     -16.596   3.434  28.598  1.00 98.31           C  
ATOM   2042  CE  LYS A 271     -16.178   4.531  29.579  1.00 98.31           C  
ATOM   2043  NZ  LYS A 271     -17.350   5.204  30.165  1.00 98.31           N  
ATOM   2044  N   ARG A 272     -12.816   0.464  27.586  1.00 97.69           N  
ATOM   2045  CA  ARG A 272     -11.617   0.285  28.422  1.00 97.69           C  
ATOM   2046  C   ARG A 272     -10.338   0.326  27.598  1.00 97.69           C  
ATOM   2047  CB  ARG A 272     -11.694  -1.024  29.210  1.00 97.69           C  
ATOM   2048  O   ARG A 272      -9.415   1.033  27.980  1.00 97.69           O  
ATOM   2049  CG  ARG A 272     -12.651  -0.887  30.399  1.00 97.69           C  
ATOM   2050  CD  ARG A 272     -12.640  -2.156  31.250  1.00 97.69           C  
ATOM   2051  NE  ARG A 272     -13.199  -3.311  30.521  1.00 97.69           N  
ATOM   2052  NH1 ARG A 272     -12.471  -4.921  31.978  1.00 97.69           N  
ATOM   2053  NH2 ARG A 272     -13.635  -5.516  30.168  1.00 97.69           N  
ATOM   2054  CZ  ARG A 272     -13.098  -4.573  30.888  1.00 97.69           C  
ATOM   2055  N   ILE A 273     -10.321  -0.355  26.450  1.00 97.44           N  
ATOM   2056  CA  ILE A 273      -9.185  -0.298  25.522  1.00 97.44           C  
ATOM   2057  C   ILE A 273      -8.915   1.150  25.102  1.00 97.44           C  
ATOM   2058  CB  ILE A 273      -9.432  -1.210  24.297  1.00 97.44           C  
ATOM   2059  O   ILE A 273      -7.768   1.590  25.144  1.00 97.44           O  
ATOM   2060  CG1 ILE A 273      -9.420  -2.692  24.731  1.00 97.44           C  
ATOM   2061  CG2 ILE A 273      -8.364  -0.971  23.210  1.00 97.44           C  
ATOM   2062  CD1 ILE A 273      -9.890  -3.666  23.643  1.00 97.44           C  
ATOM   2063  N   ALA A 274      -9.951   1.907  24.728  1.00 97.94           N  
ATOM   2064  CA  ALA A 274      -9.806   3.287  24.275  1.00 97.94           C  
ATOM   2065  C   ALA A 274      -9.192   4.195  25.355  1.00 97.94           C  
ATOM   2066  CB  ALA A 274     -11.173   3.804  23.814  1.00 97.94           C  
ATOM   2067  O   ALA A 274      -8.197   4.868  25.092  1.00 97.94           O  
ATOM   2068  N   GLU A 275      -9.745   4.177  26.571  1.00 97.88           N  
ATOM   2069  CA  GLU A 275      -9.296   5.025  27.688  1.00 97.88           C  
ATOM   2070  C   GLU A 275      -7.930   4.593  28.246  1.00 97.88           C  
ATOM   2071  CB  GLU A 275     -10.362   5.026  28.803  1.00 97.88           C  
ATOM   2072  O   GLU A 275      -7.170   5.425  28.740  1.00 97.88           O  
ATOM   2073  CG  GLU A 275     -11.673   5.694  28.347  1.00 97.88           C  
ATOM   2074  CD  GLU A 275     -12.782   5.750  29.413  1.00 97.88           C  
ATOM   2075  OE1 GLU A 275     -13.679   6.619  29.261  1.00 97.88           O  
ATOM   2076  OE2 GLU A 275     -12.826   4.896  30.330  1.00 97.88           O  
ATOM   2077  N   ALA A 276      -7.582   3.306  28.147  1.00 97.25           N  
ATOM   2078  CA  ALA A 276      -6.253   2.825  28.506  1.00 97.25           C  
ATOM   2079  C   ALA A 276      -5.207   3.235  27.459  1.00 97.25           C  
ATOM   2080  CB  ALA A 276      -6.308   1.303  28.692  1.00 97.25           C  
ATOM   2081  O   ALA A 276      -4.110   3.671  27.815  1.00 97.25           O  
ATOM   2082  N   SER A 277      -5.534   3.095  26.173  1.00 97.19           N  
ATOM   2083  CA  SER A 277      -4.581   3.219  25.062  1.00 97.19           C  
ATOM   2084  C   SER A 277      -4.364   4.659  24.600  1.00 97.19           C  
ATOM   2085  CB  SER A 277      -5.050   2.380  23.871  1.00 97.19           C  
ATOM   2086  O   SER A 277      -3.264   5.005  24.169  1.00 97.19           O  
ATOM   2087  OG  SER A 277      -5.270   1.037  24.256  1.00 97.19           O  
ATOM   2088  N   PHE A 278      -5.387   5.511  24.698  1.00 97.12           N  
ATOM   2089  CA  PHE A 278      -5.376   6.867  24.152  1.00 97.12           C  
ATOM   2090  C   PHE A 278      -5.723   7.910  25.220  1.00 97.12           C  
ATOM   2091  CB  PHE A 278      -6.348   6.962  22.969  1.00 97.12           C  
ATOM   2092  O   PHE A 278      -6.507   7.626  26.125  1.00 97.12           O  
ATOM   2093  CG  PHE A 278      -6.096   5.937  21.884  1.00 97.12           C  
ATOM   2094  CD1 PHE A 278      -5.033   6.107  20.977  1.00 97.12           C  
ATOM   2095  CD2 PHE A 278      -6.900   4.787  21.811  1.00 97.12           C  
ATOM   2096  CE1 PHE A 278      -4.771   5.122  20.009  1.00 97.12           C  
ATOM   2097  CE2 PHE A 278      -6.635   3.796  20.851  1.00 97.12           C  
ATOM   2098  CZ  PHE A 278      -5.566   3.964  19.954  1.00 97.12           C  
ATOM   2099  N   PRO A 279      -5.197   9.145  25.110  1.00 95.12           N  
ATOM   2100  CA  PRO A 279      -5.555  10.246  26.002  1.00 95.12           C  
ATOM   2101  C   PRO A 279      -6.970  10.763  25.681  1.00 95.12           C  
ATOM   2102  CB  PRO A 279      -4.447  11.285  25.792  1.00 95.12           C  
ATOM   2103  O   PRO A 279      -7.137  11.837  25.106  1.00 95.12           O  
ATOM   2104  CG  PRO A 279      -4.076  11.100  24.320  1.00 95.12           C  
ATOM   2105  CD  PRO A 279      -4.224   9.593  24.117  1.00 95.12           C  
ATOM   2106  N   CYS A 280      -7.993   9.979  26.018  1.00 96.69           N  
ATOM   2107  CA  CYS A 280      -9.390  10.251  25.693  1.00 96.69           C  
ATOM   2108  C   CYS A 280     -10.334   9.870  26.844  1.00 96.69           C  
ATOM   2109  CB  CYS A 280      -9.740   9.544  24.370  1.00 96.69           C  
ATOM   2110  O   CYS A 280      -9.958   9.149  27.767  1.00 96.69           O  
ATOM   2111  SG  CYS A 280      -9.964   7.749  24.577  1.00 96.69           S  
ATOM   2112  N   THR A 281     -11.575  10.351  26.761  1.00 96.94           N  
ATOM   2113  CA  THR A 281     -12.676   9.955  27.647  1.00 96.94           C  
ATOM   2114  C   THR A 281     -13.857   9.552  26.780  1.00 96.94           C  
ATOM   2115  CB  THR A 281     -13.107  11.100  28.577  1.00 96.94           C  
ATOM   2116  O   THR A 281     -14.296  10.341  25.940  1.00 96.94           O  
ATOM   2117  CG2 THR A 281     -14.186  10.662  29.571  1.00 96.94           C  
ATOM   2118  OG1 THR A 281     -12.032  11.587  29.343  1.00 96.94           O  
ATOM   2119  N   VAL A 282     -14.403   8.356  26.990  1.00 97.62           N  
ATOM   2120  CA  VAL A 282     -15.529   7.863  26.190  1.00 97.62           C  
ATOM   2121  C   VAL A 282     -16.850   8.205  26.873  1.00 97.62           C  
ATOM   2122  CB  VAL A 282     -15.416   6.359  25.927  1.00 97.62           C  
ATOM   2123  O   VAL A 282     -17.180   7.686  27.946  1.00 97.62           O  
ATOM   2124  CG1 VAL A 282     -16.585   5.896  25.053  1.00 97.62           C  
ATOM   2125  CG2 VAL A 282     -14.109   5.985  25.216  1.00 97.62           C  
ATOM   2126  N   THR A 283     -17.638   9.057  26.217  1.00 94.69           N  
ATOM   2127  CA  THR A 283     -18.946   9.531  26.703  1.00 94.69           C  
ATOM   2128  C   THR A 283     -20.142   8.956  25.942  1.00 94.69           C  
ATOM   2129  CB  THR A 283     -19.006  11.064  26.673  1.00 94.69           C  
ATOM   2130  O   THR A 283     -21.279   9.193  26.344  1.00 94.69           O  
ATOM   2131  CG2 THR A 283     -17.964  11.699  27.594  1.00 94.69           C  
ATOM   2132  OG1 THR A 283     -18.752  11.522  25.366  1.00 94.69           O  
ATOM   2133  N   GLY A 284     -19.908   8.190  24.876  1.00 95.94           N  
ATOM   2134  CA  GLY A 284     -20.950   7.598  24.040  1.00 95.94           C  
ATOM   2135  C   GLY A 284     -20.455   6.361  23.296  1.00 95.94           C  
ATOM   2136  O   GLY A 284     -19.544   5.677  23.750  1.00 95.94           O  
ATOM   2137  N   ASP A 285     -21.054   6.098  22.140  1.00 97.25           N  
ATOM   2138  CA  ASP A 285     -20.744   4.957  21.268  1.00 97.25           C  
ATOM   2139  C   ASP A 285     -19.648   5.260  20.228  1.00 97.25           C  
ATOM   2140  CB  ASP A 285     -22.047   4.480  20.614  1.00 97.25           C  
ATOM   2141  O   ASP A 285     -19.381   4.458  19.334  1.00 97.25           O  
ATOM   2142  CG  ASP A 285     -22.724   5.557  19.762  1.00 97.25           C  
ATOM   2143  OD1 ASP A 285     -22.129   6.629  19.487  1.00 97.25           O  
ATOM   2144  OD2 ASP A 285     -23.877   5.350  19.340  1.00 97.25           O  
ATOM   2145  N   THR A 286     -18.998   6.420  20.342  1.00 98.00           N  
ATOM   2146  CA  THR A 286     -17.817   6.807  19.565  1.00 98.00           C  
ATOM   2147  C   THR A 286     -16.876   7.661  20.410  1.00 98.00           C  
ATOM   2148  CB  THR A 286     -18.161   7.593  18.287  1.00 98.00           C  
ATOM   2149  O   THR A 286     -17.296   8.272  21.398  1.00 98.00           O  
ATOM   2150  CG2 THR A 286     -19.108   6.866  17.348  1.00 98.00           C  
ATOM   2151  OG1 THR A 286     -18.792   8.808  18.609  1.00 98.00           O  
ATOM   2152  N   VAL A 287     -15.611   7.743  20.002  1.00 98.31           N  
ATOM   2153  CA  VAL A 287     -14.648   8.719  20.525  1.00 98.31           C  
ATOM   2154  C   VAL A 287     -13.731   9.218  19.408  1.00 98.31           C  
ATOM   2155  CB  VAL A 287     -13.880   8.140  21.728  1.00 98.31           C  
ATOM   2156  O   VAL A 287     -13.262   8.432  18.587  1.00 98.31           O  
ATOM   2157  CG1 VAL A 287     -13.010   6.924  21.390  1.00 98.31           C  
ATOM   2158  CG2 VAL A 287     -13.015   9.199  22.416  1.00 98.31           C  
ATOM   2159  N   VAL A 288     -13.489  10.531  19.372  1.00 98.19           N  
ATOM   2160  CA  VAL A 288     -12.557  11.163  18.426  1.00 98.19           C  
ATOM   2161  C   VAL A 288     -11.155  11.177  19.029  1.00 98.19           C  
ATOM   2162  CB  VAL A 288     -13.008  12.582  18.025  1.00 98.19           C  
ATOM   2163  O   VAL A 288     -10.974  11.536  20.194  1.00 98.19           O  
ATOM   2164  CG1 VAL A 288     -12.033  13.232  17.036  1.00 98.19           C  
ATOM   2165  CG2 VAL A 288     -14.393  12.549  17.364  1.00 98.19           C  
ATOM   2166  N   LEU A 289     -10.170  10.796  18.224  1.00 97.62           N  
ATOM   2167  CA  LEU A 289      -8.761  10.664  18.566  1.00 97.62           C  
ATOM   2168  C   LEU A 289      -7.936  11.576  17.636  1.00 97.62           C  
ATOM   2169  CB  LEU A 289      -8.352   9.182  18.452  1.00 97.62           C  
ATOM   2170  O   LEU A 289      -7.532  11.145  16.549  1.00 97.62           O  
ATOM   2171  CG  LEU A 289      -9.192   8.182  19.267  1.00 97.62           C  
ATOM   2172  CD1 LEU A 289      -8.698   6.764  18.983  1.00 97.62           C  
ATOM   2173  CD2 LEU A 289      -9.091   8.437  20.771  1.00 97.62           C  
ATOM   2174  N   PRO A 290      -7.699  12.842  18.029  1.00 96.25           N  
ATOM   2175  CA  PRO A 290      -6.943  13.793  17.219  1.00 96.25           C  
ATOM   2176  C   PRO A 290      -5.507  13.331  16.963  1.00 96.25           C  
ATOM   2177  CB  PRO A 290      -6.973  15.120  17.986  1.00 96.25           C  
ATOM   2178  O   PRO A 290      -4.839  12.811  17.860  1.00 96.25           O  
ATOM   2179  CG  PRO A 290      -8.223  15.000  18.854  1.00 96.25           C  
ATOM   2180  CD  PRO A 290      -8.249  13.514  19.198  1.00 96.25           C  
ATOM   2181  N   GLY A 291      -5.015  13.551  15.746  1.00 93.00           N  
ATOM   2182  CA  GLY A 291      -3.655  13.215  15.326  1.00 93.00           C  
ATOM   2183  C   GLY A 291      -3.435  11.741  14.983  1.00 93.00           C  
ATOM   2184  O   GLY A 291      -2.324  11.383  14.592  1.00 93.00           O  
ATOM   2185  N   ILE A 292      -4.437  10.869  15.139  1.00 93.31           N  
ATOM   2186  CA  ILE A 292      -4.322   9.441  14.822  1.00 93.31           C  
ATOM   2187  C   ILE A 292      -4.688   9.202  13.356  1.00 93.31           C  
ATOM   2188  CB  ILE A 292      -5.184   8.583  15.776  1.00 93.31           C  
ATOM   2189  O   ILE A 292      -5.835   9.377  12.964  1.00 93.31           O  
ATOM   2190  CG1 ILE A 292      -4.825   8.780  17.266  1.00 93.31           C  
ATOM   2191  CG2 ILE A 292      -5.086   7.088  15.412  1.00 93.31           C  
ATOM   2192  CD1 ILE A 292      -3.384   8.434  17.665  1.00 93.31           C  
ATOM   2193  N   MET A 293      -3.716   8.735  12.572  1.00 90.50           N  
ATOM   2194  CA  MET A 293      -3.897   8.362  11.162  1.00 90.50           C  
ATOM   2195  C   MET A 293      -3.332   6.975  10.841  1.00 90.50           C  
ATOM   2196  CB  MET A 293      -3.219   9.408  10.268  1.00 90.50           C  
ATOM   2197  O   MET A 293      -3.849   6.268   9.989  1.00 90.50           O  
ATOM   2198  CG  MET A 293      -3.877  10.787  10.358  1.00 90.50           C  
ATOM   2199  SD  MET A 293      -3.103  11.999   9.261  1.00 90.50           S  
ATOM   2200  CE  MET A 293      -1.638  12.458  10.225  1.00 90.50           C  
ATOM   2201  N   SER A 294      -2.273   6.545  11.532  1.00 87.12           N  
ATOM   2202  CA  SER A 294      -1.549   5.318  11.197  1.00 87.12           C  
ATOM   2203  C   SER A 294      -1.837   4.179  12.169  1.00 87.12           C  
ATOM   2204  CB  SER A 294      -0.051   5.612  11.154  1.00 87.12           C  
ATOM   2205  O   SER A 294      -1.407   4.217  13.328  1.00 87.12           O  
ATOM   2206  OG  SER A 294       0.672   4.448  10.772  1.00 87.12           O  
ATOM   2207  N   ARG A 295      -2.415   3.077  11.664  1.00 89.31           N  
ATOM   2208  CA  ARG A 295      -2.514   1.812  12.418  1.00 89.31           C  
ATOM   2209  C   ARG A 295      -1.152   1.387  12.966  1.00 89.31           C  
ATOM   2210  CB  ARG A 295      -3.143   0.702  11.553  1.00 89.31           C  
ATOM   2211  O   ARG A 295      -0.995   1.175  14.165  1.00 89.31           O  
ATOM   2212  CG  ARG A 295      -3.386  -0.598  12.349  1.00 89.31           C  
ATOM   2213  CD  ARG A 295      -4.128  -1.677  11.545  1.00 89.31           C  
ATOM   2214  NE  ARG A 295      -3.405  -2.045  10.313  1.00 89.31           N  
ATOM   2215  NH1 ARG A 295      -5.169  -3.008   9.185  1.00 89.31           N  
ATOM   2216  NH2 ARG A 295      -3.312  -2.562   8.096  1.00 89.31           N  
ATOM   2217  CZ  ARG A 295      -3.957  -2.552   9.223  1.00 89.31           C  
ATOM   2218  N   LYS A 296      -0.150   1.302  12.084  1.00 83.12           N  
ATOM   2219  CA  LYS A 296       1.186   0.762  12.386  1.00 83.12           C  
ATOM   2220  C   LYS A 296       1.968   1.638  13.377  1.00 83.12           C  
ATOM   2221  CB  LYS A 296       1.986   0.560  11.076  1.00 83.12           C  
ATOM   2222  O   LYS A 296       2.627   1.089  14.254  1.00 83.12           O  
ATOM   2223  CG  LYS A 296       1.457  -0.544  10.125  1.00 83.12           C  
ATOM   2224  CD  LYS A 296       2.208  -0.549   8.767  1.00 83.12           C  
ATOM   2225  CE  LYS A 296       1.723  -1.619   7.753  1.00 83.12           C  
ATOM   2226  NZ  LYS A 296       2.159  -1.364   6.332  1.00 83.12           N  
ATOM   2227  N   LYS A 297       1.928   2.971  13.235  1.00 85.12           N  
ATOM   2228  CA  LYS A 297       2.754   3.887  14.049  1.00 85.12           C  
ATOM   2229  C   LYS A 297       2.059   4.423  15.299  1.00 85.12           C  
ATOM   2230  CB  LYS A 297       3.277   5.061  13.201  1.00 85.12           C  
ATOM   2231  O   LYS A 297       2.756   4.760  16.249  1.00 85.12           O  
ATOM   2232  CG  LYS A 297       4.304   4.646  12.134  1.00 85.12           C  
ATOM   2233  CD  LYS A 297       4.974   5.889  11.523  1.00 85.12           C  
ATOM   2234  CE  LYS A 297       6.032   5.502  10.482  1.00 85.12           C  
ATOM   2235  NZ  LYS A 297       6.763   6.687   9.952  1.00 85.12           N  
ATOM   2236  N   GLN A 298       0.732   4.544  15.294  1.00 92.19           N  
ATOM   2237  CA  GLN A 298       0.012   5.323  16.310  1.00 92.19           C  
ATOM   2238  C   GLN A 298      -1.073   4.537  17.049  1.00 92.19           C  
ATOM   2239  CB  GLN A 298      -0.599   6.569  15.657  1.00 92.19           C  
ATOM   2240  O   GLN A 298      -1.384   4.900  18.175  1.00 92.19           O  
ATOM   2241  CG  GLN A 298       0.444   7.503  15.027  1.00 92.19           C  
ATOM   2242  CD  GLN A 298      -0.244   8.617  14.261  1.00 92.19           C  
ATOM   2243  NE2 GLN A 298      -0.059   9.855  14.645  1.00 92.19           N  
ATOM   2244  OE1 GLN A 298      -0.965   8.363  13.310  1.00 92.19           O  
ATOM   2245  N   ILE A 299      -1.627   3.471  16.459  1.00 94.06           N  
ATOM   2246  CA  ILE A 299      -2.653   2.635  17.107  1.00 94.06           C  
ATOM   2247  C   ILE A 299      -1.995   1.422  17.770  1.00 94.06           C  
ATOM   2248  CB  ILE A 299      -3.774   2.255  16.109  1.00 94.06           C  
ATOM   2249  O   ILE A 299      -2.000   1.302  18.989  1.00 94.06           O  
ATOM   2250  CG1 ILE A 299      -4.457   3.531  15.557  1.00 94.06           C  
ATOM   2251  CG2 ILE A 299      -4.800   1.296  16.735  1.00 94.06           C  
ATOM   2252  CD1 ILE A 299      -5.544   3.292  14.500  1.00 94.06           C  
ATOM   2253  N   ILE A 300      -1.366   0.539  16.988  1.00 92.06           N  
ATOM   2254  CA  ILE A 300      -0.828  -0.734  17.498  1.00 92.06           C  
ATOM   2255  C   ILE A 300       0.194  -0.561  18.633  1.00 92.06           C  
ATOM   2256  CB  ILE A 300      -0.276  -1.610  16.347  1.00 92.06           C  
ATOM   2257  O   ILE A 300       0.077  -1.284  19.617  1.00 92.06           O  
ATOM   2258  CG1 ILE A 300      -1.353  -1.957  15.298  1.00 92.06           C  
ATOM   2259  CG2 ILE A 300       0.368  -2.906  16.871  1.00 92.06           C  
ATOM   2260  CD1 ILE A 300      -2.642  -2.582  15.834  1.00 92.06           C  
ATOM   2261  N   PRO A 301       1.163   0.376  18.576  1.00 92.12           N  
ATOM   2262  CA  PRO A 301       2.171   0.495  19.632  1.00 92.12           C  
ATOM   2263  C   PRO A 301       1.628   0.927  21.000  1.00 92.12           C  
ATOM   2264  CB  PRO A 301       3.189   1.515  19.112  1.00 92.12           C  
ATOM   2265  O   PRO A 301       2.330   0.766  21.996  1.00 92.12           O  
ATOM   2266  CG  PRO A 301       3.030   1.436  17.597  1.00 92.12           C  
ATOM   2267  CD  PRO A 301       1.527   1.231  17.454  1.00 92.12           C  
ATOM   2268  N   VAL A 302       0.426   1.512  21.052  1.00 94.50           N  
ATOM   2269  CA  VAL A 302      -0.176   2.032  22.293  1.00 94.50           C  
ATOM   2270  C   VAL A 302      -1.367   1.208  22.779  1.00 94.50           C  
ATOM   2271  CB  VAL A 302      -0.557   3.520  22.171  1.00 94.50           C  
ATOM   2272  O   VAL A 302      -1.793   1.413  23.916  1.00 94.50           O  
ATOM   2273  CG1 VAL A 302       0.644   4.375  21.739  1.00 94.50           C  
ATOM   2274  CG2 VAL A 302      -1.707   3.766  21.192  1.00 94.50           C  
ATOM   2275  N   LEU A 303      -1.890   0.295  21.948  1.00 94.31           N  
ATOM   2276  CA  LEU A 303      -3.006  -0.579  22.305  1.00 94.31           C  
ATOM   2277  C   LEU A 303      -2.663  -1.434  23.528  1.00 94.31           C  
ATOM   2278  CB  LEU A 303      -3.408  -1.490  21.129  1.00 94.31           C  
ATOM   2279  O   LEU A 303      -1.666  -2.155  23.534  1.00 94.31           O  
ATOM   2280  CG  LEU A 303      -4.381  -0.880  20.105  1.00 94.31           C  
ATOM   2281  CD1 LEU A 303      -4.629  -1.909  19.001  1.00 94.31           C  
ATOM   2282  CD2 LEU A 303      -5.743  -0.514  20.698  1.00 94.31           C  
ATOM   2283  N   LYS A 304      -3.521  -1.359  24.544  1.00 92.94           N  
ATOM   2284  CA  LYS A 304      -3.427  -2.114  25.798  1.00 92.94           C  
ATOM   2285  C   LYS A 304      -4.783  -2.189  26.496  1.00 92.94           C  
ATOM   2286  CB  LYS A 304      -2.359  -1.486  26.704  1.00 92.94           C  
ATOM   2287  O   LYS A 304      -5.689  -1.405  26.186  1.00 92.94           O  
ATOM   2288  CG  LYS A 304      -2.698  -0.047  27.106  1.00 92.94           C  
ATOM   2289  CD  LYS A 304      -1.487   0.626  27.750  1.00 92.94           C  
ATOM   2290  CE  LYS A 304      -1.928   2.053  28.016  1.00 92.94           C  
ATOM   2291  NZ  LYS A 304      -0.860   2.924  28.533  1.00 92.94           N  
ATOM   2292  N   LEU A 305      -4.902  -3.137  27.420  1.00 86.88           N  
ATOM   2293  CA  LEU A 305      -6.100  -3.392  28.226  1.00 86.88           C  
ATOM   2294  C   LEU A 305      -6.009  -2.837  29.651  1.00 86.88           C  
ATOM   2295  CB  LEU A 305      -6.381  -4.905  28.154  1.00 86.88           C  
ATOM   2296  O   LEU A 305      -4.890  -2.728  30.203  1.00 86.88           O  
ATOM   2297  CG  LEU A 305      -7.135  -5.254  26.863  1.00 86.88           C  
ATOM   2298  CD1 LEU A 305      -6.651  -6.547  26.227  1.00 86.88           C  
ATOM   2299  CD2 LEU A 305      -8.618  -5.390  27.177  1.00 86.88           C  
ATOM   2300  OXT LEU A 305      -7.109  -2.533  30.164  1.00 86.88           O  
TER    2301      LEU A 305                                                      
ENDMDL                                                                          
END                                                                             
