# Supplementary material for: The inorganic pyrophosphatases of microorganisms: a structural and functional review
Source: PeerJ. 2024 Jun 24;12:e17496. doi: 10.7717/peerj.17496 (PMC11210485; doi:10.7717/peerj.17496)
Supplement: Supplemental Information 1 [file peerj-12-17496-s001.zip › Supplementary Files/Family II models/AF-Q8XIQ9-F1-model_v4_Clostridium.pdb]

HEADER                                            01-JUN-22                     
TITLE     ALPHAFOLD MONOMER V2.0 PREDICTION FOR COBALT-DEPENDENT INORGANIC      
TITLE    2 PYROPHOSPHATASE (Q8XIQ9)                                             
COMPND    MOL_ID: 1;                                                            
COMPND   2 MOLECULE: COBALT-DEPENDENT INORGANIC PYROPHOSPHATASE;                
COMPND   3 CHAIN: A                                                             
SOURCE    MOL_ID: 1;                                                            
SOURCE   2 ORGANISM_SCIENTIFIC: CLOSTRIDIUM PERFRINGENS (STRAIN 13 / TYPE A);   
SOURCE   3 ORGANISM_TAXID: 195102                                               
REMARK   1                                                                      
REMARK   1 REFERENCE 1                                                          
REMARK   1  AUTH   JOHN JUMPER, RICHARD EVANS, ALEXANDER PRITZEL, TIM GREEN,    
REMARK   1  AUTH 2 MICHAEL FIGURNOV, OLAF RONNEBERGER, KATHRYN TUNYASUVUNAKOOL, 
REMARK   1  AUTH 3 RUSS BATES, AUGUSTIN ZIDEK, ANNA POTAPENKO, ALEX BRIDGLAND,  
REMARK   1  AUTH 4 CLEMENS MEYER, SIMON A A KOHL, ANDREW J BALLARD,             
REMARK   1  AUTH 5 ANDREW COWIE, BERNARDINO ROMERA-PAREDES, STANISLAV NIKOLOV,  
REMARK   1  AUTH 6 RISHUB JAIN, JONAS ADLER, TREVOR BACK, STIG PETERSEN,        
REMARK   1  AUTH 7 DAVID REIMAN, ELLEN CLANCY, MICHAL ZIELINSKI,                
REMARK   1  AUTH 8 MARTIN STEINEGGER, MICHALINA PACHOLSKA, TAMAS BERGHAMMER,    
REMARK   1  AUTH 9 DAVID SILVER, ORIOL VINYALS, ANDREW W SENIOR,                
REMARK   1  AUTH10 KORAY KAVUKCUOGLU, PUSHMEET KOHLI, DEMIS HASSABIS            
REMARK   1  TITL   HIGHLY ACCURATE PROTEIN STRUCTURE PREDICTION WITH ALPHAFOLD  
REMARK   1  REF    NATURE                        V. 596   583 2021              
REMARK   1  REFN                   ISSN 0028-0836                               
REMARK   1  PMID   34265844                                                     
REMARK   1  DOI    10.1038/s41586-021-03819-2                                   
REMARK   1                                                                      
REMARK   1 DISCLAIMERS                                                          
REMARK   1 ALPHAFOLD DATA, COPYRIGHT (2021) DEEPMIND TECHNOLOGIES LIMITED. THE  
REMARK   1 INFORMATION PROVIDED IS THEORETICAL MODELLING ONLY AND CAUTION SHOULD
REMARK   1 BE EXERCISED IN ITS USE. IT IS PROVIDED "AS-IS" WITHOUT ANY WARRANTY 
REMARK   1 OF ANY KIND, WHETHER EXPRESSED OR IMPLIED. NO WARRANTY IS GIVEN THAT 
REMARK   1 USE OF THE INFORMATION SHALL NOT INFRINGE THE RIGHTS OF ANY THIRD    
REMARK   1 PARTY. THE INFORMATION IS NOT INTENDED TO BE A SUBSTITUTE FOR        
REMARK   1 PROFESSIONAL MEDICAL ADVICE, DIAGNOSIS, OR TREATMENT, AND DOES NOT   
REMARK   1 CONSTITUTE MEDICAL OR OTHER PROFESSIONAL ADVICE. IT IS AVAILABLE FOR 
REMARK   1 ACADEMIC AND COMMERCIAL PURPOSES, UNDER CC-BY 4.0 LICENCE.           
DBREF  XXXX A    1   549  UNP    Q8XIQ9   IPYR_CLOPE       1    549             
SEQRES   1 A  549  MET LYS ASP VAL ILE TYR ILE THR GLY HIS LYS ASN PRO          
SEQRES   2 A  549  ASP SER ASP SER ILE CYS ALA ALA LEU ALA TYR ALA GLU          
SEQRES   3 A  549  PHE LYS ASN LYS THR GLN ASP THR PRO ALA ILE PRO VAL          
SEQRES   4 A  549  ARG LEU GLY ASN VAL SER GLN GLU THR GLN TYR ILE LEU          
SEQRES   5 A  549  ASP TYR PHE GLY VAL GLU ALA PRO GLN PHE LEU GLU THR          
SEQRES   6 A  549  VAL LYS LEU LYS VAL GLU ASP LEU GLU MET ASP LYS ILE          
SEQRES   7 A  549  ALA PRO LEU ALA PRO GLU VAL SER LEU LYS MET ALA TRP          
SEQRES   8 A  549  ASN ILE MET ARG ASP LYS ASN LEU LYS SER ILE PRO VAL          
SEQRES   9 A  549  ALA ASP GLY ASN ASN HIS LEU LEU GLY MET LEU SER THR          
SEQRES  10 A  549  SER ASN ILE THR ALA THR TYR MET ASP ILE TRP ASP SER          
SEQRES  11 A  549  ASN ILE LEU ALA LYS SER ALA THR SER LEU ASP ASN ILE          
SEQRES  12 A  549  LEU ASP THR LEU SER ALA GLU ALA GLN ASN ILE ASN GLU          
SEQRES  13 A  549  GLU ARG LYS VAL PHE PRO GLY LYS VAL VAL VAL ALA ALA          
SEQRES  14 A  549  MET GLN ALA GLU SER LEU LYS GLU PHE ILE SER GLU GLY          
SEQRES  15 A  549  ASP ILE ALA ILE ALA GLY ASP ARG ALA GLU ILE GLN ALA          
SEQRES  16 A  549  GLU LEU ILE GLU LEU LYS VAL SER LEU LEU ILE VAL THR          
SEQRES  17 A  549  GLY GLY HIS THR PRO SER LYS GLU ILE ILE GLU LEU ALA          
SEQRES  18 A  549  LYS LYS ASN ASN ILE THR VAL ILE THR THR PRO HIS ASP          
SEQRES  19 A  549  SER PHE THR ALA SER ARG LEU ILE VAL GLN SER LEU PRO          
SEQRES  20 A  549  VAL ASP TYR VAL MET THR LYS ASP ASN LEU VAL ALA VAL          
SEQRES  21 A  549  SER THR ASP ASP LEU VAL GLU ASP VAL LYS VAL THR MET          
SEQRES  22 A  549  SER GLU THR ARG TYR SER ASN TYR PRO VAL ILE ASP GLU          
SEQRES  23 A  549  ASN ASN LYS VAL VAL GLY SER ILE ALA ARG PHE HIS LEU          
SEQRES  24 A  549  ILE SER THR HIS LYS LYS LYS VAL ILE GLN VAL ASP HIS          
SEQRES  25 A  549  ASN GLU ARG GLY GLN SER VAL HIS GLY LEU GLU ASP ALA          
SEQRES  26 A  549  GLU VAL LEU GLU ILE ILE ASP HIS HIS ARG VAL ALA ASP          
SEQRES  27 A  549  ILE GLN THR GLY ASN PRO ILE TYR PHE ARG ASN GLU PRO          
SEQRES  28 A  549  LEU GLY SER THR SER THR ILE VAL ALA LYS ARG PHE PHE          
SEQRES  29 A  549  GLU ASN GLY ILE ARG PRO SER ARG GLU ALA ALA GLY LEU          
SEQRES  30 A  549  LEU CYS GLY ALA ILE ILE SER ASP THR LEU LEU PHE LYS          
SEQRES  31 A  549  SER PRO THR CYS THR PRO GLN ASP VAL LYS MET CYS ARG          
SEQRES  32 A  549  LYS LEU ALA GLU ILE ALA GLY ILE VAL PRO GLU THR PHE          
SEQRES  33 A  549  ALA LYS GLU MET PHE LYS ALA GLY THR SER LEU LYS GLY          
SEQRES  34 A  549  LYS SER ILE GLU GLU ILE PHE ASN ALA ASP PHE LYS PRO          
SEQRES  35 A  549  PHE THR ILE GLU GLY VAL LYS VAL GLY VAL ALA GLN VAL          
SEQRES  36 A  549  ASN THR MET ASP ILE GLU GLY PHE MET PRO LEU LYS GLY          
SEQRES  37 A  549  GLU MET LEU ASP TYR MET ASN GLN LYS ALA GLU SER MET          
SEQRES  38 A  549  GLY LEU GLU MET ILE MET LEU LEU LEU THR ASP ILE ILE          
SEQRES  39 A  549  ASN GLU GLY SER GLN ILE LEU VAL ALA GLY ARG SER PRO          
SEQRES  40 A  549  GLU ILE ALA GLU GLU ALA PHE LYS VAL LYS LEU GLU ASP          
SEQRES  41 A  549  SER THR THR PHE LEU PRO GLY VAL LEU SER ARG LYS LYS          
SEQRES  42 A  549  GLN VAL VAL PRO PRO LEU THR GLN ILE ILE THR THR ARG          
SEQRES  43 A  549  VAL SER LYS                                                  
CRYST1    1.000    1.000    1.000  90.00  90.00  90.00 P 1           1          
ORIGX1      1.000000  0.000000  0.000000        0.00000                         
ORIGX2      0.000000  1.000000  0.000000        0.00000                         
ORIGX3      0.000000  0.000000  1.000000        0.00000                         
SCALE1      1.000000  0.000000  0.000000        0.00000                         
SCALE2      0.000000  1.000000  0.000000        0.00000                         
SCALE3      0.000000  0.000000  1.000000        0.00000                         
MODEL        1                                                                  
ATOM      1  N   MET A   1       9.280  -1.997   7.079  1.00 58.04           N  
ATOM      2  CA  MET A   1       7.953  -2.080   7.730  1.00 58.04           C  
ATOM      3  C   MET A   1       7.943  -1.258   9.021  1.00 58.04           C  
ATOM      4  CB  MET A   1       7.642  -3.556   8.006  1.00 58.04           C  
ATOM      5  O   MET A   1       8.957  -1.250   9.712  1.00 58.04           O  
ATOM      6  CG  MET A   1       6.179  -3.904   7.769  1.00 58.04           C  
ATOM      7  SD  MET A   1       5.945  -5.694   7.832  1.00 58.04           S  
ATOM      8  CE  MET A   1       4.172  -5.779   7.515  1.00 58.04           C  
ATOM      9  N   LYS A   2       6.855  -0.550   9.361  1.00 65.42           N  
ATOM     10  CA  LYS A   2       6.699  -0.008  10.726  1.00 65.42           C  
ATOM     11  C   LYS A   2       6.339  -1.190  11.626  1.00 65.42           C  
ATOM     12  CB  LYS A   2       5.620   1.092  10.789  1.00 65.42           C  
ATOM     13  O   LYS A   2       5.340  -1.846  11.358  1.00 65.42           O  
ATOM     14  CG  LYS A   2       6.016   2.395  10.075  1.00 65.42           C  
ATOM     15  CD  LYS A   2       4.887   3.435  10.172  1.00 65.42           C  
ATOM     16  CE  LYS A   2       5.261   4.728   9.433  1.00 65.42           C  
ATOM     17  NZ  LYS A   2       4.112   5.668   9.361  1.00 65.42           N  
ATOM     18  N   ASP A   3       7.161  -1.497  12.626  1.00 84.59           N  
ATOM     19  CA  ASP A   3       6.854  -2.565  13.583  1.00 84.59           C  
ATOM     20  C   ASP A   3       5.663  -2.123  14.443  1.00 84.59           C  
ATOM     21  CB  ASP A   3       8.100  -2.913  14.421  1.00 84.59           C  
ATOM     22  O   ASP A   3       5.827  -1.360  15.391  1.00 84.59           O  
ATOM     23  CG  ASP A   3       7.880  -4.152  15.302  1.00 84.59           C  
ATOM     24  OD1 ASP A   3       7.041  -5.008  14.939  1.00 84.59           O  
ATOM     25  OD2 ASP A   3       8.568  -4.313  16.331  1.00 84.59           O  
ATOM     26  N   VAL A   4       4.455  -2.514  14.037  1.00 93.19           N  
ATOM     27  CA  VAL A   4       3.189  -2.151  14.682  1.00 93.19           C  
ATOM     28  C   VAL A   4       2.327  -3.389  14.879  1.00 93.19           C  
ATOM     29  CB  VAL A   4       2.403  -1.058  13.922  1.00 93.19           C  
ATOM     30  O   VAL A   4       2.430  -4.368  14.138  1.00 93.19           O  
ATOM     31  CG1 VAL A   4       3.221   0.230  13.789  1.00 93.19           C  
ATOM     32  CG2 VAL A   4       1.935  -1.486  12.524  1.00 93.19           C  
ATOM     33  N   ILE A   5       1.463  -3.339  15.887  1.00 96.86           N  
ATOM     34  CA  ILE A   5       0.516  -4.403  16.213  1.00 96.86           C  
ATOM     35  C   ILE A   5      -0.892  -3.903  15.916  1.00 96.86           C  
ATOM     36  CB  ILE A   5       0.707  -4.846  17.676  1.00 96.86           C  
ATOM     37  O   ILE A   5      -1.337  -2.911  16.489  1.00 96.86           O  
ATOM     38  CG1 ILE A   5       2.090  -5.518  17.842  1.00 96.86           C  
ATOM     39  CG2 ILE A   5      -0.397  -5.837  18.086  1.00 96.86           C  
ATOM     40  CD1 ILE A   5       2.595  -5.555  19.283  1.00 96.86           C  
ATOM     41  N   TYR A   6      -1.607  -4.600  15.043  1.00 97.66           N  
ATOM     42  CA  TYR A   6      -3.004  -4.299  14.754  1.00 97.66           C  
ATOM     43  C   TYR A   6      -3.902  -4.986  15.781  1.00 97.66           C  
ATOM     44  CB  TYR A   6      -3.331  -4.720  13.320  1.00 97.66           C  
ATOM     45  O   TYR A   6      -3.793  -6.193  15.982  1.00 97.66           O  
ATOM     46  CG  TYR A   6      -2.539  -3.948  12.283  1.00 97.66           C  
ATOM     47  CD1 TYR A   6      -2.946  -2.651  11.921  1.00 97.66           C  
ATOM     48  CD2 TYR A   6      -1.382  -4.508  11.708  1.00 97.66           C  
ATOM     49  CE1 TYR A   6      -2.226  -1.922  10.957  1.00 97.66           C  
ATOM     50  CE2 TYR A   6      -0.647  -3.778  10.754  1.00 97.66           C  
ATOM     51  OH  TYR A   6      -0.374  -1.804   9.430  1.00 97.66           O  
ATOM     52  CZ  TYR A   6      -1.075  -2.490  10.369  1.00 97.66           C  
ATOM     53  N   ILE A   7      -4.789  -4.236  16.431  1.00 98.31           N  
ATOM     54  CA  ILE A   7      -5.798  -4.789  17.341  1.00 98.31           C  
ATOM     55  C   ILE A   7      -7.147  -4.705  16.651  1.00 98.31           C  
ATOM     56  CB  ILE A   7      -5.813  -4.075  18.702  1.00 98.31           C  
ATOM     57  O   ILE A   7      -7.563  -3.621  16.242  1.00 98.31           O  
ATOM     58  CG1 ILE A   7      -4.444  -4.212  19.400  1.00 98.31           C  
ATOM     59  CG2 ILE A   7      -6.906  -4.692  19.597  1.00 98.31           C  
ATOM     60  CD1 ILE A   7      -4.297  -3.262  20.573  1.00 98.31           C  
ATOM     61  N   THR A   8      -7.822  -5.841  16.519  1.00 97.73           N  
ATOM     62  CA  THR A   8      -9.033  -5.926  15.711  1.00 97.73           C  
ATOM     63  C   THR A   8     -10.110  -6.798  16.338  1.00 97.73           C  
ATOM     64  CB  THR A   8      -8.674  -6.375  14.294  1.00 97.73           C  
ATOM     65  O   THR A   8      -9.825  -7.810  16.978  1.00 97.73           O  
ATOM     66  CG2 THR A   8      -8.323  -7.856  14.147  1.00 97.73           C  
ATOM     67  OG1 THR A   8      -9.741  -6.059  13.444  1.00 97.73           O  
ATOM     68  N   GLY A   9     -11.350  -6.360  16.143  1.00 96.49           N  
ATOM     69  CA  GLY A   9     -12.564  -7.107  16.426  1.00 96.49           C  
ATOM     70  C   GLY A   9     -12.954  -8.056  15.292  1.00 96.49           C  
ATOM     71  O   GLY A   9     -12.143  -8.348  14.414  1.00 96.49           O  
ATOM     72  N   HIS A  10     -14.205  -8.515  15.283  1.00 93.26           N  
ATOM     73  CA  HIS A  10     -14.740  -9.356  14.207  1.00 93.26           C  
ATOM     74  C   HIS A  10     -15.206  -8.544  12.978  1.00 93.26           C  
ATOM     75  CB  HIS A  10     -15.834 -10.273  14.775  1.00 93.26           C  
ATOM     76  O   HIS A  10     -15.314  -7.316  13.003  1.00 93.26           O  
ATOM     77  CG  HIS A  10     -16.919  -9.559  15.532  1.00 93.26           C  
ATOM     78  CD2 HIS A  10     -17.064  -9.533  16.888  1.00 93.26           C  
ATOM     79  ND1 HIS A  10     -17.939  -8.816  14.939  1.00 93.26           N  
ATOM     80  CE1 HIS A  10     -18.681  -8.365  15.974  1.00 93.26           C  
ATOM     81  NE2 HIS A  10     -18.174  -8.768  17.148  1.00 93.26           N  
ATOM     82  N   LYS A  11     -15.455  -9.240  11.857  1.00 91.28           N  
ATOM     83  CA  LYS A  11     -15.845  -8.671  10.547  1.00 91.28           C  
ATOM     84  C   LYS A  11     -17.126  -7.839  10.559  1.00 91.28           C  
ATOM     85  CB  LYS A  11     -16.013  -9.785   9.506  1.00 91.28           C  
ATOM     86  O   LYS A  11     -17.257  -6.941   9.731  1.00 91.28           O  
ATOM     87  CG  LYS A  11     -14.683 -10.241   8.902  1.00 91.28           C  
ATOM     88  CD  LYS A  11     -14.958 -11.293   7.821  1.00 91.28           C  
ATOM     89  CE  LYS A  11     -13.652 -11.997   7.489  1.00 91.28           C  
ATOM     90  NZ  LYS A  11     -13.822 -13.101   6.530  1.00 91.28           N  
ATOM     91  N   ASN A  12     -18.067  -8.146  11.449  1.00 87.97           N  
ATOM     92  CA  ASN A  12     -19.347  -7.446  11.558  1.00 87.97           C  
ATOM     93  C   ASN A  12     -19.385  -6.668  12.876  1.00 87.97           C  
ATOM     94  CB  ASN A  12     -20.498  -8.455  11.444  1.00 87.97           C  
ATOM     95  O   ASN A  12     -20.168  -7.029  13.750  1.00 87.97           O  
ATOM     96  CG  ASN A  12     -20.595  -9.093  10.079  1.00 87.97           C  
ATOM     97  ND2 ASN A  12     -20.850 -10.379  10.033  1.00 87.97           N  
ATOM     98  OD1 ASN A  12     -20.471  -8.470   9.040  1.00 87.97           O  
ATOM     99  N   PRO A  13     -18.529  -5.644  13.028  1.00 91.85           N  
ATOM    100  CA  PRO A  13     -18.225  -5.070  14.322  1.00 91.85           C  
ATOM    101  C   PRO A  13     -19.464  -4.507  15.015  1.00 91.85           C  
ATOM    102  CB  PRO A  13     -17.185  -3.984  14.060  1.00 91.85           C  
ATOM    103  O   PRO A  13     -20.299  -3.821  14.421  1.00 91.85           O  
ATOM    104  CG  PRO A  13     -17.435  -3.587  12.612  1.00 91.85           C  
ATOM    105  CD  PRO A  13     -17.828  -4.916  11.984  1.00 91.85           C  
ATOM    106  N   ASP A  14     -19.519  -4.767  16.306  1.00 91.73           N  
ATOM    107  CA  ASP A  14     -20.452  -4.223  17.280  1.00 91.73           C  
ATOM    108  C   ASP A  14     -19.723  -3.276  18.251  1.00 91.73           C  
ATOM    109  CB  ASP A  14     -21.151  -5.393  17.997  1.00 91.73           C  
ATOM    110  O   ASP A  14     -18.569  -2.876  18.050  1.00 91.73           O  
ATOM    111  CG  ASP A  14     -20.167  -6.394  18.610  1.00 91.73           C  
ATOM    112  OD1 ASP A  14     -19.007  -5.985  18.874  1.00 91.73           O  
ATOM    113  OD2 ASP A  14     -20.555  -7.575  18.665  1.00 91.73           O  
ATOM    114  N   SER A  15     -20.428  -2.865  19.302  1.00 95.88           N  
ATOM    115  CA  SER A  15     -19.883  -1.968  20.312  1.00 95.88           C  
ATOM    116  C   SER A  15     -18.720  -2.603  21.077  1.00 95.88           C  
ATOM    117  CB  SER A  15     -21.010  -1.518  21.246  1.00 95.88           C  
ATOM    118  O   SER A  15     -17.743  -1.896  21.336  1.00 95.88           O  
ATOM    119  OG  SER A  15     -21.952  -0.753  20.502  1.00 95.88           O  
ATOM    120  N   ASP A  16     -18.773  -3.899  21.399  1.00 97.16           N  
ATOM    121  CA  ASP A  16     -17.726  -4.552  22.188  1.00 97.16           C  
ATOM    122  C   ASP A  16     -16.430  -4.718  21.405  1.00 97.16           C  
ATOM    123  CB  ASP A  16     -18.214  -5.882  22.779  1.00 97.16           C  
ATOM    124  O   ASP A  16     -15.385  -4.220  21.825  1.00 97.16           O  
ATOM    125  CG  ASP A  16     -17.323  -6.324  23.947  1.00 97.16           C  
ATOM    126  OD1 ASP A  16     -16.818  -5.448  24.696  1.00 97.16           O  
ATOM    127  OD2 ASP A  16     -17.073  -7.513  24.195  1.00 97.16           O  
ATOM    128  N   SER A  17     -16.505  -5.290  20.209  1.00 96.65           N  
ATOM    129  CA  SER A  17     -15.360  -5.469  19.318  1.00 96.65           C  
ATOM    130  C   SER A  17     -14.613  -4.158  18.998  1.00 96.65           C  
ATOM    131  CB  SER A  17     -15.865  -6.165  18.055  1.00 96.65           C  
ATOM    132  O   SER A  17     -13.377  -4.128  19.012  1.00 96.65           O  
ATOM    133  OG  SER A  17     -16.871  -5.404  17.436  1.00 96.65           O  
ATOM    134  N   ILE A  18     -15.322  -3.044  18.770  1.00 98.14           N  
ATOM    135  CA  ILE A  18     -14.710  -1.730  18.480  1.00 98.14           C  
ATOM    136  C   ILE A  18     -14.139  -1.070  19.737  1.00 98.14           C  
ATOM    137  CB  ILE A  18     -15.727  -0.799  17.781  1.00 98.14           C  
ATOM    138  O   ILE A  18     -12.990  -0.612  19.731  1.00 98.14           O  
ATOM    139  CG1 ILE A  18     -16.126  -1.340  16.395  1.00 98.14           C  
ATOM    140  CG2 ILE A  18     -15.223   0.654  17.656  1.00 98.14           C  
ATOM    141  CD1 ILE A  18     -15.016  -1.354  15.336  1.00 98.14           C  
ATOM    142  N   CYS A  19     -14.923  -0.998  20.814  1.00 98.52           N  
ATOM    143  CA  CYS A  19     -14.504  -0.319  22.040  1.00 98.52           C  
ATOM    144  C   CYS A  19     -13.364  -1.070  22.729  1.00 98.52           C  
ATOM    145  CB  CYS A  19     -15.697  -0.188  22.984  1.00 98.52           C  
ATOM    146  O   CYS A  19     -12.406  -0.438  23.188  1.00 98.52           O  
ATOM    147  SG  CYS A  19     -16.942   0.939  22.288  1.00 98.52           S  
ATOM    148  N   ALA A  20     -13.422  -2.406  22.751  1.00 98.62           N  
ATOM    149  CA  ALA A  20     -12.345  -3.242  23.255  1.00 98.62           C  
ATOM    150  C   ALA A  20     -11.067  -3.025  22.441  1.00 98.62           C  
ATOM    151  CB  ALA A  20     -12.769  -4.715  23.246  1.00 98.62           C  
ATOM    152  O   ALA A  20     -10.008  -2.859  23.040  1.00 98.62           O  
ATOM    153  N   ALA A  21     -11.139  -2.943  21.106  1.00 98.61           N  
ATOM    154  CA  ALA A  21      -9.955  -2.714  20.278  1.00 98.61           C  
ATOM    155  C   ALA A  21      -9.295  -1.356  20.575  1.00 98.61           C  
ATOM    156  CB  ALA A  21     -10.327  -2.858  18.797  1.00 98.61           C  
ATOM    157  O   ALA A  21      -8.084  -1.296  20.806  1.00 98.61           O  
ATOM    158  N   LEU A  22     -10.087  -0.280  20.634  1.00 98.68           N  
ATOM    159  CA  LEU A  22      -9.622   1.074  20.967  1.00 98.68           C  
ATOM    160  C   LEU A  22      -8.960   1.131  22.349  1.00 98.68           C  
ATOM    161  CB  LEU A  22     -10.823   2.037  20.920  1.00 98.68           C  
ATOM    162  O   LEU A  22      -7.823   1.588  22.491  1.00 98.68           O  
ATOM    163  CG  LEU A  22     -11.247   2.447  19.501  1.00 98.68           C  
ATOM    164  CD1 LEU A  22     -12.659   3.021  19.518  1.00 98.68           C  
ATOM    165  CD2 LEU A  22     -10.324   3.529  18.937  1.00 98.68           C  
ATOM    166  N   ALA A  23      -9.650   0.636  23.375  1.00 98.62           N  
ATOM    167  CA  ALA A  23      -9.149   0.678  24.742  1.00 98.62           C  
ATOM    168  C   ALA A  23      -7.966  -0.279  24.960  1.00 98.62           C  
ATOM    169  CB  ALA A  23     -10.314   0.356  25.670  1.00 98.62           C  
ATOM    170  O   ALA A  23      -7.036   0.045  25.703  1.00 98.62           O  
ATOM    171  N   TYR A  24      -7.953  -1.440  24.299  1.00 98.58           N  
ATOM    172  CA  TYR A  24      -6.821  -2.358  24.376  1.00 98.58           C  
ATOM    173  C   TYR A  24      -5.592  -1.782  23.672  1.00 98.58           C  
ATOM    174  CB  TYR A  24      -7.190  -3.759  23.862  1.00 98.58           C  
ATOM    175  O   TYR A  24      -4.485  -1.956  24.173  1.00 98.58           O  
ATOM    176  CG  TYR A  24      -6.294  -4.859  24.400  1.00 98.58           C  
ATOM    177  CD1 TYR A  24      -5.503  -5.668  23.559  1.00 98.58           C  
ATOM    178  CD2 TYR A  24      -6.283  -5.086  25.788  1.00 98.58           C  
ATOM    179  CE1 TYR A  24      -4.702  -6.691  24.121  1.00 98.58           C  
ATOM    180  CE2 TYR A  24      -5.487  -6.097  26.344  1.00 98.58           C  
ATOM    181  OH  TYR A  24      -3.918  -7.863  26.092  1.00 98.58           O  
ATOM    182  CZ  TYR A  24      -4.695  -6.907  25.514  1.00 98.58           C  
ATOM    183  N   ALA A  25      -5.755  -1.008  22.592  1.00 98.46           N  
ATOM    184  CA  ALA A  25      -4.647  -0.269  21.989  1.00 98.46           C  
ATOM    185  C   ALA A  25      -4.026   0.732  22.965  1.00 98.46           C  
ATOM    186  CB  ALA A  25      -5.116   0.406  20.697  1.00 98.46           C  
ATOM    187  O   ALA A  25      -2.804   0.767  23.104  1.00 98.46           O  
ATOM    188  N   GLU A  26      -4.838   1.485  23.711  1.00 98.54           N  
ATOM    189  CA  GLU A  26      -4.324   2.349  24.779  1.00 98.54           C  
ATOM    190  C   GLU A  26      -3.560   1.543  25.841  1.00 98.54           C  
ATOM    191  CB  GLU A  26      -5.470   3.143  25.423  1.00 98.54           C  
ATOM    192  O   GLU A  26      -2.453   1.923  26.228  1.00 98.54           O  
ATOM    193  CG  GLU A  26      -4.934   4.112  26.489  1.00 98.54           C  
ATOM    194  CD  GLU A  26      -6.046   4.758  27.309  1.00 98.54           C  
ATOM    195  OE1 GLU A  26      -5.901   4.806  28.557  1.00 98.54           O  
ATOM    196  OE2 GLU A  26      -7.013   5.273  26.728  1.00 98.54           O  
ATOM    197  N   PHE A  27      -4.119   0.419  26.303  1.00 98.53           N  
ATOM    198  CA  PHE A  27      -3.456  -0.447  27.280  1.00 98.53           C  
ATOM    199  C   PHE A  27      -2.098  -0.945  26.767  1.00 98.53           C  
ATOM    200  CB  PHE A  27      -4.360  -1.638  27.626  1.00 98.53           C  
ATOM    201  O   PHE A  27      -1.091  -0.850  27.473  1.00 98.53           O  
ATOM    202  CG  PHE A  27      -3.677  -2.672  28.492  1.00 98.53           C  
ATOM    203  CD1 PHE A  27      -3.226  -3.874  27.917  1.00 98.53           C  
ATOM    204  CD2 PHE A  27      -3.432  -2.406  29.851  1.00 98.53           C  
ATOM    205  CE1 PHE A  27      -2.519  -4.804  28.696  1.00 98.53           C  
ATOM    206  CE2 PHE A  27      -2.731  -3.340  30.632  1.00 98.53           C  
ATOM    207  CZ  PHE A  27      -2.266  -4.534  30.053  1.00 98.53           C  
ATOM    208  N   LYS A  28      -2.053  -1.451  25.530  1.00 98.04           N  
ATOM    209  CA  LYS A  28      -0.836  -1.972  24.904  1.00 98.04           C  
ATOM    210  C   LYS A  28       0.208  -0.869  24.740  1.00 98.04           C  
ATOM    211  CB  LYS A  28      -1.194  -2.671  23.581  1.00 98.04           C  
ATOM    212  O   LYS A  28       1.325  -1.052  25.205  1.00 98.04           O  
ATOM    213  CG  LYS A  28      -1.979  -3.993  23.760  1.00 98.04           C  
ATOM    214  CD  LYS A  28      -1.265  -5.111  24.533  1.00 98.04           C  
ATOM    215  CE  LYS A  28       0.010  -5.503  23.798  1.00 98.04           C  
ATOM    216  NZ  LYS A  28       0.781  -6.552  24.496  1.00 98.04           N  
ATOM    217  N   ASN A  29      -0.167   0.306  24.238  1.00 97.75           N  
ATOM    218  CA  ASN A  29       0.739   1.457  24.104  1.00 97.75           C  
ATOM    219  C   ASN A  29       1.290   1.985  25.445  1.00 97.75           C  
ATOM    220  CB  ASN A  29      -0.002   2.571  23.343  1.00 97.75           C  
ATOM    221  O   ASN A  29       2.311   2.663  25.463  1.00 97.75           O  
ATOM    222  CG  ASN A  29      -0.164   2.256  21.867  1.00 97.75           C  
ATOM    223  ND2 ASN A  29      -1.308   2.521  21.286  1.00 97.75           N  
ATOM    224  OD1 ASN A  29       0.741   1.767  21.218  1.00 97.75           O  
ATOM    225  N   LYS A  30       0.638   1.682  26.576  1.00 97.21           N  
ATOM    226  CA  LYS A  30       1.143   1.996  27.927  1.00 97.21           C  
ATOM    227  C   LYS A  30       2.043   0.907  28.520  1.00 97.21           C  
ATOM    228  CB  LYS A  30      -0.047   2.260  28.862  1.00 97.21           C  
ATOM    229  O   LYS A  30       2.689   1.158  29.533  1.00 97.21           O  
ATOM    230  CG  LYS A  30      -0.719   3.614  28.596  1.00 97.21           C  
ATOM    231  CD  LYS A  30      -1.965   3.764  29.479  1.00 97.21           C  
ATOM    232  CE  LYS A  30      -2.557   5.168  29.334  1.00 97.21           C  
ATOM    233  NZ  LYS A  30      -3.820   5.327  30.098  1.00 97.21           N  
ATOM    234  N   THR A  31       2.038  -0.301  27.958  1.00 96.10           N  
ATOM    235  CA  THR A  31       2.678  -1.490  28.554  1.00 96.10           C  
ATOM    236  C   THR A  31       3.781  -2.107  27.703  1.00 96.10           C  
ATOM    237  CB  THR A  31       1.647  -2.568  28.924  1.00 96.10           C  
ATOM    238  O   THR A  31       4.456  -3.019  28.176  1.00 96.10           O  
ATOM    239  CG2 THR A  31       0.771  -2.120  30.088  1.00 96.10           C  
ATOM    240  OG1 THR A  31       0.791  -2.884  27.850  1.00 96.10           O  
ATOM    241  N   GLN A  32       3.991  -1.627  26.477  1.00 93.98           N  
ATOM    242  CA  GLN A  32       5.054  -2.097  25.592  1.00 93.98           C  
ATOM    243  C   GLN A  32       5.560  -0.974  24.675  1.00 93.98           C  
ATOM    244  CB  GLN A  32       4.538  -3.301  24.782  1.00 93.98           C  
ATOM    245  O   GLN A  32       4.877   0.032  24.493  1.00 93.98           O  
ATOM    246  CG  GLN A  32       3.693  -2.866  23.577  1.00 93.98           C  
ATOM    247  CD  GLN A  32       2.911  -3.976  22.911  1.00 93.98           C  
ATOM    248  NE2 GLN A  32       2.245  -3.651  21.831  1.00 93.98           N  
ATOM    249  OE1 GLN A  32       2.851  -5.123  23.338  1.00 93.98           O  
ATOM    250  N   ASP A  33       6.714  -1.199  24.042  1.00 92.85           N  
ATOM    251  CA  ASP A  33       7.340  -0.223  23.139  1.00 92.85           C  
ATOM    252  C   ASP A  33       6.797  -0.280  21.701  1.00 92.85           C  
ATOM    253  CB  ASP A  33       8.859  -0.447  23.134  1.00 92.85           C  
ATOM    254  O   ASP A  33       6.777   0.732  21.003  1.00 92.85           O  
ATOM    255  CG  ASP A  33       9.498  -0.269  24.515  1.00 92.85           C  
ATOM    256  OD1 ASP A  33       9.101   0.673  25.234  1.00 92.85           O  
ATOM    257  OD2 ASP A  33      10.376  -1.096  24.846  1.00 92.85           O  
ATOM    258  N   THR A  34       6.347  -1.454  21.239  1.00 94.95           N  
ATOM    259  CA  THR A  34       5.774  -1.621  19.895  1.00 94.95           C  
ATOM    260  C   THR A  34       4.393  -0.953  19.817  1.00 94.95           C  
ATOM    261  CB  THR A  34       5.648  -3.100  19.505  1.00 94.95           C  
ATOM    262  O   THR A  34       3.481  -1.387  20.537  1.00 94.95           O  
ATOM    263  CG2 THR A  34       5.274  -3.288  18.037  1.00 94.95           C  
ATOM    264  OG1 THR A  34       6.870  -3.778  19.686  1.00 94.95           O  
ATOM    265  N   PRO A  35       4.187   0.043  18.931  1.00 96.89           N  
ATOM    266  CA  PRO A  35       2.907   0.726  18.803  1.00 96.89           C  
ATOM    267  C   PRO A  35       1.771  -0.232  18.445  1.00 96.89           C  
ATOM    268  CB  PRO A  35       3.093   1.802  17.729  1.00 96.89           C  
ATOM    269  O   PRO A  35       1.891  -1.052  17.534  1.00 96.89           O  
ATOM    270  CG  PRO A  35       4.595   2.067  17.754  1.00 96.89           C  
ATOM    271  CD  PRO A  35       5.178   0.700  18.090  1.00 96.89           C  
ATOM    272  N   ALA A  36       0.651  -0.099  19.143  1.00 97.85           N  
ATOM    273  CA  ALA A  36      -0.579  -0.822  18.880  1.00 97.85           C  
ATOM    274  C   ALA A  36      -1.623   0.113  18.259  1.00 97.85           C  
ATOM    275  CB  ALA A  36      -1.057  -1.474  20.175  1.00 97.85           C  
ATOM    276  O   ALA A  36      -1.896   1.191  18.794  1.00 97.85           O  
ATOM    277  N   ILE A  37      -2.204  -0.299  17.133  1.00 97.61           N  
ATOM    278  CA  ILE A  37      -3.158   0.487  16.349  1.00 97.61           C  
ATOM    279  C   ILE A  37      -4.495  -0.264  16.314  1.00 97.61           C  
ATOM    280  CB  ILE A  37      -2.618   0.775  14.929  1.00 97.61           C  
ATOM    281  O   ILE A  37      -4.531  -1.408  15.853  1.00 97.61           O  
ATOM    282  CG1 ILE A  37      -1.257   1.510  15.003  1.00 97.61           C  
ATOM    283  CG2 ILE A  37      -3.645   1.610  14.136  1.00 97.61           C  
ATOM    284  CD1 ILE A  37      -0.604   1.775  13.642  1.00 97.61           C  
ATOM    285  N   PRO A  38      -5.596   0.345  16.783  1.00 98.11           N  
ATOM    286  CA  PRO A  38      -6.917  -0.250  16.663  1.00 98.11           C  
ATOM    287  C   PRO A  38      -7.412  -0.135  15.219  1.00 98.11           C  
ATOM    288  CB  PRO A  38      -7.788   0.520  17.652  1.00 98.11           C  
ATOM    289  O   PRO A  38      -7.277   0.917  14.589  1.00 98.11           O  
ATOM    290  CG  PRO A  38      -7.161   1.914  17.675  1.00 98.11           C  
ATOM    291  CD  PRO A  38      -5.685   1.675  17.373  1.00 98.11           C  
ATOM    292  N   VAL A  39      -8.013  -1.205  14.700  1.00 97.93           N  
ATOM    293  CA  VAL A  39      -8.585  -1.256  13.346  1.00 97.93           C  
ATOM    294  C   VAL A  39      -9.936  -1.960  13.339  1.00 97.93           C  
ATOM    295  CB  VAL A  39      -7.638  -1.916  12.328  1.00 97.93           C  
ATOM    296  O   VAL A  39     -10.171  -2.905  14.095  1.00 97.93           O  
ATOM    297  CG1 VAL A  39      -6.362  -1.093  12.131  1.00 97.93           C  
ATOM    298  CG2 VAL A  39      -7.257  -3.351  12.708  1.00 97.93           C  
ATOM    299  N   ARG A  40     -10.823  -1.517  12.445  1.00 97.26           N  
ATOM    300  CA  ARG A  40     -12.147  -2.114  12.230  1.00 97.26           C  
ATOM    301  C   ARG A  40     -12.190  -2.892  10.921  1.00 97.26           C  
ATOM    302  CB  ARG A  40     -13.251  -1.048  12.309  1.00 97.26           C  
ATOM    303  O   ARG A  40     -11.527  -2.521   9.956  1.00 97.26           O  
ATOM    304  CG  ARG A  40     -13.200  -0.047  11.149  1.00 97.26           C  
ATOM    305  CD  ARG A  40     -14.315   0.993  11.259  1.00 97.26           C  
ATOM    306  NE  ARG A  40     -14.176   2.011  10.206  1.00 97.26           N  
ATOM    307  NH1 ARG A  40     -15.148   0.857   8.461  1.00 97.26           N  
ATOM    308  NH2 ARG A  40     -14.354   2.910   8.127  1.00 97.26           N  
ATOM    309  CZ  ARG A  40     -14.561   1.917   8.945  1.00 97.26           C  
ATOM    310  N   LEU A  41     -13.036  -3.917  10.879  1.00 95.54           N  
ATOM    311  CA  LEU A  41     -13.194  -4.807   9.721  1.00 95.54           C  
ATOM    312  C   LEU A  41     -14.527  -4.630   8.985  1.00 95.54           C  
ATOM    313  CB  LEU A  41     -13.045  -6.252  10.203  1.00 95.54           C  
ATOM    314  O   LEU A  41     -14.772  -5.288   7.979  1.00 95.54           O  
ATOM    315  CG  LEU A  41     -11.748  -6.569  10.954  1.00 95.54           C  
ATOM    316  CD1 LEU A  41     -11.720  -8.067  11.238  1.00 95.54           C  
ATOM    317  CD2 LEU A  41     -10.498  -6.169  10.170  1.00 95.54           C  
ATOM    318  N   GLY A  42     -15.380  -3.731   9.472  1.00 93.11           N  
ATOM    319  CA  GLY A  42     -16.687  -3.444   8.897  1.00 93.11           C  
ATOM    320  C   GLY A  42     -17.189  -2.060   9.296  1.00 93.11           C  
ATOM    321  O   GLY A  42     -16.429  -1.230   9.811  1.00 93.11           O  
ATOM    322  N   ASN A  43     -18.463  -1.796   9.021  1.00 91.56           N  
ATOM    323  CA  ASN A  43     -19.099  -0.514   9.319  1.00 91.56           C  
ATOM    324  C   ASN A  43     -19.436  -0.391  10.804  1.00 91.56           C  
ATOM    325  CB  ASN A  43     -20.351  -0.344   8.448  1.00 91.56           C  
ATOM    326  O   ASN A  43     -19.856  -1.354  11.433  1.00 91.56           O  
ATOM    327  CG  ASN A  43     -20.008  -0.155   6.983  1.00 91.56           C  
ATOM    328  ND2 ASN A  43     -20.887  -0.547   6.092  1.00 91.56           N  
ATOM    329  OD1 ASN A  43     -18.956   0.346   6.623  1.00 91.56           O  
ATOM    330  N   VAL A  44     -19.292   0.817  11.340  1.00 91.59           N  
ATOM    331  CA  VAL A  44     -19.636   1.128  12.729  1.00 91.59           C  
ATOM    332  C   VAL A  44     -21.159   1.192  12.868  1.00 91.59           C  
ATOM    333  CB  VAL A  44     -18.958   2.444  13.151  1.00 91.59           C  
ATOM    334  O   VAL A  44     -21.828   1.866  12.082  1.00 91.59           O  
ATOM    335  CG1 VAL A  44     -19.224   2.796  14.611  1.00 91.59           C  
ATOM    336  CG2 VAL A  44     -17.432   2.349  12.990  1.00 91.59           C  
ATOM    337  N   SER A  45     -21.718   0.480  13.849  1.00 86.43           N  
ATOM    338  CA  SER A  45     -23.156   0.534  14.134  1.00 86.43           C  
ATOM    339  C   SER A  45     -23.563   1.912  14.685  1.00 86.43           C  
ATOM    340  CB  SER A  45     -23.557  -0.603  15.084  1.00 86.43           C  
ATOM    341  O   SER A  45     -22.732   2.635  15.226  1.00 86.43           O  
ATOM    342  OG  SER A  45     -23.370  -0.233  16.432  1.00 86.43           O  
ATOM    343  N   GLN A  46     -24.845   2.288  14.599  1.00 87.56           N  
ATOM    344  CA  GLN A  46     -25.318   3.565  15.168  1.00 87.56           C  
ATOM    345  C   GLN A  46     -25.109   3.644  16.684  1.00 87.56           C  
ATOM    346  CB  GLN A  46     -26.812   3.766  14.884  1.00 87.56           C  
ATOM    347  O   GLN A  46     -24.810   4.708  17.217  1.00 87.56           O  
ATOM    348  CG  GLN A  46     -27.097   4.014  13.401  1.00 87.56           C  
ATOM    349  CD  GLN A  46     -28.572   4.305  13.150  1.00 87.56           C  
ATOM    350  NE2 GLN A  46     -29.150   3.786  12.091  1.00 87.56           N  
ATOM    351  OE1 GLN A  46     -29.239   5.044  13.846  1.00 87.56           O  
ATOM    352  N   GLU A  47     -25.248   2.512  17.371  1.00 89.19           N  
ATOM    353  CA  GLU A  47     -25.004   2.428  18.806  1.00 89.19           C  
ATOM    354  C   GLU A  47     -23.528   2.682  19.124  1.00 89.19           C  
ATOM    355  CB  GLU A  47     -25.411   1.036  19.282  1.00 89.19           C  
ATOM    356  O   GLU A  47     -23.194   3.506  19.972  1.00 89.19           O  
ATOM    357  CG  GLU A  47     -25.453   1.001  20.804  1.00 89.19           C  
ATOM    358  CD  GLU A  47     -25.615  -0.434  21.267  1.00 89.19           C  
ATOM    359  OE1 GLU A  47     -24.562  -1.110  21.350  1.00 89.19           O  
ATOM    360  OE2 GLU A  47     -26.773  -0.830  21.516  1.00 89.19           O  
ATOM    361  N   THR A  48     -22.636   2.027  18.381  1.00 94.41           N  
ATOM    362  CA  THR A  48     -21.194   2.212  18.524  1.00 94.41           C  
ATOM    363  C   THR A  48     -20.792   3.644  18.174  1.00 94.41           C  
ATOM    364  CB  THR A  48     -20.441   1.216  17.640  1.00 94.41           C  
ATOM    365  O   THR A  48     -20.006   4.249  18.896  1.00 94.41           O  
ATOM    366  CG2 THR A  48     -18.949   1.176  17.955  1.00 94.41           C  
ATOM    367  OG1 THR A  48     -20.969  -0.088  17.773  1.00 94.41           O  
ATOM    368  N   GLN A  49     -21.378   4.226  17.124  1.00 95.08           N  
ATOM    369  CA  GLN A  49     -21.138   5.616  16.743  1.00 95.08           C  
ATOM    370  C   GLN A  49     -21.572   6.584  17.847  1.00 95.08           C  
ATOM    371  CB  GLN A  49     -21.853   5.930  15.419  1.00 95.08           C  
ATOM    372  O   GLN A  49     -20.836   7.514  18.154  1.00 95.08           O  
ATOM    373  CG  GLN A  49     -21.428   7.291  14.843  1.00 95.08           C  
ATOM    374  CD  GLN A  49     -19.940   7.334  14.507  1.00 95.08           C  
ATOM    375  NE2 GLN A  49     -19.184   8.272  15.026  1.00 95.08           N  
ATOM    376  OE1 GLN A  49     -19.425   6.495  13.780  1.00 95.08           O  
ATOM    377  N   TYR A  50     -22.707   6.331  18.506  1.00 95.55           N  
ATOM    378  CA  TYR A  50     -23.130   7.125  19.658  1.00 95.55           C  
ATOM    379  C   TYR A  50     -22.092   7.092  20.789  1.00 95.55           C  
ATOM    380  CB  TYR A  50     -24.495   6.632  20.156  1.00 95.55           C  
ATOM    381  O   TYR A  50     -21.762   8.138  21.349  1.00 95.55           O  
ATOM    382  CG  TYR A  50     -24.951   7.334  21.417  1.00 95.55           C  
ATOM    383  CD1 TYR A  50     -24.566   6.841  22.680  1.00 95.55           C  
ATOM    384  CD2 TYR A  50     -25.700   8.520  21.320  1.00 95.55           C  
ATOM    385  CE1 TYR A  50     -24.918   7.543  23.847  1.00 95.55           C  
ATOM    386  CE2 TYR A  50     -26.064   9.220  22.484  1.00 95.55           C  
ATOM    387  OH  TYR A  50     -25.940   9.454  24.865  1.00 95.55           O  
ATOM    388  CZ  TYR A  50     -25.654   8.740  23.747  1.00 95.55           C  
ATOM    389  N   ILE A  51     -21.558   5.909  21.117  1.00 97.78           N  
ATOM    390  CA  ILE A  51     -20.517   5.766  22.146  1.00 97.78           C  
ATOM    391  C   ILE A  51     -19.273   6.581  21.757  1.00 97.78           C  
ATOM    392  CB  ILE A  51     -20.177   4.272  22.384  1.00 97.78           C  
ATOM    393  O   ILE A  51     -18.759   7.346  22.574  1.00 97.78           O  
ATOM    394  CG1 ILE A  51     -21.378   3.470  22.934  1.00 97.78           C  
ATOM    395  CG2 ILE A  51     -18.997   4.146  23.363  1.00 97.78           C  
ATOM    396  CD1 ILE A  51     -21.206   1.951  22.766  1.00 97.78           C  
ATOM    397  N   LEU A  52     -18.813   6.448  20.511  1.00 98.12           N  
ATOM    398  CA  LEU A  52     -17.655   7.170  19.979  1.00 98.12           C  
ATOM    399  C   LEU A  52     -17.848   8.693  20.042  1.00 98.12           C  
ATOM    400  CB  LEU A  52     -17.410   6.698  18.535  1.00 98.12           C  
ATOM    401  O   LEU A  52     -17.005   9.395  20.604  1.00 98.12           O  
ATOM    402  CG  LEU A  52     -16.894   5.256  18.394  1.00 98.12           C  
ATOM    403  CD1 LEU A  52     -16.796   4.909  16.910  1.00 98.12           C  
ATOM    404  CD2 LEU A  52     -15.517   5.039  19.014  1.00 98.12           C  
ATOM    405  N   ASP A  53     -18.986   9.191  19.555  1.00 97.68           N  
ATOM    406  CA  ASP A  53     -19.315  10.618  19.524  1.00 97.68           C  
ATOM    407  C   ASP A  53     -19.416  11.208  20.936  1.00 97.68           C  
ATOM    408  CB  ASP A  53     -20.648  10.838  18.783  1.00 97.68           C  
ATOM    409  O   ASP A  53     -18.903  12.297  21.200  1.00 97.68           O  
ATOM    410  CG  ASP A  53     -20.599  10.564  17.275  1.00 97.68           C  
ATOM    411  OD1 ASP A  53     -19.490  10.455  16.707  1.00 97.68           O  
ATOM    412  OD2 ASP A  53     -21.690  10.493  16.667  1.00 97.68           O  
ATOM    413  N   TYR A  54     -20.026  10.477  21.877  1.00 97.89           N  
ATOM    414  CA  TYR A  54     -20.183  10.929  23.261  1.00 97.89           C  
ATOM    415  C   TYR A  54     -18.833  11.142  23.965  1.00 97.89           C  
ATOM    416  CB  TYR A  54     -21.040   9.913  24.026  1.00 97.89           C  
ATOM    417  O   TYR A  54     -18.687  12.047  24.795  1.00 97.89           O  
ATOM    418  CG  TYR A  54     -21.484  10.403  25.390  1.00 97.89           C  
ATOM    419  CD1 TYR A  54     -20.619  10.308  26.497  1.00 97.89           C  
ATOM    420  CD2 TYR A  54     -22.771  10.948  25.550  1.00 97.89           C  
ATOM    421  CE1 TYR A  54     -21.027  10.783  27.757  1.00 97.89           C  
ATOM    422  CE2 TYR A  54     -23.191  11.413  26.811  1.00 97.89           C  
ATOM    423  OH  TYR A  54     -22.716  11.792  29.131  1.00 97.89           O  
ATOM    424  CZ  TYR A  54     -22.317  11.337  27.914  1.00 97.89           C  
ATOM    425  N   PHE A  55     -17.834  10.314  23.644  1.00 97.81           N  
ATOM    426  CA  PHE A  55     -16.486  10.417  24.207  1.00 97.81           C  
ATOM    427  C   PHE A  55     -15.493  11.168  23.315  1.00 97.81           C  
ATOM    428  CB  PHE A  55     -15.996   9.033  24.657  1.00 97.81           C  
ATOM    429  O   PHE A  55     -14.355  11.355  23.736  1.00 97.81           O  
ATOM    430  CG  PHE A  55     -16.793   8.512  25.838  1.00 97.81           C  
ATOM    431  CD1 PHE A  55     -16.674   9.140  27.092  1.00 97.81           C  
ATOM    432  CD2 PHE A  55     -17.712   7.462  25.669  1.00 97.81           C  
ATOM    433  CE1 PHE A  55     -17.518   8.766  28.153  1.00 97.81           C  
ATOM    434  CE2 PHE A  55     -18.556   7.085  26.724  1.00 97.81           C  
ATOM    435  CZ  PHE A  55     -18.472   7.752  27.957  1.00 97.81           C  
ATOM    436  N   GLY A  56     -15.913  11.650  22.141  1.00 97.13           N  
ATOM    437  CA  GLY A  56     -15.048  12.380  21.213  1.00 97.13           C  
ATOM    438  C   GLY A  56     -13.914  11.522  20.651  1.00 97.13           C  
ATOM    439  O   GLY A  56     -12.808  12.022  20.457  1.00 97.13           O  
ATOM    440  N   VAL A  57     -14.168  10.228  20.441  1.00 97.82           N  
ATOM    441  CA  VAL A  57     -13.190   9.277  19.904  1.00 97.82           C  
ATOM    442  C   VAL A  57     -13.519   8.988  18.447  1.00 97.82           C  
ATOM    443  CB  VAL A  57     -13.145   7.980  20.731  1.00 97.82           C  
ATOM    444  O   VAL A  57     -14.647   8.634  18.121  1.00 97.82           O  
ATOM    445  CG1 VAL A  57     -12.092   7.012  20.175  1.00 97.82           C  
ATOM    446  CG2 VAL A  57     -12.782   8.272  22.192  1.00 97.82           C  
ATOM    447  N   GLU A  58     -12.534   9.105  17.562  1.00 97.36           N  
ATOM    448  CA  GLU A  58     -12.712   8.725  16.162  1.00 97.36           C  
ATOM    449  C   GLU A  58     -12.814   7.203  16.005  1.00 97.36           C  
ATOM    450  CB  GLU A  58     -11.586   9.286  15.284  1.00 97.36           C  
ATOM    451  O   GLU A  58     -12.137   6.430  16.690  1.00 97.36           O  
ATOM    452  CG  GLU A  58     -11.639  10.819  15.187  1.00 97.36           C  
ATOM    453  CD  GLU A  58     -10.599  11.405  14.217  1.00 97.36           C  
ATOM    454  OE1 GLU A  58     -10.659  12.634  13.991  1.00 97.36           O  
ATOM    455  OE2 GLU A  58      -9.746  10.640  13.710  1.00 97.36           O  
ATOM    456  N   ALA A  59     -13.648   6.763  15.062  1.00 96.71           N  
ATOM    457  CA  ALA A  59     -13.734   5.355  14.708  1.00 96.71           C  
ATOM    458  C   ALA A  59     -12.373   4.826  14.205  1.00 96.71           C  
ATOM    459  CB  ALA A  59     -14.822   5.165  13.648  1.00 96.71           C  
ATOM    460  O   ALA A  59     -11.681   5.534  13.467  1.00 96.71           O  
ATOM    461  N   PRO A  60     -12.004   3.568  14.519  1.00 97.47           N  
ATOM    462  CA  PRO A  60     -10.783   2.962  14.001  1.00 97.47           C  
ATOM    463  C   PRO A  60     -10.718   2.983  12.471  1.00 97.47           C  
ATOM    464  CB  PRO A  60     -10.778   1.527  14.527  1.00 97.47           C  
ATOM    465  O   PRO A  60     -11.744   2.920  11.779  1.00 97.47           O  
ATOM    466  CG  PRO A  60     -11.624   1.599  15.789  1.00 97.47           C  
ATOM    467  CD  PRO A  60     -12.672   2.649  15.430  1.00 97.47           C  
ATOM    468  N   GLN A  61      -9.498   2.995  11.935  1.00 96.65           N  
ATOM    469  CA  GLN A  61      -9.289   2.870  10.495  1.00 96.65           C  
ATOM    470  C   GLN A  61      -9.789   1.511  10.001  1.00 96.65           C  
ATOM    471  CB  GLN A  61      -7.817   3.087  10.125  1.00 96.65           C  
ATOM    472  O   GLN A  61      -9.654   0.491  10.683  1.00 96.65           O  
ATOM    473  CG  GLN A  61      -7.400   4.551  10.332  1.00 96.65           C  
ATOM    474  CD  GLN A  61      -5.975   4.840   9.869  1.00 96.65           C  
ATOM    475  NE2 GLN A  61      -5.567   6.089   9.871  1.00 96.65           N  
ATOM    476  OE1 GLN A  61      -5.201   3.971   9.507  1.00 96.65           O  
ATOM    477  N   PHE A  62     -10.391   1.509   8.813  1.00 96.34           N  
ATOM    478  CA  PHE A  62     -10.799   0.275   8.157  1.00 96.34           C  
ATOM    479  C   PHE A  62      -9.566  -0.483   7.680  1.00 96.34           C  
ATOM    480  CB  PHE A  62     -11.727   0.588   6.985  1.00 96.34           C  
ATOM    481  O   PHE A  62      -8.736   0.083   6.970  1.00 96.34           O  
ATOM    482  CG  PHE A  62     -12.237  -0.642   6.264  1.00 96.34           C  
ATOM    483  CD1 PHE A  62     -11.813  -0.906   4.948  1.00 96.34           C  
ATOM    484  CD2 PHE A  62     -13.129  -1.525   6.902  1.00 96.34           C  
ATOM    485  CE1 PHE A  62     -12.283  -2.042   4.269  1.00 96.34           C  
ATOM    486  CE2 PHE A  62     -13.610  -2.649   6.210  1.00 96.34           C  
ATOM    487  CZ  PHE A  62     -13.182  -2.915   4.901  1.00 96.34           C  
ATOM    488  N   LEU A  63      -9.467  -1.756   8.052  1.00 94.34           N  
ATOM    489  CA  LEU A  63      -8.435  -2.649   7.555  1.00 94.34           C  
ATOM    490  C   LEU A  63      -9.086  -3.782   6.773  1.00 94.34           C  
ATOM    491  CB  LEU A  63      -7.569  -3.142   8.722  1.00 94.34           C  
ATOM    492  O   LEU A  63      -9.736  -4.655   7.341  1.00 94.34           O  
ATOM    493  CG  LEU A  63      -6.367  -3.985   8.262  1.00 94.34           C  
ATOM    494  CD1 LEU A  63      -5.352  -3.159   7.466  1.00 94.34           C  
ATOM    495  CD2 LEU A  63      -5.640  -4.545   9.479  1.00 94.34           C  
ATOM    496  N   GLU A  64      -8.883  -3.768   5.461  1.00 91.06           N  
ATOM    497  CA  GLU A  64      -9.437  -4.784   4.570  1.00 91.06           C  
ATOM    498  C   GLU A  64      -8.724  -6.129   4.738  1.00 91.06           C  
ATOM    499  CB  GLU A  64      -9.312  -4.262   3.136  1.00 91.06           C  
ATOM    500  O   GLU A  64      -9.360  -7.180   4.820  1.00 91.06           O  
ATOM    501  CG  GLU A  64      -9.986  -5.191   2.120  1.00 91.06           C  
ATOM    502  CD  GLU A  64      -9.984  -4.611   0.701  1.00 91.06           C  
ATOM    503  OE1 GLU A  64     -10.675  -5.214  -0.148  1.00 91.06           O  
ATOM    504  OE2 GLU A  64      -9.308  -3.580   0.486  1.00 91.06           O  
ATOM    505  N   THR A  65      -7.391  -6.105   4.818  1.00 92.57           N  
ATOM    506  CA  THR A  65      -6.578  -7.316   4.879  1.00 92.57           C  
ATOM    507  C   THR A  65      -5.265  -7.107   5.629  1.00 92.57           C  
ATOM    508  CB  THR A  65      -6.341  -7.864   3.461  1.00 92.57           C  
ATOM    509  O   THR A  65      -4.694  -6.018   5.642  1.00 92.57           O  
ATOM    510  CG2 THR A  65      -5.445  -6.990   2.581  1.00 92.57           C  
ATOM    511  OG1 THR A  65      -5.755  -9.145   3.523  1.00 92.57           O  
ATOM    512  N   VAL A  66      -4.765  -8.188   6.228  1.00 92.27           N  
ATOM    513  CA  VAL A  66      -3.424  -8.280   6.827  1.00 92.27           C  
ATOM    514  C   VAL A  66      -2.440  -9.056   5.950  1.00 92.27           C  
ATOM    515  CB  VAL A  66      -3.466  -8.840   8.260  1.00 92.27           C  
ATOM    516  O   VAL A  66      -1.338  -9.367   6.402  1.00 92.27           O  
ATOM    517  CG1 VAL A  66      -4.121  -7.837   9.205  1.00 92.27           C  
ATOM    518  CG2 VAL A  66      -4.182 -10.188   8.330  1.00 92.27           C  
ATOM    519  N   LYS A  67      -2.790  -9.329   4.686  1.00 90.85           N  
ATOM    520  CA  LYS A  67      -1.815  -9.819   3.708  1.00 90.85           C  
ATOM    521  C   LYS A  67      -0.674  -8.813   3.548  1.00 90.85           C  
ATOM    522  CB  LYS A  67      -2.485 -10.149   2.365  1.00 90.85           C  
ATOM    523  O   LYS A  67      -0.847  -7.599   3.725  1.00 90.85           O  
ATOM    524  CG  LYS A  67      -3.368 -11.398   2.485  1.00 90.85           C  
ATOM    525  CD  LYS A  67      -3.813 -11.927   1.121  1.00 90.85           C  
ATOM    526  CE  LYS A  67      -4.525 -13.268   1.317  1.00 90.85           C  
ATOM    527  NZ  LYS A  67      -4.652 -13.993   0.034  1.00 90.85           N  
ATOM    528  N   LEU A  68       0.511  -9.337   3.253  1.00 89.60           N  
ATOM    529  CA  LEU A  68       1.681  -8.513   2.980  1.00 89.60           C  
ATOM    530  C   LEU A  68       1.517  -7.837   1.624  1.00 89.60           C  
ATOM    531  CB  LEU A  68       2.963  -9.355   3.018  1.00 89.60           C  
ATOM    532  O   LEU A  68       1.209  -8.497   0.627  1.00 89.60           O  
ATOM    533  CG  LEU A  68       3.294  -9.947   4.397  1.00 89.60           C  
ATOM    534  CD1 LEU A  68       4.479 -10.897   4.250  1.00 89.60           C  
ATOM    535  CD2 LEU A  68       3.639  -8.863   5.421  1.00 89.60           C  
ATOM    536  N   LYS A  69       1.766  -6.534   1.609  1.00 90.87           N  
ATOM    537  CA  LYS A  69       1.893  -5.723   0.405  1.00 90.87           C  
ATOM    538  C   LYS A  69       3.361  -5.512   0.056  1.00 90.87           C  
ATOM    539  CB  LYS A  69       1.192  -4.383   0.625  1.00 90.87           C  
ATOM    540  O   LYS A  69       4.252  -5.776   0.863  1.00 90.87           O  
ATOM    541  CG  LYS A  69      -0.334  -4.500   0.708  1.00 90.87           C  
ATOM    542  CD  LYS A  69      -0.884  -3.090   0.935  1.00 90.87           C  
ATOM    543  CE  LYS A  69      -2.382  -2.982   0.673  1.00 90.87           C  
ATOM    544  NZ  LYS A  69      -2.743  -1.545   0.608  1.00 90.87           N  
ATOM    545  N   VAL A  70       3.638  -5.013  -1.138  1.00 91.56           N  
ATOM    546  CA  VAL A  70       5.008  -4.706  -1.572  1.00 91.56           C  
ATOM    547  C   VAL A  70       5.644  -3.610  -0.720  1.00 91.56           C  
ATOM    548  CB  VAL A  70       4.993  -4.331  -3.053  1.00 91.56           C  
ATOM    549  O   VAL A  70       6.828  -3.709  -0.406  1.00 91.56           O  
ATOM    550  CG1 VAL A  70       6.329  -3.776  -3.564  1.00 91.56           C  
ATOM    551  CG2 VAL A  70       4.653  -5.588  -3.855  1.00 91.56           C  
ATOM    552  N   GLU A  71       4.872  -2.621  -0.267  1.00 89.95           N  
ATOM    553  CA  GLU A  71       5.335  -1.602   0.689  1.00 89.95           C  
ATOM    554  C   GLU A  71       5.807  -2.175   2.038  1.00 89.95           C  
ATOM    555  CB  GLU A  71       4.233  -0.557   0.922  1.00 89.95           C  
ATOM    556  O   GLU A  71       6.607  -1.549   2.742  1.00 89.95           O  
ATOM    557  CG  GLU A  71       2.946  -1.133   1.545  1.00 89.95           C  
ATOM    558  CD  GLU A  71       1.920  -0.067   1.957  1.00 89.95           C  
ATOM    559  OE1 GLU A  71       0.854  -0.481   2.479  1.00 89.95           O  
ATOM    560  OE2 GLU A  71       2.236   1.138   1.839  1.00 89.95           O  
ATOM    561  N   ASP A  72       5.348  -3.378   2.397  1.00 87.97           N  
ATOM    562  CA  ASP A  72       5.757  -4.055   3.624  1.00 87.97           C  
ATOM    563  C   ASP A  72       7.155  -4.690   3.497  1.00 87.97           C  
ATOM    564  CB  ASP A  72       4.712  -5.107   4.030  1.00 87.97           C  
ATOM    565  O   ASP A  72       7.803  -4.965   4.513  1.00 87.97           O  
ATOM    566  CG  ASP A  72       3.339  -4.534   4.408  1.00 87.97           C  
ATOM    567  OD1 ASP A  72       3.300  -3.610   5.249  1.00 87.97           O  
ATOM    568  OD2 ASP A  72       2.305  -5.130   4.011  1.00 87.97           O  
ATOM    569  N   LEU A  73       7.642  -4.901   2.267  1.00 88.66           N  
ATOM    570  CA  LEU A  73       8.937  -5.516   1.980  1.00 88.66           C  
ATOM    571  C   LEU A  73      10.099  -4.522   2.120  1.00 88.66           C  
ATOM    572  CB  LEU A  73       8.935  -6.147   0.573  1.00 88.66           C  
ATOM    573  O   LEU A  73       9.978  -3.322   1.870  1.00 88.66           O  
ATOM    574  CG  LEU A  73       7.844  -7.201   0.309  1.00 88.66           C  
ATOM    575  CD1 LEU A  73       8.026  -7.739  -1.112  1.00 88.66           C  
ATOM    576  CD2 LEU A  73       7.926  -8.378   1.286  1.00 88.66           C  
ATOM    577  N   GLU A  74      11.278  -5.041   2.461  1.00 86.96           N  
ATOM    578  CA  GLU A  74      12.530  -4.277   2.445  1.00 86.96           C  
ATOM    579  C   GLU A  74      13.047  -4.114   1.011  1.00 86.96           C  
ATOM    580  CB  GLU A  74      13.584  -4.929   3.353  1.00 86.96           C  
ATOM    581  O   GLU A  74      13.986  -4.780   0.601  1.00 86.96           O  
ATOM    582  CG  GLU A  74      13.165  -4.919   4.828  1.00 86.96           C  
ATOM    583  CD  GLU A  74      14.302  -5.325   5.778  1.00 86.96           C  
ATOM    584  OE1 GLU A  74      14.139  -5.030   6.984  1.00 86.96           O  
ATOM    585  OE2 GLU A  74      15.318  -5.887   5.312  1.00 86.96           O  
ATOM    586  N   MET A  75      12.397  -3.262   0.221  1.00 88.20           N  
ATOM    587  CA  MET A  75      12.801  -2.996  -1.163  1.00 88.20           C  
ATOM    588  C   MET A  75      14.096  -2.176  -1.267  1.00 88.20           C  
ATOM    589  CB  MET A  75      11.646  -2.329  -1.922  1.00 88.20           C  
ATOM    590  O   MET A  75      14.397  -1.333  -0.413  1.00 88.20           O  
ATOM    591  CG  MET A  75      11.320  -0.921  -1.408  1.00 88.20           C  
ATOM    592  SD  MET A  75       9.865  -0.162  -2.174  1.00 88.20           S  
ATOM    593  CE  MET A  75       8.546  -1.133  -1.388  1.00 88.20           C  
ATOM    594  N   ASP A  76      14.809  -2.342  -2.382  1.00 89.69           N  
ATOM    595  CA  ASP A  76      15.980  -1.534  -2.703  1.00 89.69           C  
ATOM    596  C   ASP A  76      15.546  -0.115  -3.098  1.00 89.69           C  
ATOM    597  CB  ASP A  76      16.805  -2.173  -3.830  1.00 89.69           C  
ATOM    598  O   ASP A  76      14.923   0.111  -4.142  1.00 89.69           O  
ATOM    599  CG  ASP A  76      17.544  -3.449  -3.423  1.00 89.69           C  
ATOM    600  OD1 ASP A  76      18.154  -3.434  -2.332  1.00 89.69           O  
ATOM    601  OD2 ASP A  76      17.594  -4.370  -4.273  1.00 89.69           O  
ATOM    602  N   LYS A  77      15.911   0.875  -2.276  1.00 88.91           N  
ATOM    603  CA  LYS A  77      15.677   2.296  -2.571  1.00 88.91           C  
ATOM    604  C   LYS A  77      16.682   2.788  -3.608  1.00 88.91           C  
ATOM    605  CB  LYS A  77      15.721   3.138  -1.293  1.00 88.91           C  
ATOM    606  O   LYS A  77      17.795   3.201  -3.276  1.00 88.91           O  
ATOM    607  CG  LYS A  77      14.535   2.816  -0.379  1.00 88.91           C  
ATOM    608  CD  LYS A  77      14.530   3.753   0.830  1.00 88.91           C  
ATOM    609  CE  LYS A  77      13.333   3.396   1.710  1.00 88.91           C  
ATOM    610  NZ  LYS A  77      13.231   4.299   2.878  1.00 88.91           N  
ATOM    611  N   ILE A  78      16.285   2.745  -4.874  1.00 85.14           N  
ATOM    612  CA  ILE A  78      17.126   3.127  -6.009  1.00 85.14           C  
ATOM    613  C   ILE A  78      16.508   4.341  -6.694  1.00 85.14           C  
ATOM    614  CB  ILE A  78      17.322   1.938  -6.975  1.00 85.14           C  
ATOM    615  O   ILE A  78      15.398   4.268  -7.210  1.00 85.14           O  
ATOM    616  CG1 ILE A  78      17.952   0.729  -6.243  1.00 85.14           C  
ATOM    617  CG2 ILE A  78      18.213   2.358  -8.160  1.00 85.14           C  
ATOM    618  CD1 ILE A  78      17.959  -0.551  -7.082  1.00 85.14           C  
ATOM    619  N   ALA A  79      17.252   5.449  -6.727  1.00 89.74           N  
ATOM    620  CA  ALA A  79      16.890   6.590  -7.558  1.00 89.74           C  
ATOM    621  C   ALA A  79      16.975   6.191  -9.046  1.00 89.74           C  
ATOM    622  CB  ALA A  79      17.809   7.774  -7.236  1.00 89.74           C  
ATOM    623  O   ALA A  79      18.021   5.659  -9.447  1.00 89.74           O  
ATOM    624  N   PRO A  80      15.917   6.421  -9.844  1.00 95.84           N  
ATOM    625  CA  PRO A  80      15.938   6.126 -11.270  1.00 95.84           C  
ATOM    626  C   PRO A  80      16.940   7.023 -12.010  1.00 95.84           C  
ATOM    627  CB  PRO A  80      14.501   6.339 -11.752  1.00 95.84           C  
ATOM    628  O   PRO A  80      17.311   8.098 -11.534  1.00 95.84           O  
ATOM    629  CG  PRO A  80      13.969   7.409 -10.798  1.00 95.84           C  
ATOM    630  CD  PRO A  80      14.652   7.056  -9.480  1.00 95.84           C  
ATOM    631  N   LEU A  81      17.389   6.573 -13.181  1.00 96.78           N  
ATOM    632  CA  LEU A  81      18.192   7.393 -14.088  1.00 96.78           C  
ATOM    633  C   LEU A  81      17.298   8.321 -14.908  1.00 96.78           C  
ATOM    634  CB  LEU A  81      19.030   6.509 -15.025  1.00 96.78           C  
ATOM    635  O   LEU A  81      16.195   7.937 -15.291  1.00 96.78           O  
ATOM    636  CG  LEU A  81      20.083   5.645 -14.318  1.00 96.78           C  
ATOM    637  CD1 LEU A  81      20.841   4.825 -15.359  1.00 96.78           C  
ATOM    638  CD2 LEU A  81      21.113   6.473 -13.546  1.00 96.78           C  
ATOM    639  N   ALA A  82      17.816   9.500 -15.244  1.00 97.35           N  
ATOM    640  CA  ALA A  82      17.207  10.334 -16.269  1.00 97.35           C  
ATOM    641  C   ALA A  82      17.518   9.765 -17.676  1.00 97.35           C  
ATOM    642  CB  ALA A  82      17.669  11.781 -16.077  1.00 97.35           C  
ATOM    643  O   ALA A  82      18.604   9.205 -17.878  1.00 97.35           O  
ATOM    644  N   PRO A  83      16.593   9.878 -18.646  1.00 97.63           N  
ATOM    645  CA  PRO A  83      16.727   9.286 -19.981  1.00 97.63           C  
ATOM    646  C   PRO A  83      17.945   9.787 -20.774  1.00 97.63           C  
ATOM    647  CB  PRO A  83      15.407   9.622 -20.695  1.00 97.63           C  
ATOM    648  O   PRO A  83      18.526   9.041 -21.563  1.00 97.63           O  
ATOM    649  CG  PRO A  83      14.776  10.757 -19.900  1.00 97.63           C  
ATOM    650  CD  PRO A  83      15.298  10.523 -18.495  1.00 97.63           C  
ATOM    651  N   GLU A  84      18.354  11.032 -20.553  1.00 96.45           N  
ATOM    652  CA  GLU A  84      19.454  11.710 -21.243  1.00 96.45           C  
ATOM    653  C   GLU A  84      20.857  11.300 -20.763  1.00 96.45           C  
ATOM    654  CB  GLU A  84      19.260  13.238 -21.154  1.00 96.45           C  
ATOM    655  O   GLU A  84      21.845  11.589 -21.441  1.00 96.45           O  
ATOM    656  CG  GLU A  84      19.272  13.843 -19.733  1.00 96.45           C  
ATOM    657  CD  GLU A  84      17.909  13.866 -19.016  1.00 96.45           C  
ATOM    658  OE1 GLU A  84      17.778  14.645 -18.050  1.00 96.45           O  
ATOM    659  OE2 GLU A  84      17.011  13.084 -19.397  1.00 96.45           O  
ATOM    660  N   VAL A  85      20.958  10.609 -19.621  1.00 96.94           N  
ATOM    661  CA  VAL A  85      22.234  10.156 -19.044  1.00 96.94           C  
ATOM    662  C   VAL A  85      22.971   9.243 -20.027  1.00 96.94           C  
ATOM    663  CB  VAL A  85      21.991   9.449 -17.694  1.00 96.94           C  
ATOM    664  O   VAL A  85      22.357   8.393 -20.667  1.00 96.94           O  
ATOM    665  CG1 VAL A  85      23.245   8.792 -17.112  1.00 96.94           C  
ATOM    666  CG2 VAL A  85      21.504  10.455 -16.644  1.00 96.94           C  
ATOM    667  N   SER A  86      24.294   9.385 -20.137  1.00 96.71           N  
ATOM    668  CA  SER A  86      25.119   8.536 -21.006  1.00 96.71           C  
ATOM    669  C   SER A  86      25.209   7.087 -20.506  1.00 96.71           C  
ATOM    670  CB  SER A  86      26.520   9.141 -21.167  1.00 96.71           C  
ATOM    671  O   SER A  86      25.186   6.822 -19.300  1.00 96.71           O  
ATOM    672  OG  SER A  86      27.287   9.032 -19.976  1.00 96.71           O  
ATOM    673  N   LEU A  87      25.409   6.124 -21.413  1.00 96.19           N  
ATOM    674  CA  LEU A  87      25.674   4.729 -21.032  1.00 96.19           C  
ATOM    675  C   LEU A  87      26.896   4.590 -20.119  1.00 96.19           C  
ATOM    676  CB  LEU A  87      25.909   3.846 -22.265  1.00 96.19           C  
ATOM    677  O   LEU A  87      26.891   3.734 -19.236  1.00 96.19           O  
ATOM    678  CG  LEU A  87      24.721   3.673 -23.215  1.00 96.19           C  
ATOM    679  CD1 LEU A  87      25.152   2.724 -24.333  1.00 96.19           C  
ATOM    680  CD2 LEU A  87      23.482   3.118 -22.512  1.00 96.19           C  
ATOM    681  N   LYS A  88      27.936   5.416 -20.303  1.00 95.31           N  
ATOM    682  CA  LYS A  88      29.121   5.429 -19.429  1.00 95.31           C  
ATOM    683  C   LYS A  88      28.733   5.748 -17.986  1.00 95.31           C  
ATOM    684  CB  LYS A  88      30.136   6.458 -19.951  1.00 95.31           C  
ATOM    685  O   LYS A  88      29.113   5.021 -17.067  1.00 95.31           O  
ATOM    686  CG  LYS A  88      31.461   6.453 -19.164  1.00 95.31           C  
ATOM    687  CD  LYS A  88      32.350   7.581 -19.696  1.00 95.31           C  
ATOM    688  CE  LYS A  88      33.686   7.749 -18.966  1.00 95.31           C  
ATOM    689  NZ  LYS A  88      34.419   8.942 -19.480  1.00 95.31           N  
ATOM    690  N   MET A  89      27.966   6.818 -17.787  1.00 95.83           N  
ATOM    691  CA  MET A  89      27.517   7.235 -16.462  1.00 95.83           C  
ATOM    692  C   MET A  89      26.545   6.216 -15.863  1.00 95.83           C  
ATOM    693  CB  MET A  89      26.905   8.634 -16.567  1.00 95.83           C  
ATOM    694  O   MET A  89      26.717   5.814 -14.711  1.00 95.83           O  
ATOM    695  CG  MET A  89      26.413   9.147 -15.210  1.00 95.83           C  
ATOM    696  SD  MET A  89      25.880  10.874 -15.262  1.00 95.83           S  
ATOM    697  CE  MET A  89      25.466  11.143 -13.521  1.00 95.83           C  
ATOM    698  N   ALA A  90      25.589   5.728 -16.654  1.00 96.33           N  
ATOM    699  CA  ALA A  90      24.656   4.689 -16.235  1.00 96.33           C  
ATOM    700  C   ALA A  90      25.382   3.412 -15.787  1.00 96.33           C  
ATOM    701  CB  ALA A  90      23.709   4.412 -17.400  1.00 96.33           C  
ATOM    702  O   ALA A  90      25.099   2.879 -14.715  1.00 96.33           O  
ATOM    703  N   TRP A  91      26.375   2.962 -16.559  1.00 94.92           N  
ATOM    704  CA  TRP A  91      27.208   1.811 -16.220  1.00 94.92           C  
ATOM    705  C   TRP A  91      27.985   2.019 -14.920  1.00 94.92           C  
ATOM    706  CB  TRP A  91      28.180   1.516 -17.365  1.00 94.92           C  
ATOM    707  O   TRP A  91      28.019   1.114 -14.089  1.00 94.92           O  
ATOM    708  CG  TRP A  91      29.150   0.422 -17.051  1.00 94.92           C  
ATOM    709  CD1 TRP A  91      30.470   0.580 -16.804  1.00 94.92           C  
ATOM    710  CD2 TRP A  91      28.872  -0.997 -16.865  1.00 94.92           C  
ATOM    711  CE2 TRP A  91      30.091  -1.652 -16.518  1.00 94.92           C  
ATOM    712  CE3 TRP A  91      27.711  -1.793 -16.951  1.00 94.92           C  
ATOM    713  NE1 TRP A  91      31.034  -0.647 -16.511  1.00 94.92           N  
ATOM    714  CH2 TRP A  91      28.986  -3.799 -16.376  1.00 94.92           C  
ATOM    715  CZ2 TRP A  91      30.159  -3.032 -16.273  1.00 94.92           C  
ATOM    716  CZ3 TRP A  91      27.771  -3.180 -16.718  1.00 94.92           C  
ATOM    717  N   ASN A  92      28.577   3.199 -14.712  1.00 94.85           N  
ATOM    718  CA  ASN A  92      29.274   3.510 -13.464  1.00 94.85           C  
ATOM    719  C   ASN A  92      28.317   3.448 -12.267  1.00 94.85           C  
ATOM    720  CB  ASN A  92      29.961   4.879 -13.577  1.00 94.85           C  
ATOM    721  O   ASN A  92      28.614   2.757 -11.299  1.00 94.85           O  
ATOM    722  CG  ASN A  92      31.184   4.874 -14.477  1.00 94.85           C  
ATOM    723  ND2 ASN A  92      31.528   6.014 -15.029  1.00 94.85           N  
ATOM    724  OD1 ASN A  92      31.886   3.883 -14.649  1.00 94.85           O  
ATOM    725  N   ILE A  93      27.134   4.067 -12.362  1.00 94.38           N  
ATOM    726  CA  ILE A  93      26.120   4.029 -11.295  1.00 94.38           C  
ATOM    727  C   ILE A  93      25.682   2.589 -11.005  1.00 94.38           C  
ATOM    728  CB  ILE A  93      24.910   4.920 -11.666  1.00 94.38           C  
ATOM    729  O   ILE A  93      25.612   2.187  -9.842  1.00 94.38           O  
ATOM    730  CG1 ILE A  93      25.336   6.406 -11.691  1.00 94.38           C  
ATOM    731  CG2 ILE A  93      23.745   4.724 -10.671  1.00 94.38           C  
ATOM    732  CD1 ILE A  93      24.315   7.334 -12.358  1.00 94.38           C  
ATOM    733  N   MET A  94      25.397   1.806 -12.049  1.00 94.30           N  
ATOM    734  CA  MET A  94      24.996   0.406 -11.906  1.00 94.30           C  
ATOM    735  C   MET A  94      26.106  -0.432 -11.269  1.00 94.30           C  
ATOM    736  CB  MET A  94      24.611  -0.185 -13.268  1.00 94.30           C  
ATOM    737  O   MET A  94      25.838  -1.179 -10.334  1.00 94.30           O  
ATOM    738  CG  MET A  94      23.270   0.345 -13.783  1.00 94.30           C  
ATOM    739  SD  MET A  94      22.814  -0.289 -15.421  1.00 94.30           S  
ATOM    740  CE  MET A  94      22.453  -2.010 -14.999  1.00 94.30           C  
ATOM    741  N   ARG A  95      27.354  -0.288 -11.722  1.00 93.90           N  
ATOM    742  CA  ARG A  95      28.506  -1.016 -11.177  1.00 93.90           C  
ATOM    743  C   ARG A  95      28.755  -0.657  -9.716  1.00 93.90           C  
ATOM    744  CB  ARG A  95      29.737  -0.706 -12.037  1.00 93.90           C  
ATOM    745  O   ARG A  95      28.905  -1.555  -8.894  1.00 93.90           O  
ATOM    746  CG  ARG A  95      30.979  -1.494 -11.582  1.00 93.90           C  
ATOM    747  CD  ARG A  95      32.252  -0.924 -12.208  1.00 93.90           C  
ATOM    748  NE  ARG A  95      32.520   0.430 -11.690  1.00 93.90           N  
ATOM    749  NH1 ARG A  95      33.736   1.267 -13.451  1.00 93.90           N  
ATOM    750  NH2 ARG A  95      33.064   2.598 -11.771  1.00 93.90           N  
ATOM    751  CZ  ARG A  95      33.120   1.420 -12.310  1.00 93.90           C  
ATOM    752  N   ASP A  96      28.781   0.632  -9.395  1.00 93.33           N  
ATOM    753  CA  ASP A  96      29.130   1.119  -8.059  1.00 93.33           C  
ATOM    754  C   ASP A  96      28.061   0.725  -7.023  1.00 93.33           C  
ATOM    755  CB  ASP A  96      29.350   2.641  -8.111  1.00 93.33           C  
ATOM    756  O   ASP A  96      28.383   0.462  -5.866  1.00 93.33           O  
ATOM    757  CG  ASP A  96      30.536   3.098  -8.991  1.00 93.33           C  
ATOM    758  OD1 ASP A  96      31.332   2.258  -9.499  1.00 93.33           O  
ATOM    759  OD2 ASP A  96      30.661   4.327  -9.174  1.00 93.33           O  
ATOM    760  N   LYS A  97      26.797   0.597  -7.450  1.00 89.73           N  
ATOM    761  CA  LYS A  97      25.685   0.084  -6.632  1.00 89.73           C  
ATOM    762  C   LYS A  97      25.448  -1.429  -6.771  1.00 89.73           C  
ATOM    763  CB  LYS A  97      24.414   0.888  -6.939  1.00 89.73           C  
ATOM    764  O   LYS A  97      24.488  -1.939  -6.203  1.00 89.73           O  
ATOM    765  CG  LYS A  97      24.517   2.365  -6.539  1.00 89.73           C  
ATOM    766  CD  LYS A  97      23.177   3.058  -6.809  1.00 89.73           C  
ATOM    767  CE  LYS A  97      23.251   4.534  -6.411  1.00 89.73           C  
ATOM    768  NZ  LYS A  97      21.945   5.209  -6.618  1.00 89.73           N  
ATOM    769  N   ASN A  98      26.290  -2.149  -7.519  1.00 90.26           N  
ATOM    770  CA  ASN A  98      26.155  -3.583  -7.811  1.00 90.26           C  
ATOM    771  C   ASN A  98      24.770  -3.991  -8.375  1.00 90.26           C  
ATOM    772  CB  ASN A  98      26.599  -4.383  -6.576  1.00 90.26           C  
ATOM    773  O   ASN A  98      24.199  -5.024  -8.019  1.00 90.26           O  
ATOM    774  CG  ASN A  98      26.802  -5.858  -6.870  1.00 90.26           C  
ATOM    775  ND2 ASN A  98      26.510  -6.712  -5.917  1.00 90.26           N  
ATOM    776  OD1 ASN A  98      27.252  -6.270  -7.929  1.00 90.26           O  
ATOM    777  N   LEU A  99      24.219  -3.169  -9.269  1.00 90.58           N  
ATOM    778  CA  LEU A  99      22.908  -3.347  -9.888  1.00 90.58           C  
ATOM    779  C   LEU A  99      23.020  -4.039 -11.251  1.00 90.58           C  
ATOM    780  CB  LEU A  99      22.199  -1.988 -10.033  1.00 90.58           C  
ATOM    781  O   LEU A  99      23.822  -3.662 -12.103  1.00 90.58           O  
ATOM    782  CG  LEU A  99      22.015  -1.211  -8.720  1.00 90.58           C  
ATOM    783  CD1 LEU A  99      21.394   0.155  -9.016  1.00 90.58           C  
ATOM    784  CD2 LEU A  99      21.142  -1.964  -7.719  1.00 90.58           C  
ATOM    785  N   LYS A 100      22.145  -5.020 -11.498  1.00 92.04           N  
ATOM    786  CA  LYS A 100      22.003  -5.676 -12.817  1.00 92.04           C  
ATOM    787  C   LYS A 100      21.060  -4.932 -13.763  1.00 92.04           C  
ATOM    788  CB  LYS A 100      21.507  -7.113 -12.640  1.00 92.04           C  
ATOM    789  O   LYS A 100      21.128  -5.096 -14.981  1.00 92.04           O  
ATOM    790  CG  LYS A 100      22.532  -7.989 -11.914  1.00 92.04           C  
ATOM    791  CD  LYS A 100      22.016  -9.427 -11.845  1.00 92.04           C  
ATOM    792  CE  LYS A 100      23.035 -10.297 -11.108  1.00 92.04           C  
ATOM    793  NZ  LYS A 100      22.543 -11.688 -10.978  1.00 92.04           N  
ATOM    794  N   SER A 101      20.156  -4.149 -13.196  1.00 94.22           N  
ATOM    795  CA  SER A 101      19.194  -3.332 -13.920  1.00 94.22           C  
ATOM    796  C   SER A 101      18.836  -2.114 -13.083  1.00 94.22           C  
ATOM    797  CB  SER A 101      17.939  -4.142 -14.261  1.00 94.22           C  
ATOM    798  O   SER A 101      18.901  -2.180 -11.855  1.00 94.22           O  
ATOM    799  OG  SER A 101      17.335  -4.653 -13.084  1.00 94.22           O  
ATOM    800  N   ILE A 102      18.446  -1.029 -13.737  1.00 95.78           N  
ATOM    801  CA  ILE A 102      18.058   0.219 -13.085  1.00 95.78           C  
ATOM    802  C   ILE A 102      16.862   0.840 -13.825  1.00 95.78           C  
ATOM    803  CB  ILE A 102      19.288   1.153 -12.982  1.00 95.78           C  
ATOM    804  O   ILE A 102      16.841   0.813 -15.062  1.00 95.78           O  
ATOM    805  CG1 ILE A 102      19.014   2.352 -12.053  1.00 95.78           C  
ATOM    806  CG2 ILE A 102      19.790   1.608 -14.362  1.00 95.78           C  
ATOM    807  CD1 ILE A 102      20.282   3.083 -11.593  1.00 95.78           C  
ATOM    808  N   PRO A 103      15.849   1.350 -13.102  1.00 96.93           N  
ATOM    809  CA  PRO A 103      14.751   2.082 -13.718  1.00 96.93           C  
ATOM    810  C   PRO A 103      15.214   3.413 -14.300  1.00 96.93           C  
ATOM    811  CB  PRO A 103      13.692   2.260 -12.628  1.00 96.93           C  
ATOM    812  O   PRO A 103      16.138   4.050 -13.791  1.00 96.93           O  
ATOM    813  CG  PRO A 103      14.493   2.187 -11.329  1.00 96.93           C  
ATOM    814  CD  PRO A 103      15.623   1.223 -11.666  1.00 96.93           C  
ATOM    815  N   VAL A 104      14.533   3.827 -15.361  1.00 97.57           N  
ATOM    816  CA  VAL A 104      14.708   5.115 -16.030  1.00 97.57           C  
ATOM    817  C   VAL A 104      13.391   5.865 -15.919  1.00 97.57           C  
ATOM    818  CB  VAL A 104      15.113   4.939 -17.502  1.00 97.57           C  
ATOM    819  O   VAL A 104      12.336   5.283 -16.184  1.00 97.57           O  
ATOM    820  CG1 VAL A 104      15.499   6.285 -18.129  1.00 97.57           C  
ATOM    821  CG2 VAL A 104      16.296   3.970 -17.650  1.00 97.57           C  
ATOM    822  N   ALA A 105      13.439   7.124 -15.499  1.00 97.33           N  
ATOM    823  CA  ALA A 105      12.250   7.911 -15.209  1.00 97.33           C  
ATOM    824  C   ALA A 105      12.373   9.359 -15.686  1.00 97.33           C  
ATOM    825  CB  ALA A 105      11.964   7.838 -13.707  1.00 97.33           C  
ATOM    826  O   ALA A 105      13.475   9.870 -15.877  1.00 97.33           O  
ATOM    827  N   ASP A 106      11.228  10.013 -15.877  1.00 96.33           N  
ATOM    828  CA  ASP A 106      11.167  11.436 -16.214  1.00 96.33           C  
ATOM    829  C   ASP A 106      11.513  12.341 -15.009  1.00 96.33           C  
ATOM    830  CB  ASP A 106       9.801  11.765 -16.863  1.00 96.33           C  
ATOM    831  O   ASP A 106      11.750  11.878 -13.892  1.00 96.33           O  
ATOM    832  CG  ASP A 106       8.597  11.847 -15.909  1.00 96.33           C  
ATOM    833  OD1 ASP A 106       8.779  11.747 -14.680  1.00 96.33           O  
ATOM    834  OD2 ASP A 106       7.470  12.116 -16.381  1.00 96.33           O  
ATOM    835  N   GLY A 107      11.497  13.663 -15.215  1.00 93.22           N  
ATOM    836  CA  GLY A 107      11.760  14.642 -14.150  1.00 93.22           C  
ATOM    837  C   GLY A 107      10.749  14.639 -12.990  1.00 93.22           C  
ATOM    838  O   GLY A 107      11.010  15.255 -11.960  1.00 93.22           O  
ATOM    839  N   ASN A 108       9.614  13.946 -13.131  1.00 94.61           N  
ATOM    840  CA  ASN A 108       8.607  13.744 -12.088  1.00 94.61           C  
ATOM    841  C   ASN A 108       8.687  12.338 -11.454  1.00 94.61           C  
ATOM    842  CB  ASN A 108       7.219  14.018 -12.682  1.00 94.61           C  
ATOM    843  O   ASN A 108       7.832  11.999 -10.632  1.00 94.61           O  
ATOM    844  CG  ASN A 108       7.030  15.452 -13.127  1.00 94.61           C  
ATOM    845  ND2 ASN A 108       6.577  15.655 -14.342  1.00 94.61           N  
ATOM    846  OD1 ASN A 108       7.253  16.401 -12.395  1.00 94.61           O  
ATOM    847  N   ASN A 109       9.722  11.558 -11.793  1.00 95.17           N  
ATOM    848  CA  ASN A 109       9.958  10.162 -11.423  1.00 95.17           C  
ATOM    849  C   ASN A 109       8.978   9.139 -12.023  1.00 95.17           C  
ATOM    850  CB  ASN A 109      10.135   9.998  -9.900  1.00 95.17           C  
ATOM    851  O   ASN A 109       8.938   8.006 -11.541  1.00 95.17           O  
ATOM    852  CG  ASN A 109      11.334  10.727  -9.339  1.00 95.17           C  
ATOM    853  ND2 ASN A 109      11.261  11.144  -8.098  1.00 95.17           N  
ATOM    854  OD1 ASN A 109      12.369  10.886  -9.959  1.00 95.17           O  
ATOM    855  N   HIS A 110       8.226   9.469 -13.075  1.00 96.32           N  
ATOM    856  CA  HIS A 110       7.394   8.471 -13.751  1.00 96.32           C  
ATOM    857  C   HIS A 110       8.253   7.488 -14.540  1.00 96.32           C  
ATOM    858  CB  HIS A 110       6.371   9.109 -14.685  1.00 96.32           C  
ATOM    859  O   HIS A 110       9.154   7.896 -15.275  1.00 96.32           O  
ATOM    860  CG  HIS A 110       5.511  10.150 -14.034  1.00 96.32           C  
ATOM    861  CD2 HIS A 110       4.704  10.016 -12.936  1.00 96.32           C  
ATOM    862  ND1 HIS A 110       5.408  11.440 -14.476  1.00 96.32           N  
ATOM    863  CE1 HIS A 110       4.541  12.077 -13.673  1.00 96.32           C  
ATOM    864  NE2 HIS A 110       4.097  11.259 -12.705  1.00 96.32           N  
ATOM    865  N   LEU A 111       7.961   6.193 -14.408  1.00 96.23           N  
ATOM    866  CA  LEU A 111       8.705   5.135 -15.090  1.00 96.23           C  
ATOM    867  C   LEU A 111       8.594   5.272 -16.621  1.00 96.23           C  
ATOM    868  CB  LEU A 111       8.178   3.773 -14.600  1.00 96.23           C  
ATOM    869  O   LEU A 111       7.501   5.207 -17.176  1.00 96.23           O  
ATOM    870  CG  LEU A 111       8.932   2.559 -15.176  1.00 96.23           C  
ATOM    871  CD1 LEU A 111      10.374   2.465 -14.666  1.00 96.23           C  
ATOM    872  CD2 LEU A 111       8.212   1.271 -14.778  1.00 96.23           C  
ATOM    873  N   LEU A 112       9.737   5.401 -17.298  1.00 96.80           N  
ATOM    874  CA  LEU A 112       9.845   5.433 -18.763  1.00 96.80           C  
ATOM    875  C   LEU A 112      10.386   4.123 -19.343  1.00 96.80           C  
ATOM    876  CB  LEU A 112      10.782   6.579 -19.182  1.00 96.80           C  
ATOM    877  O   LEU A 112      10.072   3.765 -20.477  1.00 96.80           O  
ATOM    878  CG  LEU A 112      10.310   7.998 -18.831  1.00 96.80           C  
ATOM    879  CD1 LEU A 112      11.344   8.991 -19.366  1.00 96.80           C  
ATOM    880  CD2 LEU A 112       8.947   8.323 -19.441  1.00 96.80           C  
ATOM    881  N   GLY A 113      11.239   3.428 -18.591  1.00 96.43           N  
ATOM    882  CA  GLY A 113      11.928   2.247 -19.089  1.00 96.43           C  
ATOM    883  C   GLY A 113      12.832   1.581 -18.066  1.00 96.43           C  
ATOM    884  O   GLY A 113      12.961   2.014 -16.921  1.00 96.43           O  
ATOM    885  N   MET A 114      13.481   0.508 -18.507  1.00 95.93           N  
ATOM    886  CA  MET A 114      14.460  -0.239 -17.721  1.00 95.93           C  
ATOM    887  C   MET A 114      15.753  -0.398 -18.511  1.00 95.93           C  
ATOM    888  CB  MET A 114      13.892  -1.613 -17.334  1.00 95.93           C  
ATOM    889  O   MET A 114      15.750  -0.919 -19.629  1.00 95.93           O  
ATOM    890  CG  MET A 114      12.823  -1.539 -16.234  1.00 95.93           C  
ATOM    891  SD  MET A 114      13.376  -0.970 -14.600  1.00 95.93           S  
ATOM    892  CE  MET A 114      14.636  -2.191 -14.168  1.00 95.93           C  
ATOM    893  N   LEU A 115      16.874  -0.007 -17.906  1.00 95.88           N  
ATOM    894  CA  LEU A 115      18.201  -0.288 -18.438  1.00 95.88           C  
ATOM    895  C   LEU A 115      18.775  -1.519 -17.739  1.00 95.88           C  
ATOM    896  CB  LEU A 115      19.092   0.948 -18.271  1.00 95.88           C  
ATOM    897  O   LEU A 115      18.888  -1.557 -16.515  1.00 95.88           O  
ATOM    898  CG  LEU A 115      20.491   0.774 -18.889  1.00 95.88           C  
ATOM    899  CD1 LEU A 115      20.452   0.776 -20.421  1.00 95.88           C  
ATOM    900  CD2 LEU A 115      21.383   1.906 -18.399  1.00 95.88           C  
ATOM    901  N   SER A 116      19.158  -2.528 -18.516  1.00 94.51           N  
ATOM    902  CA  SER A 116      19.809  -3.744 -18.021  1.00 94.51           C  
ATOM    903  C   SER A 116      21.226  -3.892 -18.568  1.00 94.51           C  
ATOM    904  CB  SER A 116      18.959  -4.971 -18.356  1.00 94.51           C  
ATOM    905  O   SER A 116      21.562  -3.360 -19.628  1.00 94.51           O  
ATOM    906  OG  SER A 116      18.935  -5.191 -19.753  1.00 94.51           O  
ATOM    907  N   THR A 117      22.055  -4.690 -17.891  1.00 93.61           N  
ATOM    908  CA  THR A 117      23.379  -5.066 -18.415  1.00 93.61           C  
ATOM    909  C   THR A 117      23.295  -5.752 -19.780  1.00 93.61           C  
ATOM    910  CB  THR A 117      24.117  -6.007 -17.458  1.00 93.61           C  
ATOM    911  O   THR A 117      24.184  -5.559 -20.610  1.00 93.61           O  
ATOM    912  CG2 THR A 117      24.439  -5.339 -16.124  1.00 93.61           C  
ATOM    913  OG1 THR A 117      23.331  -7.145 -17.181  1.00 93.61           O  
ATOM    914  N   SER A 118      22.221  -6.505 -20.044  1.00 90.49           N  
ATOM    915  CA  SER A 118      21.939  -7.095 -21.355  1.00 90.49           C  
ATOM    916  C   SER A 118      21.682  -6.045 -22.429  1.00 90.49           C  
ATOM    917  CB  SER A 118      20.762  -8.079 -21.302  1.00 90.49           C  
ATOM    918  O   SER A 118      22.208  -6.202 -23.525  1.00 90.49           O  
ATOM    919  OG  SER A 118      19.764  -7.718 -20.365  1.00 90.49           O  
ATOM    920  N   ASN A 119      20.954  -4.962 -22.123  1.00 91.55           N  
ATOM    921  CA  ASN A 119      20.763  -3.872 -23.084  1.00 91.55           C  
ATOM    922  C   ASN A 119      22.109  -3.223 -23.424  1.00 91.55           C  
ATOM    923  CB  ASN A 119      19.779  -2.812 -22.557  1.00 91.55           C  
ATOM    924  O   ASN A 119      22.455  -3.108 -24.592  1.00 91.55           O  
ATOM    925  CG  ASN A 119      18.384  -3.312 -22.253  1.00 91.55           C  
ATOM    926  ND2 ASN A 119      17.699  -3.902 -23.201  1.00 91.55           N  
ATOM    927  OD1 ASN A 119      17.905  -3.196 -21.134  1.00 91.55           O  
ATOM    928  N   ILE A 120      22.905  -2.892 -22.400  1.00 91.77           N  
ATOM    929  CA  ILE A 120      24.233  -2.291 -22.589  1.00 91.77           C  
ATOM    930  C   ILE A 120      25.129  -3.215 -23.422  1.00 91.77           C  
ATOM    931  CB  ILE A 120      24.874  -1.953 -21.220  1.00 91.77           C  
ATOM    932  O   ILE A 120      25.794  -2.760 -24.344  1.00 91.77           O  
ATOM    933  CG1 ILE A 120      24.028  -0.896 -20.474  1.00 91.77           C  
ATOM    934  CG2 ILE A 120      26.320  -1.453 -21.396  1.00 91.77           C  
ATOM    935  CD1 ILE A 120      24.504  -0.599 -19.046  1.00 91.77           C  
ATOM    936  N   THR A 121      25.143  -4.514 -23.118  1.00 89.89           N  
ATOM    937  CA  THR A 121      25.997  -5.492 -23.808  1.00 89.89           C  
ATOM    938  C   THR A 121      25.572  -5.693 -25.260  1.00 89.89           C  
ATOM    939  CB  THR A 121      26.004  -6.831 -23.059  1.00 89.89           C  
ATOM    940  O   THR A 121      26.442  -5.745 -26.126  1.00 89.89           O  
ATOM    941  CG2 THR A 121      26.884  -7.892 -23.725  1.00 89.89           C  
ATOM    942  OG1 THR A 121      26.474  -6.635 -21.742  1.00 89.89           O  
ATOM    943  N   ALA A 122      24.267  -5.757 -25.545  1.00 86.30           N  
ATOM    944  CA  ALA A 122      23.751  -5.836 -26.912  1.00 86.30           C  
ATOM    945  C   ALA A 122      24.240  -4.649 -27.753  1.00 86.30           C  
ATOM    946  CB  ALA A 122      22.222  -5.909 -26.866  1.00 86.30           C  
ATOM    947  O   ALA A 122      24.771  -4.855 -28.842  1.00 86.30           O  
ATOM    948  N   THR A 123      24.226  -3.437 -27.183  1.00 83.66           N  
ATOM    949  CA  THR A 123      24.760  -2.241 -27.846  1.00 83.66           C  
ATOM    950  C   THR A 123      26.225  -2.383 -28.250  1.00 83.66           C  
ATOM    951  CB  THR A 123      24.601  -0.988 -26.968  1.00 83.66           C  
ATOM    952  O   THR A 123      26.605  -1.779 -29.237  1.00 83.66           O  
ATOM    953  CG2 THR A 123      24.896   0.321 -27.701  1.00 83.66           C  
ATOM    954  OG1 THR A 123      23.270  -0.887 -26.534  1.00 83.66           O  
ATOM    955  N   TYR A 124      27.062  -3.164 -27.555  1.00 80.23           N  
ATOM    956  CA  TYR A 124      28.457  -3.404 -27.974  1.00 80.23           C  
ATOM    957  C   TYR A 124      28.629  -4.562 -28.960  1.00 80.23           C  
ATOM    958  CB  TYR A 124      29.348  -3.693 -26.762  1.00 80.23           C  
ATOM    959  O   TYR A 124      29.635  -4.598 -29.666  1.00 80.23           O  
ATOM    960  CG  TYR A 124      29.626  -2.497 -25.888  1.00 80.23           C  
ATOM    961  CD1 TYR A 124      30.650  -1.588 -26.221  1.00 80.23           C  
ATOM    962  CD2 TYR A 124      28.873  -2.319 -24.720  1.00 80.23           C  
ATOM    963  CE1 TYR A 124      30.927  -0.504 -25.367  1.00 80.23           C  
ATOM    964  CE2 TYR A 124      29.126  -1.231 -23.876  1.00 80.23           C  
ATOM    965  OH  TYR A 124      30.463   0.620 -23.295  1.00 80.23           O  
ATOM    966  CZ  TYR A 124      30.165  -0.342 -24.191  1.00 80.23           C  
ATOM    967  N   MET A 125      27.721  -5.538 -28.943  1.00 80.30           N  
ATOM    968  CA  MET A 125      27.849  -6.772 -29.722  1.00 80.30           C  
ATOM    969  C   MET A 125      27.236  -6.654 -31.115  1.00 80.30           C  
ATOM    970  CB  MET A 125      27.201  -7.931 -28.955  1.00 80.30           C  
ATOM    971  O   MET A 125      27.728  -7.291 -32.047  1.00 80.30           O  
ATOM    972  CG  MET A 125      27.985  -8.325 -27.695  1.00 80.30           C  
ATOM    973  SD  MET A 125      29.690  -8.916 -27.937  1.00 80.30           S  
ATOM    974  CE  MET A 125      29.400 -10.375 -28.972  1.00 80.30           C  
ATOM    975  N   ASP A 126      26.182  -5.854 -31.261  1.00 74.21           N  
ATOM    976  CA  ASP A 126      25.531  -5.641 -32.546  1.00 74.21           C  
ATOM    977  C   ASP A 126      26.400  -4.752 -33.447  1.00 74.21           C  
ATOM    978  CB  ASP A 126      24.113  -5.083 -32.340  1.00 74.21           C  
ATOM    979  O   ASP A 126      27.008  -3.780 -32.995  1.00 74.21           O  
ATOM    980  CG  ASP A 126      23.157  -6.100 -31.696  1.00 74.21           C  
ATOM    981  OD1 ASP A 126      23.405  -7.321 -31.835  1.00 74.21           O  
ATOM    982  OD2 ASP A 126      22.149  -5.654 -31.104  1.00 74.21           O  
ATOM    983  N   ILE A 127      26.471  -5.091 -34.741  1.00 62.09           N  
ATOM    984  CA  ILE A 127      27.224  -4.307 -35.730  1.00 62.09           C  
ATOM    985  C   ILE A 127      26.656  -2.886 -35.743  1.00 62.09           C  
ATOM    986  CB  ILE A 127      27.180  -4.954 -37.135  1.00 62.09           C  
ATOM    987  O   ILE A 127      25.501  -2.673 -36.114  1.00 62.09           O  
ATOM    988  CG1 ILE A 127      27.846  -6.351 -37.108  1.00 62.09           C  
ATOM    989  CG2 ILE A 127      27.872  -4.049 -38.176  1.00 62.09           C  
ATOM    990  CD1 ILE A 127      27.709  -7.141 -38.417  1.00 62.09           C  
ATOM    991  N   TRP A 128      27.478  -1.920 -35.333  1.00 64.88           N  
ATOM    992  CA  TRP A 128      27.055  -0.533 -35.198  1.00 64.88           C  
ATOM    993  C   TRP A 128      26.650   0.068 -36.539  1.00 64.88           C  
ATOM    994  CB  TRP A 128      28.163   0.297 -34.534  1.00 64.88           C  
ATOM    995  O   TRP A 128      27.410   0.035 -37.510  1.00 64.88           O  
ATOM    996  CG  TRP A 128      28.528  -0.122 -33.143  1.00 64.88           C  
ATOM    997  CD1 TRP A 128      27.683  -0.705 -32.266  1.00 64.88           C  
ATOM    998  CD2 TRP A 128      29.814  -0.035 -32.447  1.00 64.88           C  
ATOM    999  CE2 TRP A 128      29.658  -0.583 -31.140  1.00 64.88           C  
ATOM   1000  CE3 TRP A 128      31.100   0.445 -32.778  1.00 64.88           C  
ATOM   1001  NE1 TRP A 128      28.350  -0.977 -31.101  1.00 64.88           N  
ATOM   1002  CH2 TRP A 128      31.960  -0.147 -30.561  1.00 64.88           C  
ATOM   1003  CZ2 TRP A 128      30.696  -0.641 -30.203  1.00 64.88           C  
ATOM   1004  CZ3 TRP A 128      32.159   0.391 -31.847  1.00 64.88           C  
ATOM   1005  N   ASP A 129      25.475   0.698 -36.564  1.00 70.39           N  
ATOM   1006  CA  ASP A 129      25.201   1.712 -37.572  1.00 70.39           C  
ATOM   1007  C   ASP A 129      26.192   2.853 -37.357  1.00 70.39           C  
ATOM   1008  CB  ASP A 129      23.756   2.210 -37.487  1.00 70.39           C  
ATOM   1009  O   ASP A 129      26.307   3.399 -36.258  1.00 70.39           O  
ATOM   1010  CG  ASP A 129      23.367   3.036 -38.719  1.00 70.39           C  
ATOM   1011  OD1 ASP A 129      24.120   3.939 -39.141  1.00 70.39           O  
ATOM   1012  OD2 ASP A 129      22.256   2.792 -39.232  1.00 70.39           O  
ATOM   1013  N   SER A 130      26.924   3.217 -38.400  1.00 79.07           N  
ATOM   1014  CA  SER A 130      27.937   4.254 -38.297  1.00 79.07           C  
ATOM   1015  C   SER A 130      27.337   5.624 -37.936  1.00 79.07           C  
ATOM   1016  CB  SER A 130      28.774   4.228 -39.573  1.00 79.07           C  
ATOM   1017  O   SER A 130      28.049   6.443 -37.360  1.00 79.07           O  
ATOM   1018  OG  SER A 130      27.976   4.437 -40.726  1.00 79.07           O  
ATOM   1019  N   ASN A 131      26.027   5.833 -38.138  1.00 87.27           N  
ATOM   1020  CA  ASN A 131      25.258   7.025 -37.747  1.00 87.27           C  
ATOM   1021  C   ASN A 131      24.572   6.901 -36.367  1.00 87.27           C  
ATOM   1022  CB  ASN A 131      24.221   7.351 -38.835  1.00 87.27           C  
ATOM   1023  O   ASN A 131      23.569   7.571 -36.108  1.00 87.27           O  
ATOM   1024  CG  ASN A 131      24.815   7.437 -40.220  1.00 87.27           C  
ATOM   1025  ND2 ASN A 131      24.534   6.469 -41.058  1.00 87.27           N  
ATOM   1026  OD1 ASN A 131      25.555   8.339 -40.559  1.00 87.27           O  
ATOM   1027  N   ILE A 132      25.047   6.024 -35.474  1.00 88.05           N  
ATOM   1028  CA  ILE A 132      24.370   5.737 -34.196  1.00 88.05           C  
ATOM   1029  C   ILE A 132      24.134   6.985 -33.330  1.00 88.05           C  
ATOM   1030  CB  ILE A 132      25.110   4.618 -33.431  1.00 88.05           C  
ATOM   1031  O   ILE A 132      23.047   7.123 -32.782  1.00 88.05           O  
ATOM   1032  CG1 ILE A 132      24.237   4.071 -32.283  1.00 88.05           C  
ATOM   1033  CG2 ILE A 132      26.512   5.051 -32.956  1.00 88.05           C  
ATOM   1034  CD1 ILE A 132      24.723   2.713 -31.759  1.00 88.05           C  
ATOM   1035  N   LEU A 133      25.089   7.925 -33.285  1.00 91.78           N  
ATOM   1036  CA  LEU A 133      24.984   9.178 -32.517  1.00 91.78           C  
ATOM   1037  C   LEU A 133      23.849  10.084 -33.015  1.00 91.78           C  
ATOM   1038  CB  LEU A 133      26.324   9.933 -32.607  1.00 91.78           C  
ATOM   1039  O   LEU A 133      23.215  10.779 -32.221  1.00 91.78           O  
ATOM   1040  CG  LEU A 133      27.465   9.252 -31.832  1.00 91.78           C  
ATOM   1041  CD1 LEU A 133      28.815   9.771 -32.296  1.00 91.78           C  
ATOM   1042  CD2 LEU A 133      27.382   9.510 -30.334  1.00 91.78           C  
ATOM   1043  N   ALA A 134      23.577  10.054 -34.322  1.00 90.56           N  
ATOM   1044  CA  ALA A 134      22.462  10.772 -34.923  1.00 90.56           C  
ATOM   1045  C   ALA A 134      21.129  10.148 -34.513  1.00 90.56           C  
ATOM   1046  CB  ALA A 134      22.616  10.730 -36.446  1.00 90.56           C  
ATOM   1047  O   ALA A 134      20.218  10.845 -34.069  1.00 90.56           O  
ATOM   1048  N   LYS A 135      21.027   8.818 -34.639  1.00 89.75           N  
ATOM   1049  CA  LYS A 135      19.806   8.061 -34.328  1.00 89.75           C  
ATOM   1050  C   LYS A 135      19.419   8.146 -32.859  1.00 89.75           C  
ATOM   1051  CB  LYS A 135      19.988   6.589 -34.698  1.00 89.75           C  
ATOM   1052  O   LYS A 135      18.233   8.168 -32.548  1.00 89.75           O  
ATOM   1053  CG  LYS A 135      20.085   6.382 -36.210  1.00 89.75           C  
ATOM   1054  CD  LYS A 135      20.027   4.883 -36.497  1.00 89.75           C  
ATOM   1055  CE  LYS A 135      20.132   4.642 -37.998  1.00 89.75           C  
ATOM   1056  NZ  LYS A 135      19.904   3.216 -38.304  1.00 89.75           N  
ATOM   1057  N   SER A 136      20.408   8.199 -31.976  1.00 91.68           N  
ATOM   1058  CA  SER A 136      20.204   8.330 -30.538  1.00 91.68           C  
ATOM   1059  C   SER A 136      20.072   9.772 -30.062  1.00 91.68           C  
ATOM   1060  CB  SER A 136      21.352   7.639 -29.818  1.00 91.68           C  
ATOM   1061  O   SER A 136      19.944   9.979 -28.862  1.00 91.68           O  
ATOM   1062  OG  SER A 136      22.558   8.302 -30.137  1.00 91.68           O  
ATOM   1063  N   ALA A 137      20.140  10.761 -30.963  1.00 92.62           N  
ATOM   1064  CA  ALA A 137      20.144  12.182 -30.619  1.00 92.62           C  
ATOM   1065  C   ALA A 137      21.162  12.523 -29.510  1.00 92.62           C  
ATOM   1066  CB  ALA A 137      18.708  12.635 -30.322  1.00 92.62           C  
ATOM   1067  O   ALA A 137      20.860  13.257 -28.569  1.00 92.62           O  
ATOM   1068  N   THR A 138      22.371  11.960 -29.600  1.00 94.79           N  
ATOM   1069  CA  THR A 138      23.389  12.123 -28.558  1.00 94.79           C  
ATOM   1070  C   THR A 138      23.815  13.579 -28.412  1.00 94.79           C  
ATOM   1071  CB  THR A 138      24.611  11.251 -28.832  1.00 94.79           C  
ATOM   1072  O   THR A 138      24.192  14.229 -29.390  1.00 94.79           O  
ATOM   1073  CG2 THR A 138      25.702  11.443 -27.790  1.00 94.79           C  
ATOM   1074  OG1 THR A 138      24.247   9.902 -28.732  1.00 94.79           O  
ATOM   1075  N   SER A 139      23.803  14.068 -27.171  1.00 94.66           N  
ATOM   1076  CA  SER A 139      24.230  15.422 -26.829  1.00 94.66           C  
ATOM   1077  C   SER A 139      25.751  15.580 -26.886  1.00 94.66           C  
ATOM   1078  CB  SER A 139      23.700  15.814 -25.442  1.00 94.66           C  
ATOM   1079  O   SER A 139      26.512  14.640 -26.640  1.00 94.66           O  
ATOM   1080  OG  SER A 139      24.314  15.036 -24.431  1.00 94.66           O  
ATOM   1081  N   LEU A 140      26.207  16.807 -27.157  1.00 95.47           N  
ATOM   1082  CA  LEU A 140      27.626  17.151 -27.067  1.00 95.47           C  
ATOM   1083  C   LEU A 140      28.174  16.926 -25.649  1.00 95.47           C  
ATOM   1084  CB  LEU A 140      27.818  18.603 -27.536  1.00 95.47           C  
ATOM   1085  O   LEU A 140      29.280  16.412 -25.514  1.00 95.47           O  
ATOM   1086  CG  LEU A 140      29.277  19.100 -27.485  1.00 95.47           C  
ATOM   1087  CD1 LEU A 140      30.240  18.251 -28.323  1.00 95.47           C  
ATOM   1088  CD2 LEU A 140      29.340  20.538 -27.997  1.00 95.47           C  
ATOM   1089  N   ASP A 141      27.392  17.229 -24.610  1.00 95.26           N  
ATOM   1090  CA  ASP A 141      27.789  17.026 -23.210  1.00 95.26           C  
ATOM   1091  C   ASP A 141      28.109  15.559 -22.912  1.00 95.26           C  
ATOM   1092  CB  ASP A 141      26.675  17.507 -22.268  1.00 95.26           C  
ATOM   1093  O   ASP A 141      29.149  15.257 -22.322  1.00 95.26           O  
ATOM   1094  CG  ASP A 141      26.451  19.019 -22.322  1.00 95.26           C  
ATOM   1095  OD1 ASP A 141      27.416  19.744 -22.649  1.00 95.26           O  
ATOM   1096  OD2 ASP A 141      25.296  19.426 -22.078  1.00 95.26           O  
ATOM   1097  N   ASN A 142      27.276  14.628 -23.394  1.00 96.68           N  
ATOM   1098  CA  ASN A 142      27.550  13.205 -23.234  1.00 96.68           C  
ATOM   1099  C   ASN A 142      28.839  12.799 -23.955  1.00 96.68           C  
ATOM   1100  CB  ASN A 142      26.372  12.366 -23.754  1.00 96.68           C  
ATOM   1101  O   ASN A 142      29.582  11.969 -23.432  1.00 96.68           O  
ATOM   1102  CG  ASN A 142      25.188  12.281 -22.809  1.00 96.68           C  
ATOM   1103  ND2 ASN A 142      24.138  11.608 -23.213  1.00 96.68           N  
ATOM   1104  OD1 ASN A 142      25.217  12.747 -21.686  1.00 96.68           O  
ATOM   1105  N   ILE A 143      29.118  13.356 -25.140  1.00 96.68           N  
ATOM   1106  CA  ILE A 143      30.354  13.079 -25.890  1.00 96.68           C  
ATOM   1107  C   ILE A 143      31.570  13.613 -25.124  1.00 96.68           C  
ATOM   1108  CB  ILE A 143      30.285  13.651 -27.328  1.00 96.68           C  
ATOM   1109  O   ILE A 143      32.543  12.877 -24.948  1.00 96.68           O  
ATOM   1110  CG1 ILE A 143      29.157  12.967 -28.131  1.00 96.68           C  
ATOM   1111  CG2 ILE A 143      31.627  13.461 -28.061  1.00 96.68           C  
ATOM   1112  CD1 ILE A 143      28.820  13.658 -29.459  1.00 96.68           C  
ATOM   1113  N   LEU A 144      31.507  14.858 -24.643  1.00 96.87           N  
ATOM   1114  CA  LEU A 144      32.576  15.506 -23.882  1.00 96.87           C  
ATOM   1115  C   LEU A 144      32.907  14.729 -22.603  1.00 96.87           C  
ATOM   1116  CB  LEU A 144      32.180  16.959 -23.556  1.00 96.87           C  
ATOM   1117  O   LEU A 144      34.060  14.343 -22.410  1.00 96.87           O  
ATOM   1118  CG  LEU A 144      32.209  17.935 -24.747  1.00 96.87           C  
ATOM   1119  CD1 LEU A 144      31.599  19.272 -24.328  1.00 96.87           C  
ATOM   1120  CD2 LEU A 144      33.633  18.211 -25.237  1.00 96.87           C  
ATOM   1121  N   ASP A 145      31.908  14.420 -21.772  1.00 96.64           N  
ATOM   1122  CA  ASP A 145      32.097  13.643 -20.537  1.00 96.64           C  
ATOM   1123  C   ASP A 145      32.626  12.227 -20.826  1.00 96.64           C  
ATOM   1124  CB  ASP A 145      30.759  13.563 -19.787  1.00 96.64           C  
ATOM   1125  O   ASP A 145      33.560  11.714 -20.188  1.00 96.64           O  
ATOM   1126  CG  ASP A 145      30.905  12.699 -18.531  1.00 96.64           C  
ATOM   1127  OD1 ASP A 145      31.556  13.174 -17.576  1.00 96.64           O  
ATOM   1128  OD2 ASP A 145      30.458  11.526 -18.572  1.00 96.64           O  
ATOM   1129  N   THR A 146      32.073  11.588 -21.859  1.00 96.53           N  
ATOM   1130  CA  THR A 146      32.449  10.224 -22.227  1.00 96.53           C  
ATOM   1131  C   THR A 146      33.898  10.128 -22.676  1.00 96.53           C  
ATOM   1132  CB  THR A 146      31.521   9.660 -23.296  1.00 96.53           C  
ATOM   1133  O   THR A 146      34.608   9.215 -22.246  1.00 96.53           O  
ATOM   1134  CG2 THR A 146      31.956   8.290 -23.783  1.00 96.53           C  
ATOM   1135  OG1 THR A 146      30.245   9.498 -22.736  1.00 96.53           O  
ATOM   1136  N   LEU A 147      34.347  11.077 -23.494  1.00 97.22           N  
ATOM   1137  CA  LEU A 147      35.705  11.121 -24.026  1.00 97.22           C  
ATOM   1138  C   LEU A 147      36.680  11.891 -23.130  1.00 97.22           C  
ATOM   1139  CB  LEU A 147      35.660  11.701 -25.451  1.00 97.22           C  
ATOM   1140  O   LEU A 147      37.835  12.054 -23.524  1.00 97.22           O  
ATOM   1141  CG  LEU A 147      34.848  10.869 -26.458  1.00 97.22           C  
ATOM   1142  CD1 LEU A 147      34.928  11.529 -27.831  1.00 97.22           C  
ATOM   1143  CD2 LEU A 147      35.388   9.444 -26.585  1.00 97.22           C  
ATOM   1144  N   SER A 148      36.233  12.387 -21.970  1.00 96.95           N  
ATOM   1145  CA  SER A 148      37.019  13.295 -21.124  1.00 96.95           C  
ATOM   1146  C   SER A 148      37.646  14.417 -21.958  1.00 96.95           C  
ATOM   1147  CB  SER A 148      38.043  12.507 -20.298  1.00 96.95           C  
ATOM   1148  O   SER A 148      38.842  14.690 -21.867  1.00 96.95           O  
ATOM   1149  OG  SER A 148      37.358  11.596 -19.449  1.00 96.95           O  
ATOM   1150  N   ALA A 149      36.838  14.972 -22.862  1.00 97.25           N  
ATOM   1151  CA  ALA A 149      37.276  15.892 -23.890  1.00 97.25           C  
ATOM   1152  C   ALA A 149      37.025  17.348 -23.494  1.00 97.25           C  
ATOM   1153  CB  ALA A 149      36.618  15.515 -25.224  1.00 97.25           C  
ATOM   1154  O   ALA A 149      36.094  17.666 -22.758  1.00 97.25           O  
ATOM   1155  N   GLU A 150      37.842  18.236 -24.046  1.00 96.89           N  
ATOM   1156  CA  GLU A 150      37.718  19.683 -23.910  1.00 96.89           C  
ATOM   1157  C   GLU A 150      37.291  20.292 -25.244  1.00 96.89           C  
ATOM   1158  CB  GLU A 150      39.041  20.297 -23.442  1.00 96.89           C  
ATOM   1159  O   GLU A 150      37.799  19.919 -26.305  1.00 96.89           O  
ATOM   1160  CG  GLU A 150      39.452  19.830 -22.037  1.00 96.89           C  
ATOM   1161  CD  GLU A 150      40.769  20.463 -21.561  1.00 96.89           C  
ATOM   1162  OE1 GLU A 150      41.149  20.186 -20.400  1.00 96.89           O  
ATOM   1163  OE2 GLU A 150      41.395  21.212 -22.348  1.00 96.89           O  
ATOM   1164  N   ALA A 151      36.361  21.241 -25.208  1.00 96.10           N  
ATOM   1165  CA  ALA A 151      35.927  21.936 -26.407  1.00 96.10           C  
ATOM   1166  C   ALA A 151      36.917  23.046 -26.790  1.00 96.10           C  
ATOM   1167  CB  ALA A 151      34.509  22.461 -26.192  1.00 96.10           C  
ATOM   1168  O   ALA A 151      37.221  23.928 -25.991  1.00 96.10           O  
ATOM   1169  N   GLN A 152      37.376  23.026 -28.040  1.00 95.73           N  
ATOM   1170  CA  GLN A 152      38.224  24.069 -28.633  1.00 95.73           C  
ATOM   1171  C   GLN A 152      37.398  25.048 -29.475  1.00 95.73           C  
ATOM   1172  CB  GLN A 152      39.312  23.410 -29.498  1.00 95.73           C  
ATOM   1173  O   GLN A 152      37.717  26.234 -29.577  1.00 95.73           O  
ATOM   1174  CG  GLN A 152      40.166  22.385 -28.734  1.00 95.73           C  
ATOM   1175  CD  GLN A 152      40.869  22.976 -27.516  1.00 95.73           C  
ATOM   1176  NE2 GLN A 152      40.949  22.251 -26.423  1.00 95.73           N  
ATOM   1177  OE1 GLN A 152      41.375  24.087 -27.548  1.00 95.73           O  
ATOM   1178  N   ASN A 153      36.317  24.545 -30.077  1.00 96.40           N  
ATOM   1179  CA  ASN A 153      35.297  25.333 -30.753  1.00 96.40           C  
ATOM   1180  C   ASN A 153      33.946  24.614 -30.663  1.00 96.40           C  
ATOM   1181  CB  ASN A 153      35.707  25.542 -32.220  1.00 96.40           C  
ATOM   1182  O   ASN A 153      33.900  23.399 -30.834  1.00 96.40           O  
ATOM   1183  CG  ASN A 153      34.761  26.517 -32.886  1.00 96.40           C  
ATOM   1184  ND2 ASN A 153      34.128  26.163 -33.972  1.00 96.40           N  
ATOM   1185  OD1 ASN A 153      34.561  27.617 -32.406  1.00 96.40           O  
ATOM   1186  N   ILE A 154      32.855  25.347 -30.450  1.00 95.87           N  
ATOM   1187  CA  ILE A 154      31.497  24.790 -30.426  1.00 95.87           C  
ATOM   1188  C   ILE A 154      30.648  25.534 -31.450  1.00 95.87           C  
ATOM   1189  CB  ILE A 154      30.877  24.830 -29.007  1.00 95.87           C  
ATOM   1190  O   ILE A 154      30.590  26.761 -31.449  1.00 95.87           O  
ATOM   1191  CG1 ILE A 154      31.757  24.035 -28.014  1.00 95.87           C  
ATOM   1192  CG2 ILE A 154      29.441  24.270 -29.030  1.00 95.87           C  
ATOM   1193  CD1 ILE A 154      31.222  23.998 -26.576  1.00 95.87           C  
ATOM   1194  N   ASN A 155      29.984  24.785 -32.328  1.00 94.03           N  
ATOM   1195  CA  ASN A 155      28.871  25.309 -33.103  1.00 94.03           C  
ATOM   1196  C   ASN A 155      27.590  25.232 -32.259  1.00 94.03           C  
ATOM   1197  CB  ASN A 155      28.774  24.535 -34.425  1.00 94.03           C  
ATOM   1198  O   ASN A 155      26.958  24.179 -32.188  1.00 94.03           O  
ATOM   1199  CG  ASN A 155      27.618  25.012 -35.287  1.00 94.03           C  
ATOM   1200  ND2 ASN A 155      27.510  24.533 -36.501  1.00 94.03           N  
ATOM   1201  OD1 ASN A 155      26.807  25.837 -34.913  1.00 94.03           O  
ATOM   1202  N   GLU A 156      27.209  26.356 -31.652  1.00 88.72           N  
ATOM   1203  CA  GLU A 156      26.037  26.478 -30.767  1.00 88.72           C  
ATOM   1204  C   GLU A 156      24.699  26.164 -31.463  1.00 88.72           C  
ATOM   1205  CB  GLU A 156      25.983  27.914 -30.214  1.00 88.72           C  
ATOM   1206  O   GLU A 156      23.721  25.787 -30.817  1.00 88.72           O  
ATOM   1207  CG  GLU A 156      27.202  28.324 -29.368  1.00 88.72           C  
ATOM   1208  CD  GLU A 156      27.369  27.518 -28.069  1.00 88.72           C  
ATOM   1209  OE1 GLU A 156      28.464  27.630 -27.473  1.00 88.72           O  
ATOM   1210  OE2 GLU A 156      26.410  26.818 -27.675  1.00 88.72           O  
ATOM   1211  N   GLU A 157      24.630  26.285 -32.792  1.00 87.78           N  
ATOM   1212  CA  GLU A 157      23.416  25.971 -33.555  1.00 87.78           C  
ATOM   1213  C   GLU A 157      23.208  24.456 -33.712  1.00 87.78           C  
ATOM   1214  CB  GLU A 157      23.457  26.651 -34.933  1.00 87.78           C  
ATOM   1215  O   GLU A 157      22.106  23.995 -34.027  1.00 87.78           O  
ATOM   1216  CG  GLU A 157      23.575  28.183 -34.846  1.00 87.78           C  
ATOM   1217  CD  GLU A 157      23.498  28.877 -36.217  1.00 87.78           C  
ATOM   1218  OE1 GLU A 157      23.359  30.122 -36.218  1.00 87.78           O  
ATOM   1219  OE2 GLU A 157      23.566  28.179 -37.256  1.00 87.78           O  
ATOM   1220  N   ARG A 158      24.254  23.653 -33.480  1.00 85.80           N  
ATOM   1221  CA  ARG A 158      24.245  22.213 -33.728  1.00 85.80           C  
ATOM   1222  C   ARG A 158      24.078  21.419 -32.436  1.00 85.80           C  
ATOM   1223  CB  ARG A 158      25.507  21.835 -34.505  1.00 85.80           C  
ATOM   1224  O   ARG A 158      25.026  21.189 -31.696  1.00 85.80           O  
ATOM   1225  CG  ARG A 158      25.432  20.367 -34.942  1.00 85.80           C  
ATOM   1226  CD  ARG A 158      26.600  19.987 -35.847  1.00 85.80           C  
ATOM   1227  NE  ARG A 158      26.551  20.680 -37.154  1.00 85.80           N  
ATOM   1228  NH1 ARG A 158      25.476  19.049 -38.356  1.00 85.80           N  
ATOM   1229  NH2 ARG A 158      26.151  20.909 -39.386  1.00 85.80           N  
ATOM   1230  CZ  ARG A 158      26.060  20.213 -38.288  1.00 85.80           C  
ATOM   1231  N   LYS A 159      22.863  20.908 -32.228  1.00 83.92           N  
ATOM   1232  CA  LYS A 159      22.518  20.069 -31.065  1.00 83.92           C  
ATOM   1233  C   LYS A 159      22.679  18.565 -31.291  1.00 83.92           C  
ATOM   1234  CB  LYS A 159      21.092  20.390 -30.606  1.00 83.92           C  
ATOM   1235  O   LYS A 159      22.761  17.817 -30.326  1.00 83.92           O  
ATOM   1236  CG  LYS A 159      20.974  21.853 -30.163  1.00 83.92           C  
ATOM   1237  CD  LYS A 159      19.608  22.118 -29.531  1.00 83.92           C  
ATOM   1238  CE  LYS A 159      19.575  23.571 -29.056  1.00 83.92           C  
ATOM   1239  NZ  LYS A 159      18.326  23.870 -28.319  1.00 83.92           N  
ATOM   1240  N   VAL A 160      22.689  18.131 -32.551  1.00 85.83           N  
ATOM   1241  CA  VAL A 160      22.775  16.718 -32.949  1.00 85.83           C  
ATOM   1242  C   VAL A 160      23.808  16.571 -34.065  1.00 85.83           C  
ATOM   1243  CB  VAL A 160      21.399  16.156 -33.379  1.00 85.83           C  
ATOM   1244  O   VAL A 160      23.961  17.459 -34.912  1.00 85.83           O  
ATOM   1245  CG1 VAL A 160      21.463  14.649 -33.667  1.00 85.83           C  
ATOM   1246  CG2 VAL A 160      20.325  16.371 -32.302  1.00 85.83           C  
ATOM   1247  N   PHE A 161      24.504  15.438 -34.076  1.00 91.26           N  
ATOM   1248  CA  PHE A 161      25.556  15.115 -35.036  1.00 91.26           C  
ATOM   1249  C   PHE A 161      25.046  14.043 -36.013  1.00 91.26           C  
ATOM   1250  CB  PHE A 161      26.803  14.683 -34.264  1.00 91.26           C  
ATOM   1251  O   PHE A 161      24.896  12.895 -35.604  1.00 91.26           O  
ATOM   1252  CG  PHE A 161      27.279  15.733 -33.286  1.00 91.26           C  
ATOM   1253  CD1 PHE A 161      28.054  16.810 -33.749  1.00 91.26           C  
ATOM   1254  CD2 PHE A 161      26.891  15.676 -31.934  1.00 91.26           C  
ATOM   1255  CE1 PHE A 161      28.429  17.839 -32.870  1.00 91.26           C  
ATOM   1256  CE2 PHE A 161      27.266  16.705 -31.055  1.00 91.26           C  
ATOM   1257  CZ  PHE A 161      28.028  17.790 -31.525  1.00 91.26           C  
ATOM   1258  N   PRO A 162      24.695  14.411 -37.263  1.00 85.66           N  
ATOM   1259  CA  PRO A 162      23.871  13.573 -38.137  1.00 85.66           C  
ATOM   1260  C   PRO A 162      24.638  12.482 -38.890  1.00 85.66           C  
ATOM   1261  CB  PRO A 162      23.225  14.547 -39.124  1.00 85.66           C  
ATOM   1262  O   PRO A 162      24.030  11.495 -39.297  1.00 85.66           O  
ATOM   1263  CG  PRO A 162      24.277  15.646 -39.260  1.00 85.66           C  
ATOM   1264  CD  PRO A 162      24.846  15.735 -37.847  1.00 85.66           C  
ATOM   1265  N   GLY A 163      25.929  12.691 -39.145  1.00 89.32           N  
ATOM   1266  CA  GLY A 163      26.711  11.798 -39.985  1.00 89.32           C  
ATOM   1267  C   GLY A 163      27.390  10.677 -39.210  1.00 89.32           C  
ATOM   1268  O   GLY A 163      27.246  10.529 -37.990  1.00 89.32           O  
ATOM   1269  N   LYS A 164      28.156   9.881 -39.948  1.00 92.07           N  
ATOM   1270  CA  LYS A 164      28.796   8.686 -39.409  1.00 92.07           C  
ATOM   1271  C   LYS A 164      30.068   9.012 -38.643  1.00 92.07           C  
ATOM   1272  CB  LYS A 164      29.037   7.634 -40.497  1.00 92.07           C  
ATOM   1273  O   LYS A 164      30.776   9.960 -38.972  1.00 92.07           O  
ATOM   1274  CG  LYS A 164      29.717   8.217 -41.731  1.00 92.07           C  
ATOM   1275  CD  LYS A 164      30.187   7.166 -42.730  1.00 92.07           C  
ATOM   1276  CE  LYS A 164      30.905   7.967 -43.816  1.00 92.07           C  
ATOM   1277  NZ  LYS A 164      31.269   7.157 -44.993  1.00 92.07           N  
ATOM   1278  N   VAL A 165      30.405   8.177 -37.664  1.00 92.65           N  
ATOM   1279  CA  VAL A 165      31.716   8.229 -37.002  1.00 92.65           C  
ATOM   1280  C   VAL A 165      32.773   7.601 -37.908  1.00 92.65           C  
ATOM   1281  CB  VAL A 165      31.702   7.560 -35.619  1.00 92.65           C  
ATOM   1282  O   VAL A 165      32.653   6.437 -38.294  1.00 92.65           O  
ATOM   1283  CG1 VAL A 165      33.038   7.782 -34.894  1.00 92.65           C  
ATOM   1284  CG2 VAL A 165      30.602   8.142 -34.730  1.00 92.65           C  
ATOM   1285  N   VAL A 166      33.820   8.357 -38.237  1.00 92.49           N  
ATOM   1286  CA  VAL A 166      34.921   7.920 -39.105  1.00 92.49           C  
ATOM   1287  C   VAL A 166      36.263   8.250 -38.467  1.00 92.49           C  
ATOM   1288  CB  VAL A 166      34.831   8.548 -40.513  1.00 92.49           C  
ATOM   1289  O   VAL A 166      36.473   9.349 -37.962  1.00 92.49           O  
ATOM   1290  CG1 VAL A 166      35.878   7.925 -41.451  1.00 92.49           C  
ATOM   1291  CG2 VAL A 166      33.457   8.332 -41.155  1.00 92.49           C  
ATOM   1292  N   VAL A 167      37.208   7.312 -38.531  1.00 93.63           N  
ATOM   1293  CA  VAL A 167      38.602   7.555 -38.138  1.00 93.63           C  
ATOM   1294  C   VAL A 167      39.397   8.013 -39.361  1.00 93.63           C  
ATOM   1295  CB  VAL A 167      39.230   6.322 -37.467  1.00 93.63           C  
ATOM   1296  O   VAL A 167      39.610   7.246 -40.300  1.00 93.63           O  
ATOM   1297  CG1 VAL A 167      40.640   6.644 -36.957  1.00 93.63           C  
ATOM   1298  CG2 VAL A 167      38.399   5.851 -36.268  1.00 93.63           C  
ATOM   1299  N   ALA A 168      39.860   9.260 -39.346  1.00 93.46           N  
ATOM   1300  CA  ALA A 168      40.632   9.885 -40.415  1.00 93.46           C  
ATOM   1301  C   ALA A 168      42.122   9.494 -40.334  1.00 93.46           C  
ATOM   1302  CB  ALA A 168      40.389  11.397 -40.358  1.00 93.46           C  
ATOM   1303  O   ALA A 168      42.988  10.310 -40.023  1.00 93.46           O  
ATOM   1304  N   ALA A 169      42.420   8.215 -40.587  1.00 88.19           N  
ATOM   1305  CA  ALA A 169      43.778   7.656 -40.534  1.00 88.19           C  
ATOM   1306  C   ALA A 169      44.505   7.612 -41.899  1.00 88.19           C  
ATOM   1307  CB  ALA A 169      43.703   6.275 -39.870  1.00 88.19           C  
ATOM   1308  O   ALA A 169      45.624   7.106 -41.987  1.00 88.19           O  
ATOM   1309  N   MET A 170      43.872   8.114 -42.964  1.00 88.02           N  
ATOM   1310  CA  MET A 170      44.394   8.112 -44.339  1.00 88.02           C  
ATOM   1311  C   MET A 170      45.029   9.457 -44.733  1.00 88.02           C  
ATOM   1312  CB  MET A 170      43.287   7.655 -45.303  1.00 88.02           C  
ATOM   1313  O   MET A 170      44.982  10.421 -43.971  1.00 88.02           O  
ATOM   1314  CG  MET A 170      42.083   8.599 -45.336  1.00 88.02           C  
ATOM   1315  SD  MET A 170      40.663   7.938 -46.235  1.00 88.02           S  
ATOM   1316  CE  MET A 170      39.998   6.764 -45.024  1.00 88.02           C  
ATOM   1317  N   GLN A 171      45.659   9.510 -45.910  1.00 86.73           N  
ATOM   1318  CA  GLN A 171      46.175  10.760 -46.486  1.00 86.73           C  
ATOM   1319  C   GLN A 171      45.025  11.715 -46.840  1.00 86.73           C  
ATOM   1320  CB  GLN A 171      47.039  10.455 -47.720  1.00 86.73           C  
ATOM   1321  O   GLN A 171      43.908  11.259 -47.095  1.00 86.73           O  
ATOM   1322  CG  GLN A 171      48.341   9.730 -47.349  1.00 86.73           C  
ATOM   1323  CD  GLN A 171      49.234   9.448 -48.555  1.00 86.73           C  
ATOM   1324  NE2 GLN A 171      50.520   9.263 -48.353  1.00 86.73           N  
ATOM   1325  OE1 GLN A 171      48.818   9.328 -49.690  1.00 86.73           O  
ATOM   1326  N   ALA A 172      45.294  13.025 -46.844  1.00 83.87           N  
ATOM   1327  CA  ALA A 172      44.272  14.061 -47.012  1.00 83.87           C  
ATOM   1328  C   ALA A 172      43.475  13.892 -48.317  1.00 83.87           C  
ATOM   1329  CB  ALA A 172      44.956  15.432 -46.936  1.00 83.87           C  
ATOM   1330  O   ALA A 172      42.250  13.998 -48.325  1.00 83.87           O  
ATOM   1331  N   GLU A 173      44.150  13.509 -49.400  1.00 84.52           N  
ATOM   1332  CA  GLU A 173      43.567  13.311 -50.726  1.00 84.52           C  
ATOM   1333  C   GLU A 173      42.542  12.170 -50.759  1.00 84.52           C  
ATOM   1334  CB  GLU A 173      44.679  13.015 -51.750  1.00 84.52           C  
ATOM   1335  O   GLU A 173      41.588  12.218 -51.534  1.00 84.52           O  
ATOM   1336  CG  GLU A 173      45.755  14.109 -51.881  1.00 84.52           C  
ATOM   1337  CD  GLU A 173      46.849  14.097 -50.793  1.00 84.52           C  
ATOM   1338  OE1 GLU A 173      47.715  14.993 -50.858  1.00 84.52           O  
ATOM   1339  OE2 GLU A 173      46.826  13.209 -49.906  1.00 84.52           O  
ATOM   1340  N   SER A 174      42.714  11.154 -49.907  1.00 87.78           N  
ATOM   1341  CA  SER A 174      41.812  10.001 -49.829  1.00 87.78           C  
ATOM   1342  C   SER A 174      40.583  10.261 -48.954  1.00 87.78           C  
ATOM   1343  CB  SER A 174      42.560   8.767 -49.313  1.00 87.78           C  
ATOM   1344  O   SER A 174      39.592   9.546 -49.083  1.00 87.78           O  
ATOM   1345  OG  SER A 174      43.745   8.536 -50.054  1.00 87.78           O  
ATOM   1346  N   LEU A 175      40.598  11.281 -48.081  1.00 87.95           N  
ATOM   1347  CA  LEU A 175      39.508  11.528 -47.122  1.00 87.95           C  
ATOM   1348  C   LEU A 175      38.158  11.767 -47.811  1.00 87.95           C  
ATOM   1349  CB  LEU A 175      39.847  12.725 -46.212  1.00 87.95           C  
ATOM   1350  O   LEU A 175      37.133  11.309 -47.304  1.00 87.95           O  
ATOM   1351  CG  LEU A 175      41.024  12.494 -45.251  1.00 87.95           C  
ATOM   1352  CD1 LEU A 175      41.424  13.807 -44.583  1.00 87.95           C  
ATOM   1353  CD2 LEU A 175      40.701  11.497 -44.133  1.00 87.95           C  
ATOM   1354  N   LYS A 176      38.159  12.414 -48.985  1.00 84.92           N  
ATOM   1355  CA  LYS A 176      36.947  12.769 -49.751  1.00 84.92           C  
ATOM   1356  C   LYS A 176      36.122  11.561 -50.196  1.00 84.92           C  
ATOM   1357  CB  LYS A 176      37.313  13.608 -50.992  1.00 84.92           C  
ATOM   1358  O   LYS A 176      34.933  11.702 -50.456  1.00 84.92           O  
ATOM   1359  CG  LYS A 176      38.139  14.836 -50.614  1.00 84.92           C  
ATOM   1360  CD  LYS A 176      38.219  15.924 -51.698  1.00 84.92           C  
ATOM   1361  CE  LYS A 176      38.872  17.066 -50.927  1.00 84.92           C  
ATOM   1362  NZ  LYS A 176      39.307  18.267 -51.663  1.00 84.92           N  
ATOM   1363  N   GLU A 177      36.739  10.385 -50.296  1.00 88.31           N  
ATOM   1364  CA  GLU A 177      36.052   9.151 -50.691  1.00 88.31           C  
ATOM   1365  C   GLU A 177      35.294   8.503 -49.524  1.00 88.31           C  
ATOM   1366  CB  GLU A 177      37.067   8.155 -51.273  1.00 88.31           C  
ATOM   1367  O   GLU A 177      34.336   7.758 -49.736  1.00 88.31           O  
ATOM   1368  CG  GLU A 177      37.759   8.676 -52.543  1.00 88.31           C  
ATOM   1369  CD  GLU A 177      38.681   7.635 -53.201  1.00 88.31           C  
ATOM   1370  OE1 GLU A 177      39.106   7.898 -54.349  1.00 88.31           O  
ATOM   1371  OE2 GLU A 177      38.957   6.583 -52.577  1.00 88.31           O  
ATOM   1372  N   PHE A 178      35.703   8.787 -48.283  1.00 87.69           N  
ATOM   1373  CA  PHE A 178      35.193   8.105 -47.092  1.00 87.69           C  
ATOM   1374  C   PHE A 178      34.415   9.017 -46.150  1.00 87.69           C  
ATOM   1375  CB  PHE A 178      36.353   7.431 -46.354  1.00 87.69           C  
ATOM   1376  O   PHE A 178      33.591   8.506 -45.389  1.00 87.69           O  
ATOM   1377  CG  PHE A 178      37.016   6.337 -47.164  1.00 87.69           C  
ATOM   1378  CD1 PHE A 178      36.524   5.020 -47.129  1.00 87.69           C  
ATOM   1379  CD2 PHE A 178      38.108   6.648 -47.991  1.00 87.69           C  
ATOM   1380  CE1 PHE A 178      37.133   4.020 -47.911  1.00 87.69           C  
ATOM   1381  CE2 PHE A 178      38.717   5.655 -48.773  1.00 87.69           C  
ATOM   1382  CZ  PHE A 178      38.230   4.339 -48.732  1.00 87.69           C  
ATOM   1383  N   ILE A 179      34.651  10.327 -46.191  1.00 92.76           N  
ATOM   1384  CA  ILE A 179      34.071  11.312 -45.276  1.00 92.76           C  
ATOM   1385  C   ILE A 179      33.183  12.263 -46.068  1.00 92.76           C  
ATOM   1386  CB  ILE A 179      35.179  12.044 -44.491  1.00 92.76           C  
ATOM   1387  O   ILE A 179      33.588  12.820 -47.085  1.00 92.76           O  
ATOM   1388  CG1 ILE A 179      35.991  10.999 -43.692  1.00 92.76           C  
ATOM   1389  CG2 ILE A 179      34.578  13.105 -43.551  1.00 92.76           C  
ATOM   1390  CD1 ILE A 179      37.148  11.577 -42.885  1.00 92.76           C  
ATOM   1391  N   SER A 180      31.951  12.416 -45.601  1.00 92.35           N  
ATOM   1392  CA  SER A 180      30.935  13.286 -46.185  1.00 92.35           C  
ATOM   1393  C   SER A 180      30.616  14.463 -45.263  1.00 92.35           C  
ATOM   1394  CB  SER A 180      29.683  12.458 -46.485  1.00 92.35           C  
ATOM   1395  O   SER A 180      30.902  14.440 -44.065  1.00 92.35           O  
ATOM   1396  OG  SER A 180      30.009  11.469 -47.446  1.00 92.35           O  
ATOM   1397  N   GLU A 181      29.992  15.497 -45.828  1.00 93.54           N  
ATOM   1398  CA  GLU A 181      29.476  16.629 -45.056  1.00 93.54           C  
ATOM   1399  C   GLU A 181      28.557  16.138 -43.926  1.00 93.54           C  
ATOM   1400  CB  GLU A 181      28.770  17.617 -46.003  1.00 93.54           C  
ATOM   1401  O   GLU A 181      27.663  15.318 -44.136  1.00 93.54           O  
ATOM   1402  CG  GLU A 181      28.075  18.782 -45.274  1.00 93.54           C  
ATOM   1403  CD  GLU A 181      27.645  19.940 -46.198  1.00 93.54           C  
ATOM   1404  OE1 GLU A 181      27.280  21.013 -45.659  1.00 93.54           O  
ATOM   1405  OE2 GLU A 181      27.715  19.812 -47.441  1.00 93.54           O  
ATOM   1406  N   GLY A 182      28.782  16.647 -42.713  1.00 93.19           N  
ATOM   1407  CA  GLY A 182      28.025  16.265 -41.523  1.00 93.19           C  
ATOM   1408  C   GLY A 182      28.553  15.049 -40.751  1.00 93.19           C  
ATOM   1409  O   GLY A 182      28.060  14.815 -39.645  1.00 93.19           O  
ATOM   1410  N   ASP A 183      29.564  14.329 -41.246  1.00 95.30           N  
ATOM   1411  CA  ASP A 183      30.204  13.211 -40.527  1.00 95.30           C  
ATOM   1412  C   ASP A 183      30.922  13.652 -39.244  1.00 95.30           C  
ATOM   1413  CB  ASP A 183      31.148  12.432 -41.464  1.00 95.30           C  
ATOM   1414  O   ASP A 183      31.171  14.835 -39.019  1.00 95.30           O  
ATOM   1415  CG  ASP A 183      30.420  11.509 -42.451  1.00 95.30           C  
ATOM   1416  OD1 ASP A 183      29.197  11.291 -42.288  1.00 95.30           O  
ATOM   1417  OD2 ASP A 183      31.108  10.937 -43.333  1.00 95.30           O  
ATOM   1418  N   ILE A 184      31.238  12.694 -38.377  1.00 95.72           N  
ATOM   1419  CA  ILE A 184      31.987  12.893 -37.135  1.00 95.72           C  
ATOM   1420  C   ILE A 184      33.369  12.280 -37.337  1.00 95.72           C  
ATOM   1421  CB  ILE A 184      31.242  12.252 -35.947  1.00 95.72           C  
ATOM   1422  O   ILE A 184      33.499  11.065 -37.475  1.00 95.72           O  
ATOM   1423  CG1 ILE A 184      29.831  12.860 -35.782  1.00 95.72           C  
ATOM   1424  CG2 ILE A 184      32.078  12.379 -34.656  1.00 95.72           C  
ATOM   1425  CD1 ILE A 184      28.951  12.018 -34.860  1.00 95.72           C  
ATOM   1426  N   ALA A 185      34.410  13.106 -37.360  1.00 96.03           N  
ATOM   1427  CA  ALA A 185      35.760  12.663 -37.677  1.00 96.03           C  
ATOM   1428  C   ALA A 185      36.639  12.565 -36.426  1.00 96.03           C  
ATOM   1429  CB  ALA A 185      36.349  13.585 -38.741  1.00 96.03           C  
ATOM   1430  O   ALA A 185      36.779  13.528 -35.676  1.00 96.03           O  
ATOM   1431  N   ILE A 186      37.282  11.415 -36.234  1.00 96.53           N  
ATOM   1432  CA  ILE A 186      38.321  11.185 -35.227  1.00 96.53           C  
ATOM   1433  C   ILE A 186      39.677  11.289 -35.925  1.00 96.53           C  
ATOM   1434  CB  ILE A 186      38.113   9.819 -34.531  1.00 96.53           C  
ATOM   1435  O   ILE A 186      39.976  10.487 -36.810  1.00 96.53           O  
ATOM   1436  CG1 ILE A 186      36.739   9.767 -33.823  1.00 96.53           C  
ATOM   1437  CG2 ILE A 186      39.240   9.557 -33.516  1.00 96.53           C  
ATOM   1438  CD1 ILE A 186      36.387   8.408 -33.205  1.00 96.53           C  
ATOM   1439  N   ALA A 187      40.501  12.260 -35.534  1.00 95.93           N  
ATOM   1440  CA  ALA A 187      41.789  12.541 -36.163  1.00 95.93           C  
ATOM   1441  C   ALA A 187      42.919  12.710 -35.134  1.00 95.93           C  
ATOM   1442  CB  ALA A 187      41.637  13.774 -37.063  1.00 95.93           C  
ATOM   1443  O   ALA A 187      42.693  12.983 -33.952  1.00 95.93           O  
ATOM   1444  N   GLY A 188      44.157  12.518 -35.591  1.00 94.17           N  
ATOM   1445  CA  GLY A 188      45.365  12.831 -34.823  1.00 94.17           C  
ATOM   1446  C   GLY A 188      45.749  14.312 -34.904  1.00 94.17           C  
ATOM   1447  O   GLY A 188      44.926  15.178 -35.198  1.00 94.17           O  
ATOM   1448  N   ASP A 189      47.031  14.597 -34.697  1.00 92.35           N  
ATOM   1449  CA  ASP A 189      47.627  15.938 -34.615  1.00 92.35           C  
ATOM   1450  C   ASP A 189      48.060  16.545 -35.964  1.00 92.35           C  
ATOM   1451  CB  ASP A 189      48.804  15.876 -33.630  1.00 92.35           C  
ATOM   1452  O   ASP A 189      48.596  17.653 -36.014  1.00 92.35           O  
ATOM   1453  CG  ASP A 189      49.985  15.020 -34.112  1.00 92.35           C  
ATOM   1454  OD1 ASP A 189      49.759  14.117 -34.960  1.00 92.35           O  
ATOM   1455  OD2 ASP A 189      51.107  15.264 -33.620  1.00 92.35           O  
ATOM   1456  N   ARG A 190      47.817  15.852 -37.082  1.00 93.19           N  
ATOM   1457  CA  ARG A 190      48.184  16.330 -38.422  1.00 93.19           C  
ATOM   1458  C   ARG A 190      47.276  17.478 -38.864  1.00 93.19           C  
ATOM   1459  CB  ARG A 190      48.157  15.182 -39.437  1.00 93.19           C  
ATOM   1460  O   ARG A 190      46.135  17.247 -39.262  1.00 93.19           O  
ATOM   1461  CG  ARG A 190      49.217  14.117 -39.134  1.00 93.19           C  
ATOM   1462  CD  ARG A 190      49.165  13.043 -40.221  1.00 93.19           C  
ATOM   1463  NE  ARG A 190      50.053  11.913 -39.913  1.00 93.19           N  
ATOM   1464  NH1 ARG A 190      49.273  10.514 -41.559  1.00 93.19           N  
ATOM   1465  NH2 ARG A 190      50.847   9.796 -40.145  1.00 93.19           N  
ATOM   1466  CZ  ARG A 190      50.056  10.752 -40.542  1.00 93.19           C  
ATOM   1467  N   ALA A 191      47.814  18.696 -38.860  1.00 93.86           N  
ATOM   1468  CA  ALA A 191      47.090  19.910 -39.242  1.00 93.86           C  
ATOM   1469  C   ALA A 191      46.494  19.845 -40.661  1.00 93.86           C  
ATOM   1470  CB  ALA A 191      48.043  21.101 -39.096  1.00 93.86           C  
ATOM   1471  O   ALA A 191      45.365  20.277 -40.858  1.00 93.86           O  
ATOM   1472  N   GLU A 192      47.199  19.246 -41.626  1.00 93.85           N  
ATOM   1473  CA  GLU A 192      46.710  19.069 -43.005  1.00 93.85           C  
ATOM   1474  C   GLU A 192      45.411  18.246 -43.055  1.00 93.85           C  
ATOM   1475  CB  GLU A 192      47.795  18.369 -43.841  1.00 93.85           C  
ATOM   1476  O   GLU A 192      44.451  18.633 -43.714  1.00 93.85           O  
ATOM   1477  CG  GLU A 192      49.066  19.219 -44.018  1.00 93.85           C  
ATOM   1478  CD  GLU A 192      50.234  18.446 -44.657  1.00 93.85           C  
ATOM   1479  OE1 GLU A 192      51.317  19.061 -44.787  1.00 93.85           O  
ATOM   1480  OE2 GLU A 192      50.077  17.233 -44.925  1.00 93.85           O  
ATOM   1481  N   ILE A 193      45.343  17.151 -42.285  1.00 94.15           N  
ATOM   1482  CA  ILE A 193      44.136  16.320 -42.167  1.00 94.15           C  
ATOM   1483  C   ILE A 193      43.023  17.104 -41.469  1.00 94.15           C  
ATOM   1484  CB  ILE A 193      44.454  14.994 -41.430  1.00 94.15           C  
ATOM   1485  O   ILE A 193      41.884  17.086 -41.921  1.00 94.15           O  
ATOM   1486  CG1 ILE A 193      45.403  14.134 -42.296  1.00 94.15           C  
ATOM   1487  CG2 ILE A 193      43.174  14.226 -41.041  1.00 94.15           C  
ATOM   1488  CD1 ILE A 193      45.770  12.783 -41.672  1.00 94.15           C  
ATOM   1489  N   GLN A 194      43.337  17.807 -40.377  1.00 95.70           N  
ATOM   1490  CA  GLN A 194      42.350  18.607 -39.645  1.00 95.70           C  
ATOM   1491  C   GLN A 194      41.738  19.707 -40.528  1.00 95.70           C  
ATOM   1492  CB  GLN A 194      42.997  19.229 -38.399  1.00 95.70           C  
ATOM   1493  O   GLN A 194      40.524  19.898 -40.496  1.00 95.70           O  
ATOM   1494  CG  GLN A 194      43.428  18.195 -37.345  1.00 95.70           C  
ATOM   1495  CD  GLN A 194      44.260  18.810 -36.220  1.00 95.70           C  
ATOM   1496  NE2 GLN A 194      44.812  18.011 -35.338  1.00 95.70           N  
ATOM   1497  OE1 GLN A 194      44.441  20.011 -36.096  1.00 95.70           O  
ATOM   1498  N   ALA A 195      42.555  20.395 -41.333  1.00 95.62           N  
ATOM   1499  CA  ALA A 195      42.100  21.424 -42.262  1.00 95.62           C  
ATOM   1500  C   ALA A 195      41.169  20.845 -43.333  1.00 95.62           C  
ATOM   1501  CB  ALA A 195      43.321  22.107 -42.891  1.00 95.62           C  
ATOM   1502  O   ALA A 195      40.068  21.359 -43.520  1.00 95.62           O  
ATOM   1503  N   GLU A 196      41.560  19.732 -43.959  1.00 94.93           N  
ATOM   1504  CA  GLU A 196      40.746  19.059 -44.976  1.00 94.93           C  
ATOM   1505  C   GLU A 196      39.394  18.588 -44.410  1.00 94.93           C  
ATOM   1506  CB  GLU A 196      41.551  17.877 -45.537  1.00 94.93           C  
ATOM   1507  O   GLU A 196      38.354  18.766 -45.038  1.00 94.93           O  
ATOM   1508  CG  GLU A 196      40.889  17.206 -46.748  1.00 94.93           C  
ATOM   1509  CD  GLU A 196      40.786  18.129 -47.972  1.00 94.93           C  
ATOM   1510  OE1 GLU A 196      39.721  18.126 -48.629  1.00 94.93           O  
ATOM   1511  OE2 GLU A 196      41.793  18.768 -48.334  1.00 94.93           O  
ATOM   1512  N   LEU A 197      39.369  18.049 -43.185  1.00 96.20           N  
ATOM   1513  CA  LEU A 197      38.123  17.655 -42.515  1.00 96.20           C  
ATOM   1514  C   LEU A 197      37.191  18.851 -42.273  1.00 96.20           C  
ATOM   1515  CB  LEU A 197      38.455  16.966 -41.181  1.00 96.20           C  
ATOM   1516  O   LEU A 197      35.973  18.728 -42.422  1.00 96.20           O  
ATOM   1517  CG  LEU A 197      39.134  15.598 -41.338  1.00 96.20           C  
ATOM   1518  CD1 LEU A 197      39.658  15.121 -39.985  1.00 96.20           C  
ATOM   1519  CD2 LEU A 197      38.185  14.542 -41.886  1.00 96.20           C  
ATOM   1520  N   ILE A 198      37.748  20.012 -41.918  1.00 96.24           N  
ATOM   1521  CA  ILE A 198      36.975  21.246 -41.748  1.00 96.24           C  
ATOM   1522  C   ILE A 198      36.418  21.728 -43.094  1.00 96.24           C  
ATOM   1523  CB  ILE A 198      37.825  22.326 -41.044  1.00 96.24           C  
ATOM   1524  O   ILE A 198      35.256  22.129 -43.158  1.00 96.24           O  
ATOM   1525  CG1 ILE A 198      38.101  21.935 -39.576  1.00 96.24           C  
ATOM   1526  CG2 ILE A 198      37.103  23.684 -41.084  1.00 96.24           C  
ATOM   1527  CD1 ILE A 198      39.274  22.708 -38.964  1.00 96.24           C  
ATOM   1528  N   GLU A 199      37.201  21.654 -44.172  1.00 94.61           N  
ATOM   1529  CA  GLU A 199      36.745  21.996 -45.527  1.00 94.61           C  
ATOM   1530  C   GLU A 199      35.653  21.047 -46.040  1.00 94.61           C  
ATOM   1531  CB  GLU A 199      37.926  22.009 -46.507  1.00 94.61           C  
ATOM   1532  O   GLU A 199      34.706  21.494 -46.693  1.00 94.61           O  
ATOM   1533  CG  GLU A 199      38.866  23.197 -46.255  1.00 94.61           C  
ATOM   1534  CD  GLU A 199      39.934  23.380 -47.346  1.00 94.61           C  
ATOM   1535  OE1 GLU A 199      40.716  24.349 -47.197  1.00 94.61           O  
ATOM   1536  OE2 GLU A 199      39.899  22.654 -48.365  1.00 94.61           O  
ATOM   1537  N   LEU A 200      35.724  19.763 -45.675  1.00 94.20           N  
ATOM   1538  CA  LEU A 200      34.672  18.769 -45.917  1.00 94.20           C  
ATOM   1539  C   LEU A 200      33.410  18.985 -45.069  1.00 94.20           C  
ATOM   1540  CB  LEU A 200      35.242  17.353 -45.701  1.00 94.20           C  
ATOM   1541  O   LEU A 200      32.421  18.279 -45.263  1.00 94.20           O  
ATOM   1542  CG  LEU A 200      36.200  16.888 -46.810  1.00 94.20           C  
ATOM   1543  CD1 LEU A 200      36.871  15.575 -46.396  1.00 94.20           C  
ATOM   1544  CD2 LEU A 200      35.449  16.647 -48.125  1.00 94.20           C  
ATOM   1545  N   LYS A 201      33.415  19.967 -44.159  1.00 95.10           N  
ATOM   1546  CA  LYS A 201      32.284  20.338 -43.297  1.00 95.10           C  
ATOM   1547  C   LYS A 201      31.778  19.184 -42.427  1.00 95.10           C  
ATOM   1548  CB  LYS A 201      31.156  20.967 -44.120  1.00 95.10           C  
ATOM   1549  O   LYS A 201      30.570  18.948 -42.311  1.00 95.10           O  
ATOM   1550  CG  LYS A 201      31.573  22.177 -44.956  1.00 95.10           C  
ATOM   1551  CD  LYS A 201      30.323  22.611 -45.711  1.00 95.10           C  
ATOM   1552  CE  LYS A 201      30.601  23.760 -46.665  1.00 95.10           C  
ATOM   1553  NZ  LYS A 201      29.365  23.994 -47.440  1.00 95.10           N  
ATOM   1554  N   VAL A 202      32.698  18.459 -41.793  1.00 96.00           N  
ATOM   1555  CA  VAL A 202      32.345  17.491 -40.741  1.00 96.00           C  
ATOM   1556  C   VAL A 202      31.548  18.180 -39.628  1.00 96.00           C  
ATOM   1557  CB  VAL A 202      33.584  16.771 -40.176  1.00 96.00           C  
ATOM   1558  O   VAL A 202      31.785  19.333 -39.296  1.00 96.00           O  
ATOM   1559  CG1 VAL A 202      34.251  15.946 -41.282  1.00 96.00           C  
ATOM   1560  CG2 VAL A 202      34.596  17.709 -39.505  1.00 96.00           C  
ATOM   1561  N   SER A 203      30.578  17.504 -39.024  1.00 95.43           N  
ATOM   1562  CA  SER A 203      29.786  18.103 -37.943  1.00 95.43           C  
ATOM   1563  C   SER A 203      30.561  18.231 -36.629  1.00 95.43           C  
ATOM   1564  CB  SER A 203      28.504  17.308 -37.723  1.00 95.43           C  
ATOM   1565  O   SER A 203      30.290  19.142 -35.843  1.00 95.43           O  
ATOM   1566  OG  SER A 203      28.747  15.982 -37.309  1.00 95.43           O  
ATOM   1567  N   LEU A 204      31.515  17.326 -36.401  1.00 97.21           N  
ATOM   1568  CA  LEU A 204      32.349  17.266 -35.208  1.00 97.21           C  
ATOM   1569  C   LEU A 204      33.729  16.707 -35.563  1.00 97.21           C  
ATOM   1570  CB  LEU A 204      31.626  16.398 -34.164  1.00 97.21           C  
ATOM   1571  O   LEU A 204      33.835  15.613 -36.116  1.00 97.21           O  
ATOM   1572  CG  LEU A 204      32.407  16.088 -32.878  1.00 97.21           C  
ATOM   1573  CD1 LEU A 204      32.765  17.351 -32.100  1.00 97.21           C  
ATOM   1574  CD2 LEU A 204      31.560  15.207 -31.959  1.00 97.21           C  
ATOM   1575  N   LEU A 205      34.776  17.444 -35.203  1.00 97.24           N  
ATOM   1576  CA  LEU A 205      36.166  17.005 -35.271  1.00 97.24           C  
ATOM   1577  C   LEU A 205      36.672  16.672 -33.862  1.00 97.24           C  
ATOM   1578  CB  LEU A 205      36.997  18.100 -35.958  1.00 97.24           C  
ATOM   1579  O   LEU A 205      36.708  17.532 -32.983  1.00 97.24           O  
ATOM   1580  CG  LEU A 205      38.512  17.830 -35.997  1.00 97.24           C  
ATOM   1581  CD1 LEU A 205      38.846  16.553 -36.765  1.00 97.24           C  
ATOM   1582  CD2 LEU A 205      39.232  18.996 -36.673  1.00 97.24           C  
ATOM   1583  N   ILE A 206      37.090  15.425 -33.661  1.00 97.89           N  
ATOM   1584  CA  ILE A 206      37.638  14.903 -32.408  1.00 97.89           C  
ATOM   1585  C   ILE A 206      39.141  14.714 -32.591  1.00 97.89           C  
ATOM   1586  CB  ILE A 206      36.937  13.587 -32.000  1.00 97.89           C  
ATOM   1587  O   ILE A 206      39.581  13.784 -33.269  1.00 97.89           O  
ATOM   1588  CG1 ILE A 206      35.401  13.755 -32.009  1.00 97.89           C  
ATOM   1589  CG2 ILE A 206      37.470  13.115 -30.631  1.00 97.89           C  
ATOM   1590  CD1 ILE A 206      34.607  12.517 -31.589  1.00 97.89           C  
ATOM   1591  N   VAL A 207      39.931  15.591 -31.980  1.00 97.79           N  
ATOM   1592  CA  VAL A 207      41.394  15.508 -31.998  1.00 97.79           C  
ATOM   1593  C   VAL A 207      41.875  14.669 -30.819  1.00 97.79           C  
ATOM   1594  CB  VAL A 207      42.038  16.898 -32.072  1.00 97.79           C  
ATOM   1595  O   VAL A 207      41.510  14.904 -29.668  1.00 97.79           O  
ATOM   1596  CG1 VAL A 207      43.567  16.801 -32.137  1.00 97.79           C  
ATOM   1597  CG2 VAL A 207      41.525  17.608 -33.336  1.00 97.79           C  
ATOM   1598  N   THR A 208      42.659  13.643 -31.126  1.00 97.08           N  
ATOM   1599  CA  THR A 208      43.049  12.579 -30.187  1.00 97.08           C  
ATOM   1600  C   THR A 208      44.460  12.774 -29.637  1.00 97.08           C  
ATOM   1601  CB  THR A 208      42.854  11.196 -30.832  1.00 97.08           C  
ATOM   1602  O   THR A 208      45.224  13.591 -30.145  1.00 97.08           O  
ATOM   1603  CG2 THR A 208      41.373  10.940 -31.096  1.00 97.08           C  
ATOM   1604  OG1 THR A 208      43.507  11.049 -32.074  1.00 97.08           O  
ATOM   1605  N   GLY A 209      44.812  12.039 -28.577  1.00 94.01           N  
ATOM   1606  CA  GLY A 209      46.151  12.037 -27.971  1.00 94.01           C  
ATOM   1607  C   GLY A 209      46.476  13.248 -27.090  1.00 94.01           C  
ATOM   1608  O   GLY A 209      47.633  13.454 -26.740  1.00 94.01           O  
ATOM   1609  N   GLY A 210      45.481  14.063 -26.731  1.00 90.36           N  
ATOM   1610  CA  GLY A 210      45.674  15.275 -25.926  1.00 90.36           C  
ATOM   1611  C   GLY A 210      46.341  16.426 -26.685  1.00 90.36           C  
ATOM   1612  O   GLY A 210      46.799  17.387 -26.071  1.00 90.36           O  
ATOM   1613  N   HIS A 211      46.412  16.341 -28.014  1.00 91.09           N  
ATOM   1614  CA  HIS A 211      46.986  17.387 -28.849  1.00 91.09           C  
ATOM   1615  C   HIS A 211      45.990  18.530 -29.054  1.00 91.09           C  
ATOM   1616  CB  HIS A 211      47.443  16.782 -30.180  1.00 91.09           C  
ATOM   1617  O   HIS A 211      44.859  18.313 -29.485  1.00 91.09           O  
ATOM   1618  CG  HIS A 211      48.511  15.734 -29.999  1.00 91.09           C  
ATOM   1619  CD2 HIS A 211      48.393  14.389 -30.228  1.00 91.09           C  
ATOM   1620  ND1 HIS A 211      49.803  15.958 -29.589  1.00 91.09           N  
ATOM   1621  CE1 HIS A 211      50.444  14.778 -29.574  1.00 91.09           C  
ATOM   1622  NE2 HIS A 211      49.622  13.787 -29.947  1.00 91.09           N  
ATOM   1623  N   THR A 212      46.421  19.762 -28.791  1.00 91.71           N  
ATOM   1624  CA  THR A 212      45.635  20.960 -29.105  1.00 91.71           C  
ATOM   1625  C   THR A 212      45.848  21.346 -30.574  1.00 91.71           C  
ATOM   1626  CB  THR A 212      46.003  22.137 -28.194  1.00 91.71           C  
ATOM   1627  O   THR A 212      47.001  21.490 -30.989  1.00 91.71           O  
ATOM   1628  CG2 THR A 212      44.984  23.271 -28.275  1.00 91.71           C  
ATOM   1629  OG1 THR A 212      46.058  21.724 -26.848  1.00 91.71           O  
ATOM   1630  N   PRO A 213      44.780  21.544 -31.370  1.00 93.78           N  
ATOM   1631  CA  PRO A 213      44.894  22.059 -32.730  1.00 93.78           C  
ATOM   1632  C   PRO A 213      45.619  23.405 -32.765  1.00 93.78           C  
ATOM   1633  CB  PRO A 213      43.463  22.191 -33.256  1.00 93.78           C  
ATOM   1634  O   PRO A 213      45.537  24.200 -31.823  1.00 93.78           O  
ATOM   1635  CG  PRO A 213      42.681  21.202 -32.403  1.00 93.78           C  
ATOM   1636  CD  PRO A 213      43.394  21.250 -31.060  1.00 93.78           C  
ATOM   1637  N   SER A 214      46.311  23.692 -33.868  1.00 95.58           N  
ATOM   1638  CA  SER A 214      46.943  25.000 -34.042  1.00 95.58           C  
ATOM   1639  C   SER A 214      45.889  26.116 -34.074  1.00 95.58           C  
ATOM   1640  CB  SER A 214      47.833  25.024 -35.291  1.00 95.58           C  
ATOM   1641  O   SER A 214      44.717  25.890 -34.386  1.00 95.58           O  
ATOM   1642  OG  SER A 214      47.044  25.114 -36.455  1.00 95.58           O  
ATOM   1643  N   LYS A 215      46.305  27.355 -33.782  1.00 95.07           N  
ATOM   1644  CA  LYS A 215      45.402  28.520 -33.834  1.00 95.07           C  
ATOM   1645  C   LYS A 215      44.729  28.671 -35.199  1.00 95.07           C  
ATOM   1646  CB  LYS A 215      46.154  29.809 -33.491  1.00 95.07           C  
ATOM   1647  O   LYS A 215      43.544  28.973 -35.250  1.00 95.07           O  
ATOM   1648  CG  LYS A 215      46.573  29.860 -32.017  1.00 95.07           C  
ATOM   1649  CD  LYS A 215      47.201  31.222 -31.713  1.00 95.07           C  
ATOM   1650  CE  LYS A 215      47.599  31.298 -30.238  1.00 95.07           C  
ATOM   1651  NZ  LYS A 215      48.177  32.625 -29.918  1.00 95.07           N  
ATOM   1652  N   GLU A 216      45.467  28.399 -36.273  1.00 96.02           N  
ATOM   1653  CA  GLU A 216      44.966  28.436 -37.650  1.00 96.02           C  
ATOM   1654  C   GLU A 216      43.815  27.444 -37.860  1.00 96.02           C  
ATOM   1655  CB  GLU A 216      46.119  28.107 -38.611  1.00 96.02           C  
ATOM   1656  O   GLU A 216      42.791  27.804 -38.433  1.00 96.02           O  
ATOM   1657  CG  GLU A 216      47.242  29.158 -38.575  1.00 96.02           C  
ATOM   1658  CD  GLU A 216      48.476  28.764 -39.402  1.00 96.02           C  
ATOM   1659  OE1 GLU A 216      49.402  29.604 -39.464  1.00 96.02           O  
ATOM   1660  OE2 GLU A 216      48.523  27.615 -39.892  1.00 96.02           O  
ATOM   1661  N   ILE A 217      43.933  26.222 -37.326  1.00 96.34           N  
ATOM   1662  CA  ILE A 217      42.871  25.209 -37.396  1.00 96.34           C  
ATOM   1663  C   ILE A 217      41.647  25.628 -36.578  1.00 96.34           C  
ATOM   1664  CB  ILE A 217      43.413  23.833 -36.949  1.00 96.34           C  
ATOM   1665  O   ILE A 217      40.518  25.480 -37.043  1.00 96.34           O  
ATOM   1666  CG1 ILE A 217      44.522  23.306 -37.888  1.00 96.34           C  
ATOM   1667  CG2 ILE A 217      42.290  22.790 -36.834  1.00 96.34           C  
ATOM   1668  CD1 ILE A 217      44.109  23.066 -39.345  1.00 96.34           C  
ATOM   1669  N   ILE A 218      41.841  26.189 -35.381  1.00 96.54           N  
ATOM   1670  CA  ILE A 218      40.732  26.676 -34.544  1.00 96.54           C  
ATOM   1671  C   ILE A 218      39.996  27.834 -35.237  1.00 96.54           C  
ATOM   1672  CB  ILE A 218      41.238  27.072 -33.136  1.00 96.54           C  
ATOM   1673  O   ILE A 218      38.766  27.880 -35.230  1.00 96.54           O  
ATOM   1674  CG1 ILE A 218      41.811  25.837 -32.404  1.00 96.54           C  
ATOM   1675  CG2 ILE A 218      40.107  27.711 -32.303  1.00 96.54           C  
ATOM   1676  CD1 ILE A 218      42.505  26.145 -31.071  1.00 96.54           C  
ATOM   1677  N   GLU A 219      40.721  28.767 -35.855  1.00 96.85           N  
ATOM   1678  CA  GLU A 219      40.133  29.865 -36.633  1.00 96.85           C  
ATOM   1679  C   GLU A 219      39.396  29.357 -37.877  1.00 96.85           C  
ATOM   1680  CB  GLU A 219      41.223  30.869 -37.036  1.00 96.85           C  
ATOM   1681  O   GLU A 219      38.290  29.819 -38.172  1.00 96.85           O  
ATOM   1682  CG  GLU A 219      41.658  31.735 -35.844  1.00 96.85           C  
ATOM   1683  CD  GLU A 219      42.782  32.726 -36.185  1.00 96.85           C  
ATOM   1684  OE1 GLU A 219      43.284  33.355 -35.222  1.00 96.85           O  
ATOM   1685  OE2 GLU A 219      43.111  32.883 -37.382  1.00 96.85           O  
ATOM   1686  N   LEU A 220      39.959  28.364 -38.568  1.00 96.91           N  
ATOM   1687  CA  LEU A 220      39.315  27.719 -39.708  1.00 96.91           C  
ATOM   1688  C   LEU A 220      38.021  27.006 -39.289  1.00 96.91           C  
ATOM   1689  CB  LEU A 220      40.324  26.758 -40.360  1.00 96.91           C  
ATOM   1690  O   LEU A 220      37.001  27.136 -39.970  1.00 96.91           O  
ATOM   1691  CG  LEU A 220      39.844  26.148 -41.686  1.00 96.91           C  
ATOM   1692  CD1 LEU A 220      39.686  27.199 -42.786  1.00 96.91           C  
ATOM   1693  CD2 LEU A 220      40.827  25.078 -42.147  1.00 96.91           C  
ATOM   1694  N   ALA A 221      38.028  26.313 -38.150  1.00 96.89           N  
ATOM   1695  CA  ALA A 221      36.848  25.663 -37.591  1.00 96.89           C  
ATOM   1696  C   ALA A 221      35.763  26.674 -37.199  1.00 96.89           C  
ATOM   1697  CB  ALA A 221      37.271  24.827 -36.387  1.00 96.89           C  
ATOM   1698  O   ALA A 221      34.593  26.464 -37.516  1.00 96.89           O  
ATOM   1699  N   LYS A 222      36.147  27.803 -36.583  1.00 96.18           N  
ATOM   1700  CA  LYS A 222      35.238  28.920 -36.273  1.00 96.18           C  
ATOM   1701  C   LYS A 222      34.587  29.476 -37.531  1.00 96.18           C  
ATOM   1702  CB  LYS A 222      35.995  30.040 -35.546  1.00 96.18           C  
ATOM   1703  O   LYS A 222      33.373  29.618 -37.580  1.00 96.18           O  
ATOM   1704  CG  LYS A 222      36.188  29.694 -34.073  1.00 96.18           C  
ATOM   1705  CD  LYS A 222      37.087  30.705 -33.366  1.00 96.18           C  
ATOM   1706  CE  LYS A 222      37.234  30.245 -31.915  1.00 96.18           C  
ATOM   1707  NZ  LYS A 222      38.064  31.182 -31.126  1.00 96.18           N  
ATOM   1708  N   LYS A 223      35.384  29.744 -38.567  1.00 96.08           N  
ATOM   1709  CA  LYS A 223      34.897  30.273 -39.848  1.00 96.08           C  
ATOM   1710  C   LYS A 223      33.888  29.340 -40.526  1.00 96.08           C  
ATOM   1711  CB  LYS A 223      36.115  30.535 -40.742  1.00 96.08           C  
ATOM   1712  O   LYS A 223      32.970  29.822 -41.181  1.00 96.08           O  
ATOM   1713  CG  LYS A 223      35.730  31.177 -42.081  1.00 96.08           C  
ATOM   1714  CD  LYS A 223      36.975  31.356 -42.947  1.00 96.08           C  
ATOM   1715  CE  LYS A 223      36.573  31.894 -44.321  1.00 96.08           C  
ATOM   1716  NZ  LYS A 223      37.739  31.912 -45.237  1.00 96.08           N  
ATOM   1717  N   ASN A 224      34.066  28.028 -40.380  1.00 95.58           N  
ATOM   1718  CA  ASN A 224      33.207  27.012 -40.992  1.00 95.58           C  
ATOM   1719  C   ASN A 224      32.117  26.471 -40.047  1.00 95.58           C  
ATOM   1720  CB  ASN A 224      34.093  25.905 -41.584  1.00 95.58           C  
ATOM   1721  O   ASN A 224      31.396  25.554 -40.429  1.00 95.58           O  
ATOM   1722  CG  ASN A 224      34.863  26.371 -42.803  1.00 95.58           C  
ATOM   1723  ND2 ASN A 224      36.122  26.705 -42.653  1.00 95.58           N  
ATOM   1724  OD1 ASN A 224      34.337  26.488 -43.897  1.00 95.58           O  
ATOM   1725  N   ASN A 225      31.968  27.027 -38.837  1.00 94.85           N  
ATOM   1726  CA  ASN A 225      31.016  26.567 -37.819  1.00 94.85           C  
ATOM   1727  C   ASN A 225      31.128  25.056 -37.518  1.00 94.85           C  
ATOM   1728  CB  ASN A 225      29.592  27.022 -38.191  1.00 94.85           C  
ATOM   1729  O   ASN A 225      30.124  24.342 -37.452  1.00 94.85           O  
ATOM   1730  CG  ASN A 225      29.453  28.527 -38.278  1.00 94.85           C  
ATOM   1731  ND2 ASN A 225      28.717  29.025 -39.242  1.00 94.85           N  
ATOM   1732  OD1 ASN A 225      29.980  29.273 -37.475  1.00 94.85           O  
ATOM   1733  N   ILE A 226      32.354  24.560 -37.336  1.00 96.26           N  
ATOM   1734  CA  ILE A 226      32.636  23.150 -37.027  1.00 96.26           C  
ATOM   1735  C   ILE A 226      32.964  23.001 -35.546  1.00 96.26           C  
ATOM   1736  CB  ILE A 226      33.783  22.614 -37.911  1.00 96.26           C  
ATOM   1737  O   ILE A 226      33.875  23.663 -35.049  1.00 96.26           O  
ATOM   1738  CG1 ILE A 226      33.537  22.852 -39.416  1.00 96.26           C  
ATOM   1739  CG2 ILE A 226      34.066  21.134 -37.609  1.00 96.26           C  
ATOM   1740  CD1 ILE A 226      32.269  22.265 -40.041  1.00 96.26           C  
ATOM   1741  N   THR A 227      32.263  22.119 -34.834  1.00 97.41           N  
ATOM   1742  CA  THR A 227      32.611  21.799 -33.443  1.00 97.41           C  
ATOM   1743  C   THR A 227      33.921  21.011 -33.420  1.00 97.41           C  
ATOM   1744  CB  THR A 227      31.481  21.034 -32.740  1.00 97.41           C  
ATOM   1745  O   THR A 227      34.063  20.017 -34.130  1.00 97.41           O  
ATOM   1746  CG2 THR A 227      31.783  20.700 -31.278  1.00 97.41           C  
ATOM   1747  OG1 THR A 227      30.325  21.844 -32.719  1.00 97.41           O  
ATOM   1748  N   VAL A 228      34.880  21.447 -32.606  1.00 97.55           N  
ATOM   1749  CA  VAL A 228      36.185  20.801 -32.434  1.00 97.55           C  
ATOM   1750  C   VAL A 228      36.394  20.512 -30.959  1.00 97.55           C  
ATOM   1751  CB  VAL A 228      37.348  21.650 -32.978  1.00 97.55           C  
ATOM   1752  O   VAL A 228      36.352  21.429 -30.135  1.00 97.55           O  
ATOM   1753  CG1 VAL A 228      38.680  20.891 -32.886  1.00 97.55           C  
ATOM   1754  CG2 VAL A 228      37.137  22.038 -34.441  1.00 97.55           C  
ATOM   1755  N   ILE A 229      36.655  19.250 -30.635  1.00 97.67           N  
ATOM   1756  CA  ILE A 229      36.965  18.802 -29.277  1.00 97.67           C  
ATOM   1757  C   ILE A 229      38.306  18.073 -29.256  1.00 97.67           C  
ATOM   1758  CB  ILE A 229      35.821  17.960 -28.664  1.00 97.67           C  
ATOM   1759  O   ILE A 229      38.718  17.473 -30.248  1.00 97.67           O  
ATOM   1760  CG1 ILE A 229      35.698  16.569 -29.325  1.00 97.67           C  
ATOM   1761  CG2 ILE A 229      34.492  18.734 -28.725  1.00 97.67           C  
ATOM   1762  CD1 ILE A 229      34.633  15.667 -28.686  1.00 97.67           C  
ATOM   1763  N   THR A 230      38.979  18.103 -28.115  1.00 98.06           N  
ATOM   1764  CA  THR A 230      40.255  17.422 -27.882  1.00 98.06           C  
ATOM   1765  C   THR A 230      40.099  16.414 -26.763  1.00 98.06           C  
ATOM   1766  CB  THR A 230      41.362  18.415 -27.512  1.00 98.06           C  
ATOM   1767  O   THR A 230      39.662  16.785 -25.680  1.00 98.06           O  
ATOM   1768  CG2 THR A 230      41.757  19.260 -28.713  1.00 98.06           C  
ATOM   1769  OG1 THR A 230      40.940  19.306 -26.505  1.00 98.06           O  
ATOM   1770  N   THR A 231      40.478  15.160 -26.991  1.00 98.05           N  
ATOM   1771  CA  THR A 231      40.455  14.097 -25.976  1.00 98.05           C  
ATOM   1772  C   THR A 231      41.873  13.614 -25.666  1.00 98.05           C  
ATOM   1773  CB  THR A 231      39.541  12.933 -26.395  1.00 98.05           C  
ATOM   1774  O   THR A 231      42.689  13.501 -26.587  1.00 98.05           O  
ATOM   1775  CG2 THR A 231      39.892  12.304 -27.743  1.00 98.05           C  
ATOM   1776  OG1 THR A 231      39.617  11.883 -25.462  1.00 98.05           O  
ATOM   1777  N   PRO A 232      42.194  13.284 -24.400  1.00 97.77           N  
ATOM   1778  CA  PRO A 232      43.469  12.660 -24.044  1.00 97.77           C  
ATOM   1779  C   PRO A 232      43.609  11.231 -24.594  1.00 97.77           C  
ATOM   1780  CB  PRO A 232      43.497  12.675 -22.512  1.00 97.77           C  
ATOM   1781  O   PRO A 232      44.704  10.675 -24.594  1.00 97.77           O  
ATOM   1782  CG  PRO A 232      42.020  12.586 -22.129  1.00 97.77           C  
ATOM   1783  CD  PRO A 232      41.356  13.428 -23.212  1.00 97.77           C  
ATOM   1784  N   HIS A 233      42.516  10.613 -25.045  1.00 97.42           N  
ATOM   1785  CA  HIS A 233      42.515   9.251 -25.564  1.00 97.42           C  
ATOM   1786  C   HIS A 233      43.114   9.174 -26.972  1.00 97.42           C  
ATOM   1787  CB  HIS A 233      41.080   8.713 -25.520  1.00 97.42           C  
ATOM   1788  O   HIS A 233      42.904  10.064 -27.795  1.00 97.42           O  
ATOM   1789  CG  HIS A 233      40.514   8.675 -24.121  1.00 97.42           C  
ATOM   1790  CD2 HIS A 233      39.338   9.231 -23.697  1.00 97.42           C  
ATOM   1791  ND1 HIS A 233      41.117   8.117 -23.016  1.00 97.42           N  
ATOM   1792  CE1 HIS A 233      40.325   8.336 -21.955  1.00 97.42           C  
ATOM   1793  NE2 HIS A 233      39.221   8.998 -22.323  1.00 97.42           N  
ATOM   1794  N   ASP A 234      43.831   8.089 -27.272  1.00 95.95           N  
ATOM   1795  CA  ASP A 234      44.245   7.760 -28.638  1.00 95.95           C  
ATOM   1796  C   ASP A 234      43.029   7.461 -29.537  1.00 95.95           C  
ATOM   1797  CB  ASP A 234      45.223   6.575 -28.602  1.00 95.95           C  
ATOM   1798  O   ASP A 234      41.912   7.258 -29.053  1.00 95.95           O  
ATOM   1799  CG  ASP A 234      44.522   5.295 -28.146  1.00 95.95           C  
ATOM   1800  OD1 ASP A 234      43.793   4.708 -28.972  1.00 95.95           O  
ATOM   1801  OD2 ASP A 234      44.619   4.944 -26.952  1.00 95.95           O  
ATOM   1802  N   SER A 235      43.229   7.406 -30.857  1.00 94.63           N  
ATOM   1803  CA  SER A 235      42.123   7.231 -31.805  1.00 94.63           C  
ATOM   1804  C   SER A 235      41.353   5.920 -31.631  1.00 94.63           C  
ATOM   1805  CB  SER A 235      42.610   7.356 -33.253  1.00 94.63           C  
ATOM   1806  O   SER A 235      40.139   5.911 -31.832  1.00 94.63           O  
ATOM   1807  OG  SER A 235      43.542   8.412 -33.419  1.00 94.63           O  
ATOM   1808  N   PHE A 236      42.003   4.826 -31.223  1.00 93.98           N  
ATOM   1809  CA  PHE A 236      41.322   3.552 -30.984  1.00 93.98           C  
ATOM   1810  C   PHE A 236      40.470   3.617 -29.712  1.00 93.98           C  
ATOM   1811  CB  PHE A 236      42.356   2.420 -30.919  1.00 93.98           C  
ATOM   1812  O   PHE A 236      39.290   3.262 -29.731  1.00 93.98           O  
ATOM   1813  CG  PHE A 236      41.754   1.072 -30.581  1.00 93.98           C  
ATOM   1814  CD1 PHE A 236      41.910   0.524 -29.294  1.00 93.98           C  
ATOM   1815  CD2 PHE A 236      41.013   0.377 -31.554  1.00 93.98           C  
ATOM   1816  CE1 PHE A 236      41.338  -0.724 -28.987  1.00 93.98           C  
ATOM   1817  CE2 PHE A 236      40.437  -0.867 -31.245  1.00 93.98           C  
ATOM   1818  CZ  PHE A 236      40.602  -1.420 -29.963  1.00 93.98           C  
ATOM   1819  N   THR A 237      41.037   4.138 -28.624  1.00 95.29           N  
ATOM   1820  CA  THR A 237      40.332   4.328 -27.354  1.00 95.29           C  
ATOM   1821  C   THR A 237      39.164   5.304 -27.509  1.00 95.29           C  
ATOM   1822  CB  THR A 237      41.307   4.791 -26.261  1.00 95.29           C  
ATOM   1823  O   THR A 237      38.058   4.993 -27.068  1.00 95.29           O  
ATOM   1824  CG2 THR A 237      40.611   4.957 -24.909  1.00 95.29           C  
ATOM   1825  OG1 THR A 237      42.308   3.819 -26.071  1.00 95.29           O  
ATOM   1826  N   ALA A 238      39.358   6.431 -28.200  1.00 95.70           N  
ATOM   1827  CA  ALA A 238      38.293   7.386 -28.502  1.00 95.70           C  
ATOM   1828  C   ALA A 238      37.166   6.735 -29.319  1.00 95.70           C  
ATOM   1829  CB  ALA A 238      38.900   8.590 -29.234  1.00 95.70           C  
ATOM   1830  O   ALA A 238      35.995   6.874 -28.970  1.00 95.70           O  
ATOM   1831  N   SER A 239      37.512   5.942 -30.340  1.00 92.14           N  
ATOM   1832  CA  SER A 239      36.533   5.205 -31.153  1.00 92.14           C  
ATOM   1833  C   SER A 239      35.734   4.186 -30.338  1.00 92.14           C  
ATOM   1834  CB  SER A 239      37.220   4.458 -32.299  1.00 92.14           C  
ATOM   1835  O   SER A 239      34.547   3.994 -30.583  1.00 92.14           O  
ATOM   1836  OG  SER A 239      37.921   5.352 -33.133  1.00 92.14           O  
ATOM   1837  N   ARG A 240      36.354   3.534 -29.345  1.00 89.85           N  
ATOM   1838  CA  ARG A 240      35.663   2.588 -28.455  1.00 89.85           C  
ATOM   1839  C   ARG A 240      34.763   3.298 -27.443  1.00 89.85           C  
ATOM   1840  CB  ARG A 240      36.709   1.707 -27.759  1.00 89.85           C  
ATOM   1841  O   ARG A 240      33.685   2.799 -27.129  1.00 89.85           O  
ATOM   1842  CG  ARG A 240      36.049   0.592 -26.938  1.00 89.85           C  
ATOM   1843  CD  ARG A 240      37.106  -0.221 -26.192  1.00 89.85           C  
ATOM   1844  NE  ARG A 240      36.472  -1.261 -25.361  1.00 89.85           N  
ATOM   1845  NH1 ARG A 240      38.263  -1.686 -23.993  1.00 89.85           N  
ATOM   1846  NH2 ARG A 240      36.354  -2.813 -23.704  1.00 89.85           N  
ATOM   1847  CZ  ARG A 240      37.031  -1.912 -24.359  1.00 89.85           C  
ATOM   1848  N   LEU A 241      35.222   4.423 -26.897  1.00 93.31           N  
ATOM   1849  CA  LEU A 241      34.503   5.158 -25.861  1.00 93.31           C  
ATOM   1850  C   LEU A 241      33.341   5.973 -26.420  1.00 93.31           C  
ATOM   1851  CB  LEU A 241      35.470   6.058 -25.077  1.00 93.31           C  
ATOM   1852  O   LEU A 241      32.343   6.104 -25.727  1.00 93.31           O  
ATOM   1853  CG  LEU A 241      36.435   5.314 -24.139  1.00 93.31           C  
ATOM   1854  CD1 LEU A 241      37.355   6.334 -23.477  1.00 93.31           C  
ATOM   1855  CD2 LEU A 241      35.715   4.535 -23.036  1.00 93.31           C  
ATOM   1856  N   ILE A 242      33.409   6.477 -27.655  1.00 93.56           N  
ATOM   1857  CA  ILE A 242      32.374   7.373 -28.194  1.00 93.56           C  
ATOM   1858  C   ILE A 242      30.967   6.754 -28.161  1.00 93.56           C  
ATOM   1859  CB  ILE A 242      32.769   7.855 -29.606  1.00 93.56           C  
ATOM   1860  O   ILE A 242      30.001   7.451 -27.877  1.00 93.56           O  
ATOM   1861  CG1 ILE A 242      31.996   9.137 -29.967  1.00 93.56           C  
ATOM   1862  CG2 ILE A 242      32.583   6.757 -30.665  1.00 93.56           C  
ATOM   1863  CD1 ILE A 242      32.436   9.748 -31.302  1.00 93.56           C  
ATOM   1864  N   VAL A 243      30.830   5.437 -28.336  1.00 90.11           N  
ATOM   1865  CA  VAL A 243      29.536   4.727 -28.265  1.00 90.11           C  
ATOM   1866  C   VAL A 243      28.968   4.690 -26.836  1.00 90.11           C  
ATOM   1867  CB  VAL A 243      29.679   3.309 -28.859  1.00 90.11           C  
ATOM   1868  O   VAL A 243      27.776   4.498 -26.632  1.00 90.11           O  
ATOM   1869  CG1 VAL A 243      28.351   2.545 -28.921  1.00 90.11           C  
ATOM   1870  CG2 VAL A 243      30.220   3.378 -30.296  1.00 90.11           C  
ATOM   1871  N   GLN A 244      29.779   4.945 -25.810  1.00 93.56           N  
ATOM   1872  CA  GLN A 244      29.298   5.053 -24.429  1.00 93.56           C  
ATOM   1873  C   GLN A 244      28.603   6.391 -24.140  1.00 93.56           C  
ATOM   1874  CB  GLN A 244      30.430   4.817 -23.425  1.00 93.56           C  
ATOM   1875  O   GLN A 244      28.013   6.544 -23.071  1.00 93.56           O  
ATOM   1876  CG  GLN A 244      31.322   3.632 -23.786  1.00 93.56           C  
ATOM   1877  CD  GLN A 244      32.280   3.237 -22.667  1.00 93.56           C  
ATOM   1878  NE2 GLN A 244      32.883   2.075 -22.750  1.00 93.56           N  
ATOM   1879  OE1 GLN A 244      32.527   3.944 -21.703  1.00 93.56           O  
ATOM   1880  N   SER A 245      28.654   7.338 -25.084  1.00 95.29           N  
ATOM   1881  CA  SER A 245      27.975   8.635 -24.982  1.00 95.29           C  
ATOM   1882  C   SER A 245      26.491   8.570 -25.344  1.00 95.29           C  
ATOM   1883  CB  SER A 245      28.683   9.691 -25.832  1.00 95.29           C  
ATOM   1884  O   SER A 245      25.766   9.540 -25.133  1.00 95.29           O  
ATOM   1885  OG  SER A 245      28.523   9.439 -27.210  1.00 95.29           O  
ATOM   1886  N   LEU A 246      26.012   7.438 -25.871  1.00 95.00           N  
ATOM   1887  CA  LEU A 246      24.598   7.272 -26.196  1.00 95.00           C  
ATOM   1888  C   LEU A 246      23.734   7.510 -24.944  1.00 95.00           C  
ATOM   1889  CB  LEU A 246      24.332   5.875 -26.776  1.00 95.00           C  
ATOM   1890  O   LEU A 246      24.088   7.013 -23.870  1.00 95.00           O  
ATOM   1891  CG  LEU A 246      25.127   5.540 -28.048  1.00 95.00           C  
ATOM   1892  CD1 LEU A 246      24.893   4.077 -28.410  1.00 95.00           C  
ATOM   1893  CD2 LEU A 246      24.765   6.385 -29.253  1.00 95.00           C  
ATOM   1894  N   PRO A 247      22.621   8.252 -25.058  1.00 96.69           N  
ATOM   1895  CA  PRO A 247      21.677   8.393 -23.964  1.00 96.69           C  
ATOM   1896  C   PRO A 247      21.008   7.052 -23.655  1.00 96.69           C  
ATOM   1897  CB  PRO A 247      20.671   9.453 -24.411  1.00 96.69           C  
ATOM   1898  O   PRO A 247      20.731   6.245 -24.549  1.00 96.69           O  
ATOM   1899  CG  PRO A 247      20.695   9.340 -25.932  1.00 96.69           C  
ATOM   1900  CD  PRO A 247      22.145   8.967 -26.232  1.00 96.69           C  
ATOM   1901  N   VAL A 248      20.716   6.829 -22.377  1.00 96.95           N  
ATOM   1902  CA  VAL A 248      20.040   5.626 -21.883  1.00 96.95           C  
ATOM   1903  C   VAL A 248      18.684   5.418 -22.555  1.00 96.95           C  
ATOM   1904  CB  VAL A 248      19.908   5.706 -20.353  1.00 96.95           C  
ATOM   1905  O   VAL A 248      18.344   4.273 -22.853  1.00 96.95           O  
ATOM   1906  CG1 VAL A 248      18.910   4.698 -19.781  1.00 96.95           C  
ATOM   1907  CG2 VAL A 248      21.261   5.408 -19.699  1.00 96.95           C  
ATOM   1908  N   ASP A 249      17.949   6.491 -22.862  1.00 96.46           N  
ATOM   1909  CA  ASP A 249      16.661   6.430 -23.566  1.00 96.46           C  
ATOM   1910  C   ASP A 249      16.714   5.612 -24.861  1.00 96.46           C  
ATOM   1911  CB  ASP A 249      16.197   7.848 -23.912  1.00 96.46           C  
ATOM   1912  O   ASP A 249      15.763   4.904 -25.187  1.00 96.46           O  
ATOM   1913  CG  ASP A 249      14.847   7.820 -24.636  1.00 96.46           C  
ATOM   1914  OD1 ASP A 249      13.812   7.533 -23.996  1.00 96.46           O  
ATOM   1915  OD2 ASP A 249      14.830   7.900 -25.883  1.00 96.46           O  
ATOM   1916  N   TYR A 250      17.828   5.668 -25.590  1.00 94.29           N  
ATOM   1917  CA  TYR A 250      17.967   4.964 -26.862  1.00 94.29           C  
ATOM   1918  C   TYR A 250      18.148   3.447 -26.689  1.00 94.29           C  
ATOM   1919  CB  TYR A 250      19.142   5.585 -27.622  1.00 94.29           C  
ATOM   1920  O   TYR A 250      17.809   2.672 -27.580  1.00 94.29           O  
ATOM   1921  CG  TYR A 250      19.335   4.999 -29.004  1.00 94.29           C  
ATOM   1922  CD1 TYR A 250      20.364   4.069 -29.242  1.00 94.29           C  
ATOM   1923  CD2 TYR A 250      18.462   5.367 -30.045  1.00 94.29           C  
ATOM   1924  CE1 TYR A 250      20.524   3.506 -30.521  1.00 94.29           C  
ATOM   1925  CE2 TYR A 250      18.629   4.822 -31.331  1.00 94.29           C  
ATOM   1926  OH  TYR A 250      19.816   3.344 -32.806  1.00 94.29           O  
ATOM   1927  CZ  TYR A 250      19.656   3.886 -31.569  1.00 94.29           C  
ATOM   1928  N   VAL A 251      18.697   3.017 -25.551  1.00 94.19           N  
ATOM   1929  CA  VAL A 251      19.122   1.626 -25.305  1.00 94.19           C  
ATOM   1930  C   VAL A 251      18.200   0.892 -24.333  1.00 94.19           C  
ATOM   1931  CB  VAL A 251      20.581   1.636 -24.812  1.00 94.19           C  
ATOM   1932  O   VAL A 251      18.148  -0.340 -24.336  1.00 94.19           O  
ATOM   1933  CG1 VAL A 251      21.116   0.265 -24.385  1.00 94.19           C  
ATOM   1934  CG2 VAL A 251      21.495   2.176 -25.919  1.00 94.19           C  
ATOM   1935  N   MET A 252      17.486   1.620 -23.475  1.00 95.50           N  
ATOM   1936  CA  MET A 252      16.594   1.032 -22.482  1.00 95.50           C  
ATOM   1937  C   MET A 252      15.444   0.247 -23.120  1.00 95.50           C  
ATOM   1938  CB  MET A 252      16.074   2.107 -21.518  1.00 95.50           C  
ATOM   1939  O   MET A 252      14.982   0.535 -24.223  1.00 95.50           O  
ATOM   1940  CG  MET A 252      15.056   3.065 -22.143  1.00 95.50           C  
ATOM   1941  SD  MET A 252      14.503   4.312 -20.959  1.00 95.50           S  
ATOM   1942  CE  MET A 252      13.236   5.178 -21.914  1.00 95.50           C  
ATOM   1943  N   THR A 253      14.927  -0.722 -22.373  1.00 95.19           N  
ATOM   1944  CA  THR A 253      13.672  -1.393 -22.722  1.00 95.19           C  
ATOM   1945  C   THR A 253      12.514  -0.451 -22.395  1.00 95.19           C  
ATOM   1946  CB  THR A 253      13.536  -2.712 -21.950  1.00 95.19           C  
ATOM   1947  O   THR A 253      12.469   0.061 -21.276  1.00 95.19           O  
ATOM   1948  CG2 THR A 253      12.350  -3.545 -22.429  1.00 95.19           C  
ATOM   1949  OG1 THR A 253      14.717  -3.479 -22.111  1.00 95.19           O  
ATOM   1950  N   LYS A 254      11.604  -0.225 -23.351  1.00 94.72           N  
ATOM   1951  CA  LYS A 254      10.418   0.646 -23.193  1.00 94.72           C  
ATOM   1952  C   LYS A 254       9.101  -0.132 -23.211  1.00 94.72           C  
ATOM   1953  CB  LYS A 254      10.399   1.730 -24.287  1.00 94.72           C  
ATOM   1954  O   LYS A 254       8.145   0.251 -22.547  1.00 94.72           O  
ATOM   1955  CG  LYS A 254      11.700   2.544 -24.343  1.00 94.72           C  
ATOM   1956  CD  LYS A 254      11.576   3.795 -25.227  1.00 94.72           C  
ATOM   1957  CE  LYS A 254      12.978   4.371 -25.454  1.00 94.72           C  
ATOM   1958  NZ  LYS A 254      12.996   5.776 -25.930  1.00 94.72           N  
ATOM   1959  N   ASP A 255       9.067  -1.243 -23.940  1.00 91.32           N  
ATOM   1960  CA  ASP A 255       7.862  -2.044 -24.135  1.00 91.32           C  
ATOM   1961  C   ASP A 255       7.777  -3.206 -23.139  1.00 91.32           C  
ATOM   1962  CB  ASP A 255       7.811  -2.556 -25.579  1.00 91.32           C  
ATOM   1963  O   ASP A 255       8.794  -3.761 -22.719  1.00 91.32           O  
ATOM   1964  CG  ASP A 255       7.917  -1.413 -26.588  1.00 91.32           C  
ATOM   1965  OD1 ASP A 255       7.049  -0.516 -26.537  1.00 91.32           O  
ATOM   1966  OD2 ASP A 255       8.884  -1.446 -27.380  1.00 91.32           O  
ATOM   1967  N   ASN A 256       6.548  -3.616 -22.805  1.00 89.39           N  
ATOM   1968  CA  ASN A 256       6.252  -4.760 -21.929  1.00 89.39           C  
ATOM   1969  C   ASN A 256       6.970  -4.700 -20.568  1.00 89.39           C  
ATOM   1970  CB  ASN A 256       6.492  -6.077 -22.688  1.00 89.39           C  
ATOM   1971  O   ASN A 256       7.428  -5.719 -20.039  1.00 89.39           O  
ATOM   1972  CG  ASN A 256       5.727  -6.138 -23.991  1.00 89.39           C  
ATOM   1973  ND2 ASN A 256       6.389  -6.432 -25.085  1.00 89.39           N  
ATOM   1974  OD1 ASN A 256       4.534  -5.906 -24.055  1.00 89.39           O  
ATOM   1975  N   LEU A 257       7.079  -3.494 -20.006  1.00 92.61           N  
ATOM   1976  CA  LEU A 257       7.627  -3.284 -18.673  1.00 92.61           C  
ATOM   1977  C   LEU A 257       6.718  -3.938 -17.637  1.00 92.61           C  
ATOM   1978  CB  LEU A 257       7.775  -1.784 -18.378  1.00 92.61           C  
ATOM   1979  O   LEU A 257       5.523  -3.662 -17.578  1.00 92.61           O  
ATOM   1980  CG  LEU A 257       8.714  -1.041 -19.338  1.00 92.61           C  
ATOM   1981  CD1 LEU A 257       8.701   0.447 -19.000  1.00 92.61           C  
ATOM   1982  CD2 LEU A 257      10.146  -1.571 -19.245  1.00 92.61           C  
ATOM   1983  N   VAL A 258       7.306  -4.783 -16.796  1.00 94.27           N  
ATOM   1984  CA  VAL A 258       6.603  -5.391 -15.666  1.00 94.27           C  
ATOM   1985  C   VAL A 258       7.025  -4.652 -14.406  1.00 94.27           C  
ATOM   1986  CB  VAL A 258       6.833  -6.909 -15.610  1.00 94.27           C  
ATOM   1987  O   VAL A 258       8.069  -4.951 -13.823  1.00 94.27           O  
ATOM   1988  CG1 VAL A 258       6.020  -7.549 -14.481  1.00 94.27           C  
ATOM   1989  CG2 VAL A 258       6.379  -7.557 -16.926  1.00 94.27           C  
ATOM   1990  N   ALA A 259       6.231  -3.649 -14.042  1.00 94.89           N  
ATOM   1991  CA  ALA A 259       6.339  -2.926 -12.783  1.00 94.89           C  
ATOM   1992  C   ALA A 259       5.392  -3.527 -11.741  1.00 94.89           C  
ATOM   1993  CB  ALA A 259       6.062  -1.439 -13.027  1.00 94.89           C  
ATOM   1994  O   ALA A 259       4.423  -4.201 -12.086  1.00 94.89           O  
ATOM   1995  N   VAL A 260       5.698  -3.277 -10.475  1.00 95.33           N  
ATOM   1996  CA  VAL A 260       4.906  -3.720  -9.328  1.00 95.33           C  
ATOM   1997  C   VAL A 260       4.483  -2.486  -8.536  1.00 95.33           C  
ATOM   1998  CB  VAL A 260       5.738  -4.707  -8.494  1.00 95.33           C  
ATOM   1999  O   VAL A 260       5.301  -1.592  -8.321  1.00 95.33           O  
ATOM   2000  CG1 VAL A 260       5.022  -5.091  -7.213  1.00 95.33           C  
ATOM   2001  CG2 VAL A 260       6.030  -5.999  -9.276  1.00 95.33           C  
ATOM   2002  N   SER A 261       3.228  -2.411  -8.109  1.00 95.77           N  
ATOM   2003  CA  SER A 261       2.751  -1.326  -7.252  1.00 95.77           C  
ATOM   2004  C   SER A 261       3.154  -1.555  -5.795  1.00 95.77           C  
ATOM   2005  CB  SER A 261       1.234  -1.168  -7.363  1.00 95.77           C  
ATOM   2006  O   SER A 261       3.233  -2.693  -5.334  1.00 95.77           O  
ATOM   2007  OG  SER A 261       0.810  -0.078  -6.566  1.00 95.77           O  
ATOM   2008  N   THR A 262       3.365  -0.480  -5.036  1.00 93.86           N  
ATOM   2009  CA  THR A 262       3.499  -0.527  -3.570  1.00 93.86           C  
ATOM   2010  C   THR A 262       2.320  -1.219  -2.888  1.00 93.86           C  
ATOM   2011  CB  THR A 262       3.619   0.892  -2.994  1.00 93.86           C  
ATOM   2012  O   THR A 262       2.517  -1.879  -1.866  1.00 93.86           O  
ATOM   2013  CG2 THR A 262       4.998   1.475  -3.288  1.00 93.86           C  
ATOM   2014  OG1 THR A 262       2.683   1.770  -3.575  1.00 93.86           O  
ATOM   2015  N   ASP A 263       1.124  -1.110  -3.469  1.00 92.83           N  
ATOM   2016  CA  ASP A 263      -0.110  -1.684  -2.935  1.00 92.83           C  
ATOM   2017  C   ASP A 263      -0.359  -3.143  -3.333  1.00 92.83           C  
ATOM   2018  CB  ASP A 263      -1.294  -0.803  -3.359  1.00 92.83           C  
ATOM   2019  O   ASP A 263      -1.238  -3.784  -2.747  1.00 92.83           O  
ATOM   2020  CG  ASP A 263      -1.500   0.370  -2.409  1.00 92.83           C  
ATOM   2021  OD1 ASP A 263      -1.501   0.103  -1.180  1.00 92.83           O  
ATOM   2022  OD2 ASP A 263      -1.772   1.482  -2.899  1.00 92.83           O  
ATOM   2023  N   ASP A 264       0.410  -3.682  -4.286  1.00 94.61           N  
ATOM   2024  CA  ASP A 264       0.225  -5.053  -4.755  1.00 94.61           C  
ATOM   2025  C   ASP A 264       0.467  -6.052  -3.621  1.00 94.61           C  
ATOM   2026  CB  ASP A 264       1.145  -5.394  -5.939  1.00 94.61           C  
ATOM   2027  O   ASP A 264       1.392  -5.913  -2.809  1.00 94.61           O  
ATOM   2028  CG  ASP A 264       0.767  -4.739  -7.269  1.00 94.61           C  
ATOM   2029  OD1 ASP A 264      -0.390  -4.297  -7.418  1.00 94.61           O  
ATOM   2030  OD2 ASP A 264       1.654  -4.703  -8.155  1.00 94.61           O  
ATOM   2031  N   LEU A 265      -0.343  -7.111  -3.587  1.00 92.12           N  
ATOM   2032  CA  LEU A 265      -0.138  -8.203  -2.649  1.00 92.12           C  
ATOM   2033  C   LEU A 265       1.088  -9.017  -3.057  1.00 92.12           C  
ATOM   2034  CB  LEU A 265      -1.384  -9.093  -2.548  1.00 92.12           C  
ATOM   2035  O   LEU A 265       1.278  -9.388  -4.215  1.00 92.12           O  
ATOM   2036  CG  LEU A 265      -2.658  -8.375  -2.069  1.00 92.12           C  
ATOM   2037  CD1 LEU A 265      -3.805  -9.382  -2.007  1.00 92.12           C  
ATOM   2038  CD2 LEU A 265      -2.474  -7.765  -0.675  1.00 92.12           C  
ATOM   2039  N   VAL A 266       1.899  -9.381  -2.067  1.00 91.30           N  
ATOM   2040  CA  VAL A 266       3.119 -10.174  -2.275  1.00 91.30           C  
ATOM   2041  C   VAL A 266       2.824 -11.514  -2.961  1.00 91.30           C  
ATOM   2042  CB  VAL A 266       3.822 -10.370  -0.919  1.00 91.30           C  
ATOM   2043  O   VAL A 266       3.666 -12.027  -3.696  1.00 91.30           O  
ATOM   2044  CG1 VAL A 266       4.987 -11.367  -0.959  1.00 91.30           C  
ATOM   2045  CG2 VAL A 266       4.383  -9.030  -0.431  1.00 91.30           C  
ATOM   2046  N   GLU A 267       1.644 -12.094  -2.742  1.00 89.71           N  
ATOM   2047  CA  GLU A 267       1.215 -13.331  -3.403  1.00 89.71           C  
ATOM   2048  C   GLU A 267       1.012 -13.154  -4.908  1.00 89.71           C  
ATOM   2049  CB  GLU A 267      -0.077 -13.851  -2.768  1.00 89.71           C  
ATOM   2050  O   GLU A 267       1.521 -13.959  -5.688  1.00 89.71           O  
ATOM   2051  CG  GLU A 267       0.115 -14.194  -1.288  1.00 89.71           C  
ATOM   2052  CD  GLU A 267      -1.091 -14.967  -0.748  1.00 89.71           C  
ATOM   2053  OE1 GLU A 267      -0.848 -15.986  -0.075  1.00 89.71           O  
ATOM   2054  OE2 GLU A 267      -2.245 -14.563  -1.032  1.00 89.71           O  
ATOM   2055  N   ASP A 268       0.362 -12.070  -5.320  1.00 92.59           N  
ATOM   2056  CA  ASP A 268       0.133 -11.767  -6.733  1.00 92.59           C  
ATOM   2057  C   ASP A 268       1.466 -11.461  -7.427  1.00 92.59           C  
ATOM   2058  CB  ASP A 268      -0.854 -10.595  -6.848  1.00 92.59           C  
ATOM   2059  O   ASP A 268       1.763 -11.961  -8.514  1.00 92.59           O  
ATOM   2060  CG  ASP A 268      -2.214 -10.905  -6.208  1.00 92.59           C  
ATOM   2061  OD1 ASP A 268      -2.637 -12.082  -6.261  1.00 92.59           O  
ATOM   2062  OD2 ASP A 268      -2.809  -9.969  -5.632  1.00 92.59           O  
ATOM   2063  N   VAL A 269       2.357 -10.747  -6.735  1.00 93.50           N  
ATOM   2064  CA  VAL A 269       3.719 -10.484  -7.213  1.00 93.50           C  
ATOM   2065  C   VAL A 269       4.529 -11.773  -7.363  1.00 93.50           C  
ATOM   2066  CB  VAL A 269       4.421  -9.490  -6.280  1.00 93.50           C  
ATOM   2067  O   VAL A 269       5.282 -11.908  -8.330  1.00 93.50           O  
ATOM   2068  CG1 VAL A 269       5.876  -9.238  -6.688  1.00 93.50           C  
ATOM   2069  CG2 VAL A 269       3.692  -8.150  -6.319  1.00 93.50           C  
ATOM   2070  N   LYS A 270       4.376 -12.753  -6.459  1.00 92.19           N  
ATOM   2071  CA  LYS A 270       5.015 -14.076  -6.600  1.00 92.19           C  
ATOM   2072  C   LYS A 270       4.577 -14.767  -7.890  1.00 92.19           C  
ATOM   2073  CB  LYS A 270       4.704 -14.982  -5.394  1.00 92.19           C  
ATOM   2074  O   LYS A 270       5.430 -15.351  -8.563  1.00 92.19           O  
ATOM   2075  CG  LYS A 270       5.557 -14.670  -4.162  1.00 92.19           C  
ATOM   2076  CD  LYS A 270       5.014 -15.358  -2.907  1.00 92.19           C  
ATOM   2077  CE  LYS A 270       5.906 -15.017  -1.708  1.00 92.19           C  
ATOM   2078  NZ  LYS A 270       5.343 -15.537  -0.438  1.00 92.19           N  
ATOM   2079  N   VAL A 271       3.295 -14.677  -8.248  1.00 93.43           N  
ATOM   2080  CA  VAL A 271       2.766 -15.227  -9.506  1.00 93.43           C  
ATOM   2081  C   VAL A 271       3.416 -14.521 -10.696  1.00 93.43           C  
ATOM   2082  CB  VAL A 271       1.226 -15.158  -9.559  1.00 93.43           C  
ATOM   2083  O   VAL A 271       4.089 -15.177 -11.493  1.00 93.43           O  
ATOM   2084  CG1 VAL A 271       0.688 -15.704 -10.885  1.00 93.43           C  
ATOM   2085  CG2 VAL A 271       0.608 -15.996  -8.431  1.00 93.43           C  
ATOM   2086  N   THR A 272       3.367 -13.190 -10.747  1.00 92.23           N  
ATOM   2087  CA  THR A 272       3.975 -12.384 -11.822  1.00 92.23           C  
ATOM   2088  C   THR A 272       5.481 -12.645 -11.984  1.00 92.23           C  
ATOM   2089  CB  THR A 272       3.725 -10.895 -11.532  1.00 92.23           C  
ATOM   2090  O   THR A 272       5.999 -12.795 -13.097  1.00 92.23           O  
ATOM   2091  CG2 THR A 272       4.260  -9.963 -12.622  1.00 92.23           C  
ATOM   2092  OG1 THR A 272       2.340 -10.691 -11.425  1.00 92.23           O  
ATOM   2093  N   MET A 273       6.216 -12.772 -10.874  1.00 92.76           N  
ATOM   2094  CA  MET A 273       7.647 -13.093 -10.893  1.00 92.76           C  
ATOM   2095  C   MET A 273       7.945 -14.540 -11.301  1.00 92.76           C  
ATOM   2096  CB  MET A 273       8.291 -12.819  -9.528  1.00 92.76           C  
ATOM   2097  O   MET A 273       9.086 -14.834 -11.668  1.00 92.76           O  
ATOM   2098  CG  MET A 273       8.432 -11.332  -9.196  1.00 92.76           C  
ATOM   2099  SD  MET A 273       9.701 -11.037  -7.932  1.00 92.76           S  
ATOM   2100  CE  MET A 273       9.421  -9.279  -7.610  1.00 92.76           C  
ATOM   2101  N   SER A 274       6.979 -15.457 -11.221  1.00 90.45           N  
ATOM   2102  CA  SER A 274       7.143 -16.848 -11.668  1.00 90.45           C  
ATOM   2103  C   SER A 274       7.012 -16.994 -13.188  1.00 90.45           C  
ATOM   2104  CB  SER A 274       6.172 -17.769 -10.921  1.00 90.45           C  
ATOM   2105  O   SER A 274       7.677 -17.839 -13.787  1.00 90.45           O  
ATOM   2106  OG  SER A 274       4.855 -17.715 -11.421  1.00 90.45           O  
ATOM   2107  N   GLU A 275       6.230 -16.114 -13.816  1.00 92.67           N  
ATOM   2108  CA  GLU A 275       5.955 -16.110 -15.259  1.00 92.67           C  
ATOM   2109  C   GLU A 275       7.018 -15.363 -16.075  1.00 92.67           C  
ATOM   2110  CB  GLU A 275       4.579 -15.476 -15.485  1.00 92.67           C  
ATOM   2111  O   GLU A 275       7.138 -15.529 -17.288  1.00 92.67           O  
ATOM   2112  CG  GLU A 275       3.463 -16.322 -14.851  1.00 92.67           C  
ATOM   2113  CD  GLU A 275       2.065 -15.742 -15.086  1.00 92.67           C  
ATOM   2114  OE1 GLU A 275       1.100 -16.495 -14.829  1.00 92.67           O  
ATOM   2115  OE2 GLU A 275       1.975 -14.581 -15.543  1.00 92.67           O  
ATOM   2116  N   THR A 276       7.838 -14.557 -15.406  1.00 91.22           N  
ATOM   2117  CA  THR A 276       8.856 -13.706 -16.028  1.00 91.22           C  
ATOM   2118  C   THR A 276      10.262 -14.104 -15.570  1.00 91.22           C  
ATOM   2119  CB  THR A 276       8.529 -12.231 -15.767  1.00 91.22           C  
ATOM   2120  O   THR A 276      10.440 -14.876 -14.631  1.00 91.22           O  
ATOM   2121  CG2 THR A 276       7.235 -11.777 -16.432  1.00 91.22           C  
ATOM   2122  OG1 THR A 276       8.345 -12.004 -14.398  1.00 91.22           O  
ATOM   2123  N   ARG A 277      11.316 -13.641 -16.256  1.00 88.20           N  
ATOM   2124  CA  ARG A 277      12.725 -13.966 -15.919  1.00 88.20           C  
ATOM   2125  C   ARG A 277      13.574 -12.736 -15.598  1.00 88.20           C  
ATOM   2126  CB  ARG A 277      13.364 -14.860 -16.997  1.00 88.20           C  
ATOM   2127  O   ARG A 277      14.801 -12.796 -15.681  1.00 88.20           O  
ATOM   2128  CG  ARG A 277      12.695 -16.236 -17.103  1.00 88.20           C  
ATOM   2129  CD  ARG A 277      13.504 -17.122 -18.056  1.00 88.20           C  
ATOM   2130  NE  ARG A 277      12.895 -18.456 -18.200  1.00 88.20           N  
ATOM   2131  NH1 ARG A 277      14.586 -19.426 -19.416  1.00 88.20           N  
ATOM   2132  NH2 ARG A 277      12.756 -20.608 -18.919  1.00 88.20           N  
ATOM   2133  CZ  ARG A 277      13.415 -19.487 -18.841  1.00 88.20           C  
ATOM   2134  N   TYR A 278      12.934 -11.628 -15.243  1.00 90.43           N  
ATOM   2135  CA  TYR A 278      13.638 -10.390 -14.935  1.00 90.43           C  
ATOM   2136  C   TYR A 278      14.406 -10.514 -13.616  1.00 90.43           C  
ATOM   2137  CB  TYR A 278      12.664  -9.207 -14.975  1.00 90.43           C  
ATOM   2138  O   TYR A 278      13.979 -11.193 -12.682  1.00 90.43           O  
ATOM   2139  CG  TYR A 278      11.866  -9.127 -16.268  1.00 90.43           C  
ATOM   2140  CD1 TYR A 278      12.528  -9.131 -17.514  1.00 90.43           C  
ATOM   2141  CD2 TYR A 278      10.461  -9.060 -16.228  1.00 90.43           C  
ATOM   2142  CE1 TYR A 278      11.788  -9.071 -18.710  1.00 90.43           C  
ATOM   2143  CE2 TYR A 278       9.720  -8.991 -17.424  1.00 90.43           C  
ATOM   2144  OH  TYR A 278       9.681  -8.892 -19.826  1.00 90.43           O  
ATOM   2145  CZ  TYR A 278      10.382  -8.986 -18.668  1.00 90.43           C  
ATOM   2146  N   SER A 279      15.589  -9.894 -13.562  1.00 87.58           N  
ATOM   2147  CA  SER A 279      16.416  -9.912 -12.347  1.00 87.58           C  
ATOM   2148  C   SER A 279      15.809  -9.046 -11.248  1.00 87.58           C  
ATOM   2149  CB  SER A 279      17.836  -9.425 -12.640  1.00 87.58           C  
ATOM   2150  O   SER A 279      15.835  -9.440 -10.086  1.00 87.58           O  
ATOM   2151  OG  SER A 279      18.517 -10.359 -13.460  1.00 87.58           O  
ATOM   2152  N   ASN A 280      15.260  -7.894 -11.634  1.00 92.06           N  
ATOM   2153  CA  ASN A 280      14.595  -6.957 -10.746  1.00 92.06           C  
ATOM   2154  C   ASN A 280      13.368  -6.356 -11.441  1.00 92.06           C  
ATOM   2155  CB  ASN A 280      15.552  -5.840 -10.314  1.00 92.06           C  
ATOM   2156  O   ASN A 280      13.312  -6.318 -12.672  1.00 92.06           O  
ATOM   2157  CG  ASN A 280      16.900  -6.304  -9.811  1.00 92.06           C  
ATOM   2158  ND2 ASN A 280      17.939  -6.195 -10.606  1.00 92.06           N  
ATOM   2159  OD1 ASN A 280      17.057  -6.771  -8.704  1.00 92.06           O  
ATOM   2160  N   TYR A 281      12.434  -5.867 -10.635  1.00 94.86           N  
ATOM   2161  CA  TYR A 281      11.165  -5.280 -11.037  1.00 94.86           C  
ATOM   2162  C   TYR A 281      11.071  -3.896 -10.393  1.00 94.86           C  
ATOM   2163  CB  TYR A 281       9.998  -6.168 -10.579  1.00 94.86           C  
ATOM   2164  O   TYR A 281      11.253  -3.800  -9.173  1.00 94.86           O  
ATOM   2165  CG  TYR A 281      10.022  -7.569 -11.159  1.00 94.86           C  
ATOM   2166  CD1 TYR A 281       9.120  -7.932 -12.176  1.00 94.86           C  
ATOM   2167  CD2 TYR A 281      10.964  -8.504 -10.686  1.00 94.86           C  
ATOM   2168  CE1 TYR A 281       9.163  -9.230 -12.723  1.00 94.86           C  
ATOM   2169  CE2 TYR A 281      11.046  -9.779 -11.265  1.00 94.86           C  
ATOM   2170  OH  TYR A 281      10.265 -11.384 -12.810  1.00 94.86           O  
ATOM   2171  CZ  TYR A 281      10.147 -10.142 -12.280  1.00 94.86           C  
ATOM   2172  N   PRO A 282      10.830  -2.829 -11.170  1.00 95.93           N  
ATOM   2173  CA  PRO A 282      10.638  -1.504 -10.604  1.00 95.93           C  
ATOM   2174  C   PRO A 282       9.370  -1.480  -9.748  1.00 95.93           C  
ATOM   2175  CB  PRO A 282      10.558  -0.555 -11.801  1.00 95.93           C  
ATOM   2176  O   PRO A 282       8.347  -2.051 -10.132  1.00 95.93           O  
ATOM   2177  CG  PRO A 282      10.021  -1.438 -12.927  1.00 95.93           C  
ATOM   2178  CD  PRO A 282      10.606  -2.812 -12.610  1.00 95.93           C  
ATOM   2179  N   VAL A 283       9.452  -0.809  -8.600  1.00 96.63           N  
ATOM   2180  CA  VAL A 283       8.303  -0.552  -7.730  1.00 96.63           C  
ATOM   2181  C   VAL A 283       7.815   0.868  -7.961  1.00 96.63           C  
ATOM   2182  CB  VAL A 283       8.596  -0.801  -6.243  1.00 96.63           C  
ATOM   2183  O   VAL A 283       8.617   1.807  -7.899  1.00 96.63           O  
ATOM   2184  CG1 VAL A 283       7.329  -0.637  -5.392  1.00 96.63           C  
ATOM   2185  CG2 VAL A 283       9.103  -2.225  -6.013  1.00 96.63           C  
ATOM   2186  N   ILE A 284       6.517   1.011  -8.214  1.00 96.06           N  
ATOM   2187  CA  ILE A 284       5.842   2.290  -8.433  1.00 96.06           C  
ATOM   2188  C   ILE A 284       4.789   2.564  -7.354  1.00 96.06           C  
ATOM   2189  CB  ILE A 284       5.264   2.399  -9.862  1.00 96.06           C  
ATOM   2190  O   ILE A 284       4.182   1.631  -6.836  1.00 96.06           O  
ATOM   2191  CG1 ILE A 284       4.244   1.277 -10.167  1.00 96.06           C  
ATOM   2192  CG2 ILE A 284       6.414   2.426 -10.889  1.00 96.06           C  
ATOM   2193  CD1 ILE A 284       3.539   1.425 -11.520  1.00 96.06           C  
ATOM   2194  N   ASP A 285       4.588   3.834  -7.010  1.00 95.07           N  
ATOM   2195  CA  ASP A 285       3.517   4.279  -6.106  1.00 95.07           C  
ATOM   2196  C   ASP A 285       2.172   4.477  -6.835  1.00 95.07           C  
ATOM   2197  CB  ASP A 285       3.975   5.537  -5.335  1.00 95.07           C  
ATOM   2198  O   ASP A 285       2.062   4.262  -8.048  1.00 95.07           O  
ATOM   2199  CG  ASP A 285       4.082   6.836  -6.154  1.00 95.07           C  
ATOM   2200  OD1 ASP A 285       3.701   6.856  -7.347  1.00 95.07           O  
ATOM   2201  OD2 ASP A 285       4.544   7.860  -5.598  1.00 95.07           O  
ATOM   2202  N   GLU A 286       1.142   4.935  -6.114  1.00 92.23           N  
ATOM   2203  CA  GLU A 286      -0.181   5.236  -6.678  1.00 92.23           C  
ATOM   2204  C   GLU A 286      -0.179   6.348  -7.749  1.00 92.23           C  
ATOM   2205  CB  GLU A 286      -1.181   5.558  -5.548  1.00 92.23           C  
ATOM   2206  O   GLU A 286      -1.142   6.494  -8.503  1.00 92.23           O  
ATOM   2207  CG  GLU A 286      -0.931   6.856  -4.750  1.00 92.23           C  
ATOM   2208  CD  GLU A 286      -0.028   6.722  -3.512  1.00 92.23           C  
ATOM   2209  OE1 GLU A 286      -0.027   7.692  -2.715  1.00 92.23           O  
ATOM   2210  OE2 GLU A 286       0.698   5.711  -3.399  1.00 92.23           O  
ATOM   2211  N   ASN A 287       0.908   7.121  -7.850  1.00 93.37           N  
ATOM   2212  CA  ASN A 287       1.099   8.185  -8.834  1.00 93.37           C  
ATOM   2213  C   ASN A 287       1.997   7.746 -10.007  1.00 93.37           C  
ATOM   2214  CB  ASN A 287       1.639   9.442  -8.133  1.00 93.37           C  
ATOM   2215  O   ASN A 287       2.460   8.597 -10.768  1.00 93.37           O  
ATOM   2216  CG  ASN A 287       0.729   9.930  -7.026  1.00 93.37           C  
ATOM   2217  ND2 ASN A 287       1.177   9.849  -5.794  1.00 93.37           N  
ATOM   2218  OD1 ASN A 287      -0.359  10.428  -7.258  1.00 93.37           O  
ATOM   2219  N   ASN A 288       2.254   6.442 -10.167  1.00 91.20           N  
ATOM   2220  CA  ASN A 288       3.171   5.864 -11.158  1.00 91.20           C  
ATOM   2221  C   ASN A 288       4.632   6.327 -11.020  1.00 91.20           C  
ATOM   2222  CB  ASN A 288       2.629   6.045 -12.590  1.00 91.20           C  
ATOM   2223  O   ASN A 288       5.397   6.272 -11.991  1.00 91.20           O  
ATOM   2224  CG  ASN A 288       1.315   5.339 -12.817  1.00 91.20           C  
ATOM   2225  ND2 ASN A 288       0.355   5.997 -13.420  1.00 91.20           N  
ATOM   2226  OD1 ASN A 288       1.139   4.178 -12.500  1.00 91.20           O  
ATOM   2227  N   LYS A 289       5.043   6.788  -9.835  1.00 95.70           N  
ATOM   2228  CA  LYS A 289       6.420   7.217  -9.586  1.00 95.70           C  
ATOM   2229  C   LYS A 289       7.257   6.064  -9.080  1.00 95.70           C  
ATOM   2230  CB  LYS A 289       6.481   8.376  -8.597  1.00 95.70           C  
ATOM   2231  O   LYS A 289       6.840   5.323  -8.197  1.00 95.70           O  
ATOM   2232  CG  LYS A 289       5.742   9.594  -9.143  1.00 95.70           C  
ATOM   2233  CD  LYS A 289       5.823  10.724  -8.126  1.00 95.70           C  
ATOM   2234  CE  LYS A 289       5.107  11.923  -8.732  1.00 95.70           C  
ATOM   2235  NZ  LYS A 289       5.048  13.031  -7.758  1.00 95.70           N  
ATOM   2236  N   VAL A 290       8.471   5.943  -9.603  1.00 96.31           N  
ATOM   2237  CA  VAL A 290       9.431   4.934  -9.155  1.00 96.31           C  
ATOM   2238  C   VAL A 290       9.871   5.242  -7.725  1.00 96.31           C  
ATOM   2239  CB  VAL A 290      10.642   4.861 -10.097  1.00 96.31           C  
ATOM   2240  O   VAL A 290      10.488   6.276  -7.465  1.00 96.31           O  
ATOM   2241  CG1 VAL A 290      11.635   3.785  -9.638  1.00 96.31           C  
ATOM   2242  CG2 VAL A 290      10.215   4.522 -11.530  1.00 96.31           C  
ATOM   2243  N   VAL A 291       9.600   4.315  -6.808  1.00 94.56           N  
ATOM   2244  CA  VAL A 291      10.012   4.403  -5.395  1.00 94.56           C  
ATOM   2245  C   VAL A 291      11.151   3.447  -5.048  1.00 94.56           C  
ATOM   2246  CB  VAL A 291       8.819   4.196  -4.449  1.00 94.56           C  
ATOM   2247  O   VAL A 291      11.836   3.630  -4.038  1.00 94.56           O  
ATOM   2248  CG1 VAL A 291       7.803   5.330  -4.603  1.00 94.56           C  
ATOM   2249  CG2 VAL A 291       8.111   2.854  -4.653  1.00 94.56           C  
ATOM   2250  N   GLY A 292      11.395   2.446  -5.892  1.00 94.31           N  
ATOM   2251  CA  GLY A 292      12.473   1.492  -5.686  1.00 94.31           C  
ATOM   2252  C   GLY A 292      12.441   0.329  -6.662  1.00 94.31           C  
ATOM   2253  O   GLY A 292      11.900   0.418  -7.765  1.00 94.31           O  
ATOM   2254  N   SER A 293      13.053  -0.772  -6.248  1.00 93.82           N  
ATOM   2255  CA  SER A 293      13.101  -2.010  -7.011  1.00 93.82           C  
ATOM   2256  C   SER A 293      13.021  -3.210  -6.077  1.00 93.82           C  
ATOM   2257  CB  SER A 293      14.395  -2.043  -7.820  1.00 93.82           C  
ATOM   2258  O   SER A 293      13.553  -3.188  -4.969  1.00 93.82           O  
ATOM   2259  OG  SER A 293      14.435  -3.168  -8.668  1.00 93.82           O  
ATOM   2260  N   ILE A 294      12.400  -4.285  -6.553  1.00 93.24           N  
ATOM   2261  CA  ILE A 294      12.366  -5.575  -5.864  1.00 93.24           C  
ATOM   2262  C   ILE A 294      12.870  -6.690  -6.772  1.00 93.24           C  
ATOM   2263  CB  ILE A 294      10.974  -5.892  -5.278  1.00 93.24           C  
ATOM   2264  O   ILE A 294      12.983  -6.563  -7.987  1.00 93.24           O  
ATOM   2265  CG1 ILE A 294       9.887  -5.907  -6.371  1.00 93.24           C  
ATOM   2266  CG2 ILE A 294      10.677  -4.936  -4.114  1.00 93.24           C  
ATOM   2267  CD1 ILE A 294       8.538  -6.431  -5.871  1.00 93.24           C  
ATOM   2268  N   ALA A 295      13.164  -7.818  -6.153  1.00 92.04           N  
ATOM   2269  CA  ALA A 295      13.687  -9.024  -6.767  1.00 92.04           C  
ATOM   2270  C   ALA A 295      13.138 -10.213  -5.987  1.00 92.04           C  
ATOM   2271  CB  ALA A 295      15.218  -8.993  -6.719  1.00 92.04           C  
ATOM   2272  O   ALA A 295      12.668 -10.054  -4.862  1.00 92.04           O  
ATOM   2273  N   ARG A 296      13.253 -11.421  -6.540  1.00 90.28           N  
ATOM   2274  CA  ARG A 296      12.660 -12.619  -5.925  1.00 90.28           C  
ATOM   2275  C   ARG A 296      13.091 -12.862  -4.479  1.00 90.28           C  
ATOM   2276  CB  ARG A 296      12.985 -13.853  -6.767  1.00 90.28           C  
ATOM   2277  O   ARG A 296      12.284 -13.336  -3.690  1.00 90.28           O  
ATOM   2278  CG  ARG A 296      12.262 -13.827  -8.117  1.00 90.28           C  
ATOM   2279  CD  ARG A 296      12.577 -15.123  -8.858  1.00 90.28           C  
ATOM   2280  NE  ARG A 296      11.905 -15.166 -10.163  1.00 90.28           N  
ATOM   2281  NH1 ARG A 296      13.670 -15.866 -11.470  1.00 90.28           N  
ATOM   2282  NH2 ARG A 296      11.635 -15.618 -12.338  1.00 90.28           N  
ATOM   2283  CZ  ARG A 296      12.415 -15.545 -11.314  1.00 90.28           C  
ATOM   2284  N   PHE A 297      14.333 -12.538  -4.117  1.00 88.48           N  
ATOM   2285  CA  PHE A 297      14.817 -12.756  -2.750  1.00 88.48           C  
ATOM   2286  C   PHE A 297      14.108 -11.862  -1.720  1.00 88.48           C  
ATOM   2287  CB  PHE A 297      16.341 -12.605  -2.693  1.00 88.48           C  
ATOM   2288  O   PHE A 297      13.933 -12.291  -0.584  1.00 88.48           O  
ATOM   2289  CG  PHE A 297      16.840 -11.176  -2.761  1.00 88.48           C  
ATOM   2290  CD1 PHE A 297      17.212 -10.602  -3.993  1.00 88.48           C  
ATOM   2291  CD2 PHE A 297      16.925 -10.413  -1.579  1.00 88.48           C  
ATOM   2292  CE1 PHE A 297      17.680  -9.277  -4.037  1.00 88.48           C  
ATOM   2293  CE2 PHE A 297      17.384  -9.088  -1.630  1.00 88.48           C  
ATOM   2294  CZ  PHE A 297      17.773  -8.525  -2.855  1.00 88.48           C  
ATOM   2295  N   HIS A 298      13.621 -10.682  -2.122  1.00 89.43           N  
ATOM   2296  CA  HIS A 298      12.828  -9.801  -1.260  1.00 89.43           C  
ATOM   2297  C   HIS A 298      11.491 -10.442  -0.847  1.00 89.43           C  
ATOM   2298  CB  HIS A 298      12.585  -8.466  -1.980  1.00 89.43           C  
ATOM   2299  O   HIS A 298      10.944 -10.118   0.203  1.00 89.43           O  
ATOM   2300  CG  HIS A 298      13.840  -7.690  -2.295  1.00 89.43           C  
ATOM   2301  CD2 HIS A 298      14.571  -6.966  -1.397  1.00 89.43           C  
ATOM   2302  ND1 HIS A 298      14.427  -7.493  -3.527  1.00 89.43           N  
ATOM   2303  CE1 HIS A 298      15.436  -6.618  -3.385  1.00 89.43           C  
ATOM   2304  NE2 HIS A 298      15.571  -6.297  -2.097  1.00 89.43           N  
ATOM   2305  N   LEU A 299      10.980 -11.402  -1.632  1.00 86.82           N  
ATOM   2306  CA  LEU A 299       9.741 -12.135  -1.339  1.00 86.82           C  
ATOM   2307  C   LEU A 299       9.920 -13.233  -0.276  1.00 86.82           C  
ATOM   2308  CB  LEU A 299       9.177 -12.752  -2.633  1.00 86.82           C  
ATOM   2309  O   LEU A 299       8.930 -13.826   0.154  1.00 86.82           O  
ATOM   2310  CG  LEU A 299       9.019 -11.798  -3.830  1.00 86.82           C  
ATOM   2311  CD1 LEU A 299       8.524 -12.595  -5.032  1.00 86.82           C  
ATOM   2312  CD2 LEU A 299       8.016 -10.680  -3.568  1.00 86.82           C  
ATOM   2313  N   ILE A 300      11.162 -13.520   0.137  1.00 81.07           N  
ATOM   2314  CA  ILE A 300      11.512 -14.504   1.181  1.00 81.07           C  
ATOM   2315  C   ILE A 300      11.444 -13.848   2.577  1.00 81.07           C  
ATOM   2316  CB  ILE A 300      12.867 -15.210   0.872  1.00 81.07           C  
ATOM   2317  O   ILE A 300      12.029 -14.331   3.543  1.00 81.07           O  
ATOM   2318  CG1 ILE A 300      12.942 -15.677  -0.607  1.00 81.07           C  
ATOM   2319  CG2 ILE A 300      13.101 -16.445   1.776  1.00 81.07           C  
ATOM   2320  CD1 ILE A 300      14.310 -16.220  -1.044  1.00 81.07           C  
ATOM   2321  N   SER A 301      10.730 -12.728   2.708  1.00 70.67           N  
ATOM   2322  CA  SER A 301      10.506 -12.097   4.005  1.00 70.67           C  
ATOM   2323  C   SER A 301       9.784 -13.061   4.952  1.00 70.67           C  
ATOM   2324  CB  SER A 301       9.708 -10.806   3.837  1.00 70.67           C  
ATOM   2325  O   SER A 301       8.742 -13.626   4.617  1.00 70.67           O  
ATOM   2326  OG  SER A 301       9.599 -10.173   5.093  1.00 70.67           O  
ATOM   2327  N   THR A 302      10.344 -13.248   6.146  1.00 69.42           N  
ATOM   2328  CA  THR A 302       9.702 -13.964   7.259  1.00 69.42           C  
ATOM   2329  C   THR A 302       8.816 -13.044   8.095  1.00 69.42           C  
ATOM   2330  CB  THR A 302      10.754 -14.611   8.170  1.00 69.42           C  
ATOM   2331  O   THR A 302       8.152 -13.507   9.023  1.00 69.42           O  
ATOM   2332  CG2 THR A 302      11.507 -15.737   7.463  1.00 69.42           C  
ATOM   2333  OG1 THR A 302      11.705 -13.648   8.560  1.00 69.42           O  
ATOM   2334  N   HIS A 303       8.805 -11.745   7.785  1.00 77.57           N  
ATOM   2335  CA  HIS A 303       8.034 -10.762   8.524  1.00 77.57           C  
ATOM   2336  C   HIS A 303       6.553 -10.903   8.205  1.00 77.57           C  
ATOM   2337  CB  HIS A 303       8.547  -9.347   8.243  1.00 77.57           C  
ATOM   2338  O   HIS A 303       6.143 -10.851   7.050  1.00 77.57           O  
ATOM   2339  CG  HIS A 303       9.944  -9.150   8.763  1.00 77.57           C  
ATOM   2340  CD2 HIS A 303      11.103  -9.080   8.035  1.00 77.57           C  
ATOM   2341  ND1 HIS A 303      10.291  -9.069  10.092  1.00 77.57           N  
ATOM   2342  CE1 HIS A 303      11.625  -8.949  10.165  1.00 77.57           C  
ATOM   2343  NE2 HIS A 303      12.162  -8.963   8.940  1.00 77.57           N  
ATOM   2344  N   LYS A 304       5.754 -11.054   9.256  1.00 87.26           N  
ATOM   2345  CA  LYS A 304       4.297 -11.098   9.199  1.00 87.26           C  
ATOM   2346  C   LYS A 304       3.728  -9.872   9.901  1.00 87.26           C  
ATOM   2347  CB  LYS A 304       3.801 -12.394   9.847  1.00 87.26           C  
ATOM   2348  O   LYS A 304       4.316  -9.386  10.869  1.00 87.26           O  
ATOM   2349  CG  LYS A 304       4.257 -13.647   9.084  1.00 87.26           C  
ATOM   2350  CD  LYS A 304       3.535 -14.874   9.647  1.00 87.26           C  
ATOM   2351  CE  LYS A 304       3.745 -16.096   8.755  1.00 87.26           C  
ATOM   2352  NZ  LYS A 304       2.671 -17.091   8.998  1.00 87.26           N  
ATOM   2353  N   LYS A 305       2.567  -9.389   9.453  1.00 91.45           N  
ATOM   2354  CA  LYS A 305       1.805  -8.389  10.217  1.00 91.45           C  
ATOM   2355  C   LYS A 305       1.394  -9.003  11.552  1.00 91.45           C  
ATOM   2356  CB  LYS A 305       0.588  -7.880   9.422  1.00 91.45           C  
ATOM   2357  O   LYS A 305       0.920 -10.135  11.590  1.00 91.45           O  
ATOM   2358  CG  LYS A 305       1.045  -6.879   8.353  1.00 91.45           C  
ATOM   2359  CD  LYS A 305      -0.079  -6.308   7.478  1.00 91.45           C  
ATOM   2360  CE  LYS A 305       0.566  -5.338   6.480  1.00 91.45           C  
ATOM   2361  NZ  LYS A 305      -0.204  -5.138   5.230  1.00 91.45           N  
ATOM   2362  N   LYS A 306       1.583  -8.263  12.640  1.00 95.00           N  
ATOM   2363  CA  LYS A 306       1.236  -8.709  13.991  1.00 95.00           C  
ATOM   2364  C   LYS A 306      -0.202  -8.319  14.307  1.00 95.00           C  
ATOM   2365  CB  LYS A 306       2.213  -8.101  14.997  1.00 95.00           C  
ATOM   2366  O   LYS A 306      -0.571  -7.158  14.128  1.00 95.00           O  
ATOM   2367  CG  LYS A 306       3.637  -8.666  14.865  1.00 95.00           C  
ATOM   2368  CD  LYS A 306       4.620  -7.799  15.662  1.00 95.00           C  
ATOM   2369  CE  LYS A 306       6.046  -8.339  15.549  1.00 95.00           C  
ATOM   2370  NZ  LYS A 306       7.009  -7.402  16.181  1.00 95.00           N  
ATOM   2371  N   VAL A 307      -0.997  -9.271  14.787  1.00 96.68           N  
ATOM   2372  CA  VAL A 307      -2.428  -9.084  15.054  1.00 96.68           C  
ATOM   2373  C   VAL A 307      -2.772  -9.532  16.469  1.00 96.68           C  
ATOM   2374  CB  VAL A 307      -3.302  -9.800  14.003  1.00 96.68           C  
ATOM   2375  O   VAL A 307      -2.332 -10.579  16.939  1.00 96.68           O  
ATOM   2376  CG1 VAL A 307      -4.802  -9.573  14.246  1.00 96.68           C  
ATOM   2377  CG2 VAL A 307      -2.997  -9.290  12.589  1.00 96.68           C  
ATOM   2378  N   ILE A 308      -3.596  -8.743  17.145  1.00 97.96           N  
ATOM   2379  CA  ILE A 308      -4.293  -9.112  18.372  1.00 97.96           C  
ATOM   2380  C   ILE A 308      -5.785  -9.118  18.064  1.00 97.96           C  
ATOM   2381  CB  ILE A 308      -3.936  -8.130  19.497  1.00 97.96           C  
ATOM   2382  O   ILE A 308      -6.306  -8.150  17.509  1.00 97.96           O  
ATOM   2383  CG1 ILE A 308      -2.463  -8.323  19.921  1.00 97.96           C  
ATOM   2384  CG2 ILE A 308      -4.922  -8.256  20.673  1.00 97.96           C  
ATOM   2385  CD1 ILE A 308      -1.966  -7.350  20.999  1.00 97.96           C  
ATOM   2386  N   GLN A 309      -6.466 -10.194  18.441  1.00 97.73           N  
ATOM   2387  CA  GLN A 309      -7.908 -10.322  18.255  1.00 97.73           C  
ATOM   2388  C   GLN A 309      -8.622 -10.039  19.571  1.00 97.73           C  
ATOM   2389  CB  GLN A 309      -8.266 -11.696  17.681  1.00 97.73           C  
ATOM   2390  O   GLN A 309      -8.227 -10.544  20.625  1.00 97.73           O  
ATOM   2391  CG  GLN A 309      -7.596 -11.921  16.316  1.00 97.73           C  
ATOM   2392  CD  GLN A 309      -7.905 -13.295  15.749  1.00 97.73           C  
ATOM   2393  NE2 GLN A 309      -7.228 -14.335  16.183  1.00 97.73           N  
ATOM   2394  OE1 GLN A 309      -8.734 -13.469  14.878  1.00 97.73           O  
ATOM   2395  N   VAL A 310      -9.665  -9.222  19.509  1.00 98.05           N  
ATOM   2396  CA  VAL A 310     -10.581  -8.997  20.625  1.00 98.05           C  
ATOM   2397  C   VAL A 310     -11.974  -9.462  20.229  1.00 98.05           C  
ATOM   2398  CB  VAL A 310     -10.560  -7.546  21.136  1.00 98.05           C  
ATOM   2399  O   VAL A 310     -12.343  -9.372  19.058  1.00 98.05           O  
ATOM   2400  CG1 VAL A 310      -9.165  -7.163  21.653  1.00 98.05           C  
ATOM   2401  CG2 VAL A 310     -10.977  -6.523  20.079  1.00 98.05           C  
ATOM   2402  N   ASP A 311     -12.730  -9.969  21.194  1.00 96.64           N  
ATOM   2403  CA  ASP A 311     -14.156 -10.285  21.062  1.00 96.64           C  
ATOM   2404  C   ASP A 311     -14.514 -11.440  20.115  1.00 96.64           C  
ATOM   2405  CB  ASP A 311     -14.905  -8.974  20.785  1.00 96.64           C  
ATOM   2406  O   ASP A 311     -15.671 -11.770  19.879  1.00 96.64           O  
ATOM   2407  CG  ASP A 311     -16.394  -9.149  20.992  1.00 96.64           C  
ATOM   2408  OD1 ASP A 311     -16.706  -9.743  22.045  1.00 96.64           O  
ATOM   2409  OD2 ASP A 311     -17.129  -8.713  20.080  1.00 96.64           O  
ATOM   2410  N   HIS A 312     -13.505 -12.115  19.576  1.00 94.52           N  
ATOM   2411  CA  HIS A 312     -13.700 -13.328  18.801  1.00 94.52           C  
ATOM   2412  C   HIS A 312     -12.433 -14.181  18.795  1.00 94.52           C  
ATOM   2413  CB  HIS A 312     -14.144 -12.986  17.366  1.00 94.52           C  
ATOM   2414  O   HIS A 312     -11.307 -13.696  18.934  1.00 94.52           O  
ATOM   2415  CG  HIS A 312     -13.077 -12.310  16.542  1.00 94.52           C  
ATOM   2416  CD2 HIS A 312     -12.471 -12.804  15.418  1.00 94.52           C  
ATOM   2417  ND1 HIS A 312     -12.488 -11.100  16.819  1.00 94.52           N  
ATOM   2418  CE1 HIS A 312     -11.541 -10.877  15.897  1.00 94.52           C  
ATOM   2419  NE2 HIS A 312     -11.498 -11.885  15.012  1.00 94.52           N  
ATOM   2420  N   ASN A 313     -12.634 -15.475  18.563  1.00 93.68           N  
ATOM   2421  CA  ASN A 313     -11.576 -16.452  18.319  1.00 93.68           C  
ATOM   2422  C   ASN A 313     -11.872 -17.354  17.101  1.00 93.68           C  
ATOM   2423  CB  ASN A 313     -11.304 -17.224  19.623  1.00 93.68           C  
ATOM   2424  O   ASN A 313     -11.185 -18.351  16.895  1.00 93.68           O  
ATOM   2425  CG  ASN A 313     -12.417 -18.181  20.005  1.00 93.68           C  
ATOM   2426  ND2 ASN A 313     -13.406 -17.753  20.744  1.00 93.68           N  
ATOM   2427  OD1 ASN A 313     -12.397 -19.351  19.668  1.00 93.68           O  
ATOM   2428  N   GLU A 314     -12.885 -17.008  16.298  1.00 89.47           N  
ATOM   2429  CA  GLU A 314     -13.316 -17.764  15.113  1.00 89.47           C  
ATOM   2430  C   GLU A 314     -12.684 -17.218  13.830  1.00 89.47           C  
ATOM   2431  CB  GLU A 314     -14.850 -17.723  14.973  1.00 89.47           C  
ATOM   2432  O   GLU A 314     -12.882 -16.052  13.481  1.00 89.47           O  
ATOM   2433  CG  GLU A 314     -15.566 -18.633  15.983  1.00 89.47           C  
ATOM   2434  CD  GLU A 314     -17.097 -18.712  15.814  1.00 89.47           C  
ATOM   2435  OE1 GLU A 314     -17.780 -19.272  16.716  1.00 89.47           O  
ATOM   2436  OE2 GLU A 314     -17.608 -18.286  14.750  1.00 89.47           O  
ATOM   2437  N   ARG A 315     -12.019 -18.081  13.052  1.00 87.73           N  
ATOM   2438  CA  ARG A 315     -11.278 -17.656  11.849  1.00 87.73           C  
ATOM   2439  C   ARG A 315     -12.171 -17.018  10.783  1.00 87.73           C  
ATOM   2440  CB  ARG A 315     -10.517 -18.867  11.294  1.00 87.73           C  
ATOM   2441  O   ARG A 315     -11.761 -16.084  10.096  1.00 87.73           O  
ATOM   2442  CG  ARG A 315      -9.600 -18.473  10.129  1.00 87.73           C  
ATOM   2443  CD  ARG A 315      -8.774 -19.673   9.671  1.00 87.73           C  
ATOM   2444  NE  ARG A 315      -7.911 -19.310   8.533  1.00 87.73           N  
ATOM   2445  NH1 ARG A 315      -7.245 -21.428   7.967  1.00 87.73           N  
ATOM   2446  NH2 ARG A 315      -6.591 -19.671   6.739  1.00 87.73           N  
ATOM   2447  CZ  ARG A 315      -7.251 -20.140   7.754  1.00 87.73           C  
ATOM   2448  N   GLY A 316     -13.404 -17.507  10.632  1.00 87.67           N  
ATOM   2449  CA  GLY A 316     -14.367 -16.967   9.663  1.00 87.67           C  
ATOM   2450  C   GLY A 316     -14.746 -15.504   9.925  1.00 87.67           C  
ATOM   2451  O   GLY A 316     -15.115 -14.786   8.987  1.00 87.67           O  
ATOM   2452  N   GLN A 317     -14.608 -15.066  11.179  1.00 89.04           N  
ATOM   2453  CA  GLN A 317     -14.948 -13.728  11.652  1.00 89.04           C  
ATOM   2454  C   GLN A 317     -13.742 -12.780  11.719  1.00 89.04           C  
ATOM   2455  CB  GLN A 317     -15.634 -13.838  13.020  1.00 89.04           C  
ATOM   2456  O   GLN A 317     -13.938 -11.592  11.947  1.00 89.04           O  
ATOM   2457  CG  GLN A 317     -16.881 -14.740  13.012  1.00 89.04           C  
ATOM   2458  CD  GLN A 317     -17.736 -14.549  14.259  1.00 89.04           C  
ATOM   2459  NE2 GLN A 317     -18.354 -15.577  14.793  1.00 89.04           N  
ATOM   2460  OE1 GLN A 317     -17.896 -13.456  14.762  1.00 89.04           O  
ATOM   2461  N   SER A 318     -12.524 -13.267  11.482  1.00 93.55           N  
ATOM   2462  CA  SER A 318     -11.287 -12.486  11.575  1.00 93.55           C  
ATOM   2463  C   SER A 318     -10.940 -11.718  10.297  1.00 93.55           C  
ATOM   2464  CB  SER A 318     -10.121 -13.418  11.889  1.00 93.55           C  
ATOM   2465  O   SER A 318     -11.468 -11.985   9.221  1.00 93.55           O  
ATOM   2466  OG  SER A 318     -10.403 -14.283  12.964  1.00 93.55           O  
ATOM   2467  N   VAL A 319      -9.982 -10.794  10.379  1.00 93.86           N  
ATOM   2468  CA  VAL A 319      -9.465 -10.038   9.223  1.00 93.86           C  
ATOM   2469  C   VAL A 319      -9.006 -10.941   8.067  1.00 93.86           C  
ATOM   2470  CB  VAL A 319      -8.360  -9.069   9.676  1.00 93.86           C  
ATOM   2471  O   VAL A 319      -8.447 -12.020   8.273  1.00 93.86           O  
ATOM   2472  CG1 VAL A 319      -7.164  -9.778  10.319  1.00 93.86           C  
ATOM   2473  CG2 VAL A 319      -7.896  -8.154   8.537  1.00 93.86           C  
ATOM   2474  N   HIS A 320      -9.235 -10.505   6.824  1.00 92.49           N  
ATOM   2475  CA  HIS A 320      -8.820 -11.259   5.641  1.00 92.49           C  
ATOM   2476  C   HIS A 320      -7.292 -11.409   5.584  1.00 92.49           C  
ATOM   2477  CB  HIS A 320      -9.354 -10.569   4.382  1.00 92.49           C  
ATOM   2478  O   HIS A 320      -6.564 -10.426   5.748  1.00 92.49           O  
ATOM   2479  CG  HIS A 320      -8.983 -11.288   3.114  1.00 92.49           C  
ATOM   2480  CD2 HIS A 320      -9.603 -12.386   2.584  1.00 92.49           C  
ATOM   2481  ND1 HIS A 320      -7.946 -10.958   2.270  1.00 92.49           N  
ATOM   2482  CE1 HIS A 320      -7.960 -11.824   1.244  1.00 92.49           C  
ATOM   2483  NE2 HIS A 320      -8.939 -12.729   1.405  1.00 92.49           N  
ATOM   2484  N   GLY A 321      -6.801 -12.620   5.303  1.00 91.31           N  
ATOM   2485  CA  GLY A 321      -5.368 -12.929   5.271  1.00 91.31           C  
ATOM   2486  C   GLY A 321      -4.746 -13.245   6.631  1.00 91.31           C  
ATOM   2487  O   GLY A 321      -3.526 -13.189   6.753  1.00 91.31           O  
ATOM   2488  N   LEU A 322      -5.543 -13.555   7.664  1.00 92.08           N  
ATOM   2489  CA  LEU A 322      -5.026 -13.871   9.005  1.00 92.08           C  
ATOM   2490  C   LEU A 322      -3.986 -15.011   8.997  1.00 92.08           C  
ATOM   2491  CB  LEU A 322      -6.200 -14.222   9.940  1.00 92.08           C  
ATOM   2492  O   LEU A 322      -3.065 -14.996   9.805  1.00 92.08           O  
ATOM   2493  CG  LEU A 322      -5.792 -14.291  11.428  1.00 92.08           C  
ATOM   2494  CD1 LEU A 322      -5.589 -12.890  12.010  1.00 92.08           C  
ATOM   2495  CD2 LEU A 322      -6.855 -15.014  12.247  1.00 92.08           C  
ATOM   2496  N   GLU A 323      -4.091 -15.977   8.079  1.00 88.30           N  
ATOM   2497  CA  GLU A 323      -3.098 -17.049   7.888  1.00 88.30           C  
ATOM   2498  C   GLU A 323      -1.669 -16.557   7.600  1.00 88.30           C  
ATOM   2499  CB  GLU A 323      -3.537 -17.994   6.754  1.00 88.30           C  
ATOM   2500  O   GLU A 323      -0.687 -17.200   7.995  1.00 88.30           O  
ATOM   2501  CG  GLU A 323      -3.936 -17.344   5.405  1.00 88.30           C  
ATOM   2502  CD  GLU A 323      -5.398 -16.865   5.322  1.00 88.30           C  
ATOM   2503  OE1 GLU A 323      -5.858 -16.504   4.222  1.00 88.30           O  
ATOM   2504  OE2 GLU A 323      -6.112 -16.937   6.357  1.00 88.30           O  
ATOM   2505  N   ASP A 324      -1.555 -15.401   6.951  1.00 86.77           N  
ATOM   2506  CA  ASP A 324      -0.285 -14.771   6.596  1.00 86.77           C  
ATOM   2507  C   ASP A 324       0.207 -13.817   7.689  1.00 86.77           C  
ATOM   2508  CB  ASP A 324      -0.431 -14.056   5.250  1.00 86.77           C  
ATOM   2509  O   ASP A 324       1.345 -13.349   7.647  1.00 86.77           O  
ATOM   2510  CG  ASP A 324      -0.859 -15.020   4.144  1.00 86.77           C  
ATOM   2511  OD1 ASP A 324      -0.251 -16.116   4.086  1.00 86.77           O  
ATOM   2512  OD2 ASP A 324      -1.782 -14.630   3.394  1.00 86.77           O  
ATOM   2513  N   ALA A 325      -0.624 -13.569   8.702  1.00 90.92           N  
ATOM   2514  CA  ALA A 325      -0.305 -12.758   9.861  1.00 90.92           C  
ATOM   2515  C   ALA A 325       0.228 -13.603  11.030  1.00 90.92           C  
ATOM   2516  CB  ALA A 325      -1.542 -11.935  10.231  1.00 90.92           C  
ATOM   2517  O   ALA A 325       0.121 -14.832  11.078  1.00 90.92           O  
ATOM   2518  N   GLU A 326       0.840 -12.924  11.992  1.00 93.57           N  
ATOM   2519  CA  GLU A 326       1.203 -13.491  13.282  1.00 93.57           C  
ATOM   2520  C   GLU A 326       0.191 -13.025  14.329  1.00 93.57           C  
ATOM   2521  CB  GLU A 326       2.650 -13.121  13.633  1.00 93.57           C  
ATOM   2522  O   GLU A 326       0.180 -11.863  14.736  1.00 93.57           O  
ATOM   2523  CG  GLU A 326       3.073 -13.808  14.939  1.00 93.57           C  
ATOM   2524  CD  GLU A 326       4.554 -13.605  15.283  1.00 93.57           C  
ATOM   2525  OE1 GLU A 326       5.104 -14.526  15.936  1.00 93.57           O  
ATOM   2526  OE2 GLU A 326       5.128 -12.562  14.889  1.00 93.57           O  
ATOM   2527  N   VAL A 327      -0.673 -13.940  14.770  1.00 95.56           N  
ATOM   2528  CA  VAL A 327      -1.548 -13.694  15.920  1.00 95.56           C  
ATOM   2529  C   VAL A 327      -0.693 -13.733  17.181  1.00 95.56           C  
ATOM   2530  CB  VAL A 327      -2.705 -14.706  15.997  1.00 95.56           C  
ATOM   2531  O   VAL A 327      -0.030 -14.734  17.433  1.00 95.56           O  
ATOM   2532  CG1 VAL A 327      -3.647 -14.382  17.166  1.00 95.56           C  
ATOM   2533  CG2 VAL A 327      -3.536 -14.679  14.709  1.00 95.56           C  
ATOM   2534  N   LEU A 328      -0.702 -12.655  17.962  1.00 96.66           N  
ATOM   2535  CA  LEU A 328       0.059 -12.532  19.209  1.00 96.66           C  
ATOM   2536  C   LEU A 328      -0.801 -12.803  20.438  1.00 96.66           C  
ATOM   2537  CB  LEU A 328       0.631 -11.112  19.321  1.00 96.66           C  
ATOM   2538  O   LEU A 328      -0.356 -13.448  21.391  1.00 96.66           O  
ATOM   2539  CG  LEU A 328       1.628 -10.700  18.230  1.00 96.66           C  
ATOM   2540  CD1 LEU A 328       2.105  -9.287  18.565  1.00 96.66           C  
ATOM   2541  CD2 LEU A 328       2.849 -11.615  18.168  1.00 96.66           C  
ATOM   2542  N   GLU A 329      -2.024 -12.272  20.424  1.00 98.11           N  
ATOM   2543  CA  GLU A 329      -2.947 -12.369  21.544  1.00 98.11           C  
ATOM   2544  C   GLU A 329      -4.392 -12.528  21.071  1.00 98.11           C  
ATOM   2545  CB  GLU A 329      -2.843 -11.170  22.511  1.00 98.11           C  
ATOM   2546  O   GLU A 329      -4.771 -12.031  20.007  1.00 98.11           O  
ATOM   2547  CG  GLU A 329      -1.423 -10.673  22.844  1.00 98.11           C  
ATOM   2548  CD  GLU A 329      -1.388  -9.585  23.931  1.00 98.11           C  
ATOM   2549  OE1 GLU A 329      -0.300  -9.005  24.158  1.00 98.11           O  
ATOM   2550  OE2 GLU A 329      -2.433  -9.263  24.540  1.00 98.11           O  
ATOM   2551  N   ILE A 330      -5.203 -13.193  21.892  1.00 97.90           N  
ATOM   2552  CA  ILE A 330      -6.658 -13.236  21.739  1.00 97.90           C  
ATOM   2553  C   ILE A 330      -7.296 -12.972  23.098  1.00 97.90           C  
ATOM   2554  CB  ILE A 330      -7.141 -14.565  21.138  1.00 97.90           C  
ATOM   2555  O   ILE A 330      -6.992 -13.666  24.074  1.00 97.90           O  
ATOM   2556  CG1 ILE A 330      -6.453 -14.843  19.784  1.00 97.90           C  
ATOM   2557  CG2 ILE A 330      -8.675 -14.571  21.008  1.00 97.90           C  
ATOM   2558  CD1 ILE A 330      -6.821 -16.185  19.162  1.00 97.90           C  
ATOM   2559  N   ILE A 331      -8.168 -11.967  23.149  1.00 98.28           N  
ATOM   2560  CA  ILE A 331      -8.929 -11.567  24.333  1.00 98.28           C  
ATOM   2561  C   ILE A 331     -10.408 -11.722  24.001  1.00 98.28           C  
ATOM   2562  CB  ILE A 331      -8.608 -10.112  24.743  1.00 98.28           C  
ATOM   2563  O   ILE A 331     -10.917 -11.001  23.154  1.00 98.28           O  
ATOM   2564  CG1 ILE A 331      -7.102  -9.766  24.748  1.00 98.28           C  
ATOM   2565  CG2 ILE A 331      -9.225  -9.817  26.120  1.00 98.28           C  
ATOM   2566  CD1 ILE A 331      -6.235 -10.584  25.713  1.00 98.28           C  
ATOM   2567  N   ASP A 332     -11.095 -12.665  24.629  1.00 97.31           N  
ATOM   2568  CA  ASP A 332     -12.461 -13.005  24.225  1.00 97.31           C  
ATOM   2569  C   ASP A 332     -13.278 -13.518  25.416  1.00 97.31           C  
ATOM   2570  CB  ASP A 332     -12.370 -14.033  23.081  1.00 97.31           C  
ATOM   2571  O   ASP A 332     -12.727 -13.974  26.415  1.00 97.31           O  
ATOM   2572  CG  ASP A 332     -13.677 -14.265  22.323  1.00 97.31           C  
ATOM   2573  OD1 ASP A 332     -14.692 -13.612  22.629  1.00 97.31           O  
ATOM   2574  OD2 ASP A 332     -13.673 -15.179  21.476  1.00 97.31           O  
ATOM   2575  N   HIS A 333     -14.595 -13.475  25.311  1.00 95.98           N  
ATOM   2576  CA  HIS A 333     -15.537 -14.007  26.291  1.00 95.98           C  
ATOM   2577  C   HIS A 333     -16.489 -15.069  25.714  1.00 95.98           C  
ATOM   2578  CB  HIS A 333     -16.270 -12.838  26.951  1.00 95.98           C  
ATOM   2579  O   HIS A 333     -17.247 -15.706  26.452  1.00 95.98           O  
ATOM   2580  CG  HIS A 333     -17.301 -12.187  26.073  1.00 95.98           C  
ATOM   2581  CD2 HIS A 333     -17.165 -11.764  24.776  1.00 95.98           C  
ATOM   2582  ND1 HIS A 333     -18.592 -11.909  26.454  1.00 95.98           N  
ATOM   2583  CE1 HIS A 333     -19.211 -11.302  25.428  1.00 95.98           C  
ATOM   2584  NE2 HIS A 333     -18.383 -11.227  24.391  1.00 95.98           N  
ATOM   2585  N   HIS A 334     -16.413 -15.320  24.406  1.00 92.75           N  
ATOM   2586  CA  HIS A 334     -17.182 -16.352  23.725  1.00 92.75           C  
ATOM   2587  C   HIS A 334     -16.636 -17.763  23.973  1.00 92.75           C  
ATOM   2588  CB  HIS A 334     -17.223 -16.019  22.230  1.00 92.75           C  
ATOM   2589  O   HIS A 334     -15.568 -17.977  24.549  1.00 92.75           O  
ATOM   2590  CG  HIS A 334     -17.941 -14.727  21.966  1.00 92.75           C  
ATOM   2591  CD2 HIS A 334     -19.295 -14.554  21.933  1.00 92.75           C  
ATOM   2592  ND1 HIS A 334     -17.373 -13.491  21.765  1.00 92.75           N  
ATOM   2593  CE1 HIS A 334     -18.363 -12.595  21.610  1.00 92.75           C  
ATOM   2594  NE2 HIS A 334     -19.561 -13.214  21.690  1.00 92.75           N  
ATOM   2595  N   ARG A 335     -17.377 -18.769  23.494  1.00 90.93           N  
ATOM   2596  CA  ARG A 335     -16.883 -20.151  23.447  1.00 90.93           C  
ATOM   2597  C   ARG A 335     -15.607 -20.228  22.603  1.00 90.93           C  
ATOM   2598  CB  ARG A 335     -17.969 -21.107  22.923  1.00 90.93           C  
ATOM   2599  O   ARG A 335     -15.502 -19.574  21.568  1.00 90.93           O  
ATOM   2600  CG  ARG A 335     -18.270 -20.878  21.434  1.00 90.93           C  
ATOM   2601  CD  ARG A 335     -19.345 -21.816  20.901  1.00 90.93           C  
ATOM   2602  NE  ARG A 335     -19.501 -21.580  19.458  1.00 90.93           N  
ATOM   2603  NH1 ARG A 335     -20.617 -23.503  18.903  1.00 90.93           N  
ATOM   2604  NH2 ARG A 335     -20.009 -22.019  17.315  1.00 90.93           N  
ATOM   2605  CZ  ARG A 335     -20.049 -22.373  18.567  1.00 90.93           C  
ATOM   2606  N   VAL A 336     -14.688 -21.101  22.992  1.00 91.35           N  
ATOM   2607  CA  VAL A 336     -13.518 -21.416  22.166  1.00 91.35           C  
ATOM   2608  C   VAL A 336     -13.958 -22.299  20.993  1.00 91.35           C  
ATOM   2609  CB  VAL A 336     -12.398 -22.056  23.000  1.00 91.35           C  
ATOM   2610  O   VAL A 336     -14.598 -23.332  21.203  1.00 91.35           O  
ATOM   2611  CG1 VAL A 336     -11.133 -22.249  22.156  1.00 91.35           C  
ATOM   2612  CG2 VAL A 336     -12.036 -21.174  24.207  1.00 91.35           C  
ATOM   2613  N   ALA A 337     -13.651 -21.867  19.772  1.00 79.59           N  
ATOM   2614  CA  ALA A 337     -14.058 -22.484  18.515  1.00 79.59           C  
ATOM   2615  C   ALA A 337     -12.837 -22.994  17.720  1.00 79.59           C  
ATOM   2616  CB  ALA A 337     -14.944 -21.479  17.774  1.00 79.59           C  
ATOM   2617  O   ALA A 337     -12.141 -23.887  18.201  1.00 79.59           O  
ATOM   2618  N   ASP A 338     -12.588 -22.486  16.506  1.00 81.03           N  
ATOM   2619  CA  ASP A 338     -11.623 -23.026  15.536  1.00 81.03           C  
ATOM   2620  C   ASP A 338     -10.312 -22.228  15.438  1.00 81.03           C  
ATOM   2621  CB  ASP A 338     -12.304 -23.252  14.173  1.00 81.03           C  
ATOM   2622  O   ASP A 338      -9.822 -21.918  14.351  1.00 81.03           O  
ATOM   2623  CG  ASP A 338     -12.580 -21.979  13.352  1.00 81.03           C  
ATOM   2624  OD1 ASP A 338     -12.724 -20.881  13.942  1.00 81.03           O  
ATOM   2625  OD2 ASP A 338     -12.712 -22.124  12.115  1.00 81.03           O  
ATOM   2626  N   ILE A 339      -9.697 -21.917  16.581  1.00 82.16           N  
ATOM   2627  CA  ILE A 339      -8.420 -21.202  16.586  1.00 82.16           C  
ATOM   2628  C   ILE A 339      -7.223 -22.143  16.385  1.00 82.16           C  
ATOM   2629  CB  ILE A 339      -8.292 -20.274  17.809  1.00 82.16           C  
ATOM   2630  O   ILE A 339      -7.012 -23.094  17.138  1.00 82.16           O  
ATOM   2631  CG1 ILE A 339      -7.079 -19.335  17.664  1.00 82.16           C  
ATOM   2632  CG2 ILE A 339      -8.207 -21.033  19.146  1.00 82.16           C  
ATOM   2633  CD1 ILE A 339      -7.205 -18.326  16.509  1.00 82.16           C  
ATOM   2634  N   GLN A 340      -6.383 -21.840  15.392  1.00 86.48           N  
ATOM   2635  CA  GLN A 340      -5.088 -22.487  15.187  1.00 86.48           C  
ATOM   2636  C   GLN A 340      -4.014 -21.424  14.944  1.00 86.48           C  
ATOM   2637  CB  GLN A 340      -5.184 -23.497  14.031  1.00 86.48           C  
ATOM   2638  O   GLN A 340      -4.136 -20.610  14.031  1.00 86.48           O  
ATOM   2639  CG  GLN A 340      -3.899 -24.329  13.893  1.00 86.48           C  
ATOM   2640  CD  GLN A 340      -3.969 -25.392  12.798  1.00 86.48           C  
ATOM   2641  NE2 GLN A 340      -2.938 -26.194  12.650  1.00 86.48           N  
ATOM   2642  OE1 GLN A 340      -4.921 -25.533  12.049  1.00 86.48           O  
ATOM   2643  N   THR A 341      -2.947 -21.446  15.743  1.00 90.53           N  
ATOM   2644  CA  THR A 341      -1.814 -20.518  15.625  1.00 90.53           C  
ATOM   2645  C   THR A 341      -0.518 -21.275  15.353  1.00 90.53           C  
ATOM   2646  CB  THR A 341      -1.678 -19.615  16.863  1.00 90.53           C  
ATOM   2647  O   THR A 341      -0.358 -22.428  15.753  1.00 90.53           O  
ATOM   2648  CG2 THR A 341      -2.946 -18.795  17.095  1.00 90.53           C  
ATOM   2649  OG1 THR A 341      -1.427 -20.371  18.025  1.00 90.53           O  
ATOM   2650  N   GLY A 342       0.418 -20.632  14.648  1.00 85.93           N  
ATOM   2651  CA  GLY A 342       1.737 -21.216  14.375  1.00 85.93           C  
ATOM   2652  C   GLY A 342       2.669 -21.205  15.592  1.00 85.93           C  
ATOM   2653  O   GLY A 342       3.428 -22.148  15.791  1.00 85.93           O  
ATOM   2654  N   ASN A 343       2.572 -20.161  16.421  1.00 91.01           N  
ATOM   2655  CA  ASN A 343       3.346 -19.976  17.649  1.00 91.01           C  
ATOM   2656  C   ASN A 343       2.413 -19.989  18.877  1.00 91.01           C  
ATOM   2657  CB  ASN A 343       4.136 -18.654  17.544  1.00 91.01           C  
ATOM   2658  O   ASN A 343       1.220 -19.697  18.733  1.00 91.01           O  
ATOM   2659  CG  ASN A 343       5.230 -18.687  16.488  1.00 91.01           C  
ATOM   2660  ND2 ASN A 343       5.549 -17.569  15.872  1.00 91.01           N  
ATOM   2661  OD1 ASN A 343       5.828 -19.716  16.215  1.00 91.01           O  
ATOM   2662  N   PRO A 344       2.919 -20.302  20.087  1.00 95.22           N  
ATOM   2663  CA  PRO A 344       2.185 -20.061  21.327  1.00 95.22           C  
ATOM   2664  C   PRO A 344       1.825 -18.577  21.478  1.00 95.22           C  
ATOM   2665  CB  PRO A 344       3.106 -20.532  22.460  1.00 95.22           C  
ATOM   2666  O   PRO A 344       2.680 -17.715  21.287  1.00 95.22           O  
ATOM   2667  CG  PRO A 344       4.047 -21.520  21.772  1.00 95.22           C  
ATOM   2668  CD  PRO A 344       4.202 -20.924  20.374  1.00 95.22           C  
ATOM   2669  N   ILE A 345       0.576 -18.295  21.848  1.00 96.17           N  
ATOM   2670  CA  ILE A 345       0.037 -16.933  21.985  1.00 96.17           C  
ATOM   2671  C   ILE A 345      -0.430 -16.652  23.412  1.00 96.17           C  
ATOM   2672  CB  ILE A 345      -1.101 -16.679  20.974  1.00 96.17           C  
ATOM   2673  O   ILE A 345      -0.715 -17.578  24.177  1.00 96.17           O  
ATOM   2674  CG1 ILE A 345      -2.322 -17.606  21.159  1.00 96.17           C  
ATOM   2675  CG2 ILE A 345      -0.559 -16.799  19.547  1.00 96.17           C  
ATOM   2676  CD1 ILE A 345      -3.598 -17.003  20.565  1.00 96.17           C  
ATOM   2677  N   TYR A 346      -0.574 -15.373  23.765  1.00 97.46           N  
ATOM   2678  CA  TYR A 346      -1.322 -15.007  24.966  1.00 97.46           C  
ATOM   2679  C   TYR A 346      -2.821 -15.137  24.688  1.00 97.46           C  
ATOM   2680  CB  TYR A 346      -0.962 -13.596  25.432  1.00 97.46           C  
ATOM   2681  O   TYR A 346      -3.387 -14.404  23.883  1.00 97.46           O  
ATOM   2682  CG  TYR A 346      -1.692 -13.167  26.691  1.00 97.46           C  
ATOM   2683  CD1 TYR A 346      -2.807 -12.309  26.612  1.00 97.46           C  
ATOM   2684  CD2 TYR A 346      -1.261 -13.640  27.944  1.00 97.46           C  
ATOM   2685  CE1 TYR A 346      -3.484 -11.915  27.782  1.00 97.46           C  
ATOM   2686  CE2 TYR A 346      -1.940 -13.257  29.117  1.00 97.46           C  
ATOM   2687  OH  TYR A 346      -3.692 -12.015  30.180  1.00 97.46           O  
ATOM   2688  CZ  TYR A 346      -3.053 -12.391  29.037  1.00 97.46           C  
ATOM   2689  N   PHE A 347      -3.479 -16.073  25.359  1.00 97.16           N  
ATOM   2690  CA  PHE A 347      -4.905 -16.315  25.182  1.00 97.16           C  
ATOM   2691  C   PHE A 347      -5.628 -16.069  26.502  1.00 97.16           C  
ATOM   2692  CB  PHE A 347      -5.097 -17.737  24.647  1.00 97.16           C  
ATOM   2693  O   PHE A 347      -5.400 -16.787  27.479  1.00 97.16           O  
ATOM   2694  CG  PHE A 347      -6.513 -18.016  24.195  1.00 97.16           C  
ATOM   2695  CD1 PHE A 347      -7.445 -18.601  25.070  1.00 97.16           C  
ATOM   2696  CD2 PHE A 347      -6.895 -17.699  22.882  1.00 97.16           C  
ATOM   2697  CE1 PHE A 347      -8.754 -18.859  24.625  1.00 97.16           C  
ATOM   2698  CE2 PHE A 347      -8.219 -17.903  22.456  1.00 97.16           C  
ATOM   2699  CZ  PHE A 347      -9.152 -18.479  23.331  1.00 97.16           C  
ATOM   2700  N   ARG A 348      -6.493 -15.052  26.545  1.00 97.77           N  
ATOM   2701  CA  ARG A 348      -7.338 -14.767  27.705  1.00 97.77           C  
ATOM   2702  C   ARG A 348      -8.798 -14.898  27.313  1.00 97.77           C  
ATOM   2703  CB  ARG A 348      -7.002 -13.395  28.293  1.00 97.77           C  
ATOM   2704  O   ARG A 348      -9.364 -13.995  26.707  1.00 97.77           O  
ATOM   2705  CG  ARG A 348      -7.798 -13.169  29.585  1.00 97.77           C  
ATOM   2706  CD  ARG A 348      -7.302 -11.906  30.276  1.00 97.77           C  
ATOM   2707  NE  ARG A 348      -8.006 -11.686  31.548  1.00 97.77           N  
ATOM   2708  NH1 ARG A 348      -6.379 -10.510  32.621  1.00 97.77           N  
ATOM   2709  NH2 ARG A 348      -8.344 -10.802  33.588  1.00 97.77           N  
ATOM   2710  CZ  ARG A 348      -7.576 -10.991  32.573  1.00 97.77           C  
ATOM   2711  N   ASN A 349      -9.389 -16.014  27.725  1.00 97.18           N  
ATOM   2712  CA  ASN A 349     -10.811 -16.261  27.584  1.00 97.18           C  
ATOM   2713  C   ASN A 349     -11.470 -16.362  28.957  1.00 97.18           C  
ATOM   2714  CB  ASN A 349     -11.029 -17.471  26.680  1.00 97.18           C  
ATOM   2715  O   ASN A 349     -11.015 -17.131  29.806  1.00 97.18           O  
ATOM   2716  CG  ASN A 349     -12.491 -17.718  26.370  1.00 97.18           C  
ATOM   2717  ND2 ASN A 349     -13.044 -17.018  25.411  1.00 97.18           N  
ATOM   2718  OD1 ASN A 349     -13.123 -18.566  26.975  1.00 97.18           O  
ATOM   2719  N   GLU A 350     -12.501 -15.557  29.194  1.00 97.26           N  
ATOM   2720  CA  GLU A 350     -13.231 -15.558  30.461  1.00 97.26           C  
ATOM   2721  C   GLU A 350     -14.742 -15.576  30.212  1.00 97.26           C  
ATOM   2722  CB  GLU A 350     -12.863 -14.341  31.321  1.00 97.26           C  
ATOM   2723  O   GLU A 350     -15.209 -14.812  29.376  1.00 97.26           O  
ATOM   2724  CG  GLU A 350     -11.392 -14.305  31.758  1.00 97.26           C  
ATOM   2725  CD  GLU A 350     -11.194 -13.328  32.920  1.00 97.26           C  
ATOM   2726  OE1 GLU A 350     -10.453 -12.320  32.806  1.00 97.26           O  
ATOM   2727  OE2 GLU A 350     -11.754 -13.552  34.014  1.00 97.26           O  
ATOM   2728  N   PRO A 351     -15.529 -16.376  30.955  1.00 95.44           N  
ATOM   2729  CA  PRO A 351     -16.982 -16.448  30.793  1.00 95.44           C  
ATOM   2730  C   PRO A 351     -17.662 -15.219  31.421  1.00 95.44           C  
ATOM   2731  CB  PRO A 351     -17.371 -17.778  31.445  1.00 95.44           C  
ATOM   2732  O   PRO A 351     -18.291 -15.308  32.477  1.00 95.44           O  
ATOM   2733  CG  PRO A 351     -16.363 -17.899  32.589  1.00 95.44           C  
ATOM   2734  CD  PRO A 351     -15.090 -17.307  31.987  1.00 95.44           C  
ATOM   2735  N   LEU A 352     -17.460 -14.058  30.803  1.00 96.42           N  
ATOM   2736  CA  LEU A 352     -17.970 -12.751  31.209  1.00 96.42           C  
ATOM   2737  C   LEU A 352     -19.007 -12.238  30.206  1.00 96.42           C  
ATOM   2738  CB  LEU A 352     -16.787 -11.777  31.373  1.00 96.42           C  
ATOM   2739  O   LEU A 352     -19.171 -12.786  29.118  1.00 96.42           O  
ATOM   2740  CG  LEU A 352     -15.860 -12.110  32.558  1.00 96.42           C  
ATOM   2741  CD1 LEU A 352     -14.655 -11.173  32.559  1.00 96.42           C  
ATOM   2742  CD2 LEU A 352     -16.560 -11.954  33.905  1.00 96.42           C  
ATOM   2743  N   GLY A 353     -19.716 -11.176  30.580  1.00 92.40           N  
ATOM   2744  CA  GLY A 353     -20.739 -10.580  29.733  1.00 92.40           C  
ATOM   2745  C   GLY A 353     -20.191  -9.839  28.516  1.00 92.40           C  
ATOM   2746  O   GLY A 353     -20.939  -9.693  27.564  1.00 92.40           O  
ATOM   2747  N   SER A 354     -18.927  -9.403  28.549  1.00 96.60           N  
ATOM   2748  CA  SER A 354     -18.277  -8.621  27.486  1.00 96.60           C  
ATOM   2749  C   SER A 354     -16.747  -8.755  27.542  1.00 96.60           C  
ATOM   2750  CB  SER A 354     -18.730  -7.164  27.638  1.00 96.60           C  
ATOM   2751  O   SER A 354     -16.147  -8.830  28.627  1.00 96.60           O  
ATOM   2752  OG  SER A 354     -17.818  -6.226  27.128  1.00 96.60           O  
ATOM   2753  N   THR A 355     -16.094  -8.722  26.383  1.00 98.11           N  
ATOM   2754  CA  THR A 355     -14.639  -8.605  26.225  1.00 98.11           C  
ATOM   2755  C   THR A 355     -14.108  -7.306  26.829  1.00 98.11           C  
ATOM   2756  CB  THR A 355     -14.257  -8.660  24.738  1.00 98.11           C  
ATOM   2757  O   THR A 355     -13.036  -7.297  27.445  1.00 98.11           O  
ATOM   2758  CG2 THR A 355     -12.740  -8.631  24.541  1.00 98.11           C  
ATOM   2759  OG1 THR A 355     -14.705  -9.878  24.211  1.00 98.11           O  
ATOM   2760  N   SER A 356     -14.863  -6.209  26.757  1.00 98.50           N  
ATOM   2761  CA  SER A 356     -14.516  -4.944  27.414  1.00 98.50           C  
ATOM   2762  C   SER A 356     -14.370  -5.076  28.936  1.00 98.50           C  
ATOM   2763  CB  SER A 356     -15.532  -3.854  27.068  1.00 98.50           C  
ATOM   2764  O   SER A 356     -13.518  -4.406  29.530  1.00 98.50           O  
ATOM   2765  OG  SER A 356     -15.403  -3.525  25.706  1.00 98.50           O  
ATOM   2766  N   THR A 357     -15.088  -5.997  29.594  1.00 98.62           N  
ATOM   2767  CA  THR A 357     -14.834  -6.328  31.012  1.00 98.62           C  
ATOM   2768  C   THR A 357     -13.435  -6.919  31.198  1.00 98.62           C  
ATOM   2769  CB  THR A 357     -15.884  -7.298  31.582  1.00 98.62           C  
ATOM   2770  O   THR A 357     -12.731  -6.563  32.149  1.00 98.62           O  
ATOM   2771  CG2 THR A 357     -15.673  -7.599  33.071  1.00 98.62           C  
ATOM   2772  OG1 THR A 357     -17.148  -6.703  31.520  1.00 98.62           O  
ATOM   2773  N   ILE A 358     -12.990  -7.786  30.285  1.00 98.64           N  
ATOM   2774  CA  ILE A 358     -11.649  -8.383  30.309  1.00 98.64           C  
ATOM   2775  C   ILE A 358     -10.585  -7.302  30.104  1.00 98.64           C  
ATOM   2776  CB  ILE A 358     -11.508  -9.514  29.262  1.00 98.64           C  
ATOM   2777  O   ILE A 358      -9.629  -7.224  30.879  1.00 98.64           O  
ATOM   2778  CG1 ILE A 358     -12.609 -10.579  29.437  1.00 98.64           C  
ATOM   2779  CG2 ILE A 358     -10.134 -10.173  29.442  1.00 98.64           C  
ATOM   2780  CD1 ILE A 358     -12.627 -11.662  28.357  1.00 98.64           C  
ATOM   2781  N   VAL A 359     -10.769  -6.418  29.121  1.00 98.65           N  
ATOM   2782  CA  VAL A 359      -9.858  -5.290  28.872  1.00 98.65           C  
ATOM   2783  C   VAL A 359      -9.782  -4.363  30.090  1.00 98.65           C  
ATOM   2784  CB  VAL A 359     -10.276  -4.520  27.605  1.00 98.65           C  
ATOM   2785  O   VAL A 359      -8.687  -4.012  30.535  1.00 98.65           O  
ATOM   2786  CG1 VAL A 359      -9.425  -3.256  27.416  1.00 98.65           C  
ATOM   2787  CG2 VAL A 359     -10.130  -5.402  26.359  1.00 98.65           C  
ATOM   2788  N   ALA A 360     -10.916  -4.033  30.711  1.00 98.57           N  
ATOM   2789  CA  ALA A 360     -10.952  -3.234  31.935  1.00 98.57           C  
ATOM   2790  C   ALA A 360     -10.172  -3.894  33.081  1.00 98.57           C  
ATOM   2791  CB  ALA A 360     -12.414  -3.021  32.324  1.00 98.57           C  
ATOM   2792  O   ALA A 360      -9.401  -3.233  33.785  1.00 98.57           O  
ATOM   2793  N   LYS A 361     -10.315  -5.214  33.251  1.00 98.56           N  
ATOM   2794  CA  LYS A 361      -9.522  -5.973  34.224  1.00 98.56           C  
ATOM   2795  C   LYS A 361      -8.030  -5.862  33.932  1.00 98.56           C  
ATOM   2796  CB  LYS A 361      -9.958  -7.439  34.254  1.00 98.56           C  
ATOM   2797  O   LYS A 361      -7.278  -5.611  34.869  1.00 98.56           O  
ATOM   2798  CG  LYS A 361     -11.319  -7.622  34.934  1.00 98.56           C  
ATOM   2799  CD  LYS A 361     -11.823  -9.059  34.779  1.00 98.56           C  
ATOM   2800  CE  LYS A 361     -10.929 -10.029  35.554  1.00 98.56           C  
ATOM   2801  NZ  LYS A 361     -11.450 -11.403  35.441  1.00 98.56           N  
ATOM   2802  N   ARG A 362      -7.599  -5.954  32.668  1.00 98.02           N  
ATOM   2803  CA  ARG A 362      -6.180  -5.810  32.285  1.00 98.02           C  
ATOM   2804  C   ARG A 362      -5.592  -4.479  32.739  1.00 98.02           C  
ATOM   2805  CB  ARG A 362      -5.987  -5.968  30.765  1.00 98.02           C  
ATOM   2806  O   ARG A 362      -4.508  -4.485  33.318  1.00 98.02           O  
ATOM   2807  CG  ARG A 362      -6.294  -7.375  30.235  1.00 98.02           C  
ATOM   2808  CD  ARG A 362      -5.289  -8.420  30.710  1.00 98.02           C  
ATOM   2809  NE  ARG A 362      -3.944  -8.220  30.151  1.00 98.02           N  
ATOM   2810  NH1 ARG A 362      -2.722  -8.869  31.999  1.00 98.02           N  
ATOM   2811  NH2 ARG A 362      -1.687  -8.380  30.078  1.00 98.02           N  
ATOM   2812  CZ  ARG A 362      -2.798  -8.491  30.747  1.00 98.02           C  
ATOM   2813  N   PHE A 363      -6.306  -3.369  32.557  1.00 98.56           N  
ATOM   2814  CA  PHE A 363      -5.874  -2.072  33.085  1.00 98.56           C  
ATOM   2815  C   PHE A 363      -5.638  -2.135  34.599  1.00 98.56           C  
ATOM   2816  CB  PHE A 363      -6.916  -0.997  32.747  1.00 98.56           C  
ATOM   2817  O   PHE A 363      -4.535  -1.868  35.079  1.00 98.56           O  
ATOM   2818  CG  PHE A 363      -6.767  -0.398  31.368  1.00 98.56           C  
ATOM   2819  CD1 PHE A 363      -5.800   0.600  31.154  1.00 98.56           C  
ATOM   2820  CD2 PHE A 363      -7.609  -0.795  30.315  1.00 98.56           C  
ATOM   2821  CE1 PHE A 363      -5.682   1.214  29.896  1.00 98.56           C  
ATOM   2822  CE2 PHE A 363      -7.494  -0.180  29.058  1.00 98.56           C  
ATOM   2823  CZ  PHE A 363      -6.542   0.833  28.854  1.00 98.56           C  
ATOM   2824  N   PHE A 364      -6.654  -2.552  35.356  1.00 98.00           N  
ATOM   2825  CA  PHE A 364      -6.597  -2.507  36.816  1.00 98.00           C  
ATOM   2826  C   PHE A 364      -5.647  -3.535  37.439  1.00 98.00           C  
ATOM   2827  CB  PHE A 364      -8.012  -2.657  37.382  1.00 98.00           C  
ATOM   2828  O   PHE A 364      -5.023  -3.229  38.452  1.00 98.00           O  
ATOM   2829  CG  PHE A 364      -8.978  -1.562  36.965  1.00 98.00           C  
ATOM   2830  CD1 PHE A 364      -8.647  -0.204  37.154  1.00 98.00           C  
ATOM   2831  CD2 PHE A 364     -10.211  -1.899  36.378  1.00 98.00           C  
ATOM   2832  CE1 PHE A 364      -9.548   0.803  36.764  1.00 98.00           C  
ATOM   2833  CE2 PHE A 364     -11.103  -0.891  35.973  1.00 98.00           C  
ATOM   2834  CZ  PHE A 364     -10.775   0.459  36.170  1.00 98.00           C  
ATOM   2835  N   GLU A 365      -5.504  -4.719  36.847  1.00 97.51           N  
ATOM   2836  CA  GLU A 365      -4.546  -5.750  37.272  1.00 97.51           C  
ATOM   2837  C   GLU A 365      -3.093  -5.282  37.135  1.00 97.51           C  
ATOM   2838  CB  GLU A 365      -4.741  -7.007  36.414  1.00 97.51           C  
ATOM   2839  O   GLU A 365      -2.242  -5.703  37.912  1.00 97.51           O  
ATOM   2840  CG  GLU A 365      -6.006  -7.803  36.777  1.00 97.51           C  
ATOM   2841  CD  GLU A 365      -6.367  -8.845  35.706  1.00 97.51           C  
ATOM   2842  OE1 GLU A 365      -7.433  -9.495  35.833  1.00 97.51           O  
ATOM   2843  OE2 GLU A 365      -5.613  -9.011  34.715  1.00 97.51           O  
ATOM   2844  N   ASN A 366      -2.815  -4.380  36.190  1.00 97.41           N  
ATOM   2845  CA  ASN A 366      -1.492  -3.785  35.998  1.00 97.41           C  
ATOM   2846  C   ASN A 366      -1.328  -2.449  36.743  1.00 97.41           C  
ATOM   2847  CB  ASN A 366      -1.200  -3.687  34.492  1.00 97.41           C  
ATOM   2848  O   ASN A 366      -0.340  -1.749  36.542  1.00 97.41           O  
ATOM   2849  CG  ASN A 366      -0.978  -5.057  33.880  1.00 97.41           C  
ATOM   2850  ND2 ASN A 366      -2.005  -5.697  33.378  1.00 97.41           N  
ATOM   2851  OD1 ASN A 366       0.112  -5.596  33.862  1.00 97.41           O  
ATOM   2852  N   GLY A 367      -2.293  -2.060  37.587  1.00 96.90           N  
ATOM   2853  CA  GLY A 367      -2.258  -0.779  38.299  1.00 96.90           C  
ATOM   2854  C   GLY A 367      -2.403   0.445  37.386  1.00 96.90           C  
ATOM   2855  O   GLY A 367      -2.089   1.559  37.800  1.00 96.90           O  
ATOM   2856  N   ILE A 368      -2.887   0.259  36.156  1.00 97.23           N  
ATOM   2857  CA  ILE A 368      -3.047   1.320  35.163  1.00 97.23           C  
ATOM   2858  C   ILE A 368      -4.485   1.830  35.213  1.00 97.23           C  
ATOM   2859  CB  ILE A 368      -2.634   0.844  33.751  1.00 97.23           C  
ATOM   2860  O   ILE A 368      -5.447   1.060  35.195  1.00 97.23           O  
ATOM   2861  CG1 ILE A 368      -1.190   0.297  33.777  1.00 97.23           C  
ATOM   2862  CG2 ILE A 368      -2.740   1.996  32.731  1.00 97.23           C  
ATOM   2863  CD1 ILE A 368      -0.679  -0.234  32.438  1.00 97.23           C  
ATOM   2864  N   ARG A 369      -4.645   3.153  35.248  1.00 96.76           N  
ATOM   2865  CA  ARG A 369      -5.949   3.795  35.068  1.00 96.76           C  
ATOM   2866  C   ARG A 369      -6.183   4.048  33.566  1.00 96.76           C  
ATOM   2867  CB  ARG A 369      -6.013   5.066  35.927  1.00 96.76           C  
ATOM   2868  O   ARG A 369      -5.314   4.670  32.941  1.00 96.76           O  
ATOM   2869  CG  ARG A 369      -7.441   5.620  36.033  1.00 96.76           C  
ATOM   2870  CD  ARG A 369      -7.480   6.825  36.978  1.00 96.76           C  
ATOM   2871  NE  ARG A 369      -8.849   7.357  37.116  1.00 96.76           N  
ATOM   2872  NH1 ARG A 369      -8.496   8.665  38.972  1.00 96.76           N  
ATOM   2873  NH2 ARG A 369     -10.531   8.567  38.069  1.00 96.76           N  
ATOM   2874  CZ  ARG A 369      -9.284   8.190  38.047  1.00 96.76           C  
ATOM   2875  N   PRO A 370      -7.302   3.580  32.980  1.00 98.03           N  
ATOM   2876  CA  PRO A 370      -7.666   3.953  31.614  1.00 98.03           C  
ATOM   2877  C   PRO A 370      -7.932   5.463  31.529  1.00 98.03           C  
ATOM   2878  CB  PRO A 370      -8.906   3.120  31.271  1.00 98.03           C  
ATOM   2879  O   PRO A 370      -8.279   6.090  32.537  1.00 98.03           O  
ATOM   2880  CG  PRO A 370      -9.557   2.871  32.631  1.00 98.03           C  
ATOM   2881  CD  PRO A 370      -8.365   2.779  33.582  1.00 98.03           C  
ATOM   2882  N   SER A 371      -7.751   6.046  30.342  1.00 98.31           N  
ATOM   2883  CA  SER A 371      -8.202   7.410  30.042  1.00 98.31           C  
ATOM   2884  C   SER A 371      -9.715   7.555  30.257  1.00 98.31           C  
ATOM   2885  CB  SER A 371      -7.828   7.790  28.604  1.00 98.31           C  
ATOM   2886  O   SER A 371     -10.436   6.563  30.416  1.00 98.31           O  
ATOM   2887  OG  SER A 371      -8.584   7.020  27.701  1.00 98.31           O  
ATOM   2888  N   ARG A 372     -10.214   8.797  30.282  1.00 98.26           N  
ATOM   2889  CA  ARG A 372     -11.660   9.046  30.382  1.00 98.26           C  
ATOM   2890  C   ARG A 372     -12.379   8.419  29.188  1.00 98.26           C  
ATOM   2891  CB  ARG A 372     -11.908  10.561  30.441  1.00 98.26           C  
ATOM   2892  O   ARG A 372     -13.431   7.808  29.353  1.00 98.26           O  
ATOM   2893  CG  ARG A 372     -13.406  10.864  30.546  1.00 98.26           C  
ATOM   2894  CD  ARG A 372     -13.708  12.356  30.454  1.00 98.26           C  
ATOM   2895  NE  ARG A 372     -15.161  12.544  30.297  1.00 98.26           N  
ATOM   2896  NH1 ARG A 372     -15.208  12.704  27.991  1.00 98.26           N  
ATOM   2897  NH2 ARG A 372     -17.111  12.728  29.155  1.00 98.26           N  
ATOM   2898  CZ  ARG A 372     -15.810  12.666  29.151  1.00 98.26           C  
ATOM   2899  N   GLU A 373     -11.776   8.563  28.019  1.00 98.39           N  
ATOM   2900  CA  GLU A 373     -12.241   8.073  26.735  1.00 98.39           C  
ATOM   2901  C   GLU A 373     -12.312   6.544  26.762  1.00 98.39           C  
ATOM   2902  CB  GLU A 373     -11.306   8.596  25.628  1.00 98.39           C  
ATOM   2903  O   GLU A 373     -13.403   5.992  26.663  1.00 98.39           O  
ATOM   2904  CG  GLU A 373     -11.274  10.134  25.475  1.00 98.39           C  
ATOM   2905  CD  GLU A 373     -10.618  10.896  26.648  1.00 98.39           C  
ATOM   2906  OE1 GLU A 373     -11.070  12.024  26.947  1.00 98.39           O  
ATOM   2907  OE2 GLU A 373      -9.755  10.319  27.358  1.00 98.39           O  
ATOM   2908  N   ALA A 374     -11.202   5.848  27.034  1.00 98.36           N  
ATOM   2909  CA  ALA A 374     -11.188   4.385  27.114  1.00 98.36           C  
ATOM   2910  C   ALA A 374     -12.118   3.841  28.204  1.00 98.36           C  
ATOM   2911  CB  ALA A 374      -9.756   3.894  27.331  1.00 98.36           C  
ATOM   2912  O   ALA A 374     -12.779   2.827  27.992  1.00 98.36           O  
ATOM   2913  N   ALA A 375     -12.217   4.508  29.358  1.00 98.66           N  
ATOM   2914  CA  ALA A 375     -13.169   4.107  30.388  1.00 98.66           C  
ATOM   2915  C   ALA A 375     -14.620   4.215  29.897  1.00 98.66           C  
ATOM   2916  CB  ALA A 375     -12.947   4.946  31.647  1.00 98.66           C  
ATOM   2917  O   ALA A 375     -15.421   3.317  30.149  1.00 98.66           O  
ATOM   2918  N   GLY A 376     -14.940   5.292  29.179  1.00 98.57           N  
ATOM   2919  CA  GLY A 376     -16.241   5.517  28.566  1.00 98.57           C  
ATOM   2920  C   GLY A 376     -16.598   4.469  27.518  1.00 98.57           C  
ATOM   2921  O   GLY A 376     -17.671   3.872  27.601  1.00 98.57           O  
ATOM   2922  N   LEU A 377     -15.670   4.193  26.598  1.00 98.68           N  
ATOM   2923  CA  LEU A 377     -15.817   3.172  25.557  1.00 98.68           C  
ATOM   2924  C   LEU A 377     -16.087   1.789  26.161  1.00 98.68           C  
ATOM   2925  CB  LEU A 377     -14.543   3.121  24.695  1.00 98.68           C  
ATOM   2926  O   LEU A 377     -17.089   1.155  25.840  1.00 98.68           O  
ATOM   2927  CG  LEU A 377     -14.205   4.379  23.880  1.00 98.68           C  
ATOM   2928  CD1 LEU A 377     -12.922   4.103  23.106  1.00 98.68           C  
ATOM   2929  CD2 LEU A 377     -15.310   4.799  22.922  1.00 98.68           C  
ATOM   2930  N   LEU A 378     -15.232   1.349  27.092  1.00 98.76           N  
ATOM   2931  CA  LEU A 378     -15.387   0.057  27.765  1.00 98.76           C  
ATOM   2932  C   LEU A 378     -16.707  -0.020  28.541  1.00 98.76           C  
ATOM   2933  CB  LEU A 378     -14.210  -0.168  28.729  1.00 98.76           C  
ATOM   2934  O   LEU A 378     -17.354  -1.061  28.560  1.00 98.76           O  
ATOM   2935  CG  LEU A 378     -12.839  -0.372  28.066  1.00 98.76           C  
ATOM   2936  CD1 LEU A 378     -11.763  -0.404  29.158  1.00 98.76           C  
ATOM   2937  CD2 LEU A 378     -12.777  -1.677  27.282  1.00 98.76           C  
ATOM   2938  N   CYS A 379     -17.124   1.074  29.187  1.00 98.44           N  
ATOM   2939  CA  CYS A 379     -18.398   1.123  29.897  1.00 98.44           C  
ATOM   2940  C   CYS A 379     -19.586   0.960  28.938  1.00 98.44           C  
ATOM   2941  CB  CYS A 379     -18.480   2.439  30.678  1.00 98.44           C  
ATOM   2942  O   CYS A 379     -20.475   0.157  29.214  1.00 98.44           O  
ATOM   2943  SG  CYS A 379     -19.888   2.379  31.817  1.00 98.44           S  
ATOM   2944  N   GLY A 380     -19.583   1.679  27.810  1.00 97.71           N  
ATOM   2945  CA  GLY A 380     -20.631   1.590  26.792  1.00 97.71           C  
ATOM   2946  C   GLY A 380     -20.746   0.196  26.179  1.00 97.71           C  
ATOM   2947  O   GLY A 380     -21.849  -0.337  26.090  1.00 97.71           O  
ATOM   2948  N   ALA A 381     -19.616  -0.436  25.862  1.00 97.59           N  
ATOM   2949  CA  ALA A 381     -19.582  -1.813  25.377  1.00 97.59           C  
ATOM   2950  C   ALA A 381     -20.141  -2.827  26.385  1.00 97.59           C  
ATOM   2951  CB  ALA A 381     -18.142  -2.136  25.022  1.00 97.59           C  
ATOM   2952  O   ALA A 381     -21.007  -3.622  26.035  1.00 97.59           O  
ATOM   2953  N   ILE A 382     -19.742  -2.744  27.663  1.00 98.23           N  
ATOM   2954  CA  ILE A 382     -20.298  -3.628  28.700  1.00 98.23           C  
ATOM   2955  C   ILE A 382     -21.812  -3.424  28.826  1.00 98.23           C  
ATOM   2956  CB  ILE A 382     -19.602  -3.417  30.064  1.00 98.23           C  
ATOM   2957  O   ILE A 382     -22.554  -4.393  28.974  1.00 98.23           O  
ATOM   2958  CG1 ILE A 382     -18.115  -3.823  29.994  1.00 98.23           C  
ATOM   2959  CG2 ILE A 382     -20.300  -4.245  31.165  1.00 98.23           C  
ATOM   2960  CD1 ILE A 382     -17.287  -3.306  31.180  1.00 98.23           C  
ATOM   2961  N   ILE A 383     -22.292  -2.177  28.785  1.00 95.96           N  
ATOM   2962  CA  ILE A 383     -23.731  -1.882  28.830  1.00 95.96           C  
ATOM   2963  C   ILE A 383     -24.447  -2.510  27.631  1.00 95.96           C  
ATOM   2964  CB  ILE A 383     -23.973  -0.359  28.914  1.00 95.96           C  
ATOM   2965  O   ILE A 383     -25.521  -3.078  27.833  1.00 95.96           O  
ATOM   2966  CG1 ILE A 383     -23.550   0.167  30.305  1.00 95.96           C  
ATOM   2967  CG2 ILE A 383     -25.447   0.015  28.671  1.00 95.96           C  
ATOM   2968  CD1 ILE A 383     -23.447   1.695  30.382  1.00 95.96           C  
ATOM   2969  N   SER A 384     -23.862  -2.420  26.433  1.00 92.87           N  
ATOM   2970  CA  SER A 384     -24.412  -2.978  25.195  1.00 92.87           C  
ATOM   2971  C   SER A 384     -24.608  -4.494  25.299  1.00 92.87           C  
ATOM   2972  CB  SER A 384     -23.526  -2.599  24.005  1.00 92.87           C  
ATOM   2973  O   SER A 384     -25.750  -4.959  25.340  1.00 92.87           O  
ATOM   2974  OG  SER A 384     -24.096  -3.117  22.828  1.00 92.87           O  
ATOM   2975  N   ASP A 385     -23.532  -5.258  25.496  1.00 91.59           N  
ATOM   2976  CA  ASP A 385     -23.590  -6.728  25.508  1.00 91.59           C  
ATOM   2977  C   ASP A 385     -24.372  -7.294  26.691  1.00 91.59           C  
ATOM   2978  CB  ASP A 385     -22.182  -7.295  25.635  1.00 91.59           C  
ATOM   2979  O   ASP A 385     -25.065  -8.314  26.594  1.00 91.59           O  
ATOM   2980  CG  ASP A 385     -21.333  -7.190  24.384  1.00 91.59           C  
ATOM   2981  OD1 ASP A 385     -21.827  -6.654  23.367  1.00 91.59           O  
ATOM   2982  OD2 ASP A 385     -20.185  -7.644  24.526  1.00 91.59           O  
ATOM   2983  N   THR A 386     -24.272  -6.636  27.851  1.00 91.83           N  
ATOM   2984  CA  THR A 386     -24.988  -7.088  29.047  1.00 91.83           C  
ATOM   2985  C   THR A 386     -26.426  -6.597  29.099  1.00 91.83           C  
ATOM   2986  CB  THR A 386     -24.270  -6.778  30.363  1.00 91.83           C  
ATOM   2987  O   THR A 386     -27.139  -6.963  30.035  1.00 91.83           O  
ATOM   2988  CG2 THR A 386     -22.844  -7.319  30.389  1.00 91.83           C  
ATOM   2989  OG1 THR A 386     -24.274  -5.402  30.656  1.00 91.83           O  
ATOM   2990  N   LEU A 387     -26.872  -5.793  28.127  1.00 88.34           N  
ATOM   2991  CA  LEU A 387     -28.195  -5.166  28.104  1.00 88.34           C  
ATOM   2992  C   LEU A 387     -28.501  -4.445  29.425  1.00 88.34           C  
ATOM   2993  CB  LEU A 387     -29.262  -6.203  27.711  1.00 88.34           C  
ATOM   2994  O   LEU A 387     -29.536  -4.680  30.052  1.00 88.34           O  
ATOM   2995  CG  LEU A 387     -29.063  -6.812  26.313  1.00 88.34           C  
ATOM   2996  CD1 LEU A 387     -30.035  -7.984  26.163  1.00 88.34           C  
ATOM   2997  CD2 LEU A 387     -29.328  -5.787  25.209  1.00 88.34           C  
ATOM   2998  N   LEU A 388     -27.552  -3.626  29.891  1.00 90.90           N  
ATOM   2999  CA  LEU A 388     -27.574  -3.010  31.223  1.00 90.90           C  
ATOM   3000  C   LEU A 388     -27.839  -4.059  32.325  1.00 90.90           C  
ATOM   3001  CB  LEU A 388     -28.559  -1.824  31.210  1.00 90.90           C  
ATOM   3002  O   LEU A 388     -28.779  -3.959  33.115  1.00 90.90           O  
ATOM   3003  CG  LEU A 388     -28.563  -0.943  32.474  1.00 90.90           C  
ATOM   3004  CD1 LEU A 388     -27.234  -0.214  32.686  1.00 90.90           C  
ATOM   3005  CD2 LEU A 388     -29.688   0.085  32.351  1.00 90.90           C  
ATOM   3006  N   PHE A 389     -27.002  -5.096  32.352  1.00 92.56           N  
ATOM   3007  CA  PHE A 389     -27.031  -6.202  33.319  1.00 92.56           C  
ATOM   3008  C   PHE A 389     -28.254  -7.133  33.269  1.00 92.56           C  
ATOM   3009  CB  PHE A 389     -26.779  -5.683  34.747  1.00 92.56           C  
ATOM   3010  O   PHE A 389     -28.393  -7.995  34.138  1.00 92.56           O  
ATOM   3011  CG  PHE A 389     -25.806  -4.525  34.862  1.00 92.56           C  
ATOM   3012  CD1 PHE A 389     -24.528  -4.612  34.279  1.00 92.56           C  
ATOM   3013  CD2 PHE A 389     -26.199  -3.339  35.512  1.00 92.56           C  
ATOM   3014  CE1 PHE A 389     -23.641  -3.527  34.361  1.00 92.56           C  
ATOM   3015  CE2 PHE A 389     -25.311  -2.254  35.598  1.00 92.56           C  
ATOM   3016  CZ  PHE A 389     -24.030  -2.353  35.029  1.00 92.56           C  
ATOM   3017  N   LYS A 390     -29.136  -6.988  32.275  1.00 86.38           N  
ATOM   3018  CA  LYS A 390     -30.301  -7.870  32.084  1.00 86.38           C  
ATOM   3019  C   LYS A 390     -29.978  -9.133  31.287  1.00 86.38           C  
ATOM   3020  CB  LYS A 390     -31.434  -7.096  31.405  1.00 86.38           C  
ATOM   3021  O   LYS A 390     -30.756 -10.085  31.306  1.00 86.38           O  
ATOM   3022  CG  LYS A 390     -31.943  -5.923  32.254  1.00 86.38           C  
ATOM   3023  CD  LYS A 390     -33.141  -5.288  31.547  1.00 86.38           C  
ATOM   3024  CE  LYS A 390     -33.776  -4.203  32.415  1.00 86.38           C  
ATOM   3025  NZ  LYS A 390     -35.041  -3.735  31.799  1.00 86.38           N  
ATOM   3026  N   SER A 391     -28.850  -9.155  30.580  1.00 81.29           N  
ATOM   3027  CA  SER A 391     -28.409 -10.322  29.821  1.00 81.29           C  
ATOM   3028  C   SER A 391     -28.147 -11.514  30.751  1.00 81.29           C  
ATOM   3029  CB  SER A 391     -27.142 -10.011  29.025  1.00 81.29           C  
ATOM   3030  O   SER A 391     -27.507 -11.348  31.794  1.00 81.29           O  
ATOM   3031  OG  SER A 391     -26.730 -11.174  28.339  1.00 81.29           O  
ATOM   3032  N   PRO A 392     -28.555 -12.740  30.374  1.00 80.41           N  
ATOM   3033  CA  PRO A 392     -28.271 -13.943  31.155  1.00 80.41           C  
ATOM   3034  C   PRO A 392     -26.772 -14.264  31.262  1.00 80.41           C  
ATOM   3035  CB  PRO A 392     -29.023 -15.065  30.433  1.00 80.41           C  
ATOM   3036  O   PRO A 392     -26.388 -15.061  32.116  1.00 80.41           O  
ATOM   3037  CG  PRO A 392     -29.074 -14.585  28.983  1.00 80.41           C  
ATOM   3038  CD  PRO A 392     -29.257 -13.081  29.144  1.00 80.41           C  
ATOM   3039  N   THR A 393     -25.929 -13.680  30.404  1.00 86.34           N  
ATOM   3040  CA  THR A 393     -24.466 -13.831  30.454  1.00 86.34           C  
ATOM   3041  C   THR A 393     -23.792 -12.795  31.353  1.00 86.34           C  
ATOM   3042  CB  THR A 393     -23.850 -13.771  29.048  1.00 86.34           C  
ATOM   3043  O   THR A 393     -22.591 -12.895  31.593  1.00 86.34           O  
ATOM   3044  CG2 THR A 393     -24.373 -14.898  28.155  1.00 86.34           C  
ATOM   3045  OG1 THR A 393     -24.182 -12.552  28.427  1.00 86.34           O  
ATOM   3046  N   CYS A 394     -24.537 -11.817  31.883  1.00 91.95           N  
ATOM   3047  CA  CYS A 394     -23.983 -10.809  32.777  1.00 91.95           C  
ATOM   3048  C   CYS A 394     -23.519 -11.439  34.096  1.00 91.95           C  
ATOM   3049  CB  CYS A 394     -25.017  -9.706  33.029  1.00 91.95           C  
ATOM   3050  O   CYS A 394     -24.257 -12.155  34.774  1.00 91.95           O  
ATOM   3051  SG  CYS A 394     -24.254  -8.397  34.036  1.00 91.95           S  
ATOM   3052  N   THR A 395     -22.307 -11.095  34.517  1.00 96.73           N  
ATOM   3053  CA  THR A 395     -21.710 -11.553  35.771  1.00 96.73           C  
ATOM   3054  C   THR A 395     -21.571 -10.404  36.779  1.00 96.73           C  
ATOM   3055  CB  THR A 395     -20.348 -12.218  35.530  1.00 96.73           C  
ATOM   3056  O   THR A 395     -21.560  -9.226  36.409  1.00 96.73           O  
ATOM   3057  CG2 THR A 395     -20.349 -13.231  34.388  1.00 96.73           C  
ATOM   3058  OG1 THR A 395     -19.375 -11.230  35.297  1.00 96.73           O  
ATOM   3059  N   PRO A 396     -21.368 -10.699  38.078  1.00 97.59           N  
ATOM   3060  CA  PRO A 396     -21.037  -9.669  39.064  1.00 97.59           C  
ATOM   3061  C   PRO A 396     -19.756  -8.883  38.737  1.00 97.59           C  
ATOM   3062  CB  PRO A 396     -20.890 -10.423  40.390  1.00 97.59           C  
ATOM   3063  O   PRO A 396     -19.590  -7.755  39.209  1.00 97.59           O  
ATOM   3064  CG  PRO A 396     -21.763 -11.663  40.200  1.00 97.59           C  
ATOM   3065  CD  PRO A 396     -21.565 -11.989  38.724  1.00 97.59           C  
ATOM   3066  N   GLN A 397     -18.836  -9.464  37.954  1.00 97.46           N  
ATOM   3067  CA  GLN A 397     -17.622  -8.768  37.525  1.00 97.46           C  
ATOM   3068  C   GLN A 397     -17.937  -7.681  36.496  1.00 97.46           C  
ATOM   3069  CB  GLN A 397     -16.579  -9.743  36.961  1.00 97.46           C  
ATOM   3070  O   GLN A 397     -17.379  -6.592  36.619  1.00 97.46           O  
ATOM   3071  CG  GLN A 397     -16.020 -10.709  38.016  1.00 97.46           C  
ATOM   3072  CD  GLN A 397     -14.853 -11.548  37.490  1.00 97.46           C  
ATOM   3073  NE2 GLN A 397     -14.740 -12.791  37.900  1.00 97.46           N  
ATOM   3074  OE1 GLN A 397     -13.981 -11.100  36.760  1.00 97.46           O  
ATOM   3075  N   ASP A 398     -18.863  -7.932  35.567  1.00 97.99           N  
ATOM   3076  CA  ASP A 398     -19.313  -6.939  34.582  1.00 97.99           C  
ATOM   3077  C   ASP A 398     -19.925  -5.724  35.288  1.00 97.99           C  
ATOM   3078  CB  ASP A 398     -20.325  -7.563  33.610  1.00 97.99           C  
ATOM   3079  O   ASP A 398     -19.500  -4.592  35.068  1.00 97.99           O  
ATOM   3080  CG  ASP A 398     -19.750  -8.782  32.895  1.00 97.99           C  
ATOM   3081  OD1 ASP A 398     -18.788  -8.628  32.121  1.00 97.99           O  
ATOM   3082  OD2 ASP A 398     -20.193  -9.909  33.204  1.00 97.99           O  
ATOM   3083  N   VAL A 399     -20.826  -5.957  36.252  1.00 98.04           N  
ATOM   3084  CA  VAL A 399     -21.442  -4.890  37.065  1.00 98.04           C  
ATOM   3085  C   VAL A 399     -20.382  -4.075  37.810  1.00 98.04           C  
ATOM   3086  CB  VAL A 399     -22.446  -5.474  38.081  1.00 98.04           C  
ATOM   3087  O   VAL A 399     -20.426  -2.842  37.835  1.00 98.04           O  
ATOM   3088  CG1 VAL A 399     -23.141  -4.364  38.887  1.00 98.04           C  
ATOM   3089  CG2 VAL A 399     -23.541  -6.309  37.411  1.00 98.04           C  
ATOM   3090  N   LYS A 400     -19.408  -4.754  38.430  1.00 98.04           N  
ATOM   3091  CA  LYS A 400     -18.328  -4.100  39.179  1.00 98.04           C  
ATOM   3092  C   LYS A 400     -17.443  -3.250  38.265  1.00 98.04           C  
ATOM   3093  CB  LYS A 400     -17.517  -5.167  39.927  1.00 98.04           C  
ATOM   3094  O   LYS A 400     -17.116  -2.122  38.635  1.00 98.04           O  
ATOM   3095  CG  LYS A 400     -16.375  -4.560  40.757  1.00 98.04           C  
ATOM   3096  CD  LYS A 400     -15.566  -5.663  41.444  1.00 98.04           C  
ATOM   3097  CE  LYS A 400     -14.383  -5.048  42.200  1.00 98.04           C  
ATOM   3098  NZ  LYS A 400     -13.547  -6.097  42.837  1.00 98.04           N  
ATOM   3099  N   MET A 401     -17.031  -3.786  37.116  1.00 98.15           N  
ATOM   3100  CA  MET A 401     -16.164  -3.072  36.177  1.00 98.15           C  
ATOM   3101  C   MET A 401     -16.904  -1.916  35.515  1.00 98.15           C  
ATOM   3102  CB  MET A 401     -15.558  -4.021  35.132  1.00 98.15           C  
ATOM   3103  O   MET A 401     -16.379  -0.808  35.537  1.00 98.15           O  
ATOM   3104  CG  MET A 401     -14.531  -4.975  35.755  1.00 98.15           C  
ATOM   3105  SD  MET A 401     -13.153  -4.163  36.628  1.00 98.15           S  
ATOM   3106  CE  MET A 401     -13.027  -5.267  38.051  1.00 98.15           C  
ATOM   3107  N   CYS A 402     -18.136  -2.123  35.045  1.00 98.24           N  
ATOM   3108  CA  CYS A 402     -18.974  -1.076  34.461  1.00 98.24           C  
ATOM   3109  C   CYS A 402     -19.119   0.123  35.410  1.00 98.24           C  
ATOM   3110  CB  CYS A 402     -20.332  -1.691  34.105  1.00 98.24           C  
ATOM   3111  O   CYS A 402     -18.802   1.247  35.033  1.00 98.24           O  
ATOM   3112  SG  CYS A 402     -21.418  -0.437  33.374  1.00 98.24           S  
ATOM   3113  N   ARG A 403     -19.472  -0.103  36.684  1.00 98.16           N  
ATOM   3114  CA  ARG A 403     -19.582   0.985  37.677  1.00 98.16           C  
ATOM   3115  C   ARG A 403     -18.264   1.723  37.905  1.00 98.16           C  
ATOM   3116  CB  ARG A 403     -20.111   0.434  39.004  1.00 98.16           C  
ATOM   3117  O   ARG A 403     -18.251   2.947  37.984  1.00 98.16           O  
ATOM   3118  CG  ARG A 403     -21.602   0.100  38.903  1.00 98.16           C  
ATOM   3119  CD  ARG A 403     -22.084  -0.487  40.228  1.00 98.16           C  
ATOM   3120  NE  ARG A 403     -23.523  -0.786  40.171  1.00 98.16           N  
ATOM   3121  NH1 ARG A 403     -23.631  -2.149  42.013  1.00 98.16           N  
ATOM   3122  NH2 ARG A 403     -25.468  -1.776  40.789  1.00 98.16           N  
ATOM   3123  CZ  ARG A 403     -24.199  -1.568  40.990  1.00 98.16           C  
ATOM   3124  N   LYS A 404     -17.152   0.989  37.990  1.00 98.05           N  
ATOM   3125  CA  LYS A 404     -15.821   1.582  38.178  1.00 98.05           C  
ATOM   3126  C   LYS A 404     -15.383   2.406  36.963  1.00 98.05           C  
ATOM   3127  CB  LYS A 404     -14.833   0.455  38.498  1.00 98.05           C  
ATOM   3128  O   LYS A 404     -14.767   3.454  37.123  1.00 98.05           O  
ATOM   3129  CG  LYS A 404     -13.474   1.013  38.925  1.00 98.05           C  
ATOM   3130  CD  LYS A 404     -12.530  -0.125  39.314  1.00 98.05           C  
ATOM   3131  CE  LYS A 404     -11.200   0.485  39.758  1.00 98.05           C  
ATOM   3132  NZ  LYS A 404     -10.142  -0.546  39.862  1.00 98.05           N  
ATOM   3133  N   LEU A 405     -15.687   1.940  35.754  1.00 98.57           N  
ATOM   3134  CA  LEU A 405     -15.408   2.655  34.510  1.00 98.57           C  
ATOM   3135  C   LEU A 405     -16.295   3.894  34.372  1.00 98.57           C  
ATOM   3136  CB  LEU A 405     -15.636   1.709  33.326  1.00 98.57           C  
ATOM   3137  O   LEU A 405     -15.792   4.954  34.015  1.00 98.57           O  
ATOM   3138  CG  LEU A 405     -14.631   0.553  33.218  1.00 98.57           C  
ATOM   3139  CD1 LEU A 405     -15.227  -0.485  32.276  1.00 98.57           C  
ATOM   3140  CD2 LEU A 405     -13.269   1.000  32.689  1.00 98.57           C  
ATOM   3141  N   ALA A 406     -17.576   3.790  34.728  1.00 98.32           N  
ATOM   3142  CA  ALA A 406     -18.518   4.902  34.702  1.00 98.32           C  
ATOM   3143  C   ALA A 406     -18.078   6.066  35.601  1.00 98.32           C  
ATOM   3144  CB  ALA A 406     -19.889   4.370  35.115  1.00 98.32           C  
ATOM   3145  O   ALA A 406     -18.158   7.224  35.191  1.00 98.32           O  
ATOM   3146  N   GLU A 407     -17.529   5.762  36.782  1.00 98.12           N  
ATOM   3147  CA  GLU A 407     -16.929   6.762  37.673  1.00 98.12           C  
ATOM   3148  C   GLU A 407     -15.742   7.485  37.011  1.00 98.12           C  
ATOM   3149  CB  GLU A 407     -16.494   6.067  38.975  1.00 98.12           C  
ATOM   3150  O   GLU A 407     -15.623   8.704  37.111  1.00 98.12           O  
ATOM   3151  CG  GLU A 407     -16.033   7.060  40.054  1.00 98.12           C  
ATOM   3152  CD  GLU A 407     -15.465   6.380  41.313  1.00 98.12           C  
ATOM   3153  OE1 GLU A 407     -14.877   7.116  42.138  1.00 98.12           O  
ATOM   3154  OE2 GLU A 407     -15.565   5.136  41.438  1.00 98.12           O  
ATOM   3155  N   ILE A 408     -14.876   6.758  36.293  1.00 98.13           N  
ATOM   3156  CA  ILE A 408     -13.725   7.345  35.584  1.00 98.13           C  
ATOM   3157  C   ILE A 408     -14.182   8.180  34.379  1.00 98.13           C  
ATOM   3158  CB  ILE A 408     -12.722   6.244  35.161  1.00 98.13           C  
ATOM   3159  O   ILE A 408     -13.631   9.253  34.137  1.00 98.13           O  
ATOM   3160  CG1 ILE A 408     -12.156   5.500  36.393  1.00 98.13           C  
ATOM   3161  CG2 ILE A 408     -11.561   6.838  34.334  1.00 98.13           C  
ATOM   3162  CD1 ILE A 408     -11.407   4.209  36.040  1.00 98.13           C  
ATOM   3163  N   ALA A 409     -15.181   7.700  33.640  1.00 97.81           N  
ATOM   3164  CA  ALA A 409     -15.739   8.362  32.465  1.00 97.81           C  
ATOM   3165  C   ALA A 409     -16.591   9.600  32.820  1.00 97.81           C  
ATOM   3166  CB  ALA A 409     -16.552   7.313  31.705  1.00 97.81           C  
ATOM   3167  O   ALA A 409     -16.781  10.491  31.984  1.00 97.81           O  
ATOM   3168  N   GLY A 410     -17.095   9.665  34.058  1.00 97.41           N  
ATOM   3169  CA  GLY A 410     -17.993  10.715  34.534  1.00 97.41           C  
ATOM   3170  C   GLY A 410     -19.418  10.568  33.996  1.00 97.41           C  
ATOM   3171  O   GLY A 410     -20.034  11.566  33.631  1.00 97.41           O  
ATOM   3172  N   ILE A 411     -19.927   9.334  33.907  1.00 97.00           N  
ATOM   3173  CA  ILE A 411     -21.276   9.032  33.401  1.00 97.00           C  
ATOM   3174  C   ILE A 411     -22.104   8.259  34.432  1.00 97.00           C  
ATOM   3175  CB  ILE A 411     -21.236   8.296  32.041  1.00 97.00           C  
ATOM   3176  O   ILE A 411     -21.565   7.576  35.301  1.00 97.00           O  
ATOM   3177  CG1 ILE A 411     -20.709   6.852  32.187  1.00 97.00           C  
ATOM   3178  CG2 ILE A 411     -20.449   9.115  31.004  1.00 97.00           C  
ATOM   3179  CD1 ILE A 411     -20.636   6.063  30.878  1.00 97.00           C  
ATOM   3180  N   VAL A 412     -23.428   8.327  34.298  1.00 97.14           N  
ATOM   3181  CA  VAL A 412     -24.367   7.460  35.024  1.00 97.14           C  
ATOM   3182  C   VAL A 412     -24.781   6.326  34.079  1.00 97.14           C  
ATOM   3183  CB  VAL A 412     -25.587   8.256  35.522  1.00 97.14           C  
ATOM   3184  O   VAL A 412     -25.401   6.637  33.058  1.00 97.14           O  
ATOM   3185  CG1 VAL A 412     -26.581   7.353  36.261  1.00 97.14           C  
ATOM   3186  CG2 VAL A 412     -25.156   9.373  36.484  1.00 97.14           C  
ATOM   3187  N   PRO A 413     -24.453   5.048  34.371  1.00 93.90           N  
ATOM   3188  CA  PRO A 413     -24.696   3.924  33.464  1.00 93.90           C  
ATOM   3189  C   PRO A 413     -26.130   3.840  32.951  1.00 93.90           C  
ATOM   3190  CB  PRO A 413     -24.345   2.662  34.259  1.00 93.90           C  
ATOM   3191  O   PRO A 413     -26.340   3.654  31.762  1.00 93.90           O  
ATOM   3192  CG  PRO A 413     -23.263   3.158  35.206  1.00 93.90           C  
ATOM   3193  CD  PRO A 413     -23.721   4.576  35.542  1.00 93.90           C  
ATOM   3194  N   GLU A 414     -27.119   4.033  33.820  1.00 92.96           N  
ATOM   3195  CA  GLU A 414     -28.536   3.907  33.479  1.00 92.96           C  
ATOM   3196  C   GLU A 414     -29.000   5.016  32.522  1.00 92.96           C  
ATOM   3197  CB  GLU A 414     -29.378   3.928  34.769  1.00 92.96           C  
ATOM   3198  O   GLU A 414     -29.708   4.749  31.550  1.00 92.96           O  
ATOM   3199  CG  GLU A 414     -29.126   2.756  35.744  1.00 92.96           C  
ATOM   3200  CD  GLU A 414     -27.838   2.839  36.592  1.00 92.96           C  
ATOM   3201  OE1 GLU A 414     -27.528   1.835  37.277  1.00 92.96           O  
ATOM   3202  OE2 GLU A 414     -27.153   3.890  36.564  1.00 92.96           O  
ATOM   3203  N   THR A 415     -28.572   6.261  32.763  1.00 93.28           N  
ATOM   3204  CA  THR A 415     -28.870   7.399  31.878  1.00 93.28           C  
ATOM   3205  C   THR A 415     -28.180   7.226  30.531  1.00 93.28           C  
ATOM   3206  CB  THR A 415     -28.422   8.727  32.505  1.00 93.28           C  
ATOM   3207  O   THR A 415     -28.807   7.406  29.490  1.00 93.28           O  
ATOM   3208  CG2 THR A 415     -28.846   9.946  31.686  1.00 93.28           C  
ATOM   3209  OG1 THR A 415     -28.995   8.884  33.783  1.00 93.28           O  
ATOM   3210  N   PHE A 416     -26.901   6.843  30.550  1.00 94.65           N  
ATOM   3211  CA  PHE A 416     -26.117   6.624  29.340  1.00 94.65           C  
ATOM   3212  C   PHE A 416     -26.688   5.475  28.502  1.00 94.65           C  
ATOM   3213  CB  PHE A 416     -24.659   6.372  29.735  1.00 94.65           C  
ATOM   3214  O   PHE A 416     -26.888   5.641  27.304  1.00 94.65           O  
ATOM   3215  CG  PHE A 416     -23.756   6.194  28.535  1.00 94.65           C  
ATOM   3216  CD1 PHE A 416     -23.414   4.902  28.092  1.00 94.65           C  
ATOM   3217  CD2 PHE A 416     -23.308   7.320  27.820  1.00 94.65           C  
ATOM   3218  CE1 PHE A 416     -22.625   4.740  26.942  1.00 94.65           C  
ATOM   3219  CE2 PHE A 416     -22.510   7.151  26.676  1.00 94.65           C  
ATOM   3220  CZ  PHE A 416     -22.167   5.864  26.237  1.00 94.65           C  
ATOM   3221  N   ALA A 417     -27.041   4.352  29.134  1.00 91.50           N  
ATOM   3222  CA  ALA A 417     -27.655   3.200  28.480  1.00 91.50           C  
ATOM   3223  C   ALA A 417     -28.938   3.580  27.740  1.00 91.50           C  
ATOM   3224  CB  ALA A 417     -27.969   2.149  29.549  1.00 91.50           C  
ATOM   3225  O   ALA A 417     -29.137   3.184  26.595  1.00 91.50           O  
ATOM   3226  N   LYS A 418     -29.801   4.384  28.374  1.00 87.54           N  
ATOM   3227  CA  LYS A 418     -31.054   4.822  27.758  1.00 87.54           C  
ATOM   3228  C   LYS A 418     -30.812   5.629  26.480  1.00 87.54           C  
ATOM   3229  CB  LYS A 418     -31.867   5.613  28.786  1.00 87.54           C  
ATOM   3230  O   LYS A 418     -31.463   5.378  25.471  1.00 87.54           O  
ATOM   3231  CG  LYS A 418     -33.261   5.937  28.237  1.00 87.54           C  
ATOM   3232  CD  LYS A 418     -34.074   6.720  29.266  1.00 87.54           C  
ATOM   3233  CE  LYS A 418     -35.445   7.027  28.662  1.00 87.54           C  
ATOM   3234  NZ  LYS A 418     -36.286   7.803  29.601  1.00 87.54           N  
ATOM   3235  N   GLU A 419     -29.892   6.585  26.509  1.00 90.17           N  
ATOM   3236  CA  GLU A 419     -29.587   7.396  25.327  1.00 90.17           C  
ATOM   3237  C   GLU A 419     -28.868   6.576  24.243  1.00 90.17           C  
ATOM   3238  CB  GLU A 419     -28.772   8.625  25.739  1.00 90.17           C  
ATOM   3239  O   GLU A 419     -29.226   6.665  23.069  1.00 90.17           O  
ATOM   3240  CG  GLU A 419     -29.518   9.599  26.666  1.00 90.17           C  
ATOM   3241  CD  GLU A 419     -30.823  10.131  26.049  1.00 90.17           C  
ATOM   3242  OE1 GLU A 419     -31.883  10.026  26.714  1.00 90.17           O  
ATOM   3243  OE2 GLU A 419     -30.785  10.627  24.900  1.00 90.17           O  
ATOM   3244  N   MET A 420     -27.938   5.706  24.643  1.00 90.44           N  
ATOM   3245  CA  MET A 420     -27.196   4.807  23.757  1.00 90.44           C  
ATOM   3246  C   MET A 420     -28.118   3.845  23.005  1.00 90.44           C  
ATOM   3247  CB  MET A 420     -26.164   4.046  24.600  1.00 90.44           C  
ATOM   3248  O   MET A 420     -28.103   3.811  21.776  1.00 90.44           O  
ATOM   3249  CG  MET A 420     -25.283   3.106  23.779  1.00 90.44           C  
ATOM   3250  SD  MET A 420     -24.262   2.041  24.823  1.00 90.44           S  
ATOM   3251  CE  MET A 420     -25.444   0.700  25.117  1.00 90.44           C  
ATOM   3252  N   PHE A 421     -28.979   3.111  23.711  1.00 86.60           N  
ATOM   3253  CA  PHE A 421     -29.914   2.184  23.074  1.00 86.60           C  
ATOM   3254  C   PHE A 421     -30.968   2.912  22.233  1.00 86.60           C  
ATOM   3255  CB  PHE A 421     -30.611   1.353  24.146  1.00 86.60           C  
ATOM   3256  O   PHE A 421     -31.419   2.393  21.210  1.00 86.60           O  
ATOM   3257  CG  PHE A 421     -29.773   0.363  24.919  1.00 86.60           C  
ATOM   3258  CD1 PHE A 421     -28.898  -0.504  24.243  1.00 86.60           C  
ATOM   3259  CD2 PHE A 421     -29.922   0.255  26.316  1.00 86.60           C  
ATOM   3260  CE1 PHE A 421     -28.159  -1.455  24.961  1.00 86.60           C  
ATOM   3261  CE2 PHE A 421     -29.183  -0.699  27.035  1.00 86.60           C  
ATOM   3262  CZ  PHE A 421     -28.294  -1.547  26.355  1.00 86.60           C  
ATOM   3263  N   LYS A 422     -31.355   4.137  22.614  1.00 83.52           N  
ATOM   3264  CA  LYS A 422     -32.267   4.962  21.812  1.00 83.52           C  
ATOM   3265  C   LYS A 422     -31.609   5.382  20.501  1.00 83.52           C  
ATOM   3266  CB  LYS A 422     -32.716   6.170  22.638  1.00 83.52           C  
ATOM   3267  O   LYS A 422     -32.260   5.339  19.461  1.00 83.52           O  
ATOM   3268  CG  LYS A 422     -33.728   7.035  21.881  1.00 83.52           C  
ATOM   3269  CD  LYS A 422     -34.129   8.219  22.757  1.00 83.52           C  
ATOM   3270  CE  LYS A 422     -35.139   9.087  22.011  1.00 83.52           C  
ATOM   3271  NZ  LYS A 422     -35.500  10.257  22.842  1.00 83.52           N  
ATOM   3272  N   ALA A 423     -30.332   5.756  20.536  1.00 84.25           N  
ATOM   3273  CA  ALA A 423     -29.561   6.057  19.338  1.00 84.25           C  
ATOM   3274  C   ALA A 423     -29.364   4.805  18.467  1.00 84.25           C  
ATOM   3275  CB  ALA A 423     -28.232   6.692  19.758  1.00 84.25           C  
ATOM   3276  O   ALA A 423     -29.647   4.846  17.273  1.00 84.25           O  
ATOM   3277  N   GLY A 424     -28.980   3.673  19.066  1.00 80.53           N  
ATOM   3278  CA  GLY A 424     -28.762   2.405  18.363  1.00 80.53           C  
ATOM   3279  C   GLY A 424     -30.014   1.832  17.695  1.00 80.53           C  
ATOM   3280  O   GLY A 424     -29.938   1.254  16.610  1.00 80.53           O  
ATOM   3281  N   THR A 425     -31.180   2.038  18.312  1.00 75.50           N  
ATOM   3282  CA  THR A 425     -32.477   1.598  17.778  1.00 75.50           C  
ATOM   3283  C   THR A 425     -33.233   2.673  17.000  1.00 75.50           C  
ATOM   3284  CB  THR A 425     -33.379   1.009  18.858  1.00 75.50           C  
ATOM   3285  O   THR A 425     -34.367   2.441  16.572  1.00 75.50           O  
ATOM   3286  CG2 THR A 425     -32.788  -0.224  19.540  1.00 75.50           C  
ATOM   3287  OG1 THR A 425     -33.716   1.932  19.870  1.00 75.50           O  
ATOM   3288  N   SER A 426     -32.628   3.844  16.786  1.00 73.21           N  
ATOM   3289  CA  SER A 426     -33.259   4.931  16.047  1.00 73.21           C  
ATOM   3290  C   SER A 426     -33.573   4.489  14.616  1.00 73.21           C  
ATOM   3291  CB  SER A 426     -32.373   6.175  16.051  1.00 73.21           C  
ATOM   3292  O   SER A 426     -32.700   4.140  13.820  1.00 73.21           O  
ATOM   3293  OG  SER A 426     -32.996   7.223  15.323  1.00 73.21           O  
ATOM   3294  N   LEU A 427     -34.861   4.523  14.279  1.00 71.49           N  
ATOM   3295  CA  LEU A 427     -35.361   4.237  12.934  1.00 71.49           C  
ATOM   3296  C   LEU A 427     -35.397   5.501  12.060  1.00 71.49           C  
ATOM   3297  CB  LEU A 427     -36.728   3.536  13.050  1.00 71.49           C  
ATOM   3298  O   LEU A 427     -35.702   5.430  10.872  1.00 71.49           O  
ATOM   3299  CG  LEU A 427     -36.695   2.235  13.883  1.00 71.49           C  
ATOM   3300  CD1 LEU A 427     -38.094   1.660  14.042  1.00 71.49           C  
ATOM   3301  CD2 LEU A 427     -35.814   1.147  13.267  1.00 71.49           C  
ATOM   3302  N   LYS A 428     -35.063   6.667  12.632  1.00 69.14           N  
ATOM   3303  CA  LYS A 428     -35.066   7.951  11.923  1.00 69.14           C  
ATOM   3304  C   LYS A 428     -34.070   7.921  10.763  1.00 69.14           C  
ATOM   3305  CB  LYS A 428     -34.748   9.107  12.883  1.00 69.14           C  
ATOM   3306  O   LYS A 428     -32.888   7.669  10.968  1.00 69.14           O  
ATOM   3307  CG  LYS A 428     -35.850   9.308  13.932  1.00 69.14           C  
ATOM   3308  CD  LYS A 428     -35.562  10.541  14.794  1.00 69.14           C  
ATOM   3309  CE  LYS A 428     -36.707  10.729  15.792  1.00 69.14           C  
ATOM   3310  NZ  LYS A 428     -36.501  11.930  16.635  1.00 69.14           N  
ATOM   3311  N   GLY A 429     -34.561   8.209   9.558  1.00 71.19           N  
ATOM   3312  CA  GLY A 429     -33.770   8.246   8.325  1.00 71.19           C  
ATOM   3313  C   GLY A 429     -33.692   6.920   7.563  1.00 71.19           C  
ATOM   3314  O   GLY A 429     -33.272   6.941   6.411  1.00 71.19           O  
ATOM   3315  N   LYS A 430     -34.126   5.795   8.151  1.00 76.94           N  
ATOM   3316  CA  LYS A 430     -34.273   4.526   7.422  1.00 76.94           C  
ATOM   3317  C   LYS A 430     -35.603   4.502   6.675  1.00 76.94           C  
ATOM   3318  CB  LYS A 430     -34.168   3.321   8.366  1.00 76.94           C  
ATOM   3319  O   LYS A 430     -36.620   4.968   7.190  1.00 76.94           O  
ATOM   3320  CG  LYS A 430     -32.782   3.189   9.008  1.00 76.94           C  
ATOM   3321  CD  LYS A 430     -32.716   1.927   9.877  1.00 76.94           C  
ATOM   3322  CE  LYS A 430     -31.327   1.821  10.512  1.00 76.94           C  
ATOM   3323  NZ  LYS A 430     -31.239   0.695  11.473  1.00 76.94           N  
ATOM   3324  N   SER A 431     -35.606   3.927   5.482  1.00 83.83           N  
ATOM   3325  CA  SER A 431     -36.836   3.647   4.740  1.00 83.83           C  
ATOM   3326  C   SER A 431     -37.636   2.510   5.391  1.00 83.83           C  
ATOM   3327  CB  SER A 431     -36.506   3.323   3.280  1.00 83.83           C  
ATOM   3328  O   SER A 431     -37.075   1.634   6.052  1.00 83.83           O  
ATOM   3329  OG  SER A 431     -35.731   2.149   3.213  1.00 83.83           O  
ATOM   3330  N   ILE A 432     -38.955   2.480   5.171  1.00 86.50           N  
ATOM   3331  CA  ILE A 432     -39.837   1.377   5.605  1.00 86.50           C  
ATOM   3332  C   ILE A 432     -39.305   0.021   5.123  1.00 86.50           C  
ATOM   3333  CB  ILE A 432     -41.267   1.632   5.070  1.00 86.50           C  
ATOM   3334  O   ILE A 432     -39.320  -0.961   5.866  1.00 86.50           O  
ATOM   3335  CG1 ILE A 432     -41.921   2.862   5.736  1.00 86.50           C  
ATOM   3336  CG2 ILE A 432     -42.196   0.413   5.191  1.00 86.50           C  
ATOM   3337  CD1 ILE A 432     -42.217   2.734   7.234  1.00 86.50           C  
ATOM   3338  N   GLU A 433     -38.773  -0.013   3.901  1.00 86.75           N  
ATOM   3339  CA  GLU A 433     -38.186  -1.204   3.306  1.00 86.75           C  
ATOM   3340  C   GLU A 433     -36.939  -1.686   4.064  1.00 86.75           C  
ATOM   3341  CB  GLU A 433     -37.893  -0.909   1.827  1.00 86.75           C  
ATOM   3342  O   GLU A 433     -36.841  -2.872   4.384  1.00 86.75           O  
ATOM   3343  CG  GLU A 433     -37.304  -2.148   1.155  1.00 86.75           C  
ATOM   3344  CD  GLU A 433     -37.391  -2.150  -0.369  1.00 86.75           C  
ATOM   3345  OE1 GLU A 433     -37.536  -3.283  -0.886  1.00 86.75           O  
ATOM   3346  OE2 GLU A 433     -37.377  -1.062  -0.979  1.00 86.75           O  
ATOM   3347  N   GLU A 434     -36.010  -0.788   4.402  1.00 82.45           N  
ATOM   3348  CA  GLU A 434     -34.816  -1.126   5.190  1.00 82.45           C  
ATOM   3349  C   GLU A 434     -35.177  -1.594   6.601  1.00 82.45           C  
ATOM   3350  CB  GLU A 434     -33.901   0.096   5.310  1.00 82.45           C  
ATOM   3351  O   GLU A 434     -34.591  -2.553   7.102  1.00 82.45           O  
ATOM   3352  CG  GLU A 434     -33.161   0.417   4.003  1.00 82.45           C  
ATOM   3353  CD  GLU A 434     -32.562   1.829   4.026  1.00 82.45           C  
ATOM   3354  OE1 GLU A 434     -31.461   2.012   3.472  1.00 82.45           O  
ATOM   3355  OE2 GLU A 434     -33.243   2.729   4.576  1.00 82.45           O  
ATOM   3356  N   ILE A 435     -36.156  -0.941   7.238  1.00 85.00           N  
ATOM   3357  CA  ILE A 435     -36.606  -1.298   8.588  1.00 85.00           C  
ATOM   3358  C   ILE A 435     -37.197  -2.706   8.586  1.00 85.00           C  
ATOM   3359  CB  ILE A 435     -37.617  -0.263   9.132  1.00 85.00           C  
ATOM   3360  O   ILE A 435     -36.784  -3.552   9.378  1.00 85.00           O  
ATOM   3361  CG1 ILE A 435     -36.948   1.118   9.298  1.00 85.00           C  
ATOM   3362  CG2 ILE A 435     -38.195  -0.745  10.478  1.00 85.00           C  
ATOM   3363  CD1 ILE A 435     -37.943   2.262   9.534  1.00 85.00           C  
ATOM   3364  N   PHE A 436     -38.150  -2.972   7.691  1.00 88.70           N  
ATOM   3365  CA  PHE A 436     -38.837  -4.257   7.652  1.00 88.70           C  
ATOM   3366  C   PHE A 436     -37.891  -5.404   7.276  1.00 88.70           C  
ATOM   3367  CB  PHE A 436     -40.006  -4.162   6.667  1.00 88.70           C  
ATOM   3368  O   PHE A 436     -37.956  -6.485   7.862  1.00 88.70           O  
ATOM   3369  CG  PHE A 436     -40.822  -5.433   6.622  1.00 88.70           C  
ATOM   3370  CD1 PHE A 436     -40.487  -6.439   5.700  1.00 88.70           C  
ATOM   3371  CD2 PHE A 436     -41.856  -5.647   7.551  1.00 88.70           C  
ATOM   3372  CE1 PHE A 436     -41.196  -7.647   5.688  1.00 88.70           C  
ATOM   3373  CE2 PHE A 436     -42.550  -6.868   7.556  1.00 88.70           C  
ATOM   3374  CZ  PHE A 436     -42.224  -7.859   6.615  1.00 88.70           C  
ATOM   3375  N   ASN A 437     -36.998  -5.180   6.308  1.00 87.75           N  
ATOM   3376  CA  ASN A 437     -36.128  -6.234   5.789  1.00 87.75           C  
ATOM   3377  C   ASN A 437     -34.889  -6.513   6.633  1.00 87.75           C  
ATOM   3378  CB  ASN A 437     -35.763  -5.932   4.335  1.00 87.75           C  
ATOM   3379  O   ASN A 437     -34.223  -7.511   6.366  1.00 87.75           O  
ATOM   3380  CG  ASN A 437     -36.980  -6.057   3.460  1.00 87.75           C  
ATOM   3381  ND2 ASN A 437     -37.198  -5.122   2.578  1.00 87.75           N  
ATOM   3382  OD1 ASN A 437     -37.745  -7.005   3.564  1.00 87.75           O  
ATOM   3383  N   ALA A 438     -34.608  -5.702   7.657  1.00 77.97           N  
ATOM   3384  CA  ALA A 438     -33.457  -5.895   8.536  1.00 77.97           C  
ATOM   3385  C   ALA A 438     -33.394  -7.315   9.140  1.00 77.97           C  
ATOM   3386  CB  ALA A 438     -33.506  -4.819   9.627  1.00 77.97           C  
ATOM   3387  O   ALA A 438     -32.331  -7.932   9.144  1.00 77.97           O  
ATOM   3388  N   ASP A 439     -34.527  -7.869   9.597  1.00 86.12           N  
ATOM   3389  CA  ASP A 439     -34.629  -9.278  10.018  1.00 86.12           C  
ATOM   3390  C   ASP A 439     -35.984  -9.902   9.639  1.00 86.12           C  
ATOM   3391  CB  ASP A 439     -34.277  -9.465  11.510  1.00 86.12           C  
ATOM   3392  O   ASP A 439     -36.702 -10.460  10.476  1.00 86.12           O  
ATOM   3393  CG  ASP A 439     -34.203 -10.946  11.935  1.00 86.12           C  
ATOM   3394  OD1 ASP A 439     -34.146 -11.877  11.084  1.00 86.12           O  
ATOM   3395  OD2 ASP A 439     -34.273 -11.283  13.138  1.00 86.12           O  
ATOM   3396  N   PHE A 440     -36.341  -9.840   8.355  1.00 91.72           N  
ATOM   3397  CA  PHE A 440     -37.504 -10.544   7.809  1.00 91.72           C  
ATOM   3398  C   PHE A 440     -37.176 -11.987   7.417  1.00 91.72           C  
ATOM   3399  CB  PHE A 440     -38.085  -9.772   6.626  1.00 91.72           C  
ATOM   3400  O   PHE A 440     -36.213 -12.242   6.694  1.00 91.72           O  
ATOM   3401  CG  PHE A 440     -39.240 -10.490   5.958  1.00 91.72           C  
ATOM   3402  CD1 PHE A 440     -39.095 -10.998   4.655  1.00 91.72           C  
ATOM   3403  CD2 PHE A 440     -40.460 -10.656   6.639  1.00 91.72           C  
ATOM   3404  CE1 PHE A 440     -40.179 -11.634   4.025  1.00 91.72           C  
ATOM   3405  CE2 PHE A 440     -41.549 -11.269   6.001  1.00 91.72           C  
ATOM   3406  CZ  PHE A 440     -41.409 -11.755   4.692  1.00 91.72           C  
ATOM   3407  N   LYS A 441     -38.004 -12.949   7.851  1.00 91.14           N  
ATOM   3408  CA  LYS A 441     -37.897 -14.353   7.419  1.00 91.14           C  
ATOM   3409  C   LYS A 441     -39.254 -14.945   7.041  1.00 91.14           C  
ATOM   3410  CB  LYS A 441     -37.197 -15.219   8.478  1.00 91.14           C  
ATOM   3411  O   LYS A 441     -40.172 -14.897   7.863  1.00 91.14           O  
ATOM   3412  CG  LYS A 441     -35.727 -14.799   8.566  1.00 91.14           C  
ATOM   3413  CD  LYS A 441     -34.883 -15.619   9.539  1.00 91.14           C  
ATOM   3414  CE  LYS A 441     -33.582 -14.814   9.656  1.00 91.14           C  
ATOM   3415  NZ  LYS A 441     -32.719 -15.237  10.772  1.00 91.14           N  
ATOM   3416  N   PRO A 442     -39.381 -15.541   5.843  1.00 92.23           N  
ATOM   3417  CA  PRO A 442     -40.538 -16.342   5.482  1.00 92.23           C  
ATOM   3418  C   PRO A 442     -40.445 -17.750   6.089  1.00 92.23           C  
ATOM   3419  CB  PRO A 442     -40.548 -16.358   3.954  1.00 92.23           C  
ATOM   3420  O   PRO A 442     -39.365 -18.325   6.223  1.00 92.23           O  
ATOM   3421  CG  PRO A 442     -39.061 -16.320   3.602  1.00 92.23           C  
ATOM   3422  CD  PRO A 442     -38.448 -15.478   4.720  1.00 92.23           C  
ATOM   3423  N   PHE A 443     -41.599 -18.322   6.404  1.00 91.80           N  
ATOM   3424  CA  PHE A 443     -41.784 -19.684   6.885  1.00 91.80           C  
ATOM   3425  C   PHE A 443     -42.880 -20.347   6.055  1.00 91.80           C  
ATOM   3426  CB  PHE A 443     -42.148 -19.682   8.377  1.00 91.80           C  
ATOM   3427  O   PHE A 443     -43.879 -19.722   5.714  1.00 91.80           O  
ATOM   3428  CG  PHE A 443     -41.088 -19.055   9.261  1.00 91.80           C  
ATOM   3429  CD1 PHE A 443     -40.039 -19.841   9.774  1.00 91.80           C  
ATOM   3430  CD2 PHE A 443     -41.122 -17.675   9.529  1.00 91.80           C  
ATOM   3431  CE1 PHE A 443     -39.026 -19.247  10.549  1.00 91.80           C  
ATOM   3432  CE2 PHE A 443     -40.104 -17.080  10.292  1.00 91.80           C  
ATOM   3433  CZ  PHE A 443     -39.056 -17.864  10.804  1.00 91.80           C  
ATOM   3434  N   THR A 444     -42.693 -21.620   5.720  1.00 90.62           N  
ATOM   3435  CA  THR A 444     -43.740 -22.450   5.116  1.00 90.62           C  
ATOM   3436  C   THR A 444     -44.080 -23.548   6.107  1.00 90.62           C  
ATOM   3437  CB  THR A 444     -43.295 -23.029   3.769  1.00 90.62           C  
ATOM   3438  O   THR A 444     -43.202 -24.323   6.482  1.00 90.62           O  
ATOM   3439  CG2 THR A 444     -44.420 -23.788   3.068  1.00 90.62           C  
ATOM   3440  OG1 THR A 444     -42.904 -21.973   2.920  1.00 90.62           O  
ATOM   3441  N   ILE A 445     -45.327 -23.579   6.559  1.00 89.67           N  
ATOM   3442  CA  ILE A 445     -45.822 -24.499   7.580  1.00 89.67           C  
ATOM   3443  C   ILE A 445     -47.025 -25.219   6.979  1.00 89.67           C  
ATOM   3444  CB  ILE A 445     -46.201 -23.719   8.857  1.00 89.67           C  
ATOM   3445  O   ILE A 445     -48.019 -24.574   6.665  1.00 89.67           O  
ATOM   3446  CG1 ILE A 445     -44.989 -22.975   9.475  1.00 89.67           C  
ATOM   3447  CG2 ILE A 445     -46.797 -24.712   9.868  1.00 89.67           C  
ATOM   3448  CD1 ILE A 445     -45.384 -21.814  10.394  1.00 89.67           C  
ATOM   3449  N   GLU A 446     -46.924 -26.536   6.775  1.00 85.85           N  
ATOM   3450  CA  GLU A 446     -47.997 -27.345   6.163  1.00 85.85           C  
ATOM   3451  C   GLU A 446     -48.532 -26.745   4.841  1.00 85.85           C  
ATOM   3452  CB  GLU A 446     -49.102 -27.642   7.197  1.00 85.85           C  
ATOM   3453  O   GLU A 446     -49.728 -26.721   4.572  1.00 85.85           O  
ATOM   3454  CG  GLU A 446     -48.611 -28.413   8.435  1.00 85.85           C  
ATOM   3455  CD  GLU A 446     -47.949 -29.756   8.091  1.00 85.85           C  
ATOM   3456  OE1 GLU A 446     -46.989 -30.112   8.810  1.00 85.85           O  
ATOM   3457  OE2 GLU A 446     -48.364 -30.389   7.097  1.00 85.85           O  
ATOM   3458  N   GLY A 447     -47.634 -26.186   4.020  1.00 86.33           N  
ATOM   3459  CA  GLY A 447     -47.966 -25.535   2.744  1.00 86.33           C  
ATOM   3460  C   GLY A 447     -48.451 -24.083   2.851  1.00 86.33           C  
ATOM   3461  O   GLY A 447     -48.370 -23.351   1.864  1.00 86.33           O  
ATOM   3462  N   VAL A 448     -48.867 -23.623   4.033  1.00 90.76           N  
ATOM   3463  CA  VAL A 448     -49.229 -22.223   4.291  1.00 90.76           C  
ATOM   3464  C   VAL A 448     -47.963 -21.397   4.492  1.00 90.76           C  
ATOM   3465  CB  VAL A 448     -50.164 -22.106   5.506  1.00 90.76           C  
ATOM   3466  O   VAL A 448     -47.107 -21.732   5.315  1.00 90.76           O  
ATOM   3467  CG1 VAL A 448     -50.478 -20.644   5.841  1.00 90.76           C  
ATOM   3468  CG2 VAL A 448     -51.484 -22.845   5.255  1.00 90.76           C  
ATOM   3469  N   LYS A 449     -47.825 -20.299   3.746  1.00 93.32           N  
ATOM   3470  CA  LYS A 449     -46.668 -19.409   3.861  1.00 93.32           C  
ATOM   3471  C   LYS A 449     -46.988 -18.216   4.755  1.00 93.32           C  
ATOM   3472  CB  LYS A 449     -46.183 -18.951   2.487  1.00 93.32           C  
ATOM   3473  O   LYS A 449     -47.969 -17.519   4.521  1.00 93.32           O  
ATOM   3474  CG  LYS A 449     -45.826 -20.073   1.509  1.00 93.32           C  
ATOM   3475  CD  LYS A 449     -45.348 -19.427   0.205  1.00 93.32           C  
ATOM   3476  CE  LYS A 449     -44.912 -20.488  -0.802  1.00 93.32           C  
ATOM   3477  NZ  LYS A 449     -44.584 -19.843  -2.096  1.00 93.32           N  
ATOM   3478  N   VAL A 450     -46.135 -17.947   5.737  1.00 95.03           N  
ATOM   3479  CA  VAL A 450     -46.212 -16.766   6.611  1.00 95.03           C  
ATOM   3480  C   VAL A 450     -44.851 -16.086   6.706  1.00 95.03           C  
ATOM   3481  CB  VAL A 450     -46.771 -17.100   8.009  1.00 95.03           C  
ATOM   3482  O   VAL A 450     -43.823 -16.716   6.476  1.00 95.03           O  
ATOM   3483  CG1 VAL A 450     -48.205 -17.632   7.918  1.00 95.03           C  
ATOM   3484  CG2 VAL A 450     -45.912 -18.114   8.778  1.00 95.03           C  
ATOM   3485  N   GLY A 451     -44.811 -14.800   7.033  1.00 94.77           N  
ATOM   3486  CA  GLY A 451     -43.569 -14.045   7.201  1.00 94.77           C  
ATOM   3487  C   GLY A 451     -43.467 -13.424   8.584  1.00 94.77           C  
ATOM   3488  O   GLY A 451     -44.459 -12.924   9.103  1.00 94.77           O  
ATOM   3489  N   VAL A 452     -42.275 -13.429   9.182  1.00 95.51           N  
ATOM   3490  CA  VAL A 452     -42.038 -12.754  10.464  1.00 95.51           C  
ATOM   3491  C   VAL A 452     -40.777 -11.895  10.396  1.00 95.51           C  
ATOM   3492  CB  VAL A 452     -42.013 -13.728  11.656  1.00 95.51           C  
ATOM   3493  O   VAL A 452     -39.660 -12.418  10.279  1.00 95.51           O  
ATOM   3494  CG1 VAL A 452     -42.024 -12.933  12.963  1.00 95.51           C  
ATOM   3495  CG2 VAL A 452     -43.208 -14.691  11.690  1.00 95.51           C  
ATOM   3496  N   ALA A 453     -40.970 -10.581  10.484  1.00 93.66           N  
ATOM   3497  CA  ALA A 453     -39.928  -9.583  10.686  1.00 93.66           C  
ATOM   3498  C   ALA A 453     -39.763  -9.269  12.174  1.00 93.66           C  
ATOM   3499  CB  ALA A 453     -40.235  -8.323   9.869  1.00 93.66           C  
ATOM   3500  O   ALA A 453     -40.735  -9.278  12.926  1.00 93.66           O  
ATOM   3501  N   GLN A 454     -38.537  -8.981  12.599  1.00 89.50           N  
ATOM   3502  CA  GLN A 454     -38.249  -8.516  13.951  1.00 89.50           C  
ATOM   3503  C   GLN A 454     -37.366  -7.270  13.886  1.00 89.50           C  
ATOM   3504  CB  GLN A 454     -37.643  -9.667  14.775  1.00 89.50           C  
ATOM   3505  O   GLN A 454     -36.359  -7.245  13.187  1.00 89.50           O  
ATOM   3506  CG  GLN A 454     -37.373  -9.245  16.228  1.00 89.50           C  
ATOM   3507  CD  GLN A 454     -37.042 -10.391  17.185  1.00 89.50           C  
ATOM   3508  NE2 GLN A 454     -36.540 -10.042  18.348  1.00 89.50           N  
ATOM   3509  OE1 GLN A 454     -37.253 -11.583  16.938  1.00 89.50           O  
ATOM   3510  N   VAL A 455     -37.754  -6.234  14.617  1.00 87.21           N  
ATOM   3511  CA  VAL A 455     -37.035  -4.969  14.744  1.00 87.21           C  
ATOM   3512  C   VAL A 455     -36.941  -4.669  16.230  1.00 87.21           C  
ATOM   3513  CB  VAL A 455     -37.763  -3.847  13.980  1.00 87.21           C  
ATOM   3514  O   VAL A 455     -37.954  -4.494  16.901  1.00 87.21           O  
ATOM   3515  CG1 VAL A 455     -37.129  -2.472  14.224  1.00 87.21           C  
ATOM   3516  CG2 VAL A 455     -37.730  -4.106  12.469  1.00 87.21           C  
ATOM   3517  N   ASN A 456     -35.723  -4.624  16.759  1.00 81.06           N  
ATOM   3518  CA  ASN A 456     -35.515  -4.235  18.148  1.00 81.06           C  
ATOM   3519  C   ASN A 456     -35.592  -2.708  18.243  1.00 81.06           C  
ATOM   3520  CB  ASN A 456     -34.186  -4.806  18.657  1.00 81.06           C  
ATOM   3521  O   ASN A 456     -34.885  -2.007  17.517  1.00 81.06           O  
ATOM   3522  CG  ASN A 456     -34.149  -6.326  18.658  1.00 81.06           C  
ATOM   3523  ND2 ASN A 456     -32.981  -6.898  18.487  1.00 81.06           N  
ATOM   3524  OD1 ASN A 456     -35.138  -7.029  18.807  1.00 81.06           O  
ATOM   3525  N   THR A 457     -36.456  -2.192  19.116  1.00 79.85           N  
ATOM   3526  CA  THR A 457     -36.605  -0.753  19.328  1.00 79.85           C  
ATOM   3527  C   THR A 457     -36.944  -0.411  20.767  1.00 79.85           C  
ATOM   3528  CB  THR A 457     -37.591  -0.115  18.337  1.00 79.85           C  
ATOM   3529  O   THR A 457     -37.693  -1.132  21.416  1.00 79.85           O  
ATOM   3530  CG2 THR A 457     -39.037  -0.578  18.514  1.00 79.85           C  
ATOM   3531  OG1 THR A 457     -37.552   1.288  18.484  1.00 79.85           O  
ATOM   3532  N   MET A 458     -36.398   0.701  21.264  1.00 73.36           N  
ATOM   3533  CA  MET A 458     -36.826   1.283  22.540  1.00 73.36           C  
ATOM   3534  C   MET A 458     -37.862   2.398  22.391  1.00 73.36           C  
ATOM   3535  CB  MET A 458     -35.641   1.874  23.280  1.00 73.36           C  
ATOM   3536  O   MET A 458     -38.334   2.938  23.389  1.00 73.36           O  
ATOM   3537  CG  MET A 458     -34.530   0.882  23.582  1.00 73.36           C  
ATOM   3538  SD  MET A 458     -33.650   1.342  25.085  1.00 73.36           S  
ATOM   3539  CE  MET A 458     -33.615   3.149  25.013  1.00 73.36           C  
ATOM   3540  N   ASP A 459     -38.167   2.802  21.161  1.00 76.70           N  
ATOM   3541  CA  ASP A 459     -39.083   3.901  20.869  1.00 76.70           C  
ATOM   3542  C   ASP A 459     -40.234   3.384  20.006  1.00 76.70           C  
ATOM   3543  CB  ASP A 459     -38.312   5.092  20.274  1.00 76.70           C  
ATOM   3544  O   ASP A 459     -40.415   3.779  18.853  1.00 76.70           O  
ATOM   3545  CG  ASP A 459     -39.144   6.380  20.228  1.00 76.70           C  
ATOM   3546  OD1 ASP A 459     -40.245   6.403  20.822  1.00 76.70           O  
ATOM   3547  OD2 ASP A 459     -38.641   7.373  19.646  1.00 76.70           O  
ATOM   3548  N   ILE A 460     -41.000   2.441  20.574  1.00 80.40           N  
ATOM   3549  CA  ILE A 460     -42.208   1.904  19.932  1.00 80.40           C  
ATOM   3550  C   ILE A 460     -43.162   3.057  19.591  1.00 80.40           C  
ATOM   3551  CB  ILE A 460     -42.889   0.838  20.830  1.00 80.40           C  
ATOM   3552  O   ILE A 460     -43.716   3.088  18.494  1.00 80.40           O  
ATOM   3553  CG1 ILE A 460     -41.981  -0.406  20.986  1.00 80.40           C  
ATOM   3554  CG2 ILE A 460     -44.257   0.424  20.249  1.00 80.40           C  
ATOM   3555  CD1 ILE A 460     -42.525  -1.490  21.930  1.00 80.40           C  
ATOM   3556  N   GLU A 461     -43.314   4.032  20.493  1.00 80.06           N  
ATOM   3557  CA  GLU A 461     -44.157   5.213  20.279  1.00 80.06           C  
ATOM   3558  C   GLU A 461     -43.682   6.049  19.085  1.00 80.06           C  
ATOM   3559  CB  GLU A 461     -44.191   6.087  21.541  1.00 80.06           C  
ATOM   3560  O   GLU A 461     -44.497   6.430  18.247  1.00 80.06           O  
ATOM   3561  CG  GLU A 461     -44.879   5.395  22.728  1.00 80.06           C  
ATOM   3562  CD  GLU A 461     -45.047   6.314  23.953  1.00 80.06           C  
ATOM   3563  OE1 GLU A 461     -45.714   5.867  24.912  1.00 80.06           O  
ATOM   3564  OE2 GLU A 461     -44.526   7.454  23.938  1.00 80.06           O  
ATOM   3565  N   GLY A 462     -42.374   6.277  18.951  1.00 77.29           N  
ATOM   3566  CA  GLY A 462     -41.780   6.975  17.812  1.00 77.29           C  
ATOM   3567  C   GLY A 462     -41.927   6.241  16.477  1.00 77.29           C  
ATOM   3568  O   GLY A 462     -41.860   6.882  15.427  1.00 77.29           O  
ATOM   3569  N   PHE A 463     -42.172   4.926  16.492  1.00 83.56           N  
ATOM   3570  CA  PHE A 463     -42.477   4.149  15.289  1.00 83.56           C  
ATOM   3571  C   PHE A 463     -43.958   4.197  14.891  1.00 83.56           C  
ATOM   3572  CB  PHE A 463     -42.014   2.703  15.484  1.00 83.56           C  
ATOM   3573  O   PHE A 463     -44.274   4.089  13.708  1.00 83.56           O  
ATOM   3574  CG  PHE A 463     -42.183   1.871  14.230  1.00 83.56           C  
ATOM   3575  CD1 PHE A 463     -43.330   1.080  14.053  1.00 83.56           C  
ATOM   3576  CD2 PHE A 463     -41.243   1.967  13.192  1.00 83.56           C  
ATOM   3577  CE1 PHE A 463     -43.488   0.326  12.879  1.00 83.56           C  
ATOM   3578  CE2 PHE A 463     -41.392   1.204  12.023  1.00 83.56           C  
ATOM   3579  CZ  PHE A 463     -42.510   0.371  11.877  1.00 83.56           C  
ATOM   3580  N   MET A 464     -44.882   4.398  15.836  1.00 84.08           N  
ATOM   3581  CA  MET A 464     -46.327   4.409  15.556  1.00 84.08           C  
ATOM   3582  C   MET A 464     -46.774   5.380  14.450  1.00 84.08           C  
ATOM   3583  CB  MET A 464     -47.129   4.686  16.835  1.00 84.08           C  
ATOM   3584  O   MET A 464     -47.663   5.003  13.686  1.00 84.08           O  
ATOM   3585  CG  MET A 464     -47.073   3.504  17.795  1.00 84.08           C  
ATOM   3586  SD  MET A 464     -47.866   2.013  17.147  1.00 84.08           S  
ATOM   3587  CE  MET A 464     -47.338   0.893  18.449  1.00 84.08           C  
ATOM   3588  N   PRO A 465     -46.176   6.577  14.273  1.00 84.65           N  
ATOM   3589  CA  PRO A 465     -46.471   7.435  13.126  1.00 84.65           C  
ATOM   3590  C   PRO A 465     -46.241   6.769  11.759  1.00 84.65           C  
ATOM   3591  CB  PRO A 465     -45.567   8.660  13.300  1.00 84.65           C  
ATOM   3592  O   PRO A 465     -46.927   7.108  10.802  1.00 84.65           O  
ATOM   3593  CG  PRO A 465     -45.375   8.749  14.811  1.00 84.65           C  
ATOM   3594  CD  PRO A 465     -45.322   7.283  15.218  1.00 84.65           C  
ATOM   3595  N   LEU A 466     -45.324   5.800  11.669  1.00 86.37           N  
ATOM   3596  CA  LEU A 466     -45.010   5.039  10.453  1.00 86.37           C  
ATOM   3597  C   LEU A 466     -45.872   3.777  10.288  1.00 86.37           C  
ATOM   3598  CB  LEU A 466     -43.516   4.669  10.469  1.00 86.37           C  
ATOM   3599  O   LEU A 466     -45.728   3.054   9.302  1.00 86.37           O  
ATOM   3600  CG  LEU A 466     -42.541   5.858  10.469  1.00 86.37           C  
ATOM   3601  CD1 LEU A 466     -41.107   5.331  10.554  1.00 86.37           C  
ATOM   3602  CD2 LEU A 466     -42.670   6.720   9.213  1.00 86.37           C  
ATOM   3603  N   LYS A 467     -46.771   3.488  11.241  1.00 90.45           N  
ATOM   3604  CA  LYS A 467     -47.595   2.270  11.260  1.00 90.45           C  
ATOM   3605  C   LYS A 467     -48.377   2.073   9.961  1.00 90.45           C  
ATOM   3606  CB  LYS A 467     -48.542   2.338  12.469  1.00 90.45           C  
ATOM   3607  O   LYS A 467     -48.400   0.959   9.451  1.00 90.45           O  
ATOM   3608  CG  LYS A 467     -49.506   1.148  12.553  1.00 90.45           C  
ATOM   3609  CD  LYS A 467     -50.532   1.364  13.669  1.00 90.45           C  
ATOM   3610  CE  LYS A 467     -51.574   0.250  13.599  1.00 90.45           C  
ATOM   3611  NZ  LYS A 467     -52.764   0.545  14.424  1.00 90.45           N  
ATOM   3612  N   GLY A 468     -49.011   3.130   9.446  1.00 91.42           N  
ATOM   3613  CA  GLY A 468     -49.815   3.062   8.220  1.00 91.42           C  
ATOM   3614  C   GLY A 468     -48.978   2.647   7.010  1.00 91.42           C  
ATOM   3615  O   GLY A 468     -49.260   1.629   6.388  1.00 91.42           O  
ATOM   3616  N   GLU A 469     -47.882   3.367   6.758  1.00 91.34           N  
ATOM   3617  CA  GLU A 469     -46.950   3.066   5.663  1.00 91.34           C  
ATOM   3618  C   GLU A 469     -46.327   1.666   5.794  1.00 91.34           C  
ATOM   3619  CB  GLU A 469     -45.826   4.117   5.638  1.00 91.34           C  
ATOM   3620  O   GLU A 469     -46.174   0.949   4.803  1.00 91.34           O  
ATOM   3621  CG  GLU A 469     -46.318   5.537   5.315  1.00 91.34           C  
ATOM   3622  CD  GLU A 469     -45.174   6.566   5.337  1.00 91.34           C  
ATOM   3623  OE1 GLU A 469     -45.415   7.685   5.844  1.00 91.34           O  
ATOM   3624  OE2 GLU A 469     -44.067   6.234   4.852  1.00 91.34           O  
ATOM   3625  N   MET A 470     -46.004   1.240   7.021  1.00 93.31           N  
ATOM   3626  CA  MET A 470     -45.487  -0.103   7.285  1.00 93.31           C  
ATOM   3627  C   MET A 470     -46.531  -1.187   6.990  1.00 93.31           C  
ATOM   3628  CB  MET A 470     -44.978  -0.191   8.733  1.00 93.31           C  
ATOM   3629  O   MET A 470     -46.203  -2.184   6.352  1.00 93.31           O  
ATOM   3630  CG  MET A 470     -44.369  -1.563   9.051  1.00 93.31           C  
ATOM   3631  SD  MET A 470     -42.966  -2.075   8.015  1.00 93.31           S  
ATOM   3632  CE  MET A 470     -41.630  -1.009   8.626  1.00 93.31           C  
ATOM   3633  N   LEU A 471     -47.784  -1.010   7.422  1.00 95.20           N  
ATOM   3634  CA  LEU A 471     -48.864  -1.961   7.139  1.00 95.20           C  
ATOM   3635  C   LEU A 471     -49.148  -2.058   5.635  1.00 95.20           C  
ATOM   3636  CB  LEU A 471     -50.137  -1.560   7.905  1.00 95.20           C  
ATOM   3637  O   LEU A 471     -49.330  -3.166   5.128  1.00 95.20           O  
ATOM   3638  CG  LEU A 471     -50.111  -1.881   9.410  1.00 95.20           C  
ATOM   3639  CD1 LEU A 471     -51.336  -1.258  10.083  1.00 95.20           C  
ATOM   3640  CD2 LEU A 471     -50.141  -3.388   9.689  1.00 95.20           C  
ATOM   3641  N   ASP A 472     -49.124  -0.939   4.912  1.00 94.62           N  
ATOM   3642  CA  ASP A 472     -49.272  -0.927   3.454  1.00 94.62           C  
ATOM   3643  C   ASP A 472     -48.142  -1.714   2.773  1.00 94.62           C  
ATOM   3644  CB  ASP A 472     -49.318   0.520   2.937  1.00 94.62           C  
ATOM   3645  O   ASP A 472     -48.408  -2.594   1.947  1.00 94.62           O  
ATOM   3646  CG  ASP A 472     -50.630   1.250   3.252  1.00 94.62           C  
ATOM   3647  OD1 ASP A 472     -51.633   0.563   3.556  1.00 94.62           O  
ATOM   3648  OD2 ASP A 472     -50.634   2.493   3.110  1.00 94.62           O  
ATOM   3649  N   TYR A 473     -46.887  -1.479   3.175  1.00 95.11           N  
ATOM   3650  CA  TYR A 473     -45.735  -2.239   2.681  1.00 95.11           C  
ATOM   3651  C   TYR A 473     -45.854  -3.736   3.003  1.00 95.11           C  
ATOM   3652  CB  TYR A 473     -44.439  -1.664   3.272  1.00 95.11           C  
ATOM   3653  O   TYR A 473     -45.628  -4.585   2.138  1.00 95.11           O  
ATOM   3654  CG  TYR A 473     -43.192  -2.398   2.810  1.00 95.11           C  
ATOM   3655  CD1 TYR A 473     -42.579  -3.363   3.634  1.00 95.11           C  
ATOM   3656  CD2 TYR A 473     -42.663  -2.137   1.532  1.00 95.11           C  
ATOM   3657  CE1 TYR A 473     -41.461  -4.081   3.162  1.00 95.11           C  
ATOM   3658  CE2 TYR A 473     -41.533  -2.838   1.068  1.00 95.11           C  
ATOM   3659  OH  TYR A 473     -39.875  -4.541   1.399  1.00 95.11           O  
ATOM   3660  CZ  TYR A 473     -40.938  -3.827   1.876  1.00 95.11           C  
ATOM   3661  N   MET A 474     -46.253  -4.082   4.229  1.00 96.63           N  
ATOM   3662  CA  MET A 474     -46.454  -5.471   4.643  1.00 96.63           C  
ATOM   3663  C   MET A 474     -47.562  -6.156   3.831  1.00 96.63           C  
ATOM   3664  CB  MET A 474     -46.788  -5.542   6.136  1.00 96.63           C  
ATOM   3665  O   MET A 474     -47.383  -7.305   3.435  1.00 96.63           O  
ATOM   3666  CG  MET A 474     -45.616  -5.215   7.063  1.00 96.63           C  
ATOM   3667  SD  MET A 474     -46.093  -4.941   8.797  1.00 96.63           S  
ATOM   3668  CE  MET A 474     -46.714  -6.567   9.292  1.00 96.63           C  
ATOM   3669  N   ASN A 475     -48.674  -5.478   3.533  1.00 95.90           N  
ATOM   3670  CA  ASN A 475     -49.748  -6.033   2.701  1.00 95.90           C  
ATOM   3671  C   ASN A 475     -49.280  -6.284   1.260  1.00 95.90           C  
ATOM   3672  CB  ASN A 475     -50.973  -5.106   2.746  1.00 95.90           C  
ATOM   3673  O   ASN A 475     -49.451  -7.389   0.744  1.00 95.90           O  
ATOM   3674  CG  ASN A 475     -51.794  -5.298   4.007  1.00 95.90           C  
ATOM   3675  ND2 ASN A 475     -52.082  -4.243   4.729  1.00 95.90           N  
ATOM   3676  OD1 ASN A 475     -52.176  -6.405   4.363  1.00 95.90           O  
ATOM   3677  N   GLN A 476     -48.604  -5.314   0.637  1.00 94.59           N  
ATOM   3678  CA  GLN A 476     -48.023  -5.483  -0.704  1.00 94.59           C  
ATOM   3679  C   GLN A 476     -47.007  -6.633  -0.744  1.00 94.59           C  
ATOM   3680  CB  GLN A 476     -47.314  -4.188  -1.118  1.00 94.59           C  
ATOM   3681  O   GLN A 476     -46.950  -7.427  -1.692  1.00 94.59           O  
ATOM   3682  CG  GLN A 476     -48.283  -3.029  -1.383  1.00 94.59           C  
ATOM   3683  CD  GLN A 476     -47.548  -1.720  -1.651  1.00 94.59           C  
ATOM   3684  NE2 GLN A 476     -48.213  -0.595  -1.518  1.00 94.59           N  
ATOM   3685  OE1 GLN A 476     -46.378  -1.676  -1.995  1.00 94.59           O  
ATOM   3686  N   LYS A 477     -46.201  -6.761   0.312  1.00 93.32           N  
ATOM   3687  CA  LYS A 477     -45.227  -7.843   0.443  1.00 93.32           C  
ATOM   3688  C   LYS A 477     -45.884  -9.204   0.654  1.00 93.32           C  
ATOM   3689  CB  LYS A 477     -44.247  -7.485   1.556  1.00 93.32           C  
ATOM   3690  O   LYS A 477     -45.422 -10.194   0.088  1.00 93.32           O  
ATOM   3691  CG  LYS A 477     -43.024  -8.403   1.479  1.00 93.32           C  
ATOM   3692  CD  LYS A 477     -41.820  -7.685   2.075  1.00 93.32           C  
ATOM   3693  CE  LYS A 477     -40.561  -8.479   1.748  1.00 93.32           C  
ATOM   3694  NZ  LYS A 477     -39.415  -7.560   1.630  1.00 93.32           N  
ATOM   3695  N   ALA A 478     -46.970  -9.259   1.422  1.00 94.11           N  
ATOM   3696  CA  ALA A 478     -47.742 -10.478   1.622  1.00 94.11           C  
ATOM   3697  C   ALA A 478     -48.338 -10.965   0.296  1.00 94.11           C  
ATOM   3698  CB  ALA A 478     -48.816 -10.233   2.689  1.00 94.11           C  
ATOM   3699  O   ALA A 478     -48.187 -12.134  -0.049  1.00 94.11           O  
ATOM   3700  N   GLU A 479     -48.920 -10.064  -0.497  1.00 93.36           N  
ATOM   3701  CA  GLU A 479     -49.471 -10.402  -1.810  1.00 93.36           C  
ATOM   3702  C   GLU A 479     -48.395 -10.855  -2.801  1.00 93.36           C  
ATOM   3703  CB  GLU A 479     -50.237  -9.205  -2.382  1.00 93.36           C  
ATOM   3704  O   GLU A 479     -48.525 -11.923  -3.401  1.00 93.36           O  
ATOM   3705  CG  GLU A 479     -51.548  -8.961  -1.625  1.00 93.36           C  
ATOM   3706  CD  GLU A 479     -52.404  -7.857  -2.258  1.00 93.36           C  
ATOM   3707  OE1 GLU A 479     -53.576  -7.762  -1.831  1.00 93.36           O  
ATOM   3708  OE2 GLU A 479     -51.931  -7.192  -3.207  1.00 93.36           O  
ATOM   3709  N   SER A 480     -47.308 -10.089  -2.941  1.00 93.48           N  
ATOM   3710  CA  SER A 480     -46.233 -10.400  -3.896  1.00 93.48           C  
ATOM   3711  C   SER A 480     -45.511 -11.717  -3.596  1.00 93.48           C  
ATOM   3712  CB  SER A 480     -45.216  -9.257  -3.965  1.00 93.48           C  
ATOM   3713  O   SER A 480     -45.123 -12.431  -4.520  1.00 93.48           O  
ATOM   3714  OG  SER A 480     -44.663  -8.986  -2.697  1.00 93.48           O  
ATOM   3715  N   MET A 481     -45.352 -12.075  -2.318  1.00 92.07           N  
ATOM   3716  CA  MET A 481     -44.718 -13.332  -1.902  1.00 92.07           C  
ATOM   3717  C   MET A 481     -45.712 -14.494  -1.720  1.00 92.07           C  
ATOM   3718  CB  MET A 481     -43.884 -13.086  -0.638  1.00 92.07           C  
ATOM   3719  O   MET A 481     -45.287 -15.623  -1.445  1.00 92.07           O  
ATOM   3720  CG  MET A 481     -42.689 -12.160  -0.889  1.00 92.07           C  
ATOM   3721  SD  MET A 481     -41.550 -12.005   0.520  1.00 92.07           S  
ATOM   3722  CE  MET A 481     -40.801 -13.658   0.523  1.00 92.07           C  
ATOM   3723  N   GLY A 482     -47.017 -14.242  -1.872  1.00 92.06           N  
ATOM   3724  CA  GLY A 482     -48.076 -15.220  -1.619  1.00 92.06           C  
ATOM   3725  C   GLY A 482     -48.089 -15.716  -0.170  1.00 92.06           C  
ATOM   3726  O   GLY A 482     -48.197 -16.920   0.064  1.00 92.06           O  
ATOM   3727  N   LEU A 483     -47.889 -14.808   0.788  1.00 93.74           N  
ATOM   3728  CA  LEU A 483     -47.943 -15.080   2.223  1.00 93.74           C  
ATOM   3729  C   LEU A 483     -49.366 -14.836   2.732  1.00 93.74           C  
ATOM   3730  CB  LEU A 483     -46.915 -14.219   2.989  1.00 93.74           C  
ATOM   3731  O   LEU A 483     -49.946 -13.780   2.495  1.00 93.74           O  
ATOM   3732  CG  LEU A 483     -45.469 -14.339   2.477  1.00 93.74           C  
ATOM   3733  CD1 LEU A 483     -44.523 -13.391   3.199  1.00 93.74           C  
ATOM   3734  CD2 LEU A 483     -44.904 -15.742   2.635  1.00 93.74           C  
ATOM   3735  N   GLU A 484     -49.908 -15.794   3.477  1.00 93.74           N  
ATOM   3736  CA  GLU A 484     -51.221 -15.674   4.120  1.00 93.74           C  
ATOM   3737  C   GLU A 484     -51.216 -14.621   5.233  1.00 93.74           C  
ATOM   3738  CB  GLU A 484     -51.630 -17.042   4.694  1.00 93.74           C  
ATOM   3739  O   GLU A 484     -52.213 -13.933   5.454  1.00 93.74           O  
ATOM   3740  CG  GLU A 484     -52.116 -18.023   3.613  1.00 93.74           C  
ATOM   3741  CD  GLU A 484     -53.338 -17.499   2.847  1.00 93.74           C  
ATOM   3742  OE1 GLU A 484     -53.443 -17.805   1.638  1.00 93.74           O  
ATOM   3743  OE2 GLU A 484     -54.139 -16.760   3.469  1.00 93.74           O  
ATOM   3744  N   MET A 485     -50.079 -14.468   5.917  1.00 94.79           N  
ATOM   3745  CA  MET A 485     -49.900 -13.499   6.993  1.00 94.79           C  
ATOM   3746  C   MET A 485     -48.439 -13.050   7.092  1.00 94.79           C  
ATOM   3747  CB  MET A 485     -50.432 -14.117   8.298  1.00 94.79           C  
ATOM   3748  O   MET A 485     -47.513 -13.853   6.946  1.00 94.79           O  
ATOM   3749  CG  MET A 485     -50.314 -13.200   9.521  1.00 94.79           C  
ATOM   3750  SD  MET A 485     -48.783 -13.400  10.476  1.00 94.79           S  
ATOM   3751  CE  MET A 485     -49.155 -14.954  11.322  1.00 94.79           C  
ATOM   3752  N   ILE A 486     -48.234 -11.761   7.356  1.00 96.50           N  
ATOM   3753  CA  ILE A 486     -46.951 -11.180   7.743  1.00 96.50           C  
ATOM   3754  C   ILE A 486     -47.093 -10.543   9.124  1.00 96.50           C  
ATOM   3755  CB  ILE A 486     -46.441 -10.171   6.691  1.00 96.50           C  
ATOM   3756  O   ILE A 486     -48.014  -9.767   9.363  1.00 96.50           O  
ATOM   3757  CG1 ILE A 486     -46.053 -10.906   5.388  1.00 96.50           C  
ATOM   3758  CG2 ILE A 486     -45.238  -9.380   7.235  1.00 96.50           C  
ATOM   3759  CD1 ILE A 486     -45.365  -9.993   4.363  1.00 96.50           C  
ATOM   3760  N   MET A 487     -46.132 -10.814  10.004  1.00 96.09           N  
ATOM   3761  CA  MET A 487     -46.016 -10.204  11.324  1.00 96.09           C  
ATOM   3762  C   MET A 487     -44.703  -9.429  11.446  1.00 96.09           C  
ATOM   3763  CB  MET A 487     -46.143 -11.304  12.382  1.00 96.09           C  
ATOM   3764  O   MET A 487     -43.645  -9.948  11.099  1.00 96.09           O  
ATOM   3765  CG  MET A 487     -46.131 -10.771  13.819  1.00 96.09           C  
ATOM   3766  SD  MET A 487     -46.413 -12.055  15.070  1.00 96.09           S  
ATOM   3767  CE  MET A 487     -48.153 -12.427  14.723  1.00 96.09           C  
ATOM   3768  N   LEU A 488     -44.754  -8.210  11.972  1.00 95.66           N  
ATOM   3769  CA  LEU A 488     -43.584  -7.450  12.407  1.00 95.66           C  
ATOM   3770  C   LEU A 488     -43.595  -7.369  13.933  1.00 95.66           C  
ATOM   3771  CB  LEU A 488     -43.596  -6.060  11.745  1.00 95.66           C  
ATOM   3772  O   LEU A 488     -44.582  -6.918  14.504  1.00 95.66           O  
ATOM   3773  CG  LEU A 488     -42.522  -5.090  12.275  1.00 95.66           C  
ATOM   3774  CD1 LEU A 488     -41.107  -5.565  11.963  1.00 95.66           C  
ATOM   3775  CD2 LEU A 488     -42.690  -3.713  11.641  1.00 95.66           C  
ATOM   3776  N   LEU A 489     -42.504  -7.777  14.581  1.00 93.54           N  
ATOM   3777  CA  LEU A 489     -42.276  -7.562  16.008  1.00 93.54           C  
ATOM   3778  C   LEU A 489     -41.410  -6.325  16.216  1.00 93.54           C  
ATOM   3779  CB  LEU A 489     -41.607  -8.790  16.648  1.00 93.54           C  
ATOM   3780  O   LEU A 489     -40.240  -6.333  15.846  1.00 93.54           O  
ATOM   3781  CG  LEU A 489     -42.520 -10.025  16.656  1.00 93.54           C  
ATOM   3782  CD1 LEU A 489     -42.048 -11.065  15.646  1.00 93.54           C  
ATOM   3783  CD2 LEU A 489     -42.556 -10.666  18.041  1.00 93.54           C  
ATOM   3784  N   LEU A 490     -41.972  -5.298  16.843  1.00 90.53           N  
ATOM   3785  CA  LEU A 490     -41.233  -4.179  17.418  1.00 90.53           C  
ATOM   3786  C   LEU A 490     -40.887  -4.558  18.857  1.00 90.53           C  
ATOM   3787  CB  LEU A 490     -42.084  -2.907  17.355  1.00 90.53           C  
ATOM   3788  O   LEU A 490     -41.696  -4.385  19.770  1.00 90.53           O  
ATOM   3789  CG  LEU A 490     -42.523  -2.494  15.945  1.00 90.53           C  
ATOM   3790  CD1 LEU A 490     -43.610  -1.433  16.073  1.00 90.53           C  
ATOM   3791  CD2 LEU A 490     -41.357  -1.949  15.121  1.00 90.53           C  
ATOM   3792  N   THR A 491     -39.726  -5.175  19.034  1.00 85.76           N  
ATOM   3793  CA  THR A 491     -39.311  -5.763  20.307  1.00 85.76           C  
ATOM   3794  C   THR A 491     -38.611  -4.727  21.175  1.00 85.76           C  
ATOM   3795  CB  THR A 491     -38.426  -6.993  20.067  1.00 85.76           C  
ATOM   3796  O   THR A 491     -37.518  -4.270  20.839  1.00 85.76           O  
ATOM   3797  CG2 THR A 491     -38.016  -7.671  21.370  1.00 85.76           C  
ATOM   3798  OG1 THR A 491     -39.134  -7.963  19.322  1.00 85.76           O  
ATOM   3799  N   ASP A 492     -39.215  -4.411  22.318  1.00 83.24           N  
ATOM   3800  CA  ASP A 492     -38.594  -3.634  23.383  1.00 83.24           C  
ATOM   3801  C   ASP A 492     -37.970  -4.593  24.398  1.00 83.24           C  
ATOM   3802  CB  ASP A 492     -39.607  -2.671  24.005  1.00 83.24           C  
ATOM   3803  O   ASP A 492     -38.637  -5.230  25.218  1.00 83.24           O  
ATOM   3804  CG  ASP A 492     -38.982  -1.724  25.031  1.00 83.24           C  
ATOM   3805  OD1 ASP A 492     -37.902  -2.035  25.590  1.00 83.24           O  
ATOM   3806  OD2 ASP A 492     -39.637  -0.705  25.327  1.00 83.24           O  
ATOM   3807  N   ILE A 493     -36.648  -4.703  24.309  1.00 72.85           N  
ATOM   3808  CA  ILE A 493     -35.847  -5.569  25.173  1.00 72.85           C  
ATOM   3809  C   ILE A 493     -35.859  -5.052  26.621  1.00 72.85           C  
ATOM   3810  CB  ILE A 493     -34.414  -5.686  24.598  1.00 72.85           C  
ATOM   3811  O   ILE A 493     -35.780  -5.848  27.555  1.00 72.85           O  
ATOM   3812  CG1 ILE A 493     -34.445  -6.279  23.166  1.00 72.85           C  
ATOM   3813  CG2 ILE A 493     -33.521  -6.545  25.510  1.00 72.85           C  
ATOM   3814  CD1 ILE A 493     -33.081  -6.318  22.464  1.00 72.85           C  
ATOM   3815  N   ILE A 494     -35.989  -3.739  26.839  1.00 68.43           N  
ATOM   3816  CA  ILE A 494     -35.967  -3.157  28.185  1.00 68.43           C  
ATOM   3817  C   ILE A 494     -37.278  -3.425  28.915  1.00 68.43           C  
ATOM   3818  CB  ILE A 494     -35.635  -1.648  28.143  1.00 68.43           C  
ATOM   3819  O   ILE A 494     -37.231  -3.798  30.090  1.00 68.43           O  
ATOM   3820  CG1 ILE A 494     -34.211  -1.470  27.565  1.00 68.43           C  
ATOM   3821  CG2 ILE A 494     -35.771  -1.003  29.542  1.00 68.43           C  
ATOM   3822  CD1 ILE A 494     -33.548  -0.129  27.891  1.00 68.43           C  
ATOM   3823  N   ASN A 495     -38.411  -3.239  28.241  1.00 74.20           N  
ATOM   3824  CA  ASN A 495     -39.743  -3.479  28.802  1.00 74.20           C  
ATOM   3825  C   ASN A 495     -40.223  -4.931  28.627  1.00 74.20           C  
ATOM   3826  CB  ASN A 495     -40.716  -2.432  28.241  1.00 74.20           C  
ATOM   3827  O   ASN A 495     -41.379  -5.234  28.916  1.00 74.20           O  
ATOM   3828  CG  ASN A 495     -40.397  -1.033  28.737  1.00 74.20           C  
ATOM   3829  ND2 ASN A 495     -40.347  -0.056  27.869  1.00 74.20           N  
ATOM   3830  OD1 ASN A 495     -40.187  -0.794  29.918  1.00 74.20           O  
ATOM   3831  N   GLU A 496     -39.332  -5.823  28.180  1.00 79.93           N  
ATOM   3832  CA  GLU A 496     -39.553  -7.265  28.049  1.00 79.93           C  
ATOM   3833  C   GLU A 496     -40.831  -7.617  27.267  1.00 79.93           C  
ATOM   3834  CB  GLU A 496     -39.457  -7.976  29.412  1.00 79.93           C  
ATOM   3835  O   GLU A 496     -41.615  -8.470  27.679  1.00 79.93           O  
ATOM   3836  CG  GLU A 496     -38.060  -7.859  30.041  1.00 79.93           C  
ATOM   3837  CD  GLU A 496     -37.934  -8.603  31.382  1.00 79.93           C  
ATOM   3838  OE1 GLU A 496     -36.854  -8.464  32.005  1.00 79.93           O  
ATOM   3839  OE2 GLU A 496     -38.891  -9.301  31.791  1.00 79.93           O  
ATOM   3840  N   GLY A 497     -41.069  -6.974  26.123  1.00 87.35           N  
ATOM   3841  CA  GLY A 497     -42.249  -7.248  25.301  1.00 87.35           C  
ATOM   3842  C   GLY A 497     -42.106  -6.781  23.860  1.00 87.35           C  
ATOM   3843  O   GLY A 497     -41.149  -6.101  23.502  1.00 87.35           O  
ATOM   3844  N   SER A 498     -43.062  -7.160  23.014  1.00 90.96           N  
ATOM   3845  CA  SER A 498     -43.089  -6.729  21.614  1.00 90.96           C  
ATOM   3846  C   SER A 498     -44.441  -6.155  21.239  1.00 90.96           C  
ATOM   3847  CB  SER A 498     -42.762  -7.876  20.658  1.00 90.96           C  
ATOM   3848  O   SER A 498     -45.467  -6.802  21.439  1.00 90.96           O  
ATOM   3849  OG  SER A 498     -41.444  -8.356  20.837  1.00 90.96           O  
ATOM   3850  N   GLN A 499     -44.445  -4.988  20.604  1.00 93.59           N  
ATOM   3851  CA  GLN A 499     -45.609  -4.552  19.848  1.00 93.59           C  
ATOM   3852  C   GLN A 499     -45.605  -5.269  18.501  1.00 93.59           C  
ATOM   3853  CB  GLN A 499     -45.587  -3.036  19.675  1.00 93.59           C  
ATOM   3854  O   GLN A 499     -44.624  -5.194  17.763  1.00 93.59           O  
ATOM   3855  CG  GLN A 499     -46.874  -2.546  19.007  1.00 93.59           C  
ATOM   3856  CD  GLN A 499     -48.044  -2.432  19.983  1.00 93.59           C  
ATOM   3857  NE2 GLN A 499     -49.268  -2.573  19.545  1.00 93.59           N  
ATOM   3858  OE1 GLN A 499     -47.895  -2.196  21.166  1.00 93.59           O  
ATOM   3859  N   ILE A 500     -46.693  -5.955  18.164  1.00 94.98           N  
ATOM   3860  CA  ILE A 500     -46.815  -6.632  16.875  1.00 94.98           C  
ATOM   3861  C   ILE A 500     -47.681  -5.836  15.905  1.00 94.98           C  
ATOM   3862  CB  ILE A 500     -47.229  -8.109  17.013  1.00 94.98           C  
ATOM   3863  O   ILE A 500     -48.720  -5.297  16.286  1.00 94.98           O  
ATOM   3864  CG1 ILE A 500     -48.624  -8.308  17.640  1.00 94.98           C  
ATOM   3865  CG2 ILE A 500     -46.155  -8.854  17.828  1.00 94.98           C  
ATOM   3866  CD1 ILE A 500     -49.190  -9.709  17.382  1.00 94.98           C  
ATOM   3867  N   LEU A 501     -47.263  -5.786  14.643  1.00 95.76           N  
ATOM   3868  CA  LEU A 501     -48.104  -5.411  13.508  1.00 95.76           C  
ATOM   3869  C   LEU A 501     -48.382  -6.665  12.691  1.00 95.76           C  
ATOM   3870  CB  LEU A 501     -47.434  -4.318  12.651  1.00 95.76           C  
ATOM   3871  O   LEU A 501     -47.466  -7.454  12.454  1.00 95.76           O  
ATOM   3872  CG  LEU A 501     -47.188  -2.979  13.367  1.00 95.76           C  
ATOM   3873  CD1 LEU A 501     -46.518  -1.975  12.437  1.00 95.76           C  
ATOM   3874  CD2 LEU A 501     -48.498  -2.342  13.804  1.00 95.76           C  
ATOM   3875  N   VAL A 502     -49.629  -6.857  12.271  1.00 96.31           N  
ATOM   3876  CA  VAL A 502     -50.050  -8.033  11.501  1.00 96.31           C  
ATOM   3877  C   VAL A 502     -50.755  -7.577  10.232  1.00 96.31           C  
ATOM   3878  CB  VAL A 502     -50.944  -8.970  12.331  1.00 96.31           C  
ATOM   3879  O   VAL A 502     -51.654  -6.750  10.285  1.00 96.31           O  
ATOM   3880  CG1 VAL A 502     -51.222 -10.277  11.577  1.00 96.31           C  
ATOM   3881  CG2 VAL A 502     -50.280  -9.338  13.664  1.00 96.31           C  
ATOM   3882  N   ALA A 503     -50.347  -8.125   9.094  1.00 95.24           N  
ATOM   3883  CA  ALA A 503     -50.898  -7.828   7.776  1.00 95.24           C  
ATOM   3884  C   ALA A 503     -51.092  -9.124   6.972  1.00 95.24           C  
ATOM   3885  CB  ALA A 503     -49.934  -6.864   7.079  1.00 95.24           C  
ATOM   3886  O   ALA A 503     -50.635 -10.195   7.384  1.00 95.24           O  
ATOM   3887  N   GLY A 504     -51.728  -9.032   5.804  1.00 93.04           N  
ATOM   3888  CA  GLY A 504     -52.067 -10.182   4.962  1.00 93.04           C  
ATOM   3889  C   GLY A 504     -53.539 -10.589   5.058  1.00 93.04           C  
ATOM   3890  O   GLY A 504     -54.362  -9.891   5.644  1.00 93.04           O  
ATOM   3891  N   ARG A 505     -53.878 -11.721   4.434  1.00 91.69           N  
ATOM   3892  CA  ARG A 505     -55.269 -12.169   4.235  1.00 91.69           C  
ATOM   3893  C   ARG A 505     -55.882 -12.835   5.461  1.00 91.69           C  
ATOM   3894  CB  ARG A 505     -55.334 -13.136   3.048  1.00 91.69           C  
ATOM   3895  O   ARG A 505     -57.098 -12.796   5.603  1.00 91.69           O  
ATOM   3896  CG  ARG A 505     -54.981 -12.432   1.736  1.00 91.69           C  
ATOM   3897  CD  ARG A 505     -55.044 -13.431   0.585  1.00 91.69           C  
ATOM   3898  NE  ARG A 505     -54.701 -12.772  -0.687  1.00 91.69           N  
ATOM   3899  NH1 ARG A 505     -54.578 -14.677  -1.948  1.00 91.69           N  
ATOM   3900  NH2 ARG A 505     -54.168 -12.678  -2.887  1.00 91.69           N  
ATOM   3901  CZ  ARG A 505     -54.487 -13.379  -1.835  1.00 91.69           C  
ATOM   3902  N   SER A 506     -55.039 -13.419   6.311  1.00 91.89           N  
ATOM   3903  CA  SER A 506     -55.458 -14.238   7.451  1.00 91.89           C  
ATOM   3904  C   SER A 506     -54.860 -13.730   8.783  1.00 91.89           C  
ATOM   3905  CB  SER A 506     -55.107 -15.708   7.165  1.00 91.89           C  
ATOM   3906  O   SER A 506     -54.110 -14.465   9.441  1.00 91.89           O  
ATOM   3907  OG  SER A 506     -55.703 -16.196   5.969  1.00 91.89           O  
ATOM   3908  N   PRO A 507     -55.107 -12.464   9.199  1.00 90.88           N  
ATOM   3909  CA  PRO A 507     -54.550 -11.895  10.434  1.00 90.88           C  
ATOM   3910  C   PRO A 507     -55.009 -12.629  11.703  1.00 90.88           C  
ATOM   3911  CB  PRO A 507     -55.011 -10.432  10.447  1.00 90.88           C  
ATOM   3912  O   PRO A 507     -54.291 -12.643  12.705  1.00 90.88           O  
ATOM   3913  CG  PRO A 507     -56.318 -10.465   9.656  1.00 90.88           C  
ATOM   3914  CD  PRO A 507     -56.026 -11.512   8.584  1.00 90.88           C  
ATOM   3915  N   GLU A 508     -56.155 -13.305  11.658  1.00 91.94           N  
ATOM   3916  CA  GLU A 508     -56.717 -14.060  12.777  1.00 91.94           C  
ATOM   3917  C   GLU A 508     -55.832 -15.246  13.219  1.00 91.94           C  
ATOM   3918  CB  GLU A 508     -58.148 -14.493  12.420  1.00 91.94           C  
ATOM   3919  O   GLU A 508     -55.947 -15.722  14.348  1.00 91.94           O  
ATOM   3920  CG  GLU A 508     -58.238 -15.574  11.340  1.00 91.94           C  
ATOM   3921  CD  GLU A 508     -58.107 -15.158   9.880  1.00 91.94           C  
ATOM   3922  OE1 GLU A 508     -58.154 -16.121   9.081  1.00 91.94           O  
ATOM   3923  OE2 GLU A 508     -57.890 -13.963   9.597  1.00 91.94           O  
ATOM   3924  N   ILE A 509     -54.887 -15.693  12.374  1.00 92.01           N  
ATOM   3925  CA  ILE A 509     -53.856 -16.673  12.760  1.00 92.01           C  
ATOM   3926  C   ILE A 509     -53.045 -16.144  13.953  1.00 92.01           C  
ATOM   3927  CB  ILE A 509     -52.927 -16.993  11.561  1.00 92.01           C  
ATOM   3928  O   ILE A 509     -52.724 -16.900  14.871  1.00 92.01           O  
ATOM   3929  CG1 ILE A 509     -53.716 -17.681  10.423  1.00 92.01           C  
ATOM   3930  CG2 ILE A 509     -51.743 -17.888  11.987  1.00 92.01           C  
ATOM   3931  CD1 ILE A 509     -52.912 -17.875   9.128  1.00 92.01           C  
ATOM   3932  N   ALA A 510     -52.717 -14.848  13.954  1.00 92.64           N  
ATOM   3933  CA  ALA A 510     -51.986 -14.219  15.048  1.00 92.64           C  
ATOM   3934  C   ALA A 510     -52.852 -14.090  16.312  1.00 92.64           C  
ATOM   3935  CB  ALA A 510     -51.482 -12.854  14.574  1.00 92.64           C  
ATOM   3936  O   ALA A 510     -52.377 -14.380  17.410  1.00 92.64           O  
ATOM   3937  N   GLU A 511     -54.122 -13.703  16.160  1.00 93.46           N  
ATOM   3938  CA  GLU A 511     -55.077 -13.600  17.272  1.00 93.46           C  
ATOM   3939  C   GLU A 511     -55.243 -14.939  17.999  1.00 93.46           C  
ATOM   3940  CB  GLU A 511     -56.442 -13.115  16.760  1.00 93.46           C  
ATOM   3941  O   GLU A 511     -55.139 -15.001  19.225  1.00 93.46           O  
ATOM   3942  CG  GLU A 511     -56.389 -11.655  16.300  1.00 93.46           C  
ATOM   3943  CD  GLU A 511     -57.784 -11.100  15.990  1.00 93.46           C  
ATOM   3944  OE1 GLU A 511     -58.090  -9.995  16.503  1.00 93.46           O  
ATOM   3945  OE2 GLU A 511     -58.541 -11.777  15.264  1.00 93.46           O  
ATOM   3946  N   GLU A 512     -55.415 -16.031  17.249  1.00 92.29           N  
ATOM   3947  CA  GLU A 512     -55.529 -17.385  17.800  1.00 92.29           C  
ATOM   3948  C   GLU A 512     -54.225 -17.862  18.451  1.00 92.29           C  
ATOM   3949  CB  GLU A 512     -55.945 -18.367  16.693  1.00 92.29           C  
ATOM   3950  O   GLU A 512     -54.259 -18.451  19.536  1.00 92.29           O  
ATOM   3951  CG  GLU A 512     -57.417 -18.207  16.292  1.00 92.29           C  
ATOM   3952  CD  GLU A 512     -57.843 -19.130  15.136  1.00 92.29           C  
ATOM   3953  OE1 GLU A 512     -58.961 -18.938  14.612  1.00 92.29           O  
ATOM   3954  OE2 GLU A 512     -57.097 -20.045  14.714  1.00 92.29           O  
ATOM   3955  N   ALA A 513     -53.075 -17.592  17.820  1.00 91.45           N  
ATOM   3956  CA  ALA A 513     -51.775 -18.063  18.299  1.00 91.45           C  
ATOM   3957  C   ALA A 513     -51.387 -17.444  19.644  1.00 91.45           C  
ATOM   3958  CB  ALA A 513     -50.718 -17.780  17.227  1.00 91.45           C  
ATOM   3959  O   ALA A 513     -50.845 -18.136  20.507  1.00 91.45           O  
ATOM   3960  N   PHE A 514     -51.698 -16.162  19.840  1.00 92.94           N  
ATOM   3961  CA  PHE A 514     -51.358 -15.436  21.065  1.00 92.94           C  
ATOM   3962  C   PHE A 514     -52.550 -15.214  21.999  1.00 92.94           C  
ATOM   3963  CB  PHE A 514     -50.611 -14.150  20.698  1.00 92.94           C  
ATOM   3964  O   PHE A 514     -52.361 -14.704  23.100  1.00 92.94           O  
ATOM   3965  CG  PHE A 514     -49.314 -14.437  19.974  1.00 92.94           C  
ATOM   3966  CD1 PHE A 514     -48.207 -14.931  20.689  1.00 92.94           C  
ATOM   3967  CD2 PHE A 514     -49.240 -14.287  18.578  1.00 92.94           C  
ATOM   3968  CE1 PHE A 514     -47.030 -15.283  20.007  1.00 92.94           C  
ATOM   3969  CE2 PHE A 514     -48.076 -14.662  17.895  1.00 92.94           C  
ATOM   3970  CZ  PHE A 514     -46.981 -15.155  18.611  1.00 92.94           C  
ATOM   3971  N   LYS A 515     -53.757 -15.650  21.612  1.00 91.38           N  
ATOM   3972  CA  LYS A 515     -55.014 -15.457  22.360  1.00 91.38           C  
ATOM   3973  C   LYS A 515     -55.273 -13.985  22.684  1.00 91.38           C  
ATOM   3974  CB  LYS A 515     -55.064 -16.349  23.605  1.00 91.38           C  
ATOM   3975  O   LYS A 515     -55.631 -13.628  23.805  1.00 91.38           O  
ATOM   3976  CG  LYS A 515     -54.883 -17.831  23.274  1.00 91.38           C  
ATOM   3977  CD  LYS A 515     -54.926 -18.630  24.574  1.00 91.38           C  
ATOM   3978  CE  LYS A 515     -54.693 -20.103  24.251  1.00 91.38           C  
ATOM   3979  NZ  LYS A 515     -54.662 -20.911  25.491  1.00 91.38           N  
ATOM   3980  N   VAL A 516     -55.075 -13.144  21.680  1.00 92.45           N  
ATOM   3981  CA  VAL A 516     -55.220 -11.687  21.744  1.00 92.45           C  
ATOM   3982  C   VAL A 516     -56.201 -11.223  20.680  1.00 92.45           C  
ATOM   3983  CB  VAL A 516     -53.867 -10.968  21.578  1.00 92.45           C  
ATOM   3984  O   VAL A 516     -56.492 -11.955  19.740  1.00 92.45           O  
ATOM   3985  CG1 VAL A 516     -52.937 -11.261  22.757  1.00 92.45           C  
ATOM   3986  CG2 VAL A 516     -53.178 -11.331  20.255  1.00 92.45           C  
ATOM   3987  N   LYS A 517     -56.690  -9.994  20.821  1.00 91.23           N  
ATOM   3988  CA  LYS A 517     -57.436  -9.307  19.771  1.00 91.23           C  
ATOM   3989  C   LYS A 517     -56.551  -8.216  19.182  1.00 91.23           C  
ATOM   3990  CB  LYS A 517     -58.750  -8.784  20.352  1.00 91.23           C  
ATOM   3991  O   LYS A 517     -55.917  -7.476  19.937  1.00 91.23           O  
ATOM   3992  CG  LYS A 517     -59.691  -8.316  19.240  1.00 91.23           C  
ATOM   3993  CD  LYS A 517     -61.017  -7.858  19.842  1.00 91.23           C  
ATOM   3994  CE  LYS A 517     -61.914  -7.379  18.704  1.00 91.23           C  
ATOM   3995  NZ  LYS A 517     -63.168  -6.798  19.230  1.00 91.23           N  
ATOM   3996  N   LEU A 518     -56.488  -8.138  17.859  1.00 90.58           N  
ATOM   3997  CA  LEU A 518     -55.797  -7.066  17.158  1.00 90.58           C  
ATOM   3998  C   LEU A 518     -56.714  -5.843  17.115  1.00 90.58           C  
ATOM   3999  CB  LEU A 518     -55.389  -7.533  15.749  1.00 90.58           C  
ATOM   4000  O   LEU A 518     -57.849  -5.906  16.642  1.00 90.58           O  
ATOM   4001  CG  LEU A 518     -54.322  -8.643  15.728  1.00 90.58           C  
ATOM   4002  CD1 LEU A 518     -54.198  -9.201  14.311  1.00 90.58           C  
ATOM   4003  CD2 LEU A 518     -52.946  -8.143  16.172  1.00 90.58           C  
ATOM   4004  N   GLU A 519     -56.212  -4.712  17.593  1.00 88.89           N  
ATOM   4005  CA  GLU A 519     -56.867  -3.421  17.432  1.00 88.89           C  
ATOM   4006  C   GLU A 519     -56.126  -2.664  16.342  1.00 88.89           C  
ATOM   4007  CB  GLU A 519     -56.917  -2.650  18.755  1.00 88.89           C  
ATOM   4008  O   GLU A 519     -54.930  -2.409  16.456  1.00 88.89           O  
ATOM   4009  CG  GLU A 519     -57.873  -3.339  19.742  1.00 88.89           C  
ATOM   4010  CD  GLU A 519     -58.122  -2.542  21.031  1.00 88.89           C  
ATOM   4011  OE1 GLU A 519     -58.975  -3.018  21.819  1.00 88.89           O  
ATOM   4012  OE2 GLU A 519     -57.510  -1.467  21.212  1.00 88.89           O  
ATOM   4013  N   ASP A 520     -56.818  -2.355  15.244  1.00 89.78           N  
ATOM   4014  CA  ASP A 520     -56.223  -1.654  14.104  1.00 89.78           C  
ATOM   4015  C   ASP A 520     -54.931  -2.350  13.612  1.00 89.78           C  
ATOM   4016  CB  ASP A 520     -56.090  -0.171  14.493  1.00 89.78           C  
ATOM   4017  O   ASP A 520     -53.874  -1.739  13.454  1.00 89.78           O  
ATOM   4018  CG  ASP A 520     -55.831   0.745  13.307  1.00 89.78           C  
ATOM   4019  OD1 ASP A 520     -56.395   0.471  12.229  1.00 89.78           O  
ATOM   4020  OD2 ASP A 520     -55.036   1.694  13.507  1.00 89.78           O  
ATOM   4021  N   SER A 521     -54.998  -3.677  13.451  1.00 93.22           N  
ATOM   4022  CA  SER A 521     -53.890  -4.542  13.007  1.00 93.22           C  
ATOM   4023  C   SER A 521     -52.673  -4.597  13.945  1.00 93.22           C  
ATOM   4024  CB  SER A 521     -53.487  -4.192  11.569  1.00 93.22           C  
ATOM   4025  O   SER A 521     -51.589  -5.017  13.534  1.00 93.22           O  
ATOM   4026  OG  SER A 521     -54.623  -4.191  10.725  1.00 93.22           O  
ATOM   4027  N   THR A 522     -52.823  -4.190  15.212  1.00 93.84           N  
ATOM   4028  CA  THR A 522     -51.730  -4.196  16.189  1.00 93.84           C  
ATOM   4029  C   THR A 522     -52.152  -4.650  17.585  1.00 93.84           C  
ATOM   4030  CB  THR A 522     -51.038  -2.826  16.214  1.00 93.84           C  
ATOM   4031  O   THR A 522     -53.314  -4.542  17.964  1.00 93.84           O  
ATOM   4032  CG2 THR A 522     -51.785  -1.693  16.912  1.00 93.84           C  
ATOM   4033  OG1 THR A 522     -49.784  -2.939  16.837  1.00 93.84           O  
ATOM   4034  N   THR A 523     -51.205  -5.181  18.362  1.00 93.99           N  
ATOM   4035  CA  THR A 523     -51.376  -5.444  19.799  1.00 93.99           C  
ATOM   4036  C   THR A 523     -50.017  -5.588  20.489  1.00 93.99           C  
ATOM   4037  CB  THR A 523     -52.263  -6.678  20.032  1.00 93.99           C  
ATOM   4038  O   THR A 523     -49.004  -5.827  19.826  1.00 93.99           O  
ATOM   4039  CG2 THR A 523     -51.585  -8.000  19.704  1.00 93.99           C  
ATOM   4040  OG1 THR A 523     -52.691  -6.724  21.369  1.00 93.99           O  
ATOM   4041  N   PHE A 524     -49.980  -5.439  21.812  1.00 91.96           N  
ATOM   4042  CA  PHE A 524     -48.763  -5.609  22.606  1.00 91.96           C  
ATOM   4043  C   PHE A 524     -48.706  -7.012  23.216  1.00 91.96           C  
ATOM   4044  CB  PHE A 524     -48.668  -4.520  23.679  1.00 91.96           C  
ATOM   4045  O   PHE A 524     -49.653  -7.458  23.863  1.00 91.96           O  
ATOM   4046  CG  PHE A 524     -47.339  -4.532  24.411  1.00 91.96           C  
ATOM   4047  CD1 PHE A 524     -47.231  -5.133  25.680  1.00 91.96           C  
ATOM   4048  CD2 PHE A 524     -46.201  -3.959  23.811  1.00 91.96           C  
ATOM   4049  CE1 PHE A 524     -45.994  -5.144  26.351  1.00 91.96           C  
ATOM   4050  CE2 PHE A 524     -44.964  -3.978  24.480  1.00 91.96           C  
ATOM   4051  CZ  PHE A 524     -44.863  -4.562  25.754  1.00 91.96           C  
ATOM   4052  N   LEU A 525     -47.578  -7.699  23.036  1.00 91.73           N  
ATOM   4053  CA  LEU A 525     -47.318  -9.032  23.567  1.00 91.73           C  
ATOM   4054  C   LEU A 525     -46.256  -8.973  24.681  1.00 91.73           C  
ATOM   4055  CB  LEU A 525     -46.895  -9.976  22.430  1.00 91.73           C  
ATOM   4056  O   LEU A 525     -45.055  -8.945  24.381  1.00 91.73           O  
ATOM   4057  CG  LEU A 525     -47.939 -10.215  21.326  1.00 91.73           C  
ATOM   4058  CD1 LEU A 525     -47.399 -11.293  20.386  1.00 91.73           C  
ATOM   4059  CD2 LEU A 525     -49.285 -10.697  21.867  1.00 91.73           C  
ATOM   4060  N   PRO A 526     -46.660  -8.980  25.966  1.00 88.29           N  
ATOM   4061  CA  PRO A 526     -45.716  -9.002  27.079  1.00 88.29           C  
ATOM   4062  C   PRO A 526     -44.952 -10.335  27.127  1.00 88.29           C  
ATOM   4063  CB  PRO A 526     -46.558  -8.757  28.335  1.00 88.29           C  
ATOM   4064  O   PRO A 526     -45.521 -11.407  26.924  1.00 88.29           O  
ATOM   4065  CG  PRO A 526     -47.937  -9.297  27.955  1.00 88.29           C  
ATOM   4066  CD  PRO A 526     -48.033  -9.005  26.459  1.00 88.29           C  
ATOM   4067  N   GLY A 527     -43.649 -10.273  27.394  1.00 85.19           N  
ATOM   4068  CA  GLY A 527     -42.744 -11.421  27.500  1.00 85.19           C  
ATOM   4069  C   GLY A 527     -42.286 -12.023  26.168  1.00 85.19           C  
ATOM   4070  O   GLY A 527     -41.464 -12.943  26.168  1.00 85.19           O  
ATOM   4071  N   VAL A 528     -42.793 -11.545  25.026  1.00 86.54           N  
ATOM   4072  CA  VAL A 528     -42.419 -12.052  23.698  1.00 86.54           C  
ATOM   4073  C   VAL A 528     -41.241 -11.249  23.157  1.00 86.54           C  
ATOM   4074  CB  VAL A 528     -43.617 -12.042  22.729  1.00 86.54           C  
ATOM   4075  O   VAL A 528     -41.391 -10.082  22.812  1.00 86.54           O  
ATOM   4076  CG1 VAL A 528     -43.224 -12.582  21.346  1.00 86.54           C  
ATOM   4077  CG2 VAL A 528     -44.744 -12.936  23.266  1.00 86.54           C  
ATOM   4078  N   LEU A 529     -40.074 -11.888  23.055  1.00 79.80           N  
ATOM   4079  CA  LEU A 529     -38.819 -11.275  22.594  1.00 79.80           C  
ATOM   4080  C   LEU A 529     -38.173 -12.042  21.433  1.00 79.80           C  
ATOM   4081  CB  LEU A 529     -37.836 -11.232  23.779  1.00 79.80           C  
ATOM   4082  O   LEU A 529     -37.393 -11.494  20.659  1.00 79.80           O  
ATOM   4083  CG  LEU A 529     -38.293 -10.398  24.990  1.00 79.80           C  
ATOM   4084  CD1 LEU A 529     -37.248 -10.508  26.099  1.00 79.80           C  
ATOM   4085  CD2 LEU A 529     -38.461  -8.930  24.611  1.00 79.80           C  
ATOM   4086  N   SER A 530     -38.458 -13.342  21.318  1.00 79.84           N  
ATOM   4087  CA  SER A 530     -37.810 -14.220  20.347  1.00 79.84           C  
ATOM   4088  C   SER A 530     -38.779 -14.705  19.281  1.00 79.84           C  
ATOM   4089  CB  SER A 530     -37.181 -15.413  21.067  1.00 79.84           C  
ATOM   4090  O   SER A 530     -39.613 -15.576  19.547  1.00 79.84           O  
ATOM   4091  OG  SER A 530     -36.455 -16.210  20.140  1.00 79.84           O  
ATOM   4092  N   ARG A 531     -38.565 -14.284  18.026  1.00 85.29           N  
ATOM   4093  CA  ARG A 531     -39.249 -14.885  16.872  1.00 85.29           C  
ATOM   4094  C   ARG A 531     -39.145 -16.415  16.874  1.00 85.29           C  
ATOM   4095  CB  ARG A 531     -38.698 -14.276  15.575  1.00 85.29           C  
ATOM   4096  O   ARG A 531     -40.147 -17.113  16.761  1.00 85.29           O  
ATOM   4097  CG  ARG A 531     -39.254 -14.967  14.314  1.00 85.29           C  
ATOM   4098  CD  ARG A 531     -38.632 -14.406  13.035  1.00 85.29           C  
ATOM   4099  NE  ARG A 531     -37.175 -14.619  13.026  1.00 85.29           N  
ATOM   4100  NH1 ARG A 531     -36.687 -13.228  11.264  1.00 85.29           N  
ATOM   4101  NH2 ARG A 531     -35.062 -13.959  12.581  1.00 85.29           N  
ATOM   4102  CZ  ARG A 531     -36.326 -13.947  12.280  1.00 85.29           C  
ATOM   4103  N   LYS A 532     -37.929 -16.956  17.011  1.00 78.37           N  
ATOM   4104  CA  LYS A 532     -37.675 -18.402  16.861  1.00 78.37           C  
ATOM   4105  C   LYS A 532     -38.259 -19.241  17.998  1.00 78.37           C  
ATOM   4106  CB  LYS A 532     -36.171 -18.691  16.741  1.00 78.37           C  
ATOM   4107  O   LYS A 532     -38.761 -20.326  17.735  1.00 78.37           O  
ATOM   4108  CG  LYS A 532     -35.557 -18.239  15.407  1.00 78.37           C  
ATOM   4109  CD  LYS A 532     -34.084 -18.676  15.352  1.00 78.37           C  
ATOM   4110  CE  LYS A 532     -33.403 -18.268  14.039  1.00 78.37           C  
ATOM   4111  NZ  LYS A 532     -31.970 -18.673  14.030  1.00 78.37           N  
ATOM   4112  N   LYS A 533     -38.153 -18.776  19.248  1.00 78.14           N  
ATOM   4113  CA  LYS A 533     -38.557 -19.569  20.421  1.00 78.14           C  
ATOM   4114  C   LYS A 533     -40.000 -19.320  20.853  1.00 78.14           C  
ATOM   4115  CB  LYS A 533     -37.597 -19.327  21.597  1.00 78.14           C  
ATOM   4116  O   LYS A 533     -40.605 -20.224  21.412  1.00 78.14           O  
ATOM   4117  CG  LYS A 533     -36.182 -19.876  21.353  1.00 78.14           C  
ATOM   4118  CD  LYS A 533     -35.316 -19.665  22.605  1.00 78.14           C  
ATOM   4119  CE  LYS A 533     -33.909 -20.251  22.425  1.00 78.14           C  
ATOM   4120  NZ  LYS A 533     -33.061 -20.012  23.624  1.00 78.14           N  
ATOM   4121  N   GLN A 534     -40.531 -18.119  20.627  1.00 85.61           N  
ATOM   4122  CA  GLN A 534     -41.800 -17.689  21.224  1.00 85.61           C  
ATOM   4123  C   GLN A 534     -42.872 -17.322  20.196  1.00 85.61           C  
ATOM   4124  CB  GLN A 534     -41.546 -16.509  22.173  1.00 85.61           C  
ATOM   4125  O   GLN A 534     -44.041 -17.343  20.552  1.00 85.61           O  
ATOM   4126  CG  GLN A 534     -40.604 -16.855  23.338  1.00 85.61           C  
ATOM   4127  CD  GLN A 534     -40.262 -15.601  24.125  1.00 85.61           C  
ATOM   4128  NE2 GLN A 534     -40.665 -15.500  25.369  1.00 85.61           N  
ATOM   4129  OE1 GLN A 534     -39.641 -14.690  23.599  1.00 85.61           O  
ATOM   4130  N   VAL A 535     -42.511 -17.020  18.942  1.00 90.53           N  
ATOM   4131  CA  VAL A 535     -43.490 -16.609  17.915  1.00 90.53           C  
ATOM   4132  C   VAL A 535     -43.785 -17.720  16.920  1.00 90.53           C  
ATOM   4133  CB  VAL A 535     -43.042 -15.338  17.176  1.00 90.53           C  
ATOM   4134  O   VAL A 535     -44.937 -18.085  16.717  1.00 90.53           O  
ATOM   4135  CG1 VAL A 535     -43.989 -14.886  16.059  1.00 90.53           C  
ATOM   4136  CG2 VAL A 535     -42.826 -14.176  18.144  1.00 90.53           C  
ATOM   4137  N   VAL A 536     -42.743 -18.287  16.310  1.00 88.99           N  
ATOM   4138  CA  VAL A 536     -42.895 -19.328  15.288  1.00 88.99           C  
ATOM   4139  C   VAL A 536     -43.595 -20.578  15.843  1.00 88.99           C  
ATOM   4140  CB  VAL A 536     -41.551 -19.647  14.604  1.00 88.99           C  
ATOM   4141  O   VAL A 536     -44.505 -21.049  15.172  1.00 88.99           O  
ATOM   4142  CG1 VAL A 536     -41.646 -20.825  13.628  1.00 88.99           C  
ATOM   4143  CG2 VAL A 536     -41.050 -18.435  13.805  1.00 88.99           C  
ATOM   4144  N   PRO A 537     -43.277 -21.108  17.045  1.00 90.54           N  
ATOM   4145  CA  PRO A 537     -43.935 -22.326  17.520  1.00 90.54           C  
ATOM   4146  C   PRO A 537     -45.458 -22.183  17.735  1.00 90.54           C  
ATOM   4147  CB  PRO A 537     -43.158 -22.795  18.757  1.00 90.54           C  
ATOM   4148  O   PRO A 537     -46.182 -23.042  17.227  1.00 90.54           O  
ATOM   4149  CG  PRO A 537     -41.807 -22.092  18.616  1.00 90.54           C  
ATOM   4150  CD  PRO A 537     -42.156 -20.782  17.917  1.00 90.54           C  
ATOM   4151  N   PRO A 538     -45.983 -21.119  18.388  1.00 91.68           N  
ATOM   4152  CA  PRO A 538     -47.431 -20.892  18.458  1.00 91.68           C  
ATOM   4153  C   PRO A 538     -48.098 -20.726  17.089  1.00 91.68           C  
ATOM   4154  CB  PRO A 538     -47.622 -19.636  19.314  1.00 91.68           C  
ATOM   4155  O   PRO A 538     -49.152 -21.315  16.850  1.00 91.68           O  
ATOM   4156  CG  PRO A 538     -46.395 -19.650  20.213  1.00 91.68           C  
ATOM   4157  CD  PRO A 538     -45.308 -20.182  19.283  1.00 91.68           C  
ATOM   4158  N   LEU A 539     -47.471 -19.984  16.165  1.00 92.35           N  
ATOM   4159  CA  LEU A 539     -47.980 -19.839  14.796  1.00 92.35           C  
ATOM   4160  C   LEU A 539     -48.062 -21.194  14.085  1.00 92.35           C  
ATOM   4161  CB  LEU A 539     -47.088 -18.874  13.996  1.00 92.35           C  
ATOM   4162  O   LEU A 539     -49.088 -21.513  13.488  1.00 92.35           O  
ATOM   4163  CG  LEU A 539     -47.181 -17.395  14.410  1.00 92.35           C  
ATOM   4164  CD1 LEU A 539     -46.196 -16.587  13.562  1.00 92.35           C  
ATOM   4165  CD2 LEU A 539     -48.580 -16.825  14.198  1.00 92.35           C  
ATOM   4166  N   THR A 540     -47.016 -22.017  14.204  1.00 90.05           N  
ATOM   4167  CA  THR A 540     -46.988 -23.371  13.644  1.00 90.05           C  
ATOM   4168  C   THR A 540     -48.138 -24.215  14.169  1.00 90.05           C  
ATOM   4169  CB  THR A 540     -45.641 -24.060  13.916  1.00 90.05           C  
ATOM   4170  O   THR A 540     -48.851 -24.829  13.382  1.00 90.05           O  
ATOM   4171  CG2 THR A 540     -45.564 -25.500  13.409  1.00 90.05           C  
ATOM   4172  OG1 THR A 540     -44.599 -23.370  13.268  1.00 90.05           O  
ATOM   4173  N   GLN A 541     -48.375 -24.200  15.481  1.00 90.88           N  
ATOM   4174  CA  GLN A 541     -49.449 -24.977  16.092  1.00 90.88           C  
ATOM   4175  C   GLN A 541     -50.836 -24.602  15.541  1.00 90.88           C  
ATOM   4176  CB  GLN A 541     -49.370 -24.791  17.612  1.00 90.88           C  
ATOM   4177  O   GLN A 541     -51.633 -25.494  15.231  1.00 90.88           O  
ATOM   4178  CG  GLN A 541     -50.383 -25.679  18.343  1.00 90.88           C  
ATOM   4179  CD  GLN A 541     -50.291 -25.574  19.860  1.00 90.88           C  
ATOM   4180  NE2 GLN A 541     -51.072 -26.352  20.576  1.00 90.88           N  
ATOM   4181  OE1 GLN A 541     -49.534 -24.818  20.444  1.00 90.88           O  
ATOM   4182  N   ILE A 542     -51.131 -23.306  15.397  1.00 91.39           N  
ATOM   4183  CA  ILE A 542     -52.418 -22.838  14.860  1.00 91.39           C  
ATOM   4184  C   ILE A 542     -52.565 -23.189  13.382  1.00 91.39           C  
ATOM   4185  CB  ILE A 542     -52.589 -21.324  15.101  1.00 91.39           C  
ATOM   4186  O   ILE A 542     -53.601 -23.721  12.985  1.00 91.39           O  
ATOM   4187  CG1 ILE A 542     -52.693 -20.994  16.603  1.00 91.39           C  
ATOM   4188  CG2 ILE A 542     -53.810 -20.748  14.362  1.00 91.39           C  
ATOM   4189  CD1 ILE A 542     -53.754 -21.754  17.411  1.00 91.39           C  
ATOM   4190  N   ILE A 543     -51.527 -22.957  12.577  1.00 90.29           N  
ATOM   4191  CA  ILE A 543     -51.554 -23.250  11.140  1.00 90.29           C  
ATOM   4192  C   ILE A 543     -51.763 -24.748  10.900  1.00 90.29           C  
ATOM   4193  CB  ILE A 543     -50.276 -22.712  10.467  1.00 90.29           C  
ATOM   4194  O   ILE A 543     -52.669 -25.121  10.159  1.00 90.29           O  
ATOM   4195  CG1 ILE A 543     -50.286 -21.165  10.486  1.00 90.29           C  
ATOM   4196  CG2 ILE A 543     -50.168 -23.214   9.018  1.00 90.29           C  
ATOM   4197  CD1 ILE A 543     -48.925 -20.542  10.160  1.00 90.29           C  
ATOM   4198  N   THR A 544     -51.016 -25.617  11.589  1.00 88.71           N  
ATOM   4199  CA  THR A 544     -51.204 -27.072  11.490  1.00 88.71           C  
ATOM   4200  C   THR A 544     -52.623 -27.486  11.893  1.00 88.71           C  
ATOM   4201  CB  THR A 544     -50.172 -27.804  12.363  1.00 88.71           C  
ATOM   4202  O   THR A 544     -53.232 -28.332  11.238  1.00 88.71           O  
ATOM   4203  CG2 THR A 544     -50.268 -29.325  12.261  1.00 88.71           C  
ATOM   4204  OG1 THR A 544     -48.864 -27.466  11.966  1.00 88.71           O  
ATOM   4205  N   THR A 545     -53.191 -26.859  12.930  1.00 88.21           N  
ATOM   4206  CA  THR A 545     -54.571 -27.129  13.371  1.00 88.21           C  
ATOM   4207  C   THR A 545     -55.607 -26.690  12.333  1.00 88.21           C  
ATOM   4208  CB  THR A 545     -54.869 -26.445  14.716  1.00 88.21           C  
ATOM   4209  O   THR A 545     -56.612 -27.374  12.159  1.00 88.21           O  
ATOM   4210  CG2 THR A 545     -56.254 -26.805  15.261  1.00 88.21           C  
ATOM   4211  OG1 THR A 545     -53.942 -26.855  15.695  1.00 88.21           O  
ATOM   4212  N   ARG A 546     -55.378 -25.567  11.641  1.00 85.80           N  
ATOM   4213  CA  ARG A 546     -56.263 -25.058  10.581  1.00 85.80           C  
ATOM   4214  C   ARG A 546     -56.225 -25.923   9.327  1.00 85.80           C  
ATOM   4215  CB  ARG A 546     -55.902 -23.605  10.235  1.00 85.80           C  
ATOM   4216  O   ARG A 546     -57.279 -26.175   8.770  1.00 85.80           O  
ATOM   4217  CG  ARG A 546     -56.427 -22.613  11.280  1.00 85.80           C  
ATOM   4218  CD  ARG A 546     -56.068 -21.180  10.875  1.00 85.80           C  
ATOM   4219  NE  ARG A 546     -56.800 -20.196  11.690  1.00 85.80           N  
ATOM   4220  NH1 ARG A 546     -57.290 -18.642  10.035  1.00 85.80           N  
ATOM   4221  NH2 ARG A 546     -58.240 -18.517  12.040  1.00 85.80           N  
ATOM   4222  CZ  ARG A 546     -57.424 -19.121  11.247  1.00 85.80           C  
ATOM   4223  N   VAL A 547     -55.046 -26.393   8.919  1.00 83.28           N  
ATOM   4224  CA  VAL A 547     -54.883 -27.258   7.734  1.00 83.28           C  
ATOM   4225  C   VAL A 547     -55.428 -28.672   7.974  1.00 83.28           C  
ATOM   4226  CB  VAL A 547     -53.401 -27.293   7.302  1.00 83.28           C  
ATOM   4227  O   VAL A 547     -55.865 -29.334   7.039  1.00 83.28           O  
ATOM   4228  CG1 VAL A 547     -53.138 -28.248   6.130  1.00 83.28           C  
ATOM   4229  CG2 VAL A 547     -52.928 -25.902   6.856  1.00 83.28           C  
ATOM   4230  N   SER A 548     -55.422 -29.142   9.226  1.00 76.21           N  
ATOM   4231  CA  SER A 548     -55.947 -30.468   9.591  1.00 76.21           C  
ATOM   4232  C   SER A 548     -57.479 -30.528   9.711  1.00 76.21           C  
ATOM   4233  CB  SER A 548     -55.338 -30.937  10.916  1.00 76.21           C  
ATOM   4234  O   SER A 548     -58.020 -31.617   9.911  1.00 76.21           O  
ATOM   4235  OG  SER A 548     -53.924 -30.963  10.871  1.00 76.21           O  
ATOM   4236  N   LYS A 549     -58.168 -29.381   9.663  1.00 68.72           N  
ATOM   4237  CA  LYS A 549     -59.634 -29.275   9.642  1.00 68.72           C  
ATOM   4238  C   LYS A 549     -60.114 -29.119   8.209  1.00 68.72           C  
ATOM   4239  CB  LYS A 549     -60.096 -28.057  10.448  1.00 68.72           C  
ATOM   4240  O   LYS A 549     -61.181 -29.701   7.914  1.00 68.72           O  
ATOM   4241  CG  LYS A 549     -60.019 -28.263  11.961  1.00 68.72           C  
ATOM   4242  CD  LYS A 549     -60.488 -26.972  12.635  1.00 68.72           C  
ATOM   4243  CE  LYS A 549     -60.471 -27.113  14.155  1.00 68.72           C  
ATOM   4244  NZ  LYS A 549     -60.894 -25.843  14.792  1.00 68.72           N  
ATOM   4245  OXT LYS A 549     -59.438 -28.351   7.498  1.00 68.72           O  
TER    4246      LYS A 549                                                      
ENDMDL                                                                          
END                                                                             
