# Supplementary material for: The inorganic pyrophosphatases of microorganisms: a structural and functional review
Source: PeerJ. 2024 Jun 24;12:e17496. doi: 10.7717/peerj.17496 (PMC11210485; doi:10.7717/peerj.17496)
Supplement: Supplemental Information 1 [file peerj-12-17496-s001.zip › Supplementary Files/Family II models/AF-Q9WZ56-F1-model_v4_Thermotoga.pdb]

HEADER                                            01-JUN-22                     
TITLE     ALPHAFOLD MONOMER V2.0 PREDICTION FOR PROBABLE MANGANESE-DEPENDENT    
TITLE    2 INORGANIC PYROPHOSPHATASE (Q9WZ56)                                   
COMPND    MOL_ID: 1;                                                            
COMPND   2 MOLECULE: PROBABLE MANGANESE-DEPENDENT INORGANIC PYROPHOSPHATASE;    
COMPND   3 CHAIN: A                                                             
SOURCE    MOL_ID: 1;                                                            
SOURCE   2 ORGANISM_SCIENTIFIC: THERMOTOGA MARITIMA (STRAIN ATCC 43589 / DSM    
SOURCE   3 3109 / JCM 10099 / NBRC 100826 / MSB8);                              
SOURCE   4 ORGANISM_TAXID: 243274                                               
REMARK   1                                                                      
REMARK   1 REFERENCE 1                                                          
REMARK   1  AUTH   JOHN JUMPER, RICHARD EVANS, ALEXANDER PRITZEL, TIM GREEN,    
REMARK   1  AUTH 2 MICHAEL FIGURNOV, OLAF RONNEBERGER, KATHRYN TUNYASUVUNAKOOL, 
REMARK   1  AUTH 3 RUSS BATES, AUGUSTIN ZIDEK, ANNA POTAPENKO, ALEX BRIDGLAND,  
REMARK   1  AUTH 4 CLEMENS MEYER, SIMON A A KOHL, ANDREW J BALLARD,             
REMARK   1  AUTH 5 ANDREW COWIE, BERNARDINO ROMERA-PAREDES, STANISLAV NIKOLOV,  
REMARK   1  AUTH 6 RISHUB JAIN, JONAS ADLER, TREVOR BACK, STIG PETERSEN,        
REMARK   1  AUTH 7 DAVID REIMAN, ELLEN CLANCY, MICHAL ZIELINSKI,                
REMARK   1  AUTH 8 MARTIN STEINEGGER, MICHALINA PACHOLSKA, TAMAS BERGHAMMER,    
REMARK   1  AUTH 9 DAVID SILVER, ORIOL VINYALS, ANDREW W SENIOR,                
REMARK   1  AUTH10 KORAY KAVUKCUOGLU, PUSHMEET KOHLI, DEMIS HASSABIS            
REMARK   1  TITL   HIGHLY ACCURATE PROTEIN STRUCTURE PREDICTION WITH ALPHAFOLD  
REMARK   1  REF    NATURE                        V. 596   583 2021              
REMARK   1  REFN                   ISSN 0028-0836                               
REMARK   1  PMID   34265844                                                     
REMARK   1  DOI    10.1038/s41586-021-03819-2                                   
REMARK   1                                                                      
REMARK   1 DISCLAIMERS                                                          
REMARK   1 ALPHAFOLD DATA, COPYRIGHT (2021) DEEPMIND TECHNOLOGIES LIMITED. THE  
REMARK   1 INFORMATION PROVIDED IS THEORETICAL MODELLING ONLY AND CAUTION SHOULD
REMARK   1 BE EXERCISED IN ITS USE. IT IS PROVIDED "AS-IS" WITHOUT ANY WARRANTY 
REMARK   1 OF ANY KIND, WHETHER EXPRESSED OR IMPLIED. NO WARRANTY IS GIVEN THAT 
REMARK   1 USE OF THE INFORMATION SHALL NOT INFRINGE THE RIGHTS OF ANY THIRD    
REMARK   1 PARTY. THE INFORMATION IS NOT INTENDED TO BE A SUBSTITUTE FOR        
REMARK   1 PROFESSIONAL MEDICAL ADVICE, DIAGNOSIS, OR TREATMENT, AND DOES NOT   
REMARK   1 CONSTITUTE MEDICAL OR OTHER PROFESSIONAL ADVICE. IT IS AVAILABLE FOR 
REMARK   1 ACADEMIC AND COMMERCIAL PURPOSES, UNDER CC-BY 4.0 LICENCE.           
DBREF  XXXX A    1   548  UNP    Q9WZ56   PPAC_THEMA       1    548             
SEQRES   1 A  548  MET LYS ALA LEU GLU ARG VAL TYR VAL ILE GLY HIS LYS          
SEQRES   2 A  548  ASN PRO ASP THR ASP SER VAL CYS SER ALA ILE GLY TYR          
SEQRES   3 A  548  ALA HIS PHE LYS ASN ASN VAL GLU LYS GLY LYS THR PHE          
SEQRES   4 A  548  ILE PRO ALA ARG SER GLY ASP LEU THR ASN GLU SER LEU          
SEQRES   5 A  548  PHE VAL LEU LYS TYR PHE GLY MET ASN PRO PRO LEU HIS          
SEQRES   6 A  548  ILE GLU THR LEU GLU PRO THR VAL GLU ASP LEU GLU LEU          
SEQRES   7 A  548  LYS ASN PRO ILE PHE VAL THR PRO ASP THR SER ALA TYR          
SEQRES   8 A  548  ASP VAL ALA MET LEU MET GLU SER ARG GLY ILE LYS ASN          
SEQRES   9 A  548  VAL PRO VAL VAL SER LYS GLU LYS MET ILE GLY VAL VAL          
SEQRES  10 A  548  THR GLU SER ASN ILE ALA ARG VAL TYR VAL ARG ARG LEU          
SEQRES  11 A  548  LYS ILE GLU PRO LEU VAL ILE HIS PRO VAL PRO PHE ASP          
SEQRES  12 A  548  GLN LEU VAL ARG ILE LEU LYS ALA GLU VAL VAL CYS ASP          
SEQRES  13 A  548  TYR MET LYS GLU LYS THR VAL SER GLY LYS VAL HIS ILE          
SEQRES  14 A  548  ALA VAL ASP ALA LEU HIS VAL LEU LEU GLY LYS ILE GLU          
SEQRES  15 A  548  ILE GLY ASP VAL VAL ILE VAL GLY ASP ASN GLU PRO ALA          
SEQRES  16 A  548  GLN ILE ALA LEU LEU GLU LYS GLY ALA LYS LEU MET ILE          
SEQRES  17 A  548  VAL VAL ASN ASN ALA PRO VAL SER ASN ARG VAL LEU GLU          
SEQRES  18 A  548  ILE ALA LYS GLU LYS ASN ALA ALA VAL LEU ARG VAL LYS          
SEQRES  19 A  548  PHE ASP ALA PHE SER ALA ALA LYS LEU ILE ASN LEU SER          
SEQRES  20 A  548  LEU PRO VAL THR LEU VAL MET SER LYS LYS PHE PRO THR          
SEQRES  21 A  548  VAL THR LYS LYS ASP THR LEU GLU GLU VAL LYS GLU ILE          
SEQRES  22 A  548  VAL PHE THR SER LYS ILE ARG ALA ALA PHE VAL GLU ASP          
SEQRES  23 A  548  GLU LYS GLY ARG LEU CYS GLY VAL ILE THR ARG THR ASP          
SEQRES  24 A  548  LEU LEU LYS ASP VAL ARG LYS LYS VAL ILE LEU VAL ASP          
SEQRES  25 A  548  HIS ASN GLU ILE THR GLN ALA PRO GLU GLY VAL GLU LYS          
SEQRES  26 A  548  ALA GLU ILE LEU GLU ILE ILE ASP HIS HIS ARG LEU GLY          
SEQRES  27 A  548  GLY LEU SER THR LEU ASN PRO VAL PHE PHE TYR ASN GLU          
SEQRES  28 A  548  PRO VAL GLY SER THR SER THR ILE VAL ALA GLU PHE PHE          
SEQRES  29 A  548  LEU LYS ASN GLY VAL LYS MET GLU ARG GLU ILE ALA GLY          
SEQRES  30 A  548  ILE LEU LEU SER GLY ILE VAL SER ASP THR LEU PHE PHE          
SEQRES  31 A  548  LYS LEU SER THR THR THR GLU LYS ASP ARG LYS MET ALA          
SEQRES  32 A  548  ASN PHE LEU ALA ASP VAL ALA LYS LEU ASP LEU GLU LYS          
SEQRES  33 A  548  PHE ALA LYS LYS LEU LEU LYS GLU GLY MET LYS ILE PRO          
SEQRES  34 A  548  GLU ASP VAL ASP PRO ALA GLU LEU LEU LYS ARG ASP VAL          
SEQRES  35 A  548  LYS VAL TYR GLU MET GLY GLU GLU SER PHE ALA VAL SER          
SEQRES  36 A  548  GLN ILE MET THR SER ASP PHE SER THR LEU LEU LYS GLU          
SEQRES  37 A  548  LYS GLU ARG PHE MET ASN THR LEU LYS THR LEU LYS GLY          
SEQRES  38 A  548  GLU PHE GLY VAL LYS HIS PHE PHE VAL LEU PHE THR ASN          
SEQRES  39 A  548  PRO VAL GLU GLU ALA SER LEU LEU MET MET ASP GLY ASP          
SEQRES  40 A  548  GLN LYS LEU VAL GLU LYS ALA PHE ASN ALA GLU LYS LYS          
SEQRES  41 A  548  ASP GLY LEU PHE LEU LEU LYS GLY VAL MET SER ARG LYS          
SEQRES  42 A  548  LYS ASP PHE VAL PRO LYS ILE GLY GLU VAL LEU ARG ARG          
SEQRES  43 A  548  GLU ARG                                                      
CRYST1    1.000    1.000    1.000  90.00  90.00  90.00 P 1           1          
ORIGX1      1.000000  0.000000  0.000000        0.00000                         
ORIGX2      0.000000  1.000000  0.000000        0.00000                         
ORIGX3      0.000000  0.000000  1.000000        0.00000                         
SCALE1      1.000000  0.000000  0.000000        0.00000                         
SCALE2      0.000000  1.000000  0.000000        0.00000                         
SCALE3      0.000000  0.000000  1.000000        0.00000                         
MODEL        1                                                                  
ATOM      1  N   MET A   1       1.987 -17.565  -8.294  1.00 36.07           N  
ATOM      2  CA  MET A   1       0.614 -17.754  -7.779  1.00 36.07           C  
ATOM      3  C   MET A   1      -0.050 -16.392  -7.740  1.00 36.07           C  
ATOM      4  CB  MET A   1       0.634 -18.379  -6.376  1.00 36.07           C  
ATOM      5  O   MET A   1       0.585 -15.463  -7.260  1.00 36.07           O  
ATOM      6  CG  MET A   1       0.818 -19.899  -6.431  1.00 36.07           C  
ATOM      7  SD  MET A   1       1.083 -20.629  -4.799  1.00 36.07           S  
ATOM      8  CE  MET A   1       0.751 -22.378  -5.147  1.00 36.07           C  
ATOM      9  N   LYS A   2      -1.256 -16.241  -8.300  1.00 49.83           N  
ATOM     10  CA  LYS A   2      -2.035 -15.003  -8.152  1.00 49.83           C  
ATOM     11  C   LYS A   2      -2.367 -14.866  -6.660  1.00 49.83           C  
ATOM     12  CB  LYS A   2      -3.288 -15.088  -9.052  1.00 49.83           C  
ATOM     13  O   LYS A   2      -2.765 -15.867  -6.066  1.00 49.83           O  
ATOM     14  CG  LYS A   2      -3.798 -13.720  -9.530  1.00 49.83           C  
ATOM     15  CD  LYS A   2      -4.971 -13.880 -10.515  1.00 49.83           C  
ATOM     16  CE  LYS A   2      -5.400 -12.509 -11.057  1.00 49.83           C  
ATOM     17  NZ  LYS A   2      -6.590 -12.597 -11.943  1.00 49.83           N  
ATOM     18  N   ALA A   3      -2.115 -13.711  -6.046  1.00 62.85           N  
ATOM     19  CA  ALA A   3      -2.495 -13.504  -4.651  1.00 62.85           C  
ATOM     20  C   ALA A   3      -4.011 -13.721  -4.524  1.00 62.85           C  
ATOM     21  CB  ALA A   3      -2.055 -12.105  -4.204  1.00 62.85           C  
ATOM     22  O   ALA A   3      -4.764 -13.237  -5.372  1.00 62.85           O  
ATOM     23  N   LEU A   4      -4.440 -14.502  -3.529  1.00 77.01           N  
ATOM     24  CA  LEU A   4      -5.863 -14.655  -3.235  1.00 77.01           C  
ATOM     25  C   LEU A   4      -6.418 -13.297  -2.808  1.00 77.01           C  
ATOM     26  CB  LEU A   4      -6.099 -15.716  -2.143  1.00 77.01           C  
ATOM     27  O   LEU A   4      -5.741 -12.525  -2.125  1.00 77.01           O  
ATOM     28  CG  LEU A   4      -5.776 -17.158  -2.573  1.00 77.01           C  
ATOM     29  CD1 LEU A   4      -5.809 -18.085  -1.359  1.00 77.01           C  
ATOM     30  CD2 LEU A   4      -6.778 -17.707  -3.590  1.00 77.01           C  
ATOM     31  N   GLU A   5      -7.645 -13.014  -3.225  1.00 87.68           N  
ATOM     32  CA  GLU A   5      -8.343 -11.797  -2.835  1.00 87.68           C  
ATOM     33  C   GLU A   5      -8.586 -11.801  -1.321  1.00 87.68           C  
ATOM     34  CB  GLU A   5      -9.633 -11.720  -3.651  1.00 87.68           C  
ATOM     35  O   GLU A   5      -9.119 -12.770  -0.776  1.00 87.68           O  
ATOM     36  CG  GLU A   5     -10.496 -10.518  -3.283  1.00 87.68           C  
ATOM     37  CD  GLU A   5     -11.659 -10.406  -4.266  1.00 87.68           C  
ATOM     38  OE1 GLU A   5     -11.634  -9.477  -5.096  1.00 87.68           O  
ATOM     39  OE2 GLU A   5     -12.606 -11.218  -4.207  1.00 87.68           O  
ATOM     40  N   ARG A   6      -8.166 -10.736  -0.632  1.00 93.42           N  
ATOM     41  CA  ARG A   6      -8.333 -10.599   0.819  1.00 93.42           C  
ATOM     42  C   ARG A   6      -9.686  -9.967   1.128  1.00 93.42           C  
ATOM     43  CB  ARG A   6      -7.190  -9.775   1.430  1.00 93.42           C  
ATOM     44  O   ARG A   6     -10.034  -8.948   0.538  1.00 93.42           O  
ATOM     45  CG  ARG A   6      -5.818 -10.460   1.327  1.00 93.42           C  
ATOM     46  CD  ARG A   6      -4.756  -9.540   1.943  1.00 93.42           C  
ATOM     47  NE  ARG A   6      -3.399 -10.124   1.911  1.00 93.42           N  
ATOM     48  NH1 ARG A   6      -2.280  -8.209   2.541  1.00 93.42           N  
ATOM     49  NH2 ARG A   6      -1.133 -10.083   2.203  1.00 93.42           N  
ATOM     50  CZ  ARG A   6      -2.284  -9.473   2.215  1.00 93.42           C  
ATOM     51  N   VAL A   7     -10.410 -10.554   2.074  1.00 96.99           N  
ATOM     52  CA  VAL A   7     -11.650 -10.006   2.633  1.00 96.99           C  
ATOM     53  C   VAL A   7     -11.477  -9.887   4.139  1.00 96.99           C  
ATOM     54  CB  VAL A   7     -12.866 -10.881   2.288  1.00 96.99           C  
ATOM     55  O   VAL A   7     -11.141 -10.866   4.805  1.00 96.99           O  
ATOM     56  CG1 VAL A   7     -14.158 -10.287   2.863  1.00 96.99           C  
ATOM     57  CG2 VAL A   7     -13.046 -11.024   0.772  1.00 96.99           C  
ATOM     58  N   TYR A   8     -11.695  -8.697   4.683  1.00 97.84           N  
ATOM     59  CA  TYR A   8     -11.589  -8.455   6.117  1.00 97.84           C  
ATOM     60  C   TYR A   8     -12.946  -8.672   6.780  1.00 97.84           C  
ATOM     61  CB  TYR A   8     -11.032  -7.052   6.362  1.00 97.84           C  
ATOM     62  O   TYR A   8     -13.930  -8.057   6.384  1.00 97.84           O  
ATOM     63  CG  TYR A   8      -9.667  -6.841   5.736  1.00 97.84           C  
ATOM     64  CD1 TYR A   8      -8.529  -7.386   6.358  1.00 97.84           C  
ATOM     65  CD2 TYR A   8      -9.537  -6.132   4.524  1.00 97.84           C  
ATOM     66  CE1 TYR A   8      -7.254  -7.180   5.801  1.00 97.84           C  
ATOM     67  CE2 TYR A   8      -8.264  -5.939   3.953  1.00 97.84           C  
ATOM     68  OH  TYR A   8      -5.881  -6.224   4.089  1.00 97.84           O  
ATOM     69  CZ  TYR A   8      -7.120  -6.446   4.604  1.00 97.84           C  
ATOM     70  N   VAL A   9     -13.004  -9.547   7.780  1.00 98.54           N  
ATOM     71  CA  VAL A   9     -14.195  -9.726   8.617  1.00 98.54           C  
ATOM     72  C   VAL A   9     -13.980  -8.905   9.875  1.00 98.54           C  
ATOM     73  CB  VAL A   9     -14.450 -11.200   8.956  1.00 98.54           C  
ATOM     74  O   VAL A   9     -13.050  -9.187  10.630  1.00 98.54           O  
ATOM     75  CG1 VAL A   9     -15.802 -11.345   9.656  1.00 98.54           C  
ATOM     76  CG2 VAL A   9     -14.466 -12.086   7.701  1.00 98.54           C  
ATOM     77  N   ILE A  10     -14.786  -7.868  10.069  1.00 98.17           N  
ATOM     78  CA  ILE A  10     -14.558  -6.859  11.100  1.00 98.17           C  
ATOM     79  C   ILE A  10     -15.864  -6.510  11.799  1.00 98.17           C  
ATOM     80  CB  ILE A  10     -13.840  -5.632  10.495  1.00 98.17           C  
ATOM     81  O   ILE A  10     -16.910  -6.382  11.161  1.00 98.17           O  
ATOM     82  CG1 ILE A  10     -13.324  -4.696  11.609  1.00 98.17           C  
ATOM     83  CG2 ILE A  10     -14.712  -4.873   9.475  1.00 98.17           C  
ATOM     84  CD1 ILE A  10     -12.217  -3.742  11.145  1.00 98.17           C  
ATOM     85  N   GLY A  11     -15.800  -6.383  13.119  1.00 96.11           N  
ATOM     86  CA  GLY A  11     -16.922  -5.882  13.892  1.00 96.11           C  
ATOM     87  C   GLY A  11     -16.886  -4.367  14.065  1.00 96.11           C  
ATOM     88  O   GLY A  11     -16.276  -3.652  13.268  1.00 96.11           O  
ATOM     89  N   HIS A  12     -17.574  -3.864  15.082  1.00 90.78           N  
ATOM     90  CA  HIS A  12     -17.701  -2.423  15.312  1.00 90.78           C  
ATOM     91  C   HIS A  12     -16.382  -1.748  15.753  1.00 90.78           C  
ATOM     92  CB  HIS A  12     -18.874  -2.187  16.270  1.00 90.78           C  
ATOM     93  O   HIS A  12     -15.401  -2.399  16.124  1.00 90.78           O  
ATOM     94  CG  HIS A  12     -18.818  -3.013  17.520  1.00 90.78           C  
ATOM     95  CD2 HIS A  12     -19.570  -4.117  17.790  1.00 90.78           C  
ATOM     96  ND1 HIS A  12     -18.049  -2.690  18.631  1.00 90.78           N  
ATOM     97  CE1 HIS A  12     -18.400  -3.585  19.571  1.00 90.78           C  
ATOM     98  NE2 HIS A  12     -19.287  -4.463  19.087  1.00 90.78           N  
ATOM     99  N   LYS A  13     -16.344  -0.409  15.673  1.00 91.06           N  
ATOM    100  CA  LYS A  13     -15.165   0.449  15.896  1.00 91.06           C  
ATOM    101  C   LYS A  13     -14.539   0.256  17.280  1.00 91.06           C  
ATOM    102  CB  LYS A  13     -15.542   1.927  15.643  1.00 91.06           C  
ATOM    103  O   LYS A  13     -13.317   0.279  17.389  1.00 91.06           O  
ATOM    104  CG  LYS A  13     -14.324   2.872  15.695  1.00 91.06           C  
ATOM    105  CD  LYS A  13     -14.617   4.305  15.206  1.00 91.06           C  
ATOM    106  CE  LYS A  13     -13.308   5.125  15.221  1.00 91.06           C  
ATOM    107  NZ  LYS A  13     -13.359   6.372  14.403  1.00 91.06           N  
ATOM    108  N   ASN A  14     -15.359   0.030  18.307  1.00 89.05           N  
ATOM    109  CA  ASN A  14     -14.934  -0.219  19.688  1.00 89.05           C  
ATOM    110  C   ASN A  14     -15.206  -1.684  20.066  1.00 89.05           C  
ATOM    111  CB  ASN A  14     -15.681   0.740  20.630  1.00 89.05           C  
ATOM    112  O   ASN A  14     -16.189  -1.948  20.753  1.00 89.05           O  
ATOM    113  CG  ASN A  14     -15.307   2.190  20.443  1.00 89.05           C  
ATOM    114  ND2 ASN A  14     -16.251   3.084  20.616  1.00 89.05           N  
ATOM    115  OD1 ASN A  14     -14.178   2.553  20.168  1.00 89.05           O  
ATOM    116  N   PRO A  15     -14.367  -2.635  19.629  1.00 92.00           N  
ATOM    117  CA  PRO A  15     -14.708  -4.050  19.620  1.00 92.00           C  
ATOM    118  C   PRO A  15     -14.950  -4.605  21.030  1.00 92.00           C  
ATOM    119  CB  PRO A  15     -13.526  -4.728  18.924  1.00 92.00           C  
ATOM    120  O   PRO A  15     -14.058  -4.601  21.882  1.00 92.00           O  
ATOM    121  CG  PRO A  15     -12.353  -3.797  19.213  1.00 92.00           C  
ATOM    122  CD  PRO A  15     -13.011  -2.428  19.158  1.00 92.00           C  
ATOM    123  N   ASP A  16     -16.143  -5.148  21.254  1.00 92.06           N  
ATOM    124  CA  ASP A  16     -16.461  -5.971  22.417  1.00 92.06           C  
ATOM    125  C   ASP A  16     -16.112  -7.442  22.142  1.00 92.06           C  
ATOM    126  CB  ASP A  16     -17.925  -5.759  22.846  1.00 92.06           C  
ATOM    127  O   ASP A  16     -15.443  -7.791  21.162  1.00 92.06           O  
ATOM    128  CG  ASP A  16     -18.930  -6.083  21.743  1.00 92.06           C  
ATOM    129  OD1 ASP A  16     -18.583  -6.924  20.885  1.00 92.06           O  
ATOM    130  OD2 ASP A  16     -19.931  -5.347  21.687  1.00 92.06           O  
ATOM    131  N   THR A  17     -16.480  -8.322  23.068  1.00 95.44           N  
ATOM    132  CA  THR A  17     -16.147  -9.737  22.946  1.00 95.44           C  
ATOM    133  C   THR A  17     -16.962 -10.433  21.869  1.00 95.44           C  
ATOM    134  CB  THR A  17     -16.207 -10.418  24.314  1.00 95.44           C  
ATOM    135  O   THR A  17     -16.373 -11.257  21.167  1.00 95.44           O  
ATOM    136  CG2 THR A  17     -15.917 -11.918  24.277  1.00 95.44           C  
ATOM    137  OG1 THR A  17     -15.188  -9.833  25.097  1.00 95.44           O  
ATOM    138  N   ASP A  18     -18.237 -10.101  21.654  1.00 97.21           N  
ATOM    139  CA  ASP A  18     -19.003 -10.737  20.581  1.00 97.21           C  
ATOM    140  C   ASP A  18     -18.527 -10.308  19.192  1.00 97.21           C  
ATOM    141  CB  ASP A  18     -20.506 -10.510  20.742  1.00 97.21           C  
ATOM    142  O   ASP A  18     -18.253 -11.165  18.355  1.00 97.21           O  
ATOM    143  CG  ASP A  18     -21.294 -11.416  19.793  1.00 97.21           C  
ATOM    144  OD1 ASP A  18     -20.749 -12.449  19.331  1.00 97.21           O  
ATOM    145  OD2 ASP A  18     -22.508 -11.253  19.596  1.00 97.21           O  
ATOM    146  N   SER A  19     -18.286  -9.019  18.973  1.00 96.78           N  
ATOM    147  CA  SER A  19     -17.678  -8.478  17.753  1.00 96.78           C  
ATOM    148  C   SER A  19     -16.368  -9.185  17.382  1.00 96.78           C  
ATOM    149  CB  SER A  19     -17.470  -6.991  18.025  1.00 96.78           C  
ATOM    150  O   SER A  19     -16.186  -9.647  16.248  1.00 96.78           O  
ATOM    151  OG  SER A  19     -16.645  -6.310  17.103  1.00 96.78           O  
ATOM    152  N   VAL A  20     -15.466  -9.368  18.355  1.00 98.12           N  
ATOM    153  CA  VAL A  20     -14.187 -10.076  18.159  1.00 98.12           C  
ATOM    154  C   VAL A  20     -14.400 -11.561  17.877  1.00 98.12           C  
ATOM    155  CB  VAL A  20     -13.276  -9.887  19.389  1.00 98.12           C  
ATOM    156  O   VAL A  20     -13.788 -12.112  16.955  1.00 98.12           O  
ATOM    157  CG1 VAL A  20     -12.008 -10.755  19.365  1.00 98.12           C  
ATOM    158  CG2 VAL A  20     -12.821  -8.431  19.472  1.00 98.12           C  
ATOM    159  N   CYS A  21     -15.248 -12.226  18.663  1.00 98.48           N  
ATOM    160  CA  CYS A  21     -15.488 -13.661  18.535  1.00 98.48           C  
ATOM    161  C   CYS A  21     -16.203 -14.001  17.223  1.00 98.48           C  
ATOM    162  CB  CYS A  21     -16.275 -14.160  19.753  1.00 98.48           C  
ATOM    163  O   CYS A  21     -15.805 -14.942  16.530  1.00 98.48           O  
ATOM    164  SG  CYS A  21     -15.227 -14.072  21.238  1.00 98.48           S  
ATOM    165  N   SER A  22     -17.188 -13.192  16.843  1.00 98.64           N  
ATOM    166  CA  SER A  22     -17.920 -13.275  15.583  1.00 98.64           C  
ATOM    167  C   SER A  22     -16.999 -13.057  14.389  1.00 98.64           C  
ATOM    168  CB  SER A  22     -19.050 -12.242  15.564  1.00 98.64           C  
ATOM    169  O   SER A  22     -17.060 -13.831  13.434  1.00 98.64           O  
ATOM    170  OG  SER A  22     -20.040 -12.631  16.486  1.00 98.64           O  
ATOM    171  N   ALA A  23     -16.084 -12.082  14.445  1.00 98.64           N  
ATOM    172  CA  ALA A  23     -15.126 -11.850  13.365  1.00 98.64           C  
ATOM    173  C   ALA A  23     -14.203 -13.061  13.145  1.00 98.64           C  
ATOM    174  CB  ALA A  23     -14.331 -10.574  13.665  1.00 98.64           C  
ATOM    175  O   ALA A  23     -14.015 -13.506  12.011  1.00 98.64           O  
ATOM    176  N   ILE A  24     -13.670 -13.636  14.230  1.00 98.52           N  
ATOM    177  CA  ILE A  24     -12.825 -14.841  14.186  1.00 98.52           C  
ATOM    178  C   ILE A  24     -13.613 -16.039  13.662  1.00 98.52           C  
ATOM    179  CB  ILE A  24     -12.210 -15.122  15.574  1.00 98.52           C  
ATOM    180  O   ILE A  24     -13.186 -16.692  12.706  1.00 98.52           O  
ATOM    181  CG1 ILE A  24     -11.213 -14.001  15.938  1.00 98.52           C  
ATOM    182  CG2 ILE A  24     -11.499 -16.491  15.612  1.00 98.52           C  
ATOM    183  CD1 ILE A  24     -10.788 -14.027  17.408  1.00 98.52           C  
ATOM    184  N   GLY A  25     -14.767 -16.324  14.266  1.00 98.35           N  
ATOM    185  CA  GLY A  25     -15.581 -17.478  13.911  1.00 98.35           C  
ATOM    186  C   GLY A  25     -16.098 -17.404  12.477  1.00 98.35           C  
ATOM    187  O   GLY A  25     -16.039 -18.400  11.757  1.00 98.35           O  
ATOM    188  N   TYR A  26     -16.539 -16.228  12.023  1.00 98.62           N  
ATOM    189  CA  TYR A  26     -17.072 -16.062  10.674  1.00 98.62           C  
ATOM    190  C   TYR A  26     -15.968 -16.081   9.612  1.00 98.62           C  
ATOM    191  CB  TYR A  26     -17.940 -14.802  10.584  1.00 98.62           C  
ATOM    192  O   TYR A  26     -16.132 -16.729   8.580  1.00 98.62           O  
ATOM    193  CG  TYR A  26     -18.840 -14.801   9.366  1.00 98.62           C  
ATOM    194  CD1 TYR A  26     -18.628 -13.916   8.289  1.00 98.62           C  
ATOM    195  CD2 TYR A  26     -19.898 -15.728   9.308  1.00 98.62           C  
ATOM    196  CE1 TYR A  26     -19.489 -13.960   7.170  1.00 98.62           C  
ATOM    197  CE2 TYR A  26     -20.743 -15.771   8.187  1.00 98.62           C  
ATOM    198  OH  TYR A  26     -21.384 -14.945   6.053  1.00 98.62           O  
ATOM    199  CZ  TYR A  26     -20.554 -14.876   7.124  1.00 98.62           C  
ATOM    200  N   ALA A  27     -14.801 -15.480   9.872  1.00 98.29           N  
ATOM    201  CA  ALA A  27     -13.648 -15.626   8.982  1.00 98.29           C  
ATOM    202  C   ALA A  27     -13.226 -17.097   8.845  1.00 98.29           C  
ATOM    203  CB  ALA A  27     -12.488 -14.770   9.502  1.00 98.29           C  
ATOM    204  O   ALA A  27     -12.963 -17.574   7.737  1.00 98.29           O  
ATOM    205  N   HIS A  28     -13.207 -17.841   9.955  1.00 97.85           N  
ATOM    206  CA  HIS A  28     -12.900 -19.270   9.947  1.00 97.85           C  
ATOM    207  C   HIS A  28     -13.932 -20.081   9.157  1.00 97.85           C  
ATOM    208  CB  HIS A  28     -12.777 -19.774  11.385  1.00 97.85           C  
ATOM    209  O   HIS A  28     -13.562 -20.899   8.314  1.00 97.85           O  
ATOM    210  CG  HIS A  28     -12.201 -21.158  11.407  1.00 97.85           C  
ATOM    211  CD2 HIS A  28     -12.904 -22.320  11.508  1.00 97.85           C  
ATOM    212  ND1 HIS A  28     -10.842 -21.448  11.302  1.00 97.85           N  
ATOM    213  CE1 HIS A  28     -10.753 -22.783  11.385  1.00 97.85           C  
ATOM    214  NE2 HIS A  28     -11.972 -23.327  11.484  1.00 97.85           N  
ATOM    215  N   PHE A  29     -15.224 -19.808   9.361  1.00 98.30           N  
ATOM    216  CA  PHE A  29     -16.312 -20.398   8.580  1.00 98.30           C  
ATOM    217  C   PHE A  29     -16.122 -20.157   7.079  1.00 98.30           C  
ATOM    218  CB  PHE A  29     -17.650 -19.803   9.039  1.00 98.30           C  
ATOM    219  O   PHE A  29     -16.064 -21.107   6.296  1.00 98.30           O  
ATOM    220  CG  PHE A  29     -18.816 -20.185   8.161  1.00 98.30           C  
ATOM    221  CD1 PHE A  29     -19.449 -19.204   7.377  1.00 98.30           C  
ATOM    222  CD2 PHE A  29     -19.232 -21.526   8.088  1.00 98.30           C  
ATOM    223  CE1 PHE A  29     -20.480 -19.565   6.497  1.00 98.30           C  
ATOM    224  CE2 PHE A  29     -20.263 -21.885   7.206  1.00 98.30           C  
ATOM    225  CZ  PHE A  29     -20.876 -20.909   6.399  1.00 98.30           C  
ATOM    226  N   LYS A  30     -15.962 -18.890   6.675  1.00 97.95           N  
ATOM    227  CA  LYS A  30     -15.836 -18.482   5.271  1.00 97.95           C  
ATOM    228  C   LYS A  30     -14.623 -19.113   4.587  1.00 97.95           C  
ATOM    229  CB  LYS A  30     -15.804 -16.951   5.181  1.00 97.95           C  
ATOM    230  O   LYS A  30     -14.760 -19.592   3.466  1.00 97.95           O  
ATOM    231  CG  LYS A  30     -17.145 -16.259   5.493  1.00 97.95           C  
ATOM    232  CD  LYS A  30     -18.266 -16.487   4.466  1.00 97.95           C  
ATOM    233  CE  LYS A  30     -17.862 -16.003   3.072  1.00 97.95           C  
ATOM    234  NZ  LYS A  30     -19.007 -15.932   2.140  1.00 97.95           N  
ATOM    235  N   ASN A  31     -13.478 -19.212   5.268  1.00 96.91           N  
ATOM    236  CA  ASN A  31     -12.289 -19.895   4.738  1.00 96.91           C  
ATOM    237  C   ASN A  31     -12.497 -21.405   4.499  1.00 96.91           C  
ATOM    238  CB  ASN A  31     -11.107 -19.668   5.695  1.00 96.91           C  
ATOM    239  O   ASN A  31     -11.788 -21.990   3.681  1.00 96.91           O  
ATOM    240  CG  ASN A  31     -10.483 -18.290   5.577  1.00 96.91           C  
ATOM    241  ND2 ASN A  31     -10.171 -17.677   6.691  1.00 96.91           N  
ATOM    242  OD1 ASN A  31     -10.238 -17.767   4.499  1.00 96.91           O  
ATOM    243  N   ASN A  32     -13.455 -22.041   5.183  1.00 96.36           N  
ATOM    244  CA  ASN A  32     -13.793 -23.450   4.967  1.00 96.36           C  
ATOM    245  C   ASN A  32     -14.793 -23.660   3.817  1.00 96.36           C  
ATOM    246  CB  ASN A  32     -14.310 -24.059   6.280  1.00 96.36           C  
ATOM    247  O   ASN A  32     -14.743 -24.697   3.154  1.00 96.36           O  
ATOM    248  CG  ASN A  32     -13.179 -24.460   7.206  1.00 96.36           C  
ATOM    249  ND2 ASN A  32     -12.808 -23.630   8.151  1.00 96.36           N  
ATOM    250  OD1 ASN A  32     -12.613 -25.531   7.071  1.00 96.36           O  
ATOM    251  N   VAL A  33     -15.691 -22.699   3.565  1.00 95.86           N  
ATOM    252  CA  VAL A  33     -16.776 -22.857   2.574  1.00 95.86           C  
ATOM    253  C   VAL A  33     -16.523 -22.155   1.242  1.00 95.86           C  
ATOM    254  CB  VAL A  33     -18.147 -22.448   3.143  1.00 95.86           C  
ATOM    255  O   VAL A  33     -17.018 -22.614   0.213  1.00 95.86           O  
ATOM    256  CG1 VAL A  33     -18.493 -23.296   4.367  1.00 95.86           C  
ATOM    257  CG2 VAL A  33     -18.246 -20.969   3.530  1.00 95.86           C  
ATOM    258  N   GLU A  34     -15.747 -21.071   1.218  1.00 94.26           N  
ATOM    259  CA  GLU A  34     -15.527 -20.260   0.020  1.00 94.26           C  
ATOM    260  C   GLU A  34     -14.064 -20.313  -0.433  1.00 94.26           C  
ATOM    261  CB  GLU A  34     -16.046 -18.833   0.242  1.00 94.26           C  
ATOM    262  O   GLU A  34     -13.144 -19.871   0.253  1.00 94.26           O  
ATOM    263  CG  GLU A  34     -15.960 -17.993  -1.048  1.00 94.26           C  
ATOM    264  CD  GLU A  34     -16.655 -16.626  -0.941  1.00 94.26           C  
ATOM    265  OE1 GLU A  34     -16.363 -15.739  -1.780  1.00 94.26           O  
ATOM    266  OE2 GLU A  34     -17.476 -16.429  -0.019  1.00 94.26           O  
ATOM    267  N   LYS A  35     -13.848 -20.851  -1.638  1.00 90.72           N  
ATOM    268  CA  LYS A  35     -12.523 -20.956  -2.263  1.00 90.72           C  
ATOM    269  C   LYS A  35     -12.240 -19.733  -3.136  1.00 90.72           C  
ATOM    270  CB  LYS A  35     -12.413 -22.259  -3.071  1.00 90.72           C  
ATOM    271  O   LYS A  35     -13.138 -19.200  -3.776  1.00 90.72           O  
ATOM    272  CG  LYS A  35     -12.571 -23.509  -2.192  1.00 90.72           C  
ATOM    273  CD  LYS A  35     -12.419 -24.793  -3.015  1.00 90.72           C  
ATOM    274  CE  LYS A  35     -12.622 -25.998  -2.091  1.00 90.72           C  
ATOM    275  NZ  LYS A  35     -12.534 -27.284  -2.824  1.00 90.72           N  
ATOM    276  N   GLY A  36     -10.970 -19.341  -3.234  1.00 90.29           N  
ATOM    277  CA  GLY A  36     -10.515 -18.251  -4.114  1.00 90.29           C  
ATOM    278  C   GLY A  36     -10.356 -16.893  -3.424  1.00 90.29           C  
ATOM    279  O   GLY A  36      -9.695 -16.013  -3.976  1.00 90.29           O  
ATOM    280  N   LYS A  37     -10.868 -16.761  -2.198  1.00 94.42           N  
ATOM    281  CA  LYS A  37     -10.634 -15.622  -1.308  1.00 94.42           C  
ATOM    282  C   LYS A  37      -9.959 -16.087  -0.022  1.00 94.42           C  
ATOM    283  CB  LYS A  37     -11.954 -14.893  -1.013  1.00 94.42           C  
ATOM    284  O   LYS A  37      -9.940 -17.277   0.287  1.00 94.42           O  
ATOM    285  CG  LYS A  37     -12.667 -14.420  -2.288  1.00 94.42           C  
ATOM    286  CD  LYS A  37     -13.894 -13.589  -1.918  1.00 94.42           C  
ATOM    287  CE  LYS A  37     -14.757 -13.315  -3.150  1.00 94.42           C  
ATOM    288  NZ  LYS A  37     -16.177 -13.202  -2.752  1.00 94.42           N  
ATOM    289  N   THR A  38      -9.392 -15.147   0.716  1.00 96.38           N  
ATOM    290  CA  THR A  38      -8.876 -15.359   2.067  1.00 96.38           C  
ATOM    291  C   THR A  38      -9.571 -14.388   3.003  1.00 96.38           C  
ATOM    292  CB  THR A  38      -7.354 -15.180   2.110  1.00 96.38           C  
ATOM    293  O   THR A  38      -9.446 -13.174   2.844  1.00 96.38           O  
ATOM    294  CG2 THR A  38      -6.780 -15.396   3.511  1.00 96.38           C  
ATOM    295  OG1 THR A  38      -6.755 -16.137   1.265  1.00 96.38           O  
ATOM    296  N   PHE A  39     -10.291 -14.933   3.977  1.00 98.04           N  
ATOM    297  CA  PHE A  39     -11.024 -14.168   4.977  1.00 98.04           C  
ATOM    298  C   PHE A  39     -10.143 -13.969   6.206  1.00 98.04           C  
ATOM    299  CB  PHE A  39     -12.350 -14.862   5.298  1.00 98.04           C  
ATOM    300  O   PHE A  39      -9.620 -14.934   6.764  1.00 98.04           O  
ATOM    301  CG  PHE A  39     -13.249 -14.974   4.085  1.00 98.04           C  
ATOM    302  CD1 PHE A  39     -14.207 -13.977   3.823  1.00 98.04           C  
ATOM    303  CD2 PHE A  39     -13.095 -16.050   3.189  1.00 98.04           C  
ATOM    304  CE1 PHE A  39     -14.999 -14.055   2.665  1.00 98.04           C  
ATOM    305  CE2 PHE A  39     -13.887 -16.126   2.034  1.00 98.04           C  
ATOM    306  CZ  PHE A  39     -14.839 -15.126   1.773  1.00 98.04           C  
ATOM    307  N   ILE A  40      -9.940 -12.719   6.608  1.00 97.79           N  
ATOM    308  CA  ILE A  40      -9.011 -12.345   7.675  1.00 97.79           C  
ATOM    309  C   ILE A  40      -9.819 -11.683   8.792  1.00 97.79           C  
ATOM    310  CB  ILE A  40      -7.897 -11.419   7.135  1.00 97.79           C  
ATOM    311  O   ILE A  40     -10.441 -10.652   8.529  1.00 97.79           O  
ATOM    312  CG1 ILE A  40      -7.138 -12.094   5.965  1.00 97.79           C  
ATOM    313  CG2 ILE A  40      -6.927 -11.047   8.275  1.00 97.79           C  
ATOM    314  CD1 ILE A  40      -6.112 -11.190   5.272  1.00 97.79           C  
ATOM    315  N   PRO A  41      -9.821 -12.229  10.021  1.00 98.30           N  
ATOM    316  CA  PRO A  41     -10.466 -11.559  11.138  1.00 98.30           C  
ATOM    317  C   PRO A  41      -9.694 -10.289  11.498  1.00 98.30           C  
ATOM    318  CB  PRO A  41     -10.483 -12.584  12.267  1.00 98.30           C  
ATOM    319  O   PRO A  41      -8.464 -10.311  11.634  1.00 98.30           O  
ATOM    320  CG  PRO A  41      -9.246 -13.439  11.998  1.00 98.30           C  
ATOM    321  CD  PRO A  41      -9.151 -13.445  10.471  1.00 98.30           C  
ATOM    322  N   ALA A  42     -10.420  -9.190  11.667  1.00 98.05           N  
ATOM    323  CA  ALA A  42      -9.871  -7.878  11.958  1.00 98.05           C  
ATOM    324  C   ALA A  42     -10.651  -7.151  13.064  1.00 98.05           C  
ATOM    325  CB  ALA A  42      -9.820  -7.071  10.656  1.00 98.05           C  
ATOM    326  O   ALA A  42     -11.782  -7.504  13.393  1.00 98.05           O  
ATOM    327  N   ARG A  43     -10.023  -6.123  13.637  1.00 96.82           N  
ATOM    328  CA  ARG A  43     -10.582  -5.221  14.655  1.00 96.82           C  
ATOM    329  C   ARG A  43     -10.113  -3.789  14.403  1.00 96.82           C  
ATOM    330  CB  ARG A  43     -10.177  -5.702  16.060  1.00 96.82           C  
ATOM    331  O   ARG A  43      -9.013  -3.617  13.884  1.00 96.82           O  
ATOM    332  CG  ARG A  43      -8.659  -5.633  16.312  1.00 96.82           C  
ATOM    333  CD  ARG A  43      -8.312  -5.963  17.761  1.00 96.82           C  
ATOM    334  NE  ARG A  43      -6.853  -5.922  17.974  1.00 96.82           N  
ATOM    335  NH1 ARG A  43      -6.604  -3.663  18.436  1.00 96.82           N  
ATOM    336  NH2 ARG A  43      -4.832  -4.975  18.415  1.00 96.82           N  
ATOM    337  CZ  ARG A  43      -6.120  -4.859  18.275  1.00 96.82           C  
ATOM    338  N   SER A  44     -10.890  -2.784  14.811  1.00 92.48           N  
ATOM    339  CA  SER A  44     -10.507  -1.367  14.652  1.00 92.48           C  
ATOM    340  C   SER A  44      -9.988  -0.716  15.935  1.00 92.48           C  
ATOM    341  CB  SER A  44     -11.664  -0.583  14.032  1.00 92.48           C  
ATOM    342  O   SER A  44      -8.985  -0.009  15.897  1.00 92.48           O  
ATOM    343  OG  SER A  44     -11.311   0.753  13.743  1.00 92.48           O  
ATOM    344  N   GLY A  45     -10.600  -1.018  17.079  1.00 90.80           N  
ATOM    345  CA  GLY A  45     -10.165  -0.530  18.387  1.00 90.80           C  
ATOM    346  C   GLY A  45      -9.410  -1.567  19.216  1.00 90.80           C  
ATOM    347  O   GLY A  45      -9.152  -2.698  18.780  1.00 90.80           O  
ATOM    348  N   ASP A  46      -9.065  -1.168  20.435  1.00 90.61           N  
ATOM    349  CA  ASP A  46      -8.390  -2.013  21.416  1.00 90.61           C  
ATOM    350  C   ASP A  46      -9.296  -3.104  21.983  1.00 90.61           C  
ATOM    351  CB  ASP A  46      -7.804  -1.157  22.543  1.00 90.61           C  
ATOM    352  O   ASP A  46     -10.513  -2.966  22.067  1.00 90.61           O  
ATOM    353  CG  ASP A  46      -6.652  -0.296  22.034  1.00 90.61           C  
ATOM    354  OD1 ASP A  46      -5.856  -0.837  21.227  1.00 90.61           O  
ATOM    355  OD2 ASP A  46      -6.595   0.873  22.458  1.00 90.61           O  
ATOM    356  N   LEU A  47      -8.677  -4.212  22.385  1.00 92.06           N  
ATOM    357  CA  LEU A  47      -9.383  -5.361  22.936  1.00 92.06           C  
ATOM    358  C   LEU A  47      -9.723  -5.149  24.414  1.00 92.06           C  
ATOM    359  CB  LEU A  47      -8.529  -6.621  22.742  1.00 92.06           C  
ATOM    360  O   LEU A  47      -8.892  -4.692  25.199  1.00 92.06           O  
ATOM    361  CG  LEU A  47      -8.353  -7.041  21.274  1.00 92.06           C  
ATOM    362  CD1 LEU A  47      -7.358  -8.195  21.205  1.00 92.06           C  
ATOM    363  CD2 LEU A  47      -9.670  -7.517  20.662  1.00 92.06           C  
ATOM    364  N   THR A  48     -10.923  -5.566  24.813  1.00 88.32           N  
ATOM    365  CA  THR A  48     -11.323  -5.609  26.224  1.00 88.32           C  
ATOM    366  C   THR A  48     -10.539  -6.679  26.997  1.00 88.32           C  
ATOM    367  CB  THR A  48     -12.839  -5.841  26.376  1.00 88.32           C  
ATOM    368  O   THR A  48     -10.006  -7.630  26.417  1.00 88.32           O  
ATOM    369  CG2 THR A  48     -13.680  -4.857  25.564  1.00 88.32           C  
ATOM    370  OG1 THR A  48     -13.167  -7.147  25.975  1.00 88.32           O  
ATOM    371  N   ASN A  49     -10.509  -6.568  28.332  1.00 88.74           N  
ATOM    372  CA  ASN A  49      -9.952  -7.608  29.211  1.00 88.74           C  
ATOM    373  C   ASN A  49     -10.598  -8.970  28.956  1.00 88.74           C  
ATOM    374  CB  ASN A  49     -10.207  -7.230  30.679  1.00 88.74           C  
ATOM    375  O   ASN A  49      -9.919  -9.995  28.964  1.00 88.74           O  
ATOM    376  CG  ASN A  49      -9.374  -6.067  31.158  1.00 88.74           C  
ATOM    377  ND2 ASN A  49      -9.750  -5.474  32.263  1.00 88.74           N  
ATOM    378  OD1 ASN A  49      -8.393  -5.673  30.555  1.00 88.74           O  
ATOM    379  N   GLU A  50     -11.907  -8.958  28.709  1.00 92.33           N  
ATOM    380  CA  GLU A  50     -12.677 -10.147  28.385  1.00 92.33           C  
ATOM    381  C   GLU A  50     -12.187 -10.780  27.079  1.00 92.33           C  
ATOM    382  CB  GLU A  50     -14.159  -9.767  28.318  1.00 92.33           C  
ATOM    383  O   GLU A  50     -11.782 -11.943  27.077  1.00 92.33           O  
ATOM    384  CG  GLU A  50     -15.013 -11.029  28.337  1.00 92.33           C  
ATOM    385  CD  GLU A  50     -16.488 -10.704  28.536  1.00 92.33           C  
ATOM    386  OE1 GLU A  50     -17.063 -10.060  27.640  1.00 92.33           O  
ATOM    387  OE2 GLU A  50     -17.025 -11.092  29.598  1.00 92.33           O  
ATOM    388  N   SER A  51     -12.088  -9.998  26.000  1.00 95.00           N  
ATOM    389  CA  SER A  51     -11.582 -10.468  24.707  1.00 95.00           C  
ATOM    390  C   SER A  51     -10.142 -10.983  24.809  1.00 95.00           C  
ATOM    391  CB  SER A  51     -11.671  -9.345  23.665  1.00 95.00           C  
ATOM    392  O   SER A  51      -9.824 -12.049  24.282  1.00 95.00           O  
ATOM    393  OG  SER A  51     -13.021  -8.962  23.494  1.00 95.00           O  
ATOM    394  N   LEU A  52      -9.261 -10.284  25.532  1.00 95.75           N  
ATOM    395  CA  LEU A  52      -7.879 -10.724  25.766  1.00 95.75           C  
ATOM    396  C   LEU A  52      -7.816 -12.039  26.550  1.00 95.75           C  
ATOM    397  CB  LEU A  52      -7.114  -9.630  26.531  1.00 95.75           C  
ATOM    398  O   LEU A  52      -7.020 -12.925  26.218  1.00 95.75           O  
ATOM    399  CG  LEU A  52      -6.769  -8.388  25.695  1.00 95.75           C  
ATOM    400  CD1 LEU A  52      -6.221  -7.297  26.612  1.00 95.75           C  
ATOM    401  CD2 LEU A  52      -5.711  -8.699  24.630  1.00 95.75           C  
ATOM    402  N   PHE A  53      -8.656 -12.184  27.577  1.00 96.48           N  
ATOM    403  CA  PHE A  53      -8.771 -13.421  28.338  1.00 96.48           C  
ATOM    404  C   PHE A  53      -9.218 -14.579  27.441  1.00 96.48           C  
ATOM    405  CB  PHE A  53      -9.725 -13.228  29.525  1.00 96.48           C  
ATOM    406  O   PHE A  53      -8.579 -15.630  27.467  1.00 96.48           O  
ATOM    407  CG  PHE A  53     -10.136 -14.543  30.154  1.00 96.48           C  
ATOM    408  CD1 PHE A  53     -11.364 -15.130  29.804  1.00 96.48           C  
ATOM    409  CD2 PHE A  53      -9.253 -15.225  31.007  1.00 96.48           C  
ATOM    410  CE1 PHE A  53     -11.715 -16.394  30.306  1.00 96.48           C  
ATOM    411  CE2 PHE A  53      -9.598 -16.491  31.511  1.00 96.48           C  
ATOM    412  CZ  PHE A  53     -10.829 -17.077  31.155  1.00 96.48           C  
ATOM    413  N   VAL A  54     -10.262 -14.380  26.632  1.00 97.66           N  
ATOM    414  CA  VAL A  54     -10.803 -15.382  25.699  1.00 97.66           C  
ATOM    415  C   VAL A  54      -9.731 -15.844  24.719  1.00 97.66           C  
ATOM    416  CB  VAL A  54     -12.014 -14.796  24.946  1.00 97.66           C  
ATOM    417  O   VAL A  54      -9.449 -17.040  24.626  1.00 97.66           O  
ATOM    418  CG1 VAL A  54     -12.482 -15.660  23.779  1.00 97.66           C  
ATOM    419  CG2 VAL A  54     -13.190 -14.648  25.896  1.00 97.66           C  
ATOM    420  N   LEU A  55      -9.069 -14.899  24.048  1.00 98.02           N  
ATOM    421  CA  LEU A  55      -8.006 -15.191  23.087  1.00 98.02           C  
ATOM    422  C   LEU A  55      -6.878 -16.001  23.733  1.00 98.02           C  
ATOM    423  CB  LEU A  55      -7.473 -13.866  22.526  1.00 98.02           C  
ATOM    424  O   LEU A  55      -6.487 -17.048  23.219  1.00 98.02           O  
ATOM    425  CG  LEU A  55      -8.458 -13.133  21.601  1.00 98.02           C  
ATOM    426  CD1 LEU A  55      -7.910 -11.735  21.333  1.00 98.02           C  
ATOM    427  CD2 LEU A  55      -8.653 -13.852  20.271  1.00 98.02           C  
ATOM    428  N   LYS A  56      -6.411 -15.582  24.915  1.00 97.60           N  
ATOM    429  CA  LYS A  56      -5.377 -16.305  25.666  1.00 97.60           C  
ATOM    430  C   LYS A  56      -5.843 -17.694  26.109  1.00 97.60           C  
ATOM    431  CB  LYS A  56      -4.948 -15.439  26.856  1.00 97.60           C  
ATOM    432  O   LYS A  56      -5.055 -18.636  26.068  1.00 97.60           O  
ATOM    433  CG  LYS A  56      -3.796 -16.068  27.652  1.00 97.60           C  
ATOM    434  CD  LYS A  56      -3.343 -15.113  28.758  1.00 97.60           C  
ATOM    435  CE  LYS A  56      -2.192 -15.730  29.558  1.00 97.60           C  
ATOM    436  NZ  LYS A  56      -1.691 -14.778  30.580  1.00 97.60           N  
ATOM    437  N   TYR A  57      -7.096 -17.831  26.538  1.00 97.69           N  
ATOM    438  CA  TYR A  57      -7.660 -19.089  27.027  1.00 97.69           C  
ATOM    439  C   TYR A  57      -7.732 -20.159  25.926  1.00 97.69           C  
ATOM    440  CB  TYR A  57      -9.038 -18.817  27.649  1.00 97.69           C  
ATOM    441  O   TYR A  57      -7.484 -21.332  26.206  1.00 97.69           O  
ATOM    442  CG  TYR A  57      -9.626 -20.012  28.371  1.00 97.69           C  
ATOM    443  CD1 TYR A  57     -10.451 -20.911  27.675  1.00 97.69           C  
ATOM    444  CD2 TYR A  57      -9.320 -20.239  29.727  1.00 97.69           C  
ATOM    445  CE1 TYR A  57     -10.985 -22.034  28.330  1.00 97.69           C  
ATOM    446  CE2 TYR A  57      -9.833 -21.377  30.384  1.00 97.69           C  
ATOM    447  OH  TYR A  57     -11.161 -23.376  30.306  1.00 97.69           O  
ATOM    448  CZ  TYR A  57     -10.672 -22.272  29.682  1.00 97.69           C  
ATOM    449  N   PHE A  58      -8.005 -19.755  24.681  1.00 97.53           N  
ATOM    450  CA  PHE A  58      -8.058 -20.650  23.518  1.00 97.53           C  
ATOM    451  C   PHE A  58      -6.783 -20.651  22.663  1.00 97.53           C  
ATOM    452  CB  PHE A  58      -9.328 -20.364  22.706  1.00 97.53           C  
ATOM    453  O   PHE A  58      -6.753 -21.301  21.624  1.00 97.53           O  
ATOM    454  CG  PHE A  58     -10.591 -20.644  23.495  1.00 97.53           C  
ATOM    455  CD1 PHE A  58     -10.936 -21.969  23.824  1.00 97.53           C  
ATOM    456  CD2 PHE A  58     -11.395 -19.584  23.943  1.00 97.53           C  
ATOM    457  CE1 PHE A  58     -12.068 -22.227  24.616  1.00 97.53           C  
ATOM    458  CE2 PHE A  58     -12.533 -19.839  24.722  1.00 97.53           C  
ATOM    459  CZ  PHE A  58     -12.867 -21.157  25.068  1.00 97.53           C  
ATOM    460  N   GLY A  59      -5.718 -19.964  23.093  1.00 96.87           N  
ATOM    461  CA  GLY A  59      -4.444 -19.927  22.366  1.00 96.87           C  
ATOM    462  C   GLY A  59      -4.534 -19.226  21.007  1.00 96.87           C  
ATOM    463  O   GLY A  59      -3.811 -19.583  20.079  1.00 96.87           O  
ATOM    464  N   MET A  60      -5.435 -18.253  20.880  1.00 95.67           N  
ATOM    465  CA  MET A  60      -5.689 -17.516  19.649  1.00 95.67           C  
ATOM    466  C   MET A  60      -4.926 -16.195  19.634  1.00 95.67           C  
ATOM    467  CB  MET A  60      -7.202 -17.321  19.459  1.00 95.67           C  
ATOM    468  O   MET A  60      -4.865 -15.477  20.632  1.00 95.67           O  
ATOM    469  CG  MET A  60      -7.901 -18.652  19.139  1.00 95.67           C  
ATOM    470  SD  MET A  60      -8.047 -19.137  17.390  1.00 95.67           S  
ATOM    471  CE  MET A  60      -6.556 -18.488  16.587  1.00 95.67           C  
ATOM    472  N   ASN A  61      -4.355 -15.859  18.478  1.00 96.56           N  
ATOM    473  CA  ASN A  61      -3.763 -14.543  18.271  1.00 96.56           C  
ATOM    474  C   ASN A  61      -4.871 -13.485  18.140  1.00 96.56           C  
ATOM    475  CB  ASN A  61      -2.856 -14.556  17.033  1.00 96.56           C  
ATOM    476  O   ASN A  61      -5.919 -13.781  17.560  1.00 96.56           O  
ATOM    477  CG  ASN A  61      -1.615 -15.402  17.237  1.00 96.56           C  
ATOM    478  ND2 ASN A  61      -1.198 -16.136  16.233  1.00 96.56           N  
ATOM    479  OD1 ASN A  61      -0.994 -15.413  18.284  1.00 96.56           O  
ATOM    480  N   PRO A  62      -4.637 -12.251  18.617  1.00 97.02           N  
ATOM    481  CA  PRO A  62      -5.514 -11.124  18.332  1.00 97.02           C  
ATOM    482  C   PRO A  62      -5.808 -10.975  16.829  1.00 97.02           C  
ATOM    483  CB  PRO A  62      -4.770  -9.900  18.873  1.00 97.02           C  
ATOM    484  O   PRO A  62      -4.885 -11.141  16.023  1.00 97.02           O  
ATOM    485  CG  PRO A  62      -3.955 -10.474  20.029  1.00 97.02           C  
ATOM    486  CD  PRO A  62      -3.541 -11.837  19.483  1.00 97.02           C  
ATOM    487  N   PRO A  63      -7.050 -10.619  16.441  1.00 97.74           N  
ATOM    488  CA  PRO A  63      -7.366 -10.228  15.070  1.00 97.74           C  
ATOM    489  C   PRO A  63      -6.469  -9.095  14.567  1.00 97.74           C  
ATOM    490  CB  PRO A  63      -8.831  -9.786  15.090  1.00 97.74           C  
ATOM    491  O   PRO A  63      -5.955  -8.297  15.361  1.00 97.74           O  
ATOM    492  CG  PRO A  63      -9.416 -10.558  16.262  1.00 97.74           C  
ATOM    493  CD  PRO A  63      -8.257 -10.596  17.258  1.00 97.74           C  
ATOM    494  N   LEU A  64      -6.323  -9.003  13.243  1.00 96.76           N  
ATOM    495  CA  LEU A  64      -5.553  -7.941  12.600  1.00 96.76           C  
ATOM    496  C   LEU A  64      -6.119  -6.572  12.996  1.00 96.76           C  
ATOM    497  CB  LEU A  64      -5.594  -8.143  11.075  1.00 96.76           C  
ATOM    498  O   LEU A  64      -7.306  -6.312  12.820  1.00 96.76           O  
ATOM    499  CG  LEU A  64      -4.851  -7.053  10.278  1.00 96.76           C  
ATOM    500  CD1 LEU A  64      -3.342  -7.079  10.531  1.00 96.76           C  
ATOM    501  CD2 LEU A  64      -5.089  -7.266   8.786  1.00 96.76           C  
ATOM    502  N   HIS A  65      -5.271  -5.687  13.511  1.00 95.98           N  
ATOM    503  CA  HIS A  65      -5.681  -4.319  13.810  1.00 95.98           C  
ATOM    504  C   HIS A  65      -5.713  -3.488  12.524  1.00 95.98           C  
ATOM    505  CB  HIS A  65      -4.753  -3.734  14.874  1.00 95.98           C  
ATOM    506  O   HIS A  65      -4.722  -3.437  11.797  1.00 95.98           O  
ATOM    507  CG  HIS A  65      -5.145  -2.371  15.377  1.00 95.98           C  
ATOM    508  CD2 HIS A  65      -6.376  -1.784  15.316  1.00 95.98           C  
ATOM    509  ND1 HIS A  65      -4.260  -1.496  15.995  1.00 95.98           N  
ATOM    510  CE1 HIS A  65      -4.957  -0.372  16.238  1.00 95.98           C  
ATOM    511  NE2 HIS A  65      -6.234  -0.529  15.855  1.00 95.98           N  
ATOM    512  N   ILE A  66      -6.862  -2.877  12.242  1.00 93.60           N  
ATOM    513  CA  ILE A  66      -7.103  -1.997  11.101  1.00 93.60           C  
ATOM    514  C   ILE A  66      -7.693  -0.687  11.623  1.00 93.60           C  
ATOM    515  CB  ILE A  66      -8.037  -2.667  10.068  1.00 93.60           C  
ATOM    516  O   ILE A  66      -8.871  -0.621  11.963  1.00 93.60           O  
ATOM    517  CG1 ILE A  66      -7.445  -3.996   9.553  1.00 93.60           C  
ATOM    518  CG2 ILE A  66      -8.278  -1.690   8.907  1.00 93.60           C  
ATOM    519  CD1 ILE A  66      -8.312  -4.704   8.505  1.00 93.60           C  
ATOM    520  N   GLU A  67      -6.875   0.358  11.671  1.00 88.36           N  
ATOM    521  CA  GLU A  67      -7.305   1.687  12.123  1.00 88.36           C  
ATOM    522  C   GLU A  67      -8.395   2.266  11.213  1.00 88.36           C  
ATOM    523  CB  GLU A  67      -6.089   2.624  12.152  1.00 88.36           C  
ATOM    524  O   GLU A  67      -9.405   2.774  11.695  1.00 88.36           O  
ATOM    525  CG  GLU A  67      -5.054   2.191  13.205  1.00 88.36           C  
ATOM    526  CD  GLU A  67      -3.780   3.051  13.203  1.00 88.36           C  
ATOM    527  OE1 GLU A  67      -2.887   2.735  14.022  1.00 88.36           O  
ATOM    528  OE2 GLU A  67      -3.674   3.969  12.361  1.00 88.36           O  
ATOM    529  N   THR A  68      -8.222   2.110   9.898  1.00 92.74           N  
ATOM    530  CA  THR A  68      -9.141   2.614   8.879  1.00 92.74           C  
ATOM    531  C   THR A  68      -9.337   1.615   7.739  1.00 92.74           C  
ATOM    532  CB  THR A  68      -8.671   3.981   8.368  1.00 92.74           C  
ATOM    533  O   THR A  68      -8.414   0.906   7.330  1.00 92.74           O  
ATOM    534  CG2 THR A  68      -7.307   3.975   7.673  1.00 92.74           C  
ATOM    535  OG1 THR A  68      -9.609   4.443   7.440  1.00 92.74           O  
ATOM    536  N   LEU A  69     -10.562   1.553   7.223  1.00 94.69           N  
ATOM    537  CA  LEU A  69     -10.959   0.765   6.060  1.00 94.69           C  
ATOM    538  C   LEU A  69     -10.707   1.491   4.733  1.00 94.69           C  
ATOM    539  CB  LEU A  69     -12.432   0.349   6.196  1.00 94.69           C  
ATOM    540  O   LEU A  69     -10.998   0.936   3.668  1.00 94.69           O  
ATOM    541  CG  LEU A  69     -12.730  -0.609   7.356  1.00 94.69           C  
ATOM    542  CD1 LEU A  69     -14.231  -0.908   7.378  1.00 94.69           C  
ATOM    543  CD2 LEU A  69     -11.954  -1.922   7.222  1.00 94.69           C  
ATOM    544  N   GLU A  70     -10.136   2.695   4.774  1.00 94.66           N  
ATOM    545  CA  GLU A  70      -9.668   3.365   3.570  1.00 94.66           C  
ATOM    546  C   GLU A  70      -8.647   2.508   2.813  1.00 94.66           C  
ATOM    547  CB  GLU A  70      -9.026   4.714   3.883  1.00 94.66           C  
ATOM    548  O   GLU A  70      -7.769   1.895   3.428  1.00 94.66           O  
ATOM    549  CG  GLU A  70     -10.057   5.716   4.404  1.00 94.66           C  
ATOM    550  CD  GLU A  70      -9.564   7.161   4.339  1.00 94.66           C  
ATOM    551  OE1 GLU A  70     -10.417   8.042   4.578  1.00 94.66           O  
ATOM    552  OE2 GLU A  70      -8.414   7.396   3.914  1.00 94.66           O  
ATOM    553  N   PRO A  71      -8.721   2.457   1.473  1.00 94.18           N  
ATOM    554  CA  PRO A  71      -7.752   1.715   0.691  1.00 94.18           C  
ATOM    555  C   PRO A  71      -6.358   2.335   0.833  1.00 94.18           C  
ATOM    556  CB  PRO A  71      -8.286   1.742  -0.739  1.00 94.18           C  
ATOM    557  O   PRO A  71      -6.184   3.555   0.752  1.00 94.18           O  
ATOM    558  CG  PRO A  71      -9.056   3.065  -0.790  1.00 94.18           C  
ATOM    559  CD  PRO A  71      -9.657   3.159   0.608  1.00 94.18           C  
ATOM    560  N   THR A  72      -5.353   1.482   0.987  1.00 94.47           N  
ATOM    561  CA  THR A  72      -3.940   1.850   1.100  1.00 94.47           C  
ATOM    562  C   THR A  72      -3.150   1.363  -0.108  1.00 94.47           C  
ATOM    563  CB  THR A  72      -3.313   1.332   2.408  1.00 94.47           C  
ATOM    564  O   THR A  72      -3.646   0.627  -0.966  1.00 94.47           O  
ATOM    565  CG2 THR A  72      -4.058   1.808   3.653  1.00 94.47           C  
ATOM    566  OG1 THR A  72      -3.267  -0.081   2.449  1.00 94.47           O  
ATOM    567  N   VAL A  73      -1.879   1.757  -0.191  1.00 94.30           N  
ATOM    568  CA  VAL A  73      -0.963   1.278  -1.236  1.00 94.30           C  
ATOM    569  C   VAL A  73      -0.838  -0.251  -1.258  1.00 94.30           C  
ATOM    570  CB  VAL A  73       0.410   1.940  -1.053  1.00 94.30           C  
ATOM    571  O   VAL A  73      -0.632  -0.822  -2.328  1.00 94.30           O  
ATOM    572  CG1 VAL A  73       1.497   1.313  -1.938  1.00 94.30           C  
ATOM    573  CG2 VAL A  73       0.329   3.431  -1.374  1.00 94.30           C  
ATOM    574  N   GLU A  74      -0.978  -0.933  -0.117  1.00 91.30           N  
ATOM    575  CA  GLU A  74      -0.975  -2.401  -0.064  1.00 91.30           C  
ATOM    576  C   GLU A  74      -2.140  -3.039  -0.839  1.00 91.30           C  
ATOM    577  CB  GLU A  74      -0.961  -2.885   1.400  1.00 91.30           C  
ATOM    578  O   GLU A  74      -1.983  -4.147  -1.354  1.00 91.30           O  
ATOM    579  CG  GLU A  74      -0.642  -4.391   1.477  1.00 91.30           C  
ATOM    580  CD  GLU A  74      -0.440  -4.959   2.889  1.00 91.30           C  
ATOM    581  OE1 GLU A  74      -0.357  -6.217   2.978  1.00 91.30           O  
ATOM    582  OE2 GLU A  74      -0.301  -4.175   3.849  1.00 91.30           O  
ATOM    583  N   ASP A  75      -3.274  -2.344  -0.973  1.00 91.48           N  
ATOM    584  CA  ASP A  75      -4.438  -2.845  -1.715  1.00 91.48           C  
ATOM    585  C   ASP A  75      -4.288  -2.677  -3.237  1.00 91.48           C  
ATOM    586  CB  ASP A  75      -5.719  -2.151  -1.240  1.00 91.48           C  
ATOM    587  O   ASP A  75      -5.048  -3.264  -4.011  1.00 91.48           O  
ATOM    588  CG  ASP A  75      -5.940  -2.237   0.266  1.00 91.48           C  
ATOM    589  OD1 ASP A  75      -5.940  -3.334   0.867  1.00 91.48           O  
ATOM    590  OD2 ASP A  75      -6.162  -1.175   0.876  1.00 91.48           O  
ATOM    591  N   LEU A  76      -3.307  -1.891  -3.698  1.00 90.71           N  
ATOM    592  CA  LEU A  76      -2.992  -1.783  -5.120  1.00 90.71           C  
ATOM    593  C   LEU A  76      -2.259  -3.030  -5.615  1.00 90.71           C  
ATOM    594  CB  LEU A  76      -2.143  -0.535  -5.423  1.00 90.71           C  
ATOM    595  O   LEU A  76      -1.301  -3.515  -5.012  1.00 90.71           O  
ATOM    596  CG  LEU A  76      -2.872   0.808  -5.285  1.00 90.71           C  
ATOM    597  CD1 LEU A  76      -1.860   1.942  -5.446  1.00 90.71           C  
ATOM    598  CD2 LEU A  76      -3.940   1.004  -6.358  1.00 90.71           C  
ATOM    599  N   GLU A  77      -2.611  -3.475  -6.822  1.00 88.47           N  
ATOM    600  CA  GLU A  77      -1.795  -4.439  -7.560  1.00 88.47           C  
ATOM    601  C   GLU A  77      -0.508  -3.762  -8.066  1.00 88.47           C  
ATOM    602  CB  GLU A  77      -2.617  -5.091  -8.680  1.00 88.47           C  
ATOM    603  O   GLU A  77      -0.430  -3.258  -9.192  1.00 88.47           O  
ATOM    604  CG  GLU A  77      -1.869  -6.290  -9.290  1.00 88.47           C  
ATOM    605  CD  GLU A  77      -2.631  -6.958 -10.446  1.00 88.47           C  
ATOM    606  OE1 GLU A  77      -2.283  -8.116 -10.779  1.00 88.47           O  
ATOM    607  OE2 GLU A  77      -3.515  -6.298 -11.046  1.00 88.47           O  
ATOM    608  N   LEU A  78       0.512  -3.723  -7.206  1.00 89.18           N  
ATOM    609  CA  LEU A  78       1.816  -3.158  -7.534  1.00 89.18           C  
ATOM    610  C   LEU A  78       2.564  -4.053  -8.528  1.00 89.18           C  
ATOM    611  CB  LEU A  78       2.647  -2.925  -6.261  1.00 89.18           C  
ATOM    612  O   LEU A  78       2.802  -5.238  -8.292  1.00 89.18           O  
ATOM    613  CG  LEU A  78       2.072  -1.877  -5.289  1.00 89.18           C  
ATOM    614  CD1 LEU A  78       2.987  -1.787  -4.067  1.00 89.18           C  
ATOM    615  CD2 LEU A  78       1.972  -0.484  -5.919  1.00 89.18           C  
ATOM    616  N   LYS A  79       2.997  -3.454  -9.640  1.00 88.38           N  
ATOM    617  CA  LYS A  79       3.896  -4.105 -10.599  1.00 88.38           C  
ATOM    618  C   LYS A  79       5.320  -4.120 -10.050  1.00 88.38           C  
ATOM    619  CB  LYS A  79       3.847  -3.388 -11.954  1.00 88.38           C  
ATOM    620  O   LYS A  79       5.751  -3.153  -9.421  1.00 88.38           O  
ATOM    621  CG  LYS A  79       2.461  -3.480 -12.609  1.00 88.38           C  
ATOM    622  CD  LYS A  79       2.430  -2.648 -13.893  1.00 88.38           C  
ATOM    623  CE  LYS A  79       1.016  -2.665 -14.477  1.00 88.38           C  
ATOM    624  NZ  LYS A  79       0.864  -1.636 -15.533  1.00 88.38           N  
ATOM    625  N   ASN A  80       6.074  -5.170 -10.382  1.00 90.90           N  
ATOM    626  CA  ASN A  80       7.506  -5.215 -10.090  1.00 90.90           C  
ATOM    627  C   ASN A  80       8.206  -3.979 -10.683  1.00 90.90           C  
ATOM    628  CB  ASN A  80       8.133  -6.501 -10.653  1.00 90.90           C  
ATOM    629  O   ASN A  80       8.023  -3.697 -11.875  1.00 90.90           O  
ATOM    630  CG  ASN A  80       7.741  -7.742  -9.878  1.00 90.90           C  
ATOM    631  ND2 ASN A  80       7.764  -8.893 -10.507  1.00 90.90           N  
ATOM    632  OD1 ASN A  80       7.420  -7.711  -8.707  1.00 90.90           O  
ATOM    633  N   PRO A  81       9.002  -3.245  -9.889  1.00 91.60           N  
ATOM    634  CA  PRO A  81       9.645  -2.034 -10.363  1.00 91.60           C  
ATOM    635  C   PRO A  81      10.735  -2.371 -11.383  1.00 91.60           C  
ATOM    636  CB  PRO A  81      10.196  -1.345  -9.114  1.00 91.60           C  
ATOM    637  O   PRO A  81      11.582  -3.234 -11.159  1.00 91.60           O  
ATOM    638  CG  PRO A  81      10.439  -2.500  -8.142  1.00 91.60           C  
ATOM    639  CD  PRO A  81       9.326  -3.485  -8.488  1.00 91.60           C  
ATOM    640  N   ILE A  82      10.734  -1.646 -12.500  1.00 95.17           N  
ATOM    641  CA  ILE A  82      11.833  -1.645 -13.466  1.00 95.17           C  
ATOM    642  C   ILE A  82      12.763  -0.501 -13.071  1.00 95.17           C  
ATOM    643  CB  ILE A  82      11.295  -1.491 -14.906  1.00 95.17           C  
ATOM    644  O   ILE A  82      12.327   0.646 -13.049  1.00 95.17           O  
ATOM    645  CG1 ILE A  82      10.340  -2.653 -15.265  1.00 95.17           C  
ATOM    646  CG2 ILE A  82      12.466  -1.416 -15.898  1.00 95.17           C  
ATOM    647  CD1 ILE A  82       9.685  -2.525 -16.646  1.00 95.17           C  
ATOM    648  N   PHE A  83      14.022  -0.798 -12.765  1.00 96.97           N  
ATOM    649  CA  PHE A  83      15.014   0.189 -12.338  1.00 96.97           C  
ATOM    650  C   PHE A  83      16.367  -0.063 -13.003  1.00 96.97           C  
ATOM    651  CB  PHE A  83      15.120   0.181 -10.806  1.00 96.97           C  
ATOM    652  O   PHE A  83      16.603  -1.124 -13.580  1.00 96.97           O  
ATOM    653  CG  PHE A  83      15.594  -1.127 -10.202  1.00 96.97           C  
ATOM    654  CD1 PHE A  83      14.656  -2.076  -9.754  1.00 96.97           C  
ATOM    655  CD2 PHE A  83      16.971  -1.398 -10.086  1.00 96.97           C  
ATOM    656  CE1 PHE A  83      15.092  -3.287  -9.190  1.00 96.97           C  
ATOM    657  CE2 PHE A  83      17.407  -2.607  -9.517  1.00 96.97           C  
ATOM    658  CZ  PHE A  83      16.468  -3.552  -9.069  1.00 96.97           C  
ATOM    659  N   VAL A  84      17.253   0.926 -12.915  1.00 97.79           N  
ATOM    660  CA  VAL A  84      18.622   0.863 -13.443  1.00 97.79           C  
ATOM    661  C   VAL A  84      19.645   1.225 -12.372  1.00 97.79           C  
ATOM    662  CB  VAL A  84      18.789   1.751 -14.689  1.00 97.79           C  
ATOM    663  O   VAL A  84      19.297   1.747 -11.311  1.00 97.79           O  
ATOM    664  CG1 VAL A  84      17.849   1.304 -15.815  1.00 97.79           C  
ATOM    665  CG2 VAL A  84      18.605   3.243 -14.386  1.00 97.79           C  
ATOM    666  N   THR A  85      20.917   0.964 -12.655  1.00 97.66           N  
ATOM    667  CA  THR A  85      22.040   1.353 -11.797  1.00 97.66           C  
ATOM    668  C   THR A  85      22.562   2.752 -12.167  1.00 97.66           C  
ATOM    669  CB  THR A  85      23.162   0.312 -11.881  1.00 97.66           C  
ATOM    670  O   THR A  85      22.278   3.249 -13.259  1.00 97.66           O  
ATOM    671  CG2 THR A  85      22.697  -1.079 -11.451  1.00 97.66           C  
ATOM    672  OG1 THR A  85      23.623   0.244 -13.205  1.00 97.66           O  
ATOM    673  N   PRO A  86      23.329   3.432 -11.292  1.00 96.67           N  
ATOM    674  CA  PRO A  86      23.753   4.823 -11.516  1.00 96.67           C  
ATOM    675  C   PRO A  86      24.699   5.032 -12.710  1.00 96.67           C  
ATOM    676  CB  PRO A  86      24.433   5.249 -10.210  1.00 96.67           C  
ATOM    677  O   PRO A  86      24.792   6.140 -13.242  1.00 96.67           O  
ATOM    678  CG  PRO A  86      23.894   4.269  -9.171  1.00 96.67           C  
ATOM    679  CD  PRO A  86      23.728   2.989  -9.966  1.00 96.67           C  
ATOM    680  N   ASP A  87      25.412   3.979 -13.098  1.00 94.52           N  
ATOM    681  CA  ASP A  87      26.360   3.897 -14.211  1.00 94.52           C  
ATOM    682  C   ASP A  87      25.696   3.552 -15.553  1.00 94.52           C  
ATOM    683  CB  ASP A  87      27.446   2.866 -13.847  1.00 94.52           C  
ATOM    684  O   ASP A  87      26.313   3.730 -16.603  1.00 94.52           O  
ATOM    685  CG  ASP A  87      26.895   1.455 -13.589  1.00 94.52           C  
ATOM    686  OD1 ASP A  87      25.917   1.344 -12.808  1.00 94.52           O  
ATOM    687  OD2 ASP A  87      27.449   0.490 -14.143  1.00 94.52           O  
ATOM    688  N   THR A  88      24.425   3.132 -15.537  1.00 96.42           N  
ATOM    689  CA  THR A  88      23.651   2.880 -16.761  1.00 96.42           C  
ATOM    690  C   THR A  88      23.623   4.138 -17.635  1.00 96.42           C  
ATOM    691  CB  THR A  88      22.223   2.428 -16.422  1.00 96.42           C  
ATOM    692  O   THR A  88      23.493   5.252 -17.125  1.00 96.42           O  
ATOM    693  CG2 THR A  88      21.397   2.120 -17.671  1.00 96.42           C  
ATOM    694  OG1 THR A  88      22.235   1.229 -15.677  1.00 96.42           O  
ATOM    695  N   SER A  89      23.741   3.989 -18.957  1.00 94.67           N  
ATOM    696  CA  SER A  89      23.761   5.140 -19.865  1.00 94.67           C  
ATOM    697  C   SER A  89      22.374   5.759 -20.063  1.00 94.67           C  
ATOM    698  CB  SER A  89      24.392   4.771 -21.207  1.00 94.67           C  
ATOM    699  O   SER A  89      21.348   5.073 -20.029  1.00 94.67           O  
ATOM    700  OG  SER A  89      23.521   3.999 -22.007  1.00 94.67           O  
ATOM    701  N   ALA A  90      22.329   7.063 -20.340  1.00 94.79           N  
ATOM    702  CA  ALA A  90      21.095   7.743 -20.731  1.00 94.79           C  
ATOM    703  C   ALA A  90      20.469   7.126 -22.000  1.00 94.79           C  
ATOM    704  CB  ALA A  90      21.407   9.236 -20.899  1.00 94.79           C  
ATOM    705  O   ALA A  90      19.245   7.095 -22.122  1.00 94.79           O  
ATOM    706  N   TYR A  91      21.292   6.587 -22.908  1.00 94.83           N  
ATOM    707  CA  TYR A  91      20.863   5.820 -24.078  1.00 94.83           C  
ATOM    708  C   TYR A  91      20.057   4.582 -23.677  1.00 94.83           C  
ATOM    709  CB  TYR A  91      22.090   5.402 -24.907  1.00 94.83           C  
ATOM    710  O   TYR A  91      18.940   4.398 -24.153  1.00 94.83           O  
ATOM    711  CG  TYR A  91      21.738   4.571 -26.121  1.00 94.83           C  
ATOM    712  CD1 TYR A  91      21.821   3.165 -26.070  1.00 94.83           C  
ATOM    713  CD2 TYR A  91      21.285   5.209 -27.291  1.00 94.83           C  
ATOM    714  CE1 TYR A  91      21.463   2.397 -27.195  1.00 94.83           C  
ATOM    715  CE2 TYR A  91      20.902   4.444 -28.406  1.00 94.83           C  
ATOM    716  OH  TYR A  91      20.584   2.311 -29.437  1.00 94.83           O  
ATOM    717  CZ  TYR A  91      20.992   3.036 -28.360  1.00 94.83           C  
ATOM    718  N   ASP A  92      20.585   3.761 -22.769  1.00 96.22           N  
ATOM    719  CA  ASP A  92      19.908   2.538 -22.326  1.00 96.22           C  
ATOM    720  C   ASP A  92      18.605   2.844 -21.604  1.00 96.22           C  
ATOM    721  CB  ASP A  92      20.800   1.743 -21.377  1.00 96.22           C  
ATOM    722  O   ASP A  92      17.610   2.155 -21.809  1.00 96.22           O  
ATOM    723  CG  ASP A  92      22.037   1.234 -22.083  1.00 96.22           C  
ATOM    724  OD1 ASP A  92      21.922   0.645 -23.179  1.00 96.22           O  
ATOM    725  OD2 ASP A  92      23.152   1.453 -21.560  1.00 96.22           O  
ATOM    726  N   VAL A  93      18.587   3.907 -20.796  1.00 96.83           N  
ATOM    727  CA  VAL A  93      17.354   4.362 -20.154  1.00 96.83           C  
ATOM    728  C   VAL A  93      16.327   4.810 -21.187  1.00 96.83           C  
ATOM    729  CB  VAL A  93      17.637   5.463 -19.124  1.00 96.83           C  
ATOM    730  O   VAL A  93      15.164   4.441 -21.060  1.00 96.83           O  
ATOM    731  CG1 VAL A  93      16.347   6.079 -18.579  1.00 96.83           C  
ATOM    732  CG2 VAL A  93      18.373   4.849 -17.935  1.00 96.83           C  
ATOM    733  N   ALA A  94      16.728   5.550 -22.224  1.00 95.27           N  
ATOM    734  CA  ALA A  94      15.817   5.952 -23.293  1.00 95.27           C  
ATOM    735  C   ALA A  94      15.244   4.735 -24.047  1.00 95.27           C  
ATOM    736  CB  ALA A  94      16.550   6.923 -24.227  1.00 95.27           C  
ATOM    737  O   ALA A  94      14.033   4.650 -24.244  1.00 95.27           O  
ATOM    738  N   MET A  95      16.086   3.752 -24.381  1.00 95.48           N  
ATOM    739  CA  MET A  95      15.647   2.495 -25.005  1.00 95.48           C  
ATOM    740  C   MET A  95      14.720   1.682 -24.085  1.00 95.48           C  
ATOM    741  CB  MET A  95      16.874   1.642 -25.363  1.00 95.48           C  
ATOM    742  O   MET A  95      13.755   1.061 -24.538  1.00 95.48           O  
ATOM    743  CG  MET A  95      17.761   2.227 -26.472  1.00 95.48           C  
ATOM    744  SD  MET A  95      16.975   2.584 -28.070  1.00 95.48           S  
ATOM    745  CE  MET A  95      16.107   1.029 -28.414  1.00 95.48           C  
ATOM    746  N   LEU A  96      14.992   1.677 -22.778  1.00 96.30           N  
ATOM    747  CA  LEU A  96      14.159   1.014 -21.776  1.00 96.30           C  
ATOM    748  C   LEU A  96      12.788   1.691 -21.649  1.00 96.30           C  
ATOM    749  CB  LEU A  96      14.919   1.009 -20.440  1.00 96.30           C  
ATOM    750  O   LEU A  96      11.773   0.999 -21.586  1.00 96.30           O  
ATOM    751  CG  LEU A  96      14.196   0.288 -19.292  1.00 96.30           C  
ATOM    752  CD1 LEU A  96      14.041  -1.210 -19.566  1.00 96.30           C  
ATOM    753  CD2 LEU A  96      15.016   0.483 -18.019  1.00 96.30           C  
ATOM    754  N   MET A  97      12.757   3.026 -21.648  1.00 95.66           N  
ATOM    755  CA  MET A  97      11.526   3.819 -21.648  1.00 95.66           C  
ATOM    756  C   MET A  97      10.656   3.491 -22.864  1.00 95.66           C  
ATOM    757  CB  MET A  97      11.855   5.322 -21.604  1.00 95.66           C  
ATOM    758  O   MET A  97       9.477   3.179 -22.701  1.00 95.66           O  
ATOM    759  CG  MET A  97      12.307   5.789 -20.217  1.00 95.66           C  
ATOM    760  SD  MET A  97      12.758   7.546 -20.154  1.00 95.66           S  
ATOM    761  CE  MET A  97      13.043   7.721 -18.380  1.00 95.66           C  
ATOM    762  N   GLU A  98      11.249   3.478 -24.060  1.00 95.10           N  
ATOM    763  CA  GLU A  98      10.554   3.169 -25.313  1.00 95.10           C  
ATOM    764  C   GLU A  98      10.028   1.726 -25.339  1.00 95.10           C  
ATOM    765  CB  GLU A  98      11.514   3.455 -26.480  1.00 95.10           C  
ATOM    766  O   GLU A  98       8.834   1.498 -25.521  1.00 95.10           O  
ATOM    767  CG  GLU A  98      10.857   3.272 -27.856  1.00 95.10           C  
ATOM    768  CD  GLU A  98      11.796   3.661 -29.011  1.00 95.10           C  
ATOM    769  OE1 GLU A  98      11.272   4.101 -30.058  1.00 95.10           O  
ATOM    770  OE2 GLU A  98      13.030   3.503 -28.855  1.00 95.10           O  
ATOM    771  N   SER A  99      10.895   0.743 -25.079  1.00 96.27           N  
ATOM    772  CA  SER A  99      10.541  -0.683 -25.168  1.00 96.27           C  
ATOM    773  C   SER A  99       9.513  -1.143 -24.130  1.00 96.27           C  
ATOM    774  CB  SER A  99      11.794  -1.555 -25.052  1.00 96.27           C  
ATOM    775  O   SER A  99       8.808  -2.127 -24.356  1.00 96.27           O  
ATOM    776  OG  SER A  99      12.456  -1.341 -23.819  1.00 96.27           O  
ATOM    777  N   ARG A 100       9.424  -0.464 -22.979  1.00 94.00           N  
ATOM    778  CA  ARG A 100       8.492  -0.806 -21.891  1.00 94.00           C  
ATOM    779  C   ARG A 100       7.309   0.154 -21.778  1.00 94.00           C  
ATOM    780  CB  ARG A 100       9.263  -0.912 -20.564  1.00 94.00           C  
ATOM    781  O   ARG A 100       6.433  -0.091 -20.951  1.00 94.00           O  
ATOM    782  CG  ARG A 100      10.388  -1.957 -20.565  1.00 94.00           C  
ATOM    783  CD  ARG A 100       9.847  -3.378 -20.751  1.00 94.00           C  
ATOM    784  NE  ARG A 100      10.905  -4.381 -20.525  1.00 94.00           N  
ATOM    785  NH1 ARG A 100       9.650  -5.955 -19.412  1.00 94.00           N  
ATOM    786  NH2 ARG A 100      11.822  -6.319 -19.758  1.00 94.00           N  
ATOM    787  CZ  ARG A 100      10.786  -5.541 -19.902  1.00 94.00           C  
ATOM    788  N   GLY A 101       7.282   1.234 -22.562  1.00 92.80           N  
ATOM    789  CA  GLY A 101       6.260   2.278 -22.468  1.00 92.80           C  
ATOM    790  C   GLY A 101       6.237   2.990 -21.110  1.00 92.80           C  
ATOM    791  O   GLY A 101       5.167   3.373 -20.634  1.00 92.80           O  
ATOM    792  N   ILE A 102       7.396   3.138 -20.458  1.00 93.35           N  
ATOM    793  CA  ILE A 102       7.528   3.787 -19.142  1.00 93.35           C  
ATOM    794  C   ILE A 102       8.197   5.155 -19.275  1.00 93.35           C  
ATOM    795  CB  ILE A 102       8.241   2.893 -18.101  1.00 93.35           C  
ATOM    796  O   ILE A 102       9.076   5.344 -20.104  1.00 93.35           O  
ATOM    797  CG1 ILE A 102       9.709   2.599 -18.481  1.00 93.35           C  
ATOM    798  CG2 ILE A 102       7.422   1.614 -17.861  1.00 93.35           C  
ATOM    799  CD1 ILE A 102      10.455   1.708 -17.482  1.00 93.35           C  
ATOM    800  N   LYS A 103       7.804   6.112 -18.428  1.00 93.33           N  
ATOM    801  CA  LYS A 103       8.286   7.511 -18.499  1.00 93.33           C  
ATOM    802  C   LYS A 103       9.244   7.905 -17.381  1.00 93.33           C  
ATOM    803  CB  LYS A 103       7.086   8.464 -18.517  1.00 93.33           C  
ATOM    804  O   LYS A 103       9.917   8.932 -17.467  1.00 93.33           O  
ATOM    805  CG  LYS A 103       6.180   8.177 -19.717  1.00 93.33           C  
ATOM    806  CD  LYS A 103       5.090   9.236 -19.848  1.00 93.33           C  
ATOM    807  CE  LYS A 103       4.281   8.874 -21.091  1.00 93.33           C  
ATOM    808  NZ  LYS A 103       3.281   9.912 -21.418  1.00 93.33           N  
ATOM    809  N   ASN A 104       9.270   7.101 -16.324  1.00 94.99           N  
ATOM    810  CA  ASN A 104      10.026   7.334 -15.105  1.00 94.99           C  
ATOM    811  C   ASN A 104      10.807   6.061 -14.795  1.00 94.99           C  
ATOM    812  CB  ASN A 104       9.052   7.686 -13.968  1.00 94.99           C  
ATOM    813  O   ASN A 104      10.201   5.009 -14.599  1.00 94.99           O  
ATOM    814  CG  ASN A 104       8.226   8.928 -14.252  1.00 94.99           C  
ATOM    815  ND2 ASN A 104       6.947   8.903 -13.958  1.00 94.99           N  
ATOM    816  OD1 ASN A 104       8.721   9.940 -14.716  1.00 94.99           O  
ATOM    817  N   VAL A 105      12.132   6.164 -14.762  1.00 97.27           N  
ATOM    818  CA  VAL A 105      13.024   5.040 -14.476  1.00 97.27           C  
ATOM    819  C   VAL A 105      13.769   5.334 -13.171  1.00 97.27           C  
ATOM    820  CB  VAL A 105      13.966   4.752 -15.656  1.00 97.27           C  
ATOM    821  O   VAL A 105      14.625   6.224 -13.146  1.00 97.27           O  
ATOM    822  CG1 VAL A 105      14.882   3.568 -15.342  1.00 97.27           C  
ATOM    823  CG2 VAL A 105      13.152   4.374 -16.902  1.00 97.27           C  
ATOM    824  N   PRO A 106      13.424   4.641 -12.074  1.00 97.70           N  
ATOM    825  CA  PRO A 106      14.178   4.676 -10.830  1.00 97.70           C  
ATOM    826  C   PRO A 106      15.645   4.293 -11.027  1.00 97.70           C  
ATOM    827  CB  PRO A 106      13.505   3.675  -9.886  1.00 97.70           C  
ATOM    828  O   PRO A 106      15.969   3.376 -11.784  1.00 97.70           O  
ATOM    829  CG  PRO A 106      12.118   3.447 -10.472  1.00 97.70           C  
ATOM    830  CD  PRO A 106      12.259   3.785 -11.947  1.00 97.70           C  
ATOM    831  N   VAL A 107      16.520   4.963 -10.284  1.00 98.20           N  
ATOM    832  CA  VAL A 107      17.945   4.650 -10.186  1.00 98.20           C  
ATOM    833  C   VAL A 107      18.211   4.103  -8.791  1.00 98.20           C  
ATOM    834  CB  VAL A 107      18.824   5.876 -10.480  1.00 98.20           C  
ATOM    835  O   VAL A 107      18.002   4.803  -7.797  1.00 98.20           O  
ATOM    836  CG1 VAL A 107      20.303   5.476 -10.514  1.00 98.20           C  
ATOM    837  CG2 VAL A 107      18.478   6.517 -11.830  1.00 98.20           C  
ATOM    838  N   VAL A 108      18.674   2.858  -8.719  1.00 97.74           N  
ATOM    839  CA  VAL A 108      18.899   2.129  -7.466  1.00 97.74           C  
ATOM    840  C   VAL A 108      20.385   1.832  -7.298  1.00 97.74           C  
ATOM    841  CB  VAL A 108      18.035   0.854  -7.405  1.00 97.74           C  
ATOM    842  O   VAL A 108      21.058   1.384  -8.224  1.00 97.74           O  
ATOM    843  CG1 VAL A 108      18.296   0.014  -6.148  1.00 97.74           C  
ATOM    844  CG2 VAL A 108      16.539   1.207  -7.413  1.00 97.74           C  
ATOM    845  N   SER A 109      20.905   2.071  -6.097  1.00 97.34           N  
ATOM    846  CA  SER A 109      22.274   1.748  -5.696  1.00 97.34           C  
ATOM    847  C   SER A 109      22.258   1.110  -4.316  1.00 97.34           C  
ATOM    848  CB  SER A 109      23.122   3.015  -5.672  1.00 97.34           C  
ATOM    849  O   SER A 109      21.631   1.642  -3.402  1.00 97.34           O  
ATOM    850  OG  SER A 109      24.469   2.698  -5.372  1.00 97.34           O  
ATOM    851  N   LYS A 110      22.946  -0.028  -4.154  1.00 93.36           N  
ATOM    852  CA  LYS A 110      22.982  -0.784  -2.887  1.00 93.36           C  
ATOM    853  C   LYS A 110      21.573  -0.996  -2.299  1.00 93.36           C  
ATOM    854  CB  LYS A 110      23.923  -0.092  -1.880  1.00 93.36           C  
ATOM    855  O   LYS A 110      21.325  -0.670  -1.144  1.00 93.36           O  
ATOM    856  CG  LYS A 110      25.360   0.103  -2.382  1.00 93.36           C  
ATOM    857  CD  LYS A 110      26.196   0.781  -1.289  1.00 93.36           C  
ATOM    858  CE  LYS A 110      27.642   0.963  -1.760  1.00 93.36           C  
ATOM    859  NZ  LYS A 110      28.485   1.574  -0.702  1.00 93.36           N  
ATOM    860  N   GLU A 111      20.650  -1.474  -3.136  1.00 91.24           N  
ATOM    861  CA  GLU A 111      19.225  -1.716  -2.824  1.00 91.24           C  
ATOM    862  C   GLU A 111      18.357  -0.477  -2.542  1.00 91.24           C  
ATOM    863  CB  GLU A 111      19.059  -2.750  -1.696  1.00 91.24           C  
ATOM    864  O   GLU A 111      17.143  -0.618  -2.408  1.00 91.24           O  
ATOM    865  CG  GLU A 111      19.880  -4.032  -1.888  1.00 91.24           C  
ATOM    866  CD  GLU A 111      19.565  -5.097  -0.825  1.00 91.24           C  
ATOM    867  OE1 GLU A 111      19.966  -6.257  -1.056  1.00 91.24           O  
ATOM    868  OE2 GLU A 111      18.911  -4.774   0.196  1.00 91.24           O  
ATOM    869  N   LYS A 112      18.931   0.732  -2.504  1.00 95.62           N  
ATOM    870  CA  LYS A 112      18.199   1.972  -2.213  1.00 95.62           C  
ATOM    871  C   LYS A 112      18.022   2.842  -3.443  1.00 95.62           C  
ATOM    872  CB  LYS A 112      18.891   2.755  -1.096  1.00 95.62           C  
ATOM    873  O   LYS A 112      18.928   2.963  -4.270  1.00 95.62           O  
ATOM    874  CG  LYS A 112      18.862   1.959   0.213  1.00 95.62           C  
ATOM    875  CD  LYS A 112      19.275   2.839   1.393  1.00 95.62           C  
ATOM    876  CE  LYS A 112      19.129   2.010   2.670  1.00 95.62           C  
ATOM    877  NZ  LYS A 112      19.228   2.852   3.885  1.00 95.62           N  
ATOM    878  N   MET A 113      16.869   3.491  -3.546  1.00 95.04           N  
ATOM    879  CA  MET A 113      16.622   4.468  -4.598  1.00 95.04           C  
ATOM    880  C   MET A 113      17.419   5.751  -4.323  1.00 95.04           C  
ATOM    881  CB  MET A 113      15.114   4.707  -4.716  1.00 95.04           C  
ATOM    882  O   MET A 113      17.372   6.307  -3.230  1.00 95.04           O  
ATOM    883  CG  MET A 113      14.787   5.523  -5.965  1.00 95.04           C  
ATOM    884  SD  MET A 113      13.021   5.577  -6.341  1.00 95.04           S  
ATOM    885  CE  MET A 113      13.077   6.818  -7.648  1.00 95.04           C  
ATOM    886  N   ILE A 114      18.182   6.221  -5.312  1.00 96.79           N  
ATOM    887  CA  ILE A 114      19.016   7.434  -5.190  1.00 96.79           C  
ATOM    888  C   ILE A 114      18.602   8.552  -6.151  1.00 96.79           C  
ATOM    889  CB  ILE A 114      20.513   7.104  -5.350  1.00 96.79           C  
ATOM    890  O   ILE A 114      19.108   9.675  -6.070  1.00 96.79           O  
ATOM    891  CG1 ILE A 114      20.860   6.608  -6.773  1.00 96.79           C  
ATOM    892  CG2 ILE A 114      20.979   6.106  -4.277  1.00 96.79           C  
ATOM    893  CD1 ILE A 114      22.361   6.691  -7.062  1.00 96.79           C  
ATOM    894  N   GLY A 115      17.715   8.245  -7.092  1.00 97.42           N  
ATOM    895  CA  GLY A 115      17.288   9.179  -8.117  1.00 97.42           C  
ATOM    896  C   GLY A 115      16.278   8.574  -9.070  1.00 97.42           C  
ATOM    897  O   GLY A 115      15.958   7.390  -9.015  1.00 97.42           O  
ATOM    898  N   VAL A 116      15.793   9.409  -9.974  1.00 97.31           N  
ATOM    899  CA  VAL A 116      14.892   9.014 -11.054  1.00 97.31           C  
ATOM    900  C   VAL A 116      15.281   9.744 -12.325  1.00 97.31           C  
ATOM    901  CB  VAL A 116      13.425   9.266 -10.671  1.00 97.31           C  
ATOM    902  O   VAL A 116      15.565  10.943 -12.308  1.00 97.31           O  
ATOM    903  CG1 VAL A 116      13.143  10.722 -10.293  1.00 97.31           C  
ATOM    904  CG2 VAL A 116      12.451   8.866 -11.787  1.00 97.31           C  
ATOM    905  N   VAL A 117      15.266   9.023 -13.438  1.00 96.82           N  
ATOM    906  CA  VAL A 117      15.399   9.600 -14.771  1.00 96.82           C  
ATOM    907  C   VAL A 117      14.016   9.686 -15.396  1.00 96.82           C  
ATOM    908  CB  VAL A 117      16.352   8.776 -15.642  1.00 96.82           C  
ATOM    909  O   VAL A 117      13.277   8.703 -15.433  1.00 96.82           O  
ATOM    910  CG1 VAL A 117      16.596   9.475 -16.984  1.00 96.82           C  
ATOM    911  CG2 VAL A 117      17.718   8.595 -14.980  1.00 96.82           C  
ATOM    912  N   THR A 118      13.663  10.868 -15.890  1.00 95.13           N  
ATOM    913  CA  THR A 118      12.422  11.098 -16.644  1.00 95.13           C  
ATOM    914  C   THR A 118      12.727  11.458 -18.093  1.00 95.13           C  
ATOM    915  CB  THR A 118      11.521  12.161 -15.989  1.00 95.13           C  
ATOM    916  O   THR A 118      13.837  11.905 -18.394  1.00 95.13           O  
ATOM    917  CG2 THR A 118      11.400  12.015 -14.472  1.00 95.13           C  
ATOM    918  OG1 THR A 118      11.957  13.489 -16.228  1.00 95.13           O  
ATOM    919  N   GLU A 119      11.740  11.364 -18.986  1.00 91.85           N  
ATOM    920  CA  GLU A 119      11.869  11.834 -20.378  1.00 91.85           C  
ATOM    921  C   GLU A 119      12.398  13.277 -20.448  1.00 91.85           C  
ATOM    922  CB  GLU A 119      10.502  11.791 -21.074  1.00 91.85           C  
ATOM    923  O   GLU A 119      13.276  13.595 -21.243  1.00 91.85           O  
ATOM    924  CG  GLU A 119       9.999  10.361 -21.318  1.00 91.85           C  
ATOM    925  CD  GLU A 119       8.609  10.340 -21.978  1.00 91.85           C  
ATOM    926  OE1 GLU A 119       8.326   9.388 -22.731  1.00 91.85           O  
ATOM    927  OE2 GLU A 119       7.788  11.240 -21.668  1.00 91.85           O  
ATOM    928  N   SER A 120      11.947  14.154 -19.544  1.00 90.35           N  
ATOM    929  CA  SER A 120      12.443  15.533 -19.463  1.00 90.35           C  
ATOM    930  C   SER A 120      13.904  15.620 -19.020  1.00 90.35           C  
ATOM    931  CB  SER A 120      11.601  16.358 -18.490  1.00 90.35           C  
ATOM    932  O   SER A 120      14.587  16.579 -19.360  1.00 90.35           O  
ATOM    933  OG  SER A 120      10.224  16.220 -18.752  1.00 90.35           O  
ATOM    934  N   ASN A 121      14.400  14.661 -18.233  1.00 91.91           N  
ATOM    935  CA  ASN A 121      15.814  14.614 -17.847  1.00 91.91           C  
ATOM    936  C   ASN A 121      16.671  14.253 -19.065  1.00 91.91           C  
ATOM    937  CB  ASN A 121      16.043  13.626 -16.685  1.00 91.91           C  
ATOM    938  O   ASN A 121      17.647  14.950 -19.330  1.00 91.91           O  
ATOM    939  CG  ASN A 121      15.340  13.918 -15.372  1.00 91.91           C  
ATOM    940  ND2 ASN A 121      14.395  14.819 -15.297  1.00 91.91           N  
ATOM    941  OD1 ASN A 121      15.567  13.293 -14.365  1.00 91.91           O  
ATOM    942  N   ILE A 122      16.244  13.252 -19.843  1.00 91.50           N  
ATOM    943  CA  ILE A 122      16.877  12.878 -21.115  1.00 91.50           C  
ATOM    944  C   ILE A 122      16.827  14.047 -22.108  1.00 91.50           C  
ATOM    945  CB  ILE A 122      16.206  11.612 -21.700  1.00 91.50           C  
ATOM    946  O   ILE A 122      17.852  14.433 -22.659  1.00 91.50           O  
ATOM    947  CG1 ILE A 122      16.251  10.397 -20.745  1.00 91.50           C  
ATOM    948  CG2 ILE A 122      16.829  11.245 -23.059  1.00 91.50           C  
ATOM    949  CD1 ILE A 122      17.658   9.907 -20.377  1.00 91.50           C  
ATOM    950  N   ALA A 123      15.670  14.693 -22.275  1.00 88.62           N  
ATOM    951  CA  ALA A 123      15.528  15.852 -23.156  1.00 88.62           C  
ATOM    952  C   ALA A 123      16.456  17.011 -22.754  1.00 88.62           C  
ATOM    953  CB  ALA A 123      14.060  16.291 -23.155  1.00 88.62           C  
ATOM    954  O   ALA A 123      17.041  17.669 -23.614  1.00 88.62           O  
ATOM    955  N   ARG A 124      16.660  17.246 -21.449  1.00 83.05           N  
ATOM    956  CA  ARG A 124      17.595  18.276 -20.967  1.00 83.05           C  
ATOM    957  C   ARG A 124      19.041  18.021 -21.378  1.00 83.05           C  
ATOM    958  CB  ARG A 124      17.523  18.435 -19.445  1.00 83.05           C  
ATOM    959  O   ARG A 124      19.759  19.006 -21.519  1.00 83.05           O  
ATOM    960  CG  ARG A 124      16.346  19.313 -19.001  1.00 83.05           C  
ATOM    961  CD  ARG A 124      16.440  19.670 -17.512  1.00 83.05           C  
ATOM    962  NE  ARG A 124      16.648  18.495 -16.640  1.00 83.05           N  
ATOM    963  NH1 ARG A 124      14.519  18.252 -15.805  1.00 83.05           N  
ATOM    964  NH2 ARG A 124      16.183  16.956 -15.060  1.00 83.05           N  
ATOM    965  CZ  ARG A 124      15.778  17.911 -15.843  1.00 83.05           C  
ATOM    966  N   VAL A 125      19.456  16.772 -21.603  1.00 79.73           N  
ATOM    967  CA  VAL A 125      20.796  16.468 -22.140  1.00 79.73           C  
ATOM    968  C   VAL A 125      21.009  17.167 -23.490  1.00 79.73           C  
ATOM    969  CB  VAL A 125      21.023  14.946 -22.260  1.00 79.73           C  
ATOM    970  O   VAL A 125      22.107  17.640 -23.767  1.00 79.73           O  
ATOM    971  CG1 VAL A 125      22.429  14.618 -22.761  1.00 79.73           C  
ATOM    972  CG2 VAL A 125      20.849  14.244 -20.905  1.00 79.73           C  
ATOM    973  N   TYR A 126      19.944  17.330 -24.282  1.00 76.12           N  
ATOM    974  CA  TYR A 126      19.965  18.077 -25.541  1.00 76.12           C  
ATOM    975  C   TYR A 126      19.706  19.583 -25.368  1.00 76.12           C  
ATOM    976  CB  TYR A 126      18.940  17.453 -26.496  1.00 76.12           C  
ATOM    977  O   TYR A 126      20.344  20.392 -26.035  1.00 76.12           O  
ATOM    978  CG  TYR A 126      19.215  15.998 -26.820  1.00 76.12           C  
ATOM    979  CD1 TYR A 126      20.361  15.674 -27.568  1.00 76.12           C  
ATOM    980  CD2 TYR A 126      18.347  14.979 -26.377  1.00 76.12           C  
ATOM    981  CE1 TYR A 126      20.634  14.338 -27.896  1.00 76.12           C  
ATOM    982  CE2 TYR A 126      18.590  13.642 -26.747  1.00 76.12           C  
ATOM    983  OH  TYR A 126      19.934  12.071 -27.965  1.00 76.12           O  
ATOM    984  CZ  TYR A 126      19.725  13.331 -27.524  1.00 76.12           C  
ATOM    985  N   VAL A 127      18.782  19.976 -24.480  1.00 73.59           N  
ATOM    986  CA  VAL A 127      18.264  21.361 -24.400  1.00 73.59           C  
ATOM    987  C   VAL A 127      19.126  22.312 -23.553  1.00 73.59           C  
ATOM    988  CB  VAL A 127      16.793  21.358 -23.920  1.00 73.59           C  
ATOM    989  O   VAL A 127      19.105  23.515 -23.796  1.00 73.59           O  
ATOM    990  CG1 VAL A 127      16.183  22.759 -23.758  1.00 73.59           C  
ATOM    991  CG2 VAL A 127      15.887  20.606 -24.906  1.00 73.59           C  
ATOM    992  N   ARG A 128      19.903  21.838 -22.562  1.00 60.97           N  
ATOM    993  CA  ARG A 128      20.612  22.730 -21.606  1.00 60.97           C  
ATOM    994  C   ARG A 128      21.717  23.610 -22.222  1.00 60.97           C  
ATOM    995  CB  ARG A 128      21.130  21.943 -20.380  1.00 60.97           C  
ATOM    996  O   ARG A 128      22.276  24.442 -21.515  1.00 60.97           O  
ATOM    997  CG  ARG A 128      20.627  22.531 -19.052  1.00 60.97           C  
ATOM    998  CD  ARG A 128      21.171  21.727 -17.864  1.00 60.97           C  
ATOM    999  NE  ARG A 128      20.678  22.249 -16.572  1.00 60.97           N  
ATOM   1000  NH1 ARG A 128      21.944  20.894 -15.214  1.00 60.97           N  
ATOM   1001  NH2 ARG A 128      20.597  22.419 -14.298  1.00 60.97           N  
ATOM   1002  CZ  ARG A 128      21.073  21.852 -15.372  1.00 60.97           C  
ATOM   1003  N   ARG A 129      22.002  23.489 -23.521  1.00 57.50           N  
ATOM   1004  CA  ARG A 129      23.065  24.222 -24.229  1.00 57.50           C  
ATOM   1005  C   ARG A 129      22.610  25.567 -24.815  1.00 57.50           C  
ATOM   1006  CB  ARG A 129      23.719  23.316 -25.284  1.00 57.50           C  
ATOM   1007  O   ARG A 129      22.871  25.859 -25.975  1.00 57.50           O  
ATOM   1008  CG  ARG A 129      24.392  22.089 -24.661  1.00 57.50           C  
ATOM   1009  CD  ARG A 129      25.227  21.371 -25.721  1.00 57.50           C  
ATOM   1010  NE  ARG A 129      25.833  20.155 -25.165  1.00 57.50           N  
ATOM   1011  NH1 ARG A 129      27.171  19.614 -26.956  1.00 57.50           N  
ATOM   1012  NH2 ARG A 129      27.068  18.270 -25.178  1.00 57.50           N  
ATOM   1013  CZ  ARG A 129      26.690  19.360 -25.772  1.00 57.50           C  
ATOM   1014  N   LEU A 130      21.968  26.418 -24.006  1.00 51.76           N  
ATOM   1015  CA  LEU A 130      21.780  27.839 -24.368  1.00 51.76           C  
ATOM   1016  C   LEU A 130      23.121  28.601 -24.424  1.00 51.76           C  
ATOM   1017  CB  LEU A 130      20.799  28.519 -23.395  1.00 51.76           C  
ATOM   1018  O   LEU A 130      23.216  29.644 -25.062  1.00 51.76           O  
ATOM   1019  CG  LEU A 130      19.322  28.130 -23.600  1.00 51.76           C  
ATOM   1020  CD1 LEU A 130      18.489  28.687 -22.445  1.00 51.76           C  
ATOM   1021  CD2 LEU A 130      18.745  28.685 -24.905  1.00 51.76           C  
ATOM   1022  N   LYS A 131      24.171  28.059 -23.793  1.00 52.35           N  
ATOM   1023  CA  LYS A 131      25.570  28.383 -24.084  1.00 52.35           C  
ATOM   1024  C   LYS A 131      26.139  27.229 -24.910  1.00 52.35           C  
ATOM   1025  CB  LYS A 131      26.347  28.621 -22.777  1.00 52.35           C  
ATOM   1026  O   LYS A 131      25.970  26.073 -24.526  1.00 52.35           O  
ATOM   1027  CG  LYS A 131      25.851  29.882 -22.047  1.00 52.35           C  
ATOM   1028  CD  LYS A 131      26.651  30.133 -20.763  1.00 52.35           C  
ATOM   1029  CE  LYS A 131      26.162  31.415 -20.076  1.00 52.35           C  
ATOM   1030  NZ  LYS A 131      26.953  31.707 -18.854  1.00 52.35           N  
ATOM   1031  N   ILE A 132      26.762  27.538 -26.047  1.00 58.16           N  
ATOM   1032  CA  ILE A 132      27.409  26.567 -26.941  1.00 58.16           C  
ATOM   1033  C   ILE A 132      28.644  26.012 -26.214  1.00 58.16           C  
ATOM   1034  CB  ILE A 132      27.758  27.222 -28.306  1.00 58.16           C  
ATOM   1035  O   ILE A 132      29.758  26.491 -26.391  1.00 58.16           O  
ATOM   1036  CG1 ILE A 132      26.504  27.822 -28.990  1.00 58.16           C  
ATOM   1037  CG2 ILE A 132      28.423  26.201 -29.252  1.00 58.16           C  
ATOM   1038  CD1 ILE A 132      26.822  28.703 -30.207  1.00 58.16           C  
ATOM   1039  N   GLU A 133      28.437  25.058 -25.314  1.00 66.37           N  
ATOM   1040  CA  GLU A 133      29.523  24.334 -24.659  1.00 66.37           C  
ATOM   1041  C   GLU A 133      30.036  23.222 -25.589  1.00 66.37           C  
ATOM   1042  CB  GLU A 133      29.073  23.783 -23.296  1.00 66.37           C  
ATOM   1043  O   GLU A 133      29.232  22.590 -26.294  1.00 66.37           O  
ATOM   1044  CG  GLU A 133      28.914  24.912 -22.262  1.00 66.37           C  
ATOM   1045  CD  GLU A 133      28.378  24.442 -20.899  1.00 66.37           C  
ATOM   1046  OE1 GLU A 133      28.178  25.330 -20.036  1.00 66.37           O  
ATOM   1047  OE2 GLU A 133      28.121  23.228 -20.732  1.00 66.37           O  
ATOM   1048  N   PRO A 134      31.359  22.970 -25.613  1.00 74.49           N  
ATOM   1049  CA  PRO A 134      31.929  21.880 -26.391  1.00 74.49           C  
ATOM   1050  C   PRO A 134      31.334  20.543 -25.942  1.00 74.49           C  
ATOM   1051  CB  PRO A 134      33.446  21.958 -26.182  1.00 74.49           C  
ATOM   1052  O   PRO A 134      31.000  20.344 -24.774  1.00 74.49           O  
ATOM   1053  CG  PRO A 134      33.586  22.659 -24.831  1.00 74.49           C  
ATOM   1054  CD  PRO A 134      32.388  23.605 -24.799  1.00 74.49           C  
ATOM   1055  N   LEU A 135      31.184  19.609 -26.881  1.00 82.82           N  
ATOM   1056  CA  LEU A 135      30.777  18.249 -26.547  1.00 82.82           C  
ATOM   1057  C   LEU A 135      31.879  17.610 -25.690  1.00 82.82           C  
ATOM   1058  CB  LEU A 135      30.484  17.498 -27.858  1.00 82.82           C  
ATOM   1059  O   LEU A 135      33.047  17.684 -26.048  1.00 82.82           O  
ATOM   1060  CG  LEU A 135      30.096  16.017 -27.689  1.00 82.82           C  
ATOM   1061  CD1 LEU A 135      28.811  15.878 -26.885  1.00 82.82           C  
ATOM   1062  CD2 LEU A 135      29.842  15.370 -29.050  1.00 82.82           C  
ATOM   1063  N   VAL A 136      31.516  17.003 -24.561  1.00 87.42           N  
ATOM   1064  CA  VAL A 136      32.458  16.340 -23.651  1.00 87.42           C  
ATOM   1065  C   VAL A 136      31.932  14.952 -23.321  1.00 87.42           C  
ATOM   1066  CB  VAL A 136      32.702  17.167 -22.369  1.00 87.42           C  
ATOM   1067  O   VAL A 136      30.761  14.790 -22.974  1.00 87.42           O  
ATOM   1068  CG1 VAL A 136      33.651  16.461 -21.389  1.00 87.42           C  
ATOM   1069  CG2 VAL A 136      33.326  18.531 -22.690  1.00 87.42           C  
ATOM   1070  N   ILE A 137      32.807  13.956 -23.414  1.00 88.87           N  
ATOM   1071  CA  ILE A 137      32.560  12.609 -22.909  1.00 88.87           C  
ATOM   1072  C   ILE A 137      33.022  12.578 -21.457  1.00 88.87           C  
ATOM   1073  CB  ILE A 137      33.252  11.531 -23.778  1.00 88.87           C  
ATOM   1074  O   ILE A 137      34.203  12.765 -21.162  1.00 88.87           O  
ATOM   1075  CG1 ILE A 137      32.868  11.744 -25.249  1.00 88.87           C  
ATOM   1076  CG2 ILE A 137      32.883  10.125 -23.292  1.00 88.87           C  
ATOM   1077  CD1 ILE A 137      33.144  10.593 -26.223  1.00 88.87           C  
ATOM   1078  N   HIS A 138      32.088  12.348 -20.539  1.00 88.50           N  
ATOM   1079  CA  HIS A 138      32.441  11.949 -19.179  1.00 88.50           C  
ATOM   1080  C   HIS A 138      32.958  10.503 -19.194  1.00 88.50           C  
ATOM   1081  CB  HIS A 138      31.224  12.098 -18.263  1.00 88.50           C  
ATOM   1082  O   HIS A 138      32.520   9.752 -20.061  1.00 88.50           O  
ATOM   1083  CG  HIS A 138      30.867  13.537 -18.004  1.00 88.50           C  
ATOM   1084  CD2 HIS A 138      30.180  14.382 -18.833  1.00 88.50           C  
ATOM   1085  ND1 HIS A 138      31.230  14.273 -16.900  1.00 88.50           N  
ATOM   1086  CE1 HIS A 138      30.741  15.515 -17.048  1.00 88.50           C  
ATOM   1087  NE2 HIS A 138      30.071  15.621 -18.202  1.00 88.50           N  
ATOM   1088  N   PRO A 139      33.837  10.092 -18.261  1.00 91.51           N  
ATOM   1089  CA  PRO A 139      34.405   8.744 -18.241  1.00 91.51           C  
ATOM   1090  C   PRO A 139      33.357   7.638 -18.432  1.00 91.51           C  
ATOM   1091  CB  PRO A 139      35.133   8.641 -16.896  1.00 91.51           C  
ATOM   1092  O   PRO A 139      32.501   7.433 -17.572  1.00 91.51           O  
ATOM   1093  CG  PRO A 139      35.561  10.080 -16.621  1.00 91.51           C  
ATOM   1094  CD  PRO A 139      34.401  10.896 -17.184  1.00 91.51           C  
ATOM   1095  N   VAL A 140      33.435   6.932 -19.563  1.00 92.55           N  
ATOM   1096  CA  VAL A 140      32.590   5.775 -19.901  1.00 92.55           C  
ATOM   1097  C   VAL A 140      33.450   4.607 -20.385  1.00 92.55           C  
ATOM   1098  CB  VAL A 140      31.519   6.095 -20.965  1.00 92.55           C  
ATOM   1099  O   VAL A 140      34.473   4.845 -21.035  1.00 92.55           O  
ATOM   1100  CG1 VAL A 140      30.443   7.030 -20.409  1.00 92.55           C  
ATOM   1101  CG2 VAL A 140      32.089   6.685 -22.262  1.00 92.55           C  
ATOM   1102  N   PRO A 141      33.056   3.348 -20.123  1.00 94.73           N  
ATOM   1103  CA  PRO A 141      33.742   2.191 -20.688  1.00 94.73           C  
ATOM   1104  C   PRO A 141      33.765   2.248 -22.220  1.00 94.73           C  
ATOM   1105  CB  PRO A 141      32.985   0.960 -20.176  1.00 94.73           C  
ATOM   1106  O   PRO A 141      32.752   2.561 -22.852  1.00 94.73           O  
ATOM   1107  CG  PRO A 141      32.302   1.462 -18.904  1.00 94.73           C  
ATOM   1108  CD  PRO A 141      31.982   2.917 -19.237  1.00 94.73           C  
ATOM   1109  N   PHE A 142      34.907   1.918 -22.823  1.00 96.16           N  
ATOM   1110  CA  PHE A 142      35.069   1.923 -24.278  1.00 96.16           C  
ATOM   1111  C   PHE A 142      34.024   1.038 -24.970  1.00 96.16           C  
ATOM   1112  CB  PHE A 142      36.492   1.480 -24.628  1.00 96.16           C  
ATOM   1113  O   PHE A 142      33.323   1.506 -25.864  1.00 96.16           O  
ATOM   1114  CG  PHE A 142      36.738   1.332 -26.117  1.00 96.16           C  
ATOM   1115  CD1 PHE A 142      37.045   0.071 -26.659  1.00 96.16           C  
ATOM   1116  CD2 PHE A 142      36.670   2.454 -26.965  1.00 96.16           C  
ATOM   1117  CE1 PHE A 142      37.352  -0.052 -28.024  1.00 96.16           C  
ATOM   1118  CE2 PHE A 142      36.990   2.333 -28.329  1.00 96.16           C  
ATOM   1119  CZ  PHE A 142      37.350   1.081 -28.854  1.00 96.16           C  
ATOM   1120  N   ASP A 143      33.826  -0.187 -24.482  1.00 96.01           N  
ATOM   1121  CA  ASP A 143      32.870  -1.142 -25.059  1.00 96.01           C  
ATOM   1122  C   ASP A 143      31.417  -0.645 -24.981  1.00 96.01           C  
ATOM   1123  CB  ASP A 143      32.992  -2.486 -24.328  1.00 96.01           C  
ATOM   1124  O   ASP A 143      30.611  -0.877 -25.886  1.00 96.01           O  
ATOM   1125  CG  ASP A 143      34.396  -3.092 -24.403  1.00 96.01           C  
ATOM   1126  OD1 ASP A 143      35.110  -2.795 -25.384  1.00 96.01           O  
ATOM   1127  OD2 ASP A 143      34.754  -3.800 -23.439  1.00 96.01           O  
ATOM   1128  N   GLN A 144      31.075   0.101 -23.923  1.00 95.41           N  
ATOM   1129  CA  GLN A 144      29.768   0.744 -23.802  1.00 95.41           C  
ATOM   1130  C   GLN A 144      29.585   1.808 -24.887  1.00 95.41           C  
ATOM   1131  CB  GLN A 144      29.603   1.329 -22.391  1.00 95.41           C  
ATOM   1132  O   GLN A 144      28.525   1.856 -25.513  1.00 95.41           O  
ATOM   1133  CG  GLN A 144      28.300   2.127 -22.203  1.00 95.41           C  
ATOM   1134  CD  GLN A 144      28.156   2.627 -20.770  1.00 95.41           C  
ATOM   1135  NE2 GLN A 144      27.714   3.843 -20.539  1.00 95.41           N  
ATOM   1136  OE1 GLN A 144      28.450   1.931 -19.820  1.00 95.41           O  
ATOM   1137  N   LEU A 145      30.605   2.635 -25.134  1.00 96.28           N  
ATOM   1138  CA  LEU A 145      30.564   3.651 -26.183  1.00 96.28           C  
ATOM   1139  C   LEU A 145      30.470   3.014 -27.577  1.00 96.28           C  
ATOM   1140  CB  LEU A 145      31.788   4.574 -26.038  1.00 96.28           C  
ATOM   1141  O   LEU A 145      29.631   3.434 -28.374  1.00 96.28           O  
ATOM   1142  CG  LEU A 145      31.789   5.760 -27.017  1.00 96.28           C  
ATOM   1143  CD1 LEU A 145      30.595   6.693 -26.798  1.00 96.28           C  
ATOM   1144  CD2 LEU A 145      33.071   6.572 -26.841  1.00 96.28           C  
ATOM   1145  N   VAL A 146      31.255   1.965 -27.844  1.00 97.86           N  
ATOM   1146  CA  VAL A 146      31.197   1.175 -29.088  1.00 97.86           C  
ATOM   1147  C   VAL A 146      29.786   0.637 -29.325  1.00 97.86           C  
ATOM   1148  CB  VAL A 146      32.219   0.019 -29.048  1.00 97.86           C  
ATOM   1149  O   VAL A 146      29.231   0.823 -30.409  1.00 97.86           O  
ATOM   1150  CG1 VAL A 146      32.077  -0.948 -30.232  1.00 97.86           C  
ATOM   1151  CG2 VAL A 146      33.646   0.569 -29.096  1.00 97.86           C  
ATOM   1152  N   ARG A 147      29.161   0.040 -28.301  1.00 97.33           N  
ATOM   1153  CA  ARG A 147      27.789  -0.484 -28.380  1.00 97.33           C  
ATOM   1154  C   ARG A 147      26.762   0.612 -28.669  1.00 97.33           C  
ATOM   1155  CB  ARG A 147      27.466  -1.222 -27.074  1.00 97.33           C  
ATOM   1156  O   ARG A 147      25.918   0.425 -29.543  1.00 97.33           O  
ATOM   1157  CG  ARG A 147      26.066  -1.864 -27.084  1.00 97.33           C  
ATOM   1158  CD  ARG A 147      25.704  -2.446 -25.714  1.00 97.33           C  
ATOM   1159  NE  ARG A 147      25.639  -1.385 -24.695  1.00 97.33           N  
ATOM   1160  NH1 ARG A 147      23.379  -1.375 -24.224  1.00 97.33           N  
ATOM   1161  NH2 ARG A 147      24.719   0.154 -23.349  1.00 97.33           N  
ATOM   1162  CZ  ARG A 147      24.576  -0.888 -24.098  1.00 97.33           C  
ATOM   1163  N   ILE A 148      26.826   1.743 -27.962  1.00 96.58           N  
ATOM   1164  CA  ILE A 148      25.889   2.869 -28.141  1.00 96.58           C  
ATOM   1165  C   ILE A 148      26.016   3.457 -29.549  1.00 96.58           C  
ATOM   1166  CB  ILE A 148      26.122   3.936 -27.046  1.00 96.58           C  
ATOM   1167  O   ILE A 148      25.010   3.729 -30.202  1.00 96.58           O  
ATOM   1168  CG1 ILE A 148      25.650   3.376 -25.686  1.00 96.58           C  
ATOM   1169  CG2 ILE A 148      25.392   5.256 -27.362  1.00 96.58           C  
ATOM   1170  CD1 ILE A 148      26.030   4.255 -24.493  1.00 96.58           C  
ATOM   1171  N   LEU A 149      27.248   3.596 -30.042  1.00 97.25           N  
ATOM   1172  CA  LEU A 149      27.532   4.046 -31.402  1.00 97.25           C  
ATOM   1173  C   LEU A 149      27.255   2.979 -32.465  1.00 97.25           C  
ATOM   1174  CB  LEU A 149      28.993   4.521 -31.475  1.00 97.25           C  
ATOM   1175  O   LEU A 149      27.284   3.296 -33.651  1.00 97.25           O  
ATOM   1176  CG  LEU A 149      29.277   5.817 -30.701  1.00 97.25           C  
ATOM   1177  CD1 LEU A 149      30.772   6.126 -30.746  1.00 97.25           C  
ATOM   1178  CD2 LEU A 149      28.532   7.000 -31.322  1.00 97.25           C  
ATOM   1179  N   LYS A 150      26.997   1.725 -32.069  1.00 96.76           N  
ATOM   1180  CA  LYS A 150      26.922   0.572 -32.980  1.00 96.76           C  
ATOM   1181  C   LYS A 150      28.133   0.547 -33.924  1.00 96.76           C  
ATOM   1182  CB  LYS A 150      25.574   0.565 -33.720  1.00 96.76           C  
ATOM   1183  O   LYS A 150      27.988   0.331 -35.129  1.00 96.76           O  
ATOM   1184  CG  LYS A 150      24.376   0.555 -32.762  1.00 96.76           C  
ATOM   1185  CD  LYS A 150      23.063   0.607 -33.547  1.00 96.76           C  
ATOM   1186  CE  LYS A 150      21.895   0.592 -32.557  1.00 96.76           C  
ATOM   1187  NZ  LYS A 150      20.584   0.658 -33.249  1.00 96.76           N  
ATOM   1188  N   ALA A 151      29.298   0.869 -33.367  1.00 97.78           N  
ATOM   1189  CA  ALA A 151      30.523   1.082 -34.113  1.00 97.78           C  
ATOM   1190  C   ALA A 151      31.234  -0.239 -34.404  1.00 97.78           C  
ATOM   1191  CB  ALA A 151      31.428   2.047 -33.344  1.00 97.78           C  
ATOM   1192  O   ALA A 151      31.218  -1.169 -33.600  1.00 97.78           O  
ATOM   1193  N   GLU A 152      31.913  -0.283 -35.539  1.00 98.28           N  
ATOM   1194  CA  GLU A 152      32.952  -1.264 -35.810  1.00 98.28           C  
ATOM   1195  C   GLU A 152      34.268  -0.777 -35.201  1.00 98.28           C  
ATOM   1196  CB  GLU A 152      33.056  -1.428 -37.320  1.00 98.28           C  
ATOM   1197  O   GLU A 152      34.658   0.380 -35.385  1.00 98.28           O  
ATOM   1198  CG  GLU A 152      34.137  -2.419 -37.771  1.00 98.28           C  
ATOM   1199  CD  GLU A 152      34.275  -2.389 -39.294  1.00 98.28           C  
ATOM   1200  OE1 GLU A 152      35.242  -2.951 -39.843  1.00 98.28           O  
ATOM   1201  OE2 GLU A 152      33.431  -1.752 -39.968  1.00 98.28           O  
ATOM   1202  N   VAL A 153      34.960  -1.661 -34.484  1.00 98.40           N  
ATOM   1203  CA  VAL A 153      36.301  -1.386 -33.963  1.00 98.40           C  
ATOM   1204  C   VAL A 153      37.310  -1.696 -35.063  1.00 98.40           C  
ATOM   1205  CB  VAL A 153      36.586  -2.186 -32.676  1.00 98.40           C  
ATOM   1206  O   VAL A 153      37.601  -2.860 -35.320  1.00 98.40           O  
ATOM   1207  CG1 VAL A 153      37.946  -1.789 -32.088  1.00 98.40           C  
ATOM   1208  CG2 VAL A 153      35.514  -1.942 -31.603  1.00 98.40           C  
ATOM   1209  N   VAL A 154      37.830  -0.658 -35.722  1.00 98.04           N  
ATOM   1210  CA  VAL A 154      38.849  -0.815 -36.774  1.00 98.04           C  
ATOM   1211  C   VAL A 154      40.197  -1.150 -36.138  1.00 98.04           C  
ATOM   1212  CB  VAL A 154      38.968   0.454 -37.640  1.00 98.04           C  
ATOM   1213  O   VAL A 154      40.897  -2.059 -36.576  1.00 98.04           O  
ATOM   1214  CG1 VAL A 154      39.910   0.219 -38.824  1.00 98.04           C  
ATOM   1215  CG2 VAL A 154      37.616   0.899 -38.211  1.00 98.04           C  
ATOM   1216  N   CYS A 155      40.548  -0.433 -35.070  1.00 97.74           N  
ATOM   1217  CA  CYS A 155      41.655  -0.782 -34.191  1.00 97.74           C  
ATOM   1218  C   CYS A 155      41.434  -0.214 -32.784  1.00 97.74           C  
ATOM   1219  CB  CYS A 155      42.986  -0.313 -34.802  1.00 97.74           C  
ATOM   1220  O   CYS A 155      40.710   0.764 -32.593  1.00 97.74           O  
ATOM   1221  SG  CYS A 155      43.089   1.499 -34.866  1.00 97.74           S  
ATOM   1222  N   ASP A 156      42.085  -0.821 -31.797  1.00 97.47           N  
ATOM   1223  CA  ASP A 156      42.092  -0.358 -30.412  1.00 97.47           C  
ATOM   1224  C   ASP A 156      43.470  -0.618 -29.796  1.00 97.47           C  
ATOM   1225  CB  ASP A 156      40.960  -1.042 -29.632  1.00 97.47           C  
ATOM   1226  O   ASP A 156      43.809  -1.751 -29.450  1.00 97.47           O  
ATOM   1227  CG  ASP A 156      41.007  -0.783 -28.121  1.00 97.47           C  
ATOM   1228  OD1 ASP A 156      41.738   0.119 -27.645  1.00 97.47           O  
ATOM   1229  OD2 ASP A 156      40.343  -1.543 -27.383  1.00 97.47           O  
ATOM   1230  N   TYR A 157      44.262   0.446 -29.662  1.00 97.40           N  
ATOM   1231  CA  TYR A 157      45.571   0.420 -29.006  1.00 97.40           C  
ATOM   1232  C   TYR A 157      45.574   1.184 -27.676  1.00 97.40           C  
ATOM   1233  CB  TYR A 157      46.637   0.925 -29.984  1.00 97.40           C  
ATOM   1234  O   TYR A 157      46.635   1.502 -27.138  1.00 97.40           O  
ATOM   1235  CG  TYR A 157      46.679   0.154 -31.288  1.00 97.40           C  
ATOM   1236  CD1 TYR A 157      47.113  -1.185 -31.295  1.00 97.40           C  
ATOM   1237  CD2 TYR A 157      46.285   0.774 -32.489  1.00 97.40           C  
ATOM   1238  CE1 TYR A 157      47.185  -1.896 -32.507  1.00 97.40           C  
ATOM   1239  CE2 TYR A 157      46.385   0.078 -33.708  1.00 97.40           C  
ATOM   1240  OH  TYR A 157      46.967  -1.931 -34.888  1.00 97.40           O  
ATOM   1241  CZ  TYR A 157      46.839  -1.258 -33.716  1.00 97.40           C  
ATOM   1242  N   MET A 158      44.395   1.495 -27.128  1.00 95.10           N  
ATOM   1243  CA  MET A 158      44.293   2.268 -25.896  1.00 95.10           C  
ATOM   1244  C   MET A 158      44.724   1.443 -24.684  1.00 95.10           C  
ATOM   1245  CB  MET A 158      42.870   2.778 -25.678  1.00 95.10           C  
ATOM   1246  O   MET A 158      44.258   0.318 -24.475  1.00 95.10           O  
ATOM   1247  CG  MET A 158      42.413   3.763 -26.755  1.00 95.10           C  
ATOM   1248  SD  MET A 158      40.823   4.542 -26.365  1.00 95.10           S  
ATOM   1249  CE  MET A 158      39.743   3.092 -26.322  1.00 95.10           C  
ATOM   1250  N   LYS A 159      45.556   2.056 -23.833  1.00 91.84           N  
ATOM   1251  CA  LYS A 159      45.999   1.477 -22.553  1.00 91.84           C  
ATOM   1252  C   LYS A 159      44.872   1.413 -21.520  1.00 91.84           C  
ATOM   1253  CB  LYS A 159      47.186   2.278 -21.994  1.00 91.84           C  
ATOM   1254  O   LYS A 159      44.735   0.426 -20.808  1.00 91.84           O  
ATOM   1255  CG  LYS A 159      48.425   2.194 -22.897  1.00 91.84           C  
ATOM   1256  CD  LYS A 159      49.603   2.958 -22.281  1.00 91.84           C  
ATOM   1257  CE  LYS A 159      50.818   2.851 -23.209  1.00 91.84           C  
ATOM   1258  NZ  LYS A 159      51.979   3.606 -22.678  1.00 91.84           N  
ATOM   1259  N   GLU A 160      44.060   2.463 -21.448  1.00 92.69           N  
ATOM   1260  CA  GLU A 160      42.901   2.548 -20.558  1.00 92.69           C  
ATOM   1261  C   GLU A 160      41.619   2.264 -21.339  1.00 92.69           C  
ATOM   1262  CB  GLU A 160      42.790   3.952 -19.970  1.00 92.69           C  
ATOM   1263  O   GLU A 160      41.362   2.903 -22.360  1.00 92.69           O  
ATOM   1264  CG  GLU A 160      43.934   4.354 -19.032  1.00 92.69           C  
ATOM   1265  CD  GLU A 160      43.838   5.839 -18.654  1.00 92.69           C  
ATOM   1266  OE1 GLU A 160      44.646   6.260 -17.803  1.00 92.69           O  
ATOM   1267  OE2 GLU A 160      42.995   6.542 -19.274  1.00 92.69           O  
ATOM   1268  N   LYS A 161      40.765   1.378 -20.822  1.00 94.93           N  
ATOM   1269  CA  LYS A 161      39.472   1.027 -21.441  1.00 94.93           C  
ATOM   1270  C   LYS A 161      38.330   1.977 -21.067  1.00 94.93           C  
ATOM   1271  CB  LYS A 161      39.153  -0.462 -21.208  1.00 94.93           C  
ATOM   1272  O   LYS A 161      37.163   1.594 -21.075  1.00 94.93           O  
ATOM   1273  CG  LYS A 161      40.210  -1.420 -21.790  1.00 94.93           C  
ATOM   1274  CD  LYS A 161      40.458  -1.192 -23.291  1.00 94.93           C  
ATOM   1275  CE  LYS A 161      41.435  -2.218 -23.865  1.00 94.93           C  
ATOM   1276  NZ  LYS A 161      41.858  -1.831 -25.232  1.00 94.93           N  
ATOM   1277  N   THR A 162      38.675   3.231 -20.791  1.00 94.42           N  
ATOM   1278  CA  THR A 162      37.740   4.309 -20.470  1.00 94.42           C  
ATOM   1279  C   THR A 162      37.991   5.490 -21.397  1.00 94.42           C  
ATOM   1280  CB  THR A 162      37.857   4.739 -19.002  1.00 94.42           C  
ATOM   1281  O   THR A 162      39.135   5.913 -21.600  1.00 94.42           O  
ATOM   1282  CG2 THR A 162      36.800   5.760 -18.590  1.00 94.42           C  
ATOM   1283  OG1 THR A 162      37.667   3.622 -18.165  1.00 94.42           O  
ATOM   1284  N   VAL A 163      36.910   6.035 -21.945  1.00 94.26           N  
ATOM   1285  CA  VAL A 163      36.927   7.197 -22.833  1.00 94.26           C  
ATOM   1286  C   VAL A 163      36.359   8.398 -22.090  1.00 94.26           C  
ATOM   1287  CB  VAL A 163      36.150   6.922 -24.131  1.00 94.26           C  
ATOM   1288  O   VAL A 163      35.292   8.322 -21.483  1.00 94.26           O  
ATOM   1289  CG1 VAL A 163      36.257   8.107 -25.099  1.00 94.26           C  
ATOM   1290  CG2 VAL A 163      36.692   5.681 -24.853  1.00 94.26           C  
ATOM   1291  N   SER A 164      37.081   9.510 -22.149  1.00 93.20           N  
ATOM   1292  CA  SER A 164      36.680  10.811 -21.620  1.00 93.20           C  
ATOM   1293  C   SER A 164      37.427  11.908 -22.364  1.00 93.20           C  
ATOM   1294  CB  SER A 164      37.006  10.928 -20.129  1.00 93.20           C  
ATOM   1295  O   SER A 164      38.513  11.642 -22.869  1.00 93.20           O  
ATOM   1296  OG  SER A 164      38.377  10.688 -19.872  1.00 93.20           O  
ATOM   1297  N   GLY A 165      36.900  13.129 -22.376  1.00 92.42           N  
ATOM   1298  CA  GLY A 165      37.568  14.280 -22.993  1.00 92.42           C  
ATOM   1299  C   GLY A 165      36.630  15.108 -23.860  1.00 92.42           C  
ATOM   1300  O   GLY A 165      35.442  14.790 -23.987  1.00 92.42           O  
ATOM   1301  N   LYS A 166      37.149  16.189 -24.447  1.00 93.12           N  
ATOM   1302  CA  LYS A 166      36.387  17.006 -25.397  1.00 93.12           C  
ATOM   1303  C   LYS A 166      36.226  16.224 -26.699  1.00 93.12           C  
ATOM   1304  CB  LYS A 166      37.079  18.354 -25.643  1.00 93.12           C  
ATOM   1305  O   LYS A 166      37.102  15.466 -27.105  1.00 93.12           O  
ATOM   1306  CG  LYS A 166      37.182  19.240 -24.389  1.00 93.12           C  
ATOM   1307  CD  LYS A 166      38.137  20.413 -24.654  1.00 93.12           C  
ATOM   1308  CE  LYS A 166      38.389  21.237 -23.386  1.00 93.12           C  
ATOM   1309  NZ  LYS A 166      39.594  22.099 -23.533  1.00 93.12           N  
ATOM   1310  N   VAL A 167      35.086  16.408 -27.349  1.00 93.37           N  
ATOM   1311  CA  VAL A 167      34.781  15.832 -28.653  1.00 93.37           C  
ATOM   1312  C   VAL A 167      34.797  16.939 -29.680  1.00 93.37           C  
ATOM   1313  CB  VAL A 167      33.439  15.107 -28.703  1.00 93.37           C  
ATOM   1314  O   VAL A 167      34.011  17.887 -29.603  1.00 93.37           O  
ATOM   1315  CG1 VAL A 167      33.268  14.335 -30.018  1.00 93.37           C  
ATOM   1316  CG2 VAL A 167      33.273  14.133 -27.549  1.00 93.37           C  
ATOM   1317  N   HIS A 168      35.662  16.785 -30.668  1.00 93.17           N  
ATOM   1318  CA  HIS A 168      35.824  17.746 -31.744  1.00 93.17           C  
ATOM   1319  C   HIS A 168      35.321  17.146 -33.053  1.00 93.17           C  
ATOM   1320  CB  HIS A 168      37.287  18.173 -31.819  1.00 93.17           C  
ATOM   1321  O   HIS A 168      35.658  16.013 -33.388  1.00 93.17           O  
ATOM   1322  CG  HIS A 168      37.851  18.712 -30.531  1.00 93.17           C  
ATOM   1323  CD2 HIS A 168      38.483  17.972 -29.577  1.00 93.17           C  
ATOM   1324  ND1 HIS A 168      37.899  20.061 -30.171  1.00 93.17           N  
ATOM   1325  CE1 HIS A 168      38.590  20.098 -29.018  1.00 93.17           C  
ATOM   1326  NE2 HIS A 168      38.948  18.861 -28.638  1.00 93.17           N  
ATOM   1327  N   ILE A 169      34.513  17.895 -33.802  1.00 92.04           N  
ATOM   1328  CA  ILE A 169      34.041  17.471 -35.125  1.00 92.04           C  
ATOM   1329  C   ILE A 169      34.885  18.176 -36.181  1.00 92.04           C  
ATOM   1330  CB  ILE A 169      32.530  17.726 -35.322  1.00 92.04           C  
ATOM   1331  O   ILE A 169      34.939  19.406 -36.208  1.00 92.04           O  
ATOM   1332  CG1 ILE A 169      31.703  17.186 -34.132  1.00 92.04           C  
ATOM   1333  CG2 ILE A 169      32.095  17.042 -36.630  1.00 92.04           C  
ATOM   1334  CD1 ILE A 169      30.184  17.340 -34.275  1.00 92.04           C  
ATOM   1335  N   ALA A 170      35.527  17.409 -37.060  1.00 88.95           N  
ATOM   1336  CA  ALA A 170      36.372  17.932 -38.126  1.00 88.95           C  
ATOM   1337  C   ALA A 170      35.553  18.484 -39.302  1.00 88.95           C  
ATOM   1338  CB  ALA A 170      37.399  16.867 -38.520  1.00 88.95           C  
ATOM   1339  O   ALA A 170      35.486  17.883 -40.372  1.00 88.95           O  
ATOM   1340  N   VAL A 171      34.914  19.633 -39.066  1.00 81.45           N  
ATOM   1341  CA  VAL A 171      34.275  20.483 -40.088  1.00 81.45           C  
ATOM   1342  C   VAL A 171      35.098  21.753 -40.333  1.00 81.45           C  
ATOM   1343  CB  VAL A 171      32.834  20.863 -39.685  1.00 81.45           C  
ATOM   1344  O   VAL A 171      35.165  22.235 -41.461  1.00 81.45           O  
ATOM   1345  CG1 VAL A 171      32.082  21.546 -40.833  1.00 81.45           C  
ATOM   1346  CG2 VAL A 171      32.012  19.642 -39.257  1.00 81.45           C  
ATOM   1347  N   ASP A 172      35.738  22.278 -39.282  1.00 75.80           N  
ATOM   1348  CA  ASP A 172      36.639  23.432 -39.359  1.00 75.80           C  
ATOM   1349  C   ASP A 172      37.883  23.118 -40.214  1.00 75.80           C  
ATOM   1350  CB  ASP A 172      37.089  23.866 -37.943  1.00 75.80           C  
ATOM   1351  O   ASP A 172      38.291  21.963 -40.368  1.00 75.80           O  
ATOM   1352  CG  ASP A 172      36.041  24.583 -37.075  1.00 75.80           C  
ATOM   1353  OD1 ASP A 172      35.022  25.042 -37.631  1.00 75.80           O  
ATOM   1354  OD2 ASP A 172      36.315  24.734 -35.851  1.00 75.80           O  
ATOM   1355  N   ALA A 173      38.555  24.166 -40.702  1.00 84.48           N  
ATOM   1356  CA  ALA A 173      39.873  24.028 -41.315  1.00 84.48           C  
ATOM   1357  C   ALA A 173      40.848  23.317 -40.355  1.00 84.48           C  
ATOM   1358  CB  ALA A 173      40.390  25.412 -41.725  1.00 84.48           C  
ATOM   1359  O   ALA A 173      40.943  23.668 -39.176  1.00 84.48           O  
ATOM   1360  N   LEU A 174      41.607  22.343 -40.869  1.00 87.30           N  
ATOM   1361  CA  LEU A 174      42.438  21.436 -40.065  1.00 87.30           C  
ATOM   1362  C   LEU A 174      43.360  22.168 -39.071  1.00 87.30           C  
ATOM   1363  CB  LEU A 174      43.229  20.539 -41.038  1.00 87.30           C  
ATOM   1364  O   LEU A 174      43.452  21.768 -37.915  1.00 87.30           O  
ATOM   1365  CG  LEU A 174      44.155  19.502 -40.373  1.00 87.30           C  
ATOM   1366  CD1 LEU A 174      43.390  18.542 -39.460  1.00 87.30           C  
ATOM   1367  CD2 LEU A 174      44.869  18.696 -41.458  1.00 87.30           C  
ATOM   1368  N   HIS A 175      43.983  23.282 -39.472  1.00 87.80           N  
ATOM   1369  CA  HIS A 175      44.864  24.060 -38.592  1.00 87.80           C  
ATOM   1370  C   HIS A 175      44.138  24.675 -37.377  1.00 87.80           C  
ATOM   1371  CB  HIS A 175      45.580  25.144 -39.413  1.00 87.80           C  
ATOM   1372  O   HIS A 175      44.745  24.843 -36.322  1.00 87.80           O  
ATOM   1373  CG  HIS A 175      44.669  26.236 -39.923  1.00 87.80           C  
ATOM   1374  CD2 HIS A 175      44.261  26.433 -41.215  1.00 87.80           C  
ATOM   1375  ND1 HIS A 175      44.093  27.230 -39.165  1.00 87.80           N  
ATOM   1376  CE1 HIS A 175      43.344  27.995 -39.974  1.00 87.80           C  
ATOM   1377  NE2 HIS A 175      43.404  27.536 -41.231  1.00 87.80           N  
ATOM   1378  N   VAL A 176      42.844  25.004 -37.499  1.00 87.94           N  
ATOM   1379  CA  VAL A 176      42.021  25.522 -36.390  1.00 87.94           C  
ATOM   1380  C   VAL A 176      41.761  24.410 -35.386  1.00 87.94           C  
ATOM   1381  CB  VAL A 176      40.669  26.081 -36.890  1.00 87.94           C  
ATOM   1382  O   VAL A 176      41.868  24.618 -34.179  1.00 87.94           O  
ATOM   1383  CG1 VAL A 176      39.801  26.606 -35.741  1.00 87.94           C  
ATOM   1384  CG2 VAL A 176      40.862  27.222 -37.889  1.00 87.94           C  
ATOM   1385  N   LEU A 177      41.440  23.220 -35.892  1.00 87.37           N  
ATOM   1386  CA  LEU A 177      41.141  22.051 -35.078  1.00 87.37           C  
ATOM   1387  C   LEU A 177      42.378  21.560 -34.315  1.00 87.37           C  
ATOM   1388  CB  LEU A 177      40.570  20.983 -36.018  1.00 87.37           C  
ATOM   1389  O   LEU A 177      42.313  21.336 -33.108  1.00 87.37           O  
ATOM   1390  CG  LEU A 177      39.865  19.846 -35.275  1.00 87.37           C  
ATOM   1391  CD1 LEU A 177      38.656  20.360 -34.495  1.00 87.37           C  
ATOM   1392  CD2 LEU A 177      39.382  18.831 -36.302  1.00 87.37           C  
ATOM   1393  N   LEU A 178      43.530  21.494 -34.991  1.00 89.85           N  
ATOM   1394  CA  LEU A 178      44.817  21.129 -34.387  1.00 89.85           C  
ATOM   1395  C   LEU A 178      45.260  22.097 -33.278  1.00 89.85           C  
ATOM   1396  CB  LEU A 178      45.894  21.078 -35.486  1.00 89.85           C  
ATOM   1397  O   LEU A 178      45.982  21.688 -32.370  1.00 89.85           O  
ATOM   1398  CG  LEU A 178      45.755  19.918 -36.487  1.00 89.85           C  
ATOM   1399  CD1 LEU A 178      46.787  20.100 -37.600  1.00 89.85           C  
ATOM   1400  CD2 LEU A 178      45.976  18.555 -35.835  1.00 89.85           C  
ATOM   1401  N   GLY A 179      44.829  23.362 -33.330  1.00 88.78           N  
ATOM   1402  CA  GLY A 179      45.074  24.345 -32.271  1.00 88.78           C  
ATOM   1403  C   GLY A 179      44.192  24.174 -31.027  1.00 88.78           C  
ATOM   1404  O   GLY A 179      44.532  24.712 -29.978  1.00 88.78           O  
ATOM   1405  N   LYS A 180      43.073  23.442 -31.129  1.00 88.46           N  
ATOM   1406  CA  LYS A 180      42.091  23.248 -30.043  1.00 88.46           C  
ATOM   1407  C   LYS A 180      42.181  21.879 -29.363  1.00 88.46           C  
ATOM   1408  CB  LYS A 180      40.669  23.433 -30.598  1.00 88.46           C  
ATOM   1409  O   LYS A 180      41.705  21.748 -28.238  1.00 88.46           O  
ATOM   1410  CG  LYS A 180      40.330  24.860 -31.064  1.00 88.46           C  
ATOM   1411  CD  LYS A 180      38.948  24.850 -31.742  1.00 88.46           C  
ATOM   1412  CE  LYS A 180      38.562  26.203 -32.354  1.00 88.46           C  
ATOM   1413  NZ  LYS A 180      37.326  26.094 -33.191  1.00 88.46           N  
ATOM   1414  N   ILE A 181      42.710  20.869 -30.053  1.00 91.54           N  
ATOM   1415  CA  ILE A 181      42.769  19.487 -29.558  1.00 91.54           C  
ATOM   1416  C   ILE A 181      43.849  19.328 -28.494  1.00 91.54           C  
ATOM   1417  CB  ILE A 181      42.952  18.498 -30.726  1.00 91.54           C  
ATOM   1418  O   ILE A 181      45.010  19.695 -28.699  1.00 91.54           O  
ATOM   1419  CG1 ILE A 181      41.597  18.400 -31.448  1.00 91.54           C  
ATOM   1420  CG2 ILE A 181      43.399  17.092 -30.268  1.00 91.54           C  
ATOM   1421  CD1 ILE A 181      41.703  17.723 -32.800  1.00 91.54           C  
ATOM   1422  N   GLU A 182      43.456  18.708 -27.386  1.00 92.80           N  
ATOM   1423  CA  GLU A 182      44.337  18.292 -26.302  1.00 92.80           C  
ATOM   1424  C   GLU A 182      44.583  16.773 -26.364  1.00 92.80           C  
ATOM   1425  CB  GLU A 182      43.732  18.745 -24.960  1.00 92.80           C  
ATOM   1426  O   GLU A 182      43.806  16.008 -26.941  1.00 92.80           O  
ATOM   1427  CG  GLU A 182      43.725  20.281 -24.799  1.00 92.80           C  
ATOM   1428  CD  GLU A 182      42.829  20.773 -23.645  1.00 92.80           C  
ATOM   1429  OE1 GLU A 182      42.287  21.904 -23.736  1.00 92.80           O  
ATOM   1430  OE2 GLU A 182      42.588  20.030 -22.673  1.00 92.80           O  
ATOM   1431  N   ILE A 183      45.691  16.315 -25.773  1.00 92.90           N  
ATOM   1432  CA  ILE A 183      45.999  14.881 -25.688  1.00 92.90           C  
ATOM   1433  C   ILE A 183      44.911  14.196 -24.857  1.00 92.90           C  
ATOM   1434  CB  ILE A 183      47.398  14.634 -25.081  1.00 92.90           C  
ATOM   1435  O   ILE A 183      44.626  14.624 -23.740  1.00 92.90           O  
ATOM   1436  CG1 ILE A 183      48.494  15.261 -25.974  1.00 92.90           C  
ATOM   1437  CG2 ILE A 183      47.653  13.125 -24.888  1.00 92.90           C  
ATOM   1438  CD1 ILE A 183      49.899  15.223 -25.358  1.00 92.90           C  
ATOM   1439  N   GLY A 184      44.344  13.106 -25.372  1.00 92.94           N  
ATOM   1440  CA  GLY A 184      43.260  12.387 -24.697  1.00 92.94           C  
ATOM   1441  C   GLY A 184      41.869  12.662 -25.269  1.00 92.94           C  
ATOM   1442  O   GLY A 184      40.955  11.888 -24.993  1.00 92.94           O  
ATOM   1443  N   ASP A 185      41.713  13.708 -26.084  1.00 95.22           N  
ATOM   1444  CA  ASP A 185      40.428  14.085 -26.675  1.00 95.22           C  
ATOM   1445  C   ASP A 185      39.920  13.072 -27.714  1.00 95.22           C  
ATOM   1446  CB  ASP A 185      40.519  15.497 -27.285  1.00 95.22           C  
ATOM   1447  O   ASP A 185      40.637  12.185 -28.194  1.00 95.22           O  
ATOM   1448  CG  ASP A 185      40.398  16.646 -26.276  1.00 95.22           C  
ATOM   1449  OD1 ASP A 185      39.910  16.416 -25.142  1.00 95.22           O  
ATOM   1450  OD2 ASP A 185      40.650  17.801 -26.705  1.00 95.22           O  
ATOM   1451  N   VAL A 186      38.648  13.230 -28.074  1.00 96.28           N  
ATOM   1452  CA  VAL A 186      37.951  12.426 -29.079  1.00 96.28           C  
ATOM   1453  C   VAL A 186      37.694  13.271 -30.321  1.00 96.28           C  
ATOM   1454  CB  VAL A 186      36.651  11.846 -28.500  1.00 96.28           C  
ATOM   1455  O   VAL A 186      37.281  14.426 -30.226  1.00 96.28           O  
ATOM   1456  CG1 VAL A 186      35.916  10.939 -29.498  1.00 96.28           C  
ATOM   1457  CG2 VAL A 186      36.937  11.064 -27.209  1.00 96.28           C  
ATOM   1458  N   VAL A 187      37.891  12.698 -31.504  1.00 96.22           N  
ATOM   1459  CA  VAL A 187      37.640  13.381 -32.780  1.00 96.22           C  
ATOM   1460  C   VAL A 187      36.629  12.618 -33.628  1.00 96.22           C  
ATOM   1461  CB  VAL A 187      38.941  13.688 -33.544  1.00 96.22           C  
ATOM   1462  O   VAL A 187      36.668  11.393 -33.705  1.00 96.22           O  
ATOM   1463  CG1 VAL A 187      39.826  14.660 -32.760  1.00 96.22           C  
ATOM   1464  CG2 VAL A 187      39.763  12.439 -33.866  1.00 96.22           C  
ATOM   1465  N   ILE A 188      35.716  13.342 -34.273  1.00 96.80           N  
ATOM   1466  CA  ILE A 188      34.762  12.817 -35.257  1.00 96.80           C  
ATOM   1467  C   ILE A 188      35.169  13.354 -36.625  1.00 96.80           C  
ATOM   1468  CB  ILE A 188      33.308  13.198 -34.908  1.00 96.80           C  
ATOM   1469  O   ILE A 188      35.221  14.569 -36.824  1.00 96.80           O  
ATOM   1470  CG1 ILE A 188      32.917  12.689 -33.504  1.00 96.80           C  
ATOM   1471  CG2 ILE A 188      32.348  12.625 -35.964  1.00 96.80           C  
ATOM   1472  CD1 ILE A 188      31.505  13.094 -33.066  1.00 96.80           C  
ATOM   1473  N   VAL A 189      35.457  12.458 -37.562  1.00 96.35           N  
ATOM   1474  CA  VAL A 189      36.082  12.788 -38.849  1.00 96.35           C  
ATOM   1475  C   VAL A 189      35.400  12.051 -39.997  1.00 96.35           C  
ATOM   1476  CB  VAL A 189      37.591  12.478 -38.831  1.00 96.35           C  
ATOM   1477  O   VAL A 189      34.906  10.937 -39.828  1.00 96.35           O  
ATOM   1478  CG1 VAL A 189      38.333  13.236 -37.725  1.00 96.35           C  
ATOM   1479  CG2 VAL A 189      37.868  10.989 -38.629  1.00 96.35           C  
ATOM   1480  N   GLY A 190      35.359  12.683 -41.168  1.00 95.05           N  
ATOM   1481  CA  GLY A 190      34.886  12.063 -42.407  1.00 95.05           C  
ATOM   1482  C   GLY A 190      36.005  11.381 -43.199  1.00 95.05           C  
ATOM   1483  O   GLY A 190      37.071  11.061 -42.666  1.00 95.05           O  
ATOM   1484  N   ASP A 191      35.756  11.207 -44.496  1.00 94.35           N  
ATOM   1485  CA  ASP A 191      36.718  10.676 -45.466  1.00 94.35           C  
ATOM   1486  C   ASP A 191      37.767  11.736 -45.849  1.00 94.35           C  
ATOM   1487  CB  ASP A 191      35.956  10.133 -46.687  1.00 94.35           C  
ATOM   1488  O   ASP A 191      37.670  12.419 -46.867  1.00 94.35           O  
ATOM   1489  CG  ASP A 191      36.832   9.246 -47.578  1.00 94.35           C  
ATOM   1490  OD1 ASP A 191      37.994   8.988 -47.192  1.00 94.35           O  
ATOM   1491  OD2 ASP A 191      36.288   8.762 -48.593  1.00 94.35           O  
ATOM   1492  N   ASN A 192      38.726  11.961 -44.951  1.00 93.85           N  
ATOM   1493  CA  ASN A 192      39.847  12.876 -45.149  1.00 93.85           C  
ATOM   1494  C   ASN A 192      41.077  12.315 -44.431  1.00 93.85           C  
ATOM   1495  CB  ASN A 192      39.442  14.285 -44.674  1.00 93.85           C  
ATOM   1496  O   ASN A 192      41.334  12.636 -43.270  1.00 93.85           O  
ATOM   1497  CG  ASN A 192      40.506  15.344 -44.927  1.00 93.85           C  
ATOM   1498  ND2 ASN A 192      40.115  16.593 -45.003  1.00 93.85           N  
ATOM   1499  OD1 ASN A 192      41.696  15.099 -45.039  1.00 93.85           O  
ATOM   1500  N   GLU A 193      41.822  11.452 -45.121  1.00 95.62           N  
ATOM   1501  CA  GLU A 193      43.016  10.794 -44.578  1.00 95.62           C  
ATOM   1502  C   GLU A 193      44.056  11.793 -44.020  1.00 95.62           C  
ATOM   1503  CB  GLU A 193      43.604   9.838 -45.634  1.00 95.62           C  
ATOM   1504  O   GLU A 193      44.492  11.593 -42.883  1.00 95.62           O  
ATOM   1505  CG  GLU A 193      44.894   9.153 -45.153  1.00 95.62           C  
ATOM   1506  CD  GLU A 193      45.628   8.372 -46.249  1.00 95.62           C  
ATOM   1507  OE1 GLU A 193      46.276   7.355 -45.903  1.00 95.62           O  
ATOM   1508  OE2 GLU A 193      45.640   8.818 -47.414  1.00 95.62           O  
ATOM   1509  N   PRO A 194      44.430  12.893 -44.712  1.00 94.42           N  
ATOM   1510  CA  PRO A 194      45.346  13.884 -44.141  1.00 94.42           C  
ATOM   1511  C   PRO A 194      44.886  14.441 -42.788  1.00 94.42           C  
ATOM   1512  CB  PRO A 194      45.443  15.000 -45.185  1.00 94.42           C  
ATOM   1513  O   PRO A 194      45.696  14.584 -41.871  1.00 94.42           O  
ATOM   1514  CG  PRO A 194      45.186  14.274 -46.501  1.00 94.42           C  
ATOM   1515  CD  PRO A 194      44.171  13.203 -46.116  1.00 94.42           C  
ATOM   1516  N   ALA A 195      43.588  14.722 -42.637  1.00 94.76           N  
ATOM   1517  CA  ALA A 195      43.033  15.161 -41.362  1.00 94.76           C  
ATOM   1518  C   ALA A 195      43.063  14.039 -40.314  1.00 94.76           C  
ATOM   1519  CB  ALA A 195      41.617  15.703 -41.584  1.00 94.76           C  
ATOM   1520  O   ALA A 195      43.467  14.288 -39.183  1.00 94.76           O  
ATOM   1521  N   GLN A 196      42.686  12.809 -40.679  1.00 96.27           N  
ATOM   1522  CA  GLN A 196      42.730  11.645 -39.783  1.00 96.27           C  
ATOM   1523  C   GLN A 196      44.133  11.447 -39.183  1.00 96.27           C  
ATOM   1524  CB  GLN A 196      42.309  10.379 -40.551  1.00 96.27           C  
ATOM   1525  O   GLN A 196      44.270  11.316 -37.967  1.00 96.27           O  
ATOM   1526  CG  GLN A 196      40.820  10.333 -40.941  1.00 96.27           C  
ATOM   1527  CD  GLN A 196      40.493   9.199 -41.910  1.00 96.27           C  
ATOM   1528  NE2 GLN A 196      39.329   9.188 -42.524  1.00 96.27           N  
ATOM   1529  OE1 GLN A 196      41.266   8.280 -42.117  1.00 96.27           O  
ATOM   1530  N   ILE A 197      45.173  11.493 -40.023  1.00 96.84           N  
ATOM   1531  CA  ILE A 197      46.575  11.365 -39.601  1.00 96.84           C  
ATOM   1532  C   ILE A 197      46.956  12.498 -38.644  1.00 96.84           C  
ATOM   1533  CB  ILE A 197      47.508  11.305 -40.836  1.00 96.84           C  
ATOM   1534  O   ILE A 197      47.365  12.231 -37.515  1.00 96.84           O  
ATOM   1535  CG1 ILE A 197      47.280   9.972 -41.588  1.00 96.84           C  
ATOM   1536  CG2 ILE A 197      48.985  11.469 -40.428  1.00 96.84           C  
ATOM   1537  CD1 ILE A 197      48.024   9.851 -42.924  1.00 96.84           C  
ATOM   1538  N   ALA A 198      46.765  13.755 -39.055  1.00 96.12           N  
ATOM   1539  CA  ALA A 198      47.196  14.909 -38.268  1.00 96.12           C  
ATOM   1540  C   ALA A 198      46.514  14.977 -36.885  1.00 96.12           C  
ATOM   1541  CB  ALA A 198      46.907  16.165 -39.095  1.00 96.12           C  
ATOM   1542  O   ALA A 198      47.125  15.391 -35.899  1.00 96.12           O  
ATOM   1543  N   LEU A 199      45.247  14.559 -36.791  1.00 96.26           N  
ATOM   1544  CA  LEU A 199      44.490  14.552 -35.535  1.00 96.26           C  
ATOM   1545  C   LEU A 199      44.962  13.451 -34.576  1.00 96.26           C  
ATOM   1546  CB  LEU A 199      42.990  14.414 -35.850  1.00 96.26           C  
ATOM   1547  O   LEU A 199      45.065  13.697 -33.371  1.00 96.26           O  
ATOM   1548  CG  LEU A 199      42.409  15.615 -36.618  1.00 96.26           C  
ATOM   1549  CD1 LEU A 199      41.024  15.277 -37.166  1.00 96.26           C  
ATOM   1550  CD2 LEU A 199      42.271  16.855 -35.754  1.00 96.26           C  
ATOM   1551  N   LEU A 200      45.296  12.265 -35.094  1.00 97.09           N  
ATOM   1552  CA  LEU A 200      45.913  11.206 -34.294  1.00 97.09           C  
ATOM   1553  C   LEU A 200      47.314  11.610 -33.827  1.00 97.09           C  
ATOM   1554  CB  LEU A 200      45.989   9.907 -35.104  1.00 97.09           C  
ATOM   1555  O   LEU A 200      47.622  11.470 -32.645  1.00 97.09           O  
ATOM   1556  CG  LEU A 200      44.653   9.191 -35.345  1.00 97.09           C  
ATOM   1557  CD1 LEU A 200      44.918   8.037 -36.310  1.00 97.09           C  
ATOM   1558  CD2 LEU A 200      44.069   8.613 -34.054  1.00 97.09           C  
ATOM   1559  N   GLU A 201      48.140  12.174 -34.715  1.00 96.54           N  
ATOM   1560  CA  GLU A 201      49.484  12.663 -34.378  1.00 96.54           C  
ATOM   1561  C   GLU A 201      49.462  13.689 -33.245  1.00 96.54           C  
ATOM   1562  CB  GLU A 201      50.145  13.314 -35.598  1.00 96.54           C  
ATOM   1563  O   GLU A 201      50.342  13.678 -32.379  1.00 96.54           O  
ATOM   1564  CG  GLU A 201      50.650  12.285 -36.615  1.00 96.54           C  
ATOM   1565  CD  GLU A 201      51.297  12.945 -37.843  1.00 96.54           C  
ATOM   1566  OE1 GLU A 201      52.022  12.223 -38.560  1.00 96.54           O  
ATOM   1567  OE2 GLU A 201      51.065  14.157 -38.064  1.00 96.54           O  
ATOM   1568  N   LYS A 202      48.429  14.539 -33.220  1.00 95.08           N  
ATOM   1569  CA  LYS A 202      48.225  15.541 -32.172  1.00 95.08           C  
ATOM   1570  C   LYS A 202      47.875  14.938 -30.805  1.00 95.08           C  
ATOM   1571  CB  LYS A 202      47.168  16.545 -32.666  1.00 95.08           C  
ATOM   1572  O   LYS A 202      48.058  15.613 -29.793  1.00 95.08           O  
ATOM   1573  CG  LYS A 202      46.983  17.781 -31.772  1.00 95.08           C  
ATOM   1574  CD  LYS A 202      48.289  18.560 -31.572  1.00 95.08           C  
ATOM   1575  CE  LYS A 202      48.028  19.749 -30.653  1.00 95.08           C  
ATOM   1576  NZ  LYS A 202      49.264  20.535 -30.441  1.00 95.08           N  
ATOM   1577  N   GLY A 203      47.424  13.683 -30.763  1.00 94.52           N  
ATOM   1578  CA  GLY A 203      47.142  12.945 -29.531  1.00 94.52           C  
ATOM   1579  C   GLY A 203      45.662  12.670 -29.264  1.00 94.52           C  
ATOM   1580  O   GLY A 203      45.301  12.441 -28.107  1.00 94.52           O  
ATOM   1581  N   ALA A 204      44.803  12.682 -30.291  1.00 96.07           N  
ATOM   1582  CA  ALA A 204      43.435  12.190 -30.140  1.00 96.07           C  
ATOM   1583  C   ALA A 204      43.452  10.713 -29.700  1.00 96.07           C  
ATOM   1584  CB  ALA A 204      42.669  12.388 -31.452  1.00 96.07           C  
ATOM   1585  O   ALA A 204      44.000   9.856 -30.394  1.00 96.07           O  
ATOM   1586  N   LYS A 205      42.852  10.408 -28.544  1.00 96.62           N  
ATOM   1587  CA  LYS A 205      42.819   9.048 -27.967  1.00 96.62           C  
ATOM   1588  C   LYS A 205      41.830   8.146 -28.699  1.00 96.62           C  
ATOM   1589  CB  LYS A 205      42.490   9.162 -26.470  1.00 96.62           C  
ATOM   1590  O   LYS A 205      42.035   6.937 -28.783  1.00 96.62           O  
ATOM   1591  CG  LYS A 205      42.439   7.830 -25.698  1.00 96.62           C  
ATOM   1592  CD  LYS A 205      42.086   8.047 -24.213  1.00 96.62           C  
ATOM   1593  CE  LYS A 205      42.213   6.751 -23.386  1.00 96.62           C  
ATOM   1594  NZ  LYS A 205      41.823   6.945 -21.956  1.00 96.62           N  
ATOM   1595  N   LEU A 206      40.759   8.736 -29.224  1.00 97.94           N  
ATOM   1596  CA  LEU A 206      39.722   8.041 -29.974  1.00 97.94           C  
ATOM   1597  C   LEU A 206      39.348   8.842 -31.220  1.00 97.94           C  
ATOM   1598  CB  LEU A 206      38.515   7.820 -29.048  1.00 97.94           C  
ATOM   1599  O   LEU A 206      38.953  10.004 -31.123  1.00 97.94           O  
ATOM   1600  CG  LEU A 206      37.313   7.155 -29.735  1.00 97.94           C  
ATOM   1601  CD1 LEU A 206      37.651   5.741 -30.179  1.00 97.94           C  
ATOM   1602  CD2 LEU A 206      36.134   7.070 -28.768  1.00 97.94           C  
ATOM   1603  N   MET A 207      39.400   8.194 -32.378  1.00 98.06           N  
ATOM   1604  CA  MET A 207      38.909   8.740 -33.638  1.00 98.06           C  
ATOM   1605  C   MET A 207      37.676   7.970 -34.111  1.00 98.06           C  
ATOM   1606  CB  MET A 207      40.045   8.728 -34.660  1.00 98.06           C  
ATOM   1607  O   MET A 207      37.697   6.746 -34.201  1.00 98.06           O  
ATOM   1608  CG  MET A 207      39.602   9.281 -36.016  1.00 98.06           C  
ATOM   1609  SD  MET A 207      40.987   9.668 -37.101  1.00 98.06           S  
ATOM   1610  CE  MET A 207      41.475   7.992 -37.545  1.00 98.06           C  
ATOM   1611  N   ILE A 208      36.601   8.688 -34.427  1.00 98.14           N  
ATOM   1612  CA  ILE A 208      35.342   8.138 -34.932  1.00 98.14           C  
ATOM   1613  C   ILE A 208      35.181   8.564 -36.390  1.00 98.14           C  
ATOM   1614  CB  ILE A 208      34.147   8.578 -34.058  1.00 98.14           C  
ATOM   1615  O   ILE A 208      34.940   9.735 -36.686  1.00 98.14           O  
ATOM   1616  CG1 ILE A 208      34.341   8.147 -32.584  1.00 98.14           C  
ATOM   1617  CG2 ILE A 208      32.839   7.989 -34.627  1.00 98.14           C  
ATOM   1618  CD1 ILE A 208      33.333   8.774 -31.616  1.00 98.14           C  
ATOM   1619  N   VAL A 209      35.302   7.598 -37.291  1.00 97.99           N  
ATOM   1620  CA  VAL A 209      35.190   7.760 -38.739  1.00 97.99           C  
ATOM   1621  C   VAL A 209      33.738   7.535 -39.161  1.00 97.99           C  
ATOM   1622  CB  VAL A 209      36.175   6.821 -39.457  1.00 97.99           C  
ATOM   1623  O   VAL A 209      33.178   6.452 -38.961  1.00 97.99           O  
ATOM   1624  CG1 VAL A 209      36.101   7.010 -40.971  1.00 97.99           C  
ATOM   1625  CG2 VAL A 209      37.613   7.102 -38.999  1.00 97.99           C  
ATOM   1626  N   VAL A 210      33.104   8.576 -39.700  1.00 97.85           N  
ATOM   1627  CA  VAL A 210      31.662   8.596 -40.013  1.00 97.85           C  
ATOM   1628  C   VAL A 210      31.350   8.111 -41.430  1.00 97.85           C  
ATOM   1629  CB  VAL A 210      31.037   9.974 -39.723  1.00 97.85           C  
ATOM   1630  O   VAL A 210      32.248   7.966 -42.256  1.00 97.85           O  
ATOM   1631  CG1 VAL A 210      31.202  10.331 -38.244  1.00 97.85           C  
ATOM   1632  CG2 VAL A 210      31.563  11.116 -40.595  1.00 97.85           C  
ATOM   1633  N   ASN A 211      30.067   7.872 -41.727  1.00 97.00           N  
ATOM   1634  CA  ASN A 211      29.565   7.457 -43.049  1.00 97.00           C  
ATOM   1635  C   ASN A 211      30.221   6.190 -43.626  1.00 97.00           C  
ATOM   1636  CB  ASN A 211      29.628   8.642 -44.030  1.00 97.00           C  
ATOM   1637  O   ASN A 211      30.267   6.009 -44.840  1.00 97.00           O  
ATOM   1638  CG  ASN A 211      28.792   9.819 -43.587  1.00 97.00           C  
ATOM   1639  ND2 ASN A 211      29.244  11.022 -43.848  1.00 97.00           N  
ATOM   1640  OD1 ASN A 211      27.726   9.685 -43.012  1.00 97.00           O  
ATOM   1641  N   ASN A 212      30.735   5.308 -42.766  1.00 96.16           N  
ATOM   1642  CA  ASN A 212      31.504   4.132 -43.163  1.00 96.16           C  
ATOM   1643  C   ASN A 212      32.728   4.461 -44.043  1.00 96.16           C  
ATOM   1644  CB  ASN A 212      30.548   3.099 -43.785  1.00 96.16           C  
ATOM   1645  O   ASN A 212      33.140   3.632 -44.856  1.00 96.16           O  
ATOM   1646  CG  ASN A 212      31.123   1.700 -43.761  1.00 96.16           C  
ATOM   1647  ND2 ASN A 212      31.101   0.992 -44.863  1.00 96.16           N  
ATOM   1648  OD1 ASN A 212      31.545   1.207 -42.731  1.00 96.16           O  
ATOM   1649  N   ALA A 213      33.294   5.662 -43.894  1.00 96.16           N  
ATOM   1650  CA  ALA A 213      34.450   6.083 -44.669  1.00 96.16           C  
ATOM   1651  C   ALA A 213      35.648   5.131 -44.460  1.00 96.16           C  
ATOM   1652  CB  ALA A 213      34.776   7.545 -44.344  1.00 96.16           C  
ATOM   1653  O   ALA A 213      35.785   4.514 -43.391  1.00 96.16           O  
ATOM   1654  N   PRO A 214      36.492   4.956 -45.491  1.00 95.70           N  
ATOM   1655  CA  PRO A 214      37.651   4.085 -45.409  1.00 95.70           C  
ATOM   1656  C   PRO A 214      38.692   4.630 -44.423  1.00 95.70           C  
ATOM   1657  CB  PRO A 214      38.186   3.986 -46.840  1.00 95.70           C  
ATOM   1658  O   PRO A 214      38.806   5.832 -44.190  1.00 95.70           O  
ATOM   1659  CG  PRO A 214      37.781   5.324 -47.459  1.00 95.70           C  
ATOM   1660  CD  PRO A 214      36.438   5.612 -46.794  1.00 95.70           C  
ATOM   1661  N   VAL A 215      39.474   3.712 -43.858  1.00 97.31           N  
ATOM   1662  CA  VAL A 215      40.631   4.008 -43.009  1.00 97.31           C  
ATOM   1663  C   VAL A 215      41.828   3.316 -43.637  1.00 97.31           C  
ATOM   1664  CB  VAL A 215      40.405   3.534 -41.562  1.00 97.31           C  
ATOM   1665  O   VAL A 215      41.799   2.104 -43.845  1.00 97.31           O  
ATOM   1666  CG1 VAL A 215      41.615   3.854 -40.680  1.00 97.31           C  
ATOM   1667  CG2 VAL A 215      39.184   4.235 -40.957  1.00 97.31           C  
ATOM   1668  N   SER A 216      42.857   4.081 -43.988  1.00 97.56           N  
ATOM   1669  CA  SER A 216      44.050   3.541 -44.638  1.00 97.56           C  
ATOM   1670  C   SER A 216      44.989   2.861 -43.636  1.00 97.56           C  
ATOM   1671  CB  SER A 216      44.778   4.654 -45.392  1.00 97.56           C  
ATOM   1672  O   SER A 216      44.959   3.139 -42.436  1.00 97.56           O  
ATOM   1673  OG  SER A 216      45.478   5.461 -44.474  1.00 97.56           O  
ATOM   1674  N   ASN A 217      45.901   2.019 -44.130  1.00 97.37           N  
ATOM   1675  CA  ASN A 217      46.936   1.406 -43.288  1.00 97.37           C  
ATOM   1676  C   ASN A 217      47.836   2.450 -42.612  1.00 97.37           C  
ATOM   1677  CB  ASN A 217      47.774   0.430 -44.129  1.00 97.37           C  
ATOM   1678  O   ASN A 217      48.212   2.262 -41.458  1.00 97.37           O  
ATOM   1679  CG  ASN A 217      47.018  -0.828 -44.513  1.00 97.37           C  
ATOM   1680  ND2 ASN A 217      47.462  -1.520 -45.534  1.00 97.37           N  
ATOM   1681  OD1 ASN A 217      46.025  -1.209 -43.921  1.00 97.37           O  
ATOM   1682  N   ARG A 218      48.113   3.580 -43.281  1.00 97.42           N  
ATOM   1683  CA  ARG A 218      48.902   4.684 -42.707  1.00 97.42           C  
ATOM   1684  C   ARG A 218      48.235   5.241 -41.453  1.00 97.42           C  
ATOM   1685  CB  ARG A 218      49.081   5.811 -43.735  1.00 97.42           C  
ATOM   1686  O   ARG A 218      48.896   5.471 -40.449  1.00 97.42           O  
ATOM   1687  CG  ARG A 218      49.910   5.379 -44.952  1.00 97.42           C  
ATOM   1688  CD  ARG A 218      50.008   6.518 -45.972  1.00 97.42           C  
ATOM   1689  NE  ARG A 218      50.836   7.634 -45.478  1.00 97.42           N  
ATOM   1690  NH1 ARG A 218      50.306   9.117 -47.141  1.00 97.42           N  
ATOM   1691  NH2 ARG A 218      51.746   9.718 -45.539  1.00 97.42           N  
ATOM   1692  CZ  ARG A 218      50.961   8.814 -46.055  1.00 97.42           C  
ATOM   1693  N   VAL A 219      46.913   5.402 -41.478  1.00 97.83           N  
ATOM   1694  CA  VAL A 219      46.145   5.852 -40.310  1.00 97.83           C  
ATOM   1695  C   VAL A 219      46.237   4.839 -39.161  1.00 97.83           C  
ATOM   1696  CB  VAL A 219      44.687   6.114 -40.721  1.00 97.83           C  
ATOM   1697  O   VAL A 219      46.394   5.236 -38.007  1.00 97.83           O  
ATOM   1698  CG1 VAL A 219      43.808   6.459 -39.524  1.00 97.83           C  
ATOM   1699  CG2 VAL A 219      44.596   7.292 -41.696  1.00 97.83           C  
ATOM   1700  N   LEU A 220      46.192   3.535 -39.457  1.00 97.77           N  
ATOM   1701  CA  LEU A 220      46.316   2.476 -38.444  1.00 97.77           C  
ATOM   1702  C   LEU A 220      47.709   2.423 -37.802  1.00 97.77           C  
ATOM   1703  CB  LEU A 220      45.975   1.104 -39.056  1.00 97.77           C  
ATOM   1704  O   LEU A 220      47.812   2.170 -36.600  1.00 97.77           O  
ATOM   1705  CG  LEU A 220      44.566   0.983 -39.654  1.00 97.77           C  
ATOM   1706  CD1 LEU A 220      44.369  -0.415 -40.239  1.00 97.77           C  
ATOM   1707  CD2 LEU A 220      43.472   1.235 -38.618  1.00 97.77           C  
ATOM   1708  N   GLU A 221      48.764   2.669 -38.580  1.00 97.94           N  
ATOM   1709  CA  GLU A 221      50.143   2.766 -38.087  1.00 97.94           C  
ATOM   1710  C   GLU A 221      50.292   3.920 -37.091  1.00 97.94           C  
ATOM   1711  CB  GLU A 221      51.109   2.949 -39.268  1.00 97.94           C  
ATOM   1712  O   GLU A 221      50.784   3.713 -35.979  1.00 97.94           O  
ATOM   1713  CG  GLU A 221      51.286   1.659 -40.084  1.00 97.94           C  
ATOM   1714  CD  GLU A 221      52.037   1.867 -41.411  1.00 97.94           C  
ATOM   1715  OE1 GLU A 221      52.188   0.855 -42.134  1.00 97.94           O  
ATOM   1716  OE2 GLU A 221      52.436   3.014 -41.718  1.00 97.94           O  
ATOM   1717  N   ILE A 222      49.776   5.103 -37.439  1.00 97.85           N  
ATOM   1718  CA  ILE A 222      49.787   6.274 -36.552  1.00 97.85           C  
ATOM   1719  C   ILE A 222      48.940   6.020 -35.299  1.00 97.85           C  
ATOM   1720  CB  ILE A 222      49.317   7.529 -37.321  1.00 97.85           C  
ATOM   1721  O   ILE A 222      49.378   6.321 -34.189  1.00 97.85           O  
ATOM   1722  CG1 ILE A 222      50.228   7.860 -38.526  1.00 97.85           C  
ATOM   1723  CG2 ILE A 222      49.210   8.751 -36.394  1.00 97.85           C  
ATOM   1724  CD1 ILE A 222      51.671   8.264 -38.197  1.00 97.85           C  
ATOM   1725  N   ALA A 223      47.755   5.413 -35.434  1.00 97.91           N  
ATOM   1726  CA  ALA A 223      46.920   5.059 -34.284  1.00 97.91           C  
ATOM   1727  C   ALA A 223      47.657   4.123 -33.308  1.00 97.91           C  
ATOM   1728  CB  ALA A 223      45.616   4.423 -34.779  1.00 97.91           C  
ATOM   1729  O   ALA A 223      47.574   4.309 -32.092  1.00 97.91           O  
ATOM   1730  N   LYS A 224      48.420   3.153 -33.828  1.00 97.82           N  
ATOM   1731  CA  LYS A 224      49.254   2.253 -33.021  1.00 97.82           C  
ATOM   1732  C   LYS A 224      50.374   3.000 -32.307  1.00 97.82           C  
ATOM   1733  CB  LYS A 224      49.796   1.135 -33.920  1.00 97.82           C  
ATOM   1734  O   LYS A 224      50.545   2.820 -31.104  1.00 97.82           O  
ATOM   1735  CG  LYS A 224      50.535   0.059 -33.115  1.00 97.82           C  
ATOM   1736  CD  LYS A 224      51.010  -1.046 -34.061  1.00 97.82           C  
ATOM   1737  CE  LYS A 224      51.787  -2.108 -33.282  1.00 97.82           C  
ATOM   1738  NZ  LYS A 224      52.270  -3.175 -34.193  1.00 97.82           N  
ATOM   1739  N   GLU A 225      51.107   3.853 -33.021  1.00 97.26           N  
ATOM   1740  CA  GLU A 225      52.187   4.667 -32.450  1.00 97.26           C  
ATOM   1741  C   GLU A 225      51.675   5.562 -31.310  1.00 97.26           C  
ATOM   1742  CB  GLU A 225      52.805   5.526 -33.565  1.00 97.26           C  
ATOM   1743  O   GLU A 225      52.297   5.667 -30.250  1.00 97.26           O  
ATOM   1744  CG  GLU A 225      54.107   6.205 -33.116  1.00 97.26           C  
ATOM   1745  CD  GLU A 225      54.472   7.389 -34.016  1.00 97.26           C  
ATOM   1746  OE1 GLU A 225      54.765   8.469 -33.440  1.00 97.26           O  
ATOM   1747  OE2 GLU A 225      54.390   7.239 -35.249  1.00 97.26           O  
ATOM   1748  N   LYS A 226      50.501   6.171 -31.500  1.00 96.36           N  
ATOM   1749  CA  LYS A 226      49.893   7.101 -30.541  1.00 96.36           C  
ATOM   1750  C   LYS A 226      49.025   6.424 -29.472  1.00 96.36           C  
ATOM   1751  CB  LYS A 226      49.164   8.222 -31.307  1.00 96.36           C  
ATOM   1752  O   LYS A 226      48.504   7.119 -28.606  1.00 96.36           O  
ATOM   1753  CG  LYS A 226      50.066   9.012 -32.279  1.00 96.36           C  
ATOM   1754  CD  LYS A 226      51.304   9.647 -31.629  1.00 96.36           C  
ATOM   1755  CE  LYS A 226      52.002  10.552 -32.651  1.00 96.36           C  
ATOM   1756  NZ  LYS A 226      53.462  10.646 -32.429  1.00 96.36           N  
ATOM   1757  N   ASN A 227      48.931   5.088 -29.454  1.00 96.62           N  
ATOM   1758  CA  ASN A 227      48.084   4.307 -28.533  1.00 96.62           C  
ATOM   1759  C   ASN A 227      46.600   4.737 -28.557  1.00 96.62           C  
ATOM   1760  CB  ASN A 227      48.667   4.288 -27.105  1.00 96.62           C  
ATOM   1761  O   ASN A 227      45.950   4.841 -27.513  1.00 96.62           O  
ATOM   1762  CG  ASN A 227      50.079   3.754 -27.026  1.00 96.62           C  
ATOM   1763  ND2 ASN A 227      51.063   4.619 -27.018  1.00 96.62           N  
ATOM   1764  OD1 ASN A 227      50.329   2.570 -26.901  1.00 96.62           O  
ATOM   1765  N   ALA A 228      46.080   5.018 -29.750  1.00 97.63           N  
ATOM   1766  CA  ALA A 228      44.711   5.463 -29.978  1.00 97.63           C  
ATOM   1767  C   ALA A 228      43.818   4.322 -30.493  1.00 97.63           C  
ATOM   1768  CB  ALA A 228      44.751   6.652 -30.942  1.00 97.63           C  
ATOM   1769  O   ALA A 228      44.296   3.294 -30.980  1.00 97.63           O  
ATOM   1770  N   ALA A 229      42.505   4.514 -30.404  1.00 98.17           N  
ATOM   1771  CA  ALA A 229      41.518   3.653 -31.046  1.00 98.17           C  
ATOM   1772  C   ALA A 229      40.854   4.360 -32.233  1.00 98.17           C  
ATOM   1773  CB  ALA A 229      40.500   3.174 -30.008  1.00 98.17           C  
ATOM   1774  O   ALA A 229      40.655   5.578 -32.222  1.00 98.17           O  
ATOM   1775  N   VAL A 230      40.469   3.574 -33.237  1.00 98.46           N  
ATOM   1776  CA  VAL A 230      39.709   4.040 -34.398  1.00 98.46           C  
ATOM   1777  C   VAL A 230      38.419   3.240 -34.502  1.00 98.46           C  
ATOM   1778  CB  VAL A 230      40.527   3.991 -35.702  1.00 98.46           C  
ATOM   1779  O   VAL A 230      38.428   2.014 -34.626  1.00 98.46           O  
ATOM   1780  CG1 VAL A 230      39.727   4.604 -36.859  1.00 98.46           C  
ATOM   1781  CG2 VAL A 230      41.836   4.781 -35.563  1.00 98.46           C  
ATOM   1782  N   LEU A 231      37.300   3.954 -34.460  1.00 98.48           N  
ATOM   1783  CA  LEU A 231      35.960   3.416 -34.641  1.00 98.48           C  
ATOM   1784  C   LEU A 231      35.396   3.853 -35.982  1.00 98.48           C  
ATOM   1785  CB  LEU A 231      35.044   3.887 -33.502  1.00 98.48           C  
ATOM   1786  O   LEU A 231      35.587   4.994 -36.392  1.00 98.48           O  
ATOM   1787  CG  LEU A 231      35.439   3.360 -32.118  1.00 98.48           C  
ATOM   1788  CD1 LEU A 231      34.400   3.815 -31.088  1.00 98.48           C  
ATOM   1789  CD2 LEU A 231      35.563   1.843 -32.071  1.00 98.48           C  
ATOM   1790  N   ARG A 232      34.631   2.973 -36.621  1.00 98.35           N  
ATOM   1791  CA  ARG A 232      33.876   3.281 -37.835  1.00 98.35           C  
ATOM   1792  C   ARG A 232      32.381   3.162 -37.570  1.00 98.35           C  
ATOM   1793  CB  ARG A 232      34.386   2.391 -38.974  1.00 98.35           C  
ATOM   1794  O   ARG A 232      31.916   2.165 -37.020  1.00 98.35           O  
ATOM   1795  CG  ARG A 232      33.679   2.686 -40.301  1.00 98.35           C  
ATOM   1796  CD  ARG A 232      34.396   2.018 -41.475  1.00 98.35           C  
ATOM   1797  NE  ARG A 232      34.326   0.540 -41.452  1.00 98.35           N  
ATOM   1798  NH1 ARG A 232      35.598   0.227 -43.323  1.00 98.35           N  
ATOM   1799  NH2 ARG A 232      34.796  -1.541 -42.262  1.00 98.35           N  
ATOM   1800  CZ  ARG A 232      34.897  -0.253 -42.337  1.00 98.35           C  
ATOM   1801  N   VAL A 233      31.618   4.181 -37.958  1.00 98.28           N  
ATOM   1802  CA  VAL A 233      30.155   4.228 -37.798  1.00 98.28           C  
ATOM   1803  C   VAL A 233      29.464   4.476 -39.134  1.00 98.28           C  
ATOM   1804  CB  VAL A 233      29.706   5.258 -36.743  1.00 98.28           C  
ATOM   1805  O   VAL A 233      30.020   5.102 -40.033  1.00 98.28           O  
ATOM   1806  CG1 VAL A 233      30.235   4.908 -35.351  1.00 98.28           C  
ATOM   1807  CG2 VAL A 233      30.107   6.696 -37.081  1.00 98.28           C  
ATOM   1808  N   LYS A 234      28.225   3.991 -39.272  1.00 97.73           N  
ATOM   1809  CA  LYS A 234      27.458   4.053 -40.532  1.00 97.73           C  
ATOM   1810  C   LYS A 234      26.756   5.391 -40.789  1.00 97.73           C  
ATOM   1811  CB  LYS A 234      26.430   2.911 -40.570  1.00 97.73           C  
ATOM   1812  O   LYS A 234      26.265   5.609 -41.888  1.00 97.73           O  
ATOM   1813  CG  LYS A 234      27.094   1.528 -40.597  1.00 97.73           C  
ATOM   1814  CD  LYS A 234      26.040   0.421 -40.718  1.00 97.73           C  
ATOM   1815  CE  LYS A 234      26.749  -0.937 -40.759  1.00 97.73           C  
ATOM   1816  NZ  LYS A 234      25.793  -2.061 -40.910  1.00 97.73           N  
ATOM   1817  N   PHE A 235      26.653   6.244 -39.778  1.00 96.71           N  
ATOM   1818  CA  PHE A 235      25.908   7.505 -39.809  1.00 96.71           C  
ATOM   1819  C   PHE A 235      26.853   8.709 -39.774  1.00 96.71           C  
ATOM   1820  CB  PHE A 235      24.889   7.496 -38.658  1.00 96.71           C  
ATOM   1821  O   PHE A 235      28.062   8.545 -39.618  1.00 96.71           O  
ATOM   1822  CG  PHE A 235      25.451   7.028 -37.325  1.00 96.71           C  
ATOM   1823  CD1 PHE A 235      25.101   5.757 -36.829  1.00 96.71           C  
ATOM   1824  CD2 PHE A 235      26.388   7.810 -36.627  1.00 96.71           C  
ATOM   1825  CE1 PHE A 235      25.671   5.280 -35.637  1.00 96.71           C  
ATOM   1826  CE2 PHE A 235      26.963   7.323 -35.443  1.00 96.71           C  
ATOM   1827  CZ  PHE A 235      26.600   6.069 -34.943  1.00 96.71           C  
ATOM   1828  N   ASP A 236      26.289   9.907 -39.914  1.00 95.56           N  
ATOM   1829  CA  ASP A 236      27.017  11.170 -39.992  1.00 95.56           C  
ATOM   1830  C   ASP A 236      27.548  11.674 -38.635  1.00 95.56           C  
ATOM   1831  CB  ASP A 236      26.124  12.216 -40.690  1.00 95.56           C  
ATOM   1832  O   ASP A 236      27.287  11.121 -37.560  1.00 95.56           O  
ATOM   1833  CG  ASP A 236      24.910  12.690 -39.873  1.00 95.56           C  
ATOM   1834  OD1 ASP A 236      24.678  12.187 -38.747  1.00 95.56           O  
ATOM   1835  OD2 ASP A 236      24.219  13.603 -40.354  1.00 95.56           O  
ATOM   1836  N   ALA A 237      28.301  12.774 -38.681  1.00 93.69           N  
ATOM   1837  CA  ALA A 237      28.888  13.384 -37.493  1.00 93.69           C  
ATOM   1838  C   ALA A 237      27.846  13.877 -36.477  1.00 93.69           C  
ATOM   1839  CB  ALA A 237      29.804  14.521 -37.948  1.00 93.69           C  
ATOM   1840  O   ALA A 237      28.076  13.782 -35.270  1.00 93.69           O  
ATOM   1841  N   PHE A 238      26.689  14.365 -36.939  1.00 91.81           N  
ATOM   1842  CA  PHE A 238      25.612  14.809 -36.056  1.00 91.81           C  
ATOM   1843  C   PHE A 238      25.009  13.637 -35.274  1.00 91.81           C  
ATOM   1844  CB  PHE A 238      24.537  15.529 -36.876  1.00 91.81           C  
ATOM   1845  O   PHE A 238      24.844  13.723 -34.056  1.00 91.81           O  
ATOM   1846  CG  PHE A 238      23.343  15.944 -36.037  1.00 91.81           C  
ATOM   1847  CD1 PHE A 238      22.144  15.209 -36.102  1.00 91.81           C  
ATOM   1848  CD2 PHE A 238      23.444  17.043 -35.164  1.00 91.81           C  
ATOM   1849  CE1 PHE A 238      21.047  15.580 -35.304  1.00 91.81           C  
ATOM   1850  CE2 PHE A 238      22.348  17.412 -34.365  1.00 91.81           C  
ATOM   1851  CZ  PHE A 238      21.148  16.683 -34.437  1.00 91.81           C  
ATOM   1852  N   SER A 239      24.734  12.520 -35.946  1.00 94.00           N  
ATOM   1853  CA  SER A 239      24.212  11.303 -35.321  1.00 94.00           C  
ATOM   1854  C   SER A 239      25.211  10.707 -34.329  1.00 94.00           C  
ATOM   1855  CB  SER A 239      23.876  10.273 -36.397  1.00 94.00           C  
ATOM   1856  O   SER A 239      24.821  10.326 -33.223  1.00 94.00           O  
ATOM   1857  OG  SER A 239      22.928  10.802 -37.297  1.00 94.00           O  
ATOM   1858  N   ALA A 240      26.505  10.707 -34.671  1.00 94.85           N  
ATOM   1859  CA  ALA A 240      27.573  10.310 -33.756  1.00 94.85           C  
ATOM   1860  C   ALA A 240      27.588  11.190 -32.499  1.00 94.85           C  
ATOM   1861  CB  ALA A 240      28.912  10.352 -34.507  1.00 94.85           C  
ATOM   1862  O   ALA A 240      27.499  10.680 -31.382  1.00 94.85           O  
ATOM   1863  N   ALA A 241      27.592  12.513 -32.667  1.00 91.87           N  
ATOM   1864  CA  ALA A 241      27.536  13.462 -31.558  1.00 91.87           C  
ATOM   1865  C   ALA A 241      26.262  13.301 -30.703  1.00 91.87           C  
ATOM   1866  CB  ALA A 241      27.646  14.871 -32.150  1.00 91.87           C  
ATOM   1867  O   ALA A 241      26.316  13.385 -29.473  1.00 91.87           O  
ATOM   1868  N   LYS A 242      25.108  13.034 -31.328  1.00 89.64           N  
ATOM   1869  CA  LYS A 242      23.835  12.776 -30.638  1.00 89.64           C  
ATOM   1870  C   LYS A 242      23.917  11.540 -29.738  1.00 89.64           C  
ATOM   1871  CB  LYS A 242      22.709  12.637 -31.679  1.00 89.64           C  
ATOM   1872  O   LYS A 242      23.430  11.594 -28.610  1.00 89.64           O  
ATOM   1873  CG  LYS A 242      21.336  12.425 -31.024  1.00 89.64           C  
ATOM   1874  CD  LYS A 242      20.230  12.168 -32.049  1.00 89.64           C  
ATOM   1875  CE  LYS A 242      18.920  11.872 -31.305  1.00 89.64           C  
ATOM   1876  NZ  LYS A 242      17.813  11.564 -32.245  1.00 89.64           N  
ATOM   1877  N   LEU A 243      24.508  10.449 -30.223  1.00 93.71           N  
ATOM   1878  CA  LEU A 243      24.660   9.201 -29.468  1.00 93.71           C  
ATOM   1879  C   LEU A 243      25.706   9.322 -28.356  1.00 93.71           C  
ATOM   1880  CB  LEU A 243      25.013   8.069 -30.441  1.00 93.71           C  
ATOM   1881  O   LEU A 243      25.465   8.841 -27.253  1.00 93.71           O  
ATOM   1882  CG  LEU A 243      23.849   7.611 -31.334  1.00 93.71           C  
ATOM   1883  CD1 LEU A 243      24.363   6.599 -32.352  1.00 93.71           C  
ATOM   1884  CD2 LEU A 243      22.716   6.955 -30.539  1.00 93.71           C  
ATOM   1885  N   ILE A 244      26.806  10.039 -28.601  1.00 92.93           N  
ATOM   1886  CA  ILE A 244      27.798  10.362 -27.565  1.00 92.93           C  
ATOM   1887  C   ILE A 244      27.150  11.138 -26.411  1.00 92.93           C  
ATOM   1888  CB  ILE A 244      28.974  11.151 -28.174  1.00 92.93           C  
ATOM   1889  O   ILE A 244      27.380  10.824 -25.252  1.00 92.93           O  
ATOM   1890  CG1 ILE A 244      29.811  10.252 -29.106  1.00 92.93           C  
ATOM   1891  CG2 ILE A 244      29.873  11.708 -27.066  1.00 92.93           C  
ATOM   1892  CD1 ILE A 244      30.804  11.029 -29.972  1.00 92.93           C  
ATOM   1893  N   ASN A 245      26.277  12.110 -26.691  1.00 88.67           N  
ATOM   1894  CA  ASN A 245      25.556  12.815 -25.623  1.00 88.67           C  
ATOM   1895  C   ASN A 245      24.700  11.878 -24.756  1.00 88.67           C  
ATOM   1896  CB  ASN A 245      24.671  13.903 -26.239  1.00 88.67           C  
ATOM   1897  O   ASN A 245      24.545  12.111 -23.560  1.00 88.67           O  
ATOM   1898  CG  ASN A 245      25.443  15.160 -26.555  1.00 88.67           C  
ATOM   1899  ND2 ASN A 245      25.423  15.606 -27.787  1.00 88.67           N  
ATOM   1900  OD1 ASN A 245      26.064  15.767 -25.702  1.00 88.67           O  
ATOM   1901  N   LEU A 246      24.150  10.811 -25.338  1.00 91.27           N  
ATOM   1902  CA  LEU A 246      23.384   9.809 -24.599  1.00 91.27           C  
ATOM   1903  C   LEU A 246      24.265   8.764 -23.901  1.00 91.27           C  
ATOM   1904  CB  LEU A 246      22.375   9.130 -25.532  1.00 91.27           C  
ATOM   1905  O   LEU A 246      23.738   7.949 -23.146  1.00 91.27           O  
ATOM   1906  CG  LEU A 246      21.261  10.026 -26.078  1.00 91.27           C  
ATOM   1907  CD1 LEU A 246      20.392   9.164 -27.000  1.00 91.27           C  
ATOM   1908  CD2 LEU A 246      20.385  10.609 -24.964  1.00 91.27           C  
ATOM   1909  N   SER A 247      25.587   8.772 -24.098  1.00 92.72           N  
ATOM   1910  CA  SER A 247      26.473   7.829 -23.410  1.00 92.72           C  
ATOM   1911  C   SER A 247      26.684   8.169 -21.936  1.00 92.72           C  
ATOM   1912  CB  SER A 247      27.804   7.658 -24.154  1.00 92.72           C  
ATOM   1913  O   SER A 247      27.207   7.332 -21.204  1.00 92.72           O  
ATOM   1914  OG  SER A 247      28.718   8.699 -23.876  1.00 92.72           O  
ATOM   1915  N   LEU A 248      26.274   9.364 -21.493  1.00 90.69           N  
ATOM   1916  CA  LEU A 248      26.434   9.822 -20.115  1.00 90.69           C  
ATOM   1917  C   LEU A 248      25.792   8.856 -19.110  1.00 90.69           C  
ATOM   1918  CB  LEU A 248      25.809  11.217 -19.934  1.00 90.69           C  
ATOM   1919  O   LEU A 248      24.661   8.412 -19.338  1.00 90.69           O  
ATOM   1920  CG  LEU A 248      26.454  12.325 -20.776  1.00 90.69           C  
ATOM   1921  CD1 LEU A 248      25.717  13.643 -20.532  1.00 90.69           C  
ATOM   1922  CD2 LEU A 248      27.924  12.523 -20.431  1.00 90.69           C  
ATOM   1923  N   PRO A 249      26.456   8.586 -17.971  1.00 93.27           N  
ATOM   1924  CA  PRO A 249      25.853   7.810 -16.902  1.00 93.27           C  
ATOM   1925  C   PRO A 249      24.677   8.580 -16.297  1.00 93.27           C  
ATOM   1926  CB  PRO A 249      26.977   7.550 -15.900  1.00 93.27           C  
ATOM   1927  O   PRO A 249      24.734   9.797 -16.078  1.00 93.27           O  
ATOM   1928  CG  PRO A 249      27.890   8.763 -16.078  1.00 93.27           C  
ATOM   1929  CD  PRO A 249      27.780   9.053 -17.574  1.00 93.27           C  
ATOM   1930  N   VAL A 250      23.602   7.862 -15.987  1.00 94.88           N  
ATOM   1931  CA  VAL A 250      22.342   8.448 -15.515  1.00 94.88           C  
ATOM   1932  C   VAL A 250      22.488   9.215 -14.209  1.00 94.88           C  
ATOM   1933  CB  VAL A 250      21.249   7.383 -15.377  1.00 94.88           C  
ATOM   1934  O   VAL A 250      21.723  10.147 -13.977  1.00 94.88           O  
ATOM   1935  CG1 VAL A 250      20.852   6.866 -16.765  1.00 94.88           C  
ATOM   1936  CG2 VAL A 250      21.624   6.232 -14.437  1.00 94.88           C  
ATOM   1937  N   THR A 251      23.506   8.919 -13.396  1.00 94.61           N  
ATOM   1938  CA  THR A 251      23.848   9.696 -12.193  1.00 94.61           C  
ATOM   1939  C   THR A 251      24.045  11.199 -12.461  1.00 94.61           C  
ATOM   1940  CB  THR A 251      25.089   9.088 -11.524  1.00 94.61           C  
ATOM   1941  O   THR A 251      23.736  12.024 -11.601  1.00 94.61           O  
ATOM   1942  CG2 THR A 251      26.394   9.335 -12.281  1.00 94.61           C  
ATOM   1943  OG1 THR A 251      25.259   9.606 -10.227  1.00 94.61           O  
ATOM   1944  N   LEU A 252      24.492  11.579 -13.668  1.00 90.84           N  
ATOM   1945  CA  LEU A 252      24.688  12.978 -14.078  1.00 90.84           C  
ATOM   1946  C   LEU A 252      23.418  13.633 -14.648  1.00 90.84           C  
ATOM   1947  CB  LEU A 252      25.834  13.050 -15.106  1.00 90.84           C  
ATOM   1948  O   LEU A 252      23.364  14.853 -14.806  1.00 90.84           O  
ATOM   1949  CG  LEU A 252      27.203  12.562 -14.602  1.00 90.84           C  
ATOM   1950  CD1 LEU A 252      28.234  12.692 -15.722  1.00 90.84           C  
ATOM   1951  CD2 LEU A 252      27.702  13.353 -13.391  1.00 90.84           C  
ATOM   1952  N   VAL A 253      22.399  12.833 -14.966  1.00 91.51           N  
ATOM   1953  CA  VAL A 253      21.176  13.264 -15.664  1.00 91.51           C  
ATOM   1954  C   VAL A 253      19.949  13.223 -14.744  1.00 91.51           C  
ATOM   1955  CB  VAL A 253      20.982  12.395 -16.927  1.00 91.51           C  
ATOM   1956  O   VAL A 253      19.029  14.034 -14.898  1.00 91.51           O  
ATOM   1957  CG1 VAL A 253      19.735  12.796 -17.722  1.00 91.51           C  
ATOM   1958  CG2 VAL A 253      22.191  12.498 -17.870  1.00 91.51           C  
ATOM   1959  N   MET A 254      19.938  12.296 -13.784  1.00 95.45           N  
ATOM   1960  CA  MET A 254      18.815  12.003 -12.896  1.00 95.45           C  
ATOM   1961  C   MET A 254      18.420  13.176 -11.989  1.00 95.45           C  
ATOM   1962  CB  MET A 254      19.113  10.742 -12.059  1.00 95.45           C  
ATOM   1963  O   MET A 254      19.237  14.006 -11.583  1.00 95.45           O  
ATOM   1964  CG  MET A 254      20.243  10.924 -11.036  1.00 95.45           C  
ATOM   1965  SD  MET A 254      20.548   9.452 -10.024  1.00 95.45           S  
ATOM   1966  CE  MET A 254      21.751  10.125  -8.850  1.00 95.45           C  
ATOM   1967  N   SER A 255      17.149  13.200 -11.595  1.00 95.30           N  
ATOM   1968  CA  SER A 255      16.664  14.012 -10.483  1.00 95.30           C  
ATOM   1969  C   SER A 255      16.891  13.289  -9.159  1.00 95.30           C  
ATOM   1970  CB  SER A 255      15.171  14.300 -10.646  1.00 95.30           C  
ATOM   1971  O   SER A 255      16.502  12.134  -9.009  1.00 95.30           O  
ATOM   1972  OG  SER A 255      14.721  15.140  -9.592  1.00 95.30           O  
ATOM   1973  N   LYS A 256      17.437  14.001  -8.168  1.00 94.68           N  
ATOM   1974  CA  LYS A 256      17.523  13.538  -6.769  1.00 94.68           C  
ATOM   1975  C   LYS A 256      16.273  13.861  -5.942  1.00 94.68           C  
ATOM   1976  CB  LYS A 256      18.776  14.114  -6.095  1.00 94.68           C  
ATOM   1977  O   LYS A 256      16.201  13.496  -4.779  1.00 94.68           O  
ATOM   1978  CG  LYS A 256      20.072  13.616  -6.747  1.00 94.68           C  
ATOM   1979  CD  LYS A 256      21.287  14.113  -5.955  1.00 94.68           C  
ATOM   1980  CE  LYS A 256      22.574  13.574  -6.587  1.00 94.68           C  
ATOM   1981  NZ  LYS A 256      23.777  13.983  -5.818  1.00 94.68           N  
ATOM   1982  N   LYS A 257      15.312  14.591  -6.519  1.00 93.78           N  
ATOM   1983  CA  LYS A 257      14.028  14.914  -5.887  1.00 93.78           C  
ATOM   1984  C   LYS A 257      12.937  14.074  -6.531  1.00 93.78           C  
ATOM   1985  CB  LYS A 257      13.712  16.413  -5.994  1.00 93.78           C  
ATOM   1986  O   LYS A 257      12.698  14.216  -7.735  1.00 93.78           O  
ATOM   1987  CG  LYS A 257      14.699  17.280  -5.199  1.00 93.78           C  
ATOM   1988  CD  LYS A 257      14.255  18.750  -5.191  1.00 93.78           C  
ATOM   1989  CE  LYS A 257      15.234  19.583  -4.353  1.00 93.78           C  
ATOM   1990  NZ  LYS A 257      14.761  20.977  -4.152  1.00 93.78           N  
ATOM   1991  N   PHE A 258      12.305  13.228  -5.733  1.00 94.82           N  
ATOM   1992  CA  PHE A 258      11.224  12.338  -6.130  1.00 94.82           C  
ATOM   1993  C   PHE A 258      10.374  11.995  -4.897  1.00 94.82           C  
ATOM   1994  CB  PHE A 258      11.804  11.077  -6.786  1.00 94.82           C  
ATOM   1995  O   PHE A 258      10.925  11.937  -3.801  1.00 94.82           O  
ATOM   1996  CG  PHE A 258      12.927  10.392  -6.026  1.00 94.82           C  
ATOM   1997  CD1 PHE A 258      14.267  10.771  -6.248  1.00 94.82           C  
ATOM   1998  CD2 PHE A 258      12.635   9.387  -5.085  1.00 94.82           C  
ATOM   1999  CE1 PHE A 258      15.299  10.177  -5.500  1.00 94.82           C  
ATOM   2000  CE2 PHE A 258      13.673   8.766  -4.371  1.00 94.82           C  
ATOM   2001  CZ  PHE A 258      15.004   9.164  -4.573  1.00 94.82           C  
ATOM   2002  N   PRO A 259       9.053  11.828  -5.052  1.00 96.24           N  
ATOM   2003  CA  PRO A 259       8.181  11.470  -3.940  1.00 96.24           C  
ATOM   2004  C   PRO A 259       8.251   9.970  -3.635  1.00 96.24           C  
ATOM   2005  CB  PRO A 259       6.782  11.892  -4.380  1.00 96.24           C  
ATOM   2006  O   PRO A 259       8.150   9.146  -4.549  1.00 96.24           O  
ATOM   2007  CG  PRO A 259       6.834  11.742  -5.895  1.00 96.24           C  
ATOM   2008  CD  PRO A 259       8.278  12.062  -6.263  1.00 96.24           C  
ATOM   2009  N   THR A 260       8.381   9.633  -2.357  1.00 96.45           N  
ATOM   2010  CA  THR A 260       8.342   8.258  -1.848  1.00 96.45           C  
ATOM   2011  C   THR A 260       7.122   8.049  -0.962  1.00 96.45           C  
ATOM   2012  CB  THR A 260       9.623   7.878  -1.094  1.00 96.45           C  
ATOM   2013  O   THR A 260       6.650   8.988  -0.325  1.00 96.45           O  
ATOM   2014  CG2 THR A 260      10.820   7.847  -2.041  1.00 96.45           C  
ATOM   2015  OG1 THR A 260       9.907   8.813  -0.082  1.00 96.45           O  
ATOM   2016  N   VAL A 261       6.599   6.827  -0.976  1.00 97.18           N  
ATOM   2017  CA  VAL A 261       5.431   6.392  -0.199  1.00 97.18           C  
ATOM   2018  C   VAL A 261       5.678   4.986   0.341  1.00 97.18           C  
ATOM   2019  CB  VAL A 261       4.128   6.444  -1.032  1.00 97.18           C  
ATOM   2020  O   VAL A 261       6.513   4.251  -0.191  1.00 97.18           O  
ATOM   2021  CG1 VAL A 261       3.796   7.881  -1.457  1.00 97.18           C  
ATOM   2022  CG2 VAL A 261       4.185   5.566  -2.289  1.00 97.18           C  
ATOM   2023  N   THR A 262       4.955   4.587   1.376  1.00 96.56           N  
ATOM   2024  CA  THR A 262       4.993   3.236   1.940  1.00 96.56           C  
ATOM   2025  C   THR A 262       3.750   2.440   1.551  1.00 96.56           C  
ATOM   2026  CB  THR A 262       5.184   3.254   3.464  1.00 96.56           C  
ATOM   2027  O   THR A 262       2.803   2.963   0.971  1.00 96.56           O  
ATOM   2028  CG2 THR A 262       6.233   4.251   3.950  1.00 96.56           C  
ATOM   2029  OG1 THR A 262       3.964   3.448   4.143  1.00 96.56           O  
ATOM   2030  N   LYS A 263       3.726   1.143   1.878  1.00 94.28           N  
ATOM   2031  CA  LYS A 263       2.528   0.304   1.694  1.00 94.28           C  
ATOM   2032  C   LYS A 263       1.356   0.687   2.609  1.00 94.28           C  
ATOM   2033  CB  LYS A 263       2.884  -1.173   1.873  1.00 94.28           C  
ATOM   2034  O   LYS A 263       0.228   0.290   2.325  1.00 94.28           O  
ATOM   2035  CG  LYS A 263       3.737  -1.691   0.710  1.00 94.28           C  
ATOM   2036  CD  LYS A 263       3.938  -3.197   0.870  1.00 94.28           C  
ATOM   2037  CE  LYS A 263       4.770  -3.735  -0.293  1.00 94.28           C  
ATOM   2038  NZ  LYS A 263       4.921  -5.203  -0.178  1.00 94.28           N  
ATOM   2039  N   LYS A 264       1.627   1.412   3.699  1.00 92.76           N  
ATOM   2040  CA  LYS A 264       0.635   1.783   4.717  1.00 92.76           C  
ATOM   2041  C   LYS A 264      -0.085   3.092   4.379  1.00 92.76           C  
ATOM   2042  CB  LYS A 264       1.304   1.853   6.102  1.00 92.76           C  
ATOM   2043  O   LYS A 264      -1.192   3.283   4.859  1.00 92.76           O  
ATOM   2044  CG  LYS A 264       1.902   0.504   6.549  1.00 92.76           C  
ATOM   2045  CD  LYS A 264       2.591   0.608   7.921  1.00 92.76           C  
ATOM   2046  CE  LYS A 264       3.350  -0.693   8.242  1.00 92.76           C  
ATOM   2047  NZ  LYS A 264       4.317  -0.534   9.362  1.00 92.76           N  
ATOM   2048  N   ASP A 265       0.513   3.932   3.536  1.00 95.17           N  
ATOM   2049  CA  ASP A 265      -0.046   5.229   3.140  1.00 95.17           C  
ATOM   2050  C   ASP A 265      -1.397   5.047   2.427  1.00 95.17           C  
ATOM   2051  CB  ASP A 265       0.935   5.996   2.232  1.00 95.17           C  
ATOM   2052  O   ASP A 265      -1.583   4.095   1.648  1.00 95.17           O  
ATOM   2053  CG  ASP A 265       2.348   6.210   2.799  1.00 95.17           C  
ATOM   2054  OD1 ASP A 265       2.657   5.800   3.939  1.00 95.17           O  
ATOM   2055  OD2 ASP A 265       3.229   6.621   2.014  1.00 95.17           O  
ATOM   2056  N   THR A 266      -2.341   5.958   2.676  1.00 94.61           N  
ATOM   2057  CA  THR A 266      -3.684   5.874   2.084  1.00 94.61           C  
ATOM   2058  C   THR A 266      -3.649   6.260   0.609  1.00 94.61           C  
ATOM   2059  CB  THR A 266      -4.742   6.703   2.831  1.00 94.61           C  
ATOM   2060  O   THR A 266      -2.845   7.081   0.157  1.00 94.61           O  
ATOM   2061  CG2 THR A 266      -4.757   6.442   4.335  1.00 94.61           C  
ATOM   2062  OG1 THR A 266      -4.537   8.073   2.607  1.00 94.61           O  
ATOM   2063  N   LEU A 267      -4.543   5.689  -0.201  1.00 94.90           N  
ATOM   2064  CA  LEU A 267      -4.601   6.044  -1.621  1.00 94.90           C  
ATOM   2065  C   LEU A 267      -5.008   7.499  -1.853  1.00 94.90           C  
ATOM   2066  CB  LEU A 267      -5.540   5.098  -2.384  1.00 94.90           C  
ATOM   2067  O   LEU A 267      -4.705   8.040  -2.915  1.00 94.90           O  
ATOM   2068  CG  LEU A 267      -5.063   3.641  -2.464  1.00 94.90           C  
ATOM   2069  CD1 LEU A 267      -5.910   2.894  -3.497  1.00 94.90           C  
ATOM   2070  CD2 LEU A 267      -3.595   3.538  -2.869  1.00 94.90           C  
ATOM   2071  N   GLU A 268      -5.685   8.128  -0.899  1.00 92.79           N  
ATOM   2072  CA  GLU A 268      -6.031   9.545  -0.961  1.00 92.79           C  
ATOM   2073  C   GLU A 268      -4.790  10.434  -0.826  1.00 92.79           C  
ATOM   2074  CB  GLU A 268      -7.104   9.823   0.095  1.00 92.79           C  
ATOM   2075  O   GLU A 268      -4.528  11.250  -1.714  1.00 92.79           O  
ATOM   2076  CG  GLU A 268      -7.671  11.243  -0.039  1.00 92.79           C  
ATOM   2077  CD  GLU A 268      -9.037  11.421   0.642  1.00 92.79           C  
ATOM   2078  OE1 GLU A 268      -9.553  12.557   0.603  1.00 92.79           O  
ATOM   2079  OE2 GLU A 268      -9.654  10.408   1.047  1.00 92.79           O  
ATOM   2080  N   GLU A 269      -3.952  10.181   0.182  1.00 94.75           N  
ATOM   2081  CA  GLU A 269      -2.659  10.855   0.355  1.00 94.75           C  
ATOM   2082  C   GLU A 269      -1.758  10.650  -0.871  1.00 94.75           C  
ATOM   2083  CB  GLU A 269      -1.953  10.276   1.588  1.00 94.75           C  
ATOM   2084  O   GLU A 269      -1.198  11.596  -1.435  1.00 94.75           O  
ATOM   2085  CG  GLU A 269      -2.620  10.666   2.915  1.00 94.75           C  
ATOM   2086  CD  GLU A 269      -2.077   9.863   4.109  1.00 94.75           C  
ATOM   2087  OE1 GLU A 269      -2.433  10.237   5.246  1.00 94.75           O  
ATOM   2088  OE2 GLU A 269      -1.320   8.884   3.889  1.00 94.75           O  
ATOM   2089  N   VAL A 270      -1.664   9.409  -1.366  1.00 96.51           N  
ATOM   2090  CA  VAL A 270      -0.847   9.106  -2.549  1.00 96.51           C  
ATOM   2091  C   VAL A 270      -1.391   9.789  -3.807  1.00 96.51           C  
ATOM   2092  CB  VAL A 270      -0.675   7.589  -2.742  1.00 96.51           C  
ATOM   2093  O   VAL A 270      -0.601  10.248  -4.641  1.00 96.51           O  
ATOM   2094  CG1 VAL A 270       0.167   7.266  -3.987  1.00 96.51           C  
ATOM   2095  CG2 VAL A 270       0.056   6.984  -1.538  1.00 96.51           C  
ATOM   2096  N   LYS A 271      -2.717   9.915  -3.963  1.00 95.52           N  
ATOM   2097  CA  LYS A 271      -3.324  10.689  -5.061  1.00 95.52           C  
ATOM   2098  C   LYS A 271      -2.879  12.139  -5.025  1.00 95.52           C  
ATOM   2099  CB  LYS A 271      -4.859  10.587  -5.034  1.00 95.52           C  
ATOM   2100  O   LYS A 271      -2.477  12.650  -6.072  1.00 95.52           O  
ATOM   2101  CG  LYS A 271      -5.388   9.303  -5.686  1.00 95.52           C  
ATOM   2102  CD  LYS A 271      -6.867   9.091  -5.335  1.00 95.52           C  
ATOM   2103  CE  LYS A 271      -7.372   7.753  -5.889  1.00 95.52           C  
ATOM   2104  NZ  LYS A 271      -8.774   7.487  -5.481  1.00 95.52           N  
ATOM   2105  N   GLU A 272      -2.882  12.777  -3.861  1.00 96.02           N  
ATOM   2106  CA  GLU A 272      -2.415  14.156  -3.717  1.00 96.02           C  
ATOM   2107  C   GLU A 272      -0.929  14.293  -4.090  1.00 96.02           C  
ATOM   2108  CB  GLU A 272      -2.690  14.638  -2.290  1.00 96.02           C  
ATOM   2109  O   GLU A 272      -0.563  15.132  -4.926  1.00 96.02           O  
ATOM   2110  CG  GLU A 272      -2.403  16.141  -2.187  1.00 96.02           C  
ATOM   2111  CD  GLU A 272      -2.659  16.728  -0.795  1.00 96.02           C  
ATOM   2112  OE1 GLU A 272      -2.342  17.931  -0.654  1.00 96.02           O  
ATOM   2113  OE2 GLU A 272      -3.146  15.993   0.085  1.00 96.02           O  
ATOM   2114  N   ILE A 273      -0.075  13.409  -3.565  1.00 96.67           N  
ATOM   2115  CA  ILE A 273       1.368  13.385  -3.853  1.00 96.67           C  
ATOM   2116  C   ILE A 273       1.626  13.227  -5.359  1.00 96.67           C  
ATOM   2117  CB  ILE A 273       2.037  12.248  -3.043  1.00 96.67           C  
ATOM   2118  O   ILE A 273       2.410  13.965  -5.965  1.00 96.67           O  
ATOM   2119  CG1 ILE A 273       2.014  12.566  -1.531  1.00 96.67           C  
ATOM   2120  CG2 ILE A 273       3.489  12.015  -3.502  1.00 96.67           C  
ATOM   2121  CD1 ILE A 273       2.405  11.379  -0.640  1.00 96.67           C  
ATOM   2122  N   VAL A 274       0.959  12.269  -6.004  1.00 96.28           N  
ATOM   2123  CA  VAL A 274       1.122  11.995  -7.438  1.00 96.28           C  
ATOM   2124  C   VAL A 274       0.543  13.124  -8.297  1.00 96.28           C  
ATOM   2125  CB  VAL A 274       0.492  10.630  -7.779  1.00 96.28           C  
ATOM   2126  O   VAL A 274       1.073  13.422  -9.376  1.00 96.28           O  
ATOM   2127  CG1 VAL A 274       0.437  10.376  -9.287  1.00 96.28           C  
ATOM   2128  CG2 VAL A 274       1.328   9.495  -7.178  1.00 96.28           C  
ATOM   2129  N   PHE A 275      -0.540  13.763  -7.854  1.00 94.11           N  
ATOM   2130  CA  PHE A 275      -1.176  14.852  -8.585  1.00 94.11           C  
ATOM   2131  C   PHE A 275      -0.319  16.122  -8.575  1.00 94.11           C  
ATOM   2132  CB  PHE A 275      -2.582  15.105  -8.036  1.00 94.11           C  
ATOM   2133  O   PHE A 275      -0.127  16.724  -9.636  1.00 94.11           O  
ATOM   2134  CG  PHE A 275      -3.392  16.036  -8.911  1.00 94.11           C  
ATOM   2135  CD1 PHE A 275      -3.514  17.397  -8.582  1.00 94.11           C  
ATOM   2136  CD2 PHE A 275      -4.034  15.529 -10.057  1.00 94.11           C  
ATOM   2137  CE1 PHE A 275      -4.281  18.249  -9.395  1.00 94.11           C  
ATOM   2138  CE2 PHE A 275      -4.801  16.382 -10.871  1.00 94.11           C  
ATOM   2139  CZ  PHE A 275      -4.925  17.743 -10.538  1.00 94.11           C  
ATOM   2140  N   THR A 276       0.252  16.473  -7.423  1.00 93.81           N  
ATOM   2141  CA  THR A 276       1.099  17.664  -7.228  1.00 93.81           C  
ATOM   2142  C   THR A 276       2.536  17.470  -7.731  1.00 93.81           C  
ATOM   2143  CB  THR A 276       1.119  18.059  -5.744  1.00 93.81           C  
ATOM   2144  O   THR A 276       3.214  18.431  -8.107  1.00 93.81           O  
ATOM   2145  CG2 THR A 276      -0.263  18.448  -5.217  1.00 93.81           C  
ATOM   2146  OG1 THR A 276       1.609  16.988  -4.980  1.00 93.81           O  
ATOM   2147  N   SER A 277       3.011  16.224  -7.812  1.00 92.95           N  
ATOM   2148  CA  SER A 277       4.352  15.892  -8.297  1.00 92.95           C  
ATOM   2149  C   SER A 277       4.551  16.190  -9.789  1.00 92.95           C  
ATOM   2150  CB  SER A 277       4.656  14.422  -8.004  1.00 92.95           C  
ATOM   2151  O   SER A 277       3.800  15.744 -10.660  1.00 92.95           O  
ATOM   2152  OG  SER A 277       5.879  14.006  -8.601  1.00 92.95           O  
ATOM   2153  N   LYS A 278       5.681  16.836 -10.119  1.00 90.72           N  
ATOM   2154  CA  LYS A 278       6.129  17.061 -11.512  1.00 90.72           C  
ATOM   2155  C   LYS A 278       6.376  15.760 -12.284  1.00 90.72           C  
ATOM   2156  CB  LYS A 278       7.408  17.917 -11.536  1.00 90.72           C  
ATOM   2157  O   LYS A 278       6.311  15.761 -13.510  1.00 90.72           O  
ATOM   2158  CG  LYS A 278       7.155  19.353 -11.060  1.00 90.72           C  
ATOM   2159  CD  LYS A 278       8.403  20.235 -11.212  1.00 90.72           C  
ATOM   2160  CE  LYS A 278       8.053  21.654 -10.745  1.00 90.72           C  
ATOM   2161  NZ  LYS A 278       9.186  22.603 -10.881  1.00 90.72           N  
ATOM   2162  N   ILE A 279       6.677  14.672 -11.575  1.00 92.93           N  
ATOM   2163  CA  ILE A 279       6.998  13.355 -12.145  1.00 92.93           C  
ATOM   2164  C   ILE A 279       5.717  12.542 -12.400  1.00 92.93           C  
ATOM   2165  CB  ILE A 279       8.025  12.644 -11.225  1.00 92.93           C  
ATOM   2166  O   ILE A 279       5.734  11.588 -13.180  1.00 92.93           O  
ATOM   2167  CG1 ILE A 279       9.263  13.562 -11.052  1.00 92.93           C  
ATOM   2168  CG2 ILE A 279       8.447  11.269 -11.762  1.00 92.93           C  
ATOM   2169  CD1 ILE A 279      10.416  12.952 -10.260  1.00 92.93           C  
ATOM   2170  N   ARG A 280       4.585  12.955 -11.802  1.00 93.66           N  
ATOM   2171  CA  ARG A 280       3.267  12.304 -11.929  1.00 93.66           C  
ATOM   2172  C   ARG A 280       3.288  10.818 -11.554  1.00 93.66           C  
ATOM   2173  CB  ARG A 280       2.678  12.536 -13.328  1.00 93.66           C  
ATOM   2174  O   ARG A 280       2.534  10.014 -12.107  1.00 93.66           O  
ATOM   2175  CG  ARG A 280       2.611  14.013 -13.730  1.00 93.66           C  
ATOM   2176  CD  ARG A 280       2.060  14.092 -15.154  1.00 93.66           C  
ATOM   2177  NE  ARG A 280       1.969  15.486 -15.620  1.00 93.66           N  
ATOM   2178  NH1 ARG A 280       1.694  15.030 -17.854  1.00 93.66           N  
ATOM   2179  NH2 ARG A 280       1.697  17.146 -17.154  1.00 93.66           N  
ATOM   2180  CZ  ARG A 280       1.791  15.879 -16.868  1.00 93.66           C  
ATOM   2181  N   ALA A 281       4.177  10.475 -10.634  1.00 95.47           N  
ATOM   2182  CA  ALA A 281       4.335   9.154 -10.058  1.00 95.47           C  
ATOM   2183  C   ALA A 281       4.919   9.278  -8.646  1.00 95.47           C  
ATOM   2184  CB  ALA A 281       5.247   8.315 -10.962  1.00 95.47           C  
ATOM   2185  O   ALA A 281       5.551  10.296  -8.341  1.00 95.47           O  
ATOM   2186  N   ALA A 282       4.722   8.234  -7.845  1.00 97.21           N  
ATOM   2187  CA  ALA A 282       5.323   8.019  -6.535  1.00 97.21           C  
ATOM   2188  C   ALA A 282       6.020   6.655  -6.490  1.00 97.21           C  
ATOM   2189  CB  ALA A 282       4.257   8.172  -5.444  1.00 97.21           C  
ATOM   2190  O   ALA A 282       5.637   5.723  -7.204  1.00 97.21           O  
ATOM   2191  N   PHE A 283       7.068   6.556  -5.679  1.00 97.19           N  
ATOM   2192  CA  PHE A 283       7.894   5.358  -5.558  1.00 97.19           C  
ATOM   2193  C   PHE A 283       7.618   4.685  -4.220  1.00 97.19           C  
ATOM   2194  CB  PHE A 283       9.365   5.740  -5.751  1.00 97.19           C  
ATOM   2195  O   PHE A 283       7.750   5.312  -3.174  1.00 97.19           O  
ATOM   2196  CG  PHE A 283       9.612   6.363  -7.112  1.00 97.19           C  
ATOM   2197  CD1 PHE A 283       9.712   5.542  -8.247  1.00 97.19           C  
ATOM   2198  CD2 PHE A 283       9.640   7.761  -7.261  1.00 97.19           C  
ATOM   2199  CE1 PHE A 283       9.790   6.115  -9.529  1.00 97.19           C  
ATOM   2200  CE2 PHE A 283       9.740   8.336  -8.540  1.00 97.19           C  
ATOM   2201  CZ  PHE A 283       9.802   7.510  -9.674  1.00 97.19           C  
ATOM   2202  N   VAL A 284       7.200   3.422  -4.266  1.00 97.72           N  
ATOM   2203  CA  VAL A 284       6.839   2.665  -3.066  1.00 97.72           C  
ATOM   2204  C   VAL A 284       8.102   2.072  -2.470  1.00 97.72           C  
ATOM   2205  CB  VAL A 284       5.807   1.558  -3.343  1.00 97.72           C  
ATOM   2206  O   VAL A 284       8.783   1.303  -3.148  1.00 97.72           O  
ATOM   2207  CG1 VAL A 284       5.296   0.956  -2.028  1.00 97.72           C  
ATOM   2208  CG2 VAL A 284       4.607   2.076  -4.141  1.00 97.72           C  
ATOM   2209  N   GLU A 285       8.389   2.376  -1.213  1.00 96.42           N  
ATOM   2210  CA  GLU A 285       9.527   1.841  -0.470  1.00 96.42           C  
ATOM   2211  C   GLU A 285       9.061   1.012   0.733  1.00 96.42           C  
ATOM   2212  CB  GLU A 285      10.501   2.964  -0.075  1.00 96.42           C  
ATOM   2213  O   GLU A 285       7.976   1.219   1.282  1.00 96.42           O  
ATOM   2214  CG  GLU A 285      11.138   3.627  -1.312  1.00 96.42           C  
ATOM   2215  CD  GLU A 285      12.204   4.686  -0.982  1.00 96.42           C  
ATOM   2216  OE1 GLU A 285      12.915   5.087  -1.935  1.00 96.42           O  
ATOM   2217  OE2 GLU A 285      12.324   5.090   0.196  1.00 96.42           O  
ATOM   2218  N   ASP A 286       9.868   0.025   1.125  1.00 94.97           N  
ATOM   2219  CA  ASP A 286       9.685  -0.669   2.401  1.00 94.97           C  
ATOM   2220  C   ASP A 286      10.370   0.070   3.561  1.00 94.97           C  
ATOM   2221  CB  ASP A 286      10.118  -2.142   2.293  1.00 94.97           C  
ATOM   2222  O   ASP A 286      11.078   1.057   3.376  1.00 94.97           O  
ATOM   2223  CG  ASP A 286      11.624  -2.407   2.176  1.00 94.97           C  
ATOM   2224  OD1 ASP A 286      12.458  -1.487   2.305  1.00 94.97           O  
ATOM   2225  OD2 ASP A 286      11.986  -3.597   2.029  1.00 94.97           O  
ATOM   2226  N   GLU A 287      10.219  -0.457   4.777  1.00 92.52           N  
ATOM   2227  CA  GLU A 287      10.820   0.100   5.999  1.00 92.52           C  
ATOM   2228  C   GLU A 287      12.365   0.153   5.958  1.00 92.52           C  
ATOM   2229  CB  GLU A 287      10.335  -0.722   7.211  1.00 92.52           C  
ATOM   2230  O   GLU A 287      12.989   0.832   6.771  1.00 92.52           O  
ATOM   2231  CG  GLU A 287       8.796  -0.740   7.356  1.00 92.52           C  
ATOM   2232  CD  GLU A 287       8.278  -1.498   8.594  1.00 92.52           C  
ATOM   2233  OE1 GLU A 287       7.042  -1.419   8.845  1.00 92.52           O  
ATOM   2234  OE2 GLU A 287       9.097  -2.186   9.243  1.00 92.52           O  
ATOM   2235  N   LYS A 288      13.010  -0.536   5.003  1.00 93.19           N  
ATOM   2236  CA  LYS A 288      14.468  -0.513   4.788  1.00 93.19           C  
ATOM   2237  C   LYS A 288      14.892   0.476   3.689  1.00 93.19           C  
ATOM   2238  CB  LYS A 288      14.983  -1.938   4.517  1.00 93.19           C  
ATOM   2239  O   LYS A 288      16.095   0.618   3.438  1.00 93.19           O  
ATOM   2240  CG  LYS A 288      14.675  -2.898   5.676  1.00 93.19           C  
ATOM   2241  CD  LYS A 288      15.325  -4.267   5.451  1.00 93.19           C  
ATOM   2242  CE  LYS A 288      14.984  -5.180   6.632  1.00 93.19           C  
ATOM   2243  NZ  LYS A 288      15.648  -6.502   6.519  1.00 93.19           N  
ATOM   2244  N   GLY A 289      13.942   1.167   3.055  1.00 91.54           N  
ATOM   2245  CA  GLY A 289      14.164   2.086   1.935  1.00 91.54           C  
ATOM   2246  C   GLY A 289      14.405   1.376   0.601  1.00 91.54           C  
ATOM   2247  O   GLY A 289      15.082   1.922  -0.274  1.00 91.54           O  
ATOM   2248  N   ARG A 290      13.937   0.128   0.453  1.00 95.49           N  
ATOM   2249  CA  ARG A 290      14.068  -0.642  -0.791  1.00 95.49           C  
ATOM   2250  C   ARG A 290      12.851  -0.425  -1.673  1.00 95.49           C  
ATOM   2251  CB  ARG A 290      14.269  -2.136  -0.520  1.00 95.49           C  
ATOM   2252  O   ARG A 290      11.713  -0.524  -1.214  1.00 95.49           O  
ATOM   2253  CG  ARG A 290      15.511  -2.414   0.341  1.00 95.49           C  
ATOM   2254  CD  ARG A 290      15.678  -3.909   0.616  1.00 95.49           C  
ATOM   2255  NE  ARG A 290      14.547  -4.429   1.404  1.00 95.49           N  
ATOM   2256  NH1 ARG A 290      15.172  -6.627   1.451  1.00 95.49           N  
ATOM   2257  NH2 ARG A 290      13.215  -5.973   2.349  1.00 95.49           N  
ATOM   2258  CZ  ARG A 290      14.320  -5.679   1.731  1.00 95.49           C  
ATOM   2259  N   LEU A 291      13.098  -0.195  -2.960  1.00 96.57           N  
ATOM   2260  CA  LEU A 291      12.049   0.038  -3.947  1.00 96.57           C  
ATOM   2261  C   LEU A 291      11.188  -1.219  -4.146  1.00 96.57           C  
ATOM   2262  CB  LEU A 291      12.704   0.503  -5.256  1.00 96.57           C  
ATOM   2263  O   LEU A 291      11.659  -2.246  -4.631  1.00 96.57           O  
ATOM   2264  CG  LEU A 291      11.691   0.840  -6.363  1.00 96.57           C  
ATOM   2265  CD1 LEU A 291      10.871   2.090  -6.054  1.00 96.57           C  
ATOM   2266  CD2 LEU A 291      12.448   1.079  -7.665  1.00 96.57           C  
ATOM   2267  N   CYS A 292       9.908  -1.104  -3.816  1.00 95.00           N  
ATOM   2268  CA  CYS A 292       8.901  -2.156  -3.923  1.00 95.00           C  
ATOM   2269  C   CYS A 292       7.969  -1.980  -5.125  1.00 95.00           C  
ATOM   2270  CB  CYS A 292       8.083  -2.160  -2.629  1.00 95.00           C  
ATOM   2271  O   CYS A 292       7.365  -2.954  -5.568  1.00 95.00           O  
ATOM   2272  SG  CYS A 292       9.110  -2.740  -1.256  1.00 95.00           S  
ATOM   2273  N   GLY A 293       7.826  -0.762  -5.652  1.00 95.72           N  
ATOM   2274  CA  GLY A 293       6.895  -0.494  -6.744  1.00 95.72           C  
ATOM   2275  C   GLY A 293       6.897   0.958  -7.201  1.00 95.72           C  
ATOM   2276  O   GLY A 293       7.548   1.821  -6.616  1.00 95.72           O  
ATOM   2277  N   VAL A 294       6.150   1.223  -8.269  1.00 95.76           N  
ATOM   2278  CA  VAL A 294       5.934   2.569  -8.810  1.00 95.76           C  
ATOM   2279  C   VAL A 294       4.440   2.754  -9.014  1.00 95.76           C  
ATOM   2280  CB  VAL A 294       6.692   2.791 -10.134  1.00 95.76           C  
ATOM   2281  O   VAL A 294       3.807   1.925  -9.663  1.00 95.76           O  
ATOM   2282  CG1 VAL A 294       6.582   4.254 -10.590  1.00 95.76           C  
ATOM   2283  CG2 VAL A 294       8.180   2.432 -10.012  1.00 95.76           C  
ATOM   2284  N   ILE A 295       3.895   3.842  -8.479  1.00 96.22           N  
ATOM   2285  CA  ILE A 295       2.489   4.214  -8.625  1.00 96.22           C  
ATOM   2286  C   ILE A 295       2.414   5.405  -9.565  1.00 96.22           C  
ATOM   2287  CB  ILE A 295       1.856   4.532  -7.257  1.00 96.22           C  
ATOM   2288  O   ILE A 295       3.019   6.448  -9.317  1.00 96.22           O  
ATOM   2289  CG1 ILE A 295       1.902   3.290  -6.347  1.00 96.22           C  
ATOM   2290  CG2 ILE A 295       0.404   5.011  -7.431  1.00 96.22           C  
ATOM   2291  CD1 ILE A 295       1.500   3.606  -4.907  1.00 96.22           C  
ATOM   2292  N   THR A 296       1.666   5.263 -10.651  1.00 94.55           N  
ATOM   2293  CA  THR A 296       1.399   6.344 -11.602  1.00 94.55           C  
ATOM   2294  C   THR A 296      -0.038   6.835 -11.479  1.00 94.55           C  
ATOM   2295  CB  THR A 296       1.697   5.904 -13.041  1.00 94.55           C  
ATOM   2296  O   THR A 296      -0.891   6.180 -10.882  1.00 94.55           O  
ATOM   2297  CG2 THR A 296       3.097   5.316 -13.213  1.00 94.55           C  
ATOM   2298  OG1 THR A 296       0.749   4.971 -13.500  1.00 94.55           O  
ATOM   2299  N   ARG A 297      -0.348   7.974 -12.113  1.00 91.78           N  
ATOM   2300  CA  ARG A 297      -1.738   8.453 -12.215  1.00 91.78           C  
ATOM   2301  C   ARG A 297      -2.691   7.390 -12.766  1.00 91.78           C  
ATOM   2302  CB  ARG A 297      -1.817   9.715 -13.082  1.00 91.78           C  
ATOM   2303  O   ARG A 297      -3.807   7.294 -12.283  1.00 91.78           O  
ATOM   2304  CG  ARG A 297      -1.261  10.940 -12.349  1.00 91.78           C  
ATOM   2305  CD  ARG A 297      -1.473  12.200 -13.188  1.00 91.78           C  
ATOM   2306  NE  ARG A 297      -0.982  13.414 -12.501  1.00 91.78           N  
ATOM   2307  NH1 ARG A 297      -2.038  14.929 -13.864  1.00 91.78           N  
ATOM   2308  NH2 ARG A 297      -0.848  15.670 -12.141  1.00 91.78           N  
ATOM   2309  CZ  ARG A 297      -1.287  14.658 -12.831  1.00 91.78           C  
ATOM   2310  N   THR A 298      -2.256   6.589 -13.737  1.00 91.53           N  
ATOM   2311  CA  THR A 298      -3.091   5.542 -14.342  1.00 91.53           C  
ATOM   2312  C   THR A 298      -3.426   4.431 -13.352  1.00 91.53           C  
ATOM   2313  CB  THR A 298      -2.388   4.932 -15.561  1.00 91.53           C  
ATOM   2314  O   THR A 298      -4.533   3.903 -13.386  1.00 91.53           O  
ATOM   2315  CG2 THR A 298      -3.299   4.012 -16.375  1.00 91.53           C  
ATOM   2316  OG1 THR A 298      -1.965   5.955 -16.439  1.00 91.53           O  
ATOM   2317  N   ASP A 299      -2.500   4.089 -12.454  1.00 92.37           N  
ATOM   2318  CA  ASP A 299      -2.747   3.074 -11.425  1.00 92.37           C  
ATOM   2319  C   ASP A 299      -3.793   3.564 -10.411  1.00 92.37           C  
ATOM   2320  CB  ASP A 299      -1.426   2.674 -10.748  1.00 92.37           C  
ATOM   2321  O   ASP A 299      -4.646   2.789  -9.993  1.00 92.37           O  
ATOM   2322  CG  ASP A 299      -0.384   2.194 -11.766  1.00 92.37           C  
ATOM   2323  OD1 ASP A 299      -0.646   1.194 -12.481  1.00 92.37           O  
ATOM   2324  OD2 ASP A 299       0.649   2.896 -11.897  1.00 92.37           O  
ATOM   2325  N   LEU A 300      -3.789   4.868 -10.106  1.00 92.68           N  
ATOM   2326  CA  LEU A 300      -4.719   5.524  -9.177  1.00 92.68           C  
ATOM   2327  C   LEU A 300      -6.110   5.831  -9.760  1.00 92.68           C  
ATOM   2328  CB  LEU A 300      -4.072   6.823  -8.675  1.00 92.68           C  
ATOM   2329  O   LEU A 300      -6.985   6.280  -9.020  1.00 92.68           O  
ATOM   2330  CG  LEU A 300      -2.791   6.620  -7.853  1.00 92.68           C  
ATOM   2331  CD1 LEU A 300      -2.194   7.992  -7.571  1.00 92.68           C  
ATOM   2332  CD2 LEU A 300      -3.065   5.912  -6.525  1.00 92.68           C  
ATOM   2333  N   LEU A 301      -6.319   5.621 -11.065  1.00 89.47           N  
ATOM   2334  CA  LEU A 301      -7.646   5.712 -11.693  1.00 89.47           C  
ATOM   2335  C   LEU A 301      -8.497   4.459 -11.453  1.00 89.47           C  
ATOM   2336  CB  LEU A 301      -7.507   5.946 -13.209  1.00 89.47           C  
ATOM   2337  O   LEU A 301      -9.701   4.489 -11.693  1.00 89.47           O  
ATOM   2338  CG  LEU A 301      -7.014   7.341 -13.620  1.00 89.47           C  
ATOM   2339  CD1 LEU A 301      -6.831   7.385 -15.139  1.00 89.47           C  
ATOM   2340  CD2 LEU A 301      -7.983   8.455 -13.221  1.00 89.47           C  
ATOM   2341  N   LYS A 302      -7.881   3.354 -11.024  1.00 87.88           N  
ATOM   2342  CA  LYS A 302      -8.603   2.129 -10.683  1.00 87.88           C  
ATOM   2343  C   LYS A 302      -9.402   2.359  -9.398  1.00 87.88           C  
ATOM   2344  CB  LYS A 302      -7.612   0.970 -10.520  1.00 87.88           C  
ATOM   2345  O   LYS A 302      -8.862   2.904  -8.437  1.00 87.88           O  
ATOM   2346  CG  LYS A 302      -6.833   0.652 -11.809  1.00 87.88           C  
ATOM   2347  CD  LYS A 302      -5.840  -0.475 -11.515  1.00 87.88           C  
ATOM   2348  CE  LYS A 302      -5.019  -0.861 -12.746  1.00 87.88           C  
ATOM   2349  NZ  LYS A 302      -4.066  -1.944 -12.389  1.00 87.88           N  
ATOM   2350  N   ASP A 303     -10.662   1.925  -9.381  1.00 87.65           N  
ATOM   2351  CA  ASP A 303     -11.441   1.867  -8.142  1.00 87.65           C  
ATOM   2352  C   ASP A 303     -10.908   0.698  -7.309  1.00 87.65           C  
ATOM   2353  CB  ASP A 303     -12.955   1.764  -8.424  1.00 87.65           C  
ATOM   2354  O   ASP A 303     -11.061  -0.467  -7.679  1.00 87.65           O  
ATOM   2355  CG  ASP A 303     -13.818   2.008  -7.169  1.00 87.65           C  
ATOM   2356  OD1 ASP A 303     -13.264   2.372  -6.112  1.00 87.65           O  
ATOM   2357  OD2 ASP A 303     -15.063   1.904  -7.239  1.00 87.65           O  
ATOM   2358  N   VAL A 304     -10.182   1.028  -6.245  1.00 91.33           N  
ATOM   2359  CA  VAL A 304      -9.588   0.062  -5.325  1.00 91.33           C  
ATOM   2360  C   VAL A 304     -10.196   0.306  -3.967  1.00 91.33           C  
ATOM   2361  CB  VAL A 304      -8.052   0.147  -5.300  1.00 91.33           C  
ATOM   2362  O   VAL A 304     -10.093   1.404  -3.427  1.00 91.33           O  
ATOM   2363  CG1 VAL A 304      -7.443  -0.818  -4.275  1.00 91.33           C  
ATOM   2364  CG2 VAL A 304      -7.528  -0.203  -6.702  1.00 91.33           C  
ATOM   2365  N   ARG A 305     -10.835  -0.732  -3.435  1.00 92.61           N  
ATOM   2366  CA  ARG A 305     -11.520  -0.711  -2.149  1.00 92.61           C  
ATOM   2367  C   ARG A 305     -11.118  -1.936  -1.357  1.00 92.61           C  
ATOM   2368  CB  ARG A 305     -13.039  -0.685  -2.350  1.00 92.61           C  
ATOM   2369  O   ARG A 305     -10.969  -3.021  -1.925  1.00 92.61           O  
ATOM   2370  CG  ARG A 305     -13.485   0.502  -3.207  1.00 92.61           C  
ATOM   2371  CD  ARG A 305     -15.004   0.596  -3.193  1.00 92.61           C  
ATOM   2372  NE  ARG A 305     -15.453   1.588  -4.173  1.00 92.61           N  
ATOM   2373  NH1 ARG A 305     -17.445   2.130  -3.174  1.00 92.61           N  
ATOM   2374  NH2 ARG A 305     -16.887   2.963  -5.195  1.00 92.61           N  
ATOM   2375  CZ  ARG A 305     -16.598   2.226  -4.166  1.00 92.61           C  
ATOM   2376  N   LYS A 306     -10.990  -1.779  -0.041  1.00 93.94           N  
ATOM   2377  CA  LYS A 306     -10.907  -2.933   0.852  1.00 93.94           C  
ATOM   2378  C   LYS A 306     -12.241  -3.659   0.822  1.00 93.94           C  
ATOM   2379  CB  LYS A 306     -10.546  -2.507   2.279  1.00 93.94           C  
ATOM   2380  O   LYS A 306     -13.290  -3.032   0.942  1.00 93.94           O  
ATOM   2381  CG  LYS A 306      -9.107  -1.983   2.346  1.00 93.94           C  
ATOM   2382  CD  LYS A 306      -8.686  -1.748   3.800  1.00 93.94           C  
ATOM   2383  CE  LYS A 306      -7.319  -1.064   3.893  1.00 93.94           C  
ATOM   2384  NZ  LYS A 306      -6.207  -1.915   3.414  1.00 93.94           N  
ATOM   2385  N   LYS A 307     -12.200  -4.977   0.671  1.00 95.13           N  
ATOM   2386  CA  LYS A 307     -13.399  -5.810   0.743  1.00 95.13           C  
ATOM   2387  C   LYS A 307     -13.649  -6.197   2.182  1.00 95.13           C  
ATOM   2388  CB  LYS A 307     -13.269  -7.032  -0.158  1.00 95.13           C  
ATOM   2389  O   LYS A 307     -12.749  -6.736   2.830  1.00 95.13           O  
ATOM   2390  CG  LYS A 307     -13.120  -6.576  -1.608  1.00 95.13           C  
ATOM   2391  CD  LYS A 307     -13.312  -7.737  -2.571  1.00 95.13           C  
ATOM   2392  CE  LYS A 307     -13.160  -7.155  -3.972  1.00 95.13           C  
ATOM   2393  NZ  LYS A 307     -13.805  -8.013  -4.978  1.00 95.13           N  
ATOM   2394  N   VAL A 308     -14.853  -5.929   2.668  1.00 96.90           N  
ATOM   2395  CA  VAL A 308     -15.187  -6.103   4.079  1.00 96.90           C  
ATOM   2396  C   VAL A 308     -16.477  -6.880   4.269  1.00 96.90           C  
ATOM   2397  CB  VAL A 308     -15.200  -4.772   4.855  1.00 96.90           C  
ATOM   2398  O   VAL A 308     -17.409  -6.802   3.470  1.00 96.90           O  
ATOM   2399  CG1 VAL A 308     -13.850  -4.058   4.745  1.00 96.90           C  
ATOM   2400  CG2 VAL A 308     -16.295  -3.808   4.394  1.00 96.90           C  
ATOM   2401  N   ILE A 309     -16.515  -7.633   5.357  1.00 98.00           N  
ATOM   2402  CA  ILE A 309     -17.715  -8.228   5.921  1.00 98.00           C  
ATOM   2403  C   ILE A 309     -17.887  -7.623   7.303  1.00 98.00           C  
ATOM   2404  CB  ILE A 309     -17.596  -9.759   5.967  1.00 98.00           C  
ATOM   2405  O   ILE A 309     -16.963  -7.687   8.118  1.00 98.00           O  
ATOM   2406  CG1 ILE A 309     -17.603 -10.300   4.520  1.00 98.00           C  
ATOM   2407  CG2 ILE A 309     -18.715 -10.337   6.849  1.00 98.00           C  
ATOM   2408  CD1 ILE A 309     -17.417 -11.812   4.387  1.00 98.00           C  
ATOM   2409  N   LEU A 310     -19.058  -7.046   7.545  1.00 97.66           N  
ATOM   2410  CA  LEU A 310     -19.398  -6.459   8.829  1.00 97.66           C  
ATOM   2411  C   LEU A 310     -20.089  -7.514   9.687  1.00 97.66           C  
ATOM   2412  CB  LEU A 310     -20.247  -5.194   8.636  1.00 97.66           C  
ATOM   2413  O   LEU A 310     -21.016  -8.186   9.231  1.00 97.66           O  
ATOM   2414  CG  LEU A 310     -19.630  -4.147   7.688  1.00 97.66           C  
ATOM   2415  CD1 LEU A 310     -20.515  -2.904   7.655  1.00 97.66           C  
ATOM   2416  CD2 LEU A 310     -18.211  -3.722   8.081  1.00 97.66           C  
ATOM   2417  N   VAL A 311     -19.627  -7.668  10.919  1.00 98.22           N  
ATOM   2418  CA  VAL A 311     -20.285  -8.505  11.923  1.00 98.22           C  
ATOM   2419  C   VAL A 311     -20.715  -7.646  13.100  1.00 98.22           C  
ATOM   2420  CB  VAL A 311     -19.431  -9.710  12.353  1.00 98.22           C  
ATOM   2421  O   VAL A 311     -20.035  -6.679  13.436  1.00 98.22           O  
ATOM   2422  CG1 VAL A 311     -19.177 -10.656  11.170  1.00 98.22           C  
ATOM   2423  CG2 VAL A 311     -18.078  -9.316  12.950  1.00 98.22           C  
ATOM   2424  N   ASP A 312     -21.833  -7.985  13.728  1.00 96.25           N  
ATOM   2425  CA  ASP A 312     -22.265  -7.391  14.996  1.00 96.25           C  
ATOM   2426  C   ASP A 312     -22.628  -5.894  14.950  1.00 96.25           C  
ATOM   2427  CB  ASP A 312     -21.209  -7.750  16.054  1.00 96.25           C  
ATOM   2428  O   ASP A 312     -22.780  -5.229  15.970  1.00 96.25           O  
ATOM   2429  CG  ASP A 312     -21.760  -7.613  17.454  1.00 96.25           C  
ATOM   2430  OD1 ASP A 312     -22.865  -8.171  17.634  1.00 96.25           O  
ATOM   2431  OD2 ASP A 312     -21.035  -7.003  18.266  1.00 96.25           O  
ATOM   2432  N   HIS A 313     -22.760  -5.330  13.748  1.00 94.20           N  
ATOM   2433  CA  HIS A 313     -23.276  -3.981  13.552  1.00 94.20           C  
ATOM   2434  C   HIS A 313     -23.767  -3.766  12.119  1.00 94.20           C  
ATOM   2435  CB  HIS A 313     -22.211  -2.926  13.906  1.00 94.20           C  
ATOM   2436  O   HIS A 313     -23.272  -4.359  11.157  1.00 94.20           O  
ATOM   2437  CG  HIS A 313     -21.011  -2.928  12.993  1.00 94.20           C  
ATOM   2438  CD2 HIS A 313     -20.679  -1.969  12.077  1.00 94.20           C  
ATOM   2439  ND1 HIS A 313     -20.072  -3.924  12.892  1.00 94.20           N  
ATOM   2440  CE1 HIS A 313     -19.194  -3.577  11.939  1.00 94.20           C  
ATOM   2441  NE2 HIS A 313     -19.519  -2.385  11.413  1.00 94.20           N  
ATOM   2442  N   ASN A 314     -24.707  -2.833  11.976  1.00 93.40           N  
ATOM   2443  CA  ASN A 314     -25.187  -2.326  10.690  1.00 93.40           C  
ATOM   2444  C   ASN A 314     -25.441  -0.798  10.710  1.00 93.40           C  
ATOM   2445  CB  ASN A 314     -26.402  -3.161  10.247  1.00 93.40           C  
ATOM   2446  O   ASN A 314     -26.119  -0.259   9.835  1.00 93.40           O  
ATOM   2447  CG  ASN A 314     -27.665  -2.813  11.005  1.00 93.40           C  
ATOM   2448  ND2 ASN A 314     -27.893  -3.371  12.163  1.00 93.40           N  
ATOM   2449  OD1 ASN A 314     -28.473  -2.020  10.553  1.00 93.40           O  
ATOM   2450  N   GLU A 315     -24.901  -0.093  11.713  1.00 90.18           N  
ATOM   2451  CA  GLU A 315     -24.935   1.371  11.860  1.00 90.18           C  
ATOM   2452  C   GLU A 315     -23.578   1.983  11.469  1.00 90.18           C  
ATOM   2453  CB  GLU A 315     -25.312   1.773  13.315  1.00 90.18           C  
ATOM   2454  O   GLU A 315     -22.534   1.541  11.947  1.00 90.18           O  
ATOM   2455  CG  GLU A 315     -26.815   1.605  13.597  1.00 90.18           C  
ATOM   2456  CD  GLU A 315     -27.401   2.103  14.950  1.00 90.18           C  
ATOM   2457  OE1 GLU A 315     -28.515   1.668  15.374  1.00 90.18           O  
ATOM   2458  OE2 GLU A 315     -26.839   3.045  15.551  1.00 90.18           O  
ATOM   2459  N   ILE A 316     -23.574   3.052  10.659  1.00 89.35           N  
ATOM   2460  CA  ILE A 316     -22.331   3.746  10.256  1.00 89.35           C  
ATOM   2461  C   ILE A 316     -21.571   4.344  11.450  1.00 89.35           C  
ATOM   2462  CB  ILE A 316     -22.628   4.822   9.185  1.00 89.35           C  
ATOM   2463  O   ILE A 316     -20.349   4.378  11.456  1.00 89.35           O  
ATOM   2464  CG1 ILE A 316     -21.314   5.308   8.531  1.00 89.35           C  
ATOM   2465  CG2 ILE A 316     -23.446   6.003   9.748  1.00 89.35           C  
ATOM   2466  CD1 ILE A 316     -21.520   6.127   7.250  1.00 89.35           C  
ATOM   2467  N   THR A 317     -22.289   4.774  12.489  1.00 86.82           N  
ATOM   2468  CA  THR A 317     -21.723   5.345  13.724  1.00 86.82           C  
ATOM   2469  C   THR A 317     -20.955   4.323  14.557  1.00 86.82           C  
ATOM   2470  CB  THR A 317     -22.849   5.905  14.604  1.00 86.82           C  
ATOM   2471  O   THR A 317     -20.121   4.704  15.376  1.00 86.82           O  
ATOM   2472  CG2 THR A 317     -23.506   7.135  13.980  1.00 86.82           C  
ATOM   2473  OG1 THR A 317     -23.846   4.916  14.742  1.00 86.82           O  
ATOM   2474  N   GLN A 318     -21.250   3.037  14.366  1.00 86.78           N  
ATOM   2475  CA  GLN A 318     -20.571   1.923  15.017  1.00 86.78           C  
ATOM   2476  C   GLN A 318     -19.510   1.297  14.116  1.00 86.78           C  
ATOM   2477  CB  GLN A 318     -21.605   0.862  15.404  1.00 86.78           C  
ATOM   2478  O   GLN A 318     -18.683   0.539  14.608  1.00 86.78           O  
ATOM   2479  CG  GLN A 318     -22.605   1.364  16.453  1.00 86.78           C  
ATOM   2480  CD  GLN A 318     -23.602   0.275  16.828  1.00 86.78           C  
ATOM   2481  NE2 GLN A 318     -24.060   0.224  18.058  1.00 86.78           N  
ATOM   2482  OE1 GLN A 318     -23.986  -0.564  16.037  1.00 86.78           O  
ATOM   2483  N   ALA A 319     -19.520   1.581  12.818  1.00 92.04           N  
ATOM   2484  CA  ALA A 319     -18.594   0.980  11.880  1.00 92.04           C  
ATOM   2485  C   ALA A 319     -17.169   1.550  12.023  1.00 92.04           C  
ATOM   2486  CB  ALA A 319     -19.153   1.162  10.472  1.00 92.04           C  
ATOM   2487  O   ALA A 319     -16.992   2.695  12.459  1.00 92.04           O  
ATOM   2488  N   PRO A 320     -16.137   0.772  11.648  1.00 93.21           N  
ATOM   2489  CA  PRO A 320     -14.775   1.276  11.530  1.00 93.21           C  
ATOM   2490  C   PRO A 320     -14.683   2.500  10.611  1.00 93.21           C  
ATOM   2491  CB  PRO A 320     -13.955   0.112  10.977  1.00 93.21           C  
ATOM   2492  O   PRO A 320     -15.485   2.687   9.696  1.00 93.21           O  
ATOM   2493  CG  PRO A 320     -14.742  -1.123  11.408  1.00 93.21           C  
ATOM   2494  CD  PRO A 320     -16.187  -0.648  11.326  1.00 93.21           C  
ATOM   2495  N   GLU A 321     -13.671   3.328  10.839  1.00 92.81           N  
ATOM   2496  CA  GLU A 321     -13.436   4.523  10.028  1.00 92.81           C  
ATOM   2497  C   GLU A 321     -13.178   4.168   8.557  1.00 92.81           C  
ATOM   2498  CB  GLU A 321     -12.274   5.281  10.664  1.00 92.81           C  
ATOM   2499  O   GLU A 321     -12.550   3.152   8.271  1.00 92.81           O  
ATOM   2500  CG  GLU A 321     -12.095   6.694  10.098  1.00 92.81           C  
ATOM   2501  CD  GLU A 321     -11.268   7.584  11.037  1.00 92.81           C  
ATOM   2502  OE1 GLU A 321     -10.714   8.585  10.540  1.00 92.81           O  
ATOM   2503  OE2 GLU A 321     -11.298   7.319  12.270  1.00 92.81           O  
ATOM   2504  N   GLY A 322     -13.688   4.970   7.619  1.00 92.81           N  
ATOM   2505  CA  GLY A 322     -13.534   4.728   6.182  1.00 92.81           C  
ATOM   2506  C   GLY A 322     -14.412   3.606   5.612  1.00 92.81           C  
ATOM   2507  O   GLY A 322     -14.198   3.195   4.468  1.00 92.81           O  
ATOM   2508  N   VAL A 323     -15.394   3.089   6.366  1.00 93.71           N  
ATOM   2509  CA  VAL A 323     -16.305   2.019   5.908  1.00 93.71           C  
ATOM   2510  C   VAL A 323     -17.029   2.371   4.602  1.00 93.71           C  
ATOM   2511  CB  VAL A 323     -17.317   1.657   7.016  1.00 93.71           C  
ATOM   2512  O   VAL A 323     -17.262   1.507   3.762  1.00 93.71           O  
ATOM   2513  CG1 VAL A 323     -18.358   2.760   7.265  1.00 93.71           C  
ATOM   2514  CG2 VAL A 323     -18.042   0.347   6.696  1.00 93.71           C  
ATOM   2515  N   GLU A 324     -17.332   3.648   4.379  1.00 91.78           N  
ATOM   2516  CA  GLU A 324     -17.981   4.165   3.175  1.00 91.78           C  
ATOM   2517  C   GLU A 324     -17.090   4.101   1.924  1.00 91.78           C  
ATOM   2518  CB  GLU A 324     -18.486   5.597   3.437  1.00 91.78           C  
ATOM   2519  O   GLU A 324     -17.595   4.083   0.797  1.00 91.78           O  
ATOM   2520  CG  GLU A 324     -17.419   6.704   3.573  1.00 91.78           C  
ATOM   2521  CD  GLU A 324     -16.572   6.682   4.859  1.00 91.78           C  
ATOM   2522  OE1 GLU A 324     -15.566   7.420   4.871  1.00 91.78           O  
ATOM   2523  OE2 GLU A 324     -16.901   5.926   5.801  1.00 91.78           O  
ATOM   2524  N   LYS A 325     -15.765   4.039   2.112  1.00 92.04           N  
ATOM   2525  CA  LYS A 325     -14.773   3.854   1.041  1.00 92.04           C  
ATOM   2526  C   LYS A 325     -14.439   2.375   0.810  1.00 92.04           C  
ATOM   2527  CB  LYS A 325     -13.512   4.694   1.328  1.00 92.04           C  
ATOM   2528  O   LYS A 325     -13.758   2.047  -0.164  1.00 92.04           O  
ATOM   2529  CG  LYS A 325     -13.807   6.198   1.498  1.00 92.04           C  
ATOM   2530  CD  LYS A 325     -12.522   7.044   1.542  1.00 92.04           C  
ATOM   2531  CE  LYS A 325     -12.799   8.469   2.043  1.00 92.04           C  
ATOM   2532  NZ  LYS A 325     -11.560   9.190   2.442  1.00 92.04           N  
ATOM   2533  N   ALA A 326     -14.935   1.478   1.661  1.00 93.88           N  
ATOM   2534  CA  ALA A 326     -14.802   0.038   1.501  1.00 93.88           C  
ATOM   2535  C   ALA A 326     -15.890  -0.542   0.577  1.00 93.88           C  
ATOM   2536  CB  ALA A 326     -14.790  -0.611   2.888  1.00 93.88           C  
ATOM   2537  O   ALA A 326     -16.918   0.073   0.287  1.00 93.88           O  
ATOM   2538  N   GLU A 327     -15.656  -1.757   0.089  1.00 94.80           N  
ATOM   2539  CA  GLU A 327     -16.672  -2.580  -0.560  1.00 94.80           C  
ATOM   2540  C   GLU A 327     -17.225  -3.565   0.472  1.00 94.80           C  
ATOM   2541  CB  GLU A 327     -16.083  -3.281  -1.794  1.00 94.80           C  
ATOM   2542  O   GLU A 327     -16.590  -4.571   0.800  1.00 94.80           O  
ATOM   2543  CG  GLU A 327     -17.167  -4.044  -2.576  1.00 94.80           C  
ATOM   2544  CD  GLU A 327     -16.631  -4.831  -3.787  1.00 94.80           C  
ATOM   2545  OE1 GLU A 327     -17.469  -5.339  -4.566  1.00 94.80           O  
ATOM   2546  OE2 GLU A 327     -15.396  -4.970  -3.944  1.00 94.80           O  
ATOM   2547  N   ILE A 328     -18.409  -3.263   0.999  1.00 95.74           N  
ATOM   2548  CA  ILE A 328     -19.116  -4.156   1.916  1.00 95.74           C  
ATOM   2549  C   ILE A 328     -19.718  -5.293   1.094  1.00 95.74           C  
ATOM   2550  CB  ILE A 328     -20.175  -3.394   2.735  1.00 95.74           C  
ATOM   2551  O   ILE A 328     -20.479  -5.047   0.163  1.00 95.74           O  
ATOM   2552  CG1 ILE A 328     -19.518  -2.236   3.525  1.00 95.74           C  
ATOM   2553  CG2 ILE A 328     -20.900  -4.360   3.693  1.00 95.74           C  
ATOM   2554  CD1 ILE A 328     -20.546  -1.241   4.048  1.00 95.74           C  
ATOM   2555  N   LEU A 329     -19.359  -6.529   1.428  1.00 96.06           N  
ATOM   2556  CA  LEU A 329     -19.847  -7.733   0.755  1.00 96.06           C  
ATOM   2557  C   LEU A 329     -21.016  -8.364   1.510  1.00 96.06           C  
ATOM   2558  CB  LEU A 329     -18.698  -8.748   0.636  1.00 96.06           C  
ATOM   2559  O   LEU A 329     -21.992  -8.808   0.902  1.00 96.06           O  
ATOM   2560  CG  LEU A 329     -17.465  -8.281  -0.157  1.00 96.06           C  
ATOM   2561  CD1 LEU A 329     -16.478  -9.450  -0.222  1.00 96.06           C  
ATOM   2562  CD2 LEU A 329     -17.808  -7.867  -1.588  1.00 96.06           C  
ATOM   2563  N   GLU A 330     -20.891  -8.421   2.836  1.00 97.67           N  
ATOM   2564  CA  GLU A 330     -21.846  -9.086   3.714  1.00 97.67           C  
ATOM   2565  C   GLU A 330     -21.984  -8.333   5.042  1.00 97.67           C  
ATOM   2566  CB  GLU A 330     -21.463 -10.559   3.973  1.00 97.67           C  
ATOM   2567  O   GLU A 330     -21.033  -7.695   5.502  1.00 97.67           O  
ATOM   2568  CG  GLU A 330     -21.011 -11.359   2.734  1.00 97.67           C  
ATOM   2569  CD  GLU A 330     -20.736 -12.842   3.012  1.00 97.67           C  
ATOM   2570  OE1 GLU A 330     -20.271 -13.544   2.083  1.00 97.67           O  
ATOM   2571  OE2 GLU A 330     -20.905 -13.314   4.156  1.00 97.67           O  
ATOM   2572  N   ILE A 331     -23.162  -8.431   5.656  1.00 97.13           N  
ATOM   2573  CA  ILE A 331     -23.452  -7.912   6.994  1.00 97.13           C  
ATOM   2574  C   ILE A 331     -24.189  -9.000   7.779  1.00 97.13           C  
ATOM   2575  CB  ILE A 331     -24.275  -6.609   6.936  1.00 97.13           C  
ATOM   2576  O   ILE A 331     -25.259  -9.447   7.353  1.00 97.13           O  
ATOM   2577  CG1 ILE A 331     -23.605  -5.539   6.041  1.00 97.13           C  
ATOM   2578  CG2 ILE A 331     -24.520  -6.082   8.363  1.00 97.13           C  
ATOM   2579  CD1 ILE A 331     -24.389  -4.229   5.893  1.00 97.13           C  
ATOM   2580  N   ILE A 332     -23.615  -9.416   8.908  1.00 98.13           N  
ATOM   2581  CA  ILE A 332     -24.184 -10.405   9.830  1.00 98.13           C  
ATOM   2582  C   ILE A 332     -24.402  -9.729  11.176  1.00 98.13           C  
ATOM   2583  CB  ILE A 332     -23.265 -11.636   9.994  1.00 98.13           C  
ATOM   2584  O   ILE A 332     -23.441  -9.301  11.804  1.00 98.13           O  
ATOM   2585  CG1 ILE A 332     -22.717 -12.201   8.666  1.00 98.13           C  
ATOM   2586  CG2 ILE A 332     -24.004 -12.731  10.784  1.00 98.13           C  
ATOM   2587  CD1 ILE A 332     -23.769 -12.645   7.643  1.00 98.13           C  
ATOM   2588  N   ASP A 333     -25.643  -9.614  11.626  1.00 96.88           N  
ATOM   2589  CA  ASP A 333     -25.942  -8.842  12.833  1.00 96.88           C  
ATOM   2590  C   ASP A 333     -27.187  -9.379  13.551  1.00 96.88           C  
ATOM   2591  CB  ASP A 333     -26.079  -7.363  12.416  1.00 96.88           C  
ATOM   2592  O   ASP A 333     -27.978 -10.132  12.987  1.00 96.88           O  
ATOM   2593  CG  ASP A 333     -26.024  -6.362  13.570  1.00 96.88           C  
ATOM   2594  OD1 ASP A 333     -25.841  -6.763  14.736  1.00 96.88           O  
ATOM   2595  OD2 ASP A 333     -26.247  -5.169  13.287  1.00 96.88           O  
ATOM   2596  N   HIS A 334     -27.385  -8.969  14.794  1.00 95.20           N  
ATOM   2597  CA  HIS A 334     -28.568  -9.258  15.603  1.00 95.20           C  
ATOM   2598  C   HIS A 334     -29.243  -7.994  16.160  1.00 95.20           C  
ATOM   2599  CB  HIS A 334     -28.177 -10.252  16.698  1.00 95.20           C  
ATOM   2600  O   HIS A 334     -30.326  -8.055  16.752  1.00 95.20           O  
ATOM   2601  CG  HIS A 334     -27.360  -9.646  17.807  1.00 95.20           C  
ATOM   2602  CD2 HIS A 334     -26.186  -8.950  17.700  1.00 95.20           C  
ATOM   2603  ND1 HIS A 334     -27.680  -9.693  19.143  1.00 95.20           N  
ATOM   2604  CE1 HIS A 334     -26.709  -9.071  19.831  1.00 95.20           C  
ATOM   2605  NE2 HIS A 334     -25.806  -8.590  18.983  1.00 95.20           N  
ATOM   2606  N   HIS A 335     -28.641  -6.824  15.934  1.00 91.19           N  
ATOM   2607  CA  HIS A 335     -29.190  -5.538  16.329  1.00 91.19           C  
ATOM   2608  C   HIS A 335     -30.337  -5.076  15.421  1.00 91.19           C  
ATOM   2609  CB  HIS A 335     -28.055  -4.509  16.372  1.00 91.19           C  
ATOM   2610  O   HIS A 335     -30.621  -5.629  14.357  1.00 91.19           O  
ATOM   2611  CG  HIS A 335     -27.037  -4.832  17.428  1.00 91.19           C  
ATOM   2612  CD2 HIS A 335     -27.139  -4.533  18.756  1.00 91.19           C  
ATOM   2613  ND1 HIS A 335     -25.854  -5.512  17.258  1.00 91.19           N  
ATOM   2614  CE1 HIS A 335     -25.259  -5.624  18.461  1.00 91.19           C  
ATOM   2615  NE2 HIS A 335     -26.009  -5.009  19.404  1.00 91.19           N  
ATOM   2616  N   ARG A 336     -31.005  -3.996  15.842  1.00 88.39           N  
ATOM   2617  CA  ARG A 336     -31.977  -3.284  15.002  1.00 88.39           C  
ATOM   2618  C   ARG A 336     -31.318  -2.775  13.715  1.00 88.39           C  
ATOM   2619  CB  ARG A 336     -32.609  -2.125  15.789  1.00 88.39           C  
ATOM   2620  O   ARG A 336     -30.126  -2.484  13.697  1.00 88.39           O  
ATOM   2621  CG  ARG A 336     -31.586  -1.009  16.053  1.00 88.39           C  
ATOM   2622  CD  ARG A 336     -32.182   0.153  16.828  1.00 88.39           C  
ATOM   2623  NE  ARG A 336     -31.164   1.204  16.934  1.00 88.39           N  
ATOM   2624  NH1 ARG A 336     -32.384   2.758  18.093  1.00 88.39           N  
ATOM   2625  NH2 ARG A 336     -30.277   3.196  17.378  1.00 88.39           N  
ATOM   2626  CZ  ARG A 336     -31.286   2.385  17.482  1.00 88.39           C  
ATOM   2627  N   LEU A 337     -32.125  -2.544  12.686  1.00 87.21           N  
ATOM   2628  CA  LEU A 337     -31.663  -1.853  11.485  1.00 87.21           C  
ATOM   2629  C   LEU A 337     -31.310  -0.396  11.799  1.00 87.21           C  
ATOM   2630  CB  LEU A 337     -32.725  -1.926  10.381  1.00 87.21           C  
ATOM   2631  O   LEU A 337     -32.101   0.312  12.427  1.00 87.21           O  
ATOM   2632  CG  LEU A 337     -33.096  -3.353   9.947  1.00 87.21           C  
ATOM   2633  CD1 LEU A 337     -34.169  -3.276   8.862  1.00 87.21           C  
ATOM   2634  CD2 LEU A 337     -31.900  -4.128   9.401  1.00 87.21           C  
ATOM   2635  N   GLY A 338     -30.151   0.053  11.331  1.00 76.74           N  
ATOM   2636  CA  GLY A 338     -29.598   1.353  11.682  1.00 76.74           C  
ATOM   2637  C   GLY A 338     -28.968   2.139  10.526  1.00 76.74           C  
ATOM   2638  O   GLY A 338     -28.336   3.171  10.736  1.00 76.74           O  
ATOM   2639  N   GLY A 339     -29.255   1.729   9.289  1.00 78.95           N  
ATOM   2640  CA  GLY A 339     -29.223   2.634   8.138  1.00 78.95           C  
ATOM   2641  C   GLY A 339     -27.884   2.758   7.417  1.00 78.95           C  
ATOM   2642  O   GLY A 339     -27.615   3.804   6.828  1.00 78.95           O  
ATOM   2643  N   LEU A 340     -27.051   1.716   7.415  1.00 83.35           N  
ATOM   2644  CA  LEU A 340     -25.910   1.652   6.505  1.00 83.35           C  
ATOM   2645  C   LEU A 340     -26.393   1.472   5.054  1.00 83.35           C  
ATOM   2646  CB  LEU A 340     -24.939   0.572   7.010  1.00 83.35           C  
ATOM   2647  O   LEU A 340     -27.150   0.553   4.744  1.00 83.35           O  
ATOM   2648  CG  LEU A 340     -23.606   0.554   6.251  1.00 83.35           C  
ATOM   2649  CD1 LEU A 340     -22.467   0.149   7.187  1.00 83.35           C  
ATOM   2650  CD2 LEU A 340     -23.653  -0.406   5.066  1.00 83.35           C  
ATOM   2651  N   SER A 341     -25.956   2.363   4.161  1.00 83.95           N  
ATOM   2652  CA  SER A 341     -26.280   2.309   2.729  1.00 83.95           C  
ATOM   2653  C   SER A 341     -25.087   1.806   1.921  1.00 83.95           C  
ATOM   2654  CB  SER A 341     -26.802   3.660   2.221  1.00 83.95           C  
ATOM   2655  O   SER A 341     -23.950   2.198   2.182  1.00 83.95           O  
ATOM   2656  OG  SER A 341     -25.804   4.662   2.196  1.00 83.95           O  
ATOM   2657  N   THR A 342     -25.341   0.945   0.936  1.00 85.72           N  
ATOM   2658  CA  THR A 342     -24.320   0.374   0.050  1.00 85.72           C  
ATOM   2659  C   THR A 342     -24.627   0.708  -1.408  1.00 85.72           C  
ATOM   2660  CB  THR A 342     -24.192  -1.149   0.233  1.00 85.72           C  
ATOM   2661  O   THR A 342     -25.785   0.842  -1.798  1.00 85.72           O  
ATOM   2662  CG2 THR A 342     -23.852  -1.521   1.673  1.00 85.72           C  
ATOM   2663  OG1 THR A 342     -25.398  -1.796  -0.095  1.00 85.72           O  
ATOM   2664  N   LEU A 343     -23.583   0.835  -2.234  1.00 83.08           N  
ATOM   2665  CA  LEU A 343     -23.746   1.072  -3.677  1.00 83.08           C  
ATOM   2666  C   LEU A 343     -24.235  -0.179  -4.420  1.00 83.08           C  
ATOM   2667  CB  LEU A 343     -22.410   1.544  -4.276  1.00 83.08           C  
ATOM   2668  O   LEU A 343     -25.040  -0.077  -5.341  1.00 83.08           O  
ATOM   2669  CG  LEU A 343     -21.951   2.938  -3.815  1.00 83.08           C  
ATOM   2670  CD1 LEU A 343     -20.559   3.213  -4.384  1.00 83.08           C  
ATOM   2671  CD2 LEU A 343     -22.889   4.048  -4.293  1.00 83.08           C  
ATOM   2672  N   ASN A 344     -23.746  -1.350  -4.011  1.00 88.57           N  
ATOM   2673  CA  ASN A 344     -24.114  -2.645  -4.576  1.00 88.57           C  
ATOM   2674  C   ASN A 344     -24.999  -3.422  -3.586  1.00 88.57           C  
ATOM   2675  CB  ASN A 344     -22.832  -3.422  -4.925  1.00 88.57           C  
ATOM   2676  O   ASN A 344     -24.865  -3.215  -2.375  1.00 88.57           O  
ATOM   2677  CG  ASN A 344     -22.009  -2.762  -6.019  1.00 88.57           C  
ATOM   2678  ND2 ASN A 344     -20.706  -2.921  -5.989  1.00 88.57           N  
ATOM   2679  OD1 ASN A 344     -22.513  -2.113  -6.920  1.00 88.57           O  
ATOM   2680  N   PRO A 345     -25.871  -4.334  -4.058  1.00 92.84           N  
ATOM   2681  CA  PRO A 345     -26.555  -5.284  -3.185  1.00 92.84           C  
ATOM   2682  C   PRO A 345     -25.554  -6.131  -2.392  1.00 92.84           C  
ATOM   2683  CB  PRO A 345     -27.415  -6.157  -4.108  1.00 92.84           C  
ATOM   2684  O   PRO A 345     -24.588  -6.637  -2.963  1.00 92.84           O  
ATOM   2685  CG  PRO A 345     -27.606  -5.288  -5.351  1.00 92.84           C  
ATOM   2686  CD  PRO A 345     -26.288  -4.522  -5.439  1.00 92.84           C  
ATOM   2687  N   VAL A 346     -25.810  -6.312  -1.096  1.00 94.49           N  
ATOM   2688  CA  VAL A 346     -24.965  -7.095  -0.180  1.00 94.49           C  
ATOM   2689  C   VAL A 346     -25.746  -8.260   0.414  1.00 94.49           C  
ATOM   2690  CB  VAL A 346     -24.345  -6.218   0.926  1.00 94.49           C  
ATOM   2691  O   VAL A 346     -26.970  -8.189   0.544  1.00 94.49           O  
ATOM   2692  CG1 VAL A 346     -23.517  -5.097   0.301  1.00 94.49           C  
ATOM   2693  CG2 VAL A 346     -25.368  -5.592   1.882  1.00 94.49           C  
ATOM   2694  N   PHE A 347     -25.053  -9.334   0.797  1.00 96.40           N  
ATOM   2695  CA  PHE A 347     -25.684 -10.375   1.606  1.00 96.40           C  
ATOM   2696  C   PHE A 347     -25.931  -9.821   3.008  1.00 96.40           C  
ATOM   2697  CB  PHE A 347     -24.819 -11.635   1.651  1.00 96.40           C  
ATOM   2698  O   PHE A 347     -24.996  -9.456   3.714  1.00 96.40           O  
ATOM   2699  CG  PHE A 347     -25.391 -12.740   2.521  1.00 96.40           C  
ATOM   2700  CD1 PHE A 347     -24.917 -12.926   3.834  1.00 96.40           C  
ATOM   2701  CD2 PHE A 347     -26.405 -13.579   2.023  1.00 96.40           C  
ATOM   2702  CE1 PHE A 347     -25.441 -13.953   4.636  1.00 96.40           C  
ATOM   2703  CE2 PHE A 347     -26.937 -14.601   2.832  1.00 96.40           C  
ATOM   2704  CZ  PHE A 347     -26.453 -14.789   4.138  1.00 96.40           C  
ATOM   2705  N   PHE A 348     -27.191  -9.748   3.411  1.00 96.09           N  
ATOM   2706  CA  PHE A 348     -27.575  -9.252   4.723  1.00 96.09           C  
ATOM   2707  C   PHE A 348     -28.308 -10.358   5.473  1.00 96.09           C  
ATOM   2708  CB  PHE A 348     -28.415  -7.984   4.545  1.00 96.09           C  
ATOM   2709  O   PHE A 348     -29.372 -10.800   5.033  1.00 96.09           O  
ATOM   2710  CG  PHE A 348     -28.741  -7.304   5.855  1.00 96.09           C  
ATOM   2711  CD1 PHE A 348     -29.904  -7.647   6.564  1.00 96.09           C  
ATOM   2712  CD2 PHE A 348     -27.877  -6.323   6.366  1.00 96.09           C  
ATOM   2713  CE1 PHE A 348     -30.188  -7.013   7.784  1.00 96.09           C  
ATOM   2714  CE2 PHE A 348     -28.127  -5.736   7.617  1.00 96.09           C  
ATOM   2715  CZ  PHE A 348     -29.281  -6.090   8.333  1.00 96.09           C  
ATOM   2716  N   TYR A 349     -27.747 -10.805   6.595  1.00 97.37           N  
ATOM   2717  CA  TYR A 349     -28.400 -11.749   7.493  1.00 97.37           C  
ATOM   2718  C   TYR A 349     -28.543 -11.107   8.865  1.00 97.37           C  
ATOM   2719  CB  TYR A 349     -27.639 -13.077   7.549  1.00 97.37           C  
ATOM   2720  O   TYR A 349     -27.553 -10.841   9.544  1.00 97.37           O  
ATOM   2721  CG  TYR A 349     -28.412 -14.185   8.243  1.00 97.37           C  
ATOM   2722  CD1 TYR A 349     -28.467 -14.238   9.648  1.00 97.37           C  
ATOM   2723  CD2 TYR A 349     -29.095 -15.156   7.483  1.00 97.37           C  
ATOM   2724  CE1 TYR A 349     -29.194 -15.256  10.296  1.00 97.37           C  
ATOM   2725  CE2 TYR A 349     -29.815 -16.184   8.129  1.00 97.37           C  
ATOM   2726  OH  TYR A 349     -30.575 -17.219  10.170  1.00 97.37           O  
ATOM   2727  CZ  TYR A 349     -29.866 -16.238   9.541  1.00 97.37           C  
ATOM   2728  N   ASN A 350     -29.788 -10.878   9.271  1.00 96.37           N  
ATOM   2729  CA  ASN A 350     -30.099 -10.350  10.585  1.00 96.37           C  
ATOM   2730  C   ASN A 350     -31.145 -11.218  11.267  1.00 96.37           C  
ATOM   2731  CB  ASN A 350     -30.499  -8.881  10.463  1.00 96.37           C  
ATOM   2732  O   ASN A 350     -32.159 -11.571  10.661  1.00 96.37           O  
ATOM   2733  CG  ASN A 350     -30.756  -8.201  11.793  1.00 96.37           C  
ATOM   2734  ND2 ASN A 350     -29.802  -7.464  12.307  1.00 96.37           N  
ATOM   2735  OD1 ASN A 350     -31.841  -8.282  12.343  1.00 96.37           O  
ATOM   2736  N   GLU A 351     -30.884 -11.572  12.518  1.00 96.15           N  
ATOM   2737  CA  GLU A 351     -31.799 -12.369  13.321  1.00 96.15           C  
ATOM   2738  C   GLU A 351     -31.872 -11.794  14.736  1.00 96.15           C  
ATOM   2739  CB  GLU A 351     -31.343 -13.835  13.312  1.00 96.15           C  
ATOM   2740  O   GLU A 351     -30.826 -11.510  15.310  1.00 96.15           O  
ATOM   2741  CG  GLU A 351     -32.458 -14.778  13.780  1.00 96.15           C  
ATOM   2742  CD  GLU A 351     -32.068 -16.256  13.680  1.00 96.15           C  
ATOM   2743  OE1 GLU A 351     -32.703 -17.098  14.361  1.00 96.15           O  
ATOM   2744  OE2 GLU A 351     -31.136 -16.620  12.920  1.00 96.15           O  
ATOM   2745  N   PRO A 352     -33.068 -11.634  15.332  1.00 95.13           N  
ATOM   2746  CA  PRO A 352     -33.223 -11.033  16.656  1.00 95.13           C  
ATOM   2747  C   PRO A 352     -32.844 -12.021  17.774  1.00 95.13           C  
ATOM   2748  CB  PRO A 352     -34.684 -10.570  16.693  1.00 95.13           C  
ATOM   2749  O   PRO A 352     -33.692 -12.447  18.559  1.00 95.13           O  
ATOM   2750  CG  PRO A 352     -35.392 -11.630  15.851  1.00 95.13           C  
ATOM   2751  CD  PRO A 352     -34.375 -11.911  14.748  1.00 95.13           C  
ATOM   2752  N   VAL A 353     -31.572 -12.416  17.814  1.00 97.33           N  
ATOM   2753  CA  VAL A 353     -30.957 -13.264  18.845  1.00 97.33           C  
ATOM   2754  C   VAL A 353     -30.130 -12.429  19.821  1.00 97.33           C  
ATOM   2755  CB  VAL A 353     -30.127 -14.405  18.232  1.00 97.33           C  
ATOM   2756  O   VAL A 353     -29.971 -11.222  19.652  1.00 97.33           O  
ATOM   2757  CG1 VAL A 353     -31.021 -15.389  17.477  1.00 97.33           C  
ATOM   2758  CG2 VAL A 353     -29.026 -13.919  17.290  1.00 97.33           C  
ATOM   2759  N   GLY A 354     -29.619 -13.060  20.873  1.00 93.70           N  
ATOM   2760  CA  GLY A 354     -28.843 -12.389  21.905  1.00 93.70           C  
ATOM   2761  C   GLY A 354     -27.404 -12.067  21.512  1.00 93.70           C  
ATOM   2762  O   GLY A 354     -26.819 -11.239  22.188  1.00 93.70           O  
ATOM   2763  N   SER A 355     -26.855 -12.698  20.469  1.00 97.66           N  
ATOM   2764  CA  SER A 355     -25.462 -12.520  20.039  1.00 97.66           C  
ATOM   2765  C   SER A 355     -25.267 -12.875  18.560  1.00 97.66           C  
ATOM   2766  CB  SER A 355     -24.586 -13.410  20.927  1.00 97.66           C  
ATOM   2767  O   SER A 355     -25.829 -13.861  18.066  1.00 97.66           O  
ATOM   2768  OG  SER A 355     -23.294 -13.601  20.408  1.00 97.66           O  
ATOM   2769  N   THR A 356     -24.406 -12.136  17.862  1.00 98.35           N  
ATOM   2770  CA  THR A 356     -23.946 -12.452  16.504  1.00 98.35           C  
ATOM   2771  C   THR A 356     -23.221 -13.804  16.454  1.00 98.35           C  
ATOM   2772  CB  THR A 356     -23.048 -11.323  15.975  1.00 98.35           C  
ATOM   2773  O   THR A 356     -23.411 -14.573  15.503  1.00 98.35           O  
ATOM   2774  CG2 THR A 356     -22.614 -11.576  14.528  1.00 98.35           C  
ATOM   2775  OG1 THR A 356     -23.789 -10.131  15.936  1.00 98.35           O  
ATOM   2776  N   SER A 357     -22.491 -14.190  17.507  1.00 98.63           N  
ATOM   2777  CA  SER A 357     -21.850 -15.510  17.599  1.00 98.63           C  
ATOM   2778  C   SER A 357     -22.852 -16.673  17.527  1.00 98.63           C  
ATOM   2779  CB  SER A 357     -21.026 -15.638  18.882  1.00 98.63           C  
ATOM   2780  O   SER A 357     -22.513 -17.738  17.001  1.00 98.63           O  
ATOM   2781  OG  SER A 357     -19.879 -14.819  18.837  1.00 98.63           O  
ATOM   2782  N   THR A 358     -24.104 -16.482  17.969  1.00 98.65           N  
ATOM   2783  CA  THR A 358     -25.185 -17.472  17.792  1.00 98.65           C  
ATOM   2784  C   THR A 358     -25.494 -17.703  16.312  1.00 98.65           C  
ATOM   2785  CB  THR A 358     -26.468 -17.040  18.525  1.00 98.65           C  
ATOM   2786  O   THR A 358     -25.668 -18.849  15.888  1.00 98.65           O  
ATOM   2787  CG2 THR A 358     -27.646 -17.995  18.318  1.00 98.65           C  
ATOM   2788  OG1 THR A 358     -26.235 -17.024  19.907  1.00 98.65           O  
ATOM   2789  N   ILE A 359     -25.538 -16.631  15.515  1.00 98.64           N  
ATOM   2790  CA  ILE A 359     -25.773 -16.695  14.065  1.00 98.64           C  
ATOM   2791  C   ILE A 359     -24.598 -17.395  13.378  1.00 98.64           C  
ATOM   2792  CB  ILE A 359     -25.992 -15.279  13.479  1.00 98.64           C  
ATOM   2793  O   ILE A 359     -24.792 -18.317  12.583  1.00 98.64           O  
ATOM   2794  CG1 ILE A 359     -27.205 -14.589  14.141  1.00 98.64           C  
ATOM   2795  CG2 ILE A 359     -26.156 -15.375  11.955  1.00 98.64           C  
ATOM   2796  CD1 ILE A 359     -27.423 -13.135  13.710  1.00 98.64           C  
ATOM   2797  N   VAL A 360     -23.368 -17.007  13.725  1.00 98.60           N  
ATOM   2798  CA  VAL A 360     -22.156 -17.600  13.148  1.00 98.60           C  
ATOM   2799  C   VAL A 360     -22.088 -19.099  13.436  1.00 98.60           C  
ATOM   2800  CB  VAL A 360     -20.896 -16.878  13.651  1.00 98.60           C  
ATOM   2801  O   VAL A 360     -21.876 -19.890  12.518  1.00 98.60           O  
ATOM   2802  CG1 VAL A 360     -19.626 -17.545  13.112  1.00 98.60           C  
ATOM   2803  CG2 VAL A 360     -20.883 -15.410  13.206  1.00 98.60           C  
ATOM   2804  N   ALA A 361     -22.322 -19.515  14.682  1.00 98.48           N  
ATOM   2805  CA  ALA A 361     -22.351 -20.928  15.055  1.00 98.48           C  
ATOM   2806  C   ALA A 361     -23.438 -21.711  14.300  1.00 98.48           C  
ATOM   2807  CB  ALA A 361     -22.552 -21.005  16.566  1.00 98.48           C  
ATOM   2808  O   ALA A 361     -23.215 -22.851  13.885  1.00 98.48           O  
ATOM   2809  N   GLU A 362     -24.591 -21.090  14.044  1.00 98.05           N  
ATOM   2810  CA  GLU A 362     -25.628 -21.700  13.222  1.00 98.05           C  
ATOM   2811  C   GLU A 362     -25.174 -21.918  11.771  1.00 98.05           C  
ATOM   2812  CB  GLU A 362     -26.899 -20.849  13.258  1.00 98.05           C  
ATOM   2813  O   GLU A 362     -25.491 -22.958  11.186  1.00 98.05           O  
ATOM   2814  CG  GLU A 362     -28.064 -21.675  12.710  1.00 98.05           C  
ATOM   2815  CD  GLU A 362     -29.314 -20.845  12.497  1.00 98.05           C  
ATOM   2816  OE1 GLU A 362     -30.434 -21.367  12.665  1.00 98.05           O  
ATOM   2817  OE2 GLU A 362     -29.241 -19.695  12.030  1.00 98.05           O  
ATOM   2818  N   PHE A 363     -24.407 -20.996  11.182  1.00 98.20           N  
ATOM   2819  CA  PHE A 363     -23.886 -21.184   9.827  1.00 98.20           C  
ATOM   2820  C   PHE A 363     -22.971 -22.404   9.706  1.00 98.20           C  
ATOM   2821  CB  PHE A 363     -23.163 -19.931   9.325  1.00 98.20           C  
ATOM   2822  O   PHE A 363     -23.083 -23.129   8.713  1.00 98.20           O  
ATOM   2823  CG  PHE A 363     -24.045 -18.746   8.989  1.00 98.20           C  
ATOM   2824  CD1 PHE A 363     -25.241 -18.911   8.259  1.00 98.20           C  
ATOM   2825  CD2 PHE A 363     -23.620 -17.454   9.337  1.00 98.20           C  
ATOM   2826  CE1 PHE A 363     -26.006 -17.790   7.893  1.00 98.20           C  
ATOM   2827  CE2 PHE A 363     -24.366 -16.334   8.941  1.00 98.20           C  
ATOM   2828  CZ  PHE A 363     -25.561 -16.501   8.225  1.00 98.20           C  
ATOM   2829  N   PHE A 364     -22.137 -22.692  10.711  1.00 98.23           N  
ATOM   2830  CA  PHE A 364     -21.349 -23.932  10.739  1.00 98.23           C  
ATOM   2831  C   PHE A 364     -22.250 -25.168  10.677  1.00 98.23           C  
ATOM   2832  CB  PHE A 364     -20.479 -24.003  11.998  1.00 98.23           C  
ATOM   2833  O   PHE A 364     -22.031 -26.050   9.845  1.00 98.23           O  
ATOM   2834  CG  PHE A 364     -19.185 -23.228  11.913  1.00 98.23           C  
ATOM   2835  CD1 PHE A 364     -18.001 -23.882  11.529  1.00 98.23           C  
ATOM   2836  CD2 PHE A 364     -19.147 -21.873  12.276  1.00 98.23           C  
ATOM   2837  CE1 PHE A 364     -16.787 -23.176  11.483  1.00 98.23           C  
ATOM   2838  CE2 PHE A 364     -17.930 -21.177  12.274  1.00 98.23           C  
ATOM   2839  CZ  PHE A 364     -16.754 -21.821  11.857  1.00 98.23           C  
ATOM   2840  N   LEU A 365     -23.293 -25.203  11.512  1.00 96.80           N  
ATOM   2841  CA  LEU A 365     -24.235 -26.320  11.572  1.00 96.80           C  
ATOM   2842  C   LEU A 365     -25.007 -26.498  10.260  1.00 96.80           C  
ATOM   2843  CB  LEU A 365     -25.206 -26.108  12.747  1.00 96.80           C  
ATOM   2844  O   LEU A 365     -25.040 -27.599   9.712  1.00 96.80           O  
ATOM   2845  CG  LEU A 365     -24.567 -26.246  14.137  1.00 96.80           C  
ATOM   2846  CD1 LEU A 365     -25.635 -26.024  15.206  1.00 96.80           C  
ATOM   2847  CD2 LEU A 365     -23.977 -27.644  14.323  1.00 96.80           C  
ATOM   2848  N   LYS A 366     -25.588 -25.415   9.728  1.00 96.40           N  
ATOM   2849  CA  LYS A 366     -26.391 -25.431   8.492  1.00 96.40           C  
ATOM   2850  C   LYS A 366     -25.590 -25.879   7.266  1.00 96.40           C  
ATOM   2851  CB  LYS A 366     -27.004 -24.038   8.252  1.00 96.40           C  
ATOM   2852  O   LYS A 366     -26.166 -26.469   6.359  1.00 96.40           O  
ATOM   2853  CG  LYS A 366     -28.238 -23.762   9.129  1.00 96.40           C  
ATOM   2854  CD  LYS A 366     -28.749 -22.323   8.929  1.00 96.40           C  
ATOM   2855  CE  LYS A 366     -30.095 -22.096   9.634  1.00 96.40           C  
ATOM   2856  NZ  LYS A 366     -30.450 -20.652   9.747  1.00 96.40           N  
ATOM   2857  N   ASN A 367     -24.281 -25.621   7.242  1.00 96.67           N  
ATOM   2858  CA  ASN A 367     -23.405 -25.968   6.119  1.00 96.67           C  
ATOM   2859  C   ASN A 367     -22.571 -27.238   6.360  1.00 96.67           C  
ATOM   2860  CB  ASN A 367     -22.537 -24.752   5.770  1.00 96.67           C  
ATOM   2861  O   ASN A 367     -21.733 -27.579   5.528  1.00 96.67           O  
ATOM   2862  CG  ASN A 367     -23.352 -23.616   5.188  1.00 96.67           C  
ATOM   2863  ND2 ASN A 367     -23.807 -22.694   6.001  1.00 96.67           N  
ATOM   2864  OD1 ASN A 367     -23.599 -23.550   3.998  1.00 96.67           O  
ATOM   2865  N   GLY A 368     -22.767 -27.937   7.485  1.00 94.59           N  
ATOM   2866  CA  GLY A 368     -22.012 -29.151   7.811  1.00 94.59           C  
ATOM   2867  C   GLY A 368     -20.505 -28.919   7.971  1.00 94.59           C  
ATOM   2868  O   GLY A 368     -19.712 -29.834   7.743  1.00 94.59           O  
ATOM   2869  N   VAL A 369     -20.095 -27.701   8.338  1.00 94.74           N  
ATOM   2870  CA  VAL A 369     -18.686 -27.357   8.551  1.00 94.74           C  
ATOM   2871  C   VAL A 369     -18.282 -27.807   9.948  1.00 94.74           C  
ATOM   2872  CB  VAL A 369     -18.415 -25.857   8.353  1.00 94.74           C  
ATOM   2873  O   VAL A 369     -18.898 -27.427  10.944  1.00 94.74           O  
ATOM   2874  CG1 VAL A 369     -16.927 -25.518   8.519  1.00 94.74           C  
ATOM   2875  CG2 VAL A 369     -18.823 -25.409   6.950  1.00 94.74           C  
ATOM   2876  N   LYS A 370     -17.227 -28.619  10.033  1.00 93.07           N  
ATOM   2877  CA  LYS A 370     -16.680 -29.058  11.317  1.00 93.07           C  
ATOM   2878  C   LYS A 370     -16.073 -27.864  12.054  1.00 93.07           C  
ATOM   2879  CB  LYS A 370     -15.655 -30.173  11.085  1.00 93.07           C  
ATOM   2880  O   LYS A 370     -15.234 -27.168  11.498  1.00 93.07           O  
ATOM   2881  CG  LYS A 370     -15.157 -30.758  12.413  1.00 93.07           C  
ATOM   2882  CD  LYS A 370     -14.121 -31.852  12.151  1.00 93.07           C  
ATOM   2883  CE  LYS A 370     -13.613 -32.393  13.487  1.00 93.07           C  
ATOM   2884  NZ  LYS A 370     -12.533 -33.386  13.278  1.00 93.07           N  
ATOM   2885  N   MET A 371     -16.466 -27.683  13.310  1.00 94.69           N  
ATOM   2886  CA  MET A 371     -15.935 -26.644  14.187  1.00 94.69           C  
ATOM   2887  C   MET A 371     -14.853 -27.224  15.102  1.00 94.69           C  
ATOM   2888  CB  MET A 371     -17.105 -26.037  14.965  1.00 94.69           C  
ATOM   2889  O   MET A 371     -15.065 -28.243  15.765  1.00 94.69           O  
ATOM   2890  CG  MET A 371     -16.731 -24.740  15.677  1.00 94.69           C  
ATOM   2891  SD  MET A 371     -18.112 -24.045  16.611  1.00 94.69           S  
ATOM   2892  CE  MET A 371     -19.220 -23.502  15.293  1.00 94.69           C  
ATOM   2893  N   GLU A 372     -13.681 -26.599  15.126  1.00 96.24           N  
ATOM   2894  CA  GLU A 372     -12.612 -26.915  16.065  1.00 96.24           C  
ATOM   2895  C   GLU A 372     -12.988 -26.477  17.479  1.00 96.24           C  
ATOM   2896  CB  GLU A 372     -11.264 -26.290  15.660  1.00 96.24           C  
ATOM   2897  O   GLU A 372     -13.779 -25.555  17.690  1.00 96.24           O  
ATOM   2898  CG  GLU A 372     -10.716 -26.782  14.309  1.00 96.24           C  
ATOM   2899  CD  GLU A 372     -11.253 -26.002  13.102  1.00 96.24           C  
ATOM   2900  OE1 GLU A 372     -10.657 -26.120  12.012  1.00 96.24           O  
ATOM   2901  OE2 GLU A 372     -12.272 -25.294  13.249  1.00 96.24           O  
ATOM   2902  N   ARG A 373     -12.374 -27.134  18.465  1.00 97.69           N  
ATOM   2903  CA  ARG A 373     -12.614 -26.881  19.888  1.00 97.69           C  
ATOM   2904  C   ARG A 373     -12.404 -25.405  20.238  1.00 97.69           C  
ATOM   2905  CB  ARG A 373     -11.655 -27.785  20.672  1.00 97.69           C  
ATOM   2906  O   ARG A 373     -13.179 -24.830  20.996  1.00 97.69           O  
ATOM   2907  CG  ARG A 373     -11.844 -27.629  22.177  1.00 97.69           C  
ATOM   2908  CD  ARG A 373     -10.726 -28.302  22.960  1.00 97.69           C  
ATOM   2909  NE  ARG A 373     -10.753 -27.798  24.339  1.00 97.69           N  
ATOM   2910  NH1 ARG A 373      -9.040 -26.261  24.098  1.00 97.69           N  
ATOM   2911  NH2 ARG A 373     -10.200 -26.396  26.016  1.00 97.69           N  
ATOM   2912  CZ  ARG A 373      -9.988 -26.829  24.805  1.00 97.69           C  
ATOM   2913  N   GLU A 374     -11.351 -24.812  19.694  1.00 98.00           N  
ATOM   2914  CA  GLU A 374     -10.956 -23.431  19.945  1.00 98.00           C  
ATOM   2915  C   GLU A 374     -11.986 -22.460  19.354  1.00 98.00           C  
ATOM   2916  CB  GLU A 374      -9.540 -23.192  19.387  1.00 98.00           C  
ATOM   2917  O   GLU A 374     -12.450 -21.579  20.068  1.00 98.00           O  
ATOM   2918  CG  GLU A 374      -8.426 -23.987  20.105  1.00 98.00           C  
ATOM   2919  CD  GLU A 374      -8.543 -25.520  19.989  1.00 98.00           C  
ATOM   2920  OE1 GLU A 374      -8.343 -26.203  21.029  1.00 98.00           O  
ATOM   2921  OE2 GLU A 374      -8.959 -26.015  18.914  1.00 98.00           O  
ATOM   2922  N   ILE A 375     -12.434 -22.674  18.110  1.00 98.18           N  
ATOM   2923  CA  ILE A 375     -13.467 -21.846  17.459  1.00 98.18           C  
ATOM   2924  C   ILE A 375     -14.806 -21.947  18.194  1.00 98.18           C  
ATOM   2925  CB  ILE A 375     -13.618 -22.236  15.971  1.00 98.18           C  
ATOM   2926  O   ILE A 375     -15.465 -20.929  18.406  1.00 98.18           O  
ATOM   2927  CG1 ILE A 375     -12.300 -22.043  15.187  1.00 98.18           C  
ATOM   2928  CG2 ILE A 375     -14.763 -21.460  15.288  1.00 98.18           C  
ATOM   2929  CD1 ILE A 375     -11.771 -20.602  15.120  1.00 98.18           C  
ATOM   2930  N   ALA A 376     -15.179 -23.146  18.647  1.00 98.50           N  
ATOM   2931  CA  ALA A 376     -16.380 -23.329  19.456  1.00 98.50           C  
ATOM   2932  C   ALA A 376     -16.312 -22.542  20.768  1.00 98.50           C  
ATOM   2933  CB  ALA A 376     -16.587 -24.822  19.718  1.00 98.50           C  
ATOM   2934  O   ALA A 376     -17.277 -21.890  21.160  1.00 98.50           O  
ATOM   2935  N   GLY A 377     -15.150 -22.560  21.420  1.00 98.55           N  
ATOM   2936  CA  GLY A 377     -14.894 -21.789  22.628  1.00 98.55           C  
ATOM   2937  C   GLY A 377     -14.929 -20.273  22.416  1.00 98.55           C  
ATOM   2938  O   GLY A 377     -15.476 -19.550  23.250  1.00 98.55           O  
ATOM   2939  N   ILE A 378     -14.394 -19.795  21.289  1.00 98.52           N  
ATOM   2940  CA  ILE A 378     -14.465 -18.385  20.883  1.00 98.52           C  
ATOM   2941  C   ILE A 378     -15.927 -17.960  20.699  1.00 98.52           C  
ATOM   2942  CB  ILE A 378     -13.609 -18.145  19.614  1.00 98.52           C  
ATOM   2943  O   ILE A 378     -16.379 -17.045  21.379  1.00 98.52           O  
ATOM   2944  CG1 ILE A 378     -12.085 -18.284  19.853  1.00 98.52           C  
ATOM   2945  CG2 ILE A 378     -13.884 -16.774  18.982  1.00 98.52           C  
ATOM   2946  CD1 ILE A 378     -11.470 -17.305  20.854  1.00 98.52           C  
ATOM   2947  N   LEU A 379     -16.702 -18.665  19.870  1.00 98.72           N  
ATOM   2948  CA  LEU A 379     -18.115 -18.333  19.637  1.00 98.72           C  
ATOM   2949  C   LEU A 379     -18.952 -18.430  20.917  1.00 98.72           C  
ATOM   2950  CB  LEU A 379     -18.676 -19.259  18.546  1.00 98.72           C  
ATOM   2951  O   LEU A 379     -19.800 -17.579  21.170  1.00 98.72           O  
ATOM   2952  CG  LEU A 379     -18.112 -18.973  17.144  1.00 98.72           C  
ATOM   2953  CD1 LEU A 379     -18.593 -20.045  16.167  1.00 98.72           C  
ATOM   2954  CD2 LEU A 379     -18.572 -17.608  16.632  1.00 98.72           C  
ATOM   2955  N   LEU A 380     -18.681 -19.423  21.772  1.00 98.71           N  
ATOM   2956  CA  LEU A 380     -19.329 -19.526  23.077  1.00 98.71           C  
ATOM   2957  C   LEU A 380     -19.081 -18.275  23.927  1.00 98.71           C  
ATOM   2958  CB  LEU A 380     -18.813 -20.778  23.809  1.00 98.71           C  
ATOM   2959  O   LEU A 380     -19.983 -17.814  24.624  1.00 98.71           O  
ATOM   2960  CG  LEU A 380     -19.311 -20.899  25.259  1.00 98.71           C  
ATOM   2961  CD1 LEU A 380     -20.834 -20.971  25.320  1.00 98.71           C  
ATOM   2962  CD2 LEU A 380     -18.726 -22.152  25.908  1.00 98.71           C  
ATOM   2963  N   SER A 381     -17.861 -17.742  23.883  1.00 98.54           N  
ATOM   2964  CA  SER A 381     -17.484 -16.563  24.660  1.00 98.54           C  
ATOM   2965  C   SER A 381     -18.257 -15.321  24.222  1.00 98.54           C  
ATOM   2966  CB  SER A 381     -15.983 -16.304  24.566  1.00 98.54           C  
ATOM   2967  O   SER A 381     -18.716 -14.583  25.089  1.00 98.54           O  
ATOM   2968  OG  SER A 381     -15.254 -17.451  24.971  1.00 98.54           O  
ATOM   2969  N   GLY A 382     -18.471 -15.142  22.912  1.00 97.95           N  
ATOM   2970  CA  GLY A 382     -19.335 -14.084  22.377  1.00 97.95           C  
ATOM   2971  C   GLY A 382     -20.765 -14.186  22.911  1.00 97.95           C  
ATOM   2972  O   GLY A 382     -21.255 -13.246  23.526  1.00 97.95           O  
ATOM   2973  N   ILE A 383     -21.382 -15.374  22.832  1.00 98.49           N  
ATOM   2974  CA  ILE A 383     -22.746 -15.588  23.355  1.00 98.49           C  
ATOM   2975  C   ILE A 383     -22.822 -15.310  24.859  1.00 98.49           C  
ATOM   2976  CB  ILE A 383     -23.264 -17.016  23.053  1.00 98.49           C  
ATOM   2977  O   ILE A 383     -23.773 -14.690  25.336  1.00 98.49           O  
ATOM   2978  CG1 ILE A 383     -23.253 -17.303  21.537  1.00 98.49           C  
ATOM   2979  CG2 ILE A 383     -24.690 -17.196  23.619  1.00 98.49           C  
ATOM   2980  CD1 ILE A 383     -23.653 -18.739  21.181  1.00 98.49           C  
ATOM   2981  N   VAL A 384     -21.852 -15.789  25.641  1.00 97.57           N  
ATOM   2982  CA  VAL A 384     -21.844 -15.579  27.094  1.00 97.57           C  
ATOM   2983  C   VAL A 384     -21.706 -14.099  27.445  1.00 97.57           C  
ATOM   2984  CB  VAL A 384     -20.737 -16.408  27.763  1.00 97.57           C  
ATOM   2985  O   VAL A 384     -22.409 -13.654  28.354  1.00 97.57           O  
ATOM   2986  CG1 VAL A 384     -20.504 -15.997  29.221  1.00 97.57           C  
ATOM   2987  CG2 VAL A 384     -21.104 -17.899  27.770  1.00 97.57           C  
ATOM   2988  N   SER A 385     -20.832 -13.369  26.750  1.00 94.69           N  
ATOM   2989  CA  SER A 385     -20.617 -11.934  26.955  1.00 94.69           C  
ATOM   2990  C   SER A 385     -21.900 -11.147  26.670  1.00 94.69           C  
ATOM   2991  CB  SER A 385     -19.469 -11.456  26.060  1.00 94.69           C  
ATOM   2992  O   SER A 385     -22.486 -10.554  27.580  1.00 94.69           O  
ATOM   2993  OG  SER A 385     -19.211 -10.097  26.309  1.00 94.69           O  
ATOM   2994  N   ASP A 386     -22.435 -11.284  25.456  1.00 93.51           N  
ATOM   2995  CA  ASP A 386     -23.535 -10.456  24.953  1.00 93.51           C  
ATOM   2996  C   ASP A 386     -24.907 -10.801  25.530  1.00 93.51           C  
ATOM   2997  CB  ASP A 386     -23.552 -10.551  23.424  1.00 93.51           C  
ATOM   2998  O   ASP A 386     -25.827  -9.983  25.526  1.00 93.51           O  
ATOM   2999  CG  ASP A 386     -22.870  -9.332  22.825  1.00 93.51           C  
ATOM   3000  OD1 ASP A 386     -21.792  -8.965  23.348  1.00 93.51           O  
ATOM   3001  OD2 ASP A 386     -23.505  -8.744  21.935  1.00 93.51           O  
ATOM   3002  N   THR A 387     -25.058 -12.001  26.096  1.00 93.27           N  
ATOM   3003  CA  THR A 387     -26.270 -12.393  26.834  1.00 93.27           C  
ATOM   3004  C   THR A 387     -26.129 -12.238  28.348  1.00 93.27           C  
ATOM   3005  CB  THR A 387     -26.723 -13.813  26.487  1.00 93.27           C  
ATOM   3006  O   THR A 387     -27.101 -12.463  29.082  1.00 93.27           O  
ATOM   3007  CG2 THR A 387     -26.944 -14.015  24.989  1.00 93.27           C  
ATOM   3008  OG1 THR A 387     -25.818 -14.781  26.969  1.00 93.27           O  
ATOM   3009  N   LEU A 388     -24.936 -11.872  28.832  1.00 90.48           N  
ATOM   3010  CA  LEU A 388     -24.548 -11.894  30.243  1.00 90.48           C  
ATOM   3011  C   LEU A 388     -24.886 -13.243  30.898  1.00 90.48           C  
ATOM   3012  CB  LEU A 388     -25.163 -10.674  30.946  1.00 90.48           C  
ATOM   3013  O   LEU A 388     -25.591 -13.312  31.906  1.00 90.48           O  
ATOM   3014  CG  LEU A 388     -24.585 -10.351  32.330  1.00 90.48           C  
ATOM   3015  CD1 LEU A 388     -23.128  -9.904  32.255  1.00 90.48           C  
ATOM   3016  CD2 LEU A 388     -25.408  -9.215  32.935  1.00 90.48           C  
ATOM   3017  N   PHE A 389     -24.456 -14.331  30.258  1.00 94.39           N  
ATOM   3018  CA  PHE A 389     -24.844 -15.704  30.587  1.00 94.39           C  
ATOM   3019  C   PHE A 389     -26.368 -15.863  30.753  1.00 94.39           C  
ATOM   3020  CB  PHE A 389     -24.015 -16.212  31.777  1.00 94.39           C  
ATOM   3021  O   PHE A 389     -26.887 -16.330  31.771  1.00 94.39           O  
ATOM   3022  CG  PHE A 389     -24.177 -17.688  32.092  1.00 94.39           C  
ATOM   3023  CD1 PHE A 389     -24.298 -18.108  33.431  1.00 94.39           C  
ATOM   3024  CD2 PHE A 389     -24.211 -18.646  31.060  1.00 94.39           C  
ATOM   3025  CE1 PHE A 389     -24.461 -19.471  33.734  1.00 94.39           C  
ATOM   3026  CE2 PHE A 389     -24.388 -20.004  31.365  1.00 94.39           C  
ATOM   3027  CZ  PHE A 389     -24.504 -20.422  32.701  1.00 94.39           C  
ATOM   3028  N   PHE A 390     -27.089 -15.446  29.711  1.00 94.23           N  
ATOM   3029  CA  PHE A 390     -28.542 -15.536  29.575  1.00 94.23           C  
ATOM   3030  C   PHE A 390     -29.391 -14.696  30.538  1.00 94.23           C  
ATOM   3031  CB  PHE A 390     -28.988 -16.998  29.619  1.00 94.23           C  
ATOM   3032  O   PHE A 390     -30.581 -14.990  30.728  1.00 94.23           O  
ATOM   3033  CG  PHE A 390     -28.127 -18.010  28.901  1.00 94.23           C  
ATOM   3034  CD1 PHE A 390     -27.695 -17.788  27.579  1.00 94.23           C  
ATOM   3035  CD2 PHE A 390     -27.755 -19.186  29.578  1.00 94.23           C  
ATOM   3036  CE1 PHE A 390     -26.888 -18.741  26.939  1.00 94.23           C  
ATOM   3037  CE2 PHE A 390     -26.960 -20.142  28.935  1.00 94.23           C  
ATOM   3038  CZ  PHE A 390     -26.519 -19.911  27.625  1.00 94.23           C  
ATOM   3039  N   LYS A 391     -28.795 -13.689  31.182  1.00 87.30           N  
ATOM   3040  CA  LYS A 391     -29.486 -12.784  32.112  1.00 87.30           C  
ATOM   3041  C   LYS A 391     -30.149 -11.605  31.410  1.00 87.30           C  
ATOM   3042  CB  LYS A 391     -28.497 -12.300  33.185  1.00 87.30           C  
ATOM   3043  O   LYS A 391     -31.053 -10.994  31.976  1.00 87.30           O  
ATOM   3044  CG  LYS A 391     -27.954 -13.426  34.080  1.00 87.30           C  
ATOM   3045  CD  LYS A 391     -29.054 -14.061  34.936  1.00 87.30           C  
ATOM   3046  CE  LYS A 391     -28.445 -15.109  35.865  1.00 87.30           C  
ATOM   3047  NZ  LYS A 391     -29.467 -15.637  36.800  1.00 87.30           N  
ATOM   3048  N   LEU A 392     -29.731 -11.283  30.187  1.00 83.62           N  
ATOM   3049  CA  LEU A 392     -30.304 -10.175  29.430  1.00 83.62           C  
ATOM   3050  C   LEU A 392     -31.638 -10.557  28.787  1.00 83.62           C  
ATOM   3051  CB  LEU A 392     -29.276  -9.652  28.415  1.00 83.62           C  
ATOM   3052  O   LEU A 392     -31.820 -11.671  28.299  1.00 83.62           O  
ATOM   3053  CG  LEU A 392     -28.040  -9.027  29.092  1.00 83.62           C  
ATOM   3054  CD1 LEU A 392     -27.023  -8.603  28.052  1.00 83.62           C  
ATOM   3055  CD2 LEU A 392     -28.371  -7.803  29.948  1.00 83.62           C  
ATOM   3056  N   SER A 393     -32.571  -9.600  28.737  1.00 81.18           N  
ATOM   3057  CA  SER A 393     -33.915  -9.801  28.170  1.00 81.18           C  
ATOM   3058  C   SER A 393     -33.926 -10.086  26.665  1.00 81.18           C  
ATOM   3059  CB  SER A 393     -34.796  -8.576  28.449  1.00 81.18           C  
ATOM   3060  O   SER A 393     -34.951 -10.487  26.133  1.00 81.18           O  
ATOM   3061  OG  SER A 393     -34.261  -7.386  27.872  1.00 81.18           O  
ATOM   3062  N   THR A 394     -32.819  -9.808  25.979  1.00 84.37           N  
ATOM   3063  CA  THR A 394     -32.596 -10.097  24.555  1.00 84.37           C  
ATOM   3064  C   THR A 394     -32.155 -11.540  24.312  1.00 84.37           C  
ATOM   3065  CB  THR A 394     -31.528  -9.142  23.996  1.00 84.37           C  
ATOM   3066  O   THR A 394     -32.115 -11.970  23.167  1.00 84.37           O  
ATOM   3067  CG2 THR A 394     -32.089  -7.725  23.856  1.00 84.37           C  
ATOM   3068  OG1 THR A 394     -30.452  -9.060  24.910  1.00 84.37           O  
ATOM   3069  N   THR A 395     -31.852 -12.302  25.370  1.00 92.05           N  
ATOM   3070  CA  THR A 395     -31.474 -13.711  25.243  1.00 92.05           C  
ATOM   3071  C   THR A 395     -32.647 -14.539  24.734  1.00 92.05           C  
ATOM   3072  CB  THR A 395     -31.035 -14.325  26.575  1.00 92.05           C  
ATOM   3073  O   THR A 395     -33.727 -14.538  25.328  1.00 92.05           O  
ATOM   3074  CG2 THR A 395     -30.408 -15.696  26.332  1.00 92.05           C  
ATOM   3075  OG1 THR A 395     -30.094 -13.520  27.243  1.00 92.05           O  
ATOM   3076  N   THR A 396     -32.402 -15.329  23.697  1.00 96.16           N  
ATOM   3077  CA  THR A 396     -33.366 -16.259  23.112  1.00 96.16           C  
ATOM   3078  C   THR A 396     -33.059 -17.711  23.478  1.00 96.16           C  
ATOM   3079  CB  THR A 396     -33.427 -16.099  21.586  1.00 96.16           C  
ATOM   3080  O   THR A 396     -31.961 -18.071  23.908  1.00 96.16           O  
ATOM   3081  CG2 THR A 396     -33.635 -14.654  21.144  1.00 96.16           C  
ATOM   3082  OG1 THR A 396     -32.263 -16.620  20.990  1.00 96.16           O  
ATOM   3083  N   GLU A 397     -34.026 -18.599  23.244  1.00 97.44           N  
ATOM   3084  CA  GLU A 397     -33.809 -20.048  23.362  1.00 97.44           C  
ATOM   3085  C   GLU A 397     -32.746 -20.568  22.387  1.00 97.44           C  
ATOM   3086  CB  GLU A 397     -35.136 -20.782  23.109  1.00 97.44           C  
ATOM   3087  O   GLU A 397     -32.094 -21.580  22.653  1.00 97.44           O  
ATOM   3088  CG  GLU A 397     -36.120 -20.623  24.276  1.00 97.44           C  
ATOM   3089  CD  GLU A 397     -35.492 -21.127  25.582  1.00 97.44           C  
ATOM   3090  OE1 GLU A 397     -35.340 -20.310  26.520  1.00 97.44           O  
ATOM   3091  OE2 GLU A 397     -35.064 -22.303  25.587  1.00 97.44           O  
ATOM   3092  N   LYS A 398     -32.541 -19.877  21.260  1.00 97.79           N  
ATOM   3093  CA  LYS A 398     -31.505 -20.233  20.293  1.00 97.79           C  
ATOM   3094  C   LYS A 398     -30.113 -19.998  20.872  1.00 97.79           C  
ATOM   3095  CB  LYS A 398     -31.738 -19.453  18.997  1.00 97.79           C  
ATOM   3096  O   LYS A 398     -29.275 -20.885  20.747  1.00 97.79           O  
ATOM   3097  CG  LYS A 398     -30.894 -20.009  17.845  1.00 97.79           C  
ATOM   3098  CD  LYS A 398     -31.251 -19.251  16.566  1.00 97.79           C  
ATOM   3099  CE  LYS A 398     -30.453 -19.753  15.370  1.00 97.79           C  
ATOM   3100  NZ  LYS A 398     -30.820 -18.981  14.168  1.00 97.79           N  
ATOM   3101  N   ASP A 399     -29.908 -18.889  21.584  1.00 98.20           N  
ATOM   3102  CA  ASP A 399     -28.647 -18.600  22.279  1.00 98.20           C  
ATOM   3103  C   ASP A 399     -28.332 -19.682  23.317  1.00 98.20           C  
ATOM   3104  CB  ASP A 399     -28.707 -17.233  22.974  1.00 98.20           C  
ATOM   3105  O   ASP A 399     -27.226 -20.217  23.343  1.00 98.20           O  
ATOM   3106  CG  ASP A 399     -29.038 -16.111  21.999  1.00 98.20           C  
ATOM   3107  OD1 ASP A 399     -28.236 -15.849  21.085  1.00 98.20           O  
ATOM   3108  OD2 ASP A 399     -30.153 -15.555  22.114  1.00 98.20           O  
ATOM   3109  N   ARG A 400     -29.329 -20.087  24.121  1.00 98.36           N  
ATOM   3110  CA  ARG A 400     -29.167 -21.169  25.110  1.00 98.36           C  
ATOM   3111  C   ARG A 400     -28.771 -22.484  24.446  1.00 98.36           C  
ATOM   3112  CB  ARG A 400     -30.450 -21.379  25.927  1.00 98.36           C  
ATOM   3113  O   ARG A 400     -27.844 -23.151  24.902  1.00 98.36           O  
ATOM   3114  CG  ARG A 400     -30.844 -20.163  26.769  1.00 98.36           C  
ATOM   3115  CD  ARG A 400     -32.102 -20.495  27.586  1.00 98.36           C  
ATOM   3116  NE  ARG A 400     -32.704 -19.284  28.170  1.00 98.36           N  
ATOM   3117  NH1 ARG A 400     -31.288 -19.044  29.952  1.00 98.36           N  
ATOM   3118  NH2 ARG A 400     -32.704 -17.392  29.451  1.00 98.36           N  
ATOM   3119  CZ  ARG A 400     -32.239 -18.583  29.188  1.00 98.36           C  
ATOM   3120  N   LYS A 401     -29.467 -22.877  23.376  1.00 98.11           N  
ATOM   3121  CA  LYS A 401     -29.174 -24.121  22.644  1.00 98.11           C  
ATOM   3122  C   LYS A 401     -27.783 -24.088  22.022  1.00 98.11           C  
ATOM   3123  CB  LYS A 401     -30.233 -24.359  21.562  1.00 98.11           C  
ATOM   3124  O   LYS A 401     -27.038 -25.054  22.162  1.00 98.11           O  
ATOM   3125  CG  LYS A 401     -31.560 -24.824  22.171  1.00 98.11           C  
ATOM   3126  CD  LYS A 401     -32.623 -24.951  21.078  1.00 98.11           C  
ATOM   3127  CE  LYS A 401     -33.954 -25.346  21.719  1.00 98.11           C  
ATOM   3128  NZ  LYS A 401     -35.026 -25.470  20.703  1.00 98.11           N  
ATOM   3129  N   MET A 402     -27.433 -22.979  21.375  1.00 98.17           N  
ATOM   3130  CA  MET A 402     -26.154 -22.835  20.694  1.00 98.17           C  
ATOM   3131  C   MET A 402     -24.992 -22.799  21.686  1.00 98.17           C  
ATOM   3132  CB  MET A 402     -26.186 -21.589  19.800  1.00 98.17           C  
ATOM   3133  O   MET A 402     -24.004 -23.491  21.483  1.00 98.17           O  
ATOM   3134  CG  MET A 402     -25.141 -21.687  18.691  1.00 98.17           C  
ATOM   3135  SD  MET A 402     -25.367 -23.079  17.539  1.00 98.17           S  
ATOM   3136  CE  MET A 402     -26.876 -22.534  16.698  1.00 98.17           C  
ATOM   3137  N   ALA A 403     -25.133 -22.094  22.808  1.00 98.46           N  
ATOM   3138  CA  ALA A 403     -24.125 -22.078  23.862  1.00 98.46           C  
ATOM   3139  C   ALA A 403     -23.880 -23.467  24.478  1.00 98.46           C  
ATOM   3140  CB  ALA A 403     -24.581 -21.085  24.922  1.00 98.46           C  
ATOM   3141  O   ALA A 403     -22.728 -23.836  24.686  1.00 98.46           O  
ATOM   3142  N   ASN A 404     -24.926 -24.265  24.729  1.00 98.31           N  
ATOM   3143  CA  ASN A 404     -24.743 -25.644  25.203  1.00 98.31           C  
ATOM   3144  C   ASN A 404     -24.010 -26.503  24.161  1.00 98.31           C  
ATOM   3145  CB  ASN A 404     -26.095 -26.263  25.584  1.00 98.31           C  
ATOM   3146  O   ASN A 404     -23.023 -27.155  24.488  1.00 98.31           O  
ATOM   3147  CG  ASN A 404     -26.604 -25.759  26.919  1.00 98.31           C  
ATOM   3148  ND2 ASN A 404     -27.678 -25.012  26.944  1.00 98.31           N  
ATOM   3149  OD1 ASN A 404     -26.045 -26.004  27.970  1.00 98.31           O  
ATOM   3150  N   PHE A 405     -24.429 -26.429  22.894  1.00 98.04           N  
ATOM   3151  CA  PHE A 405     -23.751 -27.122  21.797  1.00 98.04           C  
ATOM   3152  C   PHE A 405     -22.265 -26.734  21.698  1.00 98.04           C  
ATOM   3153  CB  PHE A 405     -24.494 -26.819  20.486  1.00 98.04           C  
ATOM   3154  O   PHE A 405     -21.393 -27.597  21.603  1.00 98.04           O  
ATOM   3155  CG  PHE A 405     -23.702 -27.202  19.253  1.00 98.04           C  
ATOM   3156  CD1 PHE A 405     -23.045 -26.211  18.499  1.00 98.04           C  
ATOM   3157  CD2 PHE A 405     -23.543 -28.559  18.919  1.00 98.04           C  
ATOM   3158  CE1 PHE A 405     -22.211 -26.578  17.430  1.00 98.04           C  
ATOM   3159  CE2 PHE A 405     -22.716 -28.926  17.845  1.00 98.04           C  
ATOM   3160  CZ  PHE A 405     -22.034 -27.937  17.113  1.00 98.04           C  
ATOM   3161  N   LEU A 406     -21.957 -25.438  21.757  1.00 98.54           N  
ATOM   3162  CA  LEU A 406     -20.586 -24.941  21.679  1.00 98.54           C  
ATOM   3163  C   LEU A 406     -19.757 -25.350  22.901  1.00 98.54           C  
ATOM   3164  CB  LEU A 406     -20.606 -23.415  21.528  1.00 98.54           C  
ATOM   3165  O   LEU A 406     -18.585 -25.683  22.743  1.00 98.54           O  
ATOM   3166  CG  LEU A 406     -21.170 -22.904  20.192  1.00 98.54           C  
ATOM   3167  CD1 LEU A 406     -21.435 -21.409  20.306  1.00 98.54           C  
ATOM   3168  CD2 LEU A 406     -20.203 -23.129  19.040  1.00 98.54           C  
ATOM   3169  N   ALA A 407     -20.346 -25.375  24.100  1.00 98.42           N  
ATOM   3170  CA  ALA A 407     -19.682 -25.852  25.311  1.00 98.42           C  
ATOM   3171  C   ALA A 407     -19.299 -27.336  25.209  1.00 98.42           C  
ATOM   3172  CB  ALA A 407     -20.586 -25.578  26.517  1.00 98.42           C  
ATOM   3173  O   ALA A 407     -18.170 -27.694  25.560  1.00 98.42           O  
ATOM   3174  N   ASP A 408     -20.177 -28.171  24.646  1.00 98.04           N  
ATOM   3175  CA  ASP A 408     -19.896 -29.588  24.397  1.00 98.04           C  
ATOM   3176  C   ASP A 408     -18.734 -29.765  23.407  1.00 98.04           C  
ATOM   3177  CB  ASP A 408     -21.156 -30.299  23.869  1.00 98.04           C  
ATOM   3178  O   ASP A 408     -17.789 -30.518  23.670  1.00 98.04           O  
ATOM   3179  CG  ASP A 408     -22.263 -30.488  24.912  1.00 98.04           C  
ATOM   3180  OD1 ASP A 408     -21.934 -30.513  26.120  1.00 98.04           O  
ATOM   3181  OD2 ASP A 408     -23.418 -30.698  24.478  1.00 98.04           O  
ATOM   3182  N   VAL A 409     -18.742 -29.021  22.292  1.00 97.85           N  
ATOM   3183  CA  VAL A 409     -17.657 -29.054  21.291  1.00 97.85           C  
ATOM   3184  C   VAL A 409     -16.339 -28.528  21.877  1.00 97.85           C  
ATOM   3185  CB  VAL A 409     -18.051 -28.269  20.022  1.00 97.85           C  
ATOM   3186  O   VAL A 409     -15.278 -29.125  21.667  1.00 97.85           O  
ATOM   3187  CG1 VAL A 409     -16.918 -28.251  18.983  1.00 97.85           C  
ATOM   3188  CG2 VAL A 409     -19.262 -28.899  19.323  1.00 97.85           C  
ATOM   3189  N   ALA A 410     -16.396 -27.449  22.661  1.00 97.74           N  
ATOM   3190  CA  ALA A 410     -15.246 -26.854  23.341  1.00 97.74           C  
ATOM   3191  C   ALA A 410     -14.733 -27.702  24.527  1.00 97.74           C  
ATOM   3192  CB  ALA A 410     -15.617 -25.435  23.779  1.00 97.74           C  
ATOM   3193  O   ALA A 410     -13.613 -27.483  25.012  1.00 97.74           O  
ATOM   3194  N   LYS A 411     -15.522 -28.693  24.973  1.00 97.80           N  
ATOM   3195  CA  LYS A 411     -15.299 -29.521  26.170  1.00 97.80           C  
ATOM   3196  C   LYS A 411     -15.169 -28.674  27.437  1.00 97.80           C  
ATOM   3197  CB  LYS A 411     -14.119 -30.484  25.973  1.00 97.80           C  
ATOM   3198  O   LYS A 411     -14.195 -28.800  28.185  1.00 97.80           O  
ATOM   3199  CG  LYS A 411     -14.260 -31.364  24.728  1.00 97.80           C  
ATOM   3200  CD  LYS A 411     -13.037 -32.274  24.615  1.00 97.80           C  
ATOM   3201  CE  LYS A 411     -13.171 -33.123  23.353  1.00 97.80           C  
ATOM   3202  NZ  LYS A 411     -12.001 -34.018  23.186  1.00 97.80           N  
ATOM   3203  N   LEU A 412     -16.124 -27.773  27.644  1.00 97.40           N  
ATOM   3204  CA  LEU A 412     -16.166 -26.854  28.777  1.00 97.40           C  
ATOM   3205  C   LEU A 412     -17.418 -27.078  29.616  1.00 97.40           C  
ATOM   3206  CB  LEU A 412     -16.097 -25.400  28.277  1.00 97.40           C  
ATOM   3207  O   LEU A 412     -18.501 -27.315  29.097  1.00 97.40           O  
ATOM   3208  CG  LEU A 412     -14.761 -25.027  27.617  1.00 97.40           C  
ATOM   3209  CD1 LEU A 412     -14.851 -23.623  27.035  1.00 97.40           C  
ATOM   3210  CD2 LEU A 412     -13.591 -25.055  28.606  1.00 97.40           C  
ATOM   3211  N   ASP A 413     -17.267 -26.921  30.927  1.00 98.13           N  
ATOM   3212  CA  ASP A 413     -18.411 -26.680  31.798  1.00 98.13           C  
ATOM   3213  C   ASP A 413     -18.892 -25.246  31.555  1.00 98.13           C  
ATOM   3214  CB  ASP A 413     -17.999 -26.931  33.250  1.00 98.13           C  
ATOM   3215  O   ASP A 413     -18.172 -24.284  31.851  1.00 98.13           O  
ATOM   3216  CG  ASP A 413     -19.152 -26.707  34.230  1.00 98.13           C  
ATOM   3217  OD1 ASP A 413     -19.647 -25.559  34.304  1.00 98.13           O  
ATOM   3218  OD2 ASP A 413     -19.457 -27.669  34.960  1.00 98.13           O  
ATOM   3219  N   LEU A 414     -20.082 -25.123  30.964  1.00 97.64           N  
ATOM   3220  CA  LEU A 414     -20.646 -23.852  30.523  1.00 97.64           C  
ATOM   3221  C   LEU A 414     -20.745 -22.838  31.669  1.00 97.64           C  
ATOM   3222  CB  LEU A 414     -22.020 -24.140  29.885  1.00 97.64           C  
ATOM   3223  O   LEU A 414     -20.306 -21.700  31.523  1.00 97.64           O  
ATOM   3224  CG  LEU A 414     -22.810 -22.883  29.488  1.00 97.64           C  
ATOM   3225  CD1 LEU A 414     -22.043 -21.994  28.519  1.00 97.64           C  
ATOM   3226  CD2 LEU A 414     -24.129 -23.266  28.819  1.00 97.64           C  
ATOM   3227  N   GLU A 415     -21.277 -23.242  32.821  1.00 96.35           N  
ATOM   3228  CA  GLU A 415     -21.498 -22.336  33.948  1.00 96.35           C  
ATOM   3229  C   GLU A 415     -20.175 -21.882  34.577  1.00 96.35           C  
ATOM   3230  CB  GLU A 415     -22.405 -23.029  34.976  1.00 96.35           C  
ATOM   3231  O   GLU A 415     -19.976 -20.694  34.852  1.00 96.35           O  
ATOM   3232  CG  GLU A 415     -22.714 -22.092  36.150  1.00 96.35           C  
ATOM   3233  CD  GLU A 415     -23.660 -22.674  37.204  1.00 96.35           C  
ATOM   3234  OE1 GLU A 415     -23.813 -21.961  38.228  1.00 96.35           O  
ATOM   3235  OE2 GLU A 415     -24.162 -23.800  37.046  1.00 96.35           O  
ATOM   3236  N   LYS A 416     -19.237 -22.812  34.783  1.00 96.92           N  
ATOM   3237  CA  LYS A 416     -17.913 -22.511  35.335  1.00 96.92           C  
ATOM   3238  C   LYS A 416     -17.118 -21.605  34.403  1.00 96.92           C  
ATOM   3239  CB  LYS A 416     -17.183 -23.834  35.580  1.00 96.92           C  
ATOM   3240  O   LYS A 416     -16.446 -20.685  34.877  1.00 96.92           O  
ATOM   3241  CG  LYS A 416     -15.824 -23.644  36.263  1.00 96.92           C  
ATOM   3242  CD  LYS A 416     -15.177 -25.012  36.484  1.00 96.92           C  
ATOM   3243  CE  LYS A 416     -13.819 -24.864  37.173  1.00 96.92           C  
ATOM   3244  NZ  LYS A 416     -13.223 -26.198  37.428  1.00 96.92           N  
ATOM   3245  N   PHE A 417     -17.174 -21.865  33.098  1.00 97.28           N  
ATOM   3246  CA  PHE A 417     -16.518 -21.029  32.102  1.00 97.28           C  
ATOM   3247  C   PHE A 417     -17.153 -19.640  32.050  1.00 97.28           C  
ATOM   3248  CB  PHE A 417     -16.540 -21.714  30.733  1.00 97.28           C  
ATOM   3249  O   PHE A 417     -16.425 -18.656  32.151  1.00 97.28           O  
ATOM   3250  CG  PHE A 417     -15.884 -20.867  29.662  1.00 97.28           C  
ATOM   3251  CD1 PHE A 417     -16.674 -20.210  28.700  1.00 97.28           C  
ATOM   3252  CD2 PHE A 417     -14.486 -20.689  29.665  1.00 97.28           C  
ATOM   3253  CE1 PHE A 417     -16.067 -19.370  27.751  1.00 97.28           C  
ATOM   3254  CE2 PHE A 417     -13.882 -19.843  28.719  1.00 97.28           C  
ATOM   3255  CZ  PHE A 417     -14.676 -19.179  27.769  1.00 97.28           C  
ATOM   3256  N   ALA A 418     -18.485 -19.550  32.004  1.00 95.42           N  
ATOM   3257  CA  ALA A 418     -19.190 -18.277  31.938  1.00 95.42           C  
ATOM   3258  C   ALA A 418     -18.903 -17.383  33.148  1.00 95.42           C  
ATOM   3259  CB  ALA A 418     -20.691 -18.547  31.780  1.00 95.42           C  
ATOM   3260  O   ALA A 418     -18.548 -16.217  32.993  1.00 95.42           O  
ATOM   3261  N   LYS A 419     -18.946 -17.945  34.363  1.00 92.88           N  
ATOM   3262  CA  LYS A 419     -18.565 -17.224  35.589  1.00 92.88           C  
ATOM   3263  C   LYS A 419     -17.130 -16.711  35.536  1.00 92.88           C  
ATOM   3264  CB  LYS A 419     -18.739 -18.148  36.800  1.00 92.88           C  
ATOM   3265  O   LYS A 419     -16.857 -15.604  35.992  1.00 92.88           O  
ATOM   3266  CG  LYS A 419     -20.214 -18.284  37.194  1.00 92.88           C  
ATOM   3267  CD  LYS A 419     -20.396 -19.345  38.285  1.00 92.88           C  
ATOM   3268  CE  LYS A 419     -21.844 -19.300  38.781  1.00 92.88           C  
ATOM   3269  NZ  LYS A 419     -22.197 -20.452  39.645  1.00 92.88           N  
ATOM   3270  N   LYS A 420     -16.204 -17.517  35.009  1.00 94.46           N  
ATOM   3271  CA  LYS A 420     -14.799 -17.123  34.876  1.00 94.46           C  
ATOM   3272  C   LYS A 420     -14.639 -15.994  33.858  1.00 94.46           C  
ATOM   3273  CB  LYS A 420     -13.952 -18.351  34.522  1.00 94.46           C  
ATOM   3274  O   LYS A 420     -13.970 -15.020  34.174  1.00 94.46           O  
ATOM   3275  CG  LYS A 420     -12.461 -18.006  34.558  1.00 94.46           C  
ATOM   3276  CD  LYS A 420     -11.610 -19.222  34.194  1.00 94.46           C  
ATOM   3277  CE  LYS A 420     -10.144 -18.791  34.260  1.00 94.46           C  
ATOM   3278  NZ  LYS A 420      -9.243 -19.813  33.681  1.00 94.46           N  
ATOM   3279  N   LEU A 421     -15.258 -16.127  32.689  1.00 94.42           N  
ATOM   3280  CA  LEU A 421     -15.210 -15.151  31.606  1.00 94.42           C  
ATOM   3281  C   LEU A 421     -15.730 -13.784  32.064  1.00 94.42           C  
ATOM   3282  CB  LEU A 421     -16.017 -15.718  30.422  1.00 94.42           C  
ATOM   3283  O   LEU A 421     -14.970 -12.819  32.079  1.00 94.42           O  
ATOM   3284  CG  LEU A 421     -16.126 -14.757  29.229  1.00 94.42           C  
ATOM   3285  CD1 LEU A 421     -14.745 -14.408  28.707  1.00 94.42           C  
ATOM   3286  CD2 LEU A 421     -16.890 -15.424  28.091  1.00 94.42           C  
ATOM   3287  N   LEU A 422     -16.968 -13.748  32.564  1.00 91.45           N  
ATOM   3288  CA  LEU A 422     -17.611 -12.517  33.022  1.00 91.45           C  
ATOM   3289  C   LEU A 422     -16.834 -11.860  34.169  1.00 91.45           C  
ATOM   3290  CB  LEU A 422     -19.049 -12.842  33.464  1.00 91.45           C  
ATOM   3291  O   LEU A 422     -16.689 -10.642  34.211  1.00 91.45           O  
ATOM   3292  CG  LEU A 422     -19.997 -13.287  32.333  1.00 91.45           C  
ATOM   3293  CD1 LEU A 422     -21.379 -13.568  32.930  1.00 91.45           C  
ATOM   3294  CD2 LEU A 422     -20.132 -12.236  31.236  1.00 91.45           C  
ATOM   3295  N   LYS A 423     -16.275 -12.658  35.091  1.00 89.86           N  
ATOM   3296  CA  LYS A 423     -15.430 -12.130  36.169  1.00 89.86           C  
ATOM   3297  C   LYS A 423     -14.174 -11.444  35.631  1.00 89.86           C  
ATOM   3298  CB  LYS A 423     -15.082 -13.251  37.155  1.00 89.86           C  
ATOM   3299  O   LYS A 423     -13.773 -10.431  36.188  1.00 89.86           O  
ATOM   3300  CG  LYS A 423     -14.243 -12.723  38.326  1.00 89.86           C  
ATOM   3301  CD  LYS A 423     -13.947 -13.818  39.350  1.00 89.86           C  
ATOM   3302  CE  LYS A 423     -13.123 -13.186  40.474  1.00 89.86           C  
ATOM   3303  NZ  LYS A 423     -12.828 -14.151  41.559  1.00 89.86           N  
ATOM   3304  N   GLU A 424     -13.531 -11.993  34.603  1.00 89.12           N  
ATOM   3305  CA  GLU A 424     -12.357 -11.368  33.980  1.00 89.12           C  
ATOM   3306  C   GLU A 424     -12.736 -10.099  33.203  1.00 89.12           C  
ATOM   3307  CB  GLU A 424     -11.622 -12.378  33.080  1.00 89.12           C  
ATOM   3308  O   GLU A 424     -12.023  -9.101  33.302  1.00 89.12           O  
ATOM   3309  CG  GLU A 424     -10.970 -13.539  33.856  1.00 89.12           C  
ATOM   3310  CD  GLU A 424      -9.849 -13.116  34.810  1.00 89.12           C  
ATOM   3311  OE1 GLU A 424      -9.708 -13.724  35.903  1.00 89.12           O  
ATOM   3312  OE2 GLU A 424      -9.094 -12.163  34.522  1.00 89.12           O  
ATOM   3313  N   GLY A 425     -13.878 -10.096  32.508  1.00 85.52           N  
ATOM   3314  CA  GLY A 425     -14.390  -8.916  31.805  1.00 85.52           C  
ATOM   3315  C   GLY A 425     -14.764  -7.753  32.724  1.00 85.52           C  
ATOM   3316  O   GLY A 425     -14.535  -6.596  32.382  1.00 85.52           O  
ATOM   3317  N   MET A 426     -15.261  -8.057  33.925  1.00 85.30           N  
ATOM   3318  CA  MET A 426     -15.662  -7.071  34.935  1.00 85.30           C  
ATOM   3319  C   MET A 426     -14.509  -6.543  35.805  1.00 85.30           C  
ATOM   3320  CB  MET A 426     -16.748  -7.687  35.819  1.00 85.30           C  
ATOM   3321  O   MET A 426     -14.744  -5.751  36.722  1.00 85.30           O  
ATOM   3322  CG  MET A 426     -18.067  -7.899  35.082  1.00 85.30           C  
ATOM   3323  SD  MET A 426     -19.324  -8.696  36.115  1.00 85.30           S  
ATOM   3324  CE  MET A 426     -20.446  -9.189  34.786  1.00 85.30           C  
ATOM   3325  N   LYS A 427     -13.262  -6.972  35.572  1.00 83.78           N  
ATOM   3326  CA  LYS A 427     -12.108  -6.403  36.277  1.00 83.78           C  
ATOM   3327  C   LYS A 427     -11.824  -4.997  35.767  1.00 83.78           C  
ATOM   3328  CB  LYS A 427     -10.856  -7.266  36.109  1.00 83.78           C  
ATOM   3329  O   LYS A 427     -11.596  -4.803  34.575  1.00 83.78           O  
ATOM   3330  CG  LYS A 427     -10.938  -8.545  36.940  1.00 83.78           C  
ATOM   3331  CD  LYS A 427      -9.667  -9.360  36.723  1.00 83.78           C  
ATOM   3332  CE  LYS A 427      -9.771 -10.691  37.456  1.00 83.78           C  
ATOM   3333  NZ  LYS A 427      -8.630 -11.544  37.075  1.00 83.78           N  
ATOM   3334  N   ILE A 428     -11.743  -4.050  36.694  1.00 77.59           N  
ATOM   3335  CA  ILE A 428     -11.200  -2.715  36.446  1.00 77.59           C  
ATOM   3336  C   ILE A 428      -9.668  -2.829  36.565  1.00 77.59           C  
ATOM   3337  CB  ILE A 428     -11.804  -1.699  37.447  1.00 77.59           C  
ATOM   3338  O   ILE A 428      -9.200  -3.185  37.648  1.00 77.59           O  
ATOM   3339  CG1 ILE A 428     -13.352  -1.683  37.353  1.00 77.59           C  
ATOM   3340  CG2 ILE A 428     -11.226  -0.298  37.180  1.00 77.59           C  
ATOM   3341  CD1 ILE A 428     -14.044  -0.798  38.399  1.00 77.59           C  
ATOM   3342  N   PRO A 429      -8.882  -2.600  35.494  1.00 72.57           N  
ATOM   3343  CA  PRO A 429      -7.423  -2.574  35.599  1.00 72.57           C  
ATOM   3344  C   PRO A 429      -6.955  -1.470  36.549  1.00 72.57           C  
ATOM   3345  CB  PRO A 429      -6.879  -2.330  34.188  1.00 72.57           C  
ATOM   3346  O   PRO A 429      -7.544  -0.392  36.580  1.00 72.57           O  
ATOM   3347  CG  PRO A 429      -8.051  -2.657  33.272  1.00 72.57           C  
ATOM   3348  CD  PRO A 429      -9.288  -2.358  34.120  1.00 72.57           C  
ATOM   3349  N   GLU A 430      -5.876  -1.712  37.289  1.00 72.25           N  
ATOM   3350  CA  GLU A 430      -5.299  -0.710  38.198  1.00 72.25           C  
ATOM   3351  C   GLU A 430      -4.641   0.449  37.422  1.00 72.25           C  
ATOM   3352  CB  GLU A 430      -4.291  -1.399  39.140  1.00 72.25           C  
ATOM   3353  O   GLU A 430      -4.634   1.594  37.872  1.00 72.25           O  
ATOM   3354  CG  GLU A 430      -4.959  -2.424  40.080  1.00 72.25           C  
ATOM   3355  CD  GLU A 430      -3.984  -3.146  41.033  1.00 72.25           C  
ATOM   3356  OE1 GLU A 430      -4.482  -3.935  41.874  1.00 72.25           O  
ATOM   3357  OE2 GLU A 430      -2.753  -2.962  40.904  1.00 72.25           O  
ATOM   3358  N   ASP A 431      -4.141   0.183  36.216  1.00 75.49           N  
ATOM   3359  CA  ASP A 431      -3.386   1.103  35.362  1.00 75.49           C  
ATOM   3360  C   ASP A 431      -4.229   1.837  34.302  1.00 75.49           C  
ATOM   3361  CB  ASP A 431      -2.206   0.336  34.735  1.00 75.49           C  
ATOM   3362  O   ASP A 431      -3.716   2.735  33.639  1.00 75.49           O  
ATOM   3363  CG  ASP A 431      -2.608  -0.850  33.840  1.00 75.49           C  
ATOM   3364  OD1 ASP A 431      -3.619  -1.528  34.158  1.00 75.49           O  
ATOM   3365  OD2 ASP A 431      -1.859  -1.119  32.877  1.00 75.49           O  
ATOM   3366  N   VAL A 432      -5.526   1.531  34.166  1.00 77.20           N  
ATOM   3367  CA  VAL A 432      -6.394   2.174  33.158  1.00 77.20           C  
ATOM   3368  C   VAL A 432      -6.633   3.649  33.479  1.00 77.20           C  
ATOM   3369  CB  VAL A 432      -7.729   1.419  32.991  1.00 77.20           C  
ATOM   3370  O   VAL A 432      -6.890   3.988  34.633  1.00 77.20           O  
ATOM   3371  CG1 VAL A 432      -8.721   1.630  34.144  1.00 77.20           C  
ATOM   3372  CG2 VAL A 432      -8.434   1.783  31.680  1.00 77.20           C  
ATOM   3373  N   ASP A 433      -6.620   4.537  32.480  1.00 83.28           N  
ATOM   3374  CA  ASP A 433      -7.111   5.904  32.671  1.00 83.28           C  
ATOM   3375  C   ASP A 433      -8.628   5.869  32.953  1.00 83.28           C  
ATOM   3376  CB  ASP A 433      -6.778   6.799  31.465  1.00 83.28           C  
ATOM   3377  O   ASP A 433      -9.405   5.402  32.109  1.00 83.28           O  
ATOM   3378  CG  ASP A 433      -7.265   8.251  31.636  1.00 83.28           C  
ATOM   3379  OD1 ASP A 433      -7.785   8.600  32.725  1.00 83.28           O  
ATOM   3380  OD2 ASP A 433      -7.174   9.027  30.667  1.00 83.28           O  
ATOM   3381  N   PRO A 434      -9.100   6.373  34.112  1.00 85.38           N  
ATOM   3382  CA  PRO A 434     -10.527   6.477  34.375  1.00 85.38           C  
ATOM   3383  C   PRO A 434     -11.272   7.254  33.289  1.00 85.38           C  
ATOM   3384  CB  PRO A 434     -10.649   7.194  35.718  1.00 85.38           C  
ATOM   3385  O   PRO A 434     -12.429   6.945  33.027  1.00 85.38           O  
ATOM   3386  CG  PRO A 434      -9.323   6.918  36.406  1.00 85.38           C  
ATOM   3387  CD  PRO A 434      -8.335   6.855  35.252  1.00 85.38           C  
ATOM   3388  N   ALA A 435     -10.650   8.252  32.649  1.00 86.29           N  
ATOM   3389  CA  ALA A 435     -11.325   9.050  31.628  1.00 86.29           C  
ATOM   3390  C   ALA A 435     -11.663   8.195  30.407  1.00 86.29           C  
ATOM   3391  CB  ALA A 435     -10.457  10.256  31.255  1.00 86.29           C  
ATOM   3392  O   ALA A 435     -12.802   8.218  29.943  1.00 86.29           O  
ATOM   3393  N   GLU A 436     -10.707   7.395  29.937  1.00 83.57           N  
ATOM   3394  CA  GLU A 436     -10.923   6.443  28.849  1.00 83.57           C  
ATOM   3395  C   GLU A 436     -11.982   5.407  29.216  1.00 83.57           C  
ATOM   3396  CB  GLU A 436      -9.619   5.724  28.498  1.00 83.57           C  
ATOM   3397  O   GLU A 436     -12.902   5.172  28.434  1.00 83.57           O  
ATOM   3398  CG  GLU A 436      -8.585   6.662  27.865  1.00 83.57           C  
ATOM   3399  CD  GLU A 436      -7.336   5.904  27.393  1.00 83.57           C  
ATOM   3400  OE1 GLU A 436      -6.589   6.497  26.584  1.00 83.57           O  
ATOM   3401  OE2 GLU A 436      -7.159   4.738  27.821  1.00 83.57           O  
ATOM   3402  N   LEU A 437     -11.909   4.829  30.422  1.00 84.03           N  
ATOM   3403  CA  LEU A 437     -12.862   3.807  30.859  1.00 84.03           C  
ATOM   3404  C   LEU A 437     -14.300   4.347  30.933  1.00 84.03           C  
ATOM   3405  CB  LEU A 437     -12.402   3.223  32.206  1.00 84.03           C  
ATOM   3406  O   LEU A 437     -15.222   3.699  30.443  1.00 84.03           O  
ATOM   3407  CG  LEU A 437     -13.242   2.013  32.660  1.00 84.03           C  
ATOM   3408  CD1 LEU A 437     -13.050   0.794  31.756  1.00 84.03           C  
ATOM   3409  CD2 LEU A 437     -12.859   1.605  34.080  1.00 84.03           C  
ATOM   3410  N   LEU A 438     -14.492   5.538  31.512  1.00 87.40           N  
ATOM   3411  CA  LEU A 438     -15.804   6.185  31.639  1.00 87.40           C  
ATOM   3412  C   LEU A 438     -16.377   6.636  30.283  1.00 87.40           C  
ATOM   3413  CB  LEU A 438     -15.679   7.401  32.575  1.00 87.40           C  
ATOM   3414  O   LEU A 438     -17.593   6.739  30.126  1.00 87.40           O  
ATOM   3415  CG  LEU A 438     -15.371   7.118  34.059  1.00 87.40           C  
ATOM   3416  CD1 LEU A 438     -15.230   8.440  34.817  1.00 87.40           C  
ATOM   3417  CD2 LEU A 438     -16.431   6.278  34.753  1.00 87.40           C  
ATOM   3418  N   LYS A 439     -15.527   6.910  29.288  1.00 85.32           N  
ATOM   3419  CA  LYS A 439     -15.971   7.288  27.937  1.00 85.32           C  
ATOM   3420  C   LYS A 439     -16.450   6.097  27.100  1.00 85.32           C  
ATOM   3421  CB  LYS A 439     -14.855   8.062  27.217  1.00 85.32           C  
ATOM   3422  O   LYS A 439     -17.164   6.326  26.127  1.00 85.32           O  
ATOM   3423  CG  LYS A 439     -14.711   9.499  27.739  1.00 85.32           C  
ATOM   3424  CD  LYS A 439     -13.525  10.204  27.062  1.00 85.32           C  
ATOM   3425  CE  LYS A 439     -13.220  11.506  27.799  1.00 85.32           C  
ATOM   3426  NZ  LYS A 439     -12.232  12.360  27.113  1.00 85.32           N  
ATOM   3427  N   ARG A 440     -16.114   4.848  27.466  1.00 79.24           N  
ATOM   3428  CA  ARG A 440     -16.445   3.648  26.665  1.00 79.24           C  
ATOM   3429  C   ARG A 440     -17.946   3.457  26.428  1.00 79.24           C  
ATOM   3430  CB  ARG A 440     -15.857   2.371  27.291  1.00 79.24           C  
ATOM   3431  O   ARG A 440     -18.342   3.205  25.296  1.00 79.24           O  
ATOM   3432  CG  ARG A 440     -14.328   2.311  27.202  1.00 79.24           C  
ATOM   3433  CD  ARG A 440     -13.803   0.951  27.670  1.00 79.24           C  
ATOM   3434  NE  ARG A 440     -12.330   0.898  27.613  1.00 79.24           N  
ATOM   3435  NH1 ARG A 440     -12.051  -1.177  28.553  1.00 79.24           N  
ATOM   3436  NH2 ARG A 440     -10.268  -0.045  27.822  1.00 79.24           N  
ATOM   3437  CZ  ARG A 440     -11.559  -0.104  27.994  1.00 79.24           C  
ATOM   3438  N   ASP A 441     -18.775   3.591  27.467  1.00 81.85           N  
ATOM   3439  CA  ASP A 441     -20.244   3.504  27.359  1.00 81.85           C  
ATOM   3440  C   ASP A 441     -20.933   4.698  28.029  1.00 81.85           C  
ATOM   3441  CB  ASP A 441     -20.805   2.150  27.844  1.00 81.85           C  
ATOM   3442  O   ASP A 441     -21.696   4.565  28.992  1.00 81.85           O  
ATOM   3443  CG  ASP A 441     -22.334   2.055  27.627  1.00 81.85           C  
ATOM   3444  OD1 ASP A 441     -22.912   2.831  26.816  1.00 81.85           O  
ATOM   3445  OD2 ASP A 441     -23.039   1.288  28.316  1.00 81.85           O  
ATOM   3446  N   VAL A 442     -20.683   5.890  27.489  1.00 88.35           N  
ATOM   3447  CA  VAL A 442     -21.377   7.122  27.874  1.00 88.35           C  
ATOM   3448  C   VAL A 442     -22.511   7.443  26.900  1.00 88.35           C  
ATOM   3449  CB  VAL A 442     -20.379   8.276  28.050  1.00 88.35           C  
ATOM   3450  O   VAL A 442     -22.374   7.328  25.684  1.00 88.35           O  
ATOM   3451  CG1 VAL A 442     -19.742   8.716  26.732  1.00 88.35           C  
ATOM   3452  CG2 VAL A 442     -21.031   9.485  28.733  1.00 88.35           C  
ATOM   3453  N   LYS A 443     -23.660   7.867  27.432  1.00 87.82           N  
ATOM   3454  CA  LYS A 443     -24.750   8.444  26.632  1.00 87.82           C  
ATOM   3455  C   LYS A 443     -25.200   9.762  27.215  1.00 87.82           C  
ATOM   3456  CB  LYS A 443     -25.929   7.474  26.480  1.00 87.82           C  
ATOM   3457  O   LYS A 443     -25.471   9.837  28.413  1.00 87.82           O  
ATOM   3458  CG  LYS A 443     -25.533   6.387  25.483  1.00 87.82           C  
ATOM   3459  CD  LYS A 443     -26.664   5.431  25.106  1.00 87.82           C  
ATOM   3460  CE  LYS A 443     -25.936   4.370  24.276  1.00 87.82           C  
ATOM   3461  NZ  LYS A 443     -26.831   3.455  23.548  1.00 87.82           N  
ATOM   3462  N   VAL A 444     -25.301  10.760  26.346  1.00 89.77           N  
ATOM   3463  CA  VAL A 444     -25.846  12.077  26.665  1.00 89.77           C  
ATOM   3464  C   VAL A 444     -27.352  12.055  26.427  1.00 89.77           C  
ATOM   3465  CB  VAL A 444     -25.143  13.183  25.856  1.00 89.77           C  
ATOM   3466  O   VAL A 444     -27.825  11.541  25.413  1.00 89.77           O  
ATOM   3467  CG1 VAL A 444     -25.667  14.568  26.252  1.00 89.77           C  
ATOM   3468  CG2 VAL A 444     -23.627  13.159  26.101  1.00 89.77           C  
ATOM   3469  N   TYR A 445     -28.095  12.589  27.386  1.00 90.32           N  
ATOM   3470  CA  TYR A 445     -29.537  12.761  27.332  1.00 90.32           C  
ATOM   3471  C   TYR A 445     -29.850  14.244  27.493  1.00 90.32           C  
ATOM   3472  CB  TYR A 445     -30.219  11.929  28.426  1.00 90.32           C  
ATOM   3473  O   TYR A 445     -29.453  14.872  28.475  1.00 90.32           O  
ATOM   3474  CG  TYR A 445     -29.987  10.435  28.303  1.00 90.32           C  
ATOM   3475  CD1 TYR A 445     -30.872   9.632  27.558  1.00 90.32           C  
ATOM   3476  CD2 TYR A 445     -28.854   9.860  28.905  1.00 90.32           C  
ATOM   3477  CE1 TYR A 445     -30.619   8.253  27.409  1.00 90.32           C  
ATOM   3478  CE2 TYR A 445     -28.590   8.488  28.751  1.00 90.32           C  
ATOM   3479  OH  TYR A 445     -29.198   6.357  27.839  1.00 90.32           O  
ATOM   3480  CZ  TYR A 445     -29.470   7.683  27.996  1.00 90.32           C  
ATOM   3481  N   GLU A 446     -30.588  14.782  26.531  1.00 85.07           N  
ATOM   3482  CA  GLU A 446     -31.114  16.141  26.574  1.00 85.07           C  
ATOM   3483  C   GLU A 446     -32.589  16.088  26.959  1.00 85.07           C  
ATOM   3484  CB  GLU A 446     -30.919  16.832  25.223  1.00 85.07           C  
ATOM   3485  O   GLU A 446     -33.395  15.381  26.349  1.00 85.07           O  
ATOM   3486  CG  GLU A 446     -29.432  17.049  24.905  1.00 85.07           C  
ATOM   3487  CD  GLU A 446     -29.211  17.760  23.562  1.00 85.07           C  
ATOM   3488  OE1 GLU A 446     -28.028  18.012  23.253  1.00 85.07           O  
ATOM   3489  OE2 GLU A 446     -30.211  18.020  22.854  1.00 85.07           O  
ATOM   3490  N   MET A 447     -32.953  16.826  28.001  1.00 82.24           N  
ATOM   3491  CA  MET A 447     -34.325  16.939  28.473  1.00 82.24           C  
ATOM   3492  C   MET A 447     -34.673  18.419  28.610  1.00 82.24           C  
ATOM   3493  CB  MET A 447     -34.520  16.128  29.765  1.00 82.24           C  
ATOM   3494  O   MET A 447     -34.683  18.976  29.702  1.00 82.24           O  
ATOM   3495  CG  MET A 447     -34.366  14.622  29.512  1.00 82.24           C  
ATOM   3496  SD  MET A 447     -35.132  13.579  30.781  1.00 82.24           S  
ATOM   3497  CE  MET A 447     -34.705  11.939  30.140  1.00 82.24           C  
ATOM   3498  N   GLY A 448     -34.986  19.070  27.484  1.00 73.93           N  
ATOM   3499  CA  GLY A 448     -35.181  20.525  27.377  1.00 73.93           C  
ATOM   3500  C   GLY A 448     -33.907  21.298  27.738  1.00 73.93           C  
ATOM   3501  O   GLY A 448     -32.884  21.049  27.124  1.00 73.93           O  
ATOM   3502  N   GLU A 449     -33.948  22.207  28.719  1.00 78.44           N  
ATOM   3503  CA  GLU A 449     -32.772  23.004  29.143  1.00 78.44           C  
ATOM   3504  C   GLU A 449     -31.792  22.271  30.089  1.00 78.44           C  
ATOM   3505  CB  GLU A 449     -33.235  24.300  29.824  1.00 78.44           C  
ATOM   3506  O   GLU A 449     -30.782  22.836  30.521  1.00 78.44           O  
ATOM   3507  CG  GLU A 449     -34.073  25.211  28.917  1.00 78.44           C  
ATOM   3508  CD  GLU A 449     -34.369  26.574  29.564  1.00 78.44           C  
ATOM   3509  OE1 GLU A 449     -34.999  27.399  28.868  1.00 78.44           O  
ATOM   3510  OE2 GLU A 449     -33.987  26.773  30.740  1.00 78.44           O  
ATOM   3511  N   GLU A 450     -32.098  21.027  30.461  1.00 83.98           N  
ATOM   3512  CA  GLU A 450     -31.250  20.176  31.298  1.00 83.98           C  
ATOM   3513  C   GLU A 450     -30.601  19.091  30.434  1.00 83.98           C  
ATOM   3514  CB  GLU A 450     -32.075  19.562  32.444  1.00 83.98           C  
ATOM   3515  O   GLU A 450     -31.277  18.427  29.644  1.00 83.98           O  
ATOM   3516  CG  GLU A 450     -32.450  20.576  33.543  1.00 83.98           C  
ATOM   3517  CD  GLU A 450     -31.226  21.098  34.310  1.00 83.98           C  
ATOM   3518  OE1 GLU A 450     -31.236  22.286  34.710  1.00 83.98           O  
ATOM   3519  OE2 GLU A 450     -30.209  20.377  34.348  1.00 83.98           O  
ATOM   3520  N   SER A 451     -29.295  18.888  30.598  1.00 89.34           N  
ATOM   3521  CA  SER A 451     -28.541  17.837  29.917  1.00 89.34           C  
ATOM   3522  C   SER A 451     -27.739  17.027  30.929  1.00 89.34           C  
ATOM   3523  CB  SER A 451     -27.650  18.414  28.809  1.00 89.34           C  
ATOM   3524  O   SER A 451     -27.128  17.570  31.857  1.00 89.34           O  
ATOM   3525  OG  SER A 451     -26.684  19.300  29.346  1.00 89.34           O  
ATOM   3526  N   PHE A 452     -27.746  15.706  30.763  1.00 93.31           N  
ATOM   3527  CA  PHE A 452     -26.969  14.814  31.612  1.00 93.31           C  
ATOM   3528  C   PHE A 452     -26.345  13.666  30.828  1.00 93.31           C  
ATOM   3529  CB  PHE A 452     -27.803  14.323  32.799  1.00 93.31           C  
ATOM   3530  O   PHE A 452     -26.925  13.147  29.877  1.00 93.31           O  
ATOM   3531  CG  PHE A 452     -28.975  13.427  32.461  1.00 93.31           C  
ATOM   3532  CD1 PHE A 452     -30.235  13.986  32.187  1.00 93.31           C  
ATOM   3533  CD2 PHE A 452     -28.814  12.031  32.458  1.00 93.31           C  
ATOM   3534  CE1 PHE A 452     -31.333  13.151  31.919  1.00 93.31           C  
ATOM   3535  CE2 PHE A 452     -29.912  11.195  32.196  1.00 93.31           C  
ATOM   3536  CZ  PHE A 452     -31.174  11.755  31.931  1.00 93.31           C  
ATOM   3537  N   ALA A 453     -25.159  13.244  31.255  1.00 93.80           N  
ATOM   3538  CA  ALA A 453     -24.478  12.077  30.715  1.00 93.80           C  
ATOM   3539  C   ALA A 453     -24.565  10.907  31.697  1.00 93.80           C  
ATOM   3540  CB  ALA A 453     -23.037  12.443  30.366  1.00 93.80           C  
ATOM   3541  O   ALA A 453     -24.456  11.093  32.910  1.00 93.80           O  
ATOM   3542  N   VAL A 454     -24.750   9.694  31.173  1.00 94.89           N  
ATOM   3543  CA  VAL A 454     -24.707   8.460  31.965  1.00 94.89           C  
ATOM   3544  C   VAL A 454     -23.709   7.488  31.353  1.00 94.89           C  
ATOM   3545  CB  VAL A 454     -26.087   7.804  32.145  1.00 94.89           C  
ATOM   3546  O   VAL A 454     -23.962   6.913  30.287  1.00 94.89           O  
ATOM   3547  CG1 VAL A 454     -26.007   6.697  33.208  1.00 94.89           C  
ATOM   3548  CG2 VAL A 454     -27.180   8.792  32.554  1.00 94.89           C  
ATOM   3549  N   SER A 455     -22.600   7.301  32.063  1.00 93.04           N  
ATOM   3550  CA  SER A 455     -21.639   6.222  31.860  1.00 93.04           C  
ATOM   3551  C   SER A 455     -22.086   4.982  32.626  1.00 93.04           C  
ATOM   3552  CB  SER A 455     -20.252   6.665  32.319  1.00 93.04           C  
ATOM   3553  O   SER A 455     -22.544   5.092  33.765  1.00 93.04           O  
ATOM   3554  OG  SER A 455     -19.327   5.600  32.254  1.00 93.04           O  
ATOM   3555  N   GLN A 456     -21.928   3.799  32.042  1.00 89.95           N  
ATOM   3556  CA  GLN A 456     -22.186   2.538  32.734  1.00 89.95           C  
ATOM   3557  C   GLN A 456     -20.980   1.601  32.607  1.00 89.95           C  
ATOM   3558  CB  GLN A 456     -23.510   1.938  32.231  1.00 89.95           C  
ATOM   3559  O   GLN A 456     -20.466   1.386  31.517  1.00 89.95           O  
ATOM   3560  CG  GLN A 456     -23.916   0.724  33.076  1.00 89.95           C  
ATOM   3561  CD  GLN A 456     -25.353   0.247  32.881  1.00 89.95           C  
ATOM   3562  NE2 GLN A 456     -25.764  -0.660  33.734  1.00 89.95           N  
ATOM   3563  OE1 GLN A 456     -26.130   0.676  32.029  1.00 89.95           O  
ATOM   3564  N   ILE A 457     -20.520   1.062  33.736  1.00 88.29           N  
ATOM   3565  CA  ILE A 457     -19.389   0.133  33.832  1.00 88.29           C  
ATOM   3566  C   ILE A 457     -19.848  -1.075  34.637  1.00 88.29           C  
ATOM   3567  CB  ILE A 457     -18.164   0.813  34.485  1.00 88.29           C  
ATOM   3568  O   ILE A 457     -20.376  -0.924  35.736  1.00 88.29           O  
ATOM   3569  CG1 ILE A 457     -17.641   1.941  33.570  1.00 88.29           C  
ATOM   3570  CG2 ILE A 457     -17.040  -0.210  34.763  1.00 88.29           C  
ATOM   3571  CD1 ILE A 457     -16.586   2.820  34.235  1.00 88.29           C  
ATOM   3572  N   MET A 458     -19.631  -2.280  34.119  1.00 85.18           N  
ATOM   3573  CA  MET A 458     -19.867  -3.494  34.896  1.00 85.18           C  
ATOM   3574  C   MET A 458     -18.663  -3.807  35.786  1.00 85.18           C  
ATOM   3575  CB  MET A 458     -20.222  -4.673  33.988  1.00 85.18           C  
ATOM   3576  O   MET A 458     -17.521  -3.733  35.343  1.00 85.18           O  
ATOM   3577  CG  MET A 458     -21.578  -4.470  33.309  1.00 85.18           C  
ATOM   3578  SD  MET A 458     -22.160  -5.970  32.482  1.00 85.18           S  
ATOM   3579  CE  MET A 458     -23.858  -5.485  32.093  1.00 85.18           C  
ATOM   3580  N   THR A 459     -18.922  -4.173  37.039  1.00 87.19           N  
ATOM   3581  CA  THR A 459     -17.904  -4.624  37.993  1.00 87.19           C  
ATOM   3582  C   THR A 459     -18.425  -5.806  38.799  1.00 87.19           C  
ATOM   3583  CB  THR A 459     -17.421  -3.498  38.921  1.00 87.19           C  
ATOM   3584  O   THR A 459     -19.593  -5.847  39.174  1.00 87.19           O  
ATOM   3585  CG2 THR A 459     -18.524  -2.849  39.760  1.00 87.19           C  
ATOM   3586  OG1 THR A 459     -16.472  -4.026  39.825  1.00 87.19           O  
ATOM   3587  N   SER A 460     -17.555  -6.768  39.098  1.00 81.47           N  
ATOM   3588  CA  SER A 460     -17.880  -7.895  39.977  1.00 81.47           C  
ATOM   3589  C   SER A 460     -17.576  -7.604  41.448  1.00 81.47           C  
ATOM   3590  CB  SER A 460     -17.126  -9.146  39.519  1.00 81.47           C  
ATOM   3591  O   SER A 460     -17.876  -8.431  42.304  1.00 81.47           O  
ATOM   3592  OG  SER A 460     -15.721  -8.957  39.584  1.00 81.47           O  
ATOM   3593  N   ASP A 461     -16.899  -6.489  41.736  1.00 83.70           N  
ATOM   3594  CA  ASP A 461     -16.395  -6.173  43.068  1.00 83.70           C  
ATOM   3595  C   ASP A 461     -16.448  -4.667  43.348  1.00 83.70           C  
ATOM   3596  CB  ASP A 461     -14.975  -6.732  43.222  1.00 83.70           C  
ATOM   3597  O   ASP A 461     -15.613  -3.875  42.897  1.00 83.70           O  
ATOM   3598  CG  ASP A 461     -14.390  -6.429  44.598  1.00 83.70           C  
ATOM   3599  OD1 ASP A 461     -15.149  -6.100  45.538  1.00 83.70           O  
ATOM   3600  OD2 ASP A 461     -13.151  -6.452  44.719  1.00 83.70           O  
ATOM   3601  N   PHE A 462     -17.433  -4.274  44.152  1.00 87.01           N  
ATOM   3602  CA  PHE A 462     -17.564  -2.909  44.645  1.00 87.01           C  
ATOM   3603  C   PHE A 462     -16.427  -2.493  45.580  1.00 87.01           C  
ATOM   3604  CB  PHE A 462     -18.915  -2.789  45.359  1.00 87.01           C  
ATOM   3605  O   PHE A 462     -16.092  -1.311  45.635  1.00 87.01           O  
ATOM   3606  CG  PHE A 462     -20.151  -2.832  44.473  1.00 87.01           C  
ATOM   3607  CD1 PHE A 462     -20.116  -2.398  43.130  1.00 87.01           C  
ATOM   3608  CD2 PHE A 462     -21.368  -3.288  45.014  1.00 87.01           C  
ATOM   3609  CE1 PHE A 462     -21.280  -2.410  42.351  1.00 87.01           C  
ATOM   3610  CE2 PHE A 462     -22.537  -3.286  44.236  1.00 87.01           C  
ATOM   3611  CZ  PHE A 462     -22.496  -2.834  42.908  1.00 87.01           C  
ATOM   3612  N   SER A 463     -15.797  -3.432  46.289  1.00 84.82           N  
ATOM   3613  CA  SER A 463     -14.722  -3.103  47.228  1.00 84.82           C  
ATOM   3614  C   SER A 463     -13.473  -2.580  46.515  1.00 84.82           C  
ATOM   3615  CB  SER A 463     -14.406  -4.301  48.127  1.00 84.82           C  
ATOM   3616  O   SER A 463     -12.844  -1.638  46.995  1.00 84.82           O  
ATOM   3617  OG  SER A 463     -13.636  -5.288  47.478  1.00 84.82           O  
ATOM   3618  N   THR A 464     -13.153  -3.126  45.339  1.00 81.02           N  
ATOM   3619  CA  THR A 464     -12.051  -2.641  44.498  1.00 81.02           C  
ATOM   3620  C   THR A 464     -12.338  -1.233  43.973  1.00 81.02           C  
ATOM   3621  CB  THR A 464     -11.750  -3.641  43.370  1.00 81.02           C  
ATOM   3622  O   THR A 464     -11.483  -0.356  44.071  1.00 81.02           O  
ATOM   3623  CG2 THR A 464     -10.643  -3.144  42.437  1.00 81.02           C  
ATOM   3624  OG1 THR A 464     -11.266  -4.835  43.945  1.00 81.02           O  
ATOM   3625  N   LEU A 465     -13.569  -0.967  43.527  1.00 81.27           N  
ATOM   3626  CA  LEU A 465     -13.982   0.373  43.099  1.00 81.27           C  
ATOM   3627  C   LEU A 465     -13.864   1.415  44.222  1.00 81.27           C  
ATOM   3628  CB  LEU A 465     -15.432   0.296  42.605  1.00 81.27           C  
ATOM   3629  O   LEU A 465     -13.426   2.539  43.984  1.00 81.27           O  
ATOM   3630  CG  LEU A 465     -16.012   1.669  42.228  1.00 81.27           C  
ATOM   3631  CD1 LEU A 465     -15.358   2.206  40.960  1.00 81.27           C  
ATOM   3632  CD2 LEU A 465     -17.514   1.514  42.059  1.00 81.27           C  
ATOM   3633  N   LEU A 466     -14.259   1.052  45.446  1.00 82.53           N  
ATOM   3634  CA  LEU A 466     -14.197   1.951  46.599  1.00 82.53           C  
ATOM   3635  C   LEU A 466     -12.764   2.417  46.904  1.00 82.53           C  
ATOM   3636  CB  LEU A 466     -14.828   1.259  47.822  1.00 82.53           C  
ATOM   3637  O   LEU A 466     -12.593   3.545  47.365  1.00 82.53           O  
ATOM   3638  CG  LEU A 466     -16.366   1.197  47.788  1.00 82.53           C  
ATOM   3639  CD1 LEU A 466     -16.884   0.255  48.875  1.00 82.53           C  
ATOM   3640  CD2 LEU A 466     -16.989   2.567  48.042  1.00 82.53           C  
ATOM   3641  N   LYS A 467     -11.744   1.601  46.602  1.00 83.47           N  
ATOM   3642  CA  LYS A 467     -10.325   1.973  46.758  1.00 83.47           C  
ATOM   3643  C   LYS A 467      -9.874   3.021  45.734  1.00 83.47           C  
ATOM   3644  CB  LYS A 467      -9.435   0.727  46.655  1.00 83.47           C  
ATOM   3645  O   LYS A 467      -9.113   3.913  46.082  1.00 83.47           O  
ATOM   3646  CG  LYS A 467      -9.671  -0.279  47.791  1.00 83.47           C  
ATOM   3647  CD  LYS A 467      -8.880  -1.558  47.509  1.00 83.47           C  
ATOM   3648  CE  LYS A 467      -9.185  -2.627  48.558  1.00 83.47           C  
ATOM   3649  NZ  LYS A 467      -8.548  -3.911  48.179  1.00 83.47           N  
ATOM   3650  N   GLU A 468     -10.396   2.961  44.510  1.00 83.00           N  
ATOM   3651  CA  GLU A 468     -10.079   3.894  43.412  1.00 83.00           C  
ATOM   3652  C   GLU A 468     -11.021   5.115  43.363  1.00 83.00           C  
ATOM   3653  CB  GLU A 468     -10.113   3.133  42.076  1.00 83.00           C  
ATOM   3654  O   GLU A 468     -10.939   5.955  42.463  1.00 83.00           O  
ATOM   3655  CG  GLU A 468      -8.987   2.102  41.910  1.00 83.00           C  
ATOM   3656  CD  GLU A 468      -7.599   2.750  41.770  1.00 83.00           C  
ATOM   3657  OE1 GLU A 468      -6.685   2.302  42.489  1.00 83.00           O  
ATOM   3658  OE2 GLU A 468      -7.461   3.702  40.958  1.00 83.00           O  
ATOM   3659  N   LYS A 469     -11.946   5.236  44.323  1.00 86.24           N  
ATOM   3660  CA  LYS A 469     -13.039   6.218  44.314  1.00 86.24           C  
ATOM   3661  C   LYS A 469     -12.578   7.649  44.029  1.00 86.24           C  
ATOM   3662  CB  LYS A 469     -13.754   6.127  45.667  1.00 86.24           C  
ATOM   3663  O   LYS A 469     -13.197   8.332  43.216  1.00 86.24           O  
ATOM   3664  CG  LYS A 469     -14.865   7.173  45.845  1.00 86.24           C  
ATOM   3665  CD  LYS A 469     -15.298   7.234  47.309  1.00 86.24           C  
ATOM   3666  CE  LYS A 469     -15.796   8.642  47.627  1.00 86.24           C  
ATOM   3667  NZ  LYS A 469     -15.819   8.829  49.093  1.00 86.24           N  
ATOM   3668  N   GLU A 470     -11.537   8.129  44.709  1.00 87.54           N  
ATOM   3669  CA  GLU A 470     -11.058   9.512  44.551  1.00 87.54           C  
ATOM   3670  C   GLU A 470     -10.562   9.789  43.131  1.00 87.54           C  
ATOM   3671  CB  GLU A 470      -9.932   9.818  45.544  1.00 87.54           C  
ATOM   3672  O   GLU A 470     -10.824  10.856  42.572  1.00 87.54           O  
ATOM   3673  CG  GLU A 470     -10.436   9.830  46.992  1.00 87.54           C  
ATOM   3674  CD  GLU A 470      -9.401  10.383  47.983  1.00 87.54           C  
ATOM   3675  OE1 GLU A 470      -9.839  10.709  49.109  1.00 87.54           O  
ATOM   3676  OE2 GLU A 470      -8.215  10.503  47.605  1.00 87.54           O  
ATOM   3677  N   ARG A 471      -9.912   8.796  42.520  1.00 87.63           N  
ATOM   3678  CA  ARG A 471      -9.391   8.866  41.158  1.00 87.63           C  
ATOM   3679  C   ARG A 471     -10.528   9.051  40.148  1.00 87.63           C  
ATOM   3680  CB  ARG A 471      -8.575   7.591  40.915  1.00 87.63           C  
ATOM   3681  O   ARG A 471     -10.500  10.000  39.370  1.00 87.63           O  
ATOM   3682  CG  ARG A 471      -7.624   7.710  39.724  1.00 87.63           C  
ATOM   3683  CD  ARG A 471      -7.126   6.301  39.411  1.00 87.63           C  
ATOM   3684  NE  ARG A 471      -6.386   6.197  38.147  1.00 87.63           N  
ATOM   3685  NH1 ARG A 471      -6.053   3.939  38.374  1.00 87.63           N  
ATOM   3686  NH2 ARG A 471      -5.272   4.998  36.573  1.00 87.63           N  
ATOM   3687  CZ  ARG A 471      -5.911   5.047  37.701  1.00 87.63           C  
ATOM   3688  N   PHE A 472     -11.576   8.226  40.228  1.00 89.36           N  
ATOM   3689  CA  PHE A 472     -12.768   8.351  39.376  1.00 89.36           C  
ATOM   3690  C   PHE A 472     -13.562   9.645  39.641  1.00 89.36           C  
ATOM   3691  CB  PHE A 472     -13.666   7.121  39.568  1.00 89.36           C  
ATOM   3692  O   PHE A 472     -14.011  10.299  38.697  1.00 89.36           O  
ATOM   3693  CG  PHE A 472     -13.207   5.880  38.831  1.00 89.36           C  
ATOM   3694  CD1 PHE A 472     -13.587   5.689  37.490  1.00 89.36           C  
ATOM   3695  CD2 PHE A 472     -12.405   4.917  39.470  1.00 89.36           C  
ATOM   3696  CE1 PHE A 472     -13.147   4.557  36.784  1.00 89.36           C  
ATOM   3697  CE2 PHE A 472     -11.963   3.785  38.764  1.00 89.36           C  
ATOM   3698  CZ  PHE A 472     -12.329   3.607  37.419  1.00 89.36           C  
ATOM   3699  N   MET A 473     -13.701  10.056  40.908  1.00 88.42           N  
ATOM   3700  CA  MET A 473     -14.388  11.300  41.290  1.00 88.42           C  
ATOM   3701  C   MET A 473     -13.711  12.552  40.720  1.00 88.42           C  
ATOM   3702  CB  MET A 473     -14.448  11.427  42.820  1.00 88.42           C  
ATOM   3703  O   MET A 473     -14.397  13.504  40.346  1.00 88.42           O  
ATOM   3704  CG  MET A 473     -15.550  10.587  43.475  1.00 88.42           C  
ATOM   3705  SD  MET A 473     -17.268  11.051  43.097  1.00 88.42           S  
ATOM   3706  CE  MET A 473     -17.356  12.775  43.628  1.00 88.42           C  
ATOM   3707  N   ASN A 474     -12.378  12.574  40.655  1.00 89.43           N  
ATOM   3708  CA  ASN A 474     -11.641  13.693  40.068  1.00 89.43           C  
ATOM   3709  C   ASN A 474     -11.848  13.767  38.552  1.00 89.43           C  
ATOM   3710  CB  ASN A 474     -10.160  13.575  40.461  1.00 89.43           C  
ATOM   3711  O   ASN A 474     -12.113  14.847  38.025  1.00 89.43           O  
ATOM   3712  CG  ASN A 474      -9.915  13.952  41.913  1.00 89.43           C  
ATOM   3713  ND2 ASN A 474      -8.847  13.462  42.495  1.00 89.43           N  
ATOM   3714  OD1 ASN A 474     -10.650  14.720  42.523  1.00 89.43           O  
ATOM   3715  N   THR A 475     -11.819  12.623  37.866  1.00 90.27           N  
ATOM   3716  CA  THR A 475     -12.055  12.540  36.420  1.00 90.27           C  
ATOM   3717  C   THR A 475     -13.468  12.968  36.021  1.00 90.27           C  
ATOM   3718  CB  THR A 475     -11.789  11.110  35.952  1.00 90.27           C  
ATOM   3719  O   THR A 475     -13.648  13.635  35.003  1.00 90.27           O  
ATOM   3720  CG2 THR A 475     -11.959  10.957  34.452  1.00 90.27           C  
ATOM   3721  OG1 THR A 475     -10.456  10.775  36.252  1.00 90.27           O  
ATOM   3722  N   LEU A 476     -14.475  12.648  36.839  1.00 90.91           N  
ATOM   3723  CA  LEU A 476     -15.871  13.033  36.609  1.00 90.91           C  
ATOM   3724  C   LEU A 476     -16.065  14.538  36.381  1.00 90.91           C  
ATOM   3725  CB  LEU A 476     -16.693  12.587  37.828  1.00 90.91           C  
ATOM   3726  O   LEU A 476     -16.833  14.927  35.502  1.00 90.91           O  
ATOM   3727  CG  LEU A 476     -17.341  11.213  37.646  1.00 90.91           C  
ATOM   3728  CD1 LEU A 476     -17.932  10.755  38.971  1.00 90.91           C  
ATOM   3729  CD2 LEU A 476     -18.484  11.312  36.644  1.00 90.91           C  
ATOM   3730  N   LYS A 477     -15.350  15.382  37.136  1.00 87.51           N  
ATOM   3731  CA  LYS A 477     -15.428  16.847  36.996  1.00 87.51           C  
ATOM   3732  C   LYS A 477     -14.942  17.304  35.623  1.00 87.51           C  
ATOM   3733  CB  LYS A 477     -14.593  17.526  38.086  1.00 87.51           C  
ATOM   3734  O   LYS A 477     -15.568  18.161  35.002  1.00 87.51           O  
ATOM   3735  CG  LYS A 477     -15.165  17.303  39.490  1.00 87.51           C  
ATOM   3736  CD  LYS A 477     -14.234  17.948  40.520  1.00 87.51           C  
ATOM   3737  CE  LYS A 477     -14.777  17.716  41.929  1.00 87.51           C  
ATOM   3738  NZ  LYS A 477     -13.796  18.162  42.948  1.00 87.51           N  
ATOM   3739  N   THR A 478     -13.848  16.708  35.151  1.00 89.77           N  
ATOM   3740  CA  THR A 478     -13.281  16.971  33.824  1.00 89.77           C  
ATOM   3741  C   THR A 478     -14.247  16.531  32.728  1.00 89.77           C  
ATOM   3742  CB  THR A 478     -11.928  16.260  33.665  1.00 89.77           C  
ATOM   3743  O   THR A 478     -14.555  17.320  31.839  1.00 89.77           O  
ATOM   3744  CG2 THR A 478     -11.188  16.691  32.402  1.00 89.77           C  
ATOM   3745  OG1 THR A 478     -11.095  16.577  34.758  1.00 89.77           O  
ATOM   3746  N   LEU A 479     -14.803  15.317  32.831  1.00 91.18           N  
ATOM   3747  CA  LEU A 479     -15.752  14.786  31.846  1.00 91.18           C  
ATOM   3748  C   LEU A 479     -17.049  15.593  31.787  1.00 91.18           C  
ATOM   3749  CB  LEU A 479     -16.083  13.321  32.161  1.00 91.18           C  
ATOM   3750  O   LEU A 479     -17.558  15.847  30.701  1.00 91.18           O  
ATOM   3751  CG  LEU A 479     -14.904  12.352  32.021  1.00 91.18           C  
ATOM   3752  CD1 LEU A 479     -15.374  10.948  32.383  1.00 91.18           C  
ATOM   3753  CD2 LEU A 479     -14.342  12.291  30.610  1.00 91.18           C  
ATOM   3754  N   LYS A 480     -17.579  16.043  32.929  1.00 92.06           N  
ATOM   3755  CA  LYS A 480     -18.770  16.903  32.954  1.00 92.06           C  
ATOM   3756  C   LYS A 480     -18.567  18.168  32.110  1.00 92.06           C  
ATOM   3757  CB  LYS A 480     -19.122  17.234  34.410  1.00 92.06           C  
ATOM   3758  O   LYS A 480     -19.450  18.526  31.334  1.00 92.06           O  
ATOM   3759  CG  LYS A 480     -20.473  17.956  34.480  1.00 92.06           C  
ATOM   3760  CD  LYS A 480     -20.844  18.378  35.898  1.00 92.06           C  
ATOM   3761  CE  LYS A 480     -20.042  19.613  36.315  1.00 92.06           C  
ATOM   3762  NZ  LYS A 480     -20.197  19.858  37.763  1.00 92.06           N  
ATOM   3763  N   GLY A 481     -17.399  18.806  32.240  1.00 88.93           N  
ATOM   3764  CA  GLY A 481     -17.016  19.964  31.428  1.00 88.93           C  
ATOM   3765  C   GLY A 481     -16.821  19.620  29.950  1.00 88.93           C  
ATOM   3766  O   GLY A 481     -17.337  20.331  29.094  1.00 88.93           O  
ATOM   3767  N   GLU A 482     -16.134  18.515  29.653  1.00 89.98           N  
ATOM   3768  CA  GLU A 482     -15.863  18.056  28.283  1.00 89.98           C  
ATOM   3769  C   GLU A 482     -17.143  17.743  27.493  1.00 89.98           C  
ATOM   3770  CB  GLU A 482     -14.951  16.821  28.356  1.00 89.98           C  
ATOM   3771  O   GLU A 482     -17.277  18.158  26.346  1.00 89.98           O  
ATOM   3772  CG  GLU A 482     -14.435  16.381  26.979  1.00 89.98           C  
ATOM   3773  CD  GLU A 482     -13.575  15.112  27.045  1.00 89.98           C  
ATOM   3774  OE1 GLU A 482     -13.419  14.433  26.005  1.00 89.98           O  
ATOM   3775  OE2 GLU A 482     -13.056  14.744  28.127  1.00 89.98           O  
ATOM   3776  N   PHE A 483     -18.109  17.058  28.113  1.00 89.18           N  
ATOM   3777  CA  PHE A 483     -19.398  16.741  27.489  1.00 89.18           C  
ATOM   3778  C   PHE A 483     -20.395  17.911  27.512  1.00 89.18           C  
ATOM   3779  CB  PHE A 483     -19.988  15.479  28.142  1.00 89.18           C  
ATOM   3780  O   PHE A 483     -21.473  17.790  26.935  1.00 89.18           O  
ATOM   3781  CG  PHE A 483     -19.358  14.191  27.651  1.00 89.18           C  
ATOM   3782  CD1 PHE A 483     -19.861  13.562  26.497  1.00 89.18           C  
ATOM   3783  CD2 PHE A 483     -18.247  13.634  28.310  1.00 89.18           C  
ATOM   3784  CE1 PHE A 483     -19.249  12.397  26.004  1.00 89.18           C  
ATOM   3785  CE2 PHE A 483     -17.640  12.466  27.826  1.00 89.18           C  
ATOM   3786  CZ  PHE A 483     -18.128  11.860  26.659  1.00 89.18           C  
ATOM   3787  N   GLY A 484     -20.080  19.023  28.188  1.00 89.29           N  
ATOM   3788  CA  GLY A 484     -20.969  20.186  28.277  1.00 89.29           C  
ATOM   3789  C   GLY A 484     -22.306  19.898  28.971  1.00 89.29           C  
ATOM   3790  O   GLY A 484     -23.319  20.511  28.636  1.00 89.29           O  
ATOM   3791  N   VAL A 485     -22.333  18.951  29.917  1.00 91.57           N  
ATOM   3792  CA  VAL A 485     -23.556  18.523  30.618  1.00 91.57           C  
ATOM   3793  C   VAL A 485     -23.644  19.098  32.030  1.00 91.57           C  
ATOM   3794  CB  VAL A 485     -23.735  16.994  30.620  1.00 91.57           C  
ATOM   3795  O   VAL A 485     -22.631  19.317  32.691  1.00 91.57           O  
ATOM   3796  CG1 VAL A 485     -23.986  16.451  29.211  1.00 91.57           C  
ATOM   3797  CG2 VAL A 485     -22.552  16.249  31.248  1.00 91.57           C  
ATOM   3798  N   LYS A 486     -24.863  19.310  32.541  1.00 91.70           N  
ATOM   3799  CA  LYS A 486     -25.079  19.789  33.921  1.00 91.70           C  
ATOM   3800  C   LYS A 486     -24.858  18.698  34.967  1.00 91.70           C  
ATOM   3801  CB  LYS A 486     -26.488  20.379  34.054  1.00 91.70           C  
ATOM   3802  O   LYS A 486     -24.394  18.990  36.072  1.00 91.70           O  
ATOM   3803  CG  LYS A 486     -26.610  21.749  33.367  1.00 91.70           C  
ATOM   3804  CD  LYS A 486     -28.058  22.218  33.493  1.00 91.70           C  
ATOM   3805  CE  LYS A 486     -28.340  23.633  32.997  1.00 91.70           C  
ATOM   3806  NZ  LYS A 486     -29.793  23.906  33.104  1.00 91.70           N  
ATOM   3807  N   HIS A 487     -25.141  17.447  34.608  1.00 93.55           N  
ATOM   3808  CA  HIS A 487     -24.957  16.288  35.479  1.00 93.55           C  
ATOM   3809  C   HIS A 487     -24.205  15.176  34.753  1.00 93.55           C  
ATOM   3810  CB  HIS A 487     -26.310  15.781  36.000  1.00 93.55           C  
ATOM   3811  O   HIS A 487     -24.513  14.847  33.608  1.00 93.55           O  
ATOM   3812  CG  HIS A 487     -27.167  16.864  36.594  1.00 93.55           C  
ATOM   3813  CD2 HIS A 487     -28.061  17.657  35.923  1.00 93.55           C  
ATOM   3814  ND1 HIS A 487     -27.134  17.296  37.898  1.00 93.55           N  
ATOM   3815  CE1 HIS A 487     -27.964  18.349  38.001  1.00 93.55           C  
ATOM   3816  NE2 HIS A 487     -28.547  18.594  36.829  1.00 93.55           N  
ATOM   3817  N   PHE A 488     -23.249  14.555  35.437  1.00 94.85           N  
ATOM   3818  CA  PHE A 488     -22.571  13.362  34.944  1.00 94.85           C  
ATOM   3819  C   PHE A 488     -22.736  12.232  35.958  1.00 94.85           C  
ATOM   3820  CB  PHE A 488     -21.107  13.683  34.616  1.00 94.85           C  
ATOM   3821  O   PHE A 488     -22.349  12.364  37.120  1.00 94.85           O  
ATOM   3822  CG  PHE A 488     -20.483  12.710  33.633  1.00 94.85           C  
ATOM   3823  CD1 PHE A 488     -20.285  11.360  33.982  1.00 94.85           C  
ATOM   3824  CD2 PHE A 488     -20.123  13.145  32.344  1.00 94.85           C  
ATOM   3825  CE1 PHE A 488     -19.708  10.462  33.069  1.00 94.85           C  
ATOM   3826  CE2 PHE A 488     -19.576  12.238  31.420  1.00 94.85           C  
ATOM   3827  CZ  PHE A 488     -19.354  10.900  31.784  1.00 94.85           C  
ATOM   3828  N   PHE A 489     -23.316  11.123  35.509  1.00 95.72           N  
ATOM   3829  CA  PHE A 489     -23.601   9.933  36.301  1.00 95.72           C  
ATOM   3830  C   PHE A 489     -22.750   8.762  35.813  1.00 95.72           C  
ATOM   3831  CB  PHE A 489     -25.095   9.607  36.178  1.00 95.72           C  
ATOM   3832  O   PHE A 489     -22.652   8.516  34.613  1.00 95.72           O  
ATOM   3833  CG  PHE A 489     -26.025  10.700  36.670  1.00 95.72           C  
ATOM   3834  CD1 PHE A 489     -26.169  10.955  38.047  1.00 95.72           C  
ATOM   3835  CD2 PHE A 489     -26.750  11.475  35.744  1.00 95.72           C  
ATOM   3836  CE1 PHE A 489     -27.042  11.962  38.494  1.00 95.72           C  
ATOM   3837  CE2 PHE A 489     -27.637  12.468  36.192  1.00 95.72           C  
ATOM   3838  CZ  PHE A 489     -27.783  12.714  37.567  1.00 95.72           C  
ATOM   3839  N   VAL A 490     -22.170   8.008  36.741  1.00 94.71           N  
ATOM   3840  CA  VAL A 490     -21.463   6.757  36.456  1.00 94.71           C  
ATOM   3841  C   VAL A 490     -22.101   5.651  37.275  1.00 94.71           C  
ATOM   3842  CB  VAL A 490     -19.961   6.845  36.755  1.00 94.71           C  
ATOM   3843  O   VAL A 490     -22.049   5.667  38.504  1.00 94.71           O  
ATOM   3844  CG1 VAL A 490     -19.284   5.506  36.440  1.00 94.71           C  
ATOM   3845  CG2 VAL A 490     -19.267   7.934  35.932  1.00 94.71           C  
ATOM   3846  N   LEU A 491     -22.692   4.683  36.584  1.00 94.01           N  
ATOM   3847  CA  LEU A 491     -23.238   3.472  37.177  1.00 94.01           C  
ATOM   3848  C   LEU A 491     -22.178   2.377  37.139  1.00 94.01           C  
ATOM   3849  CB  LEU A 491     -24.495   3.053  36.397  1.00 94.01           C  
ATOM   3850  O   LEU A 491     -21.888   1.841  36.073  1.00 94.01           O  
ATOM   3851  CG  LEU A 491     -25.672   4.032  36.514  1.00 94.01           C  
ATOM   3852  CD1 LEU A 491     -26.755   3.624  35.516  1.00 94.01           C  
ATOM   3853  CD2 LEU A 491     -26.274   4.026  37.921  1.00 94.01           C  
ATOM   3854  N   PHE A 492     -21.631   2.028  38.297  1.00 92.38           N  
ATOM   3855  CA  PHE A 492     -20.860   0.805  38.466  1.00 92.38           C  
ATOM   3856  C   PHE A 492     -21.820  -0.318  38.836  1.00 92.38           C  
ATOM   3857  CB  PHE A 492     -19.774   1.010  39.512  1.00 92.38           C  
ATOM   3858  O   PHE A 492     -22.277  -0.401  39.973  1.00 92.38           O  
ATOM   3859  CG  PHE A 492     -18.758   2.054  39.109  1.00 92.38           C  
ATOM   3860  CD1 PHE A 492     -17.661   1.694  38.305  1.00 92.38           C  
ATOM   3861  CD2 PHE A 492     -18.900   3.382  39.556  1.00 92.38           C  
ATOM   3862  CE1 PHE A 492     -16.698   2.658  37.962  1.00 92.38           C  
ATOM   3863  CE2 PHE A 492     -17.923   4.338  39.233  1.00 92.38           C  
ATOM   3864  CZ  PHE A 492     -16.824   3.976  38.434  1.00 92.38           C  
ATOM   3865  N   THR A 493     -22.184  -1.143  37.866  1.00 89.88           N  
ATOM   3866  CA  THR A 493     -23.233  -2.155  37.994  1.00 89.88           C  
ATOM   3867  C   THR A 493     -22.630  -3.516  38.324  1.00 89.88           C  
ATOM   3868  CB  THR A 493     -24.056  -2.211  36.702  1.00 89.88           C  
ATOM   3869  O   THR A 493     -21.756  -3.983  37.598  1.00 89.88           O  
ATOM   3870  CG2 THR A 493     -25.210  -3.196  36.798  1.00 89.88           C  
ATOM   3871  OG1 THR A 493     -24.627  -0.952  36.413  1.00 89.88           O  
ATOM   3872  N   ASN A 494     -23.125  -4.173  39.374  1.00 87.82           N  
ATOM   3873  CA  ASN A 494     -22.773  -5.548  39.721  1.00 87.82           C  
ATOM   3874  C   ASN A 494     -23.960  -6.484  39.445  1.00 87.82           C  
ATOM   3875  CB  ASN A 494     -22.268  -5.620  41.171  1.00 87.82           C  
ATOM   3876  O   ASN A 494     -24.933  -6.481  40.204  1.00 87.82           O  
ATOM   3877  CG  ASN A 494     -21.749  -6.997  41.552  1.00 87.82           C  
ATOM   3878  ND2 ASN A 494     -20.998  -7.089  42.622  1.00 87.82           N  
ATOM   3879  OD1 ASN A 494     -22.031  -8.006  40.916  1.00 87.82           O  
ATOM   3880  N   PRO A 495     -23.893  -7.312  38.385  1.00 79.27           N  
ATOM   3881  CA  PRO A 495     -24.952  -8.263  38.051  1.00 79.27           C  
ATOM   3882  C   PRO A 495     -25.194  -9.359  39.080  1.00 79.27           C  
ATOM   3883  CB  PRO A 495     -24.560  -8.858  36.698  1.00 79.27           C  
ATOM   3884  O   PRO A 495     -26.286  -9.915  39.108  1.00 79.27           O  
ATOM   3885  CG  PRO A 495     -23.650  -7.794  36.091  1.00 79.27           C  
ATOM   3886  CD  PRO A 495     -22.909  -7.270  37.312  1.00 79.27           C  
ATOM   3887  N   VAL A 496     -24.203  -9.680  39.912  1.00 78.97           N  
ATOM   3888  CA  VAL A 496     -24.339 -10.711  40.950  1.00 78.97           C  
ATOM   3889  C   VAL A 496     -25.108 -10.173  42.154  1.00 78.97           C  
ATOM   3890  CB  VAL A 496     -22.956 -11.244  41.373  1.00 78.97           C  
ATOM   3891  O   VAL A 496     -25.917 -10.888  42.734  1.00 78.97           O  
ATOM   3892  CG1 VAL A 496     -23.073 -12.364  42.413  1.00 78.97           C  
ATOM   3893  CG2 VAL A 496     -22.185 -11.806  40.167  1.00 78.97           C  
ATOM   3894  N   GLU A 497     -24.873  -8.912  42.518  1.00 84.02           N  
ATOM   3895  CA  GLU A 497     -25.569  -8.239  43.623  1.00 84.02           C  
ATOM   3896  C   GLU A 497     -26.891  -7.577  43.195  1.00 84.02           C  
ATOM   3897  CB  GLU A 497     -24.632  -7.210  44.275  1.00 84.02           C  
ATOM   3898  O   GLU A 497     -27.595  -7.022  44.039  1.00 84.02           O  
ATOM   3899  CG  GLU A 497     -23.460  -7.868  45.019  1.00 84.02           C  
ATOM   3900  CD  GLU A 497     -22.557  -6.832  45.707  1.00 84.02           C  
ATOM   3901  OE1 GLU A 497     -21.324  -7.048  45.707  1.00 84.02           O  
ATOM   3902  OE2 GLU A 497     -23.090  -5.825  46.226  1.00 84.02           O  
ATOM   3903  N   GLU A 498     -27.216  -7.613  41.897  1.00 85.33           N  
ATOM   3904  CA  GLU A 498     -28.369  -6.936  41.288  1.00 85.33           C  
ATOM   3905  C   GLU A 498     -28.484  -5.463  41.729  1.00 85.33           C  
ATOM   3906  CB  GLU A 498     -29.666  -7.741  41.476  1.00 85.33           C  
ATOM   3907  O   GLU A 498     -29.556  -4.957  42.073  1.00 85.33           O  
ATOM   3908  CG  GLU A 498     -29.611  -9.118  40.791  1.00 85.33           C  
ATOM   3909  CD  GLU A 498     -30.947  -9.882  40.849  1.00 85.33           C  
ATOM   3910  OE1 GLU A 498     -31.047 -10.920  40.149  1.00 85.33           O  
ATOM   3911  OE2 GLU A 498     -31.872  -9.436  41.569  1.00 85.33           O  
ATOM   3912  N   ALA A 499     -27.351  -4.760  41.761  1.00 90.71           N  
ATOM   3913  CA  ALA A 499     -27.263  -3.384  42.232  1.00 90.71           C  
ATOM   3914  C   ALA A 499     -26.247  -2.569  41.426  1.00 90.71           C  
ATOM   3915  CB  ALA A 499     -26.914  -3.401  43.729  1.00 90.71           C  
ATOM   3916  O   ALA A 499     -25.331  -3.115  40.810  1.00 90.71           O  
ATOM   3917  N   SER A 500     -26.377  -1.244  41.480  1.00 92.84           N  
ATOM   3918  CA  SER A 500     -25.366  -0.314  40.976  1.00 92.84           C  
ATOM   3919  C   SER A 500     -24.868   0.616  42.076  1.00 92.84           C  
ATOM   3920  CB  SER A 500     -25.896   0.505  39.796  1.00 92.84           C  
ATOM   3921  O   SER A 500     -25.669   1.213  42.795  1.00 92.84           O  
ATOM   3922  OG  SER A 500     -26.121  -0.314  38.665  1.00 92.84           O  
ATOM   3923  N   LEU A 501     -23.552   0.799  42.170  1.00 93.59           N  
ATOM   3924  CA  LEU A 501     -22.965   1.950  42.845  1.00 93.59           C  
ATOM   3925  C   LEU A 501     -22.954   3.131  41.879  1.00 93.59           C  
ATOM   3926  CB  LEU A 501     -21.552   1.631  43.360  1.00 93.59           C  
ATOM   3927  O   LEU A 501     -22.303   3.097  40.837  1.00 93.59           O  
ATOM   3928  CG  LEU A 501     -21.506   0.753  44.621  1.00 93.59           C  
ATOM   3929  CD1 LEU A 501     -20.048   0.577  45.036  1.00 93.59           C  
ATOM   3930  CD2 LEU A 501     -22.232   1.384  45.813  1.00 93.59           C  
ATOM   3931  N   LEU A 502     -23.683   4.184  42.224  1.00 94.85           N  
ATOM   3932  CA  LEU A 502     -23.705   5.422  41.467  1.00 94.85           C  
ATOM   3933  C   LEU A 502     -22.670   6.397  42.028  1.00 94.85           C  
ATOM   3934  CB  LEU A 502     -25.120   6.007  41.468  1.00 94.85           C  
ATOM   3935  O   LEU A 502     -22.738   6.807  43.190  1.00 94.85           O  
ATOM   3936  CG  LEU A 502     -25.205   7.372  40.765  1.00 94.85           C  
ATOM   3937  CD1 LEU A 502     -25.169   7.235  39.251  1.00 94.85           C  
ATOM   3938  CD2 LEU A 502     -26.484   8.095  41.146  1.00 94.85           C  
ATOM   3939  N   MET A 503     -21.780   6.831  41.146  1.00 93.62           N  
ATOM   3940  CA  MET A 503     -20.909   7.981  41.336  1.00 93.62           C  
ATOM   3941  C   MET A 503     -21.420   9.138  40.477  1.00 93.62           C  
ATOM   3942  CB  MET A 503     -19.485   7.561  40.973  1.00 93.62           C  
ATOM   3943  O   MET A 503     -21.914   8.913  39.373  1.00 93.62           O  
ATOM   3944  CG  MET A 503     -18.458   8.548  41.505  1.00 93.62           C  
ATOM   3945  SD  MET A 503     -16.761   8.164  41.010  1.00 93.62           S  
ATOM   3946  CE  MET A 503     -16.397   6.803  42.141  1.00 93.62           C  
ATOM   3947  N   MET A 504     -21.348  10.375  40.970  1.00 93.90           N  
ATOM   3948  CA  MET A 504     -21.875  11.509  40.214  1.00 93.90           C  
ATOM   3949  C   MET A 504     -21.183  12.837  40.509  1.00 93.90           C  
ATOM   3950  CB  MET A 504     -23.393  11.632  40.429  1.00 93.90           C  
ATOM   3951  O   MET A 504     -20.695  13.062  41.620  1.00 93.90           O  
ATOM   3952  CG  MET A 504     -23.787  12.092  41.843  1.00 93.90           C  
ATOM   3953  SD  MET A 504     -25.444  12.799  41.987  1.00 93.90           S  
ATOM   3954  CE  MET A 504     -25.270  14.230  40.882  1.00 93.90           C  
ATOM   3955  N   ASP A 505     -21.258  13.738  39.532  1.00 92.34           N  
ATOM   3956  CA  ASP A 505     -20.993  15.168  39.680  1.00 92.34           C  
ATOM   3957  C   ASP A 505     -22.198  15.977  39.159  1.00 92.34           C  
ATOM   3958  CB  ASP A 505     -19.676  15.526  38.972  1.00 92.34           C  
ATOM   3959  O   ASP A 505     -22.666  15.755  38.042  1.00 92.34           O  
ATOM   3960  CG  ASP A 505     -19.276  16.980  39.227  1.00 92.34           C  
ATOM   3961  OD1 ASP A 505     -19.554  17.501  40.329  1.00 92.34           O  
ATOM   3962  OD2 ASP A 505     -18.756  17.642  38.305  1.00 92.34           O  
ATOM   3963  N   GLY A 506     -22.741  16.879  39.986  1.00 91.05           N  
ATOM   3964  CA  GLY A 506     -24.011  17.589  39.753  1.00 91.05           C  
ATOM   3965  C   GLY A 506     -24.919  17.627  40.994  1.00 91.05           C  
ATOM   3966  O   GLY A 506     -24.470  17.319  42.101  1.00 91.05           O  
ATOM   3967  N   ASP A 507     -26.199  17.987  40.822  1.00 90.58           N  
ATOM   3968  CA  ASP A 507     -27.175  18.025  41.927  1.00 90.58           C  
ATOM   3969  C   ASP A 507     -27.545  16.626  42.444  1.00 90.58           C  
ATOM   3970  CB  ASP A 507     -28.449  18.810  41.569  1.00 90.58           C  
ATOM   3971  O   ASP A 507     -28.170  15.816  41.760  1.00 90.58           O  
ATOM   3972  CG  ASP A 507     -29.353  19.038  42.797  1.00 90.58           C  
ATOM   3973  OD1 ASP A 507     -28.964  18.627  43.919  1.00 90.58           O  
ATOM   3974  OD2 ASP A 507     -30.431  19.637  42.637  1.00 90.58           O  
ATOM   3975  N   GLN A 508     -27.177  16.365  43.694  1.00 91.25           N  
ATOM   3976  CA  GLN A 508     -27.405  15.099  44.385  1.00 91.25           C  
ATOM   3977  C   GLN A 508     -28.884  14.870  44.714  1.00 91.25           C  
ATOM   3978  CB  GLN A 508     -26.549  15.086  45.658  1.00 91.25           C  
ATOM   3979  O   GLN A 508     -29.324  13.718  44.746  1.00 91.25           O  
ATOM   3980  CG  GLN A 508     -25.051  15.156  45.321  1.00 91.25           C  
ATOM   3981  CD  GLN A 508     -24.162  15.270  46.549  1.00 91.25           C  
ATOM   3982  NE2 GLN A 508     -22.939  15.731  46.398  1.00 91.25           N  
ATOM   3983  OE1 GLN A 508     -24.465  14.873  47.651  1.00 91.25           O  
ATOM   3984  N   LYS A 509     -29.671  15.945  44.878  1.00 90.28           N  
ATOM   3985  CA  LYS A 509     -31.104  15.860  45.200  1.00 90.28           C  
ATOM   3986  C   LYS A 509     -31.896  15.133  44.118  1.00 90.28           C  
ATOM   3987  CB  LYS A 509     -31.684  17.265  45.384  1.00 90.28           C  
ATOM   3988  O   LYS A 509     -32.907  14.505  44.426  1.00 90.28           O  
ATOM   3989  CG  LYS A 509     -31.112  17.974  46.616  1.00 90.28           C  
ATOM   3990  CD  LYS A 509     -31.714  19.376  46.711  1.00 90.28           C  
ATOM   3991  CE  LYS A 509     -31.149  20.095  47.935  1.00 90.28           C  
ATOM   3992  NZ  LYS A 509     -31.633  21.493  47.986  1.00 90.28           N  
ATOM   3993  N   LEU A 510     -31.426  15.173  42.868  1.00 90.56           N  
ATOM   3994  CA  LEU A 510     -32.031  14.433  41.760  1.00 90.56           C  
ATOM   3995  C   LEU A 510     -32.035  12.926  42.024  1.00 90.56           C  
ATOM   3996  CB  LEU A 510     -31.266  14.726  40.459  1.00 90.56           C  
ATOM   3997  O   LEU A 510     -33.051  12.265  41.821  1.00 90.56           O  
ATOM   3998  CG  LEU A 510     -31.426  16.160  39.931  1.00 90.56           C  
ATOM   3999  CD1 LEU A 510     -30.523  16.325  38.713  1.00 90.56           C  
ATOM   4000  CD2 LEU A 510     -32.867  16.451  39.513  1.00 90.56           C  
ATOM   4001  N   VAL A 511     -30.918  12.383  42.514  1.00 92.75           N  
ATOM   4002  CA  VAL A 511     -30.778  10.947  42.797  1.00 92.75           C  
ATOM   4003  C   VAL A 511     -31.570  10.565  44.041  1.00 92.75           C  
ATOM   4004  CB  VAL A 511     -29.303  10.558  42.976  1.00 92.75           C  
ATOM   4005  O   VAL A 511     -32.279   9.558  44.028  1.00 92.75           O  
ATOM   4006  CG1 VAL A 511     -29.153   9.052  43.234  1.00 92.75           C  
ATOM   4007  CG2 VAL A 511     -28.485  10.919  41.731  1.00 92.75           C  
ATOM   4008  N   GLU A 512     -31.487  11.380  45.094  1.00 92.73           N  
ATOM   4009  CA  GLU A 512     -32.225  11.165  46.343  1.00 92.73           C  
ATOM   4010  C   GLU A 512     -33.735  11.089  46.080  1.00 92.73           C  
ATOM   4011  CB  GLU A 512     -31.914  12.297  47.332  1.00 92.73           C  
ATOM   4012  O   GLU A 512     -34.390  10.146  46.521  1.00 92.73           O  
ATOM   4013  CG  GLU A 512     -30.460  12.249  47.825  1.00 92.73           C  
ATOM   4014  CD  GLU A 512     -30.062  13.446  48.699  1.00 92.73           C  
ATOM   4015  OE1 GLU A 512     -28.931  13.394  49.235  1.00 92.73           O  
ATOM   4016  OE2 GLU A 512     -30.848  14.420  48.789  1.00 92.73           O  
ATOM   4017  N   LYS A 513     -34.281  12.011  45.274  1.00 91.52           N  
ATOM   4018  CA  LYS A 513     -35.697  12.005  44.875  1.00 91.52           C  
ATOM   4019  C   LYS A 513     -36.051  10.844  43.946  1.00 91.52           C  
ATOM   4020  CB  LYS A 513     -36.049  13.335  44.195  1.00 91.52           C  
ATOM   4021  O   LYS A 513     -37.119  10.257  44.095  1.00 91.52           O  
ATOM   4022  CG  LYS A 513     -36.087  14.515  45.176  1.00 91.52           C  
ATOM   4023  CD  LYS A 513     -36.358  15.810  44.402  1.00 91.52           C  
ATOM   4024  CE  LYS A 513     -36.317  17.024  45.331  1.00 91.52           C  
ATOM   4025  NZ  LYS A 513     -36.606  18.260  44.567  1.00 91.52           N  
ATOM   4026  N   ALA A 514     -35.183  10.515  42.987  1.00 92.12           N  
ATOM   4027  CA  ALA A 514     -35.468   9.493  41.978  1.00 92.12           C  
ATOM   4028  C   ALA A 514     -35.426   8.059  42.535  1.00 92.12           C  
ATOM   4029  CB  ALA A 514     -34.475   9.663  40.822  1.00 92.12           C  
ATOM   4030  O   ALA A 514     -36.168   7.194  42.066  1.00 92.12           O  
ATOM   4031  N   PHE A 515     -34.561   7.787  43.517  1.00 92.66           N  
ATOM   4032  CA  PHE A 515     -34.313   6.427  44.014  1.00 92.66           C  
ATOM   4033  C   PHE A 515     -34.561   6.242  45.510  1.00 92.66           C  
ATOM   4034  CB  PHE A 515     -32.896   5.982  43.627  1.00 92.66           C  
ATOM   4035  O   PHE A 515     -34.452   5.112  45.983  1.00 92.66           O  
ATOM   4036  CG  PHE A 515     -32.692   5.907  42.131  1.00 92.66           C  
ATOM   4037  CD1 PHE A 515     -33.028   4.739  41.419  1.00 92.66           C  
ATOM   4038  CD2 PHE A 515     -32.210   7.034  41.447  1.00 92.66           C  
ATOM   4039  CE1 PHE A 515     -32.922   4.723  40.017  1.00 92.66           C  
ATOM   4040  CE2 PHE A 515     -32.129   7.025  40.050  1.00 92.66           C  
ATOM   4041  CZ  PHE A 515     -32.514   5.884  39.339  1.00 92.66           C  
ATOM   4042  N   ASN A 516     -34.898   7.305  46.248  1.00 89.24           N  
ATOM   4043  CA  ASN A 516     -35.017   7.279  47.708  1.00 89.24           C  
ATOM   4044  C   ASN A 516     -33.766   6.668  48.374  1.00 89.24           C  
ATOM   4045  CB  ASN A 516     -36.349   6.618  48.095  1.00 89.24           C  
ATOM   4046  O   ASN A 516     -33.858   5.852  49.292  1.00 89.24           O  
ATOM   4047  CG  ASN A 516     -36.726   6.915  49.532  1.00 89.24           C  
ATOM   4048  ND2 ASN A 516     -37.148   5.927  50.283  1.00 89.24           N  
ATOM   4049  OD1 ASN A 516     -36.684   8.041  49.994  1.00 89.24           O  
ATOM   4050  N   ALA A 517     -32.594   7.009  47.833  1.00 87.88           N  
ATOM   4051  CA  ALA A 517     -31.301   6.476  48.238  1.00 87.88           C  
ATOM   4052  C   ALA A 517     -30.485   7.555  48.953  1.00 87.88           C  
ATOM   4053  CB  ALA A 517     -30.576   5.920  47.005  1.00 87.88           C  
ATOM   4054  O   ALA A 517     -30.477   8.710  48.537  1.00 87.88           O  
ATOM   4055  N   GLU A 518     -29.767   7.161  50.001  1.00 85.57           N  
ATOM   4056  CA  GLU A 518     -28.882   8.043  50.761  1.00 85.57           C  
ATOM   4057  C   GLU A 518     -27.443   7.931  50.244  1.00 85.57           C  
ATOM   4058  CB  GLU A 518     -28.979   7.682  52.247  1.00 85.57           C  
ATOM   4059  O   GLU A 518     -26.949   6.829  49.974  1.00 85.57           O  
ATOM   4060  CG  GLU A 518     -28.264   8.688  53.162  1.00 85.57           C  
ATOM   4061  CD  GLU A 518     -28.269   8.250  54.636  1.00 85.57           C  
ATOM   4062  OE1 GLU A 518     -27.983   9.109  55.495  1.00 85.57           O  
ATOM   4063  OE2 GLU A 518     -28.474   7.036  54.902  1.00 85.57           O  
ATOM   4064  N   LYS A 519     -26.756   9.072  50.129  1.00 85.72           N  
ATOM   4065  CA  LYS A 519     -25.351   9.113  49.725  1.00 85.72           C  
ATOM   4066  C   LYS A 519     -24.456   8.675  50.884  1.00 85.72           C  
ATOM   4067  CB  LYS A 519     -25.004  10.523  49.232  1.00 85.72           C  
ATOM   4068  O   LYS A 519     -24.370   9.364  51.897  1.00 85.72           O  
ATOM   4069  CG  LYS A 519     -23.693  10.524  48.439  1.00 85.72           C  
ATOM   4070  CD  LYS A 519     -23.486  11.889  47.778  1.00 85.72           C  
ATOM   4071  CE  LYS A 519     -22.182  11.866  46.987  1.00 85.72           C  
ATOM   4072  NZ  LYS A 519     -22.072  12.977  46.022  1.00 85.72           N  
ATOM   4073  N   LYS A 520     -23.734   7.567  50.719  1.00 83.54           N  
ATOM   4074  CA  LYS A 520     -22.745   7.067  51.686  1.00 83.54           C  
ATOM   4075  C   LYS A 520     -21.370   7.056  51.053  1.00 83.54           C  
ATOM   4076  CB  LYS A 520     -23.141   5.686  52.219  1.00 83.54           C  
ATOM   4077  O   LYS A 520     -21.209   6.603  49.924  1.00 83.54           O  
ATOM   4078  CG  LYS A 520     -24.433   5.801  53.034  1.00 83.54           C  
ATOM   4079  CD  LYS A 520     -24.770   4.506  53.772  1.00 83.54           C  
ATOM   4080  CE  LYS A 520     -26.065   4.780  54.542  1.00 83.54           C  
ATOM   4081  NZ  LYS A 520     -26.478   3.638  55.383  1.00 83.54           N  
ATOM   4082  N   ASP A 521     -20.394   7.624  51.756  1.00 80.99           N  
ATOM   4083  CA  ASP A 521     -19.014   7.740  51.286  1.00 80.99           C  
ATOM   4084  C   ASP A 521     -18.922   8.240  49.840  1.00 80.99           C  
ATOM   4085  CB  ASP A 521     -18.255   6.425  51.522  1.00 80.99           C  
ATOM   4086  O   ASP A 521     -18.199   7.689  49.017  1.00 80.99           O  
ATOM   4087  CG  ASP A 521     -18.226   6.072  53.005  1.00 80.99           C  
ATOM   4088  OD1 ASP A 521     -17.980   7.013  53.792  1.00 80.99           O  
ATOM   4089  OD2 ASP A 521     -18.493   4.896  53.326  1.00 80.99           O  
ATOM   4090  N   GLY A 522     -19.654   9.300  49.496  1.00 82.65           N  
ATOM   4091  CA  GLY A 522     -19.587   9.898  48.161  1.00 82.65           C  
ATOM   4092  C   GLY A 522     -20.344   9.153  47.050  1.00 82.65           C  
ATOM   4093  O   GLY A 522     -20.347   9.648  45.924  1.00 82.65           O  
ATOM   4094  N   LEU A 523     -21.003   8.031  47.346  1.00 90.70           N  
ATOM   4095  CA  LEU A 523     -21.673   7.153  46.381  1.00 90.70           C  
ATOM   4096  C   LEU A 523     -23.122   6.864  46.796  1.00 90.70           C  
ATOM   4097  CB  LEU A 523     -20.880   5.836  46.291  1.00 90.70           C  
ATOM   4098  O   LEU A 523     -23.467   6.967  47.970  1.00 90.70           O  
ATOM   4099  CG  LEU A 523     -19.450   5.989  45.747  1.00 90.70           C  
ATOM   4100  CD1 LEU A 523     -18.683   4.691  45.941  1.00 90.70           C  
ATOM   4101  CD2 LEU A 523     -19.454   6.324  44.262  1.00 90.70           C  
ATOM   4102  N   PHE A 524     -23.966   6.460  45.847  1.00 92.97           N  
ATOM   4103  CA  PHE A 524     -25.301   5.925  46.140  1.00 92.97           C  
ATOM   4104  C   PHE A 524     -25.359   4.440  45.797  1.00 92.97           C  
ATOM   4105  CB  PHE A 524     -26.393   6.680  45.379  1.00 92.97           C  
ATOM   4106  O   PHE A 524     -24.963   4.045  44.704  1.00 92.97           O  
ATOM   4107  CG  PHE A 524     -26.498   8.154  45.685  1.00 92.97           C  
ATOM   4108  CD1 PHE A 524     -27.463   8.592  46.607  1.00 92.97           C  
ATOM   4109  CD2 PHE A 524     -25.691   9.090  45.008  1.00 92.97           C  
ATOM   4110  CE1 PHE A 524     -27.639   9.962  46.836  1.00 92.97           C  
ATOM   4111  CE2 PHE A 524     -25.871  10.465  45.238  1.00 92.97           C  
ATOM   4112  CZ  PHE A 524     -26.853  10.899  46.147  1.00 92.97           C  
ATOM   4113  N   LEU A 525     -25.896   3.619  46.697  1.00 93.58           N  
ATOM   4114  CA  LEU A 525     -26.191   2.218  46.402  1.00 93.58           C  
ATOM   4115  C   LEU A 525     -27.618   2.092  45.862  1.00 93.58           C  
ATOM   4116  CB  LEU A 525     -25.948   1.365  47.657  1.00 93.58           C  
ATOM   4117  O   LEU A 525     -28.588   2.245  46.603  1.00 93.58           O  
ATOM   4118  CG  LEU A 525     -26.240  -0.134  47.443  1.00 93.58           C  
ATOM   4119  CD1 LEU A 525     -25.292  -0.784  46.434  1.00 93.58           C  
ATOM   4120  CD2 LEU A 525     -26.112  -0.871  48.776  1.00 93.58           C  
ATOM   4121  N   LEU A 526     -27.742   1.786  44.574  1.00 93.84           N  
ATOM   4122  CA  LEU A 526     -29.009   1.656  43.865  1.00 93.84           C  
ATOM   4123  C   LEU A 526     -29.348   0.177  43.641  1.00 93.84           C  
ATOM   4124  CB  LEU A 526     -28.936   2.433  42.541  1.00 93.84           C  
ATOM   4125  O   LEU A 526     -28.936  -0.432  42.652  1.00 93.84           O  
ATOM   4126  CG  LEU A 526     -28.512   3.908  42.620  1.00 93.84           C  
ATOM   4127  CD1 LEU A 526     -28.667   4.519  41.227  1.00 93.84           C  
ATOM   4128  CD2 LEU A 526     -29.361   4.720  43.598  1.00 93.84           C  
ATOM   4129  N   LYS A 527     -30.108  -0.416  44.565  1.00 90.63           N  
ATOM   4130  CA  LYS A 527     -30.571  -1.809  44.446  1.00 90.63           C  
ATOM   4131  C   LYS A 527     -31.609  -1.953  43.328  1.00 90.63           C  
ATOM   4132  CB  LYS A 527     -31.132  -2.314  45.781  1.00 90.63           C  
ATOM   4133  O   LYS A 527     -32.500  -1.115  43.203  1.00 90.63           O  
ATOM   4134  CG  LYS A 527     -30.060  -2.362  46.879  1.00 90.63           C  
ATOM   4135  CD  LYS A 527     -30.628  -3.013  48.144  1.00 90.63           C  
ATOM   4136  CE  LYS A 527     -29.540  -3.091  49.219  1.00 90.63           C  
ATOM   4137  NZ  LYS A 527     -30.022  -3.817  50.418  1.00 90.63           N  
ATOM   4138  N   GLY A 528     -31.493  -3.010  42.526  1.00 87.51           N  
ATOM   4139  CA  GLY A 528     -32.370  -3.300  41.387  1.00 87.51           C  
ATOM   4140  C   GLY A 528     -32.161  -2.399  40.166  1.00 87.51           C  
ATOM   4141  O   GLY A 528     -32.897  -2.522  39.193  1.00 87.51           O  
ATOM   4142  N   VAL A 529     -31.187  -1.481  40.194  1.00 89.80           N  
ATOM   4143  CA  VAL A 529     -30.850  -0.631  39.045  1.00 89.80           C  
ATOM   4144  C   VAL A 529     -29.734  -1.301  38.261  1.00 89.80           C  
ATOM   4145  CB  VAL A 529     -30.473   0.795  39.482  1.00 89.80           C  
ATOM   4146  O   VAL A 529     -28.576  -1.266  38.675  1.00 89.80           O  
ATOM   4147  CG1 VAL A 529     -30.097   1.688  38.289  1.00 89.80           C  
ATOM   4148  CG2 VAL A 529     -31.660   1.454  40.196  1.00 89.80           C  
ATOM   4149  N   MET A 530     -30.086  -1.898  37.126  1.00 85.30           N  
ATOM   4150  CA  MET A 530     -29.178  -2.698  36.299  1.00 85.30           C  
ATOM   4151  C   MET A 530     -28.989  -2.118  34.900  1.00 85.30           C  
ATOM   4152  CB  MET A 530     -29.761  -4.115  36.204  1.00 85.30           C  
ATOM   4153  O   MET A 530     -27.959  -2.314  34.261  1.00 85.30           O  
ATOM   4154  CG  MET A 530     -29.718  -4.847  37.550  1.00 85.30           C  
ATOM   4155  SD  MET A 530     -28.081  -4.917  38.322  1.00 85.30           S  
ATOM   4156  CE  MET A 530     -27.176  -5.795  37.028  1.00 85.30           C  
ATOM   4157  N   SER A 531     -29.979  -1.385  34.407  1.00 83.01           N  
ATOM   4158  CA  SER A 531     -30.002  -0.804  33.078  1.00 83.01           C  
ATOM   4159  C   SER A 531     -30.043   0.711  33.159  1.00 83.01           C  
ATOM   4160  CB  SER A 531     -31.234  -1.315  32.335  1.00 83.01           C  
ATOM   4161  O   SER A 531     -31.005   1.295  33.666  1.00 83.01           O  
ATOM   4162  OG  SER A 531     -31.245  -0.813  31.004  1.00 83.01           O  
ATOM   4163  N   ARG A 532     -29.069   1.369  32.518  1.00 87.70           N  
ATOM   4164  CA  ARG A 532     -29.149   2.806  32.238  1.00 87.70           C  
ATOM   4165  C   ARG A 532     -30.484   3.180  31.585  1.00 87.70           C  
ATOM   4166  CB  ARG A 532     -27.948   3.207  31.374  1.00 87.70           C  
ATOM   4167  O   ARG A 532     -31.112   4.140  32.008  1.00 87.70           O  
ATOM   4168  CG  ARG A 532     -28.031   4.647  30.841  1.00 87.70           C  
ATOM   4169  CD  ARG A 532     -26.811   4.984  29.979  1.00 87.70           C  
ATOM   4170  NE  ARG A 532     -26.728   4.106  28.800  1.00 87.70           N  
ATOM   4171  NH1 ARG A 532     -24.567   4.631  28.194  1.00 87.70           N  
ATOM   4172  NH2 ARG A 532     -25.587   2.913  27.254  1.00 87.70           N  
ATOM   4173  CZ  ARG A 532     -25.634   3.904  28.091  1.00 87.70           C  
ATOM   4174  N   LYS A 533     -30.923   2.433  30.563  1.00 82.56           N  
ATOM   4175  CA  LYS A 533     -32.104   2.780  29.750  1.00 82.56           C  
ATOM   4176  C   LYS A 533     -33.438   2.429  30.412  1.00 82.56           C  
ATOM   4177  CB  LYS A 533     -32.041   2.107  28.372  1.00 82.56           C  
ATOM   4178  O   LYS A 533     -34.384   3.189  30.243  1.00 82.56           O  
ATOM   4179  CG  LYS A 533     -30.961   2.666  27.431  1.00 82.56           C  
ATOM   4180  CD  LYS A 533     -31.088   1.949  26.076  1.00 82.56           C  
ATOM   4181  CE  LYS A 533     -30.039   2.386  25.049  1.00 82.56           C  
ATOM   4182  NZ  LYS A 533     -30.161   1.570  23.806  1.00 82.56           N  
ATOM   4183  N   LYS A 534     -33.538   1.280  31.092  1.00 83.43           N  
ATOM   4184  CA  LYS A 534     -34.809   0.809  31.676  1.00 83.43           C  
ATOM   4185  C   LYS A 534     -35.017   1.282  33.114  1.00 83.43           C  
ATOM   4186  CB  LYS A 534     -34.938  -0.722  31.595  1.00 83.43           C  
ATOM   4187  O   LYS A 534     -36.139   1.626  33.465  1.00 83.43           O  
ATOM   4188  CG  LYS A 534     -34.992  -1.270  30.159  1.00 83.43           C  
ATOM   4189  CD  LYS A 534     -35.175  -2.796  30.182  1.00 83.43           C  
ATOM   4190  CE  LYS A 534     -35.295  -3.380  28.767  1.00 83.43           C  
ATOM   4191  NZ  LYS A 534     -35.442  -4.861  28.796  1.00 83.43           N  
ATOM   4192  N   ASP A 535     -33.950   1.354  33.908  1.00 89.14           N  
ATOM   4193  CA  ASP A 535     -34.075   1.537  35.357  1.00 89.14           C  
ATOM   4194  C   ASP A 535     -33.638   2.934  35.800  1.00 89.14           C  
ATOM   4195  CB  ASP A 535     -33.259   0.465  36.099  1.00 89.14           C  
ATOM   4196  O   ASP A 535     -34.280   3.538  36.659  1.00 89.14           O  
ATOM   4197  CG  ASP A 535     -33.495  -0.958  35.590  1.00 89.14           C  
ATOM   4198  OD1 ASP A 535     -34.643  -1.283  35.222  1.00 89.14           O  
ATOM   4199  OD2 ASP A 535     -32.478  -1.678  35.482  1.00 89.14           O  
ATOM   4200  N   PHE A 536     -32.547   3.455  35.221  1.00 93.23           N  
ATOM   4201  CA  PHE A 536     -31.935   4.697  35.692  1.00 93.23           C  
ATOM   4202  C   PHE A 536     -32.500   5.962  35.028  1.00 93.23           C  
ATOM   4203  CB  PHE A 536     -30.410   4.624  35.587  1.00 93.23           C  
ATOM   4204  O   PHE A 536     -33.102   6.808  35.691  1.00 93.23           O  
ATOM   4205  CG  PHE A 536     -29.716   5.809  36.227  1.00 93.23           C  
ATOM   4206  CD1 PHE A 536     -29.227   6.865  35.433  1.00 93.23           C  
ATOM   4207  CD2 PHE A 536     -29.575   5.866  37.626  1.00 93.23           C  
ATOM   4208  CE1 PHE A 536     -28.592   7.965  36.036  1.00 93.23           C  
ATOM   4209  CE2 PHE A 536     -28.954   6.973  38.227  1.00 93.23           C  
ATOM   4210  CZ  PHE A 536     -28.457   8.020  37.433  1.00 93.23           C  
ATOM   4211  N   VAL A 537     -32.322   6.086  33.708  1.00 91.66           N  
ATOM   4212  CA  VAL A 537     -32.698   7.271  32.914  1.00 91.66           C  
ATOM   4213  C   VAL A 537     -34.182   7.629  33.055  1.00 91.66           C  
ATOM   4214  CB  VAL A 537     -32.302   7.089  31.432  1.00 91.66           C  
ATOM   4215  O   VAL A 537     -34.460   8.815  33.227  1.00 91.66           O  
ATOM   4216  CG1 VAL A 537     -32.906   8.139  30.490  1.00 91.66           C  
ATOM   4217  CG2 VAL A 537     -30.779   7.145  31.270  1.00 91.66           C  
ATOM   4218  N   PRO A 538     -35.141   6.677  33.039  1.00 90.44           N  
ATOM   4219  CA  PRO A 538     -36.554   7.018  33.197  1.00 90.44           C  
ATOM   4220  C   PRO A 538     -36.863   7.707  34.532  1.00 90.44           C  
ATOM   4221  CB  PRO A 538     -37.319   5.700  33.035  1.00 90.44           C  
ATOM   4222  O   PRO A 538     -37.590   8.697  34.541  1.00 90.44           O  
ATOM   4223  CG  PRO A 538     -36.394   4.882  32.140  1.00 90.44           C  
ATOM   4224  CD  PRO A 538     -35.021   5.268  32.681  1.00 90.44           C  
ATOM   4225  N   LYS A 539     -36.268   7.244  35.641  1.00 92.94           N  
ATOM   4226  CA  LYS A 539     -36.496   7.813  36.981  1.00 92.94           C  
ATOM   4227  C   LYS A 539     -35.864   9.195  37.144  1.00 92.94           C  
ATOM   4228  CB  LYS A 539     -35.969   6.856  38.056  1.00 92.94           C  
ATOM   4229  O   LYS A 539     -36.505  10.098  37.672  1.00 92.94           O  
ATOM   4230  CG  LYS A 539     -36.822   5.588  38.181  1.00 92.94           C  
ATOM   4231  CD  LYS A 539     -36.243   4.706  39.288  1.00 92.94           C  
ATOM   4232  CE  LYS A 539     -37.111   3.477  39.546  1.00 92.94           C  
ATOM   4233  NZ  LYS A 539     -36.550   2.670  40.657  1.00 92.94           N  
ATOM   4234  N   ILE A 540     -34.639   9.385  36.647  1.00 92.91           N  
ATOM   4235  CA  ILE A 540     -33.996  10.711  36.620  1.00 92.91           C  
ATOM   4236  C   ILE A 540     -34.807  11.684  35.757  1.00 92.91           C  
ATOM   4237  CB  ILE A 540     -32.535  10.593  36.129  1.00 92.91           C  
ATOM   4238  O   ILE A 540     -35.087  12.805  36.178  1.00 92.91           O  
ATOM   4239  CG1 ILE A 540     -31.640   9.851  37.147  1.00 92.91           C  
ATOM   4240  CG2 ILE A 540     -31.917  11.961  35.784  1.00 92.91           C  
ATOM   4241  CD1 ILE A 540     -31.436  10.555  38.499  1.00 92.91           C  
ATOM   4242  N   GLY A 541     -35.237  11.240  34.574  1.00 89.23           N  
ATOM   4243  CA  GLY A 541     -36.047  12.054  33.674  1.00 89.23           C  
ATOM   4244  C   GLY A 541     -37.407  12.439  34.254  1.00 89.23           C  
ATOM   4245  O   GLY A 541     -37.888  13.541  34.000  1.00 89.23           O  
ATOM   4246  N   GLU A 542     -38.026  11.572  35.057  1.00 89.03           N  
ATOM   4247  CA  GLU A 542     -39.279  11.882  35.749  1.00 89.03           C  
ATOM   4248  C   GLU A 542     -39.108  12.998  36.788  1.00 89.03           C  
ATOM   4249  CB  GLU A 542     -39.845  10.600  36.375  1.00 89.03           C  
ATOM   4250  O   GLU A 542     -39.935  13.909  36.835  1.00 89.03           O  
ATOM   4251  CG  GLU A 542     -41.235  10.852  36.971  1.00 89.03           C  
ATOM   4252  CD  GLU A 542     -41.924   9.587  37.490  1.00 89.03           C  
ATOM   4253  OE1 GLU A 542     -43.139   9.714  37.770  1.00 89.03           O  
ATOM   4254  OE2 GLU A 542     -41.265   8.539  37.651  1.00 89.03           O  
ATOM   4255  N   VAL A 543     -38.026  12.981  37.575  1.00 89.98           N  
ATOM   4256  CA  VAL A 543     -37.732  14.054  38.541  1.00 89.98           C  
ATOM   4257  C   VAL A 543     -37.465  15.376  37.822  1.00 89.98           C  
ATOM   4258  CB  VAL A 543     -36.567  13.674  39.475  1.00 89.98           C  
ATOM   4259  O   VAL A 543     -38.094  16.378  38.155  1.00 89.98           O  
ATOM   4260  CG1 VAL A 543     -36.210  14.806  40.447  1.00 89.98           C  
ATOM   4261  CG2 VAL A 543     -36.946  12.457  40.328  1.00 89.98           C  
ATOM   4262  N   LEU A 544     -36.628  15.369  36.778  1.00 87.51           N  
ATOM   4263  CA  LEU A 544     -36.318  16.569  35.987  1.00 87.51           C  
ATOM   4264  C   LEU A 544     -37.551  17.171  35.294  1.00 87.51           C  
ATOM   4265  CB  LEU A 544     -35.248  16.218  34.936  1.00 87.51           C  
ATOM   4266  O   LEU A 544     -37.624  18.380  35.093  1.00 87.51           O  
ATOM   4267  CG  LEU A 544     -33.836  15.991  35.504  1.00 87.51           C  
ATOM   4268  CD1 LEU A 544     -32.926  15.464  34.392  1.00 87.51           C  
ATOM   4269  CD2 LEU A 544     -33.223  17.284  36.039  1.00 87.51           C  
ATOM   4270  N   ARG A 545     -38.543  16.346  34.931  1.00 83.72           N  
ATOM   4271  CA  ARG A 545     -39.821  16.827  34.381  1.00 83.72           C  
ATOM   4272  C   ARG A 545     -40.732  17.463  35.429  1.00 83.72           C  
ATOM   4273  CB  ARG A 545     -40.565  15.683  33.683  1.00 83.72           C  
ATOM   4274  O   ARG A 545     -41.506  18.334  35.058  1.00 83.72           O  
ATOM   4275  CG  ARG A 545     -40.001  15.388  32.290  1.00 83.72           C  
ATOM   4276  CD  ARG A 545     -40.757  14.196  31.701  1.00 83.72           C  
ATOM   4277  NE  ARG A 545     -40.236  13.825  30.374  1.00 83.72           N  
ATOM   4278  NH1 ARG A 545     -41.838  12.262  29.873  1.00 83.72           N  
ATOM   4279  NH2 ARG A 545     -40.198  12.672  28.412  1.00 83.72           N  
ATOM   4280  CZ  ARG A 545     -40.758  12.925  29.561  1.00 83.72           C  
ATOM   4281  N   ARG A 546     -40.677  17.012  36.688  1.00 81.19           N  
ATOM   4282  CA  ARG A 546     -41.526  17.504  37.792  1.00 81.19           C  
ATOM   4283  C   ARG A 546     -41.004  18.786  38.449  1.00 81.19           C  
ATOM   4284  CB  ARG A 546     -41.665  16.411  38.863  1.00 81.19           C  
ATOM   4285  O   ARG A 546     -41.762  19.433  39.157  1.00 81.19           O  
ATOM   4286  CG  ARG A 546     -42.546  15.220  38.455  1.00 81.19           C  
ATOM   4287  CD  ARG A 546     -42.486  14.186  39.586  1.00 81.19           C  
ATOM   4288  NE  ARG A 546     -43.243  12.949  39.300  1.00 81.19           N  
ATOM   4289  NH1 ARG A 546     -43.328  12.185  41.462  1.00 81.19           N  
ATOM   4290  NH2 ARG A 546     -44.200  10.947  39.849  1.00 81.19           N  
ATOM   4291  CZ  ARG A 546     -43.591  12.039  40.193  1.00 81.19           C  
ATOM   4292  N   GLU A 547     -39.724  19.112  38.278  1.00 70.58           N  
ATOM   4293  CA  GLU A 547     -39.116  20.355  38.789  1.00 70.58           C  
ATOM   4294  C   GLU A 547     -39.290  21.559  37.845  1.00 70.58           C  
ATOM   4295  CB  GLU A 547     -37.639  20.112  39.149  1.00 70.58           C  
ATOM   4296  O   GLU A 547     -38.830  22.656  38.157  1.00 70.58           O  
ATOM   4297  CG  GLU A 547     -37.508  19.184  40.366  1.00 70.58           C  
ATOM   4298  CD  GLU A 547     -36.074  19.058  40.899  1.00 70.58           C  
ATOM   4299  OE1 GLU A 547     -35.958  18.651  42.085  1.00 70.58           O  
ATOM   4300  OE2 GLU A 547     -35.111  19.340  40.165  1.00 70.58           O  
ATOM   4301  N   ARG A 548     -39.979  21.354  36.718  1.00 58.92           N  
ATOM   4302  CA  ARG A 548     -40.539  22.408  35.864  1.00 58.92           C  
ATOM   4303  C   ARG A 548     -41.962  22.716  36.284  1.00 58.92           C  
ATOM   4304  CB  ARG A 548     -40.566  21.949  34.408  1.00 58.92           C  
ATOM   4305  O   ARG A 548     -42.326  23.908  36.206  1.00 58.92           O  
ATOM   4306  CG  ARG A 548     -39.161  21.791  33.853  1.00 58.92           C  
ATOM   4307  CD  ARG A 548     -39.261  21.429  32.377  1.00 58.92           C  
ATOM   4308  NE  ARG A 548     -37.920  21.448  31.808  1.00 58.92           N  
ATOM   4309  NH1 ARG A 548     -38.367  20.563  29.740  1.00 58.92           N  
ATOM   4310  NH2 ARG A 548     -36.268  21.025  30.410  1.00 58.92           N  
ATOM   4311  CZ  ARG A 548     -37.538  21.010  30.642  1.00 58.92           C  
ATOM   4312  OXT ARG A 548     -42.659  21.718  36.577  1.00 58.92           O  
TER    4313      ARG A 548                                                      
ENDMDL                                                                          
END                                                                             
