# Supplementary material for: The inorganic pyrophosphatases of microorganisms: a structural and functional review
Source: PeerJ. 2024 Jun 24;12:e17496. doi: 10.7717/peerj.17496 (PMC11210485; doi:10.7717/peerj.17496)
Supplement: Supplemental Information 1 [file peerj-12-17496-s001.zip › Supplementary Files/Fungal c_PPases/1e9g_S_cerevisiae.pdb]

HEADER    HYDROLASE                               12-OCT-00   1E9G              
TITLE     STRUCTURE OF INORGANIC PYROPHOSPHATASE                                
COMPND    MOL_ID: 1;                                                            
COMPND   2 MOLECULE: INORGANIC PYROPHOSPHATASE;                                 
COMPND   3 CHAIN: A, B;                                                         
COMPND   4 SYNONYM: PPASE;                                                      
COMPND   5 EC: 3.6.1.1;                                                         
COMPND   6 ENGINEERED: YES;                                                     
COMPND   7 OTHER_DETAILS: PRODUCT COMPLEX                                       
SOURCE    MOL_ID: 1;                                                            
SOURCE   2 ORGANISM_SCIENTIFIC: SACCHAROMYCES CEREVISIAE;                       
SOURCE   3 ORGANISM_TAXID: 4932;                                                
SOURCE   4 CELLULAR_LOCATION: CYTOPLASM;                                        
SOURCE   5 GENE: PPA1;                                                          
SOURCE   6 EXPRESSION_SYSTEM: ESCHERICHIA COLI;                                 
SOURCE   7 EXPRESSION_SYSTEM_TAXID: 562;                                        
SOURCE   8 EXPRESSION_SYSTEM_STRAIN: HB101;                                     
SOURCE   9 EXPRESSION_SYSTEM_PLASMID: PKW9;                                     
SOURCE  10 EXPRESSION_SYSTEM_GENE: PPA1                                         
KEYWDS    PYROPHOSPHATE PHOSPHOHYDROLASE, HYDROLASE, MANGANESE                  
EXPDTA    X-RAY DIFFRACTION                                                     
AUTHOR    P.HEIKINHEIMO,V.TUOMINEN,A.-K.AHONEN,A.TEPLYAKOV,B.S.COOPERMAN,       
AUTHOR   2 A.A.BAYKOV,R.LAHTI,A.GOLDMAN                                         
REVDAT   5   24-JUL-19 1E9G    1       REMARK                                   
REVDAT   4   22-MAY-19 1E9G    1       REMARK                                   
REVDAT   3   01-SEP-09 1E9G    1       REMARK HELIX                             
REVDAT   2   24-FEB-09 1E9G    1       VERSN                                    
REVDAT   1   19-MAR-01 1E9G    0                                                
JRNL        AUTH   P.HEIKINHEIMO,V.TUOMINEN,A.-K.AHONEN,A.TEPLYAKOV,            
JRNL        AUTH 2 B.S.COOPERMAN,A.A.BAYKOV,R.LAHTI,A.GOLDMAN                   
JRNL        TITL   TOWARD A QUANTUM-MECHANICAL DESCRIPTION OF METAL-ASSISTED    
JRNL        TITL 2 PHOSPHORYL TRANSFER IN PYROPHOSPHATASE                       
JRNL        REF    PROC.NATL.ACAD.SCI.USA        V.  98  3121 2001              
JRNL        REFN                   ISSN 0027-8424                               
JRNL        PMID   11248042                                                     
JRNL        DOI    10.1073/PNAS.061612498                                       
REMARK   2                                                                      
REMARK   2 RESOLUTION.    1.15 ANGSTROMS.                                       
REMARK   3                                                                      
REMARK   3 REFINEMENT.                                                          
REMARK   3   PROGRAM     : SHELXL-97                                            
REMARK   3   AUTHORS     : G.M.SHELDRICK                                        
REMARK   3                                                                      
REMARK   3  DATA USED IN REFINEMENT.                                            
REMARK   3   RESOLUTION RANGE HIGH (ANGSTROMS) : 1.15                           
REMARK   3   RESOLUTION RANGE LOW  (ANGSTROMS) : 8.00                           
REMARK   3   DATA CUTOFF            (SIGMA(F)) : 0.000                          
REMARK   3   COMPLETENESS FOR RANGE        (%) : 85.5                           
REMARK   3   CROSS-VALIDATION METHOD           : FREE R-VALUE                   
REMARK   3   FREE R VALUE TEST SET SELECTION   : RANDOM                         
REMARK   3                                                                      
REMARK   3  FIT TO DATA USED IN REFINEMENT (NO CUTOFF).                         
REMARK   3   R VALUE   (WORKING + TEST SET, NO CUTOFF) : 0.136                  
REMARK   3   R VALUE          (WORKING SET, NO CUTOFF) : NULL                   
REMARK   3   FREE R VALUE                  (NO CUTOFF) : NULL                   
REMARK   3   FREE R VALUE TEST SET SIZE (%, NO CUTOFF) : NULL                   
REMARK   3   FREE R VALUE TEST SET COUNT   (NO CUTOFF) : NULL                   
REMARK   3   TOTAL NUMBER OF REFLECTIONS   (NO CUTOFF) : 211693                 
REMARK   3                                                                      
REMARK   3  FIT/AGREEMENT OF MODEL FOR DATA WITH F>4SIG(F).                     
REMARK   3   R VALUE   (WORKING + TEST SET, F>4SIG(F)) : 0.110                  
REMARK   3   R VALUE          (WORKING SET, F>4SIG(F)) : NULL                   
REMARK   3   FREE R VALUE                  (F>4SIG(F)) : NULL                   
REMARK   3   FREE R VALUE TEST SET SIZE (%, F>4SIG(F)) : NULL                   
REMARK   3   FREE R VALUE TEST SET COUNT   (F>4SIG(F)) : NULL                   
REMARK   3   TOTAL NUMBER OF REFLECTIONS   (F>4SIG(F)) : 158450                 
REMARK   3                                                                      
REMARK   3  NUMBER OF NON-HYDROGEN ATOMS USED IN REFINEMENT.                    
REMARK   3   PROTEIN ATOMS      : 4510                                          
REMARK   3   NUCLEIC ACID ATOMS : 0                                             
REMARK   3   HETEROGEN ATOMS    : 28                                            
REMARK   3   SOLVENT ATOMS      : 1023                                          
REMARK   3                                                                      
REMARK   3  MODEL REFINEMENT.                                                   
REMARK   3   OCCUPANCY SUM OF NON-HYDROGEN ATOMS      : 5562.1                  
REMARK   3   OCCUPANCY SUM OF HYDROGEN ATOMS          : 4448.0                  
REMARK   3   NUMBER OF DISCRETELY DISORDERED RESIDUES : 42                      
REMARK   3   NUMBER OF LEAST-SQUARES PARAMETERS       : 51975                   
REMARK   3   NUMBER OF RESTRAINTS                     : 60843                   
REMARK   3                                                                      
REMARK   3  RMS DEVIATIONS FROM RESTRAINT TARGET VALUES.                        
REMARK   3   BOND LENGTHS                         (A) : 0.011                   
REMARK   3   ANGLE DISTANCES                      (A) : 0.026                   
REMARK   3   SIMILAR DISTANCES (NO TARGET VALUES) (A) : 0.029                   
REMARK   3   DISTANCES FROM RESTRAINT PLANES      (A) : 0.030                   
REMARK   3   ZERO CHIRAL VOLUMES               (A**3) : 0.093                   
REMARK   3   NON-ZERO CHIRAL VOLUMES           (A**3) : 0.090                   
REMARK   3   ANTI-BUMPING DISTANCE RESTRAINTS     (A) : 0.000                   
REMARK   3   RIGID-BOND ADP COMPONENTS         (A**2) : 0.005                   
REMARK   3   SIMILAR ADP COMPONENTS            (A**2) : 0.049                   
REMARK   3   APPROXIMATELY ISOTROPIC ADPS      (A**2) : 0.108                   
REMARK   3                                                                      
REMARK   3  BULK SOLVENT MODELING.                                              
REMARK   3   METHOD USED: MOEWS & KRETSINGER, J.MOL.BIOL.91(1973)201-2          
REMARK   3                                                                      
REMARK   3  STEREOCHEMISTRY TARGET VALUES : ENGH AND HUBER                      
REMARK   3   SPECIAL CASE: NULL                                                 
REMARK   3                                                                      
REMARK   3  OTHER REFINEMENT REMARKS: ANISOTROPIC REFINEMENT REDUCED FREE R     
REMARK   3  (NO CUTOFF) BY 4.7% THE C-TERMINAL RESIDUE WAS NOT SEEN IN THE      
REMARK   3  DENSITY MAPS                                                        
REMARK   4                                                                      
REMARK   4 1E9G COMPLIES WITH FORMAT V. 3.30, 13-JUL-11                         
REMARK 100                                                                      
REMARK 100 THIS ENTRY HAS BEEN PROCESSED BY PDBE ON 12-OCT-00.                  
REMARK 100 THE DEPOSITION ID IS D_1290005249.                                   
REMARK 200                                                                      
REMARK 200 EXPERIMENTAL DETAILS                                                 
REMARK 200  EXPERIMENT TYPE                : X-RAY DIFFRACTION                  
REMARK 200  DATE OF DATA COLLECTION        : 15-SEP-97                          
REMARK 200  TEMPERATURE           (KELVIN) : 100.0                              
REMARK 200  PH                             : 6.00                               
REMARK 200  NUMBER OF CRYSTALS USED        : 2                                  
REMARK 200                                                                      
REMARK 200  SYNCHROTRON              (Y/N) : Y                                  
REMARK 200  RADIATION SOURCE               : EMBL/DESY, HAMBURG                 
REMARK 200  BEAMLINE                       : BW7A                               
REMARK 200  X-RAY GENERATOR MODEL          : NULL                               
REMARK 200  MONOCHROMATIC OR LAUE    (M/L) : M                                  
REMARK 200  WAVELENGTH OR RANGE        (A) : 0.891                              
REMARK 200  MONOCHROMATOR                  : NULL                               
REMARK 200  OPTICS                         : NULL                               
REMARK 200                                                                      
REMARK 200  DETECTOR TYPE                  : IMAGE PLATE                        
REMARK 200  DETECTOR MANUFACTURER          : MARRESEARCH                        
REMARK 200  INTENSITY-INTEGRATION SOFTWARE : DENZO                              
REMARK 200  DATA SCALING SOFTWARE          : SCALEPACK                          
REMARK 200                                                                      
REMARK 200  NUMBER OF UNIQUE REFLECTIONS   : 212495                             
REMARK 200  RESOLUTION RANGE HIGH      (A) : 1.150                              
REMARK 200  RESOLUTION RANGE LOW       (A) : 8.000                              
REMARK 200  REJECTION CRITERIA  (SIGMA(I)) : NULL                               
REMARK 200                                                                      
REMARK 200 OVERALL.                                                             
REMARK 200  COMPLETENESS FOR RANGE     (%) : 85.4                               
REMARK 200  DATA REDUNDANCY                : 3.600                              
REMARK 200  R MERGE                    (I) : 0.07500                            
REMARK 200  R SYM                      (I) : NULL                               
REMARK 200  <I/SIGMA(I)> FOR THE DATA SET  : 11.9500                            
REMARK 200                                                                      
REMARK 200 IN THE HIGHEST RESOLUTION SHELL.                                     
REMARK 200  HIGHEST RESOLUTION SHELL, RANGE HIGH (A) : 1.15                     
REMARK 200  HIGHEST RESOLUTION SHELL, RANGE LOW  (A) : 1.17                     
REMARK 200  COMPLETENESS FOR SHELL     (%) : 75.5                               
REMARK 200  DATA REDUNDANCY IN SHELL       : NULL                               
REMARK 200  R MERGE FOR SHELL          (I) : 0.37000                            
REMARK 200  R SYM FOR SHELL            (I) : NULL                               
REMARK 200  <I/SIGMA(I)> FOR SHELL         : 3.000                              
REMARK 200                                                                      
REMARK 200 DIFFRACTION PROTOCOL: SINGLE WAVELENGTH                              
REMARK 200 METHOD USED TO DETERMINE THE STRUCTURE: MOLECULAR REPLACEMENT        
REMARK 200 SOFTWARE USED: X-PLOR, SHELXL                                        
REMARK 200 STARTING MODEL: 1WGJ                                                 
REMARK 200                                                                      
REMARK 200 REMARK: TWO MERGED DATA SETS: THE FIRST COLLECTED SEP-1996,          
REMARK 200  WAVLENGTH 0.891 A, RESOLUTION RANGE 8-1.5 A AND THE SECOND          
REMARK 200  COLLECTED 1997, WAVELENGTH 0.901 A, RESOLUTION RANGE 2.5-1.15 A     
REMARK 280                                                                      
REMARK 280 CRYSTAL                                                              
REMARK 280 SOLVENT CONTENT, VS   (%): 54.73                                     
REMARK 280 MATTHEWS COEFFICIENT, VM (ANGSTROMS**3/DA): 2.34                     
REMARK 280                                                                      
REMARK 280 CRYSTALLIZATION CONDITIONS: PH 6.00                                  
REMARK 290                                                                      
REMARK 290 CRYSTALLOGRAPHIC SYMMETRY                                            
REMARK 290 SYMMETRY OPERATORS FOR SPACE GROUP: P 21 21 21                       
REMARK 290                                                                      
REMARK 290      SYMOP   SYMMETRY                                                
REMARK 290     NNNMMM   OPERATOR                                                
REMARK 290       1555   X,Y,Z                                                   
REMARK 290       2555   -X+1/2,-Y,Z+1/2                                         
REMARK 290       3555   -X,Y+1/2,-Z+1/2                                         
REMARK 290       4555   X+1/2,-Y+1/2,-Z                                         
REMARK 290                                                                      
REMARK 290     WHERE NNN -> OPERATOR NUMBER                                     
REMARK 290           MMM -> TRANSLATION VECTOR                                  
REMARK 290                                                                      
REMARK 290 CRYSTALLOGRAPHIC SYMMETRY TRANSFORMATIONS                            
REMARK 290 THE FOLLOWING TRANSFORMATIONS OPERATE ON THE ATOM/HETATM             
REMARK 290 RECORDS IN THIS ENTRY TO PRODUCE CRYSTALLOGRAPHICALLY                
REMARK 290 RELATED MOLECULES.                                                   
REMARK 290   SMTRY1   1  1.000000  0.000000  0.000000        0.00000            
REMARK 290   SMTRY2   1  0.000000  1.000000  0.000000        0.00000            
REMARK 290   SMTRY3   1  0.000000  0.000000  1.000000        0.00000            
REMARK 290   SMTRY1   2 -1.000000  0.000000  0.000000       29.15900            
REMARK 290   SMTRY2   2  0.000000 -1.000000  0.000000        0.00000            
REMARK 290   SMTRY3   2  0.000000  0.000000  1.000000       58.25900            
REMARK 290   SMTRY1   3 -1.000000  0.000000  0.000000        0.00000            
REMARK 290   SMTRY2   3  0.000000  1.000000  0.000000       51.54350            
REMARK 290   SMTRY3   3  0.000000  0.000000 -1.000000       58.25900            
REMARK 290   SMTRY1   4  1.000000  0.000000  0.000000       29.15900            
REMARK 290   SMTRY2   4  0.000000 -1.000000  0.000000       51.54350            
REMARK 290   SMTRY3   4  0.000000  0.000000 -1.000000        0.00000            
REMARK 290                                                                      
REMARK 290 REMARK: NULL                                                         
REMARK 300                                                                      
REMARK 300 BIOMOLECULE: 1                                                       
REMARK 300 SEE REMARK 350 FOR THE AUTHOR PROVIDED AND/OR PROGRAM                
REMARK 300 GENERATED ASSEMBLY INFORMATION FOR THE STRUCTURE IN                  
REMARK 300 THIS ENTRY. THE REMARK MAY ALSO PROVIDE INFORMATION ON               
REMARK 300 BURIED SURFACE AREA.                                                 
REMARK 350                                                                      
REMARK 350 COORDINATES FOR A COMPLETE MULTIMER REPRESENTING THE KNOWN           
REMARK 350 BIOLOGICALLY SIGNIFICANT OLIGOMERIZATION STATE OF THE                
REMARK 350 MOLECULE CAN BE GENERATED BY APPLYING BIOMT TRANSFORMATIONS          
REMARK 350 GIVEN BELOW.  BOTH NON-CRYSTALLOGRAPHIC AND                          
REMARK 350 CRYSTALLOGRAPHIC OPERATIONS ARE GIVEN.                               
REMARK 350                                                                      
REMARK 350 BIOMOLECULE: 1                                                       
REMARK 350 SOFTWARE DETERMINED QUATERNARY STRUCTURE: DIMERIC                    
REMARK 350 SOFTWARE USED: PISA                                                  
REMARK 350 TOTAL BURIED SURFACE AREA: 4210 ANGSTROM**2                          
REMARK 350 SURFACE AREA OF THE COMPLEX: 22630 ANGSTROM**2                       
REMARK 350 CHANGE IN SOLVENT FREE ENERGY: -96.4 KCAL/MOL                        
REMARK 350 APPLY THE FOLLOWING TO CHAINS: A, B                                  
REMARK 350   BIOMT1   1  1.000000  0.000000  0.000000        0.00000            
REMARK 350   BIOMT2   1  0.000000  1.000000  0.000000        0.00000            
REMARK 350   BIOMT3   1  0.000000  0.000000  1.000000        0.00000            
REMARK 400                                                                      
REMARK 400 COMPOUND                                                             
REMARK 400 IN PRESENCE OF DIVALENT METAL CATION CATALYSES THE REACTION:         
REMARK 400    PYROPHOSPHATE + H(2)O = 2 ORTHOPHOSPHATE.                         
REMARK 400  MAGNESIUM CONFERS THE HIGHEST ACTIVITY. THREE OF THE 4              
REMARK 400  DIVALENT CATIONS BOUND PER SUBUNIT ARE REQUIRED FOR ACTIVITY.       
REMARK 465                                                                      
REMARK 465 MISSING RESIDUES                                                     
REMARK 465 THE FOLLOWING RESIDUES WERE NOT LOCATED IN THE                       
REMARK 465 EXPERIMENT. (M=MODEL NUMBER; RES=RESIDUE NAME; C=CHAIN               
REMARK 465 IDENTIFIER; SSSEQ=SEQUENCE NUMBER; I=INSERTION CODE.)                
REMARK 465                                                                      
REMARK 465   M RES C SSSEQI                                                     
REMARK 465     SER A   285                                                      
REMARK 465     VAL A   286                                                      
REMARK 465     GLY B   284                                                      
REMARK 465     SER B   285                                                      
REMARK 465     VAL B   286                                                      
REMARK 470                                                                      
REMARK 470 MISSING ATOM                                                         
REMARK 470 THE FOLLOWING RESIDUES HAVE MISSING ATOMS (M=MODEL NUMBER;           
REMARK 470 RES=RESIDUE NAME; C=CHAIN IDENTIFIER; SSEQ=SEQUENCE NUMBER;          
REMARK 470 I=INSERTION CODE):                                                   
REMARK 470   M RES CSSEQI  ATOMS                                                
REMARK 470     LYS A 255    CG   CD   CE   NZ                                   
REMARK 470     LYS A 274    CG   CD   CE   NZ                                   
REMARK 470     LYS B  76    CG   CD   CE   NZ                                   
REMARK 500                                                                      
REMARK 500 GEOMETRY AND STEREOCHEMISTRY                                         
REMARK 500 SUBTOPIC: CLOSE CONTACTS IN SAME ASYMMETRIC UNIT                     
REMARK 500                                                                      
REMARK 500 THE FOLLOWING ATOMS ARE IN CLOSE CONTACT.                            
REMARK 500                                                                      
REMARK 500  ATM1  RES C  SSEQI   ATM2  RES C  SSEQI           DISTANCE          
REMARK 500   HZ1  LYS A    10     O    HOH A  2056              1.12            
REMARK 500   HZ3  LYS B    73     O    HOH B  2195              1.15            
REMARK 500   HZ3  LYS B    24     O    HOH B  2092              1.23            
REMARK 500   HD2  ARG B   190     OE2  GLU B   200              1.30            
REMARK 500   HZ3  LYS A    56     OE2  GLU A    58              1.39            
REMARK 500   HG2  GLU B    39     O    HOH B  2118              1.43            
REMARK 500   NZ   LYS A    10     O    HOH A  2056              1.69            
REMARK 500   O    HOH A  2091     O    HOH A  2093              1.77            
REMARK 500   NZ   LYS B    24     O    HOH B  2092              2.00            
REMARK 500   NE2  GLN B   202     O    HOH B  2362              2.00            
REMARK 500   NZ   LYS B    73     O    HOH B  2195              2.03            
REMARK 500   O    HOH A  2186     O    HOH A  2187              2.05            
REMARK 500   O    HOH A  2183     O    HOH B  2240              2.10            
REMARK 500   CD   ARG B   190     OE2  GLU B   200              2.10            
REMARK 500   OD2  ASP B    71     O    HOH B  2195              2.13            
REMARK 500   O    HOH A  2250     O    HOH A  2457              2.14            
REMARK 500   O    HOH B  2291     O    HOH B  2498              2.15            
REMARK 500   CD   GLN B   202     O    HOH B  2362              2.16            
REMARK 500                                                                      
REMARK 500 REMARK: NULL                                                         
REMARK 500                                                                      
REMARK 500 GEOMETRY AND STEREOCHEMISTRY                                         
REMARK 500 SUBTOPIC: CLOSE CONTACTS                                             
REMARK 500                                                                      
REMARK 500 THE FOLLOWING ATOMS THAT ARE RELATED BY CRYSTALLOGRAPHIC             
REMARK 500 SYMMETRY ARE IN CLOSE CONTACT.  AN ATOM LOCATED WITHIN 0.15          
REMARK 500 ANGSTROMS OF A SYMMETRY RELATED ATOM IS ASSUMED TO BE ON A           
REMARK 500 SPECIAL POSITION AND IS, THEREFORE, LISTED IN REMARK 375             
REMARK 500 INSTEAD OF REMARK 500.  ATOMS WITH NON-BLANK ALTERNATE               
REMARK 500 LOCATION INDICATORS ARE NOT INCLUDED IN THE CALCULATIONS.            
REMARK 500                                                                      
REMARK 500 DISTANCE CUTOFF:                                                     
REMARK 500 2.2 ANGSTROMS FOR CONTACTS NOT INVOLVING HYDROGEN ATOMS              
REMARK 500 1.6 ANGSTROMS FOR CONTACTS INVOLVING HYDROGEN ATOMS                  
REMARK 500                                                                      
REMARK 500  ATM1  RES C  SSEQI   ATM2  RES C  SSEQI  SSYMOP   DISTANCE          
REMARK 500   O    HOH A  2209     O    HOH B  2190     3754     2.03            
REMARK 500   O    HOH A  2066     O    HOH B  2095     3754     2.16            
REMARK 500                                                                      
REMARK 500 REMARK: NULL                                                         
REMARK 500                                                                      
REMARK 500 GEOMETRY AND STEREOCHEMISTRY                                         
REMARK 500 SUBTOPIC: COVALENT BOND ANGLES                                       
REMARK 500                                                                      
REMARK 500 THE STEREOCHEMICAL PARAMETERS OF THE FOLLOWING RESIDUES              
REMARK 500 HAVE VALUES WHICH DEVIATE FROM EXPECTED VALUES BY MORE               
REMARK 500 THAN 6*RMSD (M=MODEL NUMBER; RES=RESIDUE NAME; C=CHAIN               
REMARK 500 IDENTIFIER; SSEQ=SEQUENCE NUMBER; I=INSERTION CODE).                 
REMARK 500                                                                      
REMARK 500 STANDARD TABLE:                                                      
REMARK 500 FORMAT: (10X,I3,1X,A3,1X,A1,I4,A1,3(1X,A4,2X),12X,F5.1)              
REMARK 500                                                                      
REMARK 500 EXPECTED VALUES PROTEIN: ENGH AND HUBER, 1999                        
REMARK 500 EXPECTED VALUES NUCLEIC ACID: CLOWNEY ET AL 1996                     
REMARK 500                                                                      
REMARK 500  M RES CSSEQI ATM1   ATM2   ATM3                                     
REMARK 500    PHE A  29   CB  -  CG  -  CD1 ANGL. DEV. =   5.5 DEGREES          
REMARK 500    ARG A  78   NE  -  CZ  -  NH2 ANGL. DEV. =  -4.1 DEGREES          
REMARK 500    PHE B  29   CB  -  CG  -  CD1 ANGL. DEV. =   5.0 DEGREES          
REMARK 500    ARG B  81   NE  -  CZ  -  NH2 ANGL. DEV. =  -3.3 DEGREES          
REMARK 500    PHE B 178   CB  -  CG  -  CD1 ANGL. DEV. =   4.3 DEGREES          
REMARK 500    ARG B 183   CD  -  NE  -  CZ  ANGL. DEV. =  31.0 DEGREES          
REMARK 500    ARG B 183   NE  -  CZ  -  NH1 ANGL. DEV. =   8.8 DEGREES          
REMARK 500    ARG B 183   NE  -  CZ  -  NH2 ANGL. DEV. =  -4.2 DEGREES          
REMARK 500                                                                      
REMARK 500 REMARK: NULL                                                         
REMARK 500                                                                      
REMARK 500 GEOMETRY AND STEREOCHEMISTRY                                         
REMARK 500 SUBTOPIC: TORSION ANGLES                                             
REMARK 500                                                                      
REMARK 500 TORSION ANGLES OUTSIDE THE EXPECTED RAMACHANDRAN REGIONS:            
REMARK 500 (M=MODEL NUMBER; RES=RESIDUE NAME; C=CHAIN IDENTIFIER;               
REMARK 500 SSEQ=SEQUENCE NUMBER; I=INSERTION CODE).                             
REMARK 500                                                                      
REMARK 500 STANDARD TABLE:                                                      
REMARK 500 FORMAT:(10X,I3,1X,A3,1X,A1,I4,A1,4X,F7.2,3X,F7.2)                    
REMARK 500                                                                      
REMARK 500 EXPECTED VALUES: GJ KLEYWEGT AND TA JONES (1996). PHI/PSI-           
REMARK 500 CHOLOGY: RAMACHANDRAN REVISITED. STRUCTURE 4, 1395 - 1400            
REMARK 500                                                                      
REMARK 500  M RES CSSEQI        PSI       PHI                                   
REMARK 500    ASN A  11       31.65     72.29                                   
REMARK 500    ASP A 152       58.86   -146.77                                   
REMARK 500    ASP A 236       99.59   -161.65                                   
REMARK 500    LEU A 247       79.19   -115.65                                   
REMARK 500    ASN B 116       70.23     59.62                                   
REMARK 500    ASN B 116       20.64     81.55                                   
REMARK 500    ASP B 117      160.03    179.88                                   
REMARK 500    ASP B 152       57.40   -148.36                                   
REMARK 500    ASP B 236      103.53   -165.10                                   
REMARK 500    SER B 265       53.51   -146.24                                   
REMARK 500                                                                      
REMARK 500 REMARK: NULL                                                         
REMARK 525                                                                      
REMARK 525 SOLVENT                                                              
REMARK 525                                                                      
REMARK 525 THE SOLVENT MOLECULES HAVE CHAIN IDENTIFIERS THAT                    
REMARK 525 INDICATE THE POLYMER CHAIN WITH WHICH THEY ARE MOST                  
REMARK 525 CLOSELY ASSOCIATED. THE REMARK LISTS ALL THE SOLVENT                 
REMARK 525 MOLECULES WHICH ARE MORE THAN 5A AWAY FROM THE                       
REMARK 525 NEAREST POLYMER CHAIN (M = MODEL NUMBER;                             
REMARK 525 RES=RESIDUE NAME; C=CHAIN IDENTIFIER; SSEQ=SEQUENCE                  
REMARK 525 NUMBER; I=INSERTION CODE):                                           
REMARK 525                                                                      
REMARK 525  M RES CSSEQI                                                        
REMARK 525    HOH A2015        DISTANCE =  5.94 ANGSTROMS                       
REMARK 525    HOH A2016        DISTANCE =  6.88 ANGSTROMS                       
REMARK 525    HOH A2020        DISTANCE =  5.90 ANGSTROMS                       
REMARK 525    HOH A2081        DISTANCE =  5.83 ANGSTROMS                       
REMARK 525    HOH A2095        DISTANCE =  6.53 ANGSTROMS                       
REMARK 525    HOH A2114        DISTANCE =  5.92 ANGSTROMS                       
REMARK 525    HOH B2006        DISTANCE =  6.34 ANGSTROMS                       
REMARK 525    HOH B2034        DISTANCE =  6.17 ANGSTROMS                       
REMARK 525    HOH B2035        DISTANCE =  6.18 ANGSTROMS                       
REMARK 525    HOH B2043        DISTANCE =  6.89 ANGSTROMS                       
REMARK 525    HOH B2053        DISTANCE =  6.78 ANGSTROMS                       
REMARK 525    HOH B2075        DISTANCE =  5.92 ANGSTROMS                       
REMARK 525    HOH B2088        DISTANCE =  5.98 ANGSTROMS                       
REMARK 525    HOH B2099        DISTANCE =  6.14 ANGSTROMS                       
REMARK 525    HOH B2101        DISTANCE =  6.17 ANGSTROMS                       
REMARK 525    HOH B2102        DISTANCE =  5.85 ANGSTROMS                       
REMARK 620                                                                      
REMARK 620 METAL COORDINATION                                                   
REMARK 620 (M=MODEL NUMBER; RES=RESIDUE NAME; C=CHAIN IDENTIFIER;               
REMARK 620 SSEQ=SEQUENCE NUMBER; I=INSERTION CODE):                             
REMARK 620                                                                      
REMARK 620 COORDINATION ANGLES FOR:  M RES CSSEQI METAL                         
REMARK 620                              MN A1001  MN                            
REMARK 620 N RES CSSEQI ATOM                                                    
REMARK 620 1 PO4 A3002   O4                                                     
REMARK 620 2 HOH A2523   O    11.4                                              
REMARK 620 3 ASP A 115   OD2  99.7  92.7                                        
REMARK 620 4 ASP A 115   OD2  91.4  83.7   9.6                                  
REMARK 620 5 PO4 A3002   O2   71.1  81.0 100.0 102.0                            
REMARK 620 6 PO4 A3002   O2   64.8  74.8 100.8 101.7   6.3                      
REMARK 620 7 ASP A 120   OD2 103.6 109.5 156.2 162.1  92.2  93.5                
REMARK 620 8 ASP A 152   OD1 168.3 170.5  78.2  87.3  97.8 104.1  79.9          
REMARK 620 9 HOH A2507   O    98.4  89.0  85.8  82.2 168.6 162.6  86.0  92.9    
REMARK 620 N                    1     2     3     4     5     6     7     8     
REMARK 620                                                                      
REMARK 620 COORDINATION ANGLES FOR:  M RES CSSEQI METAL                         
REMARK 620                              MN A1002  MN                            
REMARK 620 N RES CSSEQI ATOM                                                    
REMARK 620 1 HOH A2510   O                                                      
REMARK 620 2 PO4 A3002   O4  168.7                                              
REMARK 620 3 HOH A2508   O    89.6  88.7                                        
REMARK 620 4 HOH A2509   O    96.0  95.2  89.3                                  
REMARK 620 5 HOH A2523   O   177.7  10.5  92.4  85.4                            
REMARK 620 6 PO4 A3002   O1   99.3  69.6  93.0 164.5  79.2                      
REMARK 620 7 PO4 A3002   O4  102.8  66.3  97.6 160.0  75.6   5.8                
REMARK 620 8 ASP A 120   OD1  82.1 100.6 169.9  85.9  96.1  94.0  89.9          
REMARK 620 N                    1     2     3     4     5     6     7           
REMARK 620                                                                      
REMARK 620 COORDINATION ANGLES FOR:  M RES CSSEQI METAL                         
REMARK 620                              MN A1003  MN                            
REMARK 620 N RES CSSEQI ATOM                                                    
REMARK 620 1 PO4 A3001   O4                                                     
REMARK 620 2 HOH A2513   O    92.9                                              
REMARK 620 3 HOH A2515   O    88.2  88.3                                        
REMARK 620 4 HOH A2512   O   178.5  87.1  90.3                                  
REMARK 620 N                    1     2     3                                   
REMARK 620                                                                      
REMARK 620 COORDINATION ANGLES FOR:  M RES CSSEQI METAL                         
REMARK 620                              MN A1003  MN                            
REMARK 620 N RES CSSEQI ATOM                                                    
REMARK 620 1 GLU A  58   OE2                                                    
REMARK 620 2 PO4 A3001   O4   95.9                                              
REMARK 620 3 PO4 A3002   O3   87.1  91.7                                        
REMARK 620 4 HOH A2511   O    87.2 170.1  97.8                                  
REMARK 620 5 HOH A2517   O    86.2  85.8 172.7  85.0                            
REMARK 620 N                    1     2     3     4                             
REMARK 620                                                                      
REMARK 620 COORDINATION ANGLES FOR:  M RES CSSEQI METAL                         
REMARK 620                              MN A1004  MN                            
REMARK 620 N RES CSSEQI ATOM                                                    
REMARK 620 1 PO4 A3001   O1                                                     
REMARK 620 2 ASP A 152   OD2 163.1                                              
REMARK 620 3 PO4 A3001   O1   14.6 173.6                                        
REMARK 620 4 PO4 A3002   O2  106.0  90.4  91.6                                  
REMARK 620 5 PO4 A3002   O2  102.7  93.5  88.2   3.6                            
REMARK 620 6 HOH A2518   O   100.4  85.2 101.1  83.8  85.9                      
REMARK 620 7 HOH A2519   O    85.4  89.6  84.2  93.4  91.5 174.1                
REMARK 620 8 ASP A 147   OD2  72.6  91.9  87.2 171.1 171.4  87.8  95.3          
REMARK 620 N                    1     2     3     4     5     6     7           
REMARK 620                                                                      
REMARK 620 COORDINATION ANGLES FOR:  M RES CSSEQI METAL                         
REMARK 620                              MN B1005  MN                            
REMARK 620 N RES CSSEQI ATOM                                                    
REMARK 620 1 ASP B 152   OD1                                                    
REMARK 620 2 PO4 B3002   O4  101.3                                              
REMARK 620 3 HOH B2488   O    90.2 167.8                                        
REMARK 620 4 HOH B2489   O   169.8  79.9  89.5                                  
REMARK 620 5 ASP B 120   OD2  80.9  91.9  85.8 109.2                            
REMARK 620 6 ASP B 115   OD2  80.9 102.2  83.6  88.9 158.8                      
REMARK 620 N                    1     2     3     4     5                       
REMARK 620                                                                      
REMARK 620 COORDINATION ANGLES FOR:  M RES CSSEQI METAL                         
REMARK 620                              MN B1006  MN                            
REMARK 620 N RES CSSEQI ATOM                                                    
REMARK 620 1 HOH B2492   O                                                      
REMARK 620 2 ASP B 120   OD1 170.4                                              
REMARK 620 3 PO4 B3002   O1   96.3  89.7                                        
REMARK 620 4 HOH B2489   O    90.5  98.1  77.7                                  
REMARK 620 5 HOH B2491   O    91.2  85.1 162.8  86.7                            
REMARK 620 6 HOH B2490   O    88.6  82.8 101.4 178.7  94.3                      
REMARK 620 N                    1     2     3     4     5                       
REMARK 620                                                                      
REMARK 620 COORDINATION ANGLES FOR:  M RES CSSEQI METAL                         
REMARK 620                              MN B1007  MN                            
REMARK 620 N RES CSSEQI ATOM                                                    
REMARK 620 1 HOH B2493   O                                                      
REMARK 620 2 HOH B2494   O    83.3                                              
REMARK 620 3 PO4 B3002   O3  173.1  95.8                                        
REMARK 620 4 PO4 B3001   O3   85.4 167.2  96.1                                  
REMARK 620 5 HOH B2495   O    94.5  84.7  92.3  90.0                            
REMARK 620 6 GLU B  58   OE2  85.0  91.7  88.2  93.4 176.4                      
REMARK 620 7 GLU B  58   OE2  85.2  83.8  87.9 101.4 168.4   8.0                
REMARK 620 N                    1     2     3     4     5     6                 
REMARK 620                                                                      
REMARK 620 COORDINATION ANGLES FOR:  M RES CSSEQI METAL                         
REMARK 620                              MN B1008  MN                            
REMARK 620 N RES CSSEQI ATOM                                                    
REMARK 620 1 PO4 B3001   O4                                                     
REMARK 620 2 HOH B2496   O    83.7                                              
REMARK 620 3 HOH B2497   O   102.8 171.9                                        
REMARK 620 4 ASP B 147   OD2  86.1  96.1  89.2                                  
REMARK 620 5 PO4 B3002   O4   93.1  92.7  82.2 171.0                            
REMARK 620 6 ASP B 152   OD2 173.7  90.8  83.0  91.4  90.3                      
REMARK 620 N                    1     2     3     4     5                       
REMARK 650                                                                      
REMARK 650 HELIX                                                                
REMARK 650 DETERMINATION METHOD: AUTHOR PROVIDED.                               
REMARK 700                                                                      
REMARK 700 SHEET                                                                
REMARK 700 DETERMINATION METHOD: AUTHOR PROVIDED.                               
REMARK 800                                                                      
REMARK 800 SITE                                                                 
REMARK 800 SITE_IDENTIFIER: AC1                                                 
REMARK 800 EVIDENCE_CODE: SOFTWARE                                              
REMARK 800 SITE_DESCRIPTION: BINDING SITE FOR RESIDUE MN A 1001                 
REMARK 800                                                                      
REMARK 800 SITE_IDENTIFIER: AC2                                                 
REMARK 800 EVIDENCE_CODE: SOFTWARE                                              
REMARK 800 SITE_DESCRIPTION: BINDING SITE FOR RESIDUE MN A 1002                 
REMARK 800                                                                      
REMARK 800 SITE_IDENTIFIER: AC3                                                 
REMARK 800 EVIDENCE_CODE: SOFTWARE                                              
REMARK 800 SITE_DESCRIPTION: BINDING SITE FOR RESIDUE MN A 1003                 
REMARK 800                                                                      
REMARK 800 SITE_IDENTIFIER: AC4                                                 
REMARK 800 EVIDENCE_CODE: SOFTWARE                                              
REMARK 800 SITE_DESCRIPTION: BINDING SITE FOR RESIDUE MN A 1004                 
REMARK 800                                                                      
REMARK 800 SITE_IDENTIFIER: AC5                                                 
REMARK 800 EVIDENCE_CODE: SOFTWARE                                              
REMARK 800 SITE_DESCRIPTION: BINDING SITE FOR RESIDUE PO4 A 3001                
REMARK 800                                                                      
REMARK 800 SITE_IDENTIFIER: AC6                                                 
REMARK 800 EVIDENCE_CODE: SOFTWARE                                              
REMARK 800 SITE_DESCRIPTION: BINDING SITE FOR RESIDUE PO4 A 3002                
REMARK 800                                                                      
REMARK 800 SITE_IDENTIFIER: AC7                                                 
REMARK 800 EVIDENCE_CODE: SOFTWARE                                              
REMARK 800 SITE_DESCRIPTION: BINDING SITE FOR RESIDUE MN B 1005                 
REMARK 800                                                                      
REMARK 800 SITE_IDENTIFIER: AC8                                                 
REMARK 800 EVIDENCE_CODE: SOFTWARE                                              
REMARK 800 SITE_DESCRIPTION: BINDING SITE FOR RESIDUE MN B 1006                 
REMARK 800                                                                      
REMARK 800 SITE_IDENTIFIER: AC9                                                 
REMARK 800 EVIDENCE_CODE: SOFTWARE                                              
REMARK 800 SITE_DESCRIPTION: BINDING SITE FOR RESIDUE MN B 1007                 
REMARK 800                                                                      
REMARK 800 SITE_IDENTIFIER: BC1                                                 
REMARK 800 EVIDENCE_CODE: SOFTWARE                                              
REMARK 800 SITE_DESCRIPTION: BINDING SITE FOR RESIDUE MN B 1008                 
REMARK 800                                                                      
REMARK 800 SITE_IDENTIFIER: BC2                                                 
REMARK 800 EVIDENCE_CODE: SOFTWARE                                              
REMARK 800 SITE_DESCRIPTION: BINDING SITE FOR RESIDUE PO4 B 3001                
REMARK 800                                                                      
REMARK 800 SITE_IDENTIFIER: BC3                                                 
REMARK 800 EVIDENCE_CODE: SOFTWARE                                              
REMARK 800 SITE_DESCRIPTION: BINDING SITE FOR RESIDUE PO4 B 3002                
REMARK 900                                                                      
REMARK 900 RELATED ENTRIES                                                      
REMARK 900 RELATED ID: 117E   RELATED DB: PDB                                   
REMARK 900 THE R78K AND D117E ACTIVE SITE VARIANTS OF SACCHAROMYCES CEREVISIAE  
REMARK 900 SOLUBLE INORGANIC PYROPHOSPHATASE: STRUCTURAL STUDIES AND            
REMARK 900 MECHANISTIC IMPLICATIONS                                             
REMARK 900 RELATED ID: 1E6A   RELATED DB: PDB                                   
REMARK 900 FLUORIDE-INHIBITED SUBSTRATE COMPLEX OF SACCHAROMYCES CEREVISIAE     
REMARK 900 INORGANIC PYROPHOSPHATASE                                            
REMARK 900 RELATED ID: 1HUJ   RELATED DB: PDB                                   
REMARK 900 REFINED STRUCTURE OF YEAST INORGANIC PYROPHOSPHATASE AND ITS K61R    
REMARK 900 MUTANT                                                               
REMARK 900 RELATED ID: 1HUK   RELATED DB: PDB                                   
REMARK 900 REFINED STRUCTURE OF YEAST INORGANIC PYROPHOSPHATASE AND ITS K61R    
REMARK 900 MUTANT                                                               
REMARK 900 RELATED ID: 1WGI   RELATED DB: PDB                                   
REMARK 900 STRUCTURE OF INORGANIC PYROPHOSPHATASE                               
REMARK 900 RELATED ID: 1WGJ   RELATED DB: PDB                                   
REMARK 900 STRUCTURE OF INORGANIC PYROPHOSPHATASE                               
REMARK 900 RELATED ID: 1YPP   RELATED DB: PDB                                   
REMARK 900 ACID ANHYDRIDE HYDROLASE                                             
REMARK 900 RELATED ID: 8PRK   RELATED DB: PDB                                   
REMARK 900 THE R78K AND D117E ACTIVE SITE VARIANTS OF SACCHAROMYCES CEREVISIAE  
REMARK 900 SOLUBLE INORGANIC PYROPHOSPHATASE: STRUCTURAL STUDIES AND            
REMARK 900 MECHANISTIC IMPLICATIONS                                             
REMARK 999                                                                      
REMARK 999 SEQUENCE                                                             
REMARK 999 1WGJ  A    SWS     P00817     283 -   286 NOT IN ATOMS LIST          
REMARK 999 1WGJ  B    SWS     P00817     283 -   286 NOT IN ATOMS LIST          
DBREF  1E9G A    1   286  UNP    P00817   IPYR_YEAST       1    286             
DBREF  1E9G B    1   286  UNP    P00817   IPYR_YEAST       1    286             
SEQRES   1 A  286  THR TYR THR THR ARG GLN ILE GLY ALA LYS ASN THR LEU          
SEQRES   2 A  286  GLU TYR LYS VAL TYR ILE GLU LYS ASP GLY LYS PRO VAL          
SEQRES   3 A  286  SER ALA PHE HIS ASP ILE PRO LEU TYR ALA ASP LYS GLU          
SEQRES   4 A  286  ASN ASN ILE PHE ASN MET VAL VAL GLU ILE PRO ARG TRP          
SEQRES   5 A  286  THR ASN ALA LYS LEU GLU ILE THR LYS GLU GLU THR LEU          
SEQRES   6 A  286  ASN PRO ILE ILE GLN ASP THR LYS LYS GLY LYS LEU ARG          
SEQRES   7 A  286  PHE VAL ARG ASN CYS PHE PRO HIS HIS GLY TYR ILE HIS          
SEQRES   8 A  286  ASN TYR GLY ALA PHE PRO GLN THR TRP GLU ASP PRO ASN          
SEQRES   9 A  286  VAL SER HIS PRO GLU THR LYS ALA VAL GLY ASP ASN ASP          
SEQRES  10 A  286  PRO ILE ASP VAL LEU GLU ILE GLY GLU THR ILE ALA TYR          
SEQRES  11 A  286  THR GLY GLN VAL LYS GLN VAL LYS ALA LEU GLY ILE MET          
SEQRES  12 A  286  ALA LEU LEU ASP GLU GLY GLU THR ASP TRP LYS VAL ILE          
SEQRES  13 A  286  ALA ILE ASP ILE ASN ASP PRO LEU ALA PRO LYS LEU ASN          
SEQRES  14 A  286  ASP ILE GLU ASP VAL GLU LYS TYR PHE PRO GLY LEU LEU          
SEQRES  15 A  286  ARG ALA THR ASN GLU TRP PHE ARG ILE TYR LYS ILE PRO          
SEQRES  16 A  286  ASP GLY LYS PRO GLU ASN GLN PHE ALA PHE SER GLY GLU          
SEQRES  17 A  286  ALA LYS ASN LYS LYS TYR ALA LEU ASP ILE ILE LYS GLU          
SEQRES  18 A  286  THR HIS ASP SER TRP LYS GLN LEU ILE ALA GLY LYS SER          
SEQRES  19 A  286  SER ASP SER LYS GLY ILE ASP LEU THR ASN VAL THR LEU          
SEQRES  20 A  286  PRO ASP THR PRO THR TYR SER LYS ALA ALA SER ASP ALA          
SEQRES  21 A  286  ILE PRO PRO ALA SER LEU LYS ALA ASP ALA PRO ILE ASP          
SEQRES  22 A  286  LYS SER ILE ASP LYS TRP PHE PHE ILE SER GLY SER VAL          
SEQRES   1 B  286  THR TYR THR THR ARG GLN ILE GLY ALA LYS ASN THR LEU          
SEQRES   2 B  286  GLU TYR LYS VAL TYR ILE GLU LYS ASP GLY LYS PRO VAL          
SEQRES   3 B  286  SER ALA PHE HIS ASP ILE PRO LEU TYR ALA ASP LYS GLU          
SEQRES   4 B  286  ASN ASN ILE PHE ASN MET VAL VAL GLU ILE PRO ARG TRP          
SEQRES   5 B  286  THR ASN ALA LYS LEU GLU ILE THR LYS GLU GLU THR LEU          
SEQRES   6 B  286  ASN PRO ILE ILE GLN ASP THR LYS LYS GLY LYS LEU ARG          
SEQRES   7 B  286  PHE VAL ARG ASN CYS PHE PRO HIS HIS GLY TYR ILE HIS          
SEQRES   8 B  286  ASN TYR GLY ALA PHE PRO GLN THR TRP GLU ASP PRO ASN          
SEQRES   9 B  286  VAL SER HIS PRO GLU THR LYS ALA VAL GLY ASP ASN ASP          
SEQRES  10 B  286  PRO ILE ASP VAL LEU GLU ILE GLY GLU THR ILE ALA TYR          
SEQRES  11 B  286  THR GLY GLN VAL LYS GLN VAL LYS ALA LEU GLY ILE MET          
SEQRES  12 B  286  ALA LEU LEU ASP GLU GLY GLU THR ASP TRP LYS VAL ILE          
SEQRES  13 B  286  ALA ILE ASP ILE ASN ASP PRO LEU ALA PRO LYS LEU ASN          
SEQRES  14 B  286  ASP ILE GLU ASP VAL GLU LYS TYR PHE PRO GLY LEU LEU          
SEQRES  15 B  286  ARG ALA THR ASN GLU TRP PHE ARG ILE TYR LYS ILE PRO          
SEQRES  16 B  286  ASP GLY LYS PRO GLU ASN GLN PHE ALA PHE SER GLY GLU          
SEQRES  17 B  286  ALA LYS ASN LYS LYS TYR ALA LEU ASP ILE ILE LYS GLU          
SEQRES  18 B  286  THR HIS ASP SER TRP LYS GLN LEU ILE ALA GLY LYS SER          
SEQRES  19 B  286  SER ASP SER LYS GLY ILE ASP LEU THR ASN VAL THR LEU          
SEQRES  20 B  286  PRO ASP THR PRO THR TYR SER LYS ALA ALA SER ASP ALA          
SEQRES  21 B  286  ILE PRO PRO ALA SER LEU LYS ALA ASP ALA PRO ILE ASP          
SEQRES  22 B  286  LYS SER ILE ASP LYS TRP PHE PHE ILE SER GLY SER VAL          
HET     MN  A1001       1                                                       
HET     MN  A1002       1                                                       
HET     MN  A1003       2                                                       
HET     MN  A1004       1                                                       
HET    PO4  A3001      10                                                       
HET    PO4  A3002      10                                                       
HET     MN  B1005       1                                                       
HET     MN  B1006       1                                                       
HET     MN  B1007       1                                                       
HET     MN  B1008       1                                                       
HET    PO4  B3001       5                                                       
HET    PO4  B3002       5                                                       
HETNAM      MN MANGANESE (II) ION                                               
HETNAM     PO4 PHOSPHATE ION                                                    
FORMUL   3   MN    8(MN 2+)                                                     
FORMUL   7  PO4    4(O4 P 3-)                                                   
FORMUL  15  HOH   *1023(H2 O)                                                   
HELIX    1   C ILE A  171  TYR A  177  1                                   7    
HELIX    2   A LEU A  181  ILE A  191  1                                  11    
HELIX    3   B LYS A  212  ALA A  231  1                                  20    
HELIX    4   D LYS A  255  ALA A  260  5                                   6    
HELIX    5   E LYS A  274  ASP A  277  5                                   4    
HELIX    6   H ILE B  171  TYR B  177  1                                   7    
HELIX    7   F LEU B  181  ILE B  191  1                                  11    
HELIX    8   G LYS B  212  ALA B  231  1                                  20    
HELIX    9   I LYS B  255  ALA B  260  5                                   6    
HELIX   10   J LYS B  274  ASP B  277  5                                   4    
SHEET    1  S1 5 SER A 265  LYS A 267  0                                        
SHEET    2  S1 5 THR A   1  ALA A   9  1  N  GLY A   8   O  SER A 265           
SHEET    3  S1 5 LYS A  16  ASP A  22 -1  N  ASP A  22   O  THR A   3           
SHEET    4  S1 5 PRO A  67  GLN A  70 -1  N  ILE A  68   O  VAL A  17           
SHEET    5  S1 5 LEU A  57  THR A  60 -1  N  THR A  60   O  PRO A  67           
SHEET    1  B1 6 GLN A 133  ALA A 139  0                                        
SHEET    2  B1 6 ILE A  42  ILE A  49 -1  N  VAL A  47   O  GLN A 133           
SHEET    3  B1 6 ASN A  92  PHE A  96 -1  N  ALA A  95   O  VAL A  46           
SHEET    4  B1 6 ASP A 120  GLU A 123 -1  N  GLU A 123   O  ASN A  92           
SHEET    5  B1 6 LYS A 154  ASP A 159  1  N  VAL A 155   O  ASP A 120           
SHEET    6  B1 6 GLN A 133  ALA A 139 -1  N  LYS A 138   O  ILE A 158           
SHEET    1  S2 4 GLU A 150  ILE A 156  0                                        
SHEET    2  S2 4 LEU A 140  ASP A 147 -1  N  ASP A 147   O  GLU A 150           
SHEET    3  S2 4 GLU A 208  ASN A 211 -1  N  LYS A 210   O  ILE A 142           
SHEET    4  S2 4 PHE A 203  ALA A 204 -1  N  ALA A 204   O  ALA A 144           
SHEET    1  S3 5 SER B 265  LYS B 267  0                                        
SHEET    2  S3 5 THR B   1  ALA B   9  1  N  GLY B   8   O  SER B 265           
SHEET    3  S3 5 LYS B  16  ASP B  22 -1  N  ASP B  22   O  THR B   3           
SHEET    4  S3 5 PRO B  67  GLN B  70 -1  N  ILE B  68   O  VAL B  17           
SHEET    5  S3 5 LEU B  57  THR B  60 -1  N  THR B  60   O  PRO B  67           
SHEET    1  B2 6 GLN B 133  ALA B 139  0                                        
SHEET    2  B2 6 ILE B  42  ILE B  49 -1  N  VAL B  47   O  GLN B 133           
SHEET    3  B2 6 ASN B  92  PHE B  96 -1  N  ALA B  95   O  VAL B  46           
SHEET    4  B2 6 ASP B 120  GLU B 123 -1  N  GLU B 123   O  ASN B  92           
SHEET    5  B2 6 LYS B 154  ASP B 159  1  N  VAL B 155   O  ASP B 120           
SHEET    6  B2 6 GLN B 133  ALA B 139 -1  N  LYS B 138   O  ILE B 158           
SHEET    1  S4 4 GLU B 150  ILE B 156  0                                        
SHEET    2  S4 4 LEU B 140  ASP B 147 -1  N  ASP B 147   O  GLU B 150           
SHEET    3  S4 4 GLU B 208  ASN B 211 -1  N  LYS B 210   O  ILE B 142           
SHEET    4  S4 4 PHE B 203  ALA B 204 -1  N  ALA B 204   O  ALA B 144           
LINK        MN    MN A1001                 O4 BPO4 A3002     1555   1555  2.36  
LINK        MN    MN A1001                 O  AHOH A2523     1555   1555  2.24  
LINK        MN    MN A1001                 OD2AASP A 115     1555   1555  2.21  
LINK        MN    MN A1001                 OD2BASP A 115     1555   1555  2.24  
LINK        MN    MN A1001                 O2 APO4 A3002     1555   1555  2.22  
LINK        MN    MN A1001                 O2 BPO4 A3002     1555   1555  2.19  
LINK        MN    MN A1001                 OD2 ASP A 120     1555   1555  2.14  
LINK        MN    MN A1001                 OD1 ASP A 152     1555   1555  2.12  
LINK        MN    MN A1001                 O   HOH A2507     1555   1555  2.22  
LINK        MN    MN A1002                 O   HOH A2510     1555   1555  2.13  
LINK        MN    MN A1002                 O4 BPO4 A3002     1555   1555  2.19  
LINK        MN    MN A1002                 O   HOH A2508     1555   1555  2.22  
LINK        MN    MN A1002                 O   HOH A2509     1555   1555  2.15  
LINK        MN    MN A1002                 O  AHOH A2523     1555   1555  2.41  
LINK        MN    MN A1002                 O1 BPO4 A3002     1555   1555  2.08  
LINK        MN    MN A1002                 O4 APO4 A3002     1555   1555  2.20  
LINK        MN    MN A1002                 OD1 ASP A 120     1555   1555  2.15  
LINK        MN  B MN A1003                 O4 BPO4 A3001     1555   1555  2.22  
LINK        MN  A MN A1003                 OE2AGLU A  58     1555   1555  2.29  
LINK        MN  A MN A1003                 O4 APO4 A3001     1555   1555  2.11  
LINK        MN  A MN A1003                 O3 APO4 A3002     1555   1555  2.25  
LINK        MN  A MN A1003                 O  AHOH A2511     1555   1555  2.21  
LINK        MN  A MN A1003                 O  AHOH A2517     1555   1555  2.24  
LINK        MN  B MN A1003                 O  BHOH A2513     1555   1555  2.10  
LINK        MN  B MN A1003                 O  BHOH A2515     1555   1555  2.30  
LINK        MN  B MN A1003                 O   HOH A2512     1555   1555  2.41  
LINK        MN    MN A1004                 O1 BPO4 A3001     1555   1555  2.05  
LINK        MN    MN A1004                 OD2 ASP A 152     1555   1555  2.19  
LINK        MN    MN A1004                 O1 APO4 A3001     1555   1555  2.22  
LINK        MN    MN A1004                 O2 APO4 A3002     1555   1555  2.14  
LINK        MN    MN A1004                 O2 BPO4 A3002     1555   1555  2.34  
LINK        MN    MN A1004                 O   HOH A2518     1555   1555  2.26  
LINK        MN    MN A1004                 O   HOH A2519     1555   1555  2.19  
LINK        MN    MN A1004                 OD2 ASP A 147     1555   1555  2.12  
LINK        MN    MN B1005                 OD1 ASP B 152     1555   1555  2.12  
LINK        MN    MN B1005                 O4  PO4 B3002     1555   1555  2.20  
LINK        MN    MN B1005                 O   HOH B2488     1555   1555  2.24  
LINK        MN    MN B1005                 O   HOH B2489     1555   1555  2.28  
LINK        MN    MN B1005                 OD2 ASP B 120     1555   1555  2.14  
LINK        MN    MN B1005                 OD2 ASP B 115     1555   1555  2.21  
LINK        MN    MN B1006                 O   HOH B2492     1555   1555  2.22  
LINK        MN    MN B1006                 OD1 ASP B 120     1555   1555  2.15  
LINK        MN    MN B1006                 O1  PO4 B3002     1555   1555  2.10  
LINK        MN    MN B1006                 O   HOH B2489     1555   1555  2.33  
LINK        MN    MN B1006                 O   HOH B2491     1555   1555  2.15  
LINK        MN    MN B1006                 O   HOH B2490     1555   1555  2.13  
LINK        MN    MN B1007                 O   HOH B2493     1555   1555  2.25  
LINK        MN    MN B1007                 O   HOH B2494     1555   1555  2.25  
LINK        MN    MN B1007                 O3  PO4 B3002     1555   1555  2.14  
LINK        MN    MN B1007                 O3  PO4 B3001     1555   1555  2.12  
LINK        MN    MN B1007                 O   HOH B2495     1555   1555  2.23  
LINK        MN    MN B1007                 OE2BGLU B  58     1555   1555  2.52  
LINK        MN    MN B1007                 OE2AGLU B  58     1555   1555  2.09  
LINK        MN    MN B1008                 O4  PO4 B3001     1555   1555  2.17  
LINK        MN    MN B1008                 O   HOH B2496     1555   1555  2.17  
LINK        MN    MN B1008                 O   HOH B2497     1555   1555  2.29  
LINK        MN    MN B1008                 OD2 ASP B 147     1555   1555  2.09  
LINK        MN    MN B1008                 O4  PO4 B3002     1555   1555  2.20  
LINK        MN    MN B1008                 OD2 ASP B 152     1555   1555  2.22  
CISPEP   1 PHE A   84    PRO A   85          0         3.66                     
CISPEP   2 PHE B   84    PRO B   85          0         8.85                     
SITE     1 AC1  6 ASP A 115  ASP A 120  ASP A 152  HOH A2507                    
SITE     2 AC1  6 HOH A2523  PO4 A3002                                          
SITE     1 AC2  6 ASP A 120  HOH A2508  HOH A2509  HOH A2510                    
SITE     2 AC2  6 HOH A2523  PO4 A3002                                          
SITE     1 AC3 11 LYS A  56  GLU A  58  HOH A2511  HOH A2512                    
SITE     2 AC3 11 HOH A2513  HOH A2514  HOH A2515  HOH A2516                    
SITE     3 AC3 11 HOH A2517  PO4 A3001  PO4 A3002                               
SITE     1 AC4  6 ASP A 147  ASP A 152  HOH A2518  HOH A2519                    
SITE     2 AC4  6 PO4 A3001  PO4 A3002                                          
SITE     1 AC5 15 LYS A  56  GLU A  58  ARG A  78  ASP A 147                    
SITE     2 AC5 15 TYR A 192  LYS A 193   MN A1003   MN A1004                    
SITE     3 AC5 15 HOH A2514  HOH A2516  HOH A2517  HOH A2519                    
SITE     4 AC5 15 HOH A2520  HOH A2521  PO4 A3002                               
SITE     1 AC6 17 LYS A  56  GLU A  58  TYR A  93  ASP A 115                    
SITE     2 AC6 17 ASP A 117  ASP A 120  ASP A 152  LYS A 154                    
SITE     3 AC6 17  MN A1001   MN A1002   MN A1003   MN A1004                    
SITE     4 AC6 17 HOH A2508  HOH A2518  HOH A2522  HOH A2523                    
SITE     5 AC6 17 PO4 A3001                                                     
SITE     1 AC7  8 ASP B 115  ASP B 120  ASP B 152   MN B1006                    
SITE     2 AC7  8  MN B1008  HOH B2488  HOH B2489  PO4 B3002                    
SITE     1 AC8  7 ASP B 120   MN B1005  HOH B2489  HOH B2490                    
SITE     2 AC8  7 HOH B2491  HOH B2492  PO4 B3002                               
SITE     1 AC9  6 GLU B  58  HOH B2493  HOH B2494  HOH B2495                    
SITE     2 AC9  6 PO4 B3001  PO4 B3002                                          
SITE     1 BC1  7 ASP B 147  ASP B 152   MN B1005  HOH B2496                    
SITE     2 BC1  7 HOH B2497  PO4 B3001  PO4 B3002                               
SITE     1 BC2 14 LYS B  56  GLU B  58  ARG B  78  ASP B 147                    
SITE     2 BC2 14 TYR B 192  LYS B 193   MN B1007   MN B1008                    
SITE     3 BC2 14 HOH B2493  HOH B2495  HOH B2496  HOH B2498                    
SITE     4 BC2 14 HOH B2499  PO4 B3002                                          
SITE     1 BC3 15 LYS B  56  GLU B  58  TYR B  93  ASP B 115                    
SITE     2 BC3 15 ASP B 120  ASP B 152  LYS B 154   MN B1005                    
SITE     3 BC3 15  MN B1006   MN B1007   MN B1008  HOH B2489                    
SITE     4 BC3 15 HOH B2497  HOH B2500  PO4 B3001                               
CRYST1   58.318  103.087  116.518  90.00  90.00  90.00 P 21 21 21    8          
ORIGX1      1.000000  0.000000  0.000000        0.00000                         
ORIGX2      0.000000  1.000000  0.000000        0.00000                         
ORIGX3      0.000000  0.000000  1.000000        0.00000                         
SCALE1      0.017147  0.000000  0.000000        0.00000                         
SCALE2      0.000000  0.009700  0.000000        0.00000                         
SCALE3      0.000000  0.000000  0.008582        0.00000                         
MTRIX1   1  0.797600  0.603100  0.015000       35.25220    1                    
MTRIX2   1  0.603100 -0.797700  0.004500     -102.98090    1                    
MTRIX3   1  0.014700  0.005500 -0.999900      -90.55900    1                    
ATOM      1  N   THR A   1      34.495 -29.208 -21.407  1.00 27.79           N  
ANISOU    1  N   THR A   1     5185   3860   1512    693    697    580       N  
ATOM      2  CA  THR A   1      35.063 -30.140 -22.376  1.00 26.91           C  
ANISOU    2  CA  THR A   1     5701   3097   1426    842    750   1008       C  
ATOM      3  C   THR A   1      34.948 -29.620 -23.798  1.00 25.59           C  
ANISOU    3  C   THR A   1     5295   2915   1512    654   1106   1182       C  
ATOM      4  O   THR A   1      33.854 -29.148 -24.160  1.00 21.24           O  
ANISOU    4  O   THR A   1     3995   2375   1701    317    470    638       O  
ATOM      5  CB  THR A   1      34.282 -31.473 -22.246  1.00 31.28           C  
ANISOU    5  CB  THR A   1     6697   2908   2279    882   1592   1535       C  
ATOM      6  OG1 THR A   1      34.384 -31.851 -20.871  1.00 29.70           O  
ANISOU    6  OG1 THR A   1     5810   3311   2163   -428    906    979       O  
ATOM      7  CG2 THR A   1      34.877 -32.519 -23.144  1.00 35.67           C  
ANISOU    7  CG2 THR A   1     8086   2352   3115   1469   1812   1680       C  
ATOM      8  H1  THR A   1      34.923 -28.408 -21.469  1.00 41.68           H  
ANISOU    8  H1  THR A   1     5279   5279   5279      0      0      0       H  
ATOM      9  H2  THR A   1      33.609 -29.093 -21.580  1.00 41.68           H  
ANISOU    9  H2  THR A   1     5279   5279   5279      0      0      0       H  
ATOM     10  H3  THR A   1      34.598 -29.543 -20.567  1.00 41.68           H  
ANISOU   10  H3  THR A   1     5279   5279   5279      0      0      0       H  
ATOM     11  HA  THR A   1      36.026 -30.299 -22.158  1.00 32.29           H  
ANISOU   11  HA  THR A   1     4090   4090   4090      0      0      0       H  
ATOM     12  HB  THR A   1      33.322 -31.328 -22.486  1.00 37.53           H  
ANISOU   12  HB  THR A   1     4753   4753   4753      0      0      0       H  
ATOM     13  HG1 THR A   1      33.966 -31.298 -20.397  1.00 44.55           H  
ANISOU   13  HG1 THR A   1     5642   5642   5642      0      0      0       H  
ATOM     14 HG21 THR A   1      35.820 -32.651 -22.912  1.00 53.50           H  
ANISOU   14 HG21 THR A   1     6776   6776   6776      0      0      0       H  
ATOM     15 HG22 THR A   1      34.392 -33.363 -23.029  1.00 53.50           H  
ANISOU   15 HG22 THR A   1     6776   6776   6776      0      0      0       H  
ATOM     16 HG23 THR A   1      34.807 -32.227 -24.076  1.00 53.50           H  
ANISOU   16 HG23 THR A   1     6776   6776   6776      0      0      0       H  
ATOM     17  N   TYR A   2      36.011 -29.741 -24.601  1.00 18.92           N  
ANISOU   17  N   TYR A   2     4033   1846   1311    -62    216    566       N  
ATOM     18  CA  TYR A   2      35.955 -29.357 -26.004  1.00 15.16           C  
ANISOU   18  CA  TYR A   2     2887   1763   1109    -41    275    275       C  
ATOM     19  C   TYR A   2      35.805 -30.582 -26.902  1.00 14.91           C  
ANISOU   19  C   TYR A   2     2351   1782   1532    148     82    207       C  
ATOM     20  O   TYR A   2      36.492 -31.584 -26.723  1.00 15.96           O  
ANISOU   20  O   TYR A   2     2779   1847   1438    176    211    323       O  
ATOM     21  CB  TYR A   2      37.188 -28.571 -26.444  1.00 15.78           C  
ANISOU   21  CB  TYR A   2     2836   1822   1339    -65    353     40       C  
ATOM     22  CG  TYR A   2      37.297 -27.217 -25.790  1.00 15.32           C  
ANISOU   22  CG  TYR A   2     2743   1873   1203    -18    382     60       C  
ATOM     23  CD1 TYR A   2      36.385 -26.218 -26.087  1.00 15.13           C  
ANISOU   23  CD1 TYR A   2     2427   1895   1426    -46    463     79       C  
ATOM     24  CD2 TYR A   2      38.309 -26.951 -24.867  1.00 16.01           C  
ANISOU   24  CD2 TYR A   2     3058   1752   1272    104    101    118       C  
ATOM     25  CE1 TYR A   2      36.492 -24.981 -25.478  1.00 17.76           C  
ANISOU   25  CE1 TYR A   2     3590   1849   1307    -27    466     89       C  
ATOM     26  CE2 TYR A   2      38.415 -25.706 -24.252  1.00 16.69           C  
ANISOU   26  CE2 TYR A   2     3171   1978   1193   -210    614   -115       C  
ATOM     27  CZ  TYR A   2      37.502 -24.733 -24.578  1.00 17.46           C  
ANISOU   27  CZ  TYR A   2     3751   1577   1305   -174    527   -106       C  
ATOM     28  OH  TYR A   2      37.579 -23.473 -23.989  1.00 15.69           O  
ANISOU   28  OH  TYR A   2     2584   1615   1762    -57    253    -34       O  
ATOM     29  H   TYR A   2      36.763 -30.061 -24.274  1.00 22.71           H  
ANISOU   29  H   TYR A   2     2876   2876   2876      0      0      0       H  
ATOM     30  HA  TYR A   2      35.152 -28.775 -26.135  1.00 18.19           H  
ANISOU   30  HA  TYR A   2     2304   2304   2304      0      0      0       H  
ATOM     31  HB2 TYR A   2      37.998 -29.098 -26.229  1.00 18.94           H  
ANISOU   31  HB2 TYR A   2     2399   2399   2399      0      0      0       H  
ATOM     32  HB3 TYR A   2      37.159 -28.452 -27.427  1.00 18.94           H  
ANISOU   32  HB3 TYR A   2     2399   2399   2399      0      0      0       H  
ATOM     33  HD1 TYR A   2      35.686 -26.382 -26.709  1.00 18.15           H  
ANISOU   33  HD1 TYR A   2     2299   2299   2299      0      0      0       H  
ATOM     34  HD2 TYR A   2      38.937 -27.631 -24.654  1.00 19.21           H  
ANISOU   34  HD2 TYR A   2     2433   2433   2433      0      0      0       H  
ATOM     35  HE1 TYR A   2      35.863 -24.299 -25.683  1.00 21.31           H  
ANISOU   35  HE1 TYR A   2     2699   2699   2699      0      0      0       H  
ATOM     36  HE2 TYR A   2      39.104 -25.533 -23.622  1.00 20.03           H  
ANISOU   36  HE2 TYR A   2     2537   2537   2537      0      0      0       H  
ATOM     37  HH  TYR A   2      36.961 -22.987 -24.286  1.00 23.53           H  
ANISOU   37  HH  TYR A   2     2980   2980   2980      0      0      0       H  
ATOM     38  N   THR A   3      34.863 -30.451 -27.835  1.00 13.43           N  
ANISOU   38  N   THR A   3     1963   1869   1270     48    333    239       N  
ATOM     39  CA  THR A   3      34.623 -31.423 -28.870  1.00 12.54           C  
ANISOU   39  CA  THR A   3     1975   1400   1390     91    186    406       C  
ATOM     40  C   THR A   3      34.536 -30.724 -30.210  1.00 11.96           C  
ANISOU   40  C   THR A   3     1940   1237   1367    -41     47    301       C  
ATOM     41  O   THR A   3      34.723 -29.502 -30.300  1.00 14.24           O  
ANISOU   41  O   THR A   3     2883   1326   1201   -214    458     52       O  
ATOM     42  CB  THR A   3      33.330 -32.247 -28.616  1.00 16.20           C  
ANISOU   42  CB  THR A   3     2410   2198   1548   -478    147    623       C  
ATOM     43  OG1 THR A   3      32.219 -31.333 -28.448  1.00 17.13           O  
ANISOU   43  OG1 THR A   3     2930   1973   1606     47    582    271       O  
ATOM     44  CG2 THR A   3      33.441 -33.133 -27.384  1.00 20.24           C  
ANISOU   44  CG2 THR A   3     3544   2450   1695   -861    -29    849       C  
ATOM     45  H   THR A   3      34.359 -29.730 -27.818  1.00 16.11           H  
ANISOU   45  H   THR A   3     2040   2040   2040      0      0      0       H  
ATOM     46  HA  THR A   3      35.399 -32.054 -28.895  1.00 15.05           H  
ANISOU   46  HA  THR A   3     1906   1906   1906      0      0      0       H  
ATOM     47  HB  THR A   3      33.154 -32.825 -29.413  1.00 19.44           H  
ANISOU   47  HB  THR A   3     2462   2462   2462      0      0      0       H  
ATOM     48  HG1 THR A   3      31.850 -31.475 -27.706  1.00 25.70           H  
ANISOU   48  HG1 THR A   3     3255   3255   3255      0      0      0       H  
ATOM     49 HG21 THR A   3      34.189 -33.756 -27.496  1.00 30.35           H  
ANISOU   49 HG21 THR A   3     3844   3844   3844      0      0      0       H  
ATOM     50 HG22 THR A   3      33.596 -32.575 -26.593  1.00 30.35           H  
ANISOU   50 HG22 THR A   3     3844   3844   3844      0      0      0       H  
ATOM     51 HG23 THR A   3      32.609 -33.638 -27.269  1.00 30.35           H  
ANISOU   51 HG23 THR A   3     3844   3844   3844      0      0      0       H  
ATOM     52  N   THR A   4      34.311 -31.479 -31.267  1.00 12.56           N  
ANISOU   52  N   THR A   4     2043   1389   1342   -153     79    284       N  
ATOM     53  CA  THR A   4      34.205 -30.953 -32.633  1.00 11.93           C  
ANISOU   53  CA  THR A   4     2028   1194   1312    -50    101    282       C  
ATOM     54  C   THR A   4      32.812 -31.269 -33.195  1.00 11.56           C  
ANISOU   54  C   THR A   4     2156   1165   1070   -225    116     19       C  
ATOM     55  O   THR A   4      32.226 -32.327 -32.931  1.00 15.56           O  
ANISOU   55  O   THR A   4     2333   1568   2011   -818     44    325       O  
ATOM     56  CB  THR A   4      35.277 -31.522 -33.573  1.00 13.44           C  
ANISOU   56  CB  THR A   4     2169   1631   1305    194     45    303       C  
ATOM     57  OG1 THR A   4      35.200 -32.949 -33.612  1.00 15.51           O  
ANISOU   57  OG1 THR A   4     2507   1482   1906      4      3   -111       O  
ATOM     58  CG2 THR A   4      36.681 -31.106 -33.118  1.00 14.09           C  
ANISOU   58  CG2 THR A   4     2126   1636   1590   -116    245    276       C  
ATOM     59  H   THR A   4      34.219 -32.346 -31.147  1.00 15.08           H  
ANISOU   59  H   THR A   4     1910   1910   1910      0      0      0       H  
ATOM     60  HA  THR A   4      34.312 -29.959 -32.597  1.00 14.32           H  
ANISOU   60  HA  THR A   4     1814   1814   1814      0      0      0       H  
ATOM     61  HB  THR A   4      35.119 -31.166 -34.494  1.00 16.12           H  
ANISOU   61  HB  THR A   4     2042   2042   2042      0      0      0       H  
ATOM     62  HG1 THR A   4      34.433 -33.182 -33.865  1.00 23.27           H  
ANISOU   62  HG1 THR A   4     2947   2947   2947      0      0      0       H  
ATOM     63 HG21 THR A   4      36.844 -31.443 -32.212  1.00 21.13           H  
ANISOU   63 HG21 THR A   4     2676   2676   2676      0      0      0       H  
ATOM     64 HG22 THR A   4      37.347 -31.480 -33.731  1.00 21.13           H  
ANISOU   64 HG22 THR A   4     2676   2676   2676      0      0      0       H  
ATOM     65 HG23 THR A   4      36.748 -30.128 -33.119  1.00 21.13           H  
ANISOU   65 HG23 THR A   4     2676   2676   2676      0      0      0       H  
ATOM     66  N   ARG A   5      32.377 -30.406 -34.100  1.00 13.16           N  
ANISOU   66  N   ARG A   5     1984   1799   1218   -268     38    244       N  
ATOM     67  CA  ARG A   5      31.181 -30.529 -34.903  1.00 12.18           C  
ANISOU   67  CA  ARG A   5     1842   1462   1322   -287    111    220       C  
ATOM     68  C   ARG A   5      31.581 -30.378 -36.363  1.00 12.12           C  
ANISOU   68  C   ARG A   5     1816   1531   1257     -7     15     42       C  
ATOM     69  O   ARG A   5      31.936 -29.278 -36.770  1.00 13.88           O  
ANISOU   69  O   ARG A   5     2497   1392   1387   -528    209    105       O  
ATOM     70  CB  ARG A   5      30.119 -29.508 -34.480  1.00 13.22           C  
ANISOU   70  CB  ARG A   5     1672   1785   1565   -445    343      6       C  
ATOM     71  CG  ARG A   5      28.839 -29.610 -35.299  1.00 14.80           C  
ANISOU   71  CG  ARG A   5     1745   1916   1960   -208    137    -32       C  
ATOM     72  CD  ARG A   5      27.856 -28.522 -34.964  1.00 14.85           C  
ANISOU   72  CD  ARG A   5     1975   1759   1907   -135    230     79       C  
ATOM     73  NE  ARG A   5      27.432 -28.625 -33.575  1.00 17.20           N  
ANISOU   73  NE  ARG A   5     2196   2010   2328   -110    716    317       N  
ATOM     74  CZ  ARG A   5      26.356 -28.029 -33.065  1.00 15.46           C  
ANISOU   74  CZ  ARG A   5     1656   2138   2080   -409    380    138       C  
ATOM     75  NH1 ARG A   5      25.585 -27.289 -33.834  1.00 17.23           N  
ANISOU   75  NH1 ARG A   5     2021   2360   2164    -22    342     43       N  
ATOM     76  NH2 ARG A   5      26.085 -28.170 -31.778  1.00 18.04           N  
ANISOU   76  NH2 ARG A   5     2551   2218   2085   -177    676    191       N  
ATOM     77  H   ARG A   5      32.865 -29.685 -34.226  1.00 15.79           H  
ANISOU   77  H   ARG A   5     2000   2000   2000      0      0      0       H  
ATOM     78  HA  ARG A   5      30.807 -31.447 -34.772  1.00 14.61           H  
ANISOU   78  HA  ARG A   5     1850   1850   1850      0      0      0       H  
ATOM     79  HB2 ARG A   5      29.901 -29.646 -33.524  1.00 15.86           H  
ANISOU   79  HB2 ARG A   5     2009   2009   2009      0      0      0       H  
ATOM     80  HB3 ARG A   5      30.492 -28.596 -34.577  1.00 15.86           H  
ANISOU   80  HB3 ARG A   5     2009   2009   2009      0      0      0       H  
ATOM     81  HG2 ARG A   5      29.065 -29.558 -36.262  1.00 17.75           H  
ANISOU   81  HG2 ARG A   5     2248   2248   2248      0      0      0       H  
ATOM     82  HG3 ARG A   5      28.418 -30.491 -35.134  1.00 17.75           H  
ANISOU   82  HG3 ARG A   5     2248   2248   2248      0      0      0       H  
ATOM     83  HD2 ARG A   5      28.275 -27.639 -35.117  1.00 17.82           H  
ANISOU   83  HD2 ARG A   5     2257   2257   2257      0      0      0       H  
ATOM     84  HD3 ARG A   5      27.066 -28.596 -35.556  1.00 17.82           H  
ANISOU   84  HD3 ARG A   5     2257   2257   2257      0      0      0       H  
ATOM     85  HE  ARG A   5      27.923 -29.116 -33.034  1.00 20.64           H  
ANISOU   85  HE  ARG A   5     2614   2614   2614      0      0      0       H  
ATOM     86 HH11 ARG A   5      25.772 -27.200 -34.689  1.00 20.67           H  
ANISOU   86 HH11 ARG A   5     2618   2618   2618      0      0      0       H  
ATOM     87 HH12 ARG A   5      24.883 -26.882 -33.492  1.00 20.67           H  
ANISOU   87 HH12 ARG A   5     2618   2618   2618      0      0      0       H  
ATOM     88 HH21 ARG A   5      26.605 -28.666 -31.270  1.00 21.65           H  
ANISOU   88 HH21 ARG A   5     2742   2742   2742      0      0      0       H  
ATOM     89 HH22 ARG A   5      25.385 -27.766 -31.429  1.00 21.65           H  
ANISOU   89 HH22 ARG A   5     2742   2742   2742      0      0      0       H  
ATOM     90  N   GLN A   6      31.530 -31.488 -37.101  1.00 12.77           N  
ANISOU   90  N   GLN A   6     1977   1418   1456   -390    123     30       N  
ATOM     91  CA  GLN A   6      31.872 -31.488 -38.524  1.00 12.89           C  
ANISOU   91  CA  GLN A   6     2057   1412   1430   -578     88    -89       C  
ATOM     92  C   GLN A   6      30.614 -31.405 -39.392  1.00 14.42           C  
ANISOU   92  C   GLN A   6     2353   1637   1490   -361    -68   -222       C  
ATOM     93  O   GLN A   6      29.646 -32.164 -39.200  1.00 14.75           O  
ANISOU   93  O   GLN A   6     1649   1764   2190   -490    -99    -64       O  
ATOM     94  CB  GLN A   6      32.675 -32.754 -38.875  1.00 13.34           C  
ANISOU   94  CB  GLN A   6     2180   1409   1478   -529    254     33       C  
ATOM     95  CG  GLN A   6      33.059 -32.760 -40.333  1.00 13.33           C  
ANISOU   95  CG  GLN A   6     1652   1983   1428   -305    -57   -213       C  
ATOM     96  CD  GLN A   6      34.042 -33.831 -40.718  1.00 13.61           C  
ANISOU   96  CD  GLN A   6     2215   1452   1505   -249    -33   -102       C  
ATOM     97  OE1 GLN A   6      34.906 -34.184 -39.908  1.00 14.62           O  
ANISOU   97  OE1 GLN A   6     2300   1614   1640    -34   -130   -202       O  
ATOM     98  NE2 GLN A   6      33.933 -34.356 -41.942  1.00 14.43           N  
ANISOU   98  NE2 GLN A   6     2444   1557   1482   -214     74    -75       N  
ATOM     99  H   GLN A   6      31.284 -32.243 -36.720  1.00 15.32           H  
ANISOU   99  H   GLN A   6     1940   1940   1940      0      0      0       H  
ATOM    100  HA  GLN A   6      32.441 -30.689 -38.714  1.00 15.47           H  
ANISOU  100  HA  GLN A   6     1959   1959   1959      0      0      0       H  
ATOM    101  HB2 GLN A   6      33.493 -32.790 -38.319  1.00 16.00           H  
ANISOU  101  HB2 GLN A   6     2026   2026   2026      0      0      0       H  
ATOM    102  HB3 GLN A   6      32.131 -33.556 -38.674  1.00 16.00           H  
ANISOU  102  HB3 GLN A   6     2026   2026   2026      0      0      0       H  
ATOM    103  HG2 GLN A   6      32.238 -32.874 -40.875  1.00 15.99           H  
ANISOU  103  HG2 GLN A   6     2025   2025   2025      0      0      0       H  
ATOM    104  HG3 GLN A   6      33.447 -31.878 -40.560  1.00 15.99           H  
ANISOU  104  HG3 GLN A   6     2025   2025   2025      0      0      0       H  
ATOM    105 HE21 GLN A   6      33.301 -34.074 -42.487  1.00 17.32           H  
ANISOU  105 HE21 GLN A   6     2194   2194   2194      0      0      0       H  
ATOM    106 HE22 GLN A   6      34.492 -34.983 -42.203  1.00 17.32           H  
ANISOU  106 HE22 GLN A   6     2194   2194   2194      0      0      0       H  
ATOM    107  N   ILE A   7      30.687 -30.510 -40.359  1.00 14.04           N  
ANISOU  107  N   ILE A   7     2074   1602   1658   -331    -81   -108       N  
ATOM    108  CA  ILE A   7      29.715 -30.332 -41.432  1.00 13.41           C  
ANISOU  108  CA  ILE A   7     1680   1695   1721   -328    -43   -205       C  
ATOM    109  C   ILE A   7      30.336 -30.759 -42.747  1.00 13.20           C  
ANISOU  109  C   ILE A   7     1797   1612   1607   -565    -59    -31       C  
ATOM    110  O   ILE A   7      31.406 -30.256 -43.082  1.00 13.61           O  
ANISOU  110  O   ILE A   7     1934   1786   1452   -792     20    -46       O  
ATOM    111  CB  ILE A   7      29.159 -28.882 -41.457  1.00 17.44           C  
ANISOU  111  CB  ILE A   7     2676   1829   2121    -11   -775   -445       C  
ATOM    112  CG1 ILE A   7      28.467 -28.525 -40.133  1.00 21.82           C  
ANISOU  112  CG1 ILE A   7     3528   2498   2267   1229   -972   -812       C  
ATOM    113  CG2 ILE A   7      28.286 -28.675 -42.688  1.00 17.81           C  
ANISOU  113  CG2 ILE A   7     2803   1817   2147     70   -675   -299       C  
ATOM    114  CD1 ILE A   7      27.539 -27.395 -39.987  1.00 31.86           C  
ANISOU  114  CD1 ILE A   7     4557   2412   5135   1414   -422  -1351       C  
ATOM    115  H   ILE A   7      31.384 -29.973 -40.356  1.00 16.85           H  
ANISOU  115  H   ILE A   7     2134   2134   2134      0      0      0       H  
ATOM    116  HA  ILE A   7      28.948 -30.945 -41.248  1.00 16.09           H  
ANISOU  116  HA  ILE A   7     2038   2038   2038      0      0      0       H  
ATOM    117  HB  ILE A   7      29.944 -28.270 -41.550  1.00 20.93           H  
ANISOU  117  HB  ILE A   7     2651   2651   2651      0      0      0       H  
ATOM    118 HG12 ILE A   7      27.972 -29.334 -39.847  1.00 26.19           H  
ANISOU  118 HG12 ILE A   7     3317   3317   3317      0      0      0       H  
ATOM    119 HG13 ILE A   7      29.186 -28.385 -39.468  1.00 26.19           H  
ANISOU  119 HG13 ILE A   7     3317   3317   3317      0      0      0       H  
ATOM    120 HG21 ILE A   7      28.805 -28.875 -43.494  1.00 26.72           H  
ANISOU  120 HG21 ILE A   7     3384   3384   3384      0      0      0       H  
ATOM    121 HG22 ILE A   7      27.510 -29.272 -42.642  1.00 26.72           H  
ANISOU  121 HG22 ILE A   7     3384   3384   3384      0      0      0       H  
ATOM    122 HG23 ILE A   7      27.980 -27.744 -42.718  1.00 26.72           H  
ANISOU  122 HG23 ILE A   7     3384   3384   3384      0      0      0       H  
ATOM    123 HD11 ILE A   7      26.816 -27.478 -40.645  1.00 47.79           H  
ANISOU  123 HD11 ILE A   7     6053   6053   6053      0      0      0       H  
ATOM    124 HD12 ILE A   7      27.159 -27.398 -39.083  1.00 47.79           H  
ANISOU  124 HD12 ILE A   7     6053   6053   6053      0      0      0       H  
ATOM    125 HD13 ILE A   7      28.021 -26.555 -40.136  1.00 47.79           H  
ANISOU  125 HD13 ILE A   7     6053   6053   6053      0      0      0       H  
ATOM    126  N   GLY A   8      29.745 -31.711 -43.454  1.00 13.09           N  
ANISOU  126  N   GLY A   8     1434   1694   1845   -338     62   -330       N  
ATOM    127  CA  GLY A   8      30.235 -32.153 -44.748  1.00 12.63           C  
ANISOU  127  CA  GLY A   8     1127   1870   1801   -255   -154   -322       C  
ATOM    128  C   GLY A   8      31.396 -33.117 -44.721  1.00 12.26           C  
ANISOU  128  C   GLY A   8     1256   1850   1552   -204     38   -142       C  
ATOM    129  O   GLY A   8      31.745 -33.682 -43.679  1.00 13.84           O  
ANISOU  129  O   GLY A   8     1956   1615   1689   -402     70   -316       O  
ATOM    130  H   GLY A   8      29.023 -32.092 -43.125  1.00 15.70           H  
ANISOU  130  H   GLY A   8     1988   1988   1988      0      0      0       H  
ATOM    131  HA2 GLY A   8      29.486 -32.581 -45.234  1.00 15.15           H  
ANISOU  131  HA2 GLY A   8     1919   1919   1919      0      0      0       H  
ATOM    132  HA3 GLY A   8      30.506 -31.354 -45.267  1.00 15.15           H  
ANISOU  132  HA3 GLY A   8     1919   1919   1919      0      0      0       H  
ATOM    133  N   ALA A   9      31.915 -33.331 -45.923  1.00 13.11           N  
ANISOU  133  N   ALA A   9     1746   1674   1561   -132     57   -159       N  
ATOM    134  CA  ALA A   9      33.021 -34.223 -46.177  1.00 12.07           C  
ANISOU  134  CA  ALA A   9     1824   1357   1404   -269    342    -99       C  
ATOM    135  C   ALA A   9      34.337 -33.466 -46.197  1.00 12.62           C  
ANISOU  135  C   ALA A   9     1791   1516   1486   -323     59   -336       C  
ATOM    136  O   ALA A   9      34.509 -32.424 -46.842  1.00 12.09           O  
ANISOU  136  O   ALA A   9     1689   1330   1576    -96    -68   -187       O  
ATOM    137  CB  ALA A   9      32.815 -34.900 -47.515  1.00 12.84           C  
ANISOU  137  CB  ALA A   9     1874   1345   1660   -354    -19   -241       C  
ATOM    138  H   ALA A   9      31.564 -32.903 -46.606  1.00 15.73           H  
ANISOU  138  H   ALA A   9     1992   1992   1992      0      0      0       H  
ATOM    139  HA  ALA A   9      33.054 -34.918 -45.459  1.00 14.48           H  
ANISOU  139  HA  ALA A   9     1834   1834   1834      0      0      0       H  
ATOM    140  HB1 ALA A   9      31.961 -35.381 -47.509  1.00 19.26           H  
ANISOU  140  HB1 ALA A   9     2439   2439   2439      0      0      0       H  
ATOM    141  HB2 ALA A   9      33.546 -35.533 -47.676  1.00 19.26           H  
ANISOU  141  HB2 ALA A   9     2439   2439   2439      0      0      0       H  
ATOM    142  HB3 ALA A   9      32.805 -34.225 -48.225  1.00 19.26           H  
ANISOU  142  HB3 ALA A   9     2439   2439   2439      0      0      0       H  
ATOM    143  N   LYS A  10      35.327 -34.034 -45.542  1.00 13.05           N  
ANISOU  143  N   LYS A  10     2110   1618   1231   -455    -30    -95       N  
ATOM    144  CA  LYS A  10      36.694 -33.495 -45.649  1.00 12.11           C  
ANISOU  144  CA  LYS A  10     1866   1568   1166   -261    -14   -375       C  
ATOM    145  C   LYS A  10      37.113 -33.444 -47.116  1.00 10.96           C  
ANISOU  145  C   LYS A  10     1719   1338   1106   -244   -189   -245       C  
ATOM    146  O   LYS A  10      36.726 -34.321 -47.892  1.00 11.81           O  
ANISOU  146  O   LYS A  10     1816   1301   1370   -230    -46   -311       O  
ATOM    147  CB ALYS A  10      37.628 -34.365 -44.816  0.72 13.39           C  
ANISOU  147  CB ALYS A  10     2279   1585   1225   -539   -244    -10       C  
ATOM    148  CB BLYS A  10      37.650 -34.355 -44.830  0.28 13.45           C  
ANISOU  148  CB BLYS A  10     2260   1688   1162   -456   -223    -55       C  
ATOM    149  CG ALYS A  10      38.967 -33.720 -44.475  0.72 14.21           C  
ANISOU  149  CG ALYS A  10     2069   1857   1472   -335   -284     38       C  
ATOM    150  CG BLYS A  10      39.020 -33.733 -44.602  0.28 13.72           C  
ANISOU  150  CG BLYS A  10     2195   2029    989   -404   -347     40       C  
ATOM    151  CD ALYS A  10      39.899 -34.681 -43.772  0.72 16.59           C  
ANISOU  151  CD ALYS A  10     2547   2532   1226   -361   -457    570       C  
ATOM    152  CD BLYS A  10      39.855 -34.553 -43.639  0.28 17.44           C  
ANISOU  152  CD BLYS A  10     2453   2795   1377   -531   -410    761       C  
ATOM    153  CE ALYS A  10      39.242 -35.243 -42.513  0.72 20.36           C  
ANISOU  153  CE ALYS A  10     2918   3557   1263   -643   -331    649       C  
ATOM    154  CE BLYS A  10      39.559 -34.193 -42.186  0.28 18.67           C  
ANISOU  154  CE BLYS A  10     2743   3027   1324   -326   -833    534       C  
ATOM    155  NZ ALYS A  10      40.106 -35.176 -41.326  0.72 23.67           N  
ANISOU  155  NZ ALYS A  10     3701   3829   1466  -1189   -756   1186       N  
ATOM    156  NZ BLYS A  10      40.447 -33.076 -41.732  0.28 18.69           N  
ANISOU  156  NZ BLYS A  10     2845   1902   2356    429  -1295    519       N  
ATOM    157  H   LYS A  10      35.173 -34.739 -45.039  1.00 15.66           H  
ANISOU  157  H   LYS A  10     1983   1983   1983      0      0      0       H  
ATOM    158  HA ALYS A  10      36.703 -32.566 -45.279  1.00 14.53           H  
ANISOU  158  HA ALYS A  10     1840   1840   1840      0      0      0       H  
ATOM    159  HB2ALYS A  10      37.168 -34.602 -43.972  0.72 16.07           H  
ANISOU  159  HB2ALYS A  10     2035   2035   2035      0      0      0       H  
ATOM    160  HB2BLYS A  10      37.235 -34.539 -43.950  0.28 16.14           H  
ANISOU  160  HB2BLYS A  10     2044   2044   2044      0      0      0       H  
ATOM    161  HB3ALYS A  10      37.799 -35.206 -45.309  0.72 16.07           H  
ANISOU  161  HB3ALYS A  10     2035   2035   2035      0      0      0       H  
ATOM    162  HB3BLYS A  10      37.770 -35.223 -45.292  0.28 16.14           H  
ANISOU  162  HB3BLYS A  10     2044   2044   2044      0      0      0       H  
ATOM    163  HG2ALYS A  10      39.396 -33.401 -45.308  0.72 17.05           H  
ANISOU  163  HG2ALYS A  10     2159   2159   2159      0      0      0       H  
ATOM    164  HG2BLYS A  10      39.495 -33.662 -45.468  0.28 16.46           H  
ANISOU  164  HG2BLYS A  10     2085   2085   2085      0      0      0       H  
ATOM    165  HG3ALYS A  10      38.811 -32.934 -43.893  0.72 17.05           H  
ANISOU  165  HG3ALYS A  10     2159   2159   2159      0      0      0       H  
ATOM    166  HG3BLYS A  10      38.907 -32.819 -44.240  0.28 16.46           H  
ANISOU  166  HG3BLYS A  10     2085   2085   2085      0      0      0       H  
ATOM    167  HD2ALYS A  10      40.131 -35.423 -44.384  0.72 19.91           H  
ANISOU  167  HD2ALYS A  10     2522   2522   2522      0      0      0       H  
ATOM    168  HD2BLYS A  10      39.669 -35.514 -43.782  0.28 20.92           H  
ANISOU  168  HD2BLYS A  10     2650   2650   2650      0      0      0       H  
ATOM    169  HD3ALYS A  10      40.735 -34.211 -43.527  0.72 19.91           H  
ANISOU  169  HD3ALYS A  10     2522   2522   2522      0      0      0       H  
ATOM    170  HD3BLYS A  10      40.815 -34.397 -43.824  0.28 20.92           H  
ANISOU  170  HD3BLYS A  10     2650   2650   2650      0      0      0       H  
ATOM    171  HE2ALYS A  10      38.409 -34.739 -42.333  0.72 24.44           H  
ANISOU  171  HE2ALYS A  10     3095   3095   3095      0      0      0       H  
ATOM    172  HE2BLYS A  10      38.611 -33.920 -42.099  0.28 22.41           H  
ANISOU  172  HE2BLYS A  10     2838   2838   2838      0      0      0       H  
ATOM    173  HE3ALYS A  10      38.993 -36.188 -42.676  0.72 24.44           H  
ANISOU  173  HE3ALYS A  10     3095   3095   3095      0      0      0       H  
ATOM    174  HE3BLYS A  10      39.704 -34.987 -41.613  0.28 22.41           H  
ANISOU  174  HE3BLYS A  10     2838   2838   2838      0      0      0       H  
ATOM    175  HZ1ALYS A  10      40.329 -34.309 -41.162  0.72 35.51           H  
ANISOU  175  HZ1ALYS A  10     4497   4497   4497      0      0      0       H  
ATOM    176  HZ1BLYS A  10      41.314 -33.288 -41.906  0.28 28.04           H  
ANISOU  176  HZ1BLYS A  10     3551   3551   3551      0      0      0       H  
ATOM    177  HZ2ALYS A  10      39.661 -35.516 -40.608  0.72 35.51           H  
ANISOU  177  HZ2ALYS A  10     4497   4497   4497      0      0      0       H  
ATOM    178  HZ2BLYS A  10      40.226 -32.313 -42.176  0.28 28.04           H  
ANISOU  178  HZ2BLYS A  10     3551   3551   3551      0      0      0       H  
ATOM    179  HZ3ALYS A  10      40.861 -35.661 -41.473  0.72 35.51           H  
ANISOU  179  HZ3ALYS A  10     4497   4497   4497      0      0      0       H  
ATOM    180  HZ3BLYS A  10      40.340 -32.948 -40.837  0.28 28.04           H  
ANISOU  180  HZ3BLYS A  10     3551   3551   3551      0      0      0       H  
ATOM    181  N   ASN A  11      37.936 -32.468 -47.479  1.00 11.39           N  
ANISOU  181  N   ASN A  11     1988   1257   1084   -282   -170   -176       N  
ATOM    182  CA  ASN A  11      38.465 -32.303 -48.822  1.00 10.87           C  
ANISOU  182  CA  ASN A  11     1780   1166   1183   -177   -139   -160       C  
ATOM    183  C   ASN A  11      37.414 -31.814 -49.824  1.00 11.33           C  
ANISOU  183  C   ASN A  11     1962   1144   1199   -117   -229   -147       C  
ATOM    184  O   ASN A  11      37.476 -32.105 -51.027  1.00 11.82           O  
ANISOU  184  O   ASN A  11     2181   1231   1079   -105   -300   -186       O  
ATOM    185  CB  ASN A  11      39.202 -33.535 -49.357  1.00 11.77           C  
ANISOU  185  CB  ASN A  11     2169   1151   1153    -32   -305   -261       C  
ATOM    186  CG  ASN A  11      40.126 -34.159 -48.318  1.00 11.37           C  
ANISOU  186  CG  ASN A  11     2078   1175   1069    -62   -134   -146       C  
ATOM    187  OD1 ASN A  11      40.957 -33.465 -47.722  1.00 11.80           O  
ANISOU  187  OD1 ASN A  11     1848   1485   1151   -131   -147   -311       O  
ATOM    188  ND2 ASN A  11      39.956 -35.459 -48.115  1.00 11.65           N  
ANISOU  188  ND2 ASN A  11     2141   1224   1062    -34   -129   -111       N  
ATOM    189  H   ASN A  11      38.176 -31.883 -46.867  1.00 13.67           H  
ANISOU  189  H   ASN A  11     1731   1731   1731      0      0      0       H  
ATOM    190  HA  ASN A  11      39.150 -31.577 -48.762  1.00 13.04           H  
ANISOU  190  HA  ASN A  11     1652   1652   1652      0      0      0       H  
ATOM    191  HB2 ASN A  11      38.538 -34.209 -49.647  1.00 14.13           H  
ANISOU  191  HB2 ASN A  11     1790   1790   1790      0      0      0       H  
ATOM    192  HB3 ASN A  11      39.735 -33.274 -50.150  1.00 14.13           H  
ANISOU  192  HB3 ASN A  11     1790   1790   1790      0      0      0       H  
ATOM    193 HD21 ASN A  11      39.346 -35.900 -48.572  1.00 13.98           H  
ANISOU  193 HD21 ASN A  11     1771   1771   1771      0      0      0       H  
ATOM    194 HD22 ASN A  11      40.453 -35.881 -47.524  1.00 13.98           H  
ANISOU  194 HD22 ASN A  11     1771   1771   1771      0      0      0       H  
ATOM    195  N   THR A  12      36.472 -31.022 -49.319  1.00 12.01           N  
ANISOU  195  N   THR A  12     2190   1472    900    168   -293   -151       N  
ATOM    196  CA  THR A  12      35.455 -30.354 -50.079  1.00 11.70           C  
ANISOU  196  CA  THR A  12     1980   1290   1176    -68   -380   -148       C  
ATOM    197  C   THR A  12      35.284 -28.909 -49.622  1.00 10.81           C  
ANISOU  197  C   THR A  12     1545   1321   1241    -79   -264   -227       C  
ATOM    198  O   THR A  12      35.662 -28.536 -48.503  1.00 11.06           O  
ANISOU  198  O   THR A  12     1865   1316   1020    -84   -259   -225       O  
ATOM    199  CB  THR A  12      34.057 -31.008 -50.036  1.00 12.95           C  
ANISOU  199  CB  THR A  12     2104   1475   1343   -318   -228   -455       C  
ATOM    200  OG1 THR A  12      33.466 -30.797 -48.759  1.00 12.39           O  
ANISOU  200  OG1 THR A  12     1924   1252   1532   -162   -206   -237       O  
ATOM    201  CG2 THR A  12      34.104 -32.502 -50.321  1.00 12.76           C  
ANISOU  201  CG2 THR A  12     1906   1355   1587    -82   -142   -174       C  
ATOM    202  H   THR A  12      36.472 -30.898 -48.448  1.00 14.41           H  
ANISOU  202  H   THR A  12     1825   1825   1825      0      0      0       H  
ATOM    203  HA  THR A  12      35.752 -30.337 -51.034  1.00 14.04           H  
ANISOU  203  HA  THR A  12     1778   1778   1778      0      0      0       H  
ATOM    204  HB  THR A  12      33.481 -30.571 -50.727  1.00 15.54           H  
ANISOU  204  HB  THR A  12     1968   1968   1968      0      0      0       H  
ATOM    205  HG1 THR A  12      33.421 -29.973 -48.603  1.00 18.59           H  
ANISOU  205  HG1 THR A  12     2354   2354   2354      0      0      0       H  
ATOM    206 HG21 THR A  12      34.490 -32.653 -51.209  1.00 19.14           H  
ANISOU  206 HG21 THR A  12     2424   2424   2424      0      0      0       H  
ATOM    207 HG22 THR A  12      34.657 -32.946 -49.645  1.00 19.14           H  
ANISOU  207 HG22 THR A  12     2424   2424   2424      0      0      0       H  
ATOM    208 HG23 THR A  12      33.196 -32.869 -50.293  1.00 19.14           H  
ANISOU  208 HG23 THR A  12     2424   2424   2424      0      0      0       H  
ATOM    209  N   LEU A  13      34.695 -28.060 -50.485  1.00 11.85           N  
ANISOU  209  N   LEU A  13     1744   1391   1368     20   -248   -103       N  
ATOM    210  CA  LEU A  13      34.446 -26.655 -50.145  1.00 11.32           C  
ANISOU  210  CA  LEU A  13     1770   1346   1186   -122   -304     -1       C  
ATOM    211  C   LEU A  13      33.412 -26.495 -49.053  1.00 11.21           C  
ANISOU  211  C   LEU A  13     1676   1127   1456    100   -218     46       C  
ATOM    212  O   LEU A  13      33.361 -25.451 -48.390  1.00 12.81           O  
ANISOU  212  O   LEU A  13     2081   1456   1332    158   -135    -44       O  
ATOM    213  CB  LEU A  13      34.022 -25.921 -51.441  1.00 12.69           C  
ANISOU  213  CB  LEU A  13     1880   1654   1287    172   -420     -7       C  
ATOM    214  CG  LEU A  13      35.099 -25.795 -52.506  1.00 14.57           C  
ANISOU  214  CG  LEU A  13     2341   1945   1252   -460   -268    224       C  
ATOM    215  CD1 LEU A  13      34.487 -25.400 -53.832  1.00 19.72           C  
ANISOU  215  CD1 LEU A  13     2914   3282   1297   -334   -482    200       C  
ATOM    216  CD2 LEU A  13      36.109 -24.726 -52.087  1.00 15.65           C  
ANISOU  216  CD2 LEU A  13     2651   1501   1792   -388   -355     84       C  
ATOM    217  H   LEU A  13      34.451 -28.357 -51.276  1.00 14.22           H  
ANISOU  217  H   LEU A  13     1801   1801   1801      0      0      0       H  
ATOM    218  HA  LEU A  13      35.304 -26.254 -49.824  1.00 13.58           H  
ANISOU  218  HA  LEU A  13     1720   1720   1720      0      0      0       H  
ATOM    219  HB2 LEU A  13      33.249 -26.400 -51.833  1.00 15.23           H  
ANISOU  219  HB2 LEU A  13     1929   1929   1929      0      0      0       H  
ATOM    220  HB3 LEU A  13      33.715 -25.011 -51.198  1.00 15.23           H  
ANISOU  220  HB3 LEU A  13     1929   1929   1929      0      0      0       H  
ATOM    221  HG  LEU A  13      35.568 -26.673 -52.606  1.00 17.49           H  
ANISOU  221  HG  LEU A  13     2215   2215   2215      0      0      0       H  
ATOM    222 HD11 LEU A  13      33.836 -26.079 -54.107  1.00 29.58           H  
ANISOU  222 HD11 LEU A  13     3746   3746   3746      0      0      0       H  
ATOM    223 HD12 LEU A  13      34.036 -24.534 -53.739  1.00 29.58           H  
ANISOU  223 HD12 LEU A  13     3746   3746   3746      0      0      0       H  
ATOM    224 HD13 LEU A  13      35.192 -25.330 -54.510  1.00 29.58           H  
ANISOU  224 HD13 LEU A  13     3746   3746   3746      0      0      0       H  
ATOM    225 HD21 LEU A  13      36.505 -24.971 -51.224  1.00 23.47           H  
ANISOU  225 HD21 LEU A  13     2973   2973   2973      0      0      0       H  
ATOM    226 HD22 LEU A  13      36.816 -24.662 -52.763  1.00 23.47           H  
ANISOU  226 HD22 LEU A  13     2973   2973   2973      0      0      0       H  
ATOM    227 HD23 LEU A  13      35.655 -23.862 -52.005  1.00 23.47           H  
ANISOU  227 HD23 LEU A  13     2973   2973   2973      0      0      0       H  
ATOM    228  N   GLU A  14      32.549 -27.474 -48.839  1.00 12.88           N  
ANISOU  228  N   GLU A  14     1997   1685   1212   -178   -126      3       N  
ATOM    229  CA  GLU A  14      31.496 -27.382 -47.844  1.00 13.07           C  
ANISOU  229  CA  GLU A  14     1753   1884   1327   -142   -164     97       C  
ATOM    230  C   GLU A  14      31.949 -27.826 -46.467  1.00 11.36           C  
ANISOU  230  C   GLU A  14     1377   1652   1286   -173    -56    -16       C  
ATOM    231  O   GLU A  14      31.277 -27.564 -45.450  1.00 13.26           O  
ANISOU  231  O   GLU A  14     1929   1667   1443     27   -185   -193       O  
ATOM    232  CB  GLU A  14      30.307 -28.257 -48.277  1.00 14.56           C  
ANISOU  232  CB  GLU A  14     1595   2400   1535     26   -343   -229       C  
ATOM    233  CG  GLU A  14      29.725 -27.791 -49.608  1.00 17.24           C  
ANISOU  233  CG  GLU A  14     2057   2646   1846   -130   -610    -26       C  
ATOM    234  CD  GLU A  14      30.366 -28.376 -50.846  1.00 19.81           C  
ANISOU  234  CD  GLU A  14     3031   2954   1543     27   -806   -213       C  
ATOM    235  OE1 GLU A  14      31.261 -29.236 -50.732  1.00 18.31           O  
ANISOU  235  OE1 GLU A  14     2453   2799   1706      8   -661   -639       O  
ATOM    236  OE2 GLU A  14      29.968 -27.966 -51.954  1.00 27.60           O  
ANISOU  236  OE2 GLU A  14     3585   5077   1824   1767  -1024   -627       O  
ATOM    237  H   GLU A  14      32.616 -28.210 -49.317  1.00 15.46           H  
ANISOU  237  H   GLU A  14     1958   1958   1958      0      0      0       H  
ATOM    238  HA  GLU A  14      31.190 -26.431 -47.789  1.00 15.68           H  
ANISOU  238  HA  GLU A  14     1986   1986   1986      0      0      0       H  
ATOM    239  HB2 GLU A  14      30.607 -29.197 -48.362  1.00 17.47           H  
ANISOU  239  HB2 GLU A  14     2213   2213   2213      0      0      0       H  
ATOM    240  HB3 GLU A  14      29.604 -28.222 -47.581  1.00 17.47           H  
ANISOU  240  HB3 GLU A  14     2213   2213   2213      0      0      0       H  
ATOM    241  HG2 GLU A  14      28.760 -28.013 -49.622  1.00 20.68           H  
ANISOU  241  HG2 GLU A  14     2619   2619   2619      0      0      0       H  
ATOM    242  HG3 GLU A  14      29.802 -26.805 -49.654  1.00 20.68           H  
ANISOU  242  HG3 GLU A  14     2619   2619   2619      0      0      0       H  
ATOM    243  N   TYR A  15      33.123 -28.428 -46.357  1.00 11.10           N  
ANISOU  243  N   TYR A  15     1424   1629   1166   -143    -72   -190       N  
ATOM    244  CA  TYR A  15      33.621 -28.879 -45.064  1.00 11.27           C  
ANISOU  244  CA  TYR A  15     1621   1493   1166    -44    -40   -124       C  
ATOM    245  C   TYR A  15      33.814 -27.717 -44.090  1.00 10.51           C  
ANISOU  245  C   TYR A  15     1526   1328   1139     72   -120    -49       C  
ATOM    246  O   TYR A  15      34.442 -26.710 -44.417  1.00 10.78           O  
ANISOU  246  O   TYR A  15     1775   1076   1243    -67    -69    105       O  
ATOM    247  CB  TYR A  15      34.958 -29.531 -45.241  1.00 10.68           C  
ANISOU  247  CB  TYR A  15     1757   1167   1133    -57    -58    -43       C  
ATOM    248  CG  TYR A  15      35.778 -29.998 -44.077  1.00 10.57           C  
ANISOU  248  CG  TYR A  15     1627   1243   1146   -168    -39      1       C  
ATOM    249  CD1 TYR A  15      35.501 -31.161 -43.378  1.00 11.49           C  
ANISOU  249  CD1 TYR A  15     2094   1011   1263   -151   -207    -60       C  
ATOM    250  CD2 TYR A  15      36.918 -29.270 -43.716  1.00 16.65           C  
ANISOU  250  CD2 TYR A  15     2432   2488   1407  -1150   -522    593       C  
ATOM    251  CE1 TYR A  15      36.288 -31.591 -42.310  1.00 12.86           C  
ANISOU  251  CE1 TYR A  15     2337   1361   1190    -69   -306    -92       C  
ATOM    252  CE2 TYR A  15      37.720 -29.696 -42.669  1.00 16.73           C  
ANISOU  252  CE2 TYR A  15     1752   2918   1688   -698   -279    706       C  
ATOM    253  CZ  TYR A  15      37.407 -30.837 -41.991  1.00 13.00           C  
ANISOU  253  CZ  TYR A  15     1667   2073   1197     44     37     78       C  
ATOM    254  OH  TYR A  15      38.239 -31.228 -40.962  1.00 16.70           O  
ANISOU  254  OH  TYR A  15     2098   2866   1380   -405   -547    312       O  
ATOM    255  H   TYR A  15      33.611 -28.558 -47.078  1.00 13.33           H  
ANISOU  255  H   TYR A  15     1688   1688   1688      0      0      0       H  
ATOM    256  HA  TYR A  15      32.980 -29.538 -44.672  1.00 13.52           H  
ANISOU  256  HA  TYR A  15     1712   1712   1712      0      0      0       H  
ATOM    257  HB2 TYR A  15      34.817 -30.317 -45.826  1.00 12.81           H  
ANISOU  257  HB2 TYR A  15     1622   1622   1622      0      0      0       H  
ATOM    258  HB3 TYR A  15      35.521 -28.895 -45.751  1.00 12.81           H  
ANISOU  258  HB3 TYR A  15     1622   1622   1622      0      0      0       H  
ATOM    259  HD1 TYR A  15      34.751 -31.684 -43.634  1.00 13.79           H  
ANISOU  259  HD1 TYR A  15     1747   1747   1747      0      0      0       H  
ATOM    260  HD2 TYR A  15      37.144 -28.479 -44.192  1.00 19.98           H  
ANISOU  260  HD2 TYR A  15     2530   2530   2530      0      0      0       H  
ATOM    261  HE1 TYR A  15      36.064 -32.372 -41.818  1.00 15.44           H  
ANISOU  261  HE1 TYR A  15     1955   1955   1955      0      0      0       H  
ATOM    262  HE2 TYR A  15      38.487 -29.193 -42.423  1.00 20.08           H  
ANISOU  262  HE2 TYR A  15     2543   2543   2543      0      0      0       H  
ATOM    263  HH  TYR A  15      37.957 -31.947 -40.631  1.00 25.05           H  
ANISOU  263  HH  TYR A  15     3173   3173   3173      0      0      0       H  
ATOM    264  N   LYS A  16      33.325 -27.901 -42.881  1.00 10.77           N  
ANISOU  264  N   LYS A  16     1630   1301   1159    -86   -127    -67       N  
ATOM    265  CA  LYS A  16      33.538 -27.024 -41.745  1.00  9.88           C  
ANISOU  265  CA  LYS A  16     1682   1004   1067   -204    -29     38       C  
ATOM    266  C   LYS A  16      33.718 -27.856 -40.478  1.00 10.61           C  
ANISOU  266  C   LYS A  16     1583   1293   1154   -262   -117    160       C  
ATOM    267  O   LYS A  16      33.014 -28.846 -40.292  1.00 11.73           O  
ANISOU  267  O   LYS A  16     2116   1258   1084   -479    -23    137       O  
ATOM    268  CB  LYS A  16      32.380 -26.056 -41.524  1.00 10.53           C  
ANISOU  268  CB  LYS A  16     1716   1208   1079    -95     26      8       C  
ATOM    269  CG  LYS A  16      31.998 -25.230 -42.739  1.00 10.61           C  
ANISOU  269  CG  LYS A  16     1339   1542   1151    -52   -102    -20       C  
ATOM    270  CD  LYS A  16      30.931 -24.196 -42.456  1.00 12.61           C  
ANISOU  270  CD  LYS A  16     1859   1350   1581     65   -207    -20       C  
ATOM    271  CE  LYS A  16      30.360 -23.547 -43.691  1.00 12.90           C  
ANISOU  271  CE  LYS A  16     2139    849   1916    -19   -342     57       C  
ATOM    272  NZ  LYS A  16      31.360 -22.809 -44.509  1.00 12.62           N  
ANISOU  272  NZ  LYS A  16     2250   1055   1489    161   -186    -52       N  
ATOM    273  H   LYS A  16      32.827 -28.615 -42.751  1.00 12.92           H  
ANISOU  273  H   LYS A  16     1636   1636   1636      0      0      0       H  
ATOM    274  HA  LYS A  16      34.372 -26.495 -41.901  1.00 11.85           H  
ANISOU  274  HA  LYS A  16     1501   1501   1501      0      0      0       H  
ATOM    275  HB2 LYS A  16      31.588 -26.574 -41.233  1.00 12.64           H  
ANISOU  275  HB2 LYS A  16     1601   1601   1601      0      0      0       H  
ATOM    276  HB3 LYS A  16      32.621 -25.440 -40.787  1.00 12.64           H  
ANISOU  276  HB3 LYS A  16     1601   1601   1601      0      0      0       H  
ATOM    277  HG2 LYS A  16      32.805 -24.771 -43.081  1.00 12.73           H  
ANISOU  277  HG2 LYS A  16     1612   1612   1612      0      0      0       H  
ATOM    278  HG3 LYS A  16      31.673 -25.838 -43.450  1.00 12.73           H  
ANISOU  278  HG3 LYS A  16     1612   1612   1612      0      0      0       H  
ATOM    279  HD2 LYS A  16      30.195 -24.628 -41.954  1.00 15.13           H  
ANISOU  279  HD2 LYS A  16     1916   1916   1916      0      0      0       H  
ATOM    280  HD3 LYS A  16      31.317 -23.493 -41.876  1.00 15.13           H  
ANISOU  280  HD3 LYS A  16     1916   1916   1916      0      0      0       H  
ATOM    281  HE2 LYS A  16      29.943 -24.246 -44.254  1.00 15.49           H  
ANISOU  281  HE2 LYS A  16     1962   1962   1962      0      0      0       H  
ATOM    282  HE3 LYS A  16      29.646 -22.917 -43.418  1.00 15.49           H  
ANISOU  282  HE3 LYS A  16     1962   1962   1962      0      0      0       H  
ATOM    283  HZ1 LYS A  16      32.010 -23.383 -44.784  1.00 18.93           H  
ANISOU  283  HZ1 LYS A  16     2398   2398   2398      0      0      0       H  
ATOM    284  HZ2 LYS A  16      30.949 -22.446 -45.236  1.00 18.93           H  
ANISOU  284  HZ2 LYS A  16     2398   2398   2398      0      0      0       H  
ATOM    285  HZ3 LYS A  16      31.732 -22.146 -44.009  1.00 18.93           H  
ANISOU  285  HZ3 LYS A  16     2398   2398   2398      0      0      0       H  
ATOM    286  N   VAL A  17      34.603 -27.412 -39.594  1.00 10.15           N  
ANISOU  286  N   VAL A  17     1593   1250   1013   -191    -73    130       N  
ATOM    287  CA  VAL A  17      34.685 -27.966 -38.241  1.00  9.38           C  
ANISOU  287  CA  VAL A  17     1487   1067   1009   -176     39     70       C  
ATOM    288  C   VAL A  17      34.567 -26.815 -37.239  1.00 10.38           C  
ANISOU  288  C   VAL A  17     1742   1151   1051    -37    143     89       C  
ATOM    289  O   VAL A  17      35.391 -25.902 -37.213  1.00 10.91           O  
ANISOU  289  O   VAL A  17     1993   1159    994   -266     93    -71       O  
ATOM    290  CB  VAL A  17      35.984 -28.761 -37.997  1.00 10.11           C  
ANISOU  290  CB  VAL A  17     1615   1137   1090    -89   -268   -133       C  
ATOM    291  CG1 VAL A  17      36.052 -29.170 -36.552  1.00 12.15           C  
ANISOU  291  CG1 VAL A  17     1809   1653   1155   -424   -186    339       C  
ATOM    292  CG2 VAL A  17      35.996 -29.972 -38.921  1.00 13.59           C  
ANISOU  292  CG2 VAL A  17     2282   1339   1543    127   -100   -376       C  
ATOM    293  H   VAL A  17      35.155 -26.768 -39.828  1.00 12.18           H  
ANISOU  293  H   VAL A  17     1543   1543   1543      0      0      0       H  
ATOM    294  HA  VAL A  17      33.908 -28.581 -38.105  1.00 11.25           H  
ANISOU  294  HA  VAL A  17     1425   1425   1425      0      0      0       H  
ATOM    295  HB  VAL A  17      36.769 -28.179 -38.210  1.00 12.13           H  
ANISOU  295  HB  VAL A  17     1536   1536   1536      0      0      0       H  
ATOM    296 HG11 VAL A  17      36.041 -28.371 -35.985  1.00 18.23           H  
ANISOU  296 HG11 VAL A  17     2309   2309   2309      0      0      0       H  
ATOM    297 HG12 VAL A  17      35.280 -29.734 -36.336  1.00 18.23           H  
ANISOU  297 HG12 VAL A  17     2309   2309   2309      0      0      0       H  
ATOM    298 HG13 VAL A  17      36.878 -29.672 -36.393  1.00 18.23           H  
ANISOU  298 HG13 VAL A  17     2309   2309   2309      0      0      0       H  
ATOM    299 HG21 VAL A  17      35.216 -30.534 -38.733  1.00 20.38           H  
ANISOU  299 HG21 VAL A  17     2581   2581   2581      0      0      0       H  
ATOM    300 HG22 VAL A  17      35.965 -29.672 -39.853  1.00 20.38           H  
ANISOU  300 HG22 VAL A  17     2581   2581   2581      0      0      0       H  
ATOM    301 HG23 VAL A  17      36.815 -30.489 -38.771  1.00 20.38           H  
ANISOU  301 HG23 VAL A  17     2581   2581   2581      0      0      0       H  
ATOM    302  N   TYR A  18      33.511 -26.893 -36.438  1.00 10.48           N  
ANISOU  302  N   TYR A  18     1723   1171   1087   -339    192    -17       N  
ATOM    303  CA  TYR A  18      33.331 -25.982 -35.325  1.00 10.64           C  
ANISOU  303  CA  TYR A  18     1788   1183   1073   -310    297    104       C  
ATOM    304  C   TYR A  18      33.825 -26.639 -34.050  1.00 11.46           C  
ANISOU  304  C   TYR A  18     1974   1145   1234   -162    -21    188       C  
ATOM    305  O   TYR A  18      33.674 -27.850 -33.869  1.00 13.20           O  
ANISOU  305  O   TYR A  18     2464   1228   1325   -163    150    258       O  
ATOM    306  CB  TYR A  18      31.862 -25.607 -35.157  1.00 11.31           C  
ANISOU  306  CB  TYR A  18     1813   1389   1096   -104    227    155       C  
ATOM    307  CG  TYR A  18      31.274 -24.803 -36.290  1.00 10.82           C  
ANISOU  307  CG  TYR A  18     1921   1215    974   -261    310     99       C  
ATOM    308  CD1 TYR A  18      30.773 -25.458 -37.428  1.00 13.64           C  
ANISOU  308  CD1 TYR A  18     2539   1532   1111   -113    -45    -35       C  
ATOM    309  CD2 TYR A  18      31.191 -23.443 -36.228  1.00 10.66           C  
ANISOU  309  CD2 TYR A  18     1435   1159   1458   -195    233    130       C  
ATOM    310  CE1 TYR A  18      30.227 -24.689 -38.447  1.00 11.49           C  
ANISOU  310  CE1 TYR A  18     1867   1242   1259   -174     57   -126       C  
ATOM    311  CE2 TYR A  18      30.633 -22.690 -37.265  1.00 11.44           C  
ANISOU  311  CE2 TYR A  18     1931   1192   1222    -47    125   -134       C  
ATOM    312  CZ  TYR A  18      30.153 -23.328 -38.384  1.00 10.94           C  
ANISOU  312  CZ  TYR A  18     1611   1235   1310   -166    152   -141       C  
ATOM    313  OH  TYR A  18      29.597 -22.641 -39.451  1.00 12.97           O  
ANISOU  313  OH  TYR A  18     1986   1601   1343   -103    -44     49       O  
ATOM    314  H   TYR A  18      32.905 -27.513 -36.587  1.00 12.57           H  
ANISOU  314  H   TYR A  18     1592   1592   1592      0      0      0       H  
ATOM    315  HA  TYR A  18      33.863 -25.153 -35.493  1.00 12.77           H  
ANISOU  315  HA  TYR A  18     1617   1617   1617      0      0      0       H  
ATOM    316  HB2 TYR A  18      31.335 -26.439 -35.055  1.00 13.57           H  
ANISOU  316  HB2 TYR A  18     1719   1719   1719      0      0      0       H  
ATOM    317  HB3 TYR A  18      31.765 -25.088 -34.319  1.00 13.57           H  
ANISOU  317  HB3 TYR A  18     1719   1719   1719      0      0      0       H  
ATOM    318  HD1 TYR A  18      30.808 -26.405 -37.500  1.00 16.37           H  
ANISOU  318  HD1 TYR A  18     2073   2073   2073      0      0      0       H  
ATOM    319  HD2 TYR A  18      31.521 -22.994 -35.458  1.00 12.80           H  
ANISOU  319  HD2 TYR A  18     1621   1621   1621      0      0      0       H  
ATOM    320  HE1 TYR A  18      29.890 -25.129 -39.219  1.00 13.79           H  
ANISOU  320  HE1 TYR A  18     1747   1747   1747      0      0      0       H  
ATOM    321  HE2 TYR A  18      30.585 -21.743 -37.198  1.00 13.72           H  
ANISOU  321  HE2 TYR A  18     1738   1738   1738      0      0      0       H  
ATOM    322  HH  TYR A  18      29.605 -21.817 -39.289  1.00 19.46           H  
ANISOU  322  HH  TYR A  18     2465   2465   2465      0      0      0       H  
ATOM    323  N   ILE A  19      34.333 -25.800 -33.143  1.00 11.41           N  
ANISOU  323  N   ILE A  19     2162   1050   1124   -139    215    142       N  
ATOM    324  CA  ILE A  19      34.665 -26.272 -31.796  1.00 11.57           C  
ANISOU  324  CA  ILE A  19     1924   1368   1105     59    165     97       C  
ATOM    325  C   ILE A  19      33.476 -26.032 -30.886  1.00 11.70           C  
ANISOU  325  C   ILE A  19     2068   1083   1295   -100    312     23       C  
ATOM    326  O   ILE A  19      32.912 -24.931 -30.891  1.00 12.68           O  
ANISOU  326  O   ILE A  19     2034   1501   1284   -111    201    142       O  
ATOM    327  CB  ILE A  19      35.954 -25.587 -31.304  1.00 12.02           C  
ANISOU  327  CB  ILE A  19     2082   1335   1149   -233    347    116       C  
ATOM    328  CG1 ILE A  19      37.141 -25.994 -32.194  1.00 15.83           C  
ANISOU  328  CG1 ILE A  19     2033   2063   1918    217    652    702       C  
ATOM    329  CG2 ILE A  19      36.224 -25.884 -29.847  1.00 12.87           C  
ANISOU  329  CG2 ILE A  19     2032   1501   1357    -78    -24    252       C  
ATOM    330  CD1 ILE A  19      38.426 -25.284 -31.826  1.00 19.43           C  
ANISOU  330  CD1 ILE A  19     2044   3127   2212    -70    353   1220       C  
ATOM    331  H   ILE A  19      34.468 -24.957 -33.356  1.00 13.70           H  
ANISOU  331  H   ILE A  19     1735   1735   1735      0      0      0       H  
ATOM    332  HA  ILE A  19      34.831 -27.257 -31.841  1.00 13.88           H  
ANISOU  332  HA  ILE A  19     1758   1758   1758      0      0      0       H  
ATOM    333  HB  ILE A  19      35.828 -24.600 -31.396  1.00 14.42           H  
ANISOU  333  HB  ILE A  19     1826   1826   1826      0      0      0       H  
ATOM    334 HG12 ILE A  19      37.280 -26.971 -32.119  1.00 18.99           H  
ANISOU  334 HG12 ILE A  19     2405   2405   2405      0      0      0       H  
ATOM    335 HG13 ILE A  19      36.920 -25.792 -33.138  1.00 18.99           H  
ANISOU  335 HG13 ILE A  19     2405   2405   2405      0      0      0       H  
ATOM    336 HG21 ILE A  19      35.447 -25.622 -29.311  1.00 19.30           H  
ANISOU  336 HG21 ILE A  19     2444   2444   2444      0      0      0       H  
ATOM    337 HG22 ILE A  19      36.391 -26.843 -29.735  1.00 19.30           H  
ANISOU  337 HG22 ILE A  19     2444   2444   2444      0      0      0       H  
ATOM    338 HG23 ILE A  19      37.011 -25.379 -29.552  1.00 19.30           H  
ANISOU  338 HG23 ILE A  19     2444   2444   2444      0      0      0       H  
ATOM    339 HD11 ILE A  19      38.294 -24.315 -31.888  1.00 29.15           H  
ANISOU  339 HD11 ILE A  19     3692   3692   3692      0      0      0       H  
ATOM    340 HD12 ILE A  19      38.680 -25.521 -30.909  1.00 29.15           H  
ANISOU  340 HD12 ILE A  19     3692   3692   3692      0      0      0       H  
ATOM    341 HD13 ILE A  19      39.138 -25.556 -32.442  1.00 29.15           H  
ANISOU  341 HD13 ILE A  19     3692   3692   3692      0      0      0       H  
ATOM    342  N   GLU A  20      33.139 -27.057 -30.121  1.00 13.17           N  
ANISOU  342  N   GLU A  20     2530   1226   1247    -93    456    123       N  
ATOM    343  CA  GLU A  20      32.084 -26.993 -29.155  1.00 14.04           C  
ANISOU  343  CA  GLU A  20     2195   1730   1412   -156    434    141       C  
ATOM    344  C   GLU A  20      32.674 -27.025 -27.733  1.00 14.71           C  
ANISOU  344  C   GLU A  20     2385   1926   1278    -99    463    115       C  
ATOM    345  O   GLU A  20      33.620 -27.742 -27.435  1.00 13.96           O  
ANISOU  345  O   GLU A  20     2072   1969   1263    -24    269    106       O  
ATOM    346  CB  GLU A  20      31.116 -28.186 -29.251  1.00 14.52           C  
ANISOU  346  CB  GLU A  20     2028   1690   1800    -32    312    120       C  
ATOM    347  CG  GLU A  20      30.423 -28.387 -30.616  1.00 15.51           C  
ANISOU  347  CG  GLU A  20     2575   1588   1732   -260    209    241       C  
ATOM    348  CD  GLU A  20      29.659 -29.713 -30.664  1.00 18.71           C  
ANISOU  348  CD  GLU A  20     3859   1834   1418   -790    320     82       C  
ATOM    349  OE1 GLU A  20      30.055 -30.698 -29.972  1.00 28.53           O  
ANISOU  349  OE1 GLU A  20     5516   2293   3031  -1421   -819   1024       O  
ATOM    350  OE2 GLU A  20      28.627 -29.767 -31.358  1.00 18.27           O  
ANISOU  350  OE2 GLU A  20     2168   3066   1709   -509    156    258       O  
ATOM    351  H   GLU A  20      33.583 -27.811 -30.209  1.00 15.80           H  
ANISOU  351  H   GLU A  20     2001   2001   2001      0      0      0       H  
ATOM    352  HA  GLU A  20      31.573 -26.143 -29.281  1.00 16.85           H  
ANISOU  352  HA  GLU A  20     2134   2134   2134      0      0      0       H  
ATOM    353  HB2 GLU A  20      31.618 -29.012 -29.033  1.00 17.43           H  
ANISOU  353  HB2 GLU A  20     2208   2208   2208      0      0      0       H  
ATOM    354  HB3 GLU A  20      30.416 -28.075 -28.560  1.00 17.43           H  
ANISOU  354  HB3 GLU A  20     2208   2208   2208      0      0      0       H  
ATOM    355  HG2 GLU A  20      29.794 -27.640 -30.777  1.00 18.62           H  
ANISOU  355  HG2 GLU A  20     2358   2358   2358      0      0      0       H  
ATOM    356  HG3 GLU A  20      31.103 -28.375 -31.335  1.00 18.62           H  
ANISOU  356  HG3 GLU A  20     2358   2358   2358      0      0      0       H  
ATOM    357  N   LYS A  21      32.102 -26.203 -26.864  1.00 15.13           N  
ANISOU  357  N   LYS A  21     2498   1948   1301     89    444    311       N  
ATOM    358  CA  LYS A  21      32.290 -26.236 -25.441  1.00 16.58           C  
ANISOU  358  CA  LYS A  21     2846   2238   1216     37    663    137       C  
ATOM    359  C   LYS A  21      31.013 -26.777 -24.801  1.00 17.12           C  
ANISOU  359  C   LYS A  21     2887   2243   1375     87    651    403       C  
ATOM    360  O   LYS A  21      29.957 -26.180 -24.949  1.00 17.62           O  
ANISOU  360  O   LYS A  21     3039   2141   1515   -144    428    401       O  
ATOM    361  CB  LYS A  21      32.554 -24.847 -24.840  1.00 18.46           C  
ANISOU  361  CB  LYS A  21     3300   2322   1393    -70    710      4       C  
ATOM    362  CG  LYS A  21      32.777 -24.967 -23.321  1.00 29.82           C  
ANISOU  362  CG  LYS A  21     5038   5037   1255  -1508    518   -323       C  
ATOM    363  CD  LYS A  21      33.816 -23.963 -22.884  1.00 38.20           C  
ANISOU  363  CD  LYS A  21     7344   4858   2310  -2303   -235   -538       C  
ATOM    364  CE  LYS A  21      33.259 -22.858 -21.997  1.00 48.12           C  
ANISOU  364  CE  LYS A  21     8039   4363   5880  -2174    828  -1135       C  
ATOM    365  NZ  LYS A  21      33.596 -21.496 -22.554  1.00 41.14           N  
ANISOU  365  NZ  LYS A  21     6221   5147   4264   2242   3087   1555       N  
ATOM    366  H   LYS A  21      31.563 -25.586 -27.186  1.00 18.15           H  
ANISOU  366  H   LYS A  21     2299   2299   2299      0      0      0       H  
ATOM    367  HA  LYS A  21      33.054 -26.842 -25.222  1.00 19.90           H  
ANISOU  367  HA  LYS A  21     2520   2520   2520      0      0      0       H  
ATOM    368  HB2 LYS A  21      33.354 -24.447 -25.264  1.00 22.15           H  
ANISOU  368  HB2 LYS A  21     2805   2805   2805      0      0      0       H  
ATOM    369  HB3 LYS A  21      31.781 -24.255 -25.018  1.00 22.15           H  
ANISOU  369  HB3 LYS A  21     2805   2805   2805      0      0      0       H  
ATOM    370  HG2 LYS A  21      31.927 -24.799 -22.843  1.00 35.78           H  
ANISOU  370  HG2 LYS A  21     4532   4532   4532      0      0      0       H  
ATOM    371  HG3 LYS A  21      33.081 -25.883 -23.098  1.00 35.78           H  
ANISOU  371  HG3 LYS A  21     4532   4532   4532      0      0      0       H  
ATOM    372  HD2 LYS A  21      34.533 -24.437 -22.393  1.00 45.83           H  
ANISOU  372  HD2 LYS A  21     5804   5804   5804      0      0      0       H  
ATOM    373  HD3 LYS A  21      34.223 -23.553 -23.688  1.00 45.83           H  
ANISOU  373  HD3 LYS A  21     5804   5804   5804      0      0      0       H  
ATOM    374  HE2 LYS A  21      32.276 -22.952 -21.931  1.00 57.74           H  
ANISOU  374  HE2 LYS A  21     7313   7313   7313      0      0      0       H  
ATOM    375  HE3 LYS A  21      33.637 -22.944 -21.086  1.00 57.74           H  
ANISOU  375  HE3 LYS A  21     7313   7313   7313      0      0      0       H  
ATOM    376  HZ1 LYS A  21      34.498 -21.425 -22.655  1.00 61.71           H  
ANISOU  376  HZ1 LYS A  21     7816   7816   7816      0      0      0       H  
ATOM    377  HZ2 LYS A  21      33.191 -21.390 -23.362  1.00 61.71           H  
ANISOU  377  HZ2 LYS A  21     7816   7816   7816      0      0      0       H  
ATOM    378  HZ3 LYS A  21      33.304 -20.853 -21.981  1.00 61.71           H  
ANISOU  378  HZ3 LYS A  21     7816   7816   7816      0      0      0       H  
ATOM    379  N   ASP A  22      31.133 -27.904 -24.141  1.00 18.49           N  
ANISOU  379  N   ASP A  22     3116   2292   1618     49    387    554       N  
ATOM    380  CA  ASP A  22      29.984 -28.569 -23.534  1.00 19.82           C  
ANISOU  380  CA  ASP A  22     3300   2651   1581     99    676    824       C  
ATOM    381  C   ASP A  22      28.823 -28.657 -24.510  1.00 18.43           C  
ANISOU  381  C   ASP A  22     3067   2254   1680     -7    786    634       C  
ATOM    382  O   ASP A  22      27.640 -28.456 -24.227  1.00 22.78           O  
ANISOU  382  O   ASP A  22     3052   2838   2767    -91   1126    954       O  
ATOM    383  CB  ASP A  22      29.624 -27.876 -22.221  1.00 23.10           C  
ANISOU  383  CB  ASP A  22     4078   2955   1745   -616    836    401       C  
ATOM    384  CG  ASP A  22      30.793 -27.917 -21.234  1.00 27.39           C  
ANISOU  384  CG  ASP A  22     5112   3962   1332    319    459    827       C  
ATOM    385  OD1 ASP A  22      31.644 -28.831 -21.255  1.00 26.20           O  
ANISOU  385  OD1 ASP A  22     3811   3950   2192    230    694    734       O  
ATOM    386  OD2 ASP A  22      30.910 -26.995 -20.404  1.00 38.47           O  
ANISOU  386  OD2 ASP A  22     6739   6080   1798    396    -50   -297       O  
ATOM    387  H   ASP A  22      31.929 -28.270 -24.062  1.00 22.19           H  
ANISOU  387  H   ASP A  22     2810   2810   2810      0      0      0       H  
ATOM    388  HA  ASP A  22      30.261 -29.504 -23.313  1.00 23.79           H  
ANISOU  388  HA  ASP A  22     3013   3013   3013      0      0      0       H  
ATOM    389  HB2 ASP A  22      29.380 -26.934 -22.403  1.00 27.72           H  
ANISOU  389  HB2 ASP A  22     3511   3511   3511      0      0      0       H  
ATOM    390  HB3 ASP A  22      28.837 -28.323 -21.818  1.00 27.72           H  
ANISOU  390  HB3 ASP A  22     3511   3511   3511      0      0      0       H  
ATOM    391  N   GLY A  23      29.117 -29.015 -25.744  1.00 19.11           N  
ANISOU  391  N   GLY A  23     3243   2181   1836   -349    807    214       N  
ATOM    392  CA  GLY A  23      28.178 -29.285 -26.800  1.00 17.40           C  
ANISOU  392  CA  GLY A  23     2740   1983   1889   -361   1029    193       C  
ATOM    393  C   GLY A  23      27.697 -28.142 -27.650  1.00 18.09           C  
ANISOU  393  C   GLY A  23     2762   2056   2055   -808    752    408       C  
ATOM    394  O   GLY A  23      26.954 -28.347 -28.618  1.00 20.17           O  
ANISOU  394  O   GLY A  23     2595   2973   2095   -615    127     62       O  
ATOM    395  H   GLY A  23      29.971 -29.096 -25.942  1.00 22.93           H  
ANISOU  395  H   GLY A  23     2904   2904   2904      0      0      0       H  
ATOM    396  HA2 GLY A  23      28.588 -29.955 -27.402  1.00 20.88           H  
ANISOU  396  HA2 GLY A  23     2644   2644   2644      0      0      0       H  
ATOM    397  HA3 GLY A  23      27.382 -29.710 -26.392  1.00 20.88           H  
ANISOU  397  HA3 GLY A  23     2644   2644   2644      0      0      0       H  
ATOM    398  N   LYS A  24      28.099 -26.930 -27.291  1.00 16.28           N  
ANISOU  398  N   LYS A  24     2291   2000   1894   -429    453    276       N  
ATOM    399  CA  LYS A  24      27.651 -25.718 -27.962  1.00 17.86           C  
ANISOU  399  CA  LYS A  24     2430   2155   2201   -242    556    471       C  
ATOM    400  C   LYS A  24      28.779 -25.054 -28.718  1.00 14.86           C  
ANISOU  400  C   LYS A  24     2137   1862   1646   -294    241    162       C  
ATOM    401  O   LYS A  24      29.858 -24.837 -28.143  1.00 15.09           O  
ANISOU  401  O   LYS A  24     2106   2300   1328    167    324    325       O  
ATOM    402  CB  LYS A  24      27.080 -24.771 -26.917  1.00 24.63           C  
ANISOU  402  CB  LYS A  24     3702   2531   3126    363   1735    570       C  
ATOM    403  CG  LYS A  24      25.921 -25.458 -26.163  1.00 32.19           C  
ANISOU  403  CG  LYS A  24     4584   2975   4672    416   2824    941       C  
ATOM    404  CD  LYS A  24      24.962 -26.036 -27.211  1.00 45.69           C  
ANISOU  404  CD  LYS A  24     5679   2895   8787  -1364    763   1457       C  
ATOM    405  CE  LYS A  24      23.517 -26.017 -26.740  1.00 56.10           C  
ANISOU  405  CE  LYS A  24     5518   4817  10982   -901    872   2258       C  
ATOM    406  NZ  LYS A  24      23.061 -27.393 -26.366  1.00 76.00           N  
ANISOU  406  NZ  LYS A  24     5806   6953  16119  -1363   1497   6202       N  
ATOM    407  H   LYS A  24      28.661 -26.855 -26.618  1.00 19.53           H  
ANISOU  407  H   LYS A  24     2474   2474   2474      0      0      0       H  
ATOM    408  HA  LYS A  24      26.928 -25.958 -28.610  1.00 21.43           H  
ANISOU  408  HA  LYS A  24     2714   2714   2714      0      0      0       H  
ATOM    409  HB2 LYS A  24      27.789 -24.514 -26.276  1.00 29.56           H  
ANISOU  409  HB2 LYS A  24     3744   3744   3744      0      0      0       H  
ATOM    410  HB3 LYS A  24      26.749 -23.949 -27.358  1.00 29.56           H  
ANISOU  410  HB3 LYS A  24     3744   3744   3744      0      0      0       H  
ATOM    411  HG2 LYS A  24      26.272 -26.181 -25.584  1.00 38.63           H  
ANISOU  411  HG2 LYS A  24     4893   4893   4893      0      0      0       H  
ATOM    412  HG3 LYS A  24      25.449 -24.801 -25.592  1.00 38.63           H  
ANISOU  412  HG3 LYS A  24     4893   4893   4893      0      0      0       H  
ATOM    413  HD2 LYS A  24      25.038 -25.510 -28.046  1.00 54.83           H  
ANISOU  413  HD2 LYS A  24     6944   6944   6944      0      0      0       H  
ATOM    414  HD3 LYS A  24      25.225 -26.968 -27.414  1.00 54.83           H  
ANISOU  414  HD3 LYS A  24     6944   6944   6944      0      0      0       H  
ATOM    415  HE2 LYS A  24      23.433 -25.417 -25.957  1.00 67.32           H  
ANISOU  415  HE2 LYS A  24     8526   8526   8526      0      0      0       H  
ATOM    416  HE3 LYS A  24      22.939 -25.663 -27.461  1.00 67.32           H  
ANISOU  416  HE3 LYS A  24     8526   8526   8526      0      0      0       H  
ATOM    417  HZ1 LYS A  24      23.199 -27.958 -27.065  1.00114.01           H  
ANISOU  417  HZ1 LYS A  24    14440  14440  14440      0      0      0       H  
ATOM    418  HZ2 LYS A  24      23.533 -27.682 -25.643  1.00114.01           H  
ANISOU  418  HZ2 LYS A  24    14440  14440  14440      0      0      0       H  
ATOM    419  HZ3 LYS A  24      22.175 -27.373 -26.162  1.00114.01           H  
ANISOU  419  HZ3 LYS A  24    14440  14440  14440      0      0      0       H  
ATOM    420  N   PRO A  25      28.596 -24.731 -29.983  1.00 14.29           N  
ANISOU  420  N   PRO A  25     1612   2023   1794   -245    211    322       N  
ATOM    421  CA  PRO A  25      29.671 -24.065 -30.717  1.00 12.24           C  
ANISOU  421  CA  PRO A  25     1429   1589   1634     18    247     86       C  
ATOM    422  C   PRO A  25      30.082 -22.749 -30.084  1.00 12.97           C  
ANISOU  422  C   PRO A  25     1780   1746   1403   -139    435    129       C  
ATOM    423  O   PRO A  25      29.247 -22.005 -29.581  1.00 14.33           O  
ANISOU  423  O   PRO A  25     2140   1685   1620    122    364    134       O  
ATOM    424  CB  PRO A  25      29.084 -23.878 -32.120  1.00 14.63           C  
ANISOU  424  CB  PRO A  25     2245   1566   1747   -337    -27    376       C  
ATOM    425  CG  PRO A  25      28.071 -24.966 -32.239  1.00 15.70           C  
ANISOU  425  CG  PRO A  25     1864   2174   1929   -400      6    -10       C  
ATOM    426  CD  PRO A  25      27.457 -25.066 -30.852  1.00 16.01           C  
ANISOU  426  CD  PRO A  25     1972   2171   1941   -589    126    -87       C  
ATOM    427  HA  PRO A  25      30.464 -24.671 -30.767  1.00 14.69           H  
ANISOU  427  HA  PRO A  25     1861   1861   1861      0      0      0       H  
ATOM    428  HB2 PRO A  25      28.659 -22.988 -32.210  1.00 17.55           H  
ANISOU  428  HB2 PRO A  25     2223   2223   2223      0      0      0       H  
ATOM    429  HB3 PRO A  25      29.786 -23.971 -32.812  1.00 17.55           H  
ANISOU  429  HB3 PRO A  25     2223   2223   2223      0      0      0       H  
ATOM    430  HG2 PRO A  25      27.384 -24.735 -32.913  1.00 18.84           H  
ANISOU  430  HG2 PRO A  25     2386   2386   2386      0      0      0       H  
ATOM    431  HG3 PRO A  25      28.500 -25.820 -32.498  1.00 18.84           H  
ANISOU  431  HG3 PRO A  25     2386   2386   2386      0      0      0       H  
ATOM    432  HD2 PRO A  25      26.715 -24.421 -30.739  1.00 19.22           H  
ANISOU  432  HD2 PRO A  25     2434   2434   2434      0      0      0       H  
ATOM    433  HD3 PRO A  25      27.123 -25.981 -30.671  1.00 19.22           H  
ANISOU  433  HD3 PRO A  25     2434   2434   2434      0      0      0       H  
ATOM    434  N   VAL A  26      31.396 -22.538 -30.152  1.00 11.71           N  
ANISOU  434  N   VAL A  26     1684   1401   1365   -118    246    253       N  
ATOM    435  CA  VAL A  26      31.980 -21.260 -29.722  1.00 11.65           C  
ANISOU  435  CA  VAL A  26     1955   1339   1131    -15    390     63       C  
ATOM    436  C   VAL A  26      32.916 -20.803 -30.831  1.00 10.18           C  
ANISOU  436  C   VAL A  26     1606   1279    982   -131     31     89       C  
ATOM    437  O   VAL A  26      33.260 -21.588 -31.722  1.00 12.24           O  
ANISOU  437  O   VAL A  26     2177   1386   1085   -151    214   -178       O  
ATOM    438  CB  VAL A  26      32.712 -21.393 -28.380  1.00 12.87           C  
ANISOU  438  CB  VAL A  26     2219   1634   1038    -26    340     53       C  
ATOM    439  CG1 VAL A  26      31.813 -21.935 -27.254  1.00 13.44           C  
ANISOU  439  CG1 VAL A  26     2147   1949   1011   -103    262    133       C  
ATOM    440  CG2 VAL A  26      33.963 -22.263 -28.490  1.00 14.21           C  
ANISOU  440  CG2 VAL A  26     2126   2098   1175    101    246    148       C  
ATOM    441  H   VAL A  26      31.922 -23.174 -30.459  1.00 14.05           H  
ANISOU  441  H   VAL A  26     1779   1779   1779      0      0      0       H  
ATOM    442  HA  VAL A  26      31.246 -20.588 -29.623  1.00 13.98           H  
ANISOU  442  HA  VAL A  26     1771   1771   1771      0      0      0       H  
ATOM    443  HB  VAL A  26      33.009 -20.477 -28.110  1.00 15.45           H  
ANISOU  443  HB  VAL A  26     1957   1957   1957      0      0      0       H  
ATOM    444 HG11 VAL A  26      31.015 -21.372 -27.173  1.00 20.16           H  
ANISOU  444 HG11 VAL A  26     2553   2553   2553      0      0      0       H  
ATOM    445 HG12 VAL A  26      31.545 -22.854 -27.464  1.00 20.16           H  
ANISOU  445 HG12 VAL A  26     2553   2553   2553      0      0      0       H  
ATOM    446 HG13 VAL A  26      32.308 -21.925 -26.408  1.00 20.16           H  
ANISOU  446 HG13 VAL A  26     2553   2553   2553      0      0      0       H  
ATOM    447 HG21 VAL A  26      34.533 -21.926 -29.212  1.00 21.31           H  
ANISOU  447 HG21 VAL A  26     2699   2699   2699      0      0      0       H  
ATOM    448 HG22 VAL A  26      34.457 -22.233 -27.644  1.00 21.31           H  
ANISOU  448 HG22 VAL A  26     2699   2699   2699      0      0      0       H  
ATOM    449 HG23 VAL A  26      33.702 -23.187 -28.683  1.00 21.31           H  
ANISOU  449 HG23 VAL A  26     2699   2699   2699      0      0      0       H  
ATOM    450  N   SER A  27      33.398 -19.564 -30.763  1.00 11.06           N  
ANISOU  450  N   SER A  27     2052   1151   1000    -72    266     40       N  
ATOM    451  CA  SER A  27      34.397 -19.126 -31.752  1.00 10.10           C  
ANISOU  451  CA  SER A  27     1637   1414    786   -156    -14     31       C  
ATOM    452  C   SER A  27      35.762 -19.755 -31.489  1.00  9.94           C  
ANISOU  452  C   SER A  27     1795   1334    647     18   -124     47       C  
ATOM    453  O   SER A  27      36.294 -19.600 -30.396  1.00 11.10           O  
ANISOU  453  O   SER A  27     2151   1271    798    248    166    136       O  
ATOM    454  CB  SER A  27      34.563 -17.611 -31.712  1.00 10.49           C  
ANISOU  454  CB  SER A  27     1689   1377    918    -18    225    193       C  
ATOM    455  OG  SER A  27      35.703 -17.240 -32.497  1.00 10.78           O  
ANISOU  455  OG  SER A  27     1681   1486    931    163    -69     54       O  
ATOM    456  H   SER A  27      33.123 -19.012 -30.135  1.00 13.28           H  
ANISOU  456  H   SER A  27     1682   1682   1682      0      0      0       H  
ATOM    457  HA  SER A  27      34.087 -19.394 -32.664  1.00 12.12           H  
ANISOU  457  HA  SER A  27     1535   1535   1535      0      0      0       H  
ATOM    458  HB2 SER A  27      33.751 -17.175 -32.073  1.00 12.59           H  
ANISOU  458  HB2 SER A  27     1595   1595   1595      0      0      0       H  
ATOM    459  HB3 SER A  27      34.687 -17.311 -30.777  1.00 12.59           H  
ANISOU  459  HB3 SER A  27     1595   1595   1595      0      0      0       H  
ATOM    460  HG  SER A  27      36.391 -17.601 -32.179  1.00 16.18           H  
ANISOU  460  HG  SER A  27     2049   2049   2049      0      0      0       H  
ATOM    461  N   ALA A  28      36.310 -20.432 -32.504  1.00 10.12           N  
ANISOU  461  N   ALA A  28     1785   1319    741    -51     69    171       N  
ATOM    462  CA  ALA A  28      37.643 -21.011 -32.410  1.00 10.29           C  
ANISOU  462  CA  ALA A  28     1942   1160    810     44     68     81       C  
ATOM    463  C   ALA A  28      38.729 -19.936 -32.320  1.00 10.17           C  
ANISOU  463  C   ALA A  28     1861   1352    650    -19   -164    126       C  
ATOM    464  O   ALA A  28      39.846 -20.239 -31.863  1.00 11.09           O  
ANISOU  464  O   ALA A  28     1786   1479    949     -8    -47    287       O  
ATOM    465  CB  ALA A  28      37.832 -21.916 -33.609  1.00 10.76           C  
ANISOU  465  CB  ALA A  28     2111   1205    772    176   -124     48       C  
ATOM    466  H   ALA A  28      35.853 -20.530 -33.249  1.00 12.14           H  
ANISOU  466  H   ALA A  28     1538   1538   1538      0      0      0       H  
ATOM    467  HA  ALA A  28      37.685 -21.572 -31.583  1.00 12.35           H  
ANISOU  467  HA  ALA A  28     1564   1564   1564      0      0      0       H  
ATOM    468  HB1 ALA A  28      37.797 -21.382 -34.430  1.00 16.14           H  
ANISOU  468  HB1 ALA A  28     2044   2044   2044      0      0      0       H  
ATOM    469  HB2 ALA A  28      38.702 -22.364 -33.547  1.00 16.14           H  
ANISOU  469  HB2 ALA A  28     2044   2044   2044      0      0      0       H  
ATOM    470  HB3 ALA A  28      37.119 -22.589 -33.627  1.00 16.14           H  
ANISOU  470  HB3 ALA A  28     2044   2044   2044      0      0      0       H  
ATOM    471  N   PHE A  29      38.412 -18.709 -32.771  1.00  9.41           N  
ANISOU  471  N   PHE A  29     1703   1270    602   -106   -119     87       N  
ATOM    472  CA  PHE A  29      39.352 -17.601 -32.709  1.00  8.94           C  
ANISOU  472  CA  PHE A  29     1375   1332    690     -4    135     14       C  
ATOM    473  C   PHE A  29      39.300 -16.917 -31.333  1.00  9.38           C  
ANISOU  473  C   PHE A  29     1671   1215    676    169     81      8       C  
ATOM    474  O   PHE A  29      40.319 -16.650 -30.693  1.00 10.46           O  
ANISOU  474  O   PHE A  29     1871   1273    831    146    -22    -83       O  
ATOM    475  CB  PHE A  29      39.039 -16.655 -33.859  1.00  8.84           C  
ANISOU  475  CB  PHE A  29     1710   1057    590    -89    118   -135       C  
ATOM    476  CG  PHE A  29      40.017 -15.612 -34.277  1.00  8.32           C  
ANISOU  476  CG  PHE A  29     1362    979    821    176     66     14       C  
ATOM    477  CD1 PHE A  29      41.042 -15.104 -33.512  1.00  9.23           C  
ANISOU  477  CD1 PHE A  29     1215   1400    891    130     78    -14       C  
ATOM    478  CD2 PHE A  29      39.908 -15.018 -35.528  1.00  9.70           C  
ANISOU  478  CD2 PHE A  29     1682   1290    714     99     58     97       C  
ATOM    479  CE1 PHE A  29      41.938 -14.109 -33.889  1.00  9.27           C  
ANISOU  479  CE1 PHE A  29     1544   1099    878     56    118    -95       C  
ATOM    480  CE2 PHE A  29      40.774 -14.013 -35.939  1.00 10.85           C  
ANISOU  480  CE2 PHE A  29     2178   1176    768    -79     13    133       C  
ATOM    481  CZ  PHE A  29      41.800 -13.544 -35.133  1.00 10.15           C  
ANISOU  481  CZ  PHE A  29     1634   1254    966    245    118    -16       C  
ATOM    482  H   PHE A  29      37.613 -18.572 -33.113  1.00 11.29           H  
ANISOU  482  H   PHE A  29     1430   1430   1430      0      0      0       H  
ATOM    483  HA  PHE A  29      40.274 -17.964 -32.844  1.00 10.73           H  
ANISOU  483  HA  PHE A  29     1359   1359   1359      0      0      0       H  
ATOM    484  HB2 PHE A  29      38.851 -17.214 -34.654  1.00 10.61           H  
ANISOU  484  HB2 PHE A  29     1344   1344   1344      0      0      0       H  
ATOM    485  HB3 PHE A  29      38.195 -16.189 -33.631  1.00 10.61           H  
ANISOU  485  HB3 PHE A  29     1344   1344   1344      0      0      0       H  
ATOM    486  HD1 PHE A  29      41.148 -15.468 -32.641  1.00 11.07           H  
ANISOU  486  HD1 PHE A  29     1402   1402   1402      0      0      0       H  
ATOM    487  HD2 PHE A  29      39.222 -15.307 -36.118  1.00 11.64           H  
ANISOU  487  HD2 PHE A  29     1474   1474   1474      0      0      0       H  
ATOM    488  HE1 PHE A  29      42.629 -13.827 -33.301  1.00 11.12           H  
ANISOU  488  HE1 PHE A  29     1408   1408   1408      0      0      0       H  
ATOM    489  HE2 PHE A  29      40.659 -13.634 -36.803  1.00 13.02           H  
ANISOU  489  HE2 PHE A  29     1649   1649   1649      0      0      0       H  
ATOM    490  HZ  PHE A  29      42.385 -12.857 -35.430  1.00 12.17           H  
ANISOU  490  HZ  PHE A  29     1541   1541   1541      0      0      0       H  
ATOM    491  N   HIS A  30      38.091 -16.580 -30.893  1.00  8.83           N  
ANISOU  491  N   HIS A  30     1489   1152    714     -6     56    -64       N  
ATOM    492  CA  HIS A  30      37.917 -15.637 -29.790  1.00  9.33           C  
ANISOU  492  CA  HIS A  30     1845   1155    545    223     90   -101       C  
ATOM    493  C   HIS A  30      37.531 -16.259 -28.458  1.00  9.68           C  
ANISOU  493  C   HIS A  30     1862   1071    747    217    117      2       C  
ATOM    494  O   HIS A  30      37.773 -15.639 -27.401  1.00 11.24           O  
ANISOU  494  O   HIS A  30     2075   1401    796     28    175   -184       O  
ATOM    495  CB  HIS A  30      36.847 -14.602 -30.154  1.00 10.07           C  
ANISOU  495  CB  HIS A  30     1832   1168    825    161      8    -10       C  
ATOM    496  CG  HIS A  30      37.031 -14.024 -31.532  1.00  9.18           C  
ANISOU  496  CG  HIS A  30     1482   1175    830    294    195    -69       C  
ATOM    497  ND1 HIS A  30      38.250 -13.437 -31.861  1.00 10.22           N  
ANISOU  497  ND1 HIS A  30     1688   1255    940     80     50     52       N  
ATOM    498  CD2 HIS A  30      36.227 -13.957 -32.602  1.00 10.04           C  
ANISOU  498  CD2 HIS A  30     1793   1155    866     43      0    -93       C  
ATOM    499  CE1 HIS A  30      38.159 -13.042 -33.134  1.00 10.07           C  
ANISOU  499  CE1 HIS A  30     1839   1229    757     18     -1     76       C  
ATOM    500  NE2 HIS A  30      36.943 -13.333 -33.598  1.00 10.48           N  
ANISOU  500  NE2 HIS A  30     1937   1074    970     60     -7    -37       N  
ATOM    501  H   HIS A  30      37.380 -16.933 -31.274  1.00 10.60           H  
ANISOU  501  H   HIS A  30     1343   1343   1343      0      0      0       H  
ATOM    502  HA  HIS A  30      38.782 -15.151 -29.662  1.00 11.20           H  
ANISOU  502  HA  HIS A  30     1418   1418   1418      0      0      0       H  
ATOM    503  HB2 HIS A  30      35.955 -15.029 -30.100  1.00 12.08           H  
ANISOU  503  HB2 HIS A  30     1530   1530   1530      0      0      0       H  
ATOM    504  HB3 HIS A  30      36.870 -13.868 -29.491  1.00 12.08           H  
ANISOU  504  HB3 HIS A  30     1530   1530   1530      0      0      0       H  
ATOM    505  HD2 HIS A  30      35.335 -14.278 -32.661  1.00 12.05           H  
ANISOU  505  HD2 HIS A  30     1526   1526   1526      0      0      0       H  
ATOM    506  HE1 HIS A  30      38.851 -12.621 -33.629  1.00 12.08           H  
ANISOU  506  HE1 HIS A  30     1530   1530   1530      0      0      0       H  
ATOM    507  N   ASP A  31      36.861 -17.410 -28.474  1.00 10.98           N  
ANISOU  507  N   ASP A  31     2335   1093    743    117    174     21       N  
ATOM    508  CA  ASP A  31      36.254 -17.920 -27.247  1.00 11.89           C  
ANISOU  508  CA  ASP A  31     1947   1556   1014    255    186    413       C  
ATOM    509  C   ASP A  31      37.037 -19.007 -26.531  1.00 11.29           C  
ANISOU  509  C   ASP A  31     2189   1296    805    193    100    167       C  
ATOM    510  O   ASP A  31      36.710 -19.365 -25.395  1.00 14.15           O  
ANISOU  510  O   ASP A  31     2775   1657    945    264    438    362       O  
ATOM    511  CB  ASP A  31      34.847 -18.467 -27.606  1.00 11.94           C  
ANISOU  511  CB  ASP A  31     1899   1836    803    347    334   -118       C  
ATOM    512  CG  ASP A  31      33.797 -17.399 -27.870  1.00 12.41           C  
ANISOU  512  CG  ASP A  31     1748   1925   1043    395    454   -257       C  
ATOM    513  OD1 ASP A  31      33.821 -16.412 -27.094  1.00 11.57           O  
ANISOU  513  OD1 ASP A  31     1948   1467    979    122    245    -83       O  
ATOM    514  OD2 ASP A  31      32.986 -17.573 -28.806  1.00 11.59           O  
ANISOU  514  OD2 ASP A  31     1737   1734    933    103     95    -88       O  
ATOM    515  H   ASP A  31      36.784 -17.864 -29.224  1.00 13.17           H  
ANISOU  515  H   ASP A  31     1668   1668   1668      0      0      0       H  
ATOM    516  HA  ASP A  31      36.138 -17.153 -26.616  1.00 14.27           H  
ANISOU  516  HA  ASP A  31     1807   1807   1807      0      0      0       H  
ATOM    517  HB2 ASP A  31      34.926 -19.038 -28.411  1.00 14.33           H  
ANISOU  517  HB2 ASP A  31     1815   1815   1815      0      0      0       H  
ATOM    518  HB3 ASP A  31      34.533 -19.041 -26.863  1.00 14.33           H  
ANISOU  518  HB3 ASP A  31     1815   1815   1815      0      0      0       H  
ATOM    519  N   ILE A  32      38.093 -19.534 -27.155  1.00 10.42           N  
ANISOU  519  N   ILE A  32     1840   1308    813     53    157    179       N  
ATOM    520  CA  ILE A  32      38.939 -20.520 -26.474  1.00 11.43           C  
ANISOU  520  CA  ILE A  32     2209   1319    813     99    -61     54       C  
ATOM    521  C   ILE A  32      40.043 -19.728 -25.765  1.00 10.46           C  
ANISOU  521  C   ILE A  32     2154   1054    767    251    -35     79       C  
ATOM    522  O   ILE A  32      40.741 -18.967 -26.421  1.00 10.77           O  
ANISOU  522  O   ILE A  32     2191   1092    810   -142     38    114       O  
ATOM    523  CB  ILE A  32      39.489 -21.549 -27.470  1.00 12.13           C  
ANISOU  523  CB  ILE A  32     2608    842   1157     48     63    155       C  
ATOM    524  CG1 ILE A  32      38.353 -22.246 -28.255  1.00 18.10           C  
ANISOU  524  CG1 ILE A  32     3353   1470   2056    256   -637   -657       C  
ATOM    525  CG2 ILE A  32      40.394 -22.547 -26.735  1.00 13.85           C  
ANISOU  525  CG2 ILE A  32     3062    823   1378    104     73    490       C  
ATOM    526  CD1 ILE A  32      38.780 -23.085 -29.408  1.00 15.28           C  
ANISOU  526  CD1 ILE A  32     2270   2030   1504    122   -186   -132       C  
ATOM    527  H   ILE A  32      38.283 -19.288 -27.978  1.00 12.51           H  
ANISOU  527  H   ILE A  32     1584   1584   1584      0      0      0       H  
ATOM    528  HA  ILE A  32      38.391 -20.996 -25.787  1.00 13.71           H  
ANISOU  528  HA  ILE A  32     1736   1736   1736      0      0      0       H  
ATOM    529  HB  ILE A  32      40.056 -21.057 -28.132  1.00 14.55           H  
ANISOU  529  HB  ILE A  32     1843   1843   1843      0      0      0       H  
ATOM    530 HG12 ILE A  32      37.846 -22.818 -27.625  1.00 21.72           H  
ANISOU  530 HG12 ILE A  32     2751   2751   2751      0      0      0       H  
ATOM    531 HG13 ILE A  32      37.733 -21.551 -28.589  1.00 21.72           H  
ANISOU  531 HG13 ILE A  32     2751   2751   2751      0      0      0       H  
ATOM    532 HG21 ILE A  32      41.138 -22.066 -26.316  1.00 20.78           H  
ANISOU  532 HG21 ILE A  32     2632   2632   2632      0      0      0       H  
ATOM    533 HG22 ILE A  32      39.876 -23.011 -26.046  1.00 20.78           H  
ANISOU  533 HG22 ILE A  32     2632   2632   2632      0      0      0       H  
ATOM    534 HG23 ILE A  32      40.747 -23.200 -27.374  1.00 20.78           H  
ANISOU  534 HG23 ILE A  32     2632   2632   2632      0      0      0       H  
ATOM    535 HD11 ILE A  32      39.375 -23.797 -29.092  1.00 22.91           H  
ANISOU  535 HD11 ILE A  32     2902   2902   2902      0      0      0       H  
ATOM    536 HD12 ILE A  32      37.991 -23.484 -29.832  1.00 22.91           H  
ANISOU  536 HD12 ILE A  32     2902   2902   2902      0      0      0       H  
ATOM    537 HD13 ILE A  32      39.255 -22.528 -30.060  1.00 22.91           H  
ANISOU  537 HD13 ILE A  32     2902   2902   2902      0      0      0       H  
ATOM    538  N   PRO A  33      40.165 -19.868 -24.436  1.00 11.28           N  
ANISOU  538  N   PRO A  33     2359   1135    790     48   -143    254       N  
ATOM    539  CA  PRO A  33      41.203 -19.078 -23.770  1.00 11.93           C  
ANISOU  539  CA  PRO A  33     2320   1370    843     25    -48    107       C  
ATOM    540  C   PRO A  33      42.594 -19.391 -24.278  1.00 11.01           C  
ANISOU  540  C   PRO A  33     2343   1107    733     45   -104      2       C  
ATOM    541  O   PRO A  33      42.926 -20.561 -24.446  1.00 11.31           O  
ANISOU  541  O   PRO A  33     2301   1048    947    -14   -111     16       O  
ATOM    542  CB  PRO A  33      41.106 -19.533 -22.304  1.00 13.30           C  
ANISOU  542  CB  PRO A  33     2587   1726    742    133    -49    -71       C  
ATOM    543  CG  PRO A  33      39.690 -20.014 -22.184  1.00 14.47           C  
ANISOU  543  CG  PRO A  33     2840   1736    923   -154    341     13       C  
ATOM    544  CD  PRO A  33      39.365 -20.657 -23.497  1.00 12.41           C  
ANISOU  544  CD  PRO A  33     2377   1447    890     20     34    215       C  
ATOM    545  HA  PRO A  33      41.008 -18.100 -23.850  1.00 14.32           H  
ANISOU  545  HA  PRO A  33     1814   1814   1814      0      0      0       H  
ATOM    546  HB2 PRO A  33      41.747 -20.262 -22.114  1.00 15.97           H  
ANISOU  546  HB2 PRO A  33     2023   2023   2023      0      0      0       H  
ATOM    547  HB3 PRO A  33      41.279 -18.780 -21.685  1.00 15.97           H  
ANISOU  547  HB3 PRO A  33     2023   2023   2023      0      0      0       H  
ATOM    548  HG2 PRO A  33      39.606 -20.668 -21.446  1.00 17.37           H  
ANISOU  548  HG2 PRO A  33     2200   2200   2200      0      0      0       H  
ATOM    549  HG3 PRO A  33      39.078 -19.256 -22.007  1.00 17.37           H  
ANISOU  549  HG3 PRO A  33     2200   2200   2200      0      0      0       H  
ATOM    550  HD2 PRO A  33      39.634 -21.610 -23.508  1.00 14.89           H  
ANISOU  550  HD2 PRO A  33     1886   1886   1886      0      0      0       H  
ATOM    551  HD3 PRO A  33      38.399 -20.589 -23.702  1.00 14.89           H  
ANISOU  551  HD3 PRO A  33     1886   1886   1886      0      0      0       H  
ATOM    552  N   LEU A  34      43.408 -18.355 -24.485  1.00 11.94           N  
ANISOU  552  N   LEU A  34     2215   1296   1027    -34   -275    184       N  
ATOM    553  CA  LEU A  34      44.817 -18.607 -24.785  1.00 10.73           C  
ANISOU  553  CA  LEU A  34     2365    851    859    -12   -177    103       C  
ATOM    554  C   LEU A  34      45.449 -19.520 -23.743  1.00  9.87           C  
ANISOU  554  C   LEU A  34     2252    883    615    -35   -185    -99       C  
ATOM    555  O   LEU A  34      46.191 -20.438 -24.048  1.00 10.20           O  
ANISOU  555  O   LEU A  34     1967   1094    816     25     -4   -186       O  
ATOM    556  CB  LEU A  34      45.560 -17.258 -24.858  1.00 10.36           C  
ANISOU  556  CB  LEU A  34     2162    905    867     63   -275      6       C  
ATOM    557  CG  LEU A  34      47.090 -17.365 -24.948  1.00  9.61           C  
ANISOU  557  CG  LEU A  34     2123    951    576    161   -114     31       C  
ATOM    558  CD1 LEU A  34      47.519 -18.040 -26.247  1.00 12.00           C  
ANISOU  558  CD1 LEU A  34     2833    890    836    361     89    -44       C  
ATOM    559  CD2 LEU A  34      47.712 -15.958 -24.886  1.00 11.60           C  
ANISOU  559  CD2 LEU A  34     2408   1104    893   -133   -101    -80       C  
ATOM    560  H   LEU A  34      43.101 -17.531 -24.442  1.00 14.33           H  
ANISOU  560  H   LEU A  34     1815   1815   1815      0      0      0       H  
ATOM    561  HA  LEU A  34      44.878 -19.053 -25.678  1.00 12.87           H  
ANISOU  561  HA  LEU A  34     1630   1630   1630      0      0      0       H  
ATOM    562  HB2 LEU A  34      45.233 -16.761 -25.648  1.00 12.43           H  
ANISOU  562  HB2 LEU A  34     1574   1574   1574      0      0      0       H  
ATOM    563  HB3 LEU A  34      45.329 -16.728 -24.055  1.00 12.43           H  
ANISOU  563  HB3 LEU A  34     1574   1574   1574      0      0      0       H  
ATOM    564  HG  LEU A  34      47.425 -17.903 -24.175  1.00 11.53           H  
ANISOU  564  HG  LEU A  34     1460   1460   1460      0      0      0       H  
ATOM    565 HD11 LEU A  34      47.138 -18.942 -26.288  1.00 18.00           H  
ANISOU  565 HD11 LEU A  34     2280   2280   2280      0      0      0       H  
ATOM    566 HD12 LEU A  34      47.198 -17.515 -27.009  1.00 18.00           H  
ANISOU  566 HD12 LEU A  34     2280   2280   2280      0      0      0       H  
ATOM    567 HD13 LEU A  34      48.497 -18.097 -26.278  1.00 18.00           H  
ANISOU  567 HD13 LEU A  34     2280   2280   2280      0      0      0       H  
ATOM    568 HD21 LEU A  34      47.446 -15.520 -24.050  1.00 17.39           H  
ANISOU  568 HD21 LEU A  34     2202   2202   2202      0      0      0       H  
ATOM    569 HD22 LEU A  34      48.688 -16.030 -24.920  1.00 17.39           H  
ANISOU  569 HD22 LEU A  34     2202   2202   2202      0      0      0       H  
ATOM    570 HD23 LEU A  34      47.396 -15.427 -25.647  1.00 17.39           H  
ANISOU  570 HD23 LEU A  34     2202   2202   2202      0      0      0       H  
ATOM    571  N   TYR A  35      45.232 -19.163 -22.486  1.00 10.54           N  
ANISOU  571  N   TYR A  35     2068   1290    648    335   -141   -175       N  
ATOM    572  CA  TYR A  35      45.909 -19.810 -21.389  1.00 10.15           C  
ANISOU  572  CA  TYR A  35     1949   1286    621     88   -129    -38       C  
ATOM    573  C   TYR A  35      45.070 -20.951 -20.812  1.00 10.08           C  
ANISOU  573  C   TYR A  35     1727   1246    855    178   -107   -113       C  
ATOM    574  O   TYR A  35      43.916 -20.743 -20.433  1.00 12.64           O  
ANISOU  574  O   TYR A  35     2071   1593   1138    514     59     41       O  
ATOM    575  CB  TYR A  35      46.174 -18.812 -20.264  1.00 11.22           C  
ANISOU  575  CB  TYR A  35     2006   1621    634   -103     31   -291       C  
ATOM    576  CG  TYR A  35      47.085 -17.648 -20.595  1.00 11.13           C  
ANISOU  576  CG  TYR A  35     2077   1488    664    -49    -70   -139       C  
ATOM    577  CD1 TYR A  35      48.434 -17.853 -20.902  1.00 10.86           C  
ANISOU  577  CD1 TYR A  35     2056   1323    746    -93    -88   -134       C  
ATOM    578  CD2 TYR A  35      46.651 -16.342 -20.550  1.00 12.38           C  
ANISOU  578  CD2 TYR A  35     2322   1577    805    125    136   -154       C  
ATOM    579  CE1 TYR A  35      49.284 -16.804 -21.170  1.00 11.47           C  
ANISOU  579  CE1 TYR A  35     2094   1330    935   -102   -172   -124       C  
ATOM    580  CE2 TYR A  35      47.487 -15.277 -20.845  1.00 13.13           C  
ANISOU  580  CE2 TYR A  35     2391   1543   1055    197   -214    302       C  
ATOM    581  CZ  TYR A  35      48.803 -15.513 -21.138  1.00 12.11           C  
ANISOU  581  CZ  TYR A  35     2439   1372    791      4    -32    332       C  
ATOM    582  OH  TYR A  35      49.704 -14.508 -21.386  1.00 12.33           O  
ANISOU  582  OH  TYR A  35     2177   1266   1241    130    -18     79       O  
ATOM    583  H   TYR A  35      44.662 -18.515 -22.316  1.00 12.65           H  
ANISOU  583  H   TYR A  35     1602   1602   1602      0      0      0       H  
ATOM    584  HA  TYR A  35      46.781 -20.177 -21.713  1.00 12.18           H  
ANISOU  584  HA  TYR A  35     1543   1543   1543      0      0      0       H  
ATOM    585  HB2 TYR A  35      45.304 -18.447 -19.964  1.00 13.46           H  
ANISOU  585  HB2 TYR A  35     1705   1705   1705      0      0      0       H  
ATOM    586  HB3 TYR A  35      46.567 -19.304 -19.500  1.00 13.46           H  
ANISOU  586  HB3 TYR A  35     1705   1705   1705      0      0      0       H  
ATOM    587  HD1 TYR A  35      48.773 -18.740 -20.928  1.00 13.03           H  
ANISOU  587  HD1 TYR A  35     1650   1650   1650      0      0      0       H  
ATOM    588  HD2 TYR A  35      45.749 -16.165 -20.309  1.00 14.86           H  
ANISOU  588  HD2 TYR A  35     1882   1882   1882      0      0      0       H  
ATOM    589  HE1 TYR A  35      50.197 -16.969 -21.375  1.00 13.76           H  
ANISOU  589  HE1 TYR A  35     1743   1743   1743      0      0      0       H  
ATOM    590  HE2 TYR A  35      47.149 -14.389 -20.844  1.00 15.76           H  
ANISOU  590  HE2 TYR A  35     1996   1996   1996      0      0      0       H  
ATOM    591  HH  TYR A  35      49.317 -13.765 -21.326  1.00 18.49           H  
ANISOU  591  HH  TYR A  35     2342   2342   2342      0      0      0       H  
ATOM    592  N   ALA A  36      45.663 -22.133 -20.771  1.00 10.05           N  
ANISOU  592  N   ALA A  36     2058   1172    590    212   -185   -244       N  
ATOM    593  CA  ALA A  36      45.126 -23.195 -19.963  1.00 10.45           C  
ANISOU  593  CA  ALA A  36     2041   1241    688    130   -148   -184       C  
ATOM    594  C   ALA A  36      45.609 -23.072 -18.511  1.00 10.31           C  
ANISOU  594  C   ALA A  36     1742   1527    648      9     31   -103       C  
ATOM    595  O   ALA A  36      44.855 -23.341 -17.586  1.00 13.21           O  
ANISOU  595  O   ALA A  36     2357   1885    778   -145     24   -155       O  
ATOM    596  CB  ALA A  36      45.541 -24.559 -20.528  1.00 11.55           C  
ANISOU  596  CB  ALA A  36     2270   1169    948    -26      7   -241       C  
ATOM    597  H   ALA A  36      46.393 -22.271 -21.243  1.00 12.06           H  
ANISOU  597  H   ALA A  36     1527   1527   1527      0      0      0       H  
ATOM    598  HA  ALA A  36      44.128 -23.134 -19.975  1.00 12.54           H  
ANISOU  598  HA  ALA A  36     1588   1588   1588      0      0      0       H  
ATOM    599  HB1 ALA A  36      45.232 -24.636 -21.455  1.00 17.32           H  
ANISOU  599  HB1 ALA A  36     2194   2194   2194      0      0      0       H  
ATOM    600  HB2 ALA A  36      45.139 -25.272 -19.990  1.00 17.32           H  
ANISOU  600  HB2 ALA A  36     2194   2194   2194      0      0      0       H  
ATOM    601  HB3 ALA A  36      46.517 -24.640 -20.502  1.00 17.32           H  
ANISOU  601  HB3 ALA A  36     2194   2194   2194      0      0      0       H  
ATOM    602  N   ASP A  37      46.842 -22.675 -18.309  1.00 10.35           N  
ANISOU  602  N   ASP A  37     1688   1697    546    -93    117   -266       N  
ATOM    603  CA  ASP A  37      47.388 -22.390 -16.980  1.00 11.43           C  
ANISOU  603  CA  ASP A  37     1777   1955    611   -103     74    -99       C  
ATOM    604  C   ASP A  37      48.447 -21.301 -17.210  1.00 10.39           C  
ANISOU  604  C   ASP A  37     1582   1797    569     33    -95   -197       C  
ATOM    605  O   ASP A  37      49.591 -21.566 -17.596  1.00 11.43           O  
ANISOU  605  O   ASP A  37     1609   1876    859     59     47   -244       O  
ATOM    606  CB  ASP A  37      47.976 -23.632 -16.349  1.00 12.63           C  
ANISOU  606  CB  ASP A  37     2308   1915    576   -273     10     32       C  
ATOM    607  CG  ASP A  37      48.608 -23.436 -14.973  1.00 11.58           C  
ANISOU  607  CG  ASP A  37     1710   1773    919     29   -202   -309       C  
ATOM    608  OD1 ASP A  37      48.931 -22.276 -14.628  1.00 11.83           O  
ANISOU  608  OD1 ASP A  37     2147   1671    676    -51     21   -130       O  
ATOM    609  OD2 ASP A  37      48.780 -24.454 -14.245  1.00 14.23           O  
ANISOU  609  OD2 ASP A  37     2848   1666    893   -131   -322    281       O  
ATOM    610  H   ASP A  37      47.368 -22.575 -19.007  1.00 12.42           H  
ANISOU  610  H   ASP A  37     1573   1573   1573      0      0      0       H  
ATOM    611  HA  ASP A  37      46.663 -22.030 -16.393  1.00 13.72           H  
ANISOU  611  HA  ASP A  37     1738   1738   1738      0      0      0       H  
ATOM    612  HB2 ASP A  37      47.259 -24.311 -16.269  1.00 15.16           H  
ANISOU  612  HB2 ASP A  37     1920   1920   1920      0      0      0       H  
ATOM    613  HB3 ASP A  37      48.664 -23.997 -16.960  1.00 15.16           H  
ANISOU  613  HB3 ASP A  37     1920   1920   1920      0      0      0       H  
ATOM    614  N   LYS A  38      48.034 -20.056 -16.965  1.00 12.44           N  
ANISOU  614  N   LYS A  38     2218   1848    662    122     67   -290       N  
ATOM    615  CA  LYS A  38      48.888 -18.938 -17.332  1.00 11.82           C  
ANISOU  615  CA  LYS A  38     2143   1801    548    210    -67   -199       C  
ATOM    616  C   LYS A  38      50.242 -18.976 -16.650  1.00 12.54           C  
ANISOU  616  C   LYS A  38     2139   2112    514    136    -68    -71       C  
ATOM    617  O   LYS A  38      51.291 -18.823 -17.286  1.00 11.64           O  
ANISOU  617  O   LYS A  38     2469   1353    600    310     12    125       O  
ATOM    618  CB  LYS A  38      48.193 -17.621 -17.032  1.00 13.31           C  
ANISOU  618  CB  LYS A  38     2501   1870    686    441    132    -75       C  
ATOM    619  CG  LYS A  38      49.075 -16.408 -17.316  1.00 14.14           C  
ANISOU  619  CG  LYS A  38     2747   1820    804    415    262     40       C  
ATOM    620  CD  LYS A  38      48.258 -15.162 -17.088  1.00 17.94           C  
ANISOU  620  CD  LYS A  38     3617   1958   1240    800    281    342       C  
ATOM    621  CE  LYS A  38      49.113 -13.950 -17.278  1.00 18.86           C  
ANISOU  621  CE  LYS A  38     3803   1813   1549    806    493    131       C  
ATOM    622  NZ  LYS A  38      49.531 -13.288 -16.063  1.00 28.87           N  
ANISOU  622  NZ  LYS A  38     2168   6981   1818  -1815    216   -541       N  
ATOM    623  H   LYS A  38      47.253 -19.913 -16.586  1.00 14.93           H  
ANISOU  623  H   LYS A  38     1891   1891   1891      0      0      0       H  
ATOM    624  HA  LYS A  38      49.043 -18.984 -18.319  1.00 14.19           H  
ANISOU  624  HA  LYS A  38     1797   1797   1797      0      0      0       H  
ATOM    625  HB2 LYS A  38      47.371 -17.558 -17.580  1.00 15.97           H  
ANISOU  625  HB2 LYS A  38     2023   2023   2023      0      0      0       H  
ATOM    626  HB3 LYS A  38      47.923 -17.608 -16.080  1.00 15.97           H  
ANISOU  626  HB3 LYS A  38     2023   2023   2023      0      0      0       H  
ATOM    627  HG2 LYS A  38      49.861 -16.413 -16.714  1.00 16.97           H  
ANISOU  627  HG2 LYS A  38     2149   2149   2149      0      0      0       H  
ATOM    628  HG3 LYS A  38      49.398 -16.436 -18.252  1.00 16.97           H  
ANISOU  628  HG3 LYS A  38     2149   2149   2149      0      0      0       H  
ATOM    629  HD2 LYS A  38      47.501 -15.139 -17.726  1.00 21.52           H  
ANISOU  629  HD2 LYS A  38     2726   2726   2726      0      0      0       H  
ATOM    630  HD3 LYS A  38      47.888 -15.170 -16.170  1.00 21.52           H  
ANISOU  630  HD3 LYS A  38     2726   2726   2726      0      0      0       H  
ATOM    631  HE2 LYS A  38      49.922 -14.214 -17.784  1.00 22.63           H  
ANISOU  631  HE2 LYS A  38     2866   2866   2866      0      0      0       H  
ATOM    632  HE3 LYS A  38      48.614 -13.299 -17.832  1.00 22.63           H  
ANISOU  632  HE3 LYS A  38     2866   2866   2866      0      0      0       H  
ATOM    633  HZ1 LYS A  38      49.994 -13.873 -15.542  1.00 43.30           H  
ANISOU  633  HZ1 LYS A  38     5484   5484   5484      0      0      0       H  
ATOM    634  HZ2 LYS A  38      50.064 -12.580 -16.271  1.00 43.30           H  
ANISOU  634  HZ2 LYS A  38     5484   5484   5484      0      0      0       H  
ATOM    635  HZ3 LYS A  38      48.799 -12.993 -15.611  1.00 43.30           H  
ANISOU  635  HZ3 LYS A  38     5484   5484   5484      0      0      0       H  
ATOM    636  N   GLU A  39      50.241 -19.158 -15.323  1.00 11.20           N  
ANISOU  636  N   GLU A  39     1947   1764    546     73    -61    -14       N  
ATOM    637  CA  GLU A  39      51.525 -18.993 -14.612  1.00 10.41           C  
ANISOU  637  CA  GLU A  39     1846   1435    675    -28    -51   -107       C  
ATOM    638  C   GLU A  39      52.446 -20.185 -14.750  1.00  9.93           C  
ANISOU  638  C   GLU A  39     1805   1473    493    -40     58    -60       C  
ATOM    639  O   GLU A  39      53.668 -20.062 -14.496  1.00 12.52           O  
ANISOU  639  O   GLU A  39     1932   1749   1075     99   -257   -378       O  
ATOM    640  CB  GLU A  39      51.261 -18.608 -13.151  1.00  9.69           C  
ANISOU  640  CB  GLU A  39     1699   1366    616    -29     35    -42       C  
ATOM    641  CG  GLU A  39      50.690 -17.202 -13.021  1.00 11.70           C  
ANISOU  641  CG  GLU A  39     2081   1531    835    216    -43   -161       C  
ATOM    642  CD  GLU A  39      51.650 -16.159 -13.551  1.00 14.85           C  
ANISOU  642  CD  GLU A  39     3040   1453   1148   -223   -495    251       C  
ATOM    643  OE1 GLU A  39      52.697 -16.021 -12.943  1.00 14.67           O  
ANISOU  643  OE1 GLU A  39     2662   1789   1125    113    353    344       O  
ATOM    644  OE2 GLU A  39      51.395 -15.518 -14.609  1.00 20.67           O  
ANISOU  644  OE2 GLU A  39     2706   2519   2629   -197   -287   1286       O  
ATOM    645  H   GLU A  39      49.504 -19.369 -14.891  1.00 13.44           H  
ANISOU  645  H   GLU A  39     1702   1702   1702      0      0      0       H  
ATOM    646  HA  GLU A  39      51.992 -18.216 -15.036  1.00 12.49           H  
ANISOU  646  HA  GLU A  39     1582   1582   1582      0      0      0       H  
ATOM    647  HB2 GLU A  39      50.626 -19.255 -12.754  1.00 11.62           H  
ANISOU  647  HB2 GLU A  39     1472   1472   1472      0      0      0       H  
ATOM    648  HB3 GLU A  39      52.109 -18.663 -12.642  1.00 11.62           H  
ANISOU  648  HB3 GLU A  39     1472   1472   1472      0      0      0       H  
ATOM    649  HG2 GLU A  39      49.838 -17.147 -13.522  1.00 14.04           H  
ANISOU  649  HG2 GLU A  39     1778   1778   1778      0      0      0       H  
ATOM    650  HG3 GLU A  39      50.496 -17.014 -12.069  1.00 14.04           H  
ANISOU  650  HG3 GLU A  39     1778   1778   1778      0      0      0       H  
ATOM    651  N   ASN A  40      51.941 -21.324 -15.226  1.00  9.85           N  
ANISOU  651  N   ASN A  40     1753   1338    650   -104    -21     77       N  
ATOM    652  CA  ASN A  40      52.796 -22.436 -15.630  1.00 10.24           C  
ANISOU  652  CA  ASN A  40     2009   1261    620     28   -100    135       C  
ATOM    653  C   ASN A  40      53.064 -22.433 -17.134  1.00  9.83           C  
ANISOU  653  C   ASN A  40     1552   1373    812     -5    117    270       C  
ATOM    654  O   ASN A  40      53.628 -23.413 -17.658  1.00 10.64           O  
ANISOU  654  O   ASN A  40     1773   1233   1036    175     79     50       O  
ATOM    655  CB  ASN A  40      52.232 -23.777 -15.199  1.00  9.69           C  
ANISOU  655  CB  ASN A  40     1596   1410    675     79     97    142       C  
ATOM    656  CG  ASN A  40      52.425 -24.028 -13.696  1.00 13.37           C  
ANISOU  656  CG  ASN A  40     2322   2014    743    -31     99    392       C  
ATOM    657  OD1 ASN A  40      53.518 -23.794 -13.170  1.00 12.44           O  
ANISOU  657  OD1 ASN A  40     2081   1741    905     -7   -144    264       O  
ATOM    658  ND2 ASN A  40      51.383 -24.515 -13.057  1.00 12.46           N  
ANISOU  658  ND2 ASN A  40     2236   1722    777    106    180    188       N  
ATOM    659  H   ASN A  40      51.068 -21.408 -15.298  1.00 11.82           H  
ANISOU  659  H   ASN A  40     1497   1497   1497      0      0      0       H  
ATOM    660  HA  ASN A  40      53.675 -22.319 -15.169  1.00 12.29           H  
ANISOU  660  HA  ASN A  40     1557   1557   1557      0      0      0       H  
ATOM    661  HB2 ASN A  40      51.265 -23.807 -15.412  1.00 11.63           H  
ANISOU  661  HB2 ASN A  40     1473   1473   1473      0      0      0       H  
ATOM    662  HB3 ASN A  40      52.679 -24.497 -15.709  1.00 11.63           H  
ANISOU  662  HB3 ASN A  40     1473   1473   1473      0      0      0       H  
ATOM    663 HD21 ASN A  40      50.630 -24.661 -13.489  1.00 14.96           H  
ANISOU  663 HD21 ASN A  40     1895   1895   1895      0      0      0       H  
ATOM    664 HD22 ASN A  40      51.438 -24.696 -12.197  1.00 14.96           H  
ANISOU  664 HD22 ASN A  40     1895   1895   1895      0      0      0       H  
ATOM    665  N   ASN A  41      52.661 -21.372 -17.837  1.00  9.61           N  
ANISOU  665  N   ASN A  41     1916   1262    473     75     48    133       N  
ATOM    666  CA  ASN A  41      52.930 -21.263 -19.269  1.00 10.23           C  
ANISOU  666  CA  ASN A  41     1994   1365    526    -35     66     19       C  
ATOM    667  C   ASN A  41      52.367 -22.424 -20.083  1.00 10.73           C  
ANISOU  667  C   ASN A  41     2209   1352    517    -30     58    -70       C  
ATOM    668  O   ASN A  41      53.020 -22.925 -20.999  1.00 11.34           O  
ANISOU  668  O   ASN A  41     2022   1525    761   -149     45   -169       O  
ATOM    669  CB  ASN A  41      54.428 -21.092 -19.479  1.00 10.50           C  
ANISOU  669  CB  ASN A  41     2029   1347    612    -55    158     32       C  
ATOM    670  CG  ASN A  41      54.972 -19.914 -18.708  1.00 12.39           C  
ANISOU  670  CG  ASN A  41     2006   1627   1075    -40    230   -412       C  
ATOM    671  OD1 ASN A  41      54.484 -18.787 -18.865  1.00 13.81           O  
ANISOU  671  OD1 ASN A  41     2221   1847   1179   -466    347   -418       O  
ATOM    672  ND2 ASN A  41      55.993 -20.156 -17.905  1.00 15.88           N  
ANISOU  672  ND2 ASN A  41     2850   1736   1448   -229   -436   -400       N  
ATOM    673  H   ASN A  41      52.224 -20.726 -17.430  1.00 11.53           H  
ANISOU  673  H   ASN A  41     1460   1460   1460      0      0      0       H  
ATOM    674  HA  ASN A  41      52.485 -20.427 -19.593  1.00 12.27           H  
ANISOU  674  HA  ASN A  41     1554   1554   1554      0      0      0       H  
ATOM    675  HB2 ASN A  41      54.895 -21.916 -19.189  1.00 12.60           H  
ANISOU  675  HB2 ASN A  41     1596   1596   1596      0      0      0       H  
ATOM    676  HB3 ASN A  41      54.610 -20.963 -20.444  1.00 12.60           H  
ANISOU  676  HB3 ASN A  41     1596   1596   1596      0      0      0       H  
ATOM    677 HD21 ASN A  41      56.307 -20.974 -17.825  1.00 19.06           H  
ANISOU  677 HD21 ASN A  41     2414   2414   2414      0      0      0       H  
ATOM    678 HD22 ASN A  41      56.360 -19.498 -17.449  1.00 19.06           H  
ANISOU  678 HD22 ASN A  41     2414   2414   2414      0      0      0       H  
ATOM    679  N   ILE A  42      51.128 -22.822 -19.777  1.00 10.16           N  
ANISOU  679  N   ILE A  42     2206   1041    613     35    -34   -165       N  
ATOM    680  CA  ILE A  42      50.436 -23.884 -20.528  1.00  9.64           C  
ANISOU  680  CA  ILE A  42     2132    916    616    188    -83    -85       C  
ATOM    681  C   ILE A  42      49.306 -23.259 -21.334  1.00 10.82           C  
ANISOU  681  C   ILE A  42     2431   1197    483    234   -192     12       C  
ATOM    682  O   ILE A  42      48.488 -22.525 -20.776  1.00 10.23           O  
ANISOU  682  O   ILE A  42     1967   1288    630    157    -29    -83       O  
ATOM    683  CB AILE A  42      49.879 -24.995 -19.617  0.52  9.80           C  
ANISOU  683  CB AILE A  42     2320    980    425     97   -117    -75       C  
ATOM    684  CB BILE A  42      49.884 -25.016 -19.642  0.48 10.33           C  
ANISOU  684  CB BILE A  42     1916   1040    970    225    -20    172       C  
ATOM    685  CG1AILE A  42      50.976 -25.611 -18.755  0.52 12.33           C  
ANISOU  685  CG1AILE A  42     2279   1243   1165    -67   -262    360       C  
ATOM    686  CG1BILE A  42      50.886 -25.563 -18.627  0.48 12.26           C  
ANISOU  686  CG1BILE A  42     2262   1394   1004    174   -190    275       C  
ATOM    687  CG2AILE A  42      49.163 -26.039 -20.466  0.52 10.02           C  
ANISOU  687  CG2AILE A  42     2527    723    558    232    -44   -177       C  
ATOM    688  CG2BILE A  42      49.355 -26.138 -20.538  0.48 10.42           C  
ANISOU  688  CG2BILE A  42     1207   1241   1509     52     55     44       C  
ATOM    689  CD1AILE A  42      50.510 -26.653 -17.773  0.52 16.60           C  
ANISOU  689  CD1AILE A  42     3681   1350   1278   -413   -631    653       C  
ATOM    690  CD1BILE A  42      52.210 -25.993 -19.230  0.48 13.23           C  
ANISOU  690  CD1BILE A  42     2298   1461   1269    630   -488     42       C  
ATOM    691  H   ILE A  42      50.712 -22.436 -19.104  1.00 12.19           H  
ANISOU  691  H   ILE A  42     1544   1544   1544      0      0      0       H  
ATOM    692  HA AILE A  42      51.089 -24.285 -21.170  1.00 11.57           H  
ANISOU  692  HA AILE A  42     1465   1465   1465      0      0      0       H  
ATOM    693  HB AILE A  42      49.205 -24.582 -19.005  0.52 11.76           H  
ANISOU  693  HB AILE A  42     1489   1489   1489      0      0      0       H  
ATOM    694  HB BILE A  42      49.108 -24.647 -19.130  0.48 12.40           H  
ANISOU  694  HB BILE A  42     1570   1570   1570      0      0      0       H  
ATOM    695 HG12AILE A  42      51.651 -26.022 -19.352  0.52 14.80           H  
ANISOU  695 HG12AILE A  42     1874   1874   1874      0      0      0       H  
ATOM    696 HG12BILE A  42      51.058 -24.868 -17.945  0.48 14.72           H  
ANISOU  696 HG12BILE A  42     1864   1864   1864      0      0      0       H  
ATOM    697 HG13AILE A  42      51.425 -24.886 -18.253  0.52 14.80           H  
ANISOU  697 HG13AILE A  42     1874   1874   1874      0      0      0       H  
ATOM    698 HG13BILE A  42      50.479 -26.340 -18.168  0.48 14.72           H  
ANISOU  698 HG13BILE A  42     1864   1864   1864      0      0      0       H  
ATOM    699 HG21AILE A  42      48.465 -25.603 -20.999  0.52 15.03           H  
ANISOU  699 HG21AILE A  42     1904   1904   1904      0      0      0       H  
ATOM    700 HG21BILE A  42      48.698 -25.771 -21.166  0.48 15.62           H  
ANISOU  700 HG21BILE A  42     1978   1978   1978      0      0      0       H  
ATOM    701 HG22AILE A  42      49.807 -26.472 -21.063  0.52 15.03           H  
ANISOU  701 HG22AILE A  42     1904   1904   1904      0      0      0       H  
ATOM    702 HG22BILE A  42      50.098 -26.535 -21.038  0.48 15.62           H  
ANISOU  702 HG22BILE A  42     1978   1978   1978      0      0      0       H  
ATOM    703 HG23AILE A  42      48.755 -26.711 -19.881  0.52 15.03           H  
ANISOU  703 HG23AILE A  42     1904   1904   1904      0      0      0       H  
ATOM    704 HG23BILE A  42      48.930 -26.825 -19.984  0.48 15.62           H  
ANISOU  704 HG23BILE A  42     1978   1978   1978      0      0      0       H  
ATOM    705 HD11AILE A  42      50.054 -27.374 -18.254  0.52 24.90           H  
ANISOU  705 HD11AILE A  42     3154   3154   3154      0      0      0       H  
ATOM    706 HD11BILE A  42      52.625 -25.230 -19.683  0.48 19.85           H  
ANISOU  706 HD11BILE A  42     2514   2514   2514      0      0      0       H  
ATOM    707 HD12AILE A  42      51.283 -27.019 -17.294  0.52 24.90           H  
ANISOU  707 HD12AILE A  42     3154   3154   3154      0      0      0       H  
ATOM    708 HD12BILE A  42      52.803 -26.313 -18.519  0.48 19.85           H  
ANISOU  708 HD12BILE A  42     2514   2514   2514      0      0      0       H  
ATOM    709 HD13AILE A  42      49.892 -26.245 -17.132  0.52 24.90           H  
ANISOU  709 HD13AILE A  42     3154   3154   3154      0      0      0       H  
ATOM    710 HD13BILE A  42      52.056 -26.713 -19.876  0.48 19.85           H  
ANISOU  710 HD13BILE A  42     2514   2514   2514      0      0      0       H  
ATOM    711  N   PHE A  43      49.347 -23.516 -22.654  1.00  9.64           N  
ANISOU  711  N   PHE A  43     1993   1074    595    200   -186   -105       N  
ATOM    712  CA  PHE A  43      48.480 -22.850 -23.601  1.00 10.33           C  
ANISOU  712  CA  PHE A  43     2111   1200    615    125   -235    124       C  
ATOM    713  C   PHE A  43      47.483 -23.833 -24.207  1.00  9.71           C  
ANISOU  713  C   PHE A  43     2153   1066    470    162   -192    -45       C  
ATOM    714  O   PHE A  43      47.751 -25.024 -24.308  1.00 10.86           O  
ANISOU  714  O   PHE A  43     2205   1054    868    144   -133    -61       O  
ATOM    715  CB  PHE A  43      49.288 -22.268 -24.793  1.00  9.97           C  
ANISOU  715  CB  PHE A  43     2254    887    648    209    -38    -82       C  
ATOM    716  CG  PHE A  43      50.246 -21.199 -24.286  1.00 10.55           C  
ANISOU  716  CG  PHE A  43     2500    997    512     29    -31   -148       C  
ATOM    717  CD1 PHE A  43      49.805 -19.900 -24.139  1.00 11.95           C  
ANISOU  717  CD1 PHE A  43     2587   1090    865     53     71   -348       C  
ATOM    718  CD2 PHE A  43      51.568 -21.470 -23.963  1.00 12.32           C  
ANISOU  718  CD2 PHE A  43     2488   1124   1069    -47   -170   -169       C  
ATOM    719  CE1 PHE A  43      50.624 -18.876 -23.655  1.00 13.55           C  
ANISOU  719  CE1 PHE A  43     2756   1074   1317   -122     81   -334       C  
ATOM    720  CE2 PHE A  43      52.415 -20.478 -23.469  1.00 13.95           C  
ANISOU  720  CE2 PHE A  43     2763   1347   1191   -105   -488    -78       C  
ATOM    721  CZ  PHE A  43      51.924 -19.198 -23.332  1.00 14.75           C  
ANISOU  721  CZ  PHE A  43     2840   1317   1445   -229   -167   -398       C  
ATOM    722  H   PHE A  43      49.923 -24.111 -22.952  1.00 11.56           H  
ANISOU  722  H   PHE A  43     1464   1464   1464      0      0      0       H  
ATOM    723  HA  PHE A  43      47.985 -22.113 -23.140  1.00 12.40           H  
ANISOU  723  HA  PHE A  43     1570   1570   1570      0      0      0       H  
ATOM    724  HB2 PHE A  43      49.798 -22.992 -25.237  1.00 11.96           H  
ANISOU  724  HB2 PHE A  43     1515   1515   1515      0      0      0       H  
ATOM    725  HB3 PHE A  43      48.668 -21.875 -25.457  1.00 11.96           H  
ANISOU  725  HB3 PHE A  43     1515   1515   1515      0      0      0       H  
ATOM    726  HD1 PHE A  43      48.909 -19.693 -24.376  1.00 14.34           H  
ANISOU  726  HD1 PHE A  43     1816   1816   1816      0      0      0       H  
ATOM    727  HD2 PHE A  43      51.904 -22.351 -24.081  1.00 14.78           H  
ANISOU  727  HD2 PHE A  43     1872   1872   1872      0      0      0       H  
ATOM    728  HE1 PHE A  43      50.296 -17.990 -23.551  1.00 16.26           H  
ANISOU  728  HE1 PHE A  43     2059   2059   2059      0      0      0       H  
ATOM    729  HE2 PHE A  43      53.312 -20.681 -23.232  1.00 16.74           H  
ANISOU  729  HE2 PHE A  43     2120   2120   2120      0      0      0       H  
ATOM    730  HZ  PHE A  43      52.500 -18.517 -23.005  1.00 17.70           H  
ANISOU  730  HZ  PHE A  43     2242   2242   2242      0      0      0       H  
ATOM    731  N   ASN A  44      46.317 -23.330 -24.639  1.00  9.14           N  
ANISOU  731  N   ASN A  44     2095    740    637    178    -92   -229       N  
ATOM    732  CA  ASN A  44      45.418 -24.093 -25.484  1.00  9.47           C  
ANISOU  732  CA  ASN A  44     2108    967    524     96   -216    -22       C  
ATOM    733  C   ASN A  44      45.799 -23.873 -26.948  1.00  8.66           C  
ANISOU  733  C   ASN A  44     1935    770    584    -23   -197    -48       C  
ATOM    734  O   ASN A  44      45.767 -22.745 -27.443  1.00 10.66           O  
ANISOU  734  O   ASN A  44     2435    983    631    242    146    108       O  
ATOM    735  CB  ASN A  44      43.961 -23.645 -25.289  1.00  9.99           C  
ANISOU  735  CB  ASN A  44     2102    985    707     74    -71    134       C  
ATOM    736  CG  ASN A  44      43.409 -24.064 -23.950  1.00 10.73           C  
ANISOU  736  CG  ASN A  44     2343   1128    605    -31    -70    -34       C  
ATOM    737  OD1 ASN A  44      43.573 -25.225 -23.513  1.00 11.19           O  
ANISOU  737  OD1 ASN A  44     2323   1108    821     42     79    -15       O  
ATOM    738  ND2 ASN A  44      42.783 -23.146 -23.256  1.00 12.23           N  
ANISOU  738  ND2 ASN A  44     2624   1229    795     67    130     29       N  
ATOM    739  H   ASN A  44      46.091 -22.512 -24.403  1.00 10.97           H  
ANISOU  739  H   ASN A  44     1389   1389   1389      0      0      0       H  
ATOM    740  HA  ASN A  44      45.499 -25.065 -25.262  1.00 11.37           H  
ANISOU  740  HA  ASN A  44     1440   1440   1440      0      0      0       H  
ATOM    741  HB2 ASN A  44      43.912 -22.659 -25.366  1.00 11.98           H  
ANISOU  741  HB2 ASN A  44     1517   1517   1517      0      0      0       H  
ATOM    742  HB3 ASN A  44      43.403 -24.034 -26.007  1.00 11.98           H  
ANISOU  742  HB3 ASN A  44     1517   1517   1517      0      0      0       H  
ATOM    743 HD21 ASN A  44      42.681 -22.337 -23.587  1.00 14.68           H  
ANISOU  743 HD21 ASN A  44     1859   1859   1859      0      0      0       H  
ATOM    744 HD22 ASN A  44      42.465 -23.338 -22.458  1.00 14.68           H  
ANISOU  744 HD22 ASN A  44     1859   1859   1859      0      0      0       H  
ATOM    745  N   MET A  45      46.164 -24.955 -27.651  1.00  9.12           N  
ANISOU  745  N   MET A  45     2086    787    592    137   -163     30       N  
ATOM    746  CA  MET A  45      46.356 -24.964 -29.085  1.00  9.59           C  
ANISOU  746  CA  MET A  45     2001    990    652     86   -105     -1       C  
ATOM    747  C   MET A  45      45.101 -25.463 -29.789  1.00  9.76           C  
ANISOU  747  C   MET A  45     1917   1275    517    179    -49    -29       C  
ATOM    748  O   MET A  45      44.594 -26.520 -29.402  1.00 11.58           O  
ANISOU  748  O   MET A  45     2589    975    835    -23    -82    190       O  
ATOM    749  CB  MET A  45      47.517 -25.891 -29.443  1.00  9.67           C  
ANISOU  749  CB  MET A  45     1946   1152    576    167   -226    -49       C  
ATOM    750  CG  MET A  45      47.784 -25.991 -30.933  1.00  9.88           C  
ANISOU  750  CG  MET A  45     2089    989    677    176   -144     47       C  
ATOM    751  SD  MET A  45      49.020 -27.260 -31.259  1.00 10.37           S  
ANISOU  751  SD  MET A  45     2115   1148    678    291   -124    -18       S  
ATOM    752  CE  MET A  45      49.142 -27.099 -33.042  1.00  9.53           C  
ANISOU  752  CE  MET A  45     1759   1058    802    207   -203     85       C  
ATOM    753  H   MET A  45      46.295 -25.707 -27.213  1.00 10.94           H  
ANISOU  753  H   MET A  45     1386   1386   1386      0      0      0       H  
ATOM    754  HA  MET A  45      46.564 -24.037 -29.397  1.00 11.50           H  
ANISOU  754  HA  MET A  45     1456   1456   1456      0      0      0       H  
ATOM    755  HB2 MET A  45      48.336 -25.565 -28.994  1.00 11.60           H  
ANISOU  755  HB2 MET A  45     1469   1469   1469      0      0      0       H  
ATOM    756  HB3 MET A  45      47.322 -26.796 -29.093  1.00 11.60           H  
ANISOU  756  HB3 MET A  45     1469   1469   1469      0      0      0       H  
ATOM    757  HG2 MET A  45      46.944 -26.216 -31.407  1.00 11.86           H  
ANISOU  757  HG2 MET A  45     1502   1502   1502      0      0      0       H  
ATOM    758  HG3 MET A  45      48.105 -25.119 -31.273  1.00 11.86           H  
ANISOU  758  HG3 MET A  45     1502   1502   1502      0      0      0       H  
ATOM    759  HE1 MET A  45      49.427 -26.188 -33.269  1.00 14.29           H  
ANISOU  759  HE1 MET A  45     1810   1810   1810      0      0      0       H  
ATOM    760  HE2 MET A  45      49.799 -27.741 -33.384  1.00 14.29           H  
ANISOU  760  HE2 MET A  45     1810   1810   1810      0      0      0       H  
ATOM    761  HE3 MET A  45      48.268 -27.278 -33.447  1.00 14.29           H  
ANISOU  761  HE3 MET A  45     1810   1810   1810      0      0      0       H  
ATOM    762  N   VAL A  46      44.691 -24.712 -30.831  1.00  8.67           N  
ANISOU  762  N   VAL A  46     1963    868    461    -65     32     -2       N  
ATOM    763  CA  VAL A  46      43.695 -25.231 -31.759  1.00  9.42           C  
ANISOU  763  CA  VAL A  46     2046   1016    519    178    -79   -150       C  
ATOM    764  C   VAL A  46      44.415 -25.875 -32.939  1.00  9.00           C  
ANISOU  764  C   VAL A  46     2005    871    544     89    -15    -70       C  
ATOM    765  O   VAL A  46      45.175 -25.222 -33.642  1.00  9.12           O  
ANISOU  765  O   VAL A  46     1834   1023    609     78     32      5       O  
ATOM    766  CB  VAL A  46      42.771 -24.112 -32.277  1.00  9.89           C  
ANISOU  766  CB  VAL A  46     2024   1017    715    118    -31    -68       C  
ATOM    767  CG1 VAL A  46      41.858 -24.647 -33.360  1.00 11.14           C  
ANISOU  767  CG1 VAL A  46     2172   1347    714    100   -188     -6       C  
ATOM    768  CG2 VAL A  46      41.991 -23.520 -31.112  1.00 10.54           C  
ANISOU  768  CG2 VAL A  46     2000   1048    956    191     25   -184       C  
ATOM    769  H   VAL A  46      45.026 -23.907 -30.951  1.00 10.40           H  
ANISOU  769  H   VAL A  46     1317   1317   1317      0      0      0       H  
ATOM    770  HA  VAL A  46      43.143 -25.923 -31.294  1.00 11.31           H  
ANISOU  770  HA  VAL A  46     1432   1432   1432      0      0      0       H  
ATOM    771  HB  VAL A  46      43.340 -23.392 -32.673  1.00 11.87           H  
ANISOU  771  HB  VAL A  46     1503   1503   1503      0      0      0       H  
ATOM    772 HG11 VAL A  46      42.398 -25.023 -34.086  1.00 16.71           H  
ANISOU  772 HG11 VAL A  46     2116   2116   2116      0      0      0       H  
ATOM    773 HG12 VAL A  46      41.282 -25.346 -32.985  1.00 16.71           H  
ANISOU  773 HG12 VAL A  46     2116   2116   2116      0      0      0       H  
ATOM    774 HG13 VAL A  46      41.303 -23.919 -33.708  1.00 16.71           H  
ANISOU  774 HG13 VAL A  46     2116   2116   2116      0      0      0       H  
ATOM    775 HG21 VAL A  46      42.617 -23.171 -30.443  1.00 15.81           H  
ANISOU  775 HG21 VAL A  46     2002   2002   2002      0      0      0       H  
ATOM    776 HG22 VAL A  46      41.421 -22.792 -31.437  1.00 15.81           H  
ANISOU  776 HG22 VAL A  46     2002   2002   2002      0      0      0       H  
ATOM    777 HG23 VAL A  46      41.433 -24.215 -30.705  1.00 15.81           H  
ANISOU  777 HG23 VAL A  46     2002   2002   2002      0      0      0       H  
ATOM    778  N   VAL A  47      44.215 -27.171 -33.131  1.00  9.03           N  
ANISOU  778  N   VAL A  47     1756    977    698     41     51    -97       N  
ATOM    779  CA  VAL A  47      44.858 -27.912 -34.218  1.00  8.95           C  
ANISOU  779  CA  VAL A  47     1926    872    604   -239    -31   -130       C  
ATOM    780  C   VAL A  47      44.092 -27.709 -35.499  1.00  7.94           C  
ANISOU  780  C   VAL A  47     1768    662    588      8     97    -56       C  
ATOM    781  O   VAL A  47      42.878 -27.918 -35.502  1.00  9.21           O  
ANISOU  781  O   VAL A  47     1533   1144    822   -115     33    -22       O  
ATOM    782  CB  VAL A  47      45.005 -29.399 -33.895  1.00  9.53           C  
ANISOU  782  CB  VAL A  47     2094    858    669     64    -48    -30       C  
ATOM    783  CG1 VAL A  47      45.606 -30.131 -35.086  1.00 11.22           C  
ANISOU  783  CG1 VAL A  47     2369   1084    809    137    -27   -137       C  
ATOM    784  CG2 VAL A  47      45.831 -29.609 -32.632  1.00 11.51           C  
ANISOU  784  CG2 VAL A  47     2364   1139    869    225   -241   -109       C  
ATOM    785  H   VAL A  47      43.676 -27.602 -32.586  1.00 10.84           H  
ANISOU  785  H   VAL A  47     1373   1373   1373      0      0      0       H  
ATOM    786  HA  VAL A  47      45.775 -27.534 -34.346  1.00 10.74           H  
ANISOU  786  HA  VAL A  47     1360   1360   1360      0      0      0       H  
ATOM    787  HB  VAL A  47      44.092 -29.771 -33.733  1.00 11.44           H  
ANISOU  787  HB  VAL A  47     1449   1449   1449      0      0      0       H  
ATOM    788 HG11 VAL A  47      45.043 -29.988 -35.875  1.00 16.83           H  
ANISOU  788 HG11 VAL A  47     2132   2132   2132      0      0      0       H  
ATOM    789 HG12 VAL A  47      46.507 -29.786 -35.260  1.00 16.83           H  
ANISOU  789 HG12 VAL A  47     2132   2132   2132      0      0      0       H  
ATOM    790 HG13 VAL A  47      45.656 -31.089 -34.889  1.00 16.83           H  
ANISOU  790 HG13 VAL A  47     2132   2132   2132      0      0      0       H  
ATOM    791 HG21 VAL A  47      45.416 -29.127 -31.887  1.00 17.26           H  
ANISOU  791 HG21 VAL A  47     2186   2186   2186      0      0      0       H  
ATOM    792 HG22 VAL A  47      45.868 -30.566 -32.422  1.00 17.26           H  
ANISOU  792 HG22 VAL A  47     2186   2186   2186      0      0      0       H  
ATOM    793 HG23 VAL A  47      46.739 -29.271 -32.776  1.00 17.26           H  
ANISOU  793 HG23 VAL A  47     2186   2186   2186      0      0      0       H  
ATOM    794  N   GLU A  48      44.775 -27.340 -36.573  1.00  8.72           N  
ANISOU  794  N   GLU A  48     1731   1002    581   -145     59    -74       N  
ATOM    795  CA  GLU A  48      44.175 -27.232 -37.894  1.00  7.36           C  
ANISOU  795  CA  GLU A  48     1497    769    532    -43     51   -105       C  
ATOM    796  C   GLU A  48      44.526 -28.427 -38.797  1.00  8.00           C  
ANISOU  796  C   GLU A  48     1725    729    585    314   -249     14       C  
ATOM    797  O   GLU A  48      43.639 -28.974 -39.476  1.00  9.06           O  
ANISOU  797  O   GLU A  48     1795   1004    644    -75   -135   -126       O  
ATOM    798  CB  GLU A  48      44.592 -25.920 -38.582  1.00  8.66           C  
ANISOU  798  CB  GLU A  48     1950    701    639    -75    -57   -103       C  
ATOM    799  CG  GLU A  48      44.009 -24.690 -37.873  1.00  9.67           C  
ANISOU  799  CG  GLU A  48     2002    875    796    162   -163   -143       C  
ATOM    800  CD  GLU A  48      44.745 -23.426 -38.225  1.00  8.64           C  
ANISOU  800  CD  GLU A  48     1589    704    989    356   -232   -209       C  
ATOM    801  OE1 GLU A  48      45.972 -23.529 -38.433  1.00  9.46           O  
ANISOU  801  OE1 GLU A  48     1711    979    905    130   -108   -146       O  
ATOM    802  OE2 GLU A  48      44.133 -22.345 -38.301  1.00 10.48           O  
ANISOU  802  OE2 GLU A  48     1747    762   1474    -26   -345   -302       O  
ATOM    803  H   GLU A  48      45.630 -27.152 -36.483  1.00 10.47           H  
ANISOU  803  H   GLU A  48     1326   1326   1326      0      0      0       H  
ATOM    804  HA  GLU A  48      43.182 -27.216 -37.779  1.00  8.84           H  
ANISOU  804  HA  GLU A  48     1120   1120   1120      0      0      0       H  
ATOM    805  HB2 GLU A  48      45.580 -25.855 -38.588  1.00 10.39           H  
ANISOU  805  HB2 GLU A  48     1316   1316   1316      0      0      0       H  
ATOM    806  HB3 GLU A  48      44.281 -25.932 -39.522  1.00 10.39           H  
ANISOU  806  HB3 GLU A  48     1316   1316   1316      0      0      0       H  
ATOM    807  HG2 GLU A  48      43.056 -24.592 -38.125  1.00 11.60           H  
ANISOU  807  HG2 GLU A  48     1469   1469   1469      0      0      0       H  
ATOM    808  HG3 GLU A  48      44.052 -24.829 -36.894  1.00 11.60           H  
ANISOU  808  HG3 GLU A  48     1469   1469   1469      0      0      0       H  
ATOM    809  N   ILE A  49      45.807 -28.759 -38.872  1.00  7.59           N  
ANISOU  809  N   ILE A  49     1521    666    695    129   -230   -137       N  
ATOM    810  CA  ILE A  49      46.379 -29.683 -39.854  1.00  7.38           C  
ANISOU  810  CA  ILE A  49     1659    512    634     -9   -186   -145       C  
ATOM    811  C   ILE A  49      47.139 -30.805 -39.163  1.00  8.33           C  
ANISOU  811  C   ILE A  49     1727    737    700    193    -60    -83       C  
ATOM    812  O   ILE A  49      48.159 -30.526 -38.502  1.00  8.87           O  
ANISOU  812  O   ILE A  49     1647    921    802     56   -318    -47       O  
ATOM    813  CB  ILE A  49      47.286 -28.909 -40.845  1.00  7.97           C  
ANISOU  813  CB  ILE A  49     1562    695    771    -13   -148   -105       C  
ATOM    814  CG1 ILE A  49      46.470 -27.904 -41.668  1.00  8.72           C  
ANISOU  814  CG1 ILE A  49     1891    801    619    180     92      8       C  
ATOM    815  CG2 ILE A  49      48.034 -29.860 -41.754  1.00  9.51           C  
ANISOU  815  CG2 ILE A  49     1480   1181    952    263    -28      3       C  
ATOM    816  CD1 ILE A  49      47.277 -26.946 -42.505  1.00  8.37           C  
ANISOU  816  CD1 ILE A  49     1333    901    946    129   -271    138       C  
ATOM    817  H   ILE A  49      46.356 -28.397 -38.288  1.00  9.11           H  
ANISOU  817  H   ILE A  49     1154   1154   1154      0      0      0       H  
ATOM    818  HA  ILE A  49      45.627 -30.090 -40.373  1.00  8.86           H  
ANISOU  818  HA  ILE A  49     1122   1122   1122      0      0      0       H  
ATOM    819  HB  ILE A  49      47.959 -28.397 -40.312  1.00  9.56           H  
ANISOU  819  HB  ILE A  49     1211   1211   1211      0      0      0       H  
ATOM    820 HG12 ILE A  49      45.864 -28.408 -42.267  1.00 10.46           H  
ANISOU  820 HG12 ILE A  49     1325   1325   1325      0      0      0       H  
ATOM    821 HG13 ILE A  49      45.905 -27.377 -41.048  1.00 10.46           H  
ANISOU  821 HG13 ILE A  49     1325   1325   1325      0      0      0       H  
ATOM    822 HG21 ILE A  49      48.552 -30.491 -41.212  1.00 14.27           H  
ANISOU  822 HG21 ILE A  49     1807   1807   1807      0      0      0       H  
ATOM    823 HG22 ILE A  49      47.394 -30.354 -42.308  1.00 14.27           H  
ANISOU  823 HG22 ILE A  49     1807   1807   1807      0      0      0       H  
ATOM    824 HG23 ILE A  49      48.641 -29.351 -42.331  1.00 14.27           H  
ANISOU  824 HG23 ILE A  49     1807   1807   1807      0      0      0       H  
ATOM    825 HD11 ILE A  49      47.828 -27.451 -43.139  1.00 12.55           H  
ANISOU  825 HD11 ILE A  49     1589   1589   1589      0      0      0       H  
ATOM    826 HD12 ILE A  49      46.672 -26.353 -42.998  1.00 12.55           H  
ANISOU  826 HD12 ILE A  49     1589   1589   1589      0      0      0       H  
ATOM    827 HD13 ILE A  49      47.856 -26.411 -41.923  1.00 12.55           H  
ANISOU  827 HD13 ILE A  49     1589   1589   1589      0      0      0       H  
ATOM    828  N   PRO A  50      46.700 -32.047 -39.306  1.00  7.64           N  
ANISOU  828  N   PRO A  50     1493    762    649    152   -159     78       N  
ATOM    829  CA  PRO A  50      47.475 -33.166 -38.752  1.00  7.99           C  
ANISOU  829  CA  PRO A  50     1553    744    739    112   -107    113       C  
ATOM    830  C   PRO A  50      48.824 -33.338 -39.459  1.00  8.01           C  
ANISOU  830  C   PRO A  50     1499    769    777    100    -92     50       C  
ATOM    831  O   PRO A  50      48.930 -33.156 -40.669  1.00  8.53           O  
ANISOU  831  O   PRO A  50     1831    880    528    -45   -119     37       O  
ATOM    832  CB  PRO A  50      46.597 -34.388 -38.985  1.00  8.86           C  
ANISOU  832  CB  PRO A  50     1577    782   1007      5    -61    119       C  
ATOM    833  CG  PRO A  50      45.214 -33.845 -39.106  1.00  9.47           C  
ANISOU  833  CG  PRO A  50     1555   1032   1010     32   -121    168       C  
ATOM    834  CD  PRO A  50      45.416 -32.524 -39.825  1.00  8.69           C  
ANISOU  834  CD  PRO A  50     1543    996    764     -3   -165    175       C  
ATOM    835  HA  PRO A  50      47.618 -33.031 -37.772  1.00  9.59           H  
ANISOU  835  HA  PRO A  50     1215   1215   1215      0      0      0       H  
ATOM    836  HB2 PRO A  50      46.863 -34.860 -39.814  1.00 10.63           H  
ANISOU  836  HB2 PRO A  50     1346   1346   1346      0      0      0       H  
ATOM    837  HB3 PRO A  50      46.662 -35.018 -38.224  1.00 10.63           H  
ANISOU  837  HB3 PRO A  50     1346   1346   1346      0      0      0       H  
ATOM    838  HG2 PRO A  50      44.637 -34.452 -39.634  1.00 11.36           H  
ANISOU  838  HG2 PRO A  50     1439   1439   1439      0      0      0       H  
ATOM    839  HG3 PRO A  50      44.806 -33.706 -38.215  1.00 11.36           H  
ANISOU  839  HG3 PRO A  50     1439   1439   1439      0      0      0       H  
ATOM    840  HD2 PRO A  50      45.455 -32.654 -40.806  1.00 10.43           H  
ANISOU  840  HD2 PRO A  50     1321   1321   1321      0      0      0       H  
ATOM    841  HD3 PRO A  50      44.688 -31.887 -39.613  1.00 10.43           H  
ANISOU  841  HD3 PRO A  50     1321   1321   1321      0      0      0       H  
ATOM    842  N   ARG A  51      49.841 -33.772 -38.723  1.00  7.95           N  
ANISOU  842  N   ARG A  51     1630    815    577    231    -74    -47       N  
ATOM    843  CA  ARG A  51      51.125 -34.106 -39.312  1.00  6.93           C  
ANISOU  843  CA  ARG A  51     1471    510    654    -66    -61     16       C  
ATOM    844  C   ARG A  51      50.927 -35.091 -40.475  1.00  8.02           C  
ANISOU  844  C   ARG A  51     1752    650    644    -29    -58    -38       C  
ATOM    845  O   ARG A  51      50.133 -36.023 -40.384  1.00  8.07           O  
ANISOU  845  O   ARG A  51     1683    758    625    -35   -119      8       O  
ATOM    846  CB  ARG A  51      52.072 -34.704 -38.285  1.00  8.36           C  
ANISOU  846  CB  ARG A  51     1733    814    628    160   -137     89       C  
ATOM    847  CG  ARG A  51      53.497 -34.862 -38.760  1.00  8.68           C  
ANISOU  847  CG  ARG A  51     1697    804    796    282   -114     67       C  
ATOM    848  CD  ARG A  51      54.456 -35.318 -37.696  1.00  8.90           C  
ANISOU  848  CD  ARG A  51     1650    907    826     10   -224     50       C  
ATOM    849  NE  ARG A  51      54.283 -36.680 -37.227  1.00  8.70           N  
ANISOU  849  NE  ARG A  51     1823    833    650    156    -76     28       N  
ATOM    850  CZ  ARG A  51      53.904 -37.061 -36.026  1.00  8.94           C  
ANISOU  850  CZ  ARG A  51     1893    852    652    219   -153     33       C  
ATOM    851  NH1 ARG A  51      53.499 -36.169 -35.115  1.00 10.36           N  
ANISOU  851  NH1 ARG A  51     2492    840    605     44     29     79       N  
ATOM    852  NH2 ARG A  51      53.844 -38.350 -35.726  1.00 10.61           N  
ANISOU  852  NH2 ARG A  51     2375    865    794    108   -124    121       N  
ATOM    853  H   ARG A  51      49.734 -33.860 -37.854  1.00  9.54           H  
ANISOU  853  H   ARG A  51     1208   1208   1208      0      0      0       H  
ATOM    854  HA  ARG A  51      51.536 -33.268 -39.672  1.00  8.32           H  
ANISOU  854  HA  ARG A  51     1054   1054   1054      0      0      0       H  
ATOM    855  HB2 ARG A  51      52.069 -34.128 -37.480  1.00 10.03           H  
ANISOU  855  HB2 ARG A  51     1270   1270   1270      0      0      0       H  
ATOM    856  HB3 ARG A  51      51.727 -35.593 -38.018  1.00 10.03           H  
ANISOU  856  HB3 ARG A  51     1270   1270   1270      0      0      0       H  
ATOM    857  HG2 ARG A  51      53.513 -35.516 -39.503  1.00 10.41           H  
ANISOU  857  HG2 ARG A  51     1318   1318   1318      0      0      0       H  
ATOM    858  HG3 ARG A  51      53.810 -33.994 -39.119  1.00 10.41           H  
ANISOU  858  HG3 ARG A  51     1318   1318   1318      0      0      0       H  
ATOM    859  HD2 ARG A  51      55.377 -35.225 -38.046  1.00 10.69           H  
ANISOU  859  HD2 ARG A  51     1354   1354   1354      0      0      0       H  
ATOM    860  HD3 ARG A  51      54.372 -34.710 -36.919  1.00 10.69           H  
ANISOU  860  HD3 ARG A  51     1354   1354   1354      0      0      0       H  
ATOM    861  HE  ARG A  51      54.449 -37.320 -37.808  1.00 10.44           H  
ANISOU  861  HE  ARG A  51     1322   1322   1322      0      0      0       H  
ATOM    862 HH11 ARG A  51      53.483 -35.313 -35.315  1.00 12.43           H  
ANISOU  862 HH11 ARG A  51     1574   1574   1574      0      0      0       H  
ATOM    863 HH12 ARG A  51      53.248 -36.440 -34.316  1.00 12.43           H  
ANISOU  863 HH12 ARG A  51     1574   1574   1574      0      0      0       H  
ATOM    864 HH21 ARG A  51      54.058 -38.953 -36.330  1.00 12.74           H  
ANISOU  864 HH21 ARG A  51     1614   1614   1614      0      0      0       H  
ATOM    865 HH22 ARG A  51      53.590 -38.604 -34.922  1.00 12.74           H  
ANISOU  865 HH22 ARG A  51     1614   1614   1614      0      0      0       H  
ATOM    866  N   TRP A  52      51.670 -34.858 -41.542  1.00  7.64           N  
ANISOU  866  N   TRP A  52     1674    671    557     92     27     94       N  
ATOM    867  CA  TRP A  52      51.821 -35.663 -42.730  1.00  8.10           C  
ANISOU  867  CA  TRP A  52     1779    659    640     86   -168    -17       C  
ATOM    868  C   TRP A  52      50.575 -35.622 -43.619  1.00  9.26           C  
ANISOU  868  C   TRP A  52     1998    847    673    381   -178   -121       C  
ATOM    869  O   TRP A  52      50.377 -36.458 -44.501  1.00 11.95           O  
ANISOU  869  O   TRP A  52     2672   1074    795    653   -584   -345       O  
ATOM    870  CB  TRP A  52      52.228 -37.108 -42.392  1.00  8.61           C  
ANISOU  870  CB  TRP A  52     1583    873    815    214    -32    -53       C  
ATOM    871  CG  TRP A  52      53.606 -37.190 -41.779  1.00  8.08           C  
ANISOU  871  CG  TRP A  52     1598    696    775    197    -21    -41       C  
ATOM    872  CD1 TRP A  52      54.727 -36.481 -42.115  1.00  8.48           C  
ANISOU  872  CD1 TRP A  52     1699    755    768    113   -119    -45       C  
ATOM    873  CD2 TRP A  52      53.993 -38.074 -40.714  1.00  8.12           C  
ANISOU  873  CD2 TRP A  52     1705    662    718     81    -30    -19       C  
ATOM    874  NE1 TRP A  52      55.784 -36.854 -41.341  1.00  8.99           N  
ANISOU  874  NE1 TRP A  52     1600    964    852     59   -117    129       N  
ATOM    875  CE2 TRP A  52      55.371 -37.844 -40.464  1.00  8.18           C  
ANISOU  875  CE2 TRP A  52     1724    708    676     85    -95    -24       C  
ATOM    876  CE3 TRP A  52      53.323 -39.038 -39.949  1.00  8.59           C  
ANISOU  876  CE3 TRP A  52     1856    670    739   -103   -271    -23       C  
ATOM    877  CZ2 TRP A  52      56.062 -38.549 -39.481  1.00  9.14           C  
ANISOU  877  CZ2 TRP A  52     1776    931    766    212   -154    -32       C  
ATOM    878  CZ3 TRP A  52      54.011 -39.751 -38.976  1.00  9.73           C  
ANISOU  878  CZ3 TRP A  52     2218    802    675   -125   -292     40       C  
ATOM    879  CH2 TRP A  52      55.376 -39.504 -38.742  1.00  9.23           C  
ANISOU  879  CH2 TRP A  52     2087    890    531    304   -249    -40       C  
ATOM    880  H   TRP A  52      52.136 -34.111 -41.526  1.00  9.16           H  
ANISOU  880  H   TRP A  52     1160   1160   1160      0      0      0       H  
ATOM    881  HA  TRP A  52      52.570 -35.265 -43.259  1.00  9.72           H  
ANISOU  881  HA  TRP A  52     1231   1231   1231      0      0      0       H  
ATOM    882  HB2 TRP A  52      51.569 -37.491 -41.760  1.00 10.33           H  
ANISOU  882  HB2 TRP A  52     1308   1308   1308      0      0      0       H  
ATOM    883  HB3 TRP A  52      52.207 -37.653 -43.218  1.00 10.33           H  
ANISOU  883  HB3 TRP A  52     1308   1308   1308      0      0      0       H  
ATOM    884  HD1 TRP A  52      54.764 -35.819 -42.796  1.00 10.18           H  
ANISOU  884  HD1 TRP A  52     1289   1289   1289      0      0      0       H  
ATOM    885  HE1 TRP A  52      56.597 -36.520 -41.390  1.00 10.79           H  
ANISOU  885  HE1 TRP A  52     1367   1367   1367      0      0      0       H  
ATOM    886  HE3 TRP A  52      52.399 -39.203 -40.095  1.00 10.31           H  
ANISOU  886  HE3 TRP A  52     1306   1306   1306      0      0      0       H  
ATOM    887  HZ2 TRP A  52      56.982 -38.381 -39.319  1.00 10.97           H  
ANISOU  887  HZ2 TRP A  52     1389   1389   1389      0      0      0       H  
ATOM    888  HZ3 TRP A  52      53.556 -40.410 -38.465  1.00 11.67           H  
ANISOU  888  HZ3 TRP A  52     1478   1478   1478      0      0      0       H  
ATOM    889  HH2 TRP A  52      55.834 -39.997 -38.071  1.00 11.08           H  
ANISOU  889  HH2 TRP A  52     1403   1403   1403      0      0      0       H  
ATOM    890  N   THR A  53      49.768 -34.558 -43.476  1.00  9.00           N  
ANISOU  890  N   THR A  53     1927    821    671    327   -256    -15       N  
ATOM    891  CA  THR A  53      48.684 -34.294 -44.381  1.00  8.38           C  
ANISOU  891  CA  THR A  53     1783    683    717     25   -216     37       C  
ATOM    892  C   THR A  53      48.953 -33.059 -45.228  1.00  8.58           C  
ANISOU  892  C   THR A  53     1793    812    655    187   -222    110       C  
ATOM    893  O   THR A  53      49.931 -32.334 -44.990  1.00  9.33           O  
ANISOU  893  O   THR A  53     1655   1099    791    130   -138     -5       O  
ATOM    894  CB  THR A  53      47.328 -34.211 -43.644  1.00  8.94           C  
ANISOU  894  CB  THR A  53     1782    882    731     41   -231     32       C  
ATOM    895  OG1 THR A  53      47.290 -33.013 -42.866  1.00  9.20           O  
ANISOU  895  OG1 THR A  53     1833   1008    654     74    -23    -64       O  
ATOM    896  CG2 THR A  53      47.077 -35.459 -42.804  1.00 11.27           C  
ANISOU  896  CG2 THR A  53     2129   1175    978   -424   -318    352       C  
ATOM    897  H   THR A  53      49.908 -34.004 -42.806  1.00 10.80           H  
ANISOU  897  H   THR A  53     1368   1368   1368      0      0      0       H  
ATOM    898  HA  THR A  53      48.629 -35.072 -45.007  1.00 10.05           H  
ANISOU  898  HA  THR A  53     1273   1273   1273      0      0      0       H  
ATOM    899  HB  THR A  53      46.606 -34.153 -44.334  1.00 10.72           H  
ANISOU  899  HB  THR A  53     1358   1358   1358      0      0      0       H  
ATOM    900  HG1 THR A  53      47.124 -33.205 -42.065  1.00 13.80           H  
ANISOU  900  HG1 THR A  53     1748   1748   1748      0      0      0       H  
ATOM    901 HG21 THR A  53      47.791 -35.555 -42.139  1.00 16.91           H  
ANISOU  901 HG21 THR A  53     2142   2142   2142      0      0      0       H  
ATOM    902 HG22 THR A  53      46.214 -35.377 -42.347  1.00 16.91           H  
ANISOU  902 HG22 THR A  53     2142   2142   2142      0      0      0       H  
ATOM    903 HG23 THR A  53      47.065 -36.248 -43.385  1.00 16.91           H  
ANISOU  903 HG23 THR A  53     2142   2142   2142      0      0      0       H  
ATOM    904  N   ASN A  54      48.108 -32.836 -46.236  1.00  8.59           N  
ANISOU  904  N   ASN A  54     1763    875    623     27   -338     64       N  
ATOM    905  CA  ASN A  54      48.299 -31.795 -47.243  1.00  7.99           C  
ANISOU  905  CA  ASN A  54     1653    734    648     62   -145     30       C  
ATOM    906  C   ASN A  54      47.220 -30.738 -47.258  1.00  7.71           C  
ANISOU  906  C   ASN A  54     1667    618    643    -32    -28     56       C  
ATOM    907  O   ASN A  54      47.481 -29.557 -47.571  1.00  8.56           O  
ANISOU  907  O   ASN A  54     1425   1016    811    154     -7     40       O  
ATOM    908  CB  ASN A  54      48.357 -32.412 -48.653  1.00  7.74           C  
ANISOU  908  CB  ASN A  54     1433    845    665     20   -148    -13       C  
ATOM    909  CG  ASN A  54      49.459 -33.428 -48.802  1.00  7.51           C  
ANISOU  909  CG  ASN A  54     1704    599    551     18    -45     14       C  
ATOM    910  OD1 ASN A  54      49.231 -34.637 -48.610  1.00  9.41           O  
ANISOU  910  OD1 ASN A  54     1935    740    901    310    -62     34       O  
ATOM    911  ND2 ASN A  54      50.654 -33.003 -49.107  1.00  8.28           N  
ANISOU  911  ND2 ASN A  54     1614    681    852    125   -114     31       N  
ATOM    912  H   ASN A  54      47.394 -33.346 -46.298  1.00 10.30           H  
ANISOU  912  H   ASN A  54     1305   1305   1305      0      0      0       H  
ATOM    913  HA  ASN A  54      49.173 -31.345 -47.064  1.00  9.58           H  
ANISOU  913  HA  ASN A  54     1213   1213   1213      0      0      0       H  
ATOM    914  HB2 ASN A  54      47.490 -32.846 -48.852  1.00  9.29           H  
ANISOU  914  HB2 ASN A  54     1177   1177   1177      0      0      0       H  
ATOM    915  HB3 ASN A  54      48.493 -31.689 -49.316  1.00  9.29           H  
ANISOU  915  HB3 ASN A  54     1177   1177   1177      0      0      0       H  
ATOM    916 HD21 ASN A  54      50.795 -32.144 -49.239  1.00  9.94           H  
ANISOU  916 HD21 ASN A  54     1259   1259   1259      0      0      0       H  
ATOM    917 HD22 ASN A  54      51.318 -33.575 -49.182  1.00  9.94           H  
ANISOU  917 HD22 ASN A  54     1259   1259   1259      0      0      0       H  
ATOM    918  N   ALA A  55      45.953 -31.077 -47.004  1.00  8.25           N  
ANISOU  918  N   ALA A  55     1674    771    690     46    -47    -48       N  
ATOM    919  CA  ALA A  55      44.851 -30.101 -47.084  1.00  8.52           C  
ANISOU  919  CA  ALA A  55     1660    734    842     -3    -43   -138       C  
ATOM    920  C   ALA A  55      45.154 -28.905 -46.172  1.00  7.37           C  
ANISOU  920  C   ALA A  55     1304    804    693    271   -254    -61       C  
ATOM    921  O   ALA A  55      45.406 -29.068 -44.994  1.00  8.49           O  
ANISOU  921  O   ALA A  55     1709    961    555    224   -251      4       O  
ATOM    922  CB  ALA A  55      43.526 -30.756 -46.723  1.00  9.08           C  
ANISOU  922  CB  ALA A  55     1588   1097    766    -69   -201     56       C  
ATOM    923  H   ALA A  55      45.771 -31.908 -46.781  1.00  9.90           H  
ANISOU  923  H   ALA A  55     1254   1254   1254      0      0      0       H  
ATOM    924  HA  ALA A  55      44.792 -29.770 -48.026  1.00 10.22           H  
ANISOU  924  HA  ALA A  55     1294   1294   1294      0      0      0       H  
ATOM    925  HB1 ALA A  55      43.365 -31.518 -47.319  1.00 13.63           H  
ANISOU  925  HB1 ALA A  55     1726   1726   1726      0      0      0       H  
ATOM    926  HB2 ALA A  55      43.558 -31.069 -45.795  1.00 13.63           H  
ANISOU  926  HB2 ALA A  55     1726   1726   1726      0      0      0       H  
ATOM    927  HB3 ALA A  55      42.801 -30.104 -46.823  1.00 13.63           H  
ANISOU  927  HB3 ALA A  55     1726   1726   1726      0      0      0       H  
ATOM    928  N   LYS A  56      45.066 -27.696 -46.738  1.00  9.01           N  
ANISOU  928  N   LYS A  56     1956    833    636    237   -206    -82       N  
ATOM    929  CA  LYS A  56      45.443 -26.524 -46.001  1.00  8.16           C  
ANISOU  929  CA  LYS A  56     1673    716    712    283   -263      1       C  
ATOM    930  C   LYS A  56      44.215 -25.978 -45.247  1.00  8.71           C  
ANISOU  930  C   LYS A  56     1780    799    730    291   -209    -47       C  
ATOM    931  O   LYS A  56      43.551 -25.027 -45.679  1.00  9.00           O  
ANISOU  931  O   LYS A  56     1595    819   1007    166    -94     14       O  
ATOM    932  CB  LYS A  56      46.074 -25.468 -46.912  1.00  9.52           C  
ANISOU  932  CB  LYS A  56     1824    983    809     29   -227     18       C  
ATOM    933  CG  LYS A  56      47.072 -24.580 -46.166  1.00 11.44           C  
ANISOU  933  CG  LYS A  56     1911   1099   1338   -108   -253    -19       C  
ATOM    934  CD  LYS A  56      46.582 -23.762 -45.000  1.00 12.17           C  
ANISOU  934  CD  LYS A  56     2371   1107   1144    -79   -633   -181       C  
ATOM    935  CE  LYS A  56      47.704 -22.911 -44.416  1.00 18.11           C  
ANISOU  935  CE  LYS A  56     3417   1891   1571  -1207   -848    139       C  
ATOM    936  NZ  LYS A  56      47.256 -22.094 -43.259  1.00 21.77           N  
ANISOU  936  NZ  LYS A  56     5047   2213   1013  -2030   -812      7       N  
ATOM    937  H   LYS A  56      44.776 -27.619 -47.565  1.00 10.81           H  
ANISOU  937  H   LYS A  56     1369   1369   1369      0      0      0       H  
ATOM    938  HA  LYS A  56      46.127 -26.794 -45.323  1.00  9.79           H  
ANISOU  938  HA  LYS A  56     1240   1240   1240      0      0      0       H  
ATOM    939  HB2 LYS A  56      46.539 -25.919 -47.661  1.00 11.42           H  
ANISOU  939  HB2 LYS A  56     1446   1446   1446      0      0      0       H  
ATOM    940  HB3 LYS A  56      45.359 -24.901 -47.296  1.00 11.42           H  
ANISOU  940  HB3 LYS A  56     1446   1446   1446      0      0      0       H  
ATOM    941  HG2 LYS A  56      47.803 -25.162 -45.838  1.00 13.73           H  
ANISOU  941  HG2 LYS A  56     1739   1739   1739      0      0      0       H  
ATOM    942  HG3 LYS A  56      47.469 -23.957 -46.824  1.00 13.73           H  
ANISOU  942  HG3 LYS A  56     1739   1739   1739      0      0      0       H  
ATOM    943  HD2 LYS A  56      45.844 -23.174 -45.298  1.00 14.60           H  
ANISOU  943  HD2 LYS A  56     1849   1849   1849      0      0      0       H  
ATOM    944  HD3 LYS A  56      46.229 -24.366 -44.300  1.00 14.60           H  
ANISOU  944  HD3 LYS A  56     1849   1849   1849      0      0      0       H  
ATOM    945  HE2 LYS A  56      48.443 -23.504 -44.127  1.00 21.73           H  
ANISOU  945  HE2 LYS A  56     2752   2752   2752      0      0      0       H  
ATOM    946  HE3 LYS A  56      48.055 -22.310 -45.120  1.00 21.73           H  
ANISOU  946  HE3 LYS A  56     2752   2752   2752      0      0      0       H  
ATOM    947  HZ1 LYS A  56      46.918 -22.641 -42.614  1.00 32.66           H  
ANISOU  947  HZ1 LYS A  56     4136   4136   4136      0      0      0       H  
ATOM    948  HZ2 LYS A  56      47.963 -21.631 -42.923  1.00 32.66           H  
ANISOU  948  HZ2 LYS A  56     4136   4136   4136      0      0      0       H  
ATOM    949  HZ3 LYS A  56      46.613 -21.511 -43.530  1.00 32.66           H  
ANISOU  949  HZ3 LYS A  56     4136   4136   4136      0      0      0       H  
ATOM    950  N   LEU A  57      43.948 -26.647 -44.134  1.00  8.87           N  
ANISOU  950  N   LEU A  57     1731    944    696    161   -215    -83       N  
ATOM    951  CA  LEU A  57      42.823 -26.314 -43.276  1.00  9.17           C  
ANISOU  951  CA  LEU A  57     1849    905    731    320   -154    -53       C  
ATOM    952  C   LEU A  57      43.179 -25.174 -42.345  1.00  8.93           C  
ANISOU  952  C   LEU A  57     1500   1177    718    310   -262   -165       C  
ATOM    953  O   LEU A  57      44.298 -25.159 -41.877  1.00  9.52           O  
ANISOU  953  O   LEU A  57     1572   1215    831    362   -257   -263       O  
ATOM    954  CB  LEU A  57      42.386 -27.565 -42.492  1.00  9.25           C  
ANISOU  954  CB  LEU A  57     1812   1086    616    346    -56    -78       C  
ATOM    955  CG  LEU A  57      42.135 -28.808 -43.359  1.00  9.43           C  
ANISOU  955  CG  LEU A  57     1704   1015    865     76   -148    -21       C  
ATOM    956  CD1 LEU A  57      41.775 -29.996 -42.472  1.00 10.57           C  
ANISOU  956  CD1 LEU A  57     1690   1249   1078     99     84    315       C  
ATOM    957  CD2 LEU A  57      41.061 -28.543 -44.408  1.00 12.55           C  
ANISOU  957  CD2 LEU A  57     2475   1215   1078     37   -621    126       C  
ATOM    958  H   LEU A  57      44.471 -27.317 -43.906  1.00 10.65           H  
ANISOU  958  H   LEU A  57     1349   1349   1349      0      0      0       H  
ATOM    959  HA  LEU A  57      42.061 -26.023 -43.854  1.00 11.00           H  
ANISOU  959  HA  LEU A  57     1393   1393   1393      0      0      0       H  
ATOM    960  HB2 LEU A  57      43.086 -27.780 -41.825  1.00 11.10           H  
ANISOU  960  HB2 LEU A  57     1406   1406   1406      0      0      0       H  
ATOM    961  HB3 LEU A  57      41.556 -27.353 -41.996  1.00 11.10           H  
ANISOU  961  HB3 LEU A  57     1406   1406   1406      0      0      0       H  
ATOM    962  HG  LEU A  57      42.985 -29.027 -43.837  1.00 11.32           H  
ANISOU  962  HG  LEU A  57     1434   1434   1434      0      0      0       H  
ATOM    963 HD11 LEU A  57      42.489 -30.143 -41.817  1.00 15.86           H  
ANISOU  963 HD11 LEU A  57     2009   2009   2009      0      0      0       H  
ATOM    964 HD12 LEU A  57      40.935 -29.811 -42.003  1.00 15.86           H  
ANISOU  964 HD12 LEU A  57     2009   2009   2009      0      0      0       H  
ATOM    965 HD13 LEU A  57      41.670 -30.797 -43.027  1.00 15.86           H  
ANISOU  965 HD13 LEU A  57     2009   2009   2009      0      0      0       H  
ATOM    966 HD21 LEU A  57      41.327 -27.779 -44.961  1.00 18.82           H  
ANISOU  966 HD21 LEU A  57     2384   2384   2384      0      0      0       H  
ATOM    967 HD22 LEU A  57      40.956 -29.335 -44.975  1.00 18.82           H  
ANISOU  967 HD22 LEU A  57     2384   2384   2384      0      0      0       H  
ATOM    968 HD23 LEU A  57      40.211 -28.344 -43.963  1.00 18.82           H  
ANISOU  968 HD23 LEU A  57     2384   2384   2384      0      0      0       H  
ATOM    969  N  AGLU A  58      42.316 -24.182 -42.166  0.55 10.03           N  
ANISOU  969  N  AGLU A  58     1695   1152    964    274   -114   -312       N  
ATOM    970  N  BGLU A  58      42.204 -24.331 -42.038  0.45  8.88           N  
ANISOU  970  N  BGLU A  58     1489    969    915    146   -224   -249       N  
ATOM    971  CA AGLU A  58      42.566 -22.991 -41.356  0.55  9.34           C  
ANISOU  971  CA AGLU A  58     1434   1027   1088    231    -76   -203       C  
ATOM    972  CA BGLU A  58      42.513 -23.264 -41.089  0.45  7.86           C  
ANISOU  972  CA BGLU A  58     1507    668    810     34   -132     -7       C  
ATOM    973  C  AGLU A  58      41.339 -22.593 -40.544  0.55  9.81           C  
ANISOU  973  C  AGLU A  58     1456   1198   1074     13    -57   -416       C  
ATOM    974  C  BGLU A  58      41.280 -22.578 -40.544  0.45  9.28           C  
ANISOU  974  C  BGLU A  58     1611   1033    882    -23     65   -189       C  
ATOM    975  O  AGLU A  58      40.230 -22.747 -41.069  0.55  8.88           O  
ANISOU  975  O  AGLU A  58     2371    406    598   -314    165   -110       O  
ATOM    976  O  BGLU A  58      40.229 -22.491 -41.175  0.45  9.45           O  
ANISOU  976  O  BGLU A  58      614   1346   1630   -100   -215    207       O  
ATOM    977  CB AGLU A  58      42.943 -21.784 -42.220  0.55 10.25           C  
ANISOU  977  CB AGLU A  58     1665   1158   1072    298    -26   -134       C  
ATOM    978  CB BGLU A  58      43.367 -22.214 -41.813  0.45  9.52           C  
ANISOU  978  CB BGLU A  58     1796    872    947     43    186     34       C  
ATOM    979  CG AGLU A  58      44.201 -21.903 -43.054  0.55 10.23           C  
ANISOU  979  CG AGLU A  58     1462   1217   1208    169   -113     55       C  
ATOM    980  CG BGLU A  58      42.522 -21.524 -42.879  0.45  9.54           C  
ANISOU  980  CG BGLU A  58     1919    559   1148     12    149    133       C  
ATOM    981  CD AGLU A  58      44.643 -20.620 -43.730  0.55  8.76           C  
ANISOU  981  CD AGLU A  58     1930    968    429    989     68    173       C  
ATOM    982  CD BGLU A  58      43.203 -20.497 -43.738  0.45  9.28           C  
ANISOU  982  CD BGLU A  58     2068    695    761   -233    145   -105       C  
ATOM    983  OE1AGLU A  58      43.781 -19.716 -43.839  0.55 10.62           O  
ANISOU  983  OE1AGLU A  58     1975   1139    921   -293   -504     -8       O  
ATOM    984  OE1BGLU A  58      44.327 -20.733 -44.238  0.45 14.88           O  
ANISOU  984  OE1BGLU A  58     2509   1613   1530   -242    917   -140       O  
ATOM    985  OE2AGLU A  58      45.827 -20.528 -44.116  0.55  9.29           O  
ANISOU  985  OE2AGLU A  58     1627    864   1037    233    296   -152       O  
ATOM    986  OE2BGLU A  58      42.609 -19.415 -43.961  0.45 14.50           O  
ANISOU  986  OE2BGLU A  58     2678   1157   1674   -360   -841    880       O  
ATOM    987  H  AGLU A  58      41.534 -24.245 -42.566  0.55 12.04           H  
ANISOU  987  H  AGLU A  58     1525   1525   1525      0      0      0       H  
ATOM    988  H  BGLU A  58      41.403 -24.410 -42.392  0.45 10.65           H  
ANISOU  988  H  BGLU A  58     1349   1349   1349      0      0      0       H  
ATOM    989  HA AGLU A  58      43.319 -23.184 -40.726  0.55 11.21           H  
ANISOU  989  HA AGLU A  58     1420   1420   1420      0      0      0       H  
ATOM    990  HA BGLU A  58      43.039 -23.646 -40.329  0.45  9.43           H  
ANISOU  990  HA BGLU A  58     1194   1194   1194      0      0      0       H  
ATOM    991  HB2AGLU A  58      42.187 -21.595 -42.830  0.55 12.30           H  
ANISOU  991  HB2AGLU A  58     1558   1558   1558      0      0      0       H  
ATOM    992  HB2BGLU A  58      43.698 -21.545 -41.163  0.45 11.42           H  
ANISOU  992  HB2BGLU A  58     1446   1446   1446      0      0      0       H  
ATOM    993  HB3AGLU A  58      43.043 -20.999 -41.624  0.55 12.30           H  
ANISOU  993  HB3AGLU A  58     1558   1558   1558      0      0      0       H  
ATOM    994  HB3BGLU A  58      44.149 -22.651 -42.235  0.45 11.42           H  
ANISOU  994  HB3BGLU A  58     1446   1446   1446      0      0      0       H  
ATOM    995  HG2AGLU A  58      44.936 -22.221 -42.472  0.55 12.28           H  
ANISOU  995  HG2AGLU A  58     1555   1555   1555      0      0      0       H  
ATOM    996  HG2BGLU A  58      42.151 -22.223 -43.475  0.45 11.45           H  
ANISOU  996  HG2BGLU A  58     1450   1450   1450      0      0      0       H  
ATOM    997  HG3AGLU A  58      44.053 -22.590 -43.751  0.55 12.28           H  
ANISOU  997  HG3AGLU A  58     1555   1555   1555      0      0      0       H  
ATOM    998  HG3BGLU A  58      41.757 -21.087 -42.428  0.45 11.45           H  
ANISOU  998  HG3BGLU A  58     1450   1450   1450      0      0      0       H  
ATOM    999  N   ILE A  59      41.474 -22.068 -39.333  1.00  9.04           N  
ANISOU  999  N   ILE A  59     1545    861   1029     15    -38   -242       N  
ATOM   1000  CA  ILE A  59      40.445 -21.237 -38.711  1.00  8.63           C  
ANISOU 1000  CA  ILE A  59     1428    997    854    -42     52   -155       C  
ATOM   1001  C   ILE A  59      40.108 -20.134 -39.697  1.00  8.89           C  
ANISOU 1001  C   ILE A  59     1626    924    827     42    -43   -263       C  
ATOM   1002  O   ILE A  59      40.983 -19.372 -40.127  1.00 10.76           O  
ANISOU 1002  O   ILE A  59     1810   1013   1266    -32     11   -114       O  
ATOM   1003  CB  ILE A  59      40.922 -20.675 -37.371  1.00  8.80           C  
ANISOU 1003  CB  ILE A  59     1587    906    849    -24     38   -130       C  
ATOM   1004  CG1 ILE A  59      41.242 -21.743 -36.328  1.00 10.23           C  
ANISOU 1004  CG1 ILE A  59     1907    962   1017      1   -157    -67       C  
ATOM   1005  CG2 ILE A  59      39.922 -19.674 -36.811  1.00 11.64           C  
ANISOU 1005  CG2 ILE A  59     2272   1127   1026    367    120   -243       C  
ATOM   1006  CD1 ILE A  59      41.868 -21.236 -35.069  1.00 10.80           C  
ANISOU 1006  CD1 ILE A  59     1562   1547    996     25   -119   -306       C  
ATOM   1007  H   ILE A  59      42.215 -22.226 -38.886  1.00 10.85           H  
ANISOU 1007  H   ILE A  59     1374   1374   1374      0      0      0       H  
ATOM   1008  HA  ILE A  59      39.628 -21.794 -38.557  1.00 10.36           H  
ANISOU 1008  HA  ILE A  59     1312   1312   1312      0      0      0       H  
ATOM   1009  HB  ILE A  59      41.769 -20.174 -37.548  1.00 10.56           H  
ANISOU 1009  HB  ILE A  59     1337   1337   1337      0      0      0       H  
ATOM   1010 HG12 ILE A  59      40.404 -22.214 -36.094  1.00 12.27           H  
ANISOU 1010 HG12 ILE A  59     1554   1554   1554      0      0      0       H  
ATOM   1011 HG13 ILE A  59      41.853 -22.406 -36.737  1.00 12.27           H  
ANISOU 1011 HG13 ILE A  59     1554   1554   1554      0      0      0       H  
ATOM   1012 HG21 ILE A  59      39.808 -18.936 -37.445  1.00 17.47           H  
ANISOU 1012 HG21 ILE A  59     2213   2213   2213      0      0      0       H  
ATOM   1013 HG22 ILE A  59      39.060 -20.119 -36.669  1.00 17.47           H  
ANISOU 1013 HG22 ILE A  59     2213   2213   2213      0      0      0       H  
ATOM   1014 HG23 ILE A  59      40.253 -19.324 -35.958  1.00 17.47           H  
ANISOU 1014 HG23 ILE A  59     2213   2213   2213      0      0      0       H  
ATOM   1015 HD11 ILE A  59      41.264 -20.595 -34.639  1.00 16.21           H  
ANISOU 1015 HD11 ILE A  59     2053   2053   2053      0      0      0       H  
ATOM   1016 HD12 ILE A  59      42.034 -21.986 -34.462  1.00 16.21           H  
ANISOU 1016 HD12 ILE A  59     2053   2053   2053      0      0      0       H  
ATOM   1017 HD13 ILE A  59      42.716 -20.793 -35.281  1.00 16.21           H  
ANISOU 1017 HD13 ILE A  59     2053   2053   2053      0      0      0       H  
ATOM   1018  N   THR A  60      38.829 -19.977 -40.041  1.00  9.27           N  
ANISOU 1018  N   THR A  60     1665    965    891   -118    -95     37       N  
ATOM   1019  CA  THR A  60      38.493 -18.944 -41.006  1.00  9.21           C  
ANISOU 1019  CA  THR A  60     1739    967    793     -6    -19    -58       C  
ATOM   1020  C   THR A  60      38.100 -17.667 -40.294  1.00  9.84           C  
ANISOU 1020  C   THR A  60     2079   1007    652    118     62    103       C  
ATOM   1021  O   THR A  60      37.323 -17.651 -39.346  1.00 10.28           O  
ANISOU 1021  O   THR A  60     1918   1057    931    -96     81    -75       O  
ATOM   1022  CB  THR A  60      37.397 -19.425 -41.960  1.00 11.66           C  
ANISOU 1022  CB  THR A  60     1772   1626   1033    195   -312   -180       C  
ATOM   1023  OG1 THR A  60      37.283 -18.477 -43.018  1.00 21.91           O  
ANISOU 1023  OG1 THR A  60     3230   3629   1467  -1406  -1046   1243       O  
ATOM   1024  CG2 THR A  60      35.993 -19.497 -41.448  1.00 13.81           C  
ANISOU 1024  CG2 THR A  60     1737   1370   2140    210   -137   -423       C  
ATOM   1025  H   THR A  60      38.203 -20.487 -39.692  1.00 11.12           H  
ANISOU 1025  H   THR A  60     1408   1408   1408      0      0      0       H  
ATOM   1026  HA  THR A  60      39.311 -18.754 -41.549  1.00 11.05           H  
ANISOU 1026  HA  THR A  60     1399   1399   1399      0      0      0       H  
ATOM   1027  HB  THR A  60      37.656 -20.313 -42.340  1.00 14.00           H  
ANISOU 1027  HB  THR A  60     1773   1773   1773      0      0      0       H  
ATOM   1028  HG1 THR A  60      38.030 -18.380 -43.389  1.00 32.87           H  
ANISOU 1028  HG1 THR A  60     4163   4163   4163      0      0      0       H  
ATOM   1029 HG21 THR A  60      35.958 -20.099 -40.675  1.00 20.72           H  
ANISOU 1029 HG21 THR A  60     2624   2624   2624      0      0      0       H  
ATOM   1030 HG22 THR A  60      35.697 -18.603 -41.179  1.00 20.72           H  
ANISOU 1030 HG22 THR A  60     2624   2624   2624      0      0      0       H  
ATOM   1031 HG23 THR A  60      35.405 -19.838 -42.154  1.00 20.72           H  
ANISOU 1031 HG23 THR A  60     2624   2624   2624      0      0      0       H  
ATOM   1032  N   LYS A  61      38.665 -16.527 -40.716  1.00  9.35           N  
ANISOU 1032  N   LYS A  61     1942    825    787    413    148     69       N  
ATOM   1033  CA  LYS A  61      38.423 -15.265 -40.072  1.00  9.17           C  
ANISOU 1033  CA  LYS A  61     1559   1011    916    240     20   -169       C  
ATOM   1034  C   LYS A  61      37.048 -14.686 -40.412  1.00  8.99           C  
ANISOU 1034  C   LYS A  61     1596    679   1139    126    -60   -113       C  
ATOM   1035  O   LYS A  61      36.557 -13.888 -39.597  1.00 11.27           O  
ANISOU 1035  O   LYS A  61     1897   1093   1292    285     17   -206       O  
ATOM   1036  CB  LYS A  61      39.511 -14.278 -40.468  1.00 10.89           C  
ANISOU 1036  CB  LYS A  61     1568   1011   1557    242     88     25       C  
ATOM   1037  CG  LYS A  61      40.903 -14.658 -39.999  1.00 13.45           C  
ANISOU 1037  CG  LYS A  61     1495   1961   1655    260    -13      0       C  
ATOM   1038  CD  LYS A  61      41.957 -13.630 -40.405  1.00 14.29           C  
ANISOU 1038  CD  LYS A  61     1642   1880   1908    101   -146   -111       C  
ATOM   1039  CE  LYS A  61      42.315 -13.631 -41.859  1.00 12.49           C  
ANISOU 1039  CE  LYS A  61     1476   1508   1762     -7   -345     75       C  
ATOM   1040  NZ  LYS A  61      42.709 -14.925 -42.406  1.00 14.02           N  
ANISOU 1040  NZ  LYS A  61     1938   1612   1776    406    317    422       N  
ATOM   1041  H   LYS A  61      39.203 -16.552 -41.412  1.00 11.22           H  
ANISOU 1041  H   LYS A  61     1421   1421   1421      0      0      0       H  
ATOM   1042  HA  LYS A  61      38.470 -15.404 -39.083  1.00 11.01           H  
ANISOU 1042  HA  LYS A  61     1394   1394   1394      0      0      0       H  
ATOM   1043  HB2 LYS A  61      39.520 -14.196 -41.455  1.00 13.06           H  
ANISOU 1043  HB2 LYS A  61     1654   1654   1654      0      0      0       H  
ATOM   1044  HB3 LYS A  61      39.283 -13.389 -40.096  1.00 13.06           H  
ANISOU 1044  HB3 LYS A  61     1654   1654   1654      0      0      0       H  
ATOM   1045  HG2 LYS A  61      40.900 -14.747 -39.013  1.00 16.14           H  
ANISOU 1045  HG2 LYS A  61     2044   2044   2044      0      0      0       H  
ATOM   1046  HG3 LYS A  61      41.145 -15.538 -40.382  1.00 16.14           H  
ANISOU 1046  HG3 LYS A  61     2044   2044   2044      0      0      0       H  
ATOM   1047  HD2 LYS A  61      41.627 -12.728 -40.163  1.00 17.15           H  
ANISOU 1047  HD2 LYS A  61     2172   2172   2172      0      0      0       H  
ATOM   1048  HD3 LYS A  61      42.779 -13.797 -39.879  1.00 17.15           H  
ANISOU 1048  HD3 LYS A  61     2172   2172   2172      0      0      0       H  
ATOM   1049  HE2 LYS A  61      41.537 -13.298 -42.373  1.00 14.99           H  
ANISOU 1049  HE2 LYS A  61     1899   1899   1899      0      0      0       H  
ATOM   1050  HE3 LYS A  61      43.058 -12.992 -41.999  1.00 14.99           H  
ANISOU 1050  HE3 LYS A  61     1899   1899   1899      0      0      0       H  
ATOM   1051  HZ1 LYS A  61      43.427 -15.243 -41.946  1.00 21.03           H  
ANISOU 1051  HZ1 LYS A  61     2663   2663   2663      0      0      0       H  
ATOM   1052  HZ2 LYS A  61      42.017 -15.511 -42.330  1.00 21.03           H  
ANISOU 1052  HZ2 LYS A  61     2663   2663   2663      0      0      0       H  
ATOM   1053  HZ3 LYS A  61      42.930 -14.829 -43.284  1.00 21.03           H  
ANISOU 1053  HZ3 LYS A  61     2663   2663   2663      0      0      0       H  
ATOM   1054  N   GLU A  62      36.490 -15.014 -41.575  1.00  9.47           N  
ANISOU 1054  N   GLU A  62     1862    914    823    189    -93     71       N  
ATOM   1055  CA  GLU A  62      35.354 -14.290 -42.093  1.00 10.19           C  
ANISOU 1055  CA  GLU A  62     1827   1015   1028    199    -31    178       C  
ATOM   1056  C   GLU A  62      34.042 -15.026 -42.019  1.00 11.76           C  
ANISOU 1056  C   GLU A  62     1818   1747    904    135      6    458       C  
ATOM   1057  O   GLU A  62      33.107 -14.623 -42.704  1.00 18.18           O  
ANISOU 1057  O   GLU A  62     1687   2856   2364   -142   -282   1688       O  
ATOM   1058  CB  GLU A  62      35.647 -13.836 -43.542  1.00 11.67           C  
ANISOU 1058  CB  GLU A  62     1708   1597   1128   -206   -323    503       C  
ATOM   1059  CG  GLU A  62      36.916 -13.013 -43.673  1.00 12.16           C  
ANISOU 1059  CG  GLU A  62     1547   1635   1440      2   -191    677       C  
ATOM   1060  CD  GLU A  62      38.203 -13.766 -43.869  1.00 11.95           C  
ANISOU 1060  CD  GLU A  62     1807   1583   1152     76    106    335       C  
ATOM   1061  OE1 GLU A  62      38.249 -15.020 -43.981  1.00 16.63           O  
ANISOU 1061  OE1 GLU A  62     2858   1715   1746   -268    826   -442       O  
ATOM   1062  OE2 GLU A  62      39.259 -13.081 -43.881  1.00 14.00           O  
ANISOU 1062  OE2 GLU A  62     1828   1311   2180    -84   -160    462       O  
ATOM   1063  H   GLU A  62      36.820 -15.686 -42.037  1.00 11.37           H  
ANISOU 1063  H   GLU A  62     1440   1440   1440      0      0      0       H  
ATOM   1064  HA  GLU A  62      35.258 -13.462 -41.541  1.00 12.22           H  
ANISOU 1064  HA  GLU A  62     1548   1548   1548      0      0      0       H  
ATOM   1065  HB2 GLU A  62      35.724 -14.637 -44.119  1.00 14.00           H  
ANISOU 1065  HB2 GLU A  62     1773   1773   1773      0      0      0       H  
ATOM   1066  HB3 GLU A  62      34.883 -13.301 -43.871  1.00 14.00           H  
ANISOU 1066  HB3 GLU A  62     1773   1773   1773      0      0      0       H  
ATOM   1067  HG2 GLU A  62      36.803 -12.396 -44.439  1.00 14.60           H  
ANISOU 1067  HG2 GLU A  62     1849   1849   1849      0      0      0       H  
ATOM   1068  HG3 GLU A  62      37.007 -12.458 -42.859  1.00 14.60           H  
ANISOU 1068  HG3 GLU A  62     1849   1849   1849      0      0      0       H  
ATOM   1069  N   GLU A  63      33.941 -16.073 -41.212  1.00  9.69           N  
ANISOU 1069  N   GLU A  63     1707   1116    859    141     17     54       N  
ATOM   1070  CA  GLU A  63      32.654 -16.752 -40.986  1.00  9.73           C  
ANISOU 1070  CA  GLU A  63     1606   1264    828    158    -84    -72       C  
ATOM   1071  C   GLU A  63      32.375 -16.740 -39.475  1.00  9.91           C  
ANISOU 1071  C   GLU A  63     1729   1111    925    401    104     95       C  
ATOM   1072  O   GLU A  63      33.292 -16.795 -38.654  1.00 10.25           O  
ANISOU 1072  O   GLU A  63     1461   1315   1119     69    -58    -33       O  
ATOM   1073  CB  GLU A  63      32.686 -18.199 -41.492  1.00  9.34           C  
ANISOU 1073  CB  GLU A  63     1361   1255    934    200   -123    -68       C  
ATOM   1074  CG  GLU A  63      32.854 -18.336 -42.974  1.00  9.84           C  
ANISOU 1074  CG  GLU A  63     1449   1306    983    184    -68   -152       C  
ATOM   1075  CD  GLU A  63      32.750 -19.745 -43.504  1.00 10.81           C  
ANISOU 1075  CD  GLU A  63     2010   1096   1002    352    160      1       C  
ATOM   1076  OE1 GLU A  63      31.929 -20.525 -42.961  1.00 12.42           O  
ANISOU 1076  OE1 GLU A  63     1863   1460   1395   -115    -72    119       O  
ATOM   1077  OE2 GLU A  63      33.482 -20.097 -44.461  1.00 10.97           O  
ANISOU 1077  OE2 GLU A  63     1583   1388   1199     55    -97    -20       O  
ATOM   1078  H   GLU A  63      34.661 -16.370 -40.802  1.00 11.63           H  
ANISOU 1078  H   GLU A  63     1473   1473   1473      0      0      0       H  
ATOM   1079  HA  GLU A  63      31.929 -16.252 -41.460  1.00 11.68           H  
ANISOU 1079  HA  GLU A  63     1479   1479   1479      0      0      0       H  
ATOM   1080  HB2 GLU A  63      33.430 -18.674 -41.044  1.00 11.21           H  
ANISOU 1080  HB2 GLU A  63     1420   1420   1420      0      0      0       H  
ATOM   1081  HB3 GLU A  63      31.843 -18.645 -41.227  1.00 11.21           H  
ANISOU 1081  HB3 GLU A  63     1420   1420   1420      0      0      0       H  
ATOM   1082  HG2 GLU A  63      32.167 -17.782 -43.421  1.00 11.80           H  
ANISOU 1082  HG2 GLU A  63     1494   1494   1494      0      0      0       H  
ATOM   1083  HG3 GLU A  63      33.740 -17.972 -43.225  1.00 11.80           H  
ANISOU 1083  HG3 GLU A  63     1494   1494   1494      0      0      0       H  
ATOM   1084  N   THR A  64      31.094 -16.701 -39.134  1.00 10.50           N  
ANISOU 1084  N   THR A  64     1670   1331    990    137     96     83       N  
ATOM   1085  CA  THR A  64      30.712 -16.565 -37.722  1.00  9.98           C  
ANISOU 1085  CA  THR A  64     1439   1401    952     79     39     80       C  
ATOM   1086  C   THR A  64      31.118 -17.793 -36.918  1.00  9.96           C  
ANISOU 1086  C   THR A  64     1678   1127    981    -21     29      4       C  
ATOM   1087  O   THR A  64      30.850 -18.940 -37.290  1.00 10.67           O  
ANISOU 1087  O   THR A  64     1706   1112   1237     70     41    -19       O  
ATOM   1088  CB  THR A  64      29.203 -16.267 -37.638  1.00 10.87           C  
ANISOU 1088  CB  THR A  64     1383   1672   1074    -17     96    318       C  
ATOM   1089  OG1 THR A  64      28.887 -15.164 -38.500  1.00 12.54           O  
ANISOU 1089  OG1 THR A  64     1683   1805   1276    120     69     90       O  
ATOM   1090  CG2 THR A  64      28.801 -15.866 -36.228  1.00 12.64           C  
ANISOU 1090  CG2 THR A  64     1738   1748   1316    388    192     70       C  
ATOM   1091  H   THR A  64      30.472 -16.758 -39.754  1.00 12.60           H  
ANISOU 1091  H   THR A  64     1596   1596   1596      0      0      0       H  
ATOM   1092  HA  THR A  64      31.202 -15.777 -37.346  1.00 11.98           H  
ANISOU 1092  HA  THR A  64     1517   1517   1517      0      0      0       H  
ATOM   1093  HB  THR A  64      28.684 -17.074 -37.920  1.00 13.04           H  
ANISOU 1093  HB  THR A  64     1652   1652   1652      0      0      0       H  
ATOM   1094  HG1 THR A  64      29.091 -15.360 -39.291  1.00 18.81           H  
ANISOU 1094  HG1 THR A  64     2382   2382   2382      0      0      0       H  
ATOM   1095 HG21 THR A  64      29.011 -16.596 -35.608  1.00 18.96           H  
ANISOU 1095 HG21 THR A  64     2401   2401   2401      0      0      0       H  
ATOM   1096 HG22 THR A  64      29.294 -15.061 -35.964  1.00 18.96           H  
ANISOU 1096 HG22 THR A  64     2401   2401   2401      0      0      0       H  
ATOM   1097 HG23 THR A  64      27.838 -15.682 -36.202  1.00 18.96           H  
ANISOU 1097 HG23 THR A  64     2401   2401   2401      0      0      0       H  
ATOM   1098  N   LEU A  65      31.775 -17.522 -35.796  1.00 10.00           N  
ANISOU 1098  N   LEU A  65     1758   1100    940    145     28     -6       N  
ATOM   1099  CA  LEU A  65      32.345 -18.515 -34.893  1.00  9.64           C  
ANISOU 1099  CA  LEU A  65     1581   1185    898     -3    117    130       C  
ATOM   1100  C   LEU A  65      33.586 -19.181 -35.477  1.00  9.27           C  
ANISOU 1100  C   LEU A  65     1629   1105    787     46     47     84       C  
ATOM   1101  O   LEU A  65      34.151 -20.110 -34.884  1.00 10.49           O  
ANISOU 1101  O   LEU A  65     1963   1091    931     10    106    108       O  
ATOM   1102  CB  LEU A  65      31.334 -19.523 -34.305  1.00 10.03           C  
ANISOU 1102  CB  LEU A  65     1462   1183   1166     81     72    120       C  
ATOM   1103  CG  LEU A  65      30.120 -18.874 -33.621  1.00 12.21           C  
ANISOU 1103  CG  LEU A  65     1812   1563   1264    138    465    172       C  
ATOM   1104  CD1 LEU A  65      29.254 -19.916 -32.900  1.00 14.25           C  
ANISOU 1104  CD1 LEU A  65     1933   1977   1503    127    496    623       C  
ATOM   1105  CD2 LEU A  65      30.523 -17.748 -32.674  1.00 12.05           C  
ANISOU 1105  CD2 LEU A  65     1636   1819   1123    495    120     29       C  
ATOM   1106  H   LEU A  65      31.874 -16.674 -35.579  1.00 12.00           H  
ANISOU 1106  H   LEU A  65     1520   1520   1520      0      0      0       H  
ATOM   1107  HA  LEU A  65      32.676 -17.992 -34.108  1.00 11.57           H  
ANISOU 1107  HA  LEU A  65     1465   1465   1465      0      0      0       H  
ATOM   1108  HB2 LEU A  65      31.011 -20.110 -35.033  1.00 12.04           H  
ANISOU 1108  HB2 LEU A  65     1525   1525   1525      0      0      0       H  
ATOM   1109  HB3 LEU A  65      31.802 -20.094 -33.645  1.00 12.04           H  
ANISOU 1109  HB3 LEU A  65     1525   1525   1525      0      0      0       H  
ATOM   1110  HG  LEU A  65      29.557 -18.468 -34.341  1.00 14.65           H  
ANISOU 1110  HG  LEU A  65     1855   1855   1855      0      0      0       H  
ATOM   1111 HD11 LEU A  65      29.790 -20.372 -32.218  1.00 21.37           H  
ANISOU 1111 HD11 LEU A  65     2707   2707   2707      0      0      0       H  
ATOM   1112 HD12 LEU A  65      28.493 -19.469 -32.473  1.00 21.37           H  
ANISOU 1112 HD12 LEU A  65     2707   2707   2707      0      0      0       H  
ATOM   1113 HD13 LEU A  65      28.925 -20.572 -33.549  1.00 21.37           H  
ANISOU 1113 HD13 LEU A  65     2707   2707   2707      0      0      0       H  
ATOM   1114 HD21 LEU A  65      31.111 -18.103 -31.975  1.00 18.07           H  
ANISOU 1114 HD21 LEU A  65     2289   2289   2289      0      0      0       H  
ATOM   1115 HD22 LEU A  65      30.996 -17.052 -33.176  1.00 18.07           H  
ANISOU 1115 HD22 LEU A  65     2289   2289   2289      0      0      0       H  
ATOM   1116 HD23 LEU A  65      29.720 -17.365 -32.262  1.00 18.07           H  
ANISOU 1116 HD23 LEU A  65     2289   2289   2289      0      0      0       H  
ATOM   1117  N   ASN A  66      34.038 -18.668 -36.617  1.00  8.87           N  
ANISOU 1117  N   ASN A  66     1415   1075    882     84     -1     76       N  
ATOM   1118  CA  ASN A  66      35.395 -18.999 -37.093  1.00  8.62           C  
ANISOU 1118  CA  ASN A  66     1342   1004    928     58    -18     54       C  
ATOM   1119  C   ASN A  66      35.669 -20.482 -37.155  1.00  9.27           C  
ANISOU 1119  C   ASN A  66     1680   1092    748    116     58   -194       C  
ATOM   1120  O   ASN A  66      36.689 -20.982 -36.629  1.00  9.10           O  
ANISOU 1120  O   ASN A  66     1581   1030    847    -43    -44    -32       O  
ATOM   1121  CB  ASN A  66      36.423 -18.245 -36.240  1.00  8.23           C  
ANISOU 1121  CB  ASN A  66     1456    997    675    194   -100     43       C  
ATOM   1122  CG  ASN A  66      36.058 -16.794 -36.069  1.00  8.51           C  
ANISOU 1122  CG  ASN A  66     1449   1013    771     -2     55    -33       C  
ATOM   1123  OD1 ASN A  66      35.578 -16.381 -35.014  1.00  9.84           O  
ANISOU 1123  OD1 ASN A  66     1681   1249    810    123     52    -78       O  
ATOM   1124  ND2 ASN A  66      36.277 -16.002 -37.100  1.00  9.74           N  
ANISOU 1124  ND2 ASN A  66     1924    985    793    263    -21    113       N  
ATOM   1125  H   ASN A  66      33.527 -18.129 -37.089  1.00 10.65           H  
ANISOU 1125  H   ASN A  66     1349   1349   1349      0      0      0       H  
ATOM   1126  HA  ASN A  66      35.472 -18.648 -38.026  1.00 10.34           H  
ANISOU 1126  HA  ASN A  66     1310   1310   1310      0      0      0       H  
ATOM   1127  HB2 ASN A  66      36.485 -18.672 -35.349  1.00  9.88           H  
ANISOU 1127  HB2 ASN A  66     1251   1251   1251      0      0      0       H  
ATOM   1128  HB3 ASN A  66      37.313 -18.308 -36.671  1.00  9.88           H  
ANISOU 1128  HB3 ASN A  66     1251   1251   1251      0      0      0       H  
ATOM   1129 HD21 ASN A  66      36.622 -16.329 -37.841  1.00 11.69           H  
ANISOU 1129 HD21 ASN A  66     1481   1481   1481      0      0      0       H  
ATOM   1130 HD22 ASN A  66      36.080 -15.146 -37.048  1.00 11.69           H  
ANISOU 1130 HD22 ASN A  66     1481   1481   1481      0      0      0       H  
ATOM   1131  N   PRO A  67      34.842 -21.240 -37.847  1.00  9.15           N  
ANISOU 1131  N   PRO A  67     1550   1055    872    152    -48    -62       N  
ATOM   1132  CA  PRO A  67      35.107 -22.663 -38.038  1.00  9.45           C  
ANISOU 1132  CA  PRO A  67     1692    947    952    -12     65      8       C  
ATOM   1133  C   PRO A  67      36.395 -22.851 -38.840  1.00  8.92           C  
ANISOU 1133  C   PRO A  67     1738    975    677    201     15     85       C  
ATOM   1134  O   PRO A  67      36.832 -21.970 -39.560  1.00  9.79           O  
ANISOU 1134  O   PRO A  67     1934   1051    735    -25     29    155       O  
ATOM   1135  CB  PRO A  67      33.889 -23.160 -38.823  1.00 10.42           C  
ANISOU 1135  CB  PRO A  67     1739   1083   1135     -4     54   -133       C  
ATOM   1136  CG  PRO A  67      33.438 -21.947 -39.584  1.00  9.38           C  
ANISOU 1136  CG  PRO A  67     1351   1150   1064   -143     26    -66       C  
ATOM   1137  CD  PRO A  67      33.620 -20.818 -38.579  1.00 10.13           C  
ANISOU 1137  CD  PRO A  67     1647   1205    996    157    -57    -86       C  
ATOM   1138  HA  PRO A  67      35.171 -23.130 -37.157  1.00 11.34           H  
ANISOU 1138  HA  PRO A  67     1436   1436   1436      0      0      0       H  
ATOM   1139  HB2 PRO A  67      34.138 -23.894 -39.439  1.00 12.50           H  
ANISOU 1139  HB2 PRO A  67     1583   1583   1583      0      0      0       H  
ATOM   1140  HB3 PRO A  67      33.179 -23.480 -38.211  1.00 12.50           H  
ANISOU 1140  HB3 PRO A  67     1583   1583   1583      0      0      0       H  
ATOM   1141  HG2 PRO A  67      33.997 -21.802 -40.388  1.00 11.26           H  
ANISOU 1141  HG2 PRO A  67     1426   1426   1426      0      0      0       H  
ATOM   1142  HG3 PRO A  67      32.491 -22.030 -39.860  1.00 11.26           H  
ANISOU 1142  HG3 PRO A  67     1426   1426   1426      0      0      0       H  
ATOM   1143  HD2 PRO A  67      33.755 -19.949 -39.034  1.00 12.15           H  
ANISOU 1143  HD2 PRO A  67     1539   1539   1539      0      0      0       H  
ATOM   1144  HD3 PRO A  67      32.842 -20.749 -37.971  1.00 12.15           H  
ANISOU 1144  HD3 PRO A  67     1539   1539   1539      0      0      0       H  
ATOM   1145  N   ILE A  68      36.916 -24.064 -38.752  1.00  9.25           N  
ANISOU 1145  N   ILE A  68     1738    947    829     31    -13     51       N  
ATOM   1146  CA  ILE A  68      38.015 -24.472 -39.598  1.00  8.88           C  
ANISOU 1146  CA  ILE A  68     1882    692    801    117    -17    -53       C  
ATOM   1147  C   ILE A  68      37.456 -24.960 -40.919  1.00  9.80           C  
ANISOU 1147  C   ILE A  68     2101    930    694    119    -24    163       C  
ATOM   1148  O   ILE A  68      36.550 -25.779 -40.973  1.00 10.57           O  
ANISOU 1148  O   ILE A  68     2039   1108    866   -165   -108    116       O  
ATOM   1149  CB  ILE A  68      38.820 -25.605 -38.916  1.00  8.43           C  
ANISOU 1149  CB  ILE A  68     1760    705    740    -29     35     62       C  
ATOM   1150  CG1 ILE A  68      39.462 -25.059 -37.624  1.00 10.79           C  
ANISOU 1150  CG1 ILE A  68     1993   1264    842    -39   -190    131       C  
ATOM   1151  CG2 ILE A  68      39.835 -26.187 -39.888  1.00 11.45           C  
ANISOU 1151  CG2 ILE A  68     2045   1221   1087    407     66     32       C  
ATOM   1152  CD1 ILE A  68      39.945 -26.157 -36.684  1.00 13.16           C  
ANISOU 1152  CD1 ILE A  68     2989   1076    934    -45   -521     92       C  
ATOM   1153  H   ILE A  68      36.586 -24.634 -38.168  1.00 11.10           H  
ANISOU 1153  H   ILE A  68     1406   1406   1406      0      0      0       H  
ATOM   1154  HA  ILE A  68      38.616 -23.689 -39.761  1.00 10.66           H  
ANISOU 1154  HA  ILE A  68     1350   1350   1350      0      0      0       H  
ATOM   1155  HB  ILE A  68      38.181 -26.331 -38.662  1.00 10.12           H  
ANISOU 1155  HB  ILE A  68     1282   1282   1282      0      0      0       H  
ATOM   1156 HG12 ILE A  68      40.230 -24.482 -37.866  1.00 12.95           H  
ANISOU 1156 HG12 ILE A  68     1640   1640   1640      0      0      0       H  
ATOM   1157 HG13 ILE A  68      38.800 -24.497 -37.149  1.00 12.95           H  
ANISOU 1157 HG13 ILE A  68     1640   1640   1640      0      0      0       H  
ATOM   1158 HG21 ILE A  68      39.370 -26.521 -40.684  1.00 17.18           H  
ANISOU 1158 HG21 ILE A  68     2176   2176   2176      0      0      0       H  
ATOM   1159 HG22 ILE A  68      40.472 -25.491 -40.151  1.00 17.18           H  
ANISOU 1159 HG22 ILE A  68     2176   2176   2176      0      0      0       H  
ATOM   1160 HG23 ILE A  68      40.315 -26.924 -39.457  1.00 17.18           H  
ANISOU 1160 HG23 ILE A  68     2176   2176   2176      0      0      0       H  
ATOM   1161 HD11 ILE A  68      39.188 -26.725 -36.430  1.00 19.73           H  
ANISOU 1161 HD11 ILE A  68     2499   2499   2499      0      0      0       H  
ATOM   1162 HD12 ILE A  68      40.624 -26.700 -37.137  1.00 19.73           H  
ANISOU 1162 HD12 ILE A  68     2499   2499   2499      0      0      0       H  
ATOM   1163 HD13 ILE A  68      40.334 -25.752 -35.881  1.00 19.73           H  
ANISOU 1163 HD13 ILE A  68     2499   2499   2499      0      0      0       H  
ATOM   1164  N   ILE A  69      37.954 -24.370 -42.016  1.00  8.26           N  
ANISOU 1164  N   ILE A  69     1534    848    755     14     20    -54       N  
ATOM   1165  CA  ILE A  69      37.605 -24.753 -43.372  1.00  8.93           C  
ANISOU 1165  CA  ILE A  69     1685   1069    639     64   -121     99       C  
ATOM   1166  C   ILE A  69      38.873 -24.958 -44.163  1.00  9.34           C  
ANISOU 1166  C   ILE A  69     1968   1029    551    352   -146    119       C  
ATOM   1167  O   ILE A  69      39.968 -24.623 -43.731  1.00  9.41           O  
ANISOU 1167  O   ILE A  69     1531   1262    784     92   -157   -118       O  
ATOM   1168  CB  ILE A  69      36.739 -23.671 -44.035  1.00  9.44           C  
ANISOU 1168  CB  ILE A  69     1843    958    785    156   -170    -72       C  
ATOM   1169  CG1 ILE A  69      37.508 -22.417 -44.435  1.00 10.08           C  
ANISOU 1169  CG1 ILE A  69     2059    822    949    396     20     27       C  
ATOM   1170  CG2 ILE A  69      35.545 -23.353 -43.140  1.00 10.40           C  
ANISOU 1170  CG2 ILE A  69     1805   1092   1054    157   -177   -161       C  
ATOM   1171  CD1 ILE A  69      36.727 -21.368 -45.221  1.00 11.79           C  
ANISOU 1171  CD1 ILE A  69     2115   1299   1066    549    143    347       C  
ATOM   1172  H   ILE A  69      38.526 -23.710 -41.906  1.00  9.91           H  
ANISOU 1172  H   ILE A  69     1255   1255   1255      0      0      0       H  
ATOM   1173  HA  ILE A  69      37.093 -25.612 -43.348  1.00 10.71           H  
ANISOU 1173  HA  ILE A  69     1356   1356   1356      0      0      0       H  
ATOM   1174  HB  ILE A  69      36.373 -24.068 -44.877  1.00 11.33           H  
ANISOU 1174  HB  ILE A  69     1435   1435   1435      0      0      0       H  
ATOM   1175 HG12 ILE A  69      37.855 -21.991 -43.611  1.00 12.10           H  
ANISOU 1175 HG12 ILE A  69     1532   1532   1532      0      0      0       H  
ATOM   1176 HG13 ILE A  69      38.289 -22.692 -44.977  1.00 12.10           H  
ANISOU 1176 HG13 ILE A  69     1532   1532   1532      0      0      0       H  
ATOM   1177 HG21 ILE A  69      35.073 -24.182 -42.918  1.00 15.60           H  
ANISOU 1177 HG21 ILE A  69     1976   1976   1976      0      0      0       H  
ATOM   1178 HG22 ILE A  69      35.859 -22.925 -42.316  1.00 15.60           H  
ANISOU 1178 HG22 ILE A  69     1976   1976   1976      0      0      0       H  
ATOM   1179 HG23 ILE A  69      34.936 -22.746 -43.611  1.00 15.60           H  
ANISOU 1179 HG23 ILE A  69     1976   1976   1976      0      0      0       H  
ATOM   1180 HD11 ILE A  69      35.964 -21.061 -44.689  1.00 17.69           H  
ANISOU 1180 HD11 ILE A  69     2240   2240   2240      0      0      0       H  
ATOM   1181 HD12 ILE A  69      37.312 -20.608 -45.422  1.00 17.69           H  
ANISOU 1181 HD12 ILE A  69     2240   2240   2240      0      0      0       H  
ATOM   1182 HD13 ILE A  69      36.404 -21.762 -46.059  1.00 17.69           H  
ANISOU 1182 HD13 ILE A  69     2240   2240   2240      0      0      0       H  
ATOM   1183  N   GLN A  70      38.710 -25.465 -45.412  1.00  9.11           N  
ANISOU 1183  N   GLN A  70     1616   1164    681    -34   -129    -87       N  
ATOM   1184  CA  GLN A  70      39.894 -25.554 -46.273  1.00  8.32           C  
ANISOU 1184  CA  GLN A  70     1645    890    627     71   -131     66       C  
ATOM   1185  C   GLN A  70      40.129 -24.236 -46.981  1.00  7.61           C  
ANISOU 1185  C   GLN A  70     1319    919    654     90   -303     48       C  
ATOM   1186  O   GLN A  70      39.225 -23.616 -47.548  1.00  9.27           O  
ANISOU 1186  O   GLN A  70     1799    839    886    127   -275      2       O  
ATOM   1187  CB  GLN A  70      39.748 -26.687 -47.272  1.00  8.48           C  
ANISOU 1187  CB  GLN A  70     1526    861    835    124    -89    -10       C  
ATOM   1188  CG  GLN A  70      41.040 -27.062 -47.976  1.00  8.95           C  
ANISOU 1188  CG  GLN A  70     1478    896   1028     85   -126    -95       C  
ATOM   1189  CD  GLN A  70      41.027 -28.475 -48.545  1.00  9.45           C  
ANISOU 1189  CD  GLN A  70     1796   1015    781    263    -92   -149       C  
ATOM   1190  OE1 GLN A  70      40.159 -29.298 -48.322  1.00 10.50           O  
ANISOU 1190  OE1 GLN A  70     1638   1030   1323    -70    -37    -23       O  
ATOM   1191  NE2 GLN A  70      42.067 -28.712 -49.346  1.00  9.11           N  
ANISOU 1191  NE2 GLN A  70     1673    903    884     36    -98   -155       N  
ATOM   1192  H   GLN A  70      37.920 -25.732 -45.695  1.00 10.93           H  
ANISOU 1192  H   GLN A  70     1384   1384   1384      0      0      0       H  
ATOM   1193  HA  GLN A  70      40.688 -25.746 -45.696  1.00  9.99           H  
ANISOU 1193  HA  GLN A  70     1265   1265   1265      0      0      0       H  
ATOM   1194  HB2 GLN A  70      39.399 -27.484 -46.800  1.00 10.18           H  
ANISOU 1194  HB2 GLN A  70     1289   1289   1289      0      0      0       H  
ATOM   1195  HB3 GLN A  70      39.079 -26.425 -47.953  1.00 10.18           H  
ANISOU 1195  HB3 GLN A  70     1289   1289   1289      0      0      0       H  
ATOM   1196  HG2 GLN A  70      41.202 -26.421 -48.713  1.00 10.74           H  
ANISOU 1196  HG2 GLN A  70     1360   1360   1360      0      0      0       H  
ATOM   1197  HG3 GLN A  70      41.790 -26.981 -47.335  1.00 10.74           H  
ANISOU 1197  HG3 GLN A  70     1360   1360   1360      0      0      0       H  
ATOM   1198 HE21 GLN A  70      42.672 -28.086 -49.478  1.00 10.93           H  
ANISOU 1198 HE21 GLN A  70     1384   1384   1384      0      0      0       H  
ATOM   1199 HE22 GLN A  70      42.148 -29.493 -49.743  1.00 10.93           H  
ANISOU 1199 HE22 GLN A  70     1384   1384   1384      0      0      0       H  
ATOM   1200  N   ASP A  71      41.363 -23.767 -46.912  1.00  7.82           N  
ANISOU 1200  N   ASP A  71     1272    862    835    135   -226     69       N  
ATOM   1201  CA  ASP A  71      41.766 -22.585 -47.674  1.00  8.38           C  
ANISOU 1201  CA  ASP A  71     1609    898    678      6    -24     14       C  
ATOM   1202  C   ASP A  71      41.628 -22.868 -49.160  1.00  7.90           C  
ANISOU 1202  C   ASP A  71     1660    545    797    184     62    -37       C  
ATOM   1203  O   ASP A  71      41.662 -24.023 -49.586  1.00  8.84           O  
ANISOU 1203  O   ASP A  71     1580    992    786    196    -66     43       O  
ATOM   1204  CB  ASP A  71      43.223 -22.225 -47.316  1.00 11.05           C  
ANISOU 1204  CB  ASP A  71     1707   1439   1052   -253   -105    381       C  
ATOM   1205  CG  ASP A  71      43.630 -20.811 -47.728  1.00 13.25           C  
ANISOU 1205  CG  ASP A  71     2549   1582    904   -793   -566    457       C  
ATOM   1206  OD1 ASP A  71      42.715 -19.958 -47.923  1.00 13.20           O  
ANISOU 1206  OD1 ASP A  71     2618    995   1403   -252   -276    112       O  
ATOM   1207  OD2 ASP A  71      44.873 -20.590 -47.836  1.00 13.02           O  
ANISOU 1207  OD2 ASP A  71     1850   1522   1575   -783   -267    118       O  
ATOM   1208  H   ASP A  71      41.951 -24.173 -46.399  1.00  9.38           H  
ANISOU 1208  H   ASP A  71     1188   1188   1188      0      0      0       H  
ATOM   1209  HA  ASP A  71      41.171 -21.820 -47.430  1.00 10.06           H  
ANISOU 1209  HA  ASP A  71     1274   1274   1274      0      0      0       H  
ATOM   1210  HB2 ASP A  71      43.344 -22.319 -46.338  1.00 13.26           H  
ANISOU 1210  HB2 ASP A  71     1679   1679   1679      0      0      0       H  
ATOM   1211  HB3 ASP A  71      43.829 -22.872 -47.757  1.00 13.26           H  
ANISOU 1211  HB3 ASP A  71     1679   1679   1679      0      0      0       H  
ATOM   1212  N   THR A  72      41.522 -21.809 -49.938  1.00  8.95           N  
ANISOU 1212  N   THR A  72     1724    962    714    111   -188    167       N  
ATOM   1213  CA  THR A  72      41.350 -21.886 -51.379  1.00  8.83           C  
ANISOU 1213  CA  THR A  72     1600   1082    672    157   -109     29       C  
ATOM   1214  C   THR A  72      42.262 -20.846 -52.047  1.00  9.52           C  
ANISOU 1214  C   THR A  72     1794   1036    787    134   -181    190       C  
ATOM   1215  O   THR A  72      42.623 -19.843 -51.444  1.00 12.17           O  
ANISOU 1215  O   THR A  72     2603   1178    843   -275   -154    211       O  
ATOM   1216  CB  THR A  72      39.890 -21.609 -51.779  1.00  9.33           C  
ANISOU 1216  CB  THR A  72     1783    924    839     99   -247    105       C  
ATOM   1217  OG1 THR A  72      39.456 -20.414 -51.160  1.00  9.95           O  
ANISOU 1217  OG1 THR A  72     1914    913    953    110    -88     41       O  
ATOM   1218  CG2 THR A  72      38.995 -22.792 -51.386  1.00 10.94           C  
ANISOU 1218  CG2 THR A  72     1793   1235   1128    -89     42     12       C  
ATOM   1219  H   THR A  72      41.558 -21.012 -49.566  1.00 10.74           H  
ANISOU 1219  H   THR A  72     1360   1360   1360      0      0      0       H  
ATOM   1220  HA  THR A  72      41.609 -22.800 -51.693  1.00 10.59           H  
ANISOU 1220  HA  THR A  72     1341   1341   1341      0      0      0       H  
ATOM   1221  HB  THR A  72      39.846 -21.491 -52.771  1.00 11.20           H  
ANISOU 1221  HB  THR A  72     1418   1418   1418      0      0      0       H  
ATOM   1222  HG1 THR A  72      38.786 -20.575 -50.680  1.00 14.93           H  
ANISOU 1222  HG1 THR A  72     1891   1891   1891      0      0      0       H  
ATOM   1223 HG21 THR A  72      39.305 -23.602 -51.842  1.00 16.41           H  
ANISOU 1223 HG21 THR A  72     2078   2078   2078      0      0      0       H  
ATOM   1224 HG22 THR A  72      39.040 -22.927 -50.416  1.00 16.41           H  
ANISOU 1224 HG22 THR A  72     2078   2078   2078      0      0      0       H  
ATOM   1225 HG23 THR A  72      38.070 -22.603 -51.647  1.00 16.41           H  
ANISOU 1225 HG23 THR A  72     2078   2078   2078      0      0      0       H  
ATOM   1226  N   LYS A  73      42.614 -21.151 -53.307  1.00 10.85           N  
ANISOU 1226  N   LYS A  73     1838   1507    777    -55   -100    123       N  
ATOM   1227  CA  LYS A  73      43.366 -20.272 -54.174  1.00 11.65           C  
ANISOU 1227  CA  LYS A  73     1952   1506    969    111     48    168       C  
ATOM   1228  C   LYS A  73      42.727 -20.369 -55.549  1.00 11.17           C  
ANISOU 1228  C   LYS A  73     2253   1162    830    486    138    206       C  
ATOM   1229  O   LYS A  73      42.490 -21.474 -56.040  1.00 11.76           O  
ANISOU 1229  O   LYS A  73     2411   1105    952    283   -109    115       O  
ATOM   1230  CB  LYS A  73      44.841 -20.724 -54.320  1.00 14.36           C  
ANISOU 1230  CB  LYS A  73     1825   2337   1295      1    165    282       C  
ATOM   1231  CG  LYS A  73      45.651 -20.641 -53.040  1.00 17.90           C  
ANISOU 1231  CG  LYS A  73     1670   3300   1832   -762   -180    388       C  
ATOM   1232  CD  LYS A  73      46.064 -19.250 -52.644  1.00 22.19           C  
ANISOU 1232  CD  LYS A  73     2534   3547   2352   -954   -220    -12       C  
ATOM   1233  CE  LYS A  73      47.050 -19.254 -51.454  1.00 23.36           C  
ANISOU 1233  CE  LYS A  73     3979   3026   1870  -1113   -527    111       C  
ATOM   1234  NZ  LYS A  73      47.238 -17.857 -51.000  1.00 26.74           N  
ANISOU 1234  NZ  LYS A  73     4430   2895   2832  -1042   -903    117       N  
ATOM   1235  H   LYS A  73      42.372 -21.935 -53.624  1.00 13.02           H  
ANISOU 1235  H   LYS A  73     1649   1649   1649      0      0      0       H  
ATOM   1236  HA  LYS A  73      43.323 -19.332 -53.837  1.00 13.98           H  
ANISOU 1236  HA  LYS A  73     1771   1771   1771      0      0      0       H  
ATOM   1237  HB2 LYS A  73      44.855 -21.659 -54.644  1.00 17.23           H  
ANISOU 1237  HB2 LYS A  73     2182   2182   2182      0      0      0       H  
ATOM   1238  HB3 LYS A  73      45.277 -20.162 -55.008  1.00 17.23           H  
ANISOU 1238  HB3 LYS A  73     2182   2182   2182      0      0      0       H  
ATOM   1239  HG2 LYS A  73      45.119 -21.034 -52.304  1.00 21.48           H  
ANISOU 1239  HG2 LYS A  73     2720   2720   2720      0      0      0       H  
ATOM   1240  HG3 LYS A  73      46.466 -21.193 -53.147  1.00 21.48           H  
ANISOU 1240  HG3 LYS A  73     2720   2720   2720      0      0      0       H  
ATOM   1241  HD2 LYS A  73      46.490 -18.804 -53.418  1.00 26.63           H  
ANISOU 1241  HD2 LYS A  73     3373   3373   3373      0      0      0       H  
ATOM   1242  HD3 LYS A  73      45.258 -18.730 -52.398  1.00 26.63           H  
ANISOU 1242  HD3 LYS A  73     3373   3373   3373      0      0      0       H  
ATOM   1243  HE2 LYS A  73      46.687 -19.805 -50.715  1.00 28.03           H  
ANISOU 1243  HE2 LYS A  73     3550   3550   3550      0      0      0       H  
ATOM   1244  HE3 LYS A  73      47.918 -19.639 -51.734  1.00 28.03           H  
ANISOU 1244  HE3 LYS A  73     3550   3550   3550      0      0      0       H  
ATOM   1245  HZ1 LYS A  73      46.429 -17.492 -50.797  1.00 40.10           H  
ANISOU 1245  HZ1 LYS A  73     5079   5079   5079      0      0      0       H  
ATOM   1246  HZ2 LYS A  73      47.768 -17.847 -50.261  1.00 40.10           H  
ANISOU 1246  HZ2 LYS A  73     5079   5079   5079      0      0      0       H  
ATOM   1247  HZ3 LYS A  73      47.631 -17.373 -51.662  1.00 40.10           H  
ANISOU 1247  HZ3 LYS A  73     5079   5079   5079      0      0      0       H  
ATOM   1248  N   LYS A  74      42.451 -19.207 -56.143  1.00 11.64           N  
ANISOU 1248  N   LYS A  74     2417   1129    877    489    232    187       N  
ATOM   1249  CA  LYS A  74      41.838 -19.206 -57.474  1.00 13.05           C  
ANISOU 1249  CA  LYS A  74     2555   1512    892    465    100    430       C  
ATOM   1250  C   LYS A  74      40.613 -20.108 -57.542  1.00 12.59           C  
ANISOU 1250  C   LYS A  74     2704   1120    960    551    -15    263       C  
ATOM   1251  O   LYS A  74      40.384 -20.830 -58.510  1.00 14.54           O  
ANISOU 1251  O   LYS A  74     3468   1156    899    566   -322     67       O  
ATOM   1252  CB  LYS A  74      42.835 -19.566 -58.566  1.00 16.59           C  
ANISOU 1252  CB  LYS A  74     3327   1929   1048    325    592    293       C  
ATOM   1253  CG  LYS A  74      44.067 -18.675 -58.559  1.00 22.84           C  
ANISOU 1253  CG  LYS A  74     3945   2592   2140   -278   1524    360       C  
ATOM   1254  CD  LYS A  74      45.056 -19.041 -59.660  1.00 34.60           C  
ANISOU 1254  CD  LYS A  74     4251   5255   3640    909   2539   1082       C  
ATOM   1255  CE  LYS A  74      46.201 -18.038 -59.634  1.00 43.17           C  
ANISOU 1255  CE  LYS A  74     3705   6612   6087    657   3434   -629       C  
ATOM   1256  NZ  LYS A  74      45.849 -16.702 -59.069  1.00 59.09           N  
ANISOU 1256  NZ  LYS A  74     2470   8251  11732    320   1830  -4310       N  
ATOM   1257  H   LYS A  74      42.635 -18.447 -55.739  1.00 13.97           H  
ANISOU 1257  H   LYS A  74     1769   1769   1769      0      0      0       H  
ATOM   1258  HA  LYS A  74      41.527 -18.273 -57.655  1.00 15.66           H  
ANISOU 1258  HA  LYS A  74     1983   1983   1983      0      0      0       H  
ATOM   1259  HB2 LYS A  74      43.117 -20.507 -58.448  1.00 19.91           H  
ANISOU 1259  HB2 LYS A  74     2522   2522   2522      0      0      0       H  
ATOM   1260  HB3 LYS A  74      42.389 -19.492 -59.447  1.00 19.91           H  
ANISOU 1260  HB3 LYS A  74     2522   2522   2522      0      0      0       H  
ATOM   1261  HG2 LYS A  74      43.787 -17.733 -58.675  1.00 27.40           H  
ANISOU 1261  HG2 LYS A  74     3470   3470   3470      0      0      0       H  
ATOM   1262  HG3 LYS A  74      44.518 -18.751 -57.680  1.00 27.40           H  
ANISOU 1262  HG3 LYS A  74     3470   3470   3470      0      0      0       H  
ATOM   1263  HD2 LYS A  74      45.405 -19.956 -59.512  1.00 41.52           H  
ANISOU 1263  HD2 LYS A  74     5259   5259   5259      0      0      0       H  
ATOM   1264  HD3 LYS A  74      44.606 -19.018 -60.541  1.00 41.52           H  
ANISOU 1264  HD3 LYS A  74     5259   5259   5259      0      0      0       H  
ATOM   1265  HE2 LYS A  74      46.943 -18.420 -59.102  1.00 51.81           H  
ANISOU 1265  HE2 LYS A  74     6562   6562   6562      0      0      0       H  
ATOM   1266  HE3 LYS A  74      46.530 -17.912 -60.559  1.00 51.81           H  
ANISOU 1266  HE3 LYS A  74     6562   6562   6562      0      0      0       H  
ATOM   1267  HZ1 LYS A  74      45.539 -16.804 -58.219  1.00 88.64           H  
ANISOU 1267  HZ1 LYS A  74    11226  11226  11226      0      0      0       H  
ATOM   1268  HZ2 LYS A  74      46.589 -16.172 -59.060  1.00 88.64           H  
ANISOU 1268  HZ2 LYS A  74    11226  11226  11226      0      0      0       H  
ATOM   1269  HZ3 LYS A  74      45.205 -16.315 -59.582  1.00 88.64           H  
ANISOU 1269  HZ3 LYS A  74    11226  11226  11226      0      0      0       H  
ATOM   1270  N   GLY A  75      39.786 -20.046 -56.522  1.00 11.98           N  
ANISOU 1270  N   GLY A  75     2230   1363    956    356   -175     78       N  
ATOM   1271  CA  GLY A  75      38.557 -20.799 -56.478  1.00 12.65           C  
ANISOU 1271  CA  GLY A  75     2169   1265   1372    467   -402     84       C  
ATOM   1272  C   GLY A  75      38.676 -22.270 -56.208  1.00 12.56           C  
ANISOU 1272  C   GLY A  75     2410   1346   1016    387   -483    237       C  
ATOM   1273  O   GLY A  75      37.642 -22.945 -56.249  1.00 15.88           O  
ANISOU 1273  O   GLY A  75     2375   1701   1957    301   -260    -81       O  
ATOM   1274  H   GLY A  75      39.990 -19.526 -55.842  1.00 14.37           H  
ANISOU 1274  H   GLY A  75     1820   1820   1820      0      0      0       H  
ATOM   1275  HA2 GLY A  75      37.979 -20.404 -55.778  1.00 15.18           H  
ANISOU 1275  HA2 GLY A  75     1923   1923   1923      0      0      0       H  
ATOM   1276  HA3 GLY A  75      38.093 -20.682 -57.344  1.00 15.18           H  
ANISOU 1276  HA3 GLY A  75     1923   1923   1923      0      0      0       H  
ATOM   1277  N   LYS A  76      39.886 -22.759 -55.972  1.00 11.18           N  
ANISOU 1277  N   LYS A  76     2425   1087    736    518   -379     88       N  
ATOM   1278  CA ALYS A  76      40.164 -24.176 -55.820  0.77 11.10           C  
ANISOU 1278  CA ALYS A  76     2394    958    863    220   -320     66       C  
ATOM   1279  CA BLYS A  76      40.090 -24.192 -55.797  0.23 11.42           C  
ANISOU 1279  CA BLYS A  76     2552   1028    758    332   -216     40       C  
ATOM   1280  C   LYS A  76      40.664 -24.512 -54.423  1.00 10.49           C  
ANISOU 1280  C   LYS A  76     2356    781    851    255   -297     72       C  
ATOM   1281  O   LYS A  76      41.435 -23.751 -53.829  1.00 11.57           O  
ANISOU 1281  O   LYS A  76     2524   1103    771     77   -252     36       O  
ATOM   1282  CB ALYS A  76      41.227 -24.676 -56.811  0.77 14.08           C  
ANISOU 1282  CB ALYS A  76     3208   1234    909    886    -66    269       C  
ATOM   1283  CB BLYS A  76      40.990 -24.734 -56.911  0.23 14.41           C  
ANISOU 1283  CB BLYS A  76     2951   1559    964    722   -204   -276       C  
ATOM   1284  CG ALYS A  76      40.848 -24.479 -58.279  0.77 18.66           C  
ANISOU 1284  CG ALYS A  76     3333   2870    887   1748   -335   -104       C  
ATOM   1285  CG BLYS A  76      41.333 -26.207 -56.806  0.23 16.84           C  
ANISOU 1285  CG BLYS A  76     3555   1377   1466    463    -16   -552       C  
ATOM   1286  CD ALYS A  76      39.537 -25.179 -58.507  0.77 25.08           C  
ANISOU 1286  CD ALYS A  76     3510   5062    958   1040   -399    233       C  
ATOM   1287  CD BLYS A  76      41.048 -26.932 -58.117  0.23 19.95           C  
ANISOU 1287  CD BLYS A  76     4059   2006   1517     12    358   -852       C  
ATOM   1288  CE ALYS A  76      39.606 -26.405 -59.381  0.77 34.95           C  
ANISOU 1288  CE ALYS A  76     4208   5376   3694     15   -815  -1087       C  
ATOM   1289  CE BLYS A  76      42.133 -27.979 -58.347  0.23 17.67           C  
ANISOU 1289  CE BLYS A  76     4122   1902    690     50    207   -695       C  
ATOM   1290  NZ ALYS A  76      38.422 -26.458 -60.291  0.77 33.50           N  
ANISOU 1290  NZ ALYS A  76     5664   4965   2101   2076  -1257   -936       N  
ATOM   1291  NZ BLYS A  76      43.482 -27.367 -58.229  0.23 15.34           N  
ANISOU 1291  NZ BLYS A  76     4176    625   1028    122    842   -310       N  
ATOM   1292  H   LYS A  76      40.574 -22.213 -55.921  1.00 13.42           H  
ANISOU 1292  H   LYS A  76     1700   1700   1700      0      0      0       H  
ATOM   1293  HA ALYS A  76      39.317 -24.683 -55.982  0.77 13.31           H  
ANISOU 1293  HA ALYS A  76     1686   1686   1686      0      0      0       H  
ATOM   1294  HA BLYS A  76      39.201 -24.642 -55.872  0.23 13.70           H  
ANISOU 1294  HA BLYS A  76     1735   1735   1735      0      0      0       H  
ATOM   1295  HB2ALYS A  76      42.076 -24.199 -56.635  0.77 16.90           H  
ANISOU 1295  HB2ALYS A  76     2140   2140   2140      0      0      0       H  
ATOM   1296  HB2BLYS A  76      40.542 -24.577 -57.779  0.23 17.29           H  
ANISOU 1296  HB2BLYS A  76     2190   2190   2190      0      0      0       H  
ATOM   1297  HB3ALYS A  76      41.385 -25.640 -56.650  0.77 16.90           H  
ANISOU 1297  HB3ALYS A  76     2140   2140   2140      0      0      0       H  
ATOM   1298  HB3BLYS A  76      41.833 -24.215 -56.913  0.23 17.29           H  
ANISOU 1298  HB3BLYS A  76     2190   2190   2190      0      0      0       H  
ATOM   1299  HG2ALYS A  76      40.761 -23.514 -58.482  0.77 22.39           H  
ANISOU 1299  HG2ALYS A  76     2836   2836   2836      0      0      0       H  
ATOM   1300  HG2BLYS A  76      42.291 -26.307 -56.577  0.23 20.21           H  
ANISOU 1300  HG2BLYS A  76     2560   2560   2560      0      0      0       H  
ATOM   1301  HG3ALYS A  76      41.547 -24.862 -58.866  0.77 22.39           H  
ANISOU 1301  HG3ALYS A  76     2836   2836   2836      0      0      0       H  
ATOM   1302  HG3BLYS A  76      40.800 -26.618 -56.080  0.23 20.21           H  
ANISOU 1302  HG3BLYS A  76     2560   2560   2560      0      0      0       H  
ATOM   1303  HD2ALYS A  76      39.164 -25.441 -57.629  0.77 30.10           H  
ANISOU 1303  HD2ALYS A  76     3812   3812   3812      0      0      0       H  
ATOM   1304  HD2BLYS A  76      40.161 -27.370 -58.075  0.23 23.94           H  
ANISOU 1304  HD2BLYS A  76     3032   3032   3032      0      0      0       H  
ATOM   1305  HD3ALYS A  76      38.906 -24.536 -58.919  0.77 30.10           H  
ANISOU 1305  HD3ALYS A  76     3812   3812   3812      0      0      0       H  
ATOM   1306  HD3BLYS A  76      41.040 -26.285 -58.866  0.23 23.94           H  
ANISOU 1306  HD3BLYS A  76     3032   3032   3032      0      0      0       H  
ATOM   1307  HE2ALYS A  76      40.438 -26.385 -59.917  0.77 41.93           H  
ANISOU 1307  HE2ALYS A  76     5310   5310   5310      0      0      0       H  
ATOM   1308  HE2BLYS A  76      42.039 -28.705 -57.680  0.23 21.20           H  
ANISOU 1308  HE2BLYS A  76     2685   2685   2685      0      0      0       H  
ATOM   1309  HE3ALYS A  76      39.625 -27.217 -58.813  0.77 41.93           H  
ANISOU 1309  HE3ALYS A  76     5310   5310   5310      0      0      0       H  
ATOM   1310  HE3BLYS A  76      42.026 -28.374 -59.248  0.23 21.20           H  
ANISOU 1310  HE3BLYS A  76     2685   2685   2685      0      0      0       H  
ATOM   1311  HZ1ALYS A  76      37.677 -26.206 -59.834  0.77 50.26           H  
ANISOU 1311  HZ1ALYS A  76     6366   6366   6366      0      0      0       H  
ATOM   1312  HZ1BLYS A  76      43.556 -26.680 -58.821  0.23 23.01           H  
ANISOU 1312  HZ1BLYS A  76     2914   2914   2914      0      0      0       H  
ATOM   1313  HZ2ALYS A  76      38.554 -25.892 -60.992  0.77 50.26           H  
ANISOU 1313  HZ2ALYS A  76     6366   6366   6366      0      0      0       H  
ATOM   1314  HZ2BLYS A  76      43.600 -27.053 -57.383  0.23 23.01           H  
ANISOU 1314  HZ2BLYS A  76     2914   2914   2914      0      0      0       H  
ATOM   1315  HZ3ALYS A  76      38.316 -27.306 -60.603  0.77 50.26           H  
ANISOU 1315  HZ3ALYS A  76     6366   6366   6366      0      0      0       H  
ATOM   1316  HZ3BLYS A  76      44.116 -27.994 -58.411  0.23 23.01           H  
ANISOU 1316  HZ3BLYS A  76     2914   2914   2914      0      0      0       H  
ATOM   1317  N   LEU A  77      40.283 -25.687 -53.935  1.00  9.47           N  
ANISOU 1317  N   LEU A  77     1893    842    864    116   -386     10       N  
ATOM   1318  CA  LEU A  77      40.786 -26.239 -52.699  1.00  8.67           C  
ANISOU 1318  CA  LEU A  77     1719    886    690    245   -126     50       C  
ATOM   1319  C   LEU A  77      42.320 -26.251 -52.724  1.00  9.48           C  
ANISOU 1319  C   LEU A  77     1660   1271    672    141   -108     53       C  
ATOM   1320  O   LEU A  77      42.922 -26.699 -53.651  1.00 10.02           O  
ANISOU 1320  O   LEU A  77     1710   1170    928     39   -173   -200       O  
ATOM   1321  CB  LEU A  77      40.285 -27.653 -52.462  1.00  9.59           C  
ANISOU 1321  CB  LEU A  77     1680    836   1127    196   -449     97       C  
ATOM   1322  CG  LEU A  77      38.781 -27.722 -52.191  1.00 10.39           C  
ANISOU 1322  CG  LEU A  77     1543   1308   1095    147   -542    -76       C  
ATOM   1323  CD1 LEU A  77      38.314 -29.144 -52.309  1.00 18.01           C  
ANISOU 1323  CD1 LEU A  77     2848   2083   1911  -1084    -32   -414       C  
ATOM   1324  CD2 LEU A  77      38.420 -27.200 -50.820  1.00 12.39           C  
ANISOU 1324  CD2 LEU A  77     2059   1823    827    -66   -270    154       C  
ATOM   1325  H   LEU A  77      39.692 -26.155 -54.390  1.00 11.36           H  
ANISOU 1325  H   LEU A  77     1439   1439   1439      0      0      0       H  
ATOM   1326  HA  LEU A  77      40.482 -25.660 -51.942  1.00 10.40           H  
ANISOU 1326  HA  LEU A  77     1317   1317   1317      0      0      0       H  
ATOM   1327  HB2 LEU A  77      40.494 -28.204 -53.257  1.00 11.51           H  
ANISOU 1327  HB2 LEU A  77     1458   1458   1458      0      0      0       H  
ATOM   1328  HB3 LEU A  77      40.769 -28.040 -51.690  1.00 11.51           H  
ANISOU 1328  HB3 LEU A  77     1458   1458   1458      0      0      0       H  
ATOM   1329  HG  LEU A  77      38.307 -27.171 -52.878  1.00 12.46           H  
ANISOU 1329  HG  LEU A  77     1578   1578   1578      0      0      0       H  
ATOM   1330 HD11 LEU A  77      38.540 -29.490 -53.198  1.00 27.01           H  
ANISOU 1330 HD11 LEU A  77     3421   3421   3421      0      0      0       H  
ATOM   1331 HD12 LEU A  77      38.755 -29.690 -51.625  1.00 27.01           H  
ANISOU 1331 HD12 LEU A  77     3421   3421   3421      0      0      0       H  
ATOM   1332 HD13 LEU A  77      37.343 -29.181 -52.182  1.00 27.01           H  
ANISOU 1332 HD13 LEU A  77     3421   3421   3421      0      0      0       H  
ATOM   1333 HD21 LEU A  77      38.884 -27.728 -50.137  1.00 18.59           H  
ANISOU 1333 HD21 LEU A  77     2354   2354   2354      0      0      0       H  
ATOM   1334 HD22 LEU A  77      38.690 -26.261 -50.746  1.00 18.59           H  
ANISOU 1334 HD22 LEU A  77     2354   2354   2354      0      0      0       H  
ATOM   1335 HD23 LEU A  77      37.452 -27.273 -50.687  1.00 18.59           H  
ANISOU 1335 HD23 LEU A  77     2354   2354   2354      0      0      0       H  
ATOM   1336  N   ARG A  78      42.872 -25.746 -51.610  1.00  9.26           N  
ANISOU 1336  N   ARG A  78     1724   1026    767     95   -161    124       N  
ATOM   1337  CA  ARG A  78      44.329 -25.667 -51.514  1.00  8.55           C  
ANISOU 1337  CA  ARG A  78     1774    967    508     84   -105     20       C  
ATOM   1338  C   ARG A  78      44.904 -26.869 -50.784  1.00  8.22           C  
ANISOU 1338  C   ARG A  78     1708    930    485    -17   -175    116       C  
ATOM   1339  O   ARG A  78      44.486 -27.157 -49.658  1.00  8.62           O  
ANISOU 1339  O   ARG A  78     1519   1016    740    124   -161     21       O  
ATOM   1340  CB  ARG A  78      44.725 -24.423 -50.736  1.00 10.68           C  
ANISOU 1340  CB  ARG A  78     2095   1103    861   -137    -42   -193       C  
ATOM   1341  CG  ARG A  78      46.193 -24.210 -50.608  1.00 11.79           C  
ANISOU 1341  CG  ARG A  78     2118   1456    904   -317     31   -261       C  
ATOM   1342  CD  ARG A  78      46.472 -22.934 -49.827  1.00 13.72           C  
ANISOU 1342  CD  ARG A  78     2180   1954   1080   -411    104   -745       C  
ATOM   1343  NE  ARG A  78      47.892 -22.771 -49.646  1.00 16.40           N  
ANISOU 1343  NE  ARG A  78     2194   2051   1988   -778    751  -1308       N  
ATOM   1344  CZ  ARG A  78      48.398 -21.908 -48.787  1.00 13.63           C  
ANISOU 1344  CZ  ARG A  78     2271   1351   1559   -686    469   -848       C  
ATOM   1345  NH1 ARG A  78      47.602 -21.200 -47.985  1.00 12.85           N  
ANISOU 1345  NH1 ARG A  78     2534    944   1405   -189    304   -431       N  
ATOM   1346  NH2 ARG A  78      49.715 -21.847 -48.729  1.00 21.49           N  
ANISOU 1346  NH2 ARG A  78     2295   2602   3268  -1408   1133  -1951       N  
ATOM   1347  H   ARG A  78      42.365 -25.467 -50.947  1.00 11.11           H  
ANISOU 1347  H   ARG A  78     1407   1407   1407      0      0      0       H  
ATOM   1348  HA  ARG A  78      44.719 -25.620 -52.434  1.00 10.26           H  
ANISOU 1348  HA  ARG A  78     1299   1299   1299      0      0      0       H  
ATOM   1349  HB2 ARG A  78      44.329 -23.632 -51.181  1.00 12.82           H  
ANISOU 1349  HB2 ARG A  78     1624   1624   1624      0      0      0       H  
ATOM   1350  HB3 ARG A  78      44.334 -24.481 -49.828  1.00 12.82           H  
ANISOU 1350  HB3 ARG A  78     1624   1624   1624      0      0      0       H  
ATOM   1351  HG2 ARG A  78      46.601 -24.982 -50.141  1.00 14.15           H  
ANISOU 1351  HG2 ARG A  78     1792   1792   1792      0      0      0       H  
ATOM   1352  HG3 ARG A  78      46.599 -24.145 -51.508  1.00 14.15           H  
ANISOU 1352  HG3 ARG A  78     1792   1792   1792      0      0      0       H  
ATOM   1353  HD2 ARG A  78      46.107 -22.156 -50.318  1.00 16.47           H  
ANISOU 1353  HD2 ARG A  78     2086   2086   2086      0      0      0       H  
ATOM   1354  HD3 ARG A  78      46.026 -22.979 -48.944  1.00 16.47           H  
ANISOU 1354  HD3 ARG A  78     2086   2086   2086      0      0      0       H  
ATOM   1355  HE  ARG A  78      48.440 -23.265 -50.125  1.00 19.69           H  
ANISOU 1355  HE  ARG A  78     2494   2494   2494      0      0      0       H  
ATOM   1356 HH11 ARG A  78      46.729 -21.306 -48.026  1.00 15.42           H  
ANISOU 1356 HH11 ARG A  78     1953   1953   1953      0      0      0       H  
ATOM   1357 HH12 ARG A  78      47.949 -20.626 -47.415  1.00 15.42           H  
ANISOU 1357 HH12 ARG A  78     1953   1953   1953      0      0      0       H  
ATOM   1358 HH21 ARG A  78      50.203 -22.365 -49.247  1.00 25.79           H  
ANISOU 1358 HH21 ARG A  78     3266   3266   3266      0      0      0       H  
ATOM   1359 HH22 ARG A  78      50.106 -21.288 -48.173  1.00 25.79           H  
ANISOU 1359 HH22 ARG A  78     3266   3266   3266      0      0      0       H  
ATOM   1360  N   PHE A  79      45.923 -27.503 -51.368  1.00 10.03           N  
ANISOU 1360  N   PHE A  79     2018   1089    704    228   -103     31       N  
ATOM   1361  CA  PHE A  79      46.713 -28.574 -50.767  1.00  9.45           C  
ANISOU 1361  CA  PHE A  79     1769   1163    660    151   -185    -89       C  
ATOM   1362  C   PHE A  79      48.186 -28.163 -50.820  1.00 10.32           C  
ANISOU 1362  C   PHE A  79     1855   1387    681     40   -218     55       C  
ATOM   1363  O   PHE A  79      48.677 -27.870 -51.891  1.00 14.81           O  
ANISOU 1363  O   PHE A  79     2340   2606    680   -180   -252    285       O  
ATOM   1364  CB  PHE A  79      46.539 -29.908 -51.486  1.00 10.20           C  
ANISOU 1364  CB  PHE A  79     1860   1210    804    302   -239   -236       C  
ATOM   1365  CG  PHE A  79      45.131 -30.431 -51.451  1.00 10.32           C  
ANISOU 1365  CG  PHE A  79     1951   1176    793    195   -342   -220       C  
ATOM   1366  CD1 PHE A  79      44.187 -30.065 -52.417  1.00 10.53           C  
ANISOU 1366  CD1 PHE A  79     1815   1297    890    414   -216   -154       C  
ATOM   1367  CD2 PHE A  79      44.701 -31.318 -50.466  1.00 10.17           C  
ANISOU 1367  CD2 PHE A  79     2180    900    785    186   -241   -328       C  
ATOM   1368  CE1 PHE A  79      42.868 -30.532 -52.427  1.00 10.81           C  
ANISOU 1368  CE1 PHE A  79     1897   1039   1169    289   -379   -273       C  
ATOM   1369  CE2 PHE A  79      43.394 -31.824 -50.450  1.00 10.84           C  
ANISOU 1369  CE2 PHE A  79     2200    975    943    133   -161   -298       C  
ATOM   1370  CZ  PHE A  79      42.492 -31.441 -51.442  1.00 12.00           C  
ANISOU 1370  CZ  PHE A  79     2248   1061   1252    -47   -436   -251       C  
ATOM   1371  H   PHE A  79      46.136 -27.256 -52.185  1.00 12.04           H  
ANISOU 1371  H   PHE A  79     1525   1525   1525      0      0      0       H  
ATOM   1372  HA  PHE A  79      46.440 -28.682 -49.811  1.00 11.34           H  
ANISOU 1372  HA  PHE A  79     1436   1436   1436      0      0      0       H  
ATOM   1373  HB2 PHE A  79      46.818 -29.801 -52.430  1.00 12.23           H  
ANISOU 1373  HB2 PHE A  79     1549   1549   1549      0      0      0       H  
ATOM   1374  HB3 PHE A  79      47.139 -30.576 -51.069  1.00 12.23           H  
ANISOU 1374  HB3 PHE A  79     1549   1549   1549      0      0      0       H  
ATOM   1375  HD1 PHE A  79      44.457 -29.466 -53.103  1.00 12.64           H  
ANISOU 1375  HD1 PHE A  79     1601   1601   1601      0      0      0       H  
ATOM   1376  HD2 PHE A  79      45.309 -31.587 -49.788  1.00 12.21           H  
ANISOU 1376  HD2 PHE A  79     1546   1546   1546      0      0      0       H  
ATOM   1377  HE1 PHE A  79      42.249 -30.239 -53.085  1.00 12.97           H  
ANISOU 1377  HE1 PHE A  79     1643   1643   1643      0      0      0       H  
ATOM   1378  HE2 PHE A  79      43.123 -32.425 -49.766  1.00 13.01           H  
ANISOU 1378  HE2 PHE A  79     1648   1648   1648      0      0      0       H  
ATOM   1379  HZ  PHE A  79      41.614 -31.803 -51.446  1.00 14.40           H  
ANISOU 1379  HZ  PHE A  79     1824   1824   1824      0      0      0       H  
ATOM   1380  N   VAL A  80      48.858 -28.146 -49.690  1.00  8.92           N  
ANISOU 1380  N   VAL A  80     1721   1020    649    125   -150    -84       N  
ATOM   1381  CA  VAL A  80      50.314 -27.941 -49.692  1.00  8.77           C  
ANISOU 1381  CA  VAL A  80     1769    848    715    -15   -122    -20       C  
ATOM   1382  C   VAL A  80      50.967 -29.171 -50.298  1.00  8.97           C  
ANISOU 1382  C   VAL A  80     1648   1001    760     51   -111    -73       C  
ATOM   1383  O   VAL A  80      50.590 -30.297 -49.984  1.00  9.39           O  
ANISOU 1383  O   VAL A  80     1791    747   1029    -14     58    118       O  
ATOM   1384  CB  VAL A  80      50.770 -27.632 -48.256  1.00  8.99           C  
ANISOU 1384  CB  VAL A  80     1531   1122    762    205   -100   -145       C  
ATOM   1385  CG1 VAL A  80      52.272 -27.643 -48.157  1.00  9.96           C  
ANISOU 1385  CG1 VAL A  80     1571   1070   1143    298    -64   -313       C  
ATOM   1386  CG2 VAL A  80      50.220 -26.264 -47.809  1.00  9.01           C  
ANISOU 1386  CG2 VAL A  80     1481   1041    902    280   -261   -123       C  
ATOM   1387  H   VAL A  80      48.434 -28.259 -48.928  1.00 10.71           H  
ANISOU 1387  H   VAL A  80     1356   1356   1356      0      0      0       H  
ATOM   1388  HA  VAL A  80      50.524 -27.152 -50.270  1.00 10.52           H  
ANISOU 1388  HA  VAL A  80     1332   1332   1332      0      0      0       H  
ATOM   1389  HB  VAL A  80      50.405 -28.337 -47.647  1.00 10.79           H  
ANISOU 1389  HB  VAL A  80     1367   1367   1367      0      0      0       H  
ATOM   1390 HG11 VAL A  80      52.611 -28.521 -48.430  1.00 14.94           H  
ANISOU 1390 HG11 VAL A  80     1892   1892   1892      0      0      0       H  
ATOM   1391 HG12 VAL A  80      52.643 -26.953 -48.745  1.00 14.94           H  
ANISOU 1391 HG12 VAL A  80     1892   1892   1892      0      0      0       H  
ATOM   1392 HG13 VAL A  80      52.540 -27.463 -47.232  1.00 14.94           H  
ANISOU 1392 HG13 VAL A  80     1892   1892   1892      0      0      0       H  
ATOM   1393 HG21 VAL A  80      49.242 -26.267 -47.879  1.00 13.52           H  
ANISOU 1393 HG21 VAL A  80     1712   1712   1712      0      0      0       H  
ATOM   1394 HG22 VAL A  80      50.480 -26.096 -46.879  1.00 13.52           H  
ANISOU 1394 HG22 VAL A  80     1712   1712   1712      0      0      0       H  
ATOM   1395 HG23 VAL A  80      50.587 -25.561 -48.384  1.00 13.52           H  
ANISOU 1395 HG23 VAL A  80     1712   1712   1712      0      0      0       H  
ATOM   1396  N   ARG A  81      51.953 -28.919 -51.164  1.00  8.79           N  
ANISOU 1396  N   ARG A  81     1759    665    916    -73    -54     50       N  
ATOM   1397  CA  ARG A  81      52.606 -30.013 -51.872  1.00  8.52           C  
ANISOU 1397  CA  ARG A  81     1726    771    739    -65    -99      1       C  
ATOM   1398  C   ARG A  81      53.719 -30.665 -51.030  1.00  9.24           C  
ANISOU 1398  C   ARG A  81     1861    794    854     30   -276   -119       C  
ATOM   1399  O   ARG A  81      54.233 -30.079 -50.092  1.00 10.90           O  
ANISOU 1399  O   ARG A  81     2087    946   1110    322   -279   -184       O  
ATOM   1400  CB  ARG A  81      53.146 -29.495 -53.192  1.00  9.75           C  
ANISOU 1400  CB  ARG A  81     1997    898    809    130    -29     95       C  
ATOM   1401  CG  ARG A  81      52.157 -28.720 -54.042  1.00 10.52           C  
ANISOU 1401  CG  ARG A  81     2067   1037    893    115     25    201       C  
ATOM   1402  CD  ARG A  81      50.890 -29.474 -54.371  1.00 11.83           C  
ANISOU 1402  CD  ARG A  81     2082   1214   1198    173   -299     62       C  
ATOM   1403  NE  ARG A  81      51.030 -30.619 -55.262  1.00 10.60           N  
ANISOU 1403  NE  ARG A  81     1897   1156    976     99    -82    171       N  
ATOM   1404  CZ  ARG A  81      51.023 -30.538 -56.583  1.00 11.06           C  
ANISOU 1404  CZ  ARG A  81     1968   1143   1092    109    -66    169       C  
ATOM   1405  NH1 ARG A  81      50.909 -29.343 -57.204  1.00 16.43           N  
ANISOU 1405  NH1 ARG A  81     3722   1234   1287    192   -619    342       N  
ATOM   1406  NH2 ARG A  81      51.137 -31.632 -57.315  1.00 13.79           N  
ANISOU 1406  NH2 ARG A  81     2822   1258   1161    375   -340    -38       N  
ATOM   1407  H   ARG A  81      52.209 -28.089 -51.308  1.00 10.55           H  
ANISOU 1407  H   ARG A  81     1336   1336   1336      0      0      0       H  
ATOM   1408  HA  ARG A  81      51.917 -30.710 -52.070  1.00 10.22           H  
ANISOU 1408  HA  ARG A  81     1294   1294   1294      0      0      0       H  
ATOM   1409  HB2 ARG A  81      53.922 -28.909 -53.003  1.00 11.70           H  
ANISOU 1409  HB2 ARG A  81     1482   1482   1482      0      0      0       H  
ATOM   1410  HB3 ARG A  81      53.476 -30.265 -53.719  1.00 11.70           H  
ANISOU 1410  HB3 ARG A  81     1482   1482   1482      0      0      0       H  
ATOM   1411  HG2 ARG A  81      51.914 -27.887 -53.566  1.00 12.62           H  
ANISOU 1411  HG2 ARG A  81     1598   1598   1598      0      0      0       H  
ATOM   1412  HG3 ARG A  81      52.601 -28.463 -54.889  1.00 12.62           H  
ANISOU 1412  HG3 ARG A  81     1598   1598   1598      0      0      0       H  
ATOM   1413  HD2 ARG A  81      50.489 -29.790 -53.523  1.00 14.19           H  
ANISOU 1413  HD2 ARG A  81     1797   1797   1797      0      0      0       H  
ATOM   1414  HD3 ARG A  81      50.250 -28.839 -54.782  1.00 14.19           H  
ANISOU 1414  HD3 ARG A  81     1797   1797   1797      0      0      0       H  
ATOM   1415  HE  ARG A  81      51.126 -31.414 -54.899  1.00 12.73           H  
ANISOU 1415  HE  ARG A  81     1612   1612   1612      0      0      0       H  
ATOM   1416 HH11 ARG A  81      50.833 -28.606 -56.729  1.00 19.72           H  
ANISOU 1416 HH11 ARG A  81     2498   2498   2498      0      0      0       H  
ATOM   1417 HH12 ARG A  81      50.911 -29.302 -58.083  1.00 19.72           H  
ANISOU 1417 HH12 ARG A  81     2498   2498   2498      0      0      0       H  
ATOM   1418 HH21 ARG A  81      51.217 -32.416 -56.924  1.00 16.55           H  
ANISOU 1418 HH21 ARG A  81     2096   2096   2096      0      0      0       H  
ATOM   1419 HH22 ARG A  81      51.132 -31.576 -58.193  1.00 16.55           H  
ANISOU 1419 HH22 ARG A  81     2096   2096   2096      0      0      0       H  
ATOM   1420  N   ASN A  82      54.025 -31.889 -51.424  1.00  8.50           N  
ANISOU 1420  N   ASN A  82     1590    796    845    -61   -161    -96       N  
ATOM   1421  CA  ASN A  82      55.108 -32.644 -50.789  1.00  8.76           C  
ANISOU 1421  CA  ASN A  82     1589    949    792     86   -151   -162       C  
ATOM   1422  C   ASN A  82      56.456 -32.186 -51.331  1.00  9.23           C  
ANISOU 1422  C   ASN A  82     1585    983    937    161   -151    -71       C  
ATOM   1423  O   ASN A  82      56.663 -32.253 -52.540  1.00  9.56           O  
ANISOU 1423  O   ASN A  82     1757   1205    671    -11     17    -57       O  
ATOM   1424  CB  ASN A  82      54.924 -34.137 -51.057  1.00  8.56           C  
ANISOU 1424  CB  ASN A  82     1544    971    737    261     10   -228       C  
ATOM   1425  CG  ASN A  82      53.585 -34.614 -50.534  1.00  7.81           C  
ANISOU 1425  CG  ASN A  82     1452    745    770    280   -261     -5       C  
ATOM   1426  OD1 ASN A  82      53.230 -34.320 -49.405  1.00  8.14           O  
ANISOU 1426  OD1 ASN A  82     1685    878    529     78    -83   -117       O  
ATOM   1427  ND2 ASN A  82      52.900 -35.357 -51.365  1.00  8.59           N  
ANISOU 1427  ND2 ASN A  82     1781    819    664     53   -117     20       N  
ATOM   1428  H   ASN A  82      53.569 -32.258 -52.080  1.00 10.20           H  
ANISOU 1428  H   ASN A  82     1292   1292   1292      0      0      0       H  
ATOM   1429  HA  ASN A  82      55.081 -32.484 -49.803  1.00 10.52           H  
ANISOU 1429  HA  ASN A  82     1332   1332   1332      0      0      0       H  
ATOM   1430  HB2 ASN A  82      54.978 -34.308 -52.030  1.00 10.27           H  
ANISOU 1430  HB2 ASN A  82     1301   1301   1301      0      0      0       H  
ATOM   1431  HB3 ASN A  82      55.651 -34.644 -50.615  1.00 10.27           H  
ANISOU 1431  HB3 ASN A  82     1301   1301   1301      0      0      0       H  
ATOM   1432 HD21 ASN A  82      53.219 -35.529 -52.167  1.00 10.31           H  
ANISOU 1432 HD21 ASN A  82     1306   1306   1306      0      0      0       H  
ATOM   1433 HD22 ASN A  82      52.120 -35.685 -51.122  1.00 10.31           H  
ANISOU 1433 HD22 ASN A  82     1306   1306   1306      0      0      0       H  
ATOM   1434  N   CYS A  83      57.334 -31.730 -50.448  1.00  8.87           N  
ANISOU 1434  N   CYS A  83     1568    916    887     72    -50     29       N  
ATOM   1435  CA  CYS A  83      58.666 -31.251 -50.809  1.00  8.85           C  
ANISOU 1435  CA  CYS A  83     1603    927    835     53    -74   -122       C  
ATOM   1436  C   CYS A  83      59.722 -32.158 -50.161  1.00  8.73           C  
ANISOU 1436  C   CYS A  83     1622    786    911     61    -37    -19       C  
ATOM   1437  O   CYS A  83      59.864 -32.156 -48.947  1.00  9.38           O  
ANISOU 1437  O   CYS A  83     1853    855    855    201    125     52       O  
ATOM   1438  CB  CYS A  83      58.845 -29.826 -50.320  1.00 11.41           C  
ANISOU 1438  CB  CYS A  83     2219    655   1463    -91   -288    145       C  
ATOM   1439  SG  CYS A  83      57.654 -28.636 -51.017  1.00 14.38           S  
ANISOU 1439  SG  CYS A  83     2633   1009   1822    211   -434     55       S  
ATOM   1440  H   CYS A  83      57.102 -31.716 -49.599  1.00 10.65           H  
ANISOU 1440  H   CYS A  83     1349   1349   1349      0      0      0       H  
ATOM   1441  HA  CYS A  83      58.771 -31.277 -51.803  1.00 10.62           H  
ANISOU 1441  HA  CYS A  83     1345   1345   1345      0      0      0       H  
ATOM   1442  HB2 CYS A  83      58.761 -29.817 -49.334  1.00 13.70           H  
ANISOU 1442  HB2 CYS A  83     1735   1735   1735      0      0      0       H  
ATOM   1443  HB3 CYS A  83      59.761 -29.526 -50.545  1.00 13.70           H  
ANISOU 1443  HB3 CYS A  83     1735   1735   1735      0      0      0       H  
ATOM   1444  N   PHE A  84      60.431 -32.924 -51.006  1.00  9.49           N  
ANISOU 1444  N   PHE A  84     1812    823    970     90     89    -15       N  
ATOM   1445  CA  PHE A  84      61.399 -33.903 -50.499  1.00  9.05           C  
ANISOU 1445  CA  PHE A  84     1776    839    824    101     34    -60       C  
ATOM   1446  C   PHE A  84      62.363 -33.271 -49.520  1.00  9.83           C  
ANISOU 1446  C   PHE A  84     1919    957    860     19     17     12       C  
ATOM   1447  O   PHE A  84      62.911 -32.216 -49.815  1.00 10.44           O  
ANISOU 1447  O   PHE A  84     2131   1009    826     33    158     98       O  
ATOM   1448  CB  PHE A  84      62.144 -34.501 -51.698  1.00 11.03           C  
ANISOU 1448  CB  PHE A  84     2113   1178    901    354    104    -89       C  
ATOM   1449  CG  PHE A  84      63.189 -35.495 -51.293  1.00  9.87           C  
ANISOU 1449  CG  PHE A  84     1772    995    983    125    189     47       C  
ATOM   1450  CD1 PHE A  84      62.881 -36.844 -51.133  1.00 10.45           C  
ANISOU 1450  CD1 PHE A  84     1912    968   1090    148    319   -113       C  
ATOM   1451  CD2 PHE A  84      64.503 -35.097 -51.072  1.00 11.35           C  
ANISOU 1451  CD2 PHE A  84     1860   1476    975   -138    136    -24       C  
ATOM   1452  CE1 PHE A  84      63.840 -37.775 -50.723  1.00 11.72           C  
ANISOU 1452  CE1 PHE A  84     2482    947   1023    225    -78     15       C  
ATOM   1453  CE2 PHE A  84      65.490 -35.982 -50.651  1.00 12.75           C  
ANISOU 1453  CE2 PHE A  84     1891   1822   1133     44   -210   -352       C  
ATOM   1454  CZ  PHE A  84      65.118 -37.318 -50.504  1.00 12.78           C  
ANISOU 1454  CZ  PHE A  84     2193   1663    998    494    -15   -200       C  
ATOM   1455  H   PHE A  84      60.314 -32.837 -51.874  1.00 11.39           H  
ANISOU 1455  H   PHE A  84     1443   1443   1443      0      0      0       H  
ATOM   1456  HA  PHE A  84      60.902 -34.635 -50.033  1.00 10.86           H  
ANISOU 1456  HA  PHE A  84     1375   1375   1375      0      0      0       H  
ATOM   1457  HB2 PHE A  84      61.491 -34.944 -52.295  1.00 13.24           H  
ANISOU 1457  HB2 PHE A  84     1677   1677   1677      0      0      0       H  
ATOM   1458  HB3 PHE A  84      62.574 -33.770 -52.208  1.00 13.24           H  
ANISOU 1458  HB3 PHE A  84     1677   1677   1677      0      0      0       H  
ATOM   1459  HD1 PHE A  84      61.994 -37.139 -51.306  1.00 12.54           H  
ANISOU 1459  HD1 PHE A  84     1588   1588   1588      0      0      0       H  
ATOM   1460  HD2 PHE A  84      64.735 -34.187 -51.214  1.00 13.62           H  
ANISOU 1460  HD2 PHE A  84     1725   1725   1725      0      0      0       H  
ATOM   1461  HE1 PHE A  84      63.617 -38.690 -50.600  1.00 14.06           H  
ANISOU 1461  HE1 PHE A  84     1781   1781   1781      0      0      0       H  
ATOM   1462  HE2 PHE A  84      66.376 -35.690 -50.472  1.00 15.31           H  
ANISOU 1462  HE2 PHE A  84     1939   1939   1939      0      0      0       H  
ATOM   1463  HZ  PHE A  84      65.782 -37.944 -50.239  1.00 15.33           H  
ANISOU 1463  HZ  PHE A  84     1942   1942   1942      0      0      0       H  
ATOM   1464  N   PRO A  85      62.661 -33.939 -48.397  1.00  9.18           N  
ANISOU 1464  N   PRO A  85     1968    721    798     86    -18    -65       N  
ATOM   1465  CA  PRO A  85      62.232 -35.262 -47.998  1.00  9.14           C  
ANISOU 1465  CA  PRO A  85     1809    801    864    107      5    -84       C  
ATOM   1466  C   PRO A  85      60.959 -35.336 -47.164  1.00  9.15           C  
ANISOU 1466  C   PRO A  85     2013    925    539    167     17     12       C  
ATOM   1467  O   PRO A  85      60.680 -36.340 -46.499  1.00 10.62           O  
ANISOU 1467  O   PRO A  85     2131   1023    881     89     42     39       O  
ATOM   1468  CB  PRO A  85      63.456 -35.753 -47.171  1.00 11.27           C  
ANISOU 1468  CB  PRO A  85     1965   1096   1221     67   -187    125       C  
ATOM   1469  CG  PRO A  85      63.793 -34.471 -46.420  1.00 11.18           C  
ANISOU 1469  CG  PRO A  85     1867   1206   1174     78   -281      8       C  
ATOM   1470  CD  PRO A  85      63.705 -33.421 -47.482  1.00 10.71           C  
ANISOU 1470  CD  PRO A  85     1833   1053   1184    -17   -160    -25       C  
ATOM   1471  HA  PRO A  85      62.129 -35.836 -48.810  1.00 10.97           H  
ANISOU 1471  HA  PRO A  85     1389   1389   1389      0      0      0       H  
ATOM   1472  HB2 PRO A  85      63.212 -36.488 -46.554  1.00 13.52           H  
ANISOU 1472  HB2 PRO A  85     1712   1712   1712      0      0      0       H  
ATOM   1473  HB3 PRO A  85      64.201 -36.045 -47.755  1.00 13.52           H  
ANISOU 1473  HB3 PRO A  85     1712   1712   1712      0      0      0       H  
ATOM   1474  HG2 PRO A  85      63.142 -34.301 -45.695  1.00 13.41           H  
ANISOU 1474  HG2 PRO A  85     1698   1698   1698      0      0      0       H  
ATOM   1475  HG3 PRO A  85      64.704 -34.513 -46.034  1.00 13.41           H  
ANISOU 1475  HG3 PRO A  85     1698   1698   1698      0      0      0       H  
ATOM   1476  HD2 PRO A  85      63.439 -32.549 -47.098  1.00 12.86           H  
ANISOU 1476  HD2 PRO A  85     1629   1629   1629      0      0      0       H  
ATOM   1477  HD3 PRO A  85      64.570 -33.317 -47.952  1.00 12.86           H  
ANISOU 1477  HD3 PRO A  85     1629   1629   1629      0      0      0       H  
ATOM   1478  N   HIS A  86      60.163 -34.272 -47.182  1.00  9.57           N  
ANISOU 1478  N   HIS A  86     1667   1015    955    113    -35    -99       N  
ATOM   1479  CA  HIS A  86      59.010 -34.110 -46.303  1.00  9.48           C  
ANISOU 1479  CA  HIS A  86     1693   1087    821    -67     62    -35       C  
ATOM   1480  C   HIS A  86      57.724 -34.626 -46.938  1.00  8.65           C  
ANISOU 1480  C   HIS A  86     1674    977    636     53     69      1       C  
ATOM   1481  O   HIS A  86      57.563 -34.561 -48.167  1.00  9.41           O  
ANISOU 1481  O   HIS A  86     1848   1100    630     51     43    -86       O  
ATOM   1482  CB  HIS A  86      58.834 -32.614 -45.968  1.00  9.95           C  
ANISOU 1482  CB  HIS A  86     1824   1112    845     30     19    -97       C  
ATOM   1483  CG  HIS A  86      60.167 -32.008 -45.560  1.00 10.40           C  
ANISOU 1483  CG  HIS A  86     1984   1011    956    -48     -8     24       C  
ATOM   1484  ND1 HIS A  86      60.897 -32.486 -44.497  1.00 10.67           N  
ANISOU 1484  ND1 HIS A  86     1965   1216    875    -88    -25   -140       N  
ATOM   1485  CD2 HIS A  86      60.875 -31.004 -46.124  1.00 11.51           C  
ANISOU 1485  CD2 HIS A  86     2360    943   1069   -297   -111   -155       C  
ATOM   1486  CE1 HIS A  86      62.026 -31.781 -44.423  1.00 11.25           C  
ANISOU 1486  CE1 HIS A  86     2089    906   1279   -219   -147   -138       C  
ATOM   1487  NE2 HIS A  86      62.030 -30.878 -45.408  1.00 12.38           N  
ANISOU 1487  NE2 HIS A  86     2266   1098   1341   -200   -144    -88       N  
ATOM   1488  H   HIS A  86      60.341 -33.630 -47.757  1.00 11.49           H  
ANISOU 1488  H   HIS A  86     1455   1455   1455      0      0      0       H  
ATOM   1489  HA  HIS A  86      59.177 -34.614 -45.456  1.00 11.37           H  
ANISOU 1489  HA  HIS A  86     1440   1440   1440      0      0      0       H  
ATOM   1490  HB2 HIS A  86      58.479 -32.135 -46.758  1.00 11.94           H  
ANISOU 1490  HB2 HIS A  86     1512   1512   1512      0      0      0       H  
ATOM   1491  HB3 HIS A  86      58.183 -32.514 -45.228  1.00 11.94           H  
ANISOU 1491  HB3 HIS A  86     1512   1512   1512      0      0      0       H  
ATOM   1492  HD1 HIS A  86      60.661 -33.143 -43.961  1.00 12.81           H  
ANISOU 1492  HD1 HIS A  86     1622   1622   1622      0      0      0       H  
ATOM   1493  HD2 HIS A  86      60.617 -30.484 -46.876  1.00 13.81           H  
ANISOU 1493  HD2 HIS A  86     1749   1749   1749      0      0      0       H  
ATOM   1494  HE1 HIS A  86      62.713 -31.900 -43.777  1.00 13.50           H  
ANISOU 1494  HE1 HIS A  86     1710   1710   1710      0      0      0       H  
ATOM   1495  N   HIS A  87      56.808 -35.137 -46.124  1.00  9.44           N  
ANISOU 1495  N   HIS A  87     1654   1187    744    -21    -27    167       N  
ATOM   1496  CA  HIS A  87      55.484 -35.592 -46.537  1.00  9.09           C  
ANISOU 1496  CA  HIS A  87     1731    873    848    -28   -154    311       C  
ATOM   1497  C   HIS A  87      54.440 -34.638 -45.950  1.00  7.91           C  
ANISOU 1497  C   HIS A  87     1593    811    601   -233   -142     80       C  
ATOM   1498  O   HIS A  87      54.241 -34.602 -44.741  1.00  9.33           O  
ANISOU 1498  O   HIS A  87     1740   1044    762     -7    -12     74       O  
ATOM   1499  CB  HIS A  87      55.218 -37.020 -46.120  1.00  8.96           C  
ANISOU 1499  CB  HIS A  87     1693    925    786     86    129    223       C  
ATOM   1500  CG  HIS A  87      53.876 -37.505 -46.566  1.00  9.34           C  
ANISOU 1500  CG  HIS A  87     2020    852    675   -114   -128    -24       C  
ATOM   1501  ND1 HIS A  87      53.224 -38.553 -45.967  1.00  8.58           N  
ANISOU 1501  ND1 HIS A  87     1808    634    820    179    -64     17       N  
ATOM   1502  CD2 HIS A  87      53.101 -37.131 -47.604  1.00  8.66           C  
ANISOU 1502  CD2 HIS A  87     1806    848    639     65    125    -11       C  
ATOM   1503  CE1 HIS A  87      52.086 -38.787 -46.607  1.00  9.32           C  
ANISOU 1503  CE1 HIS A  87     1729   1131    681    -35     85    124       C  
ATOM   1504  NE2 HIS A  87      51.977 -37.918 -47.614  1.00  8.53           N  
ANISOU 1504  NE2 HIS A  87     1793    784    665    -18     72     29       N  
ATOM   1505  H   HIS A  87      57.014 -35.206 -45.271  1.00 11.32           H  
ANISOU 1505  H   HIS A  87     1434   1434   1434      0      0      0       H  
ATOM   1506  HA  HIS A  87      55.431 -35.540 -47.534  1.00 10.90           H  
ANISOU 1506  HA  HIS A  87     1381   1381   1381      0      0      0       H  
ATOM   1507  HB2 HIS A  87      55.918 -37.605 -46.503  1.00 10.75           H  
ANISOU 1507  HB2 HIS A  87     1362   1362   1362      0      0      0       H  
ATOM   1508  HB3 HIS A  87      55.275 -37.085 -45.133  1.00 10.75           H  
ANISOU 1508  HB3 HIS A  87     1362   1362   1362      0      0      0       H  
ATOM   1509  HD1 HIS A  87      53.515 -38.999 -45.266  1.00 10.30           H  
ANISOU 1509  HD1 HIS A  87     1305   1305   1305      0      0      0       H  
ATOM   1510  HD2 HIS A  87      53.300 -36.439 -48.225  1.00 10.40           H  
ANISOU 1510  HD2 HIS A  87     1317   1317   1317      0      0      0       H  
ATOM   1511  HE1 HIS A  87      51.455 -39.462 -46.386  1.00 11.18           H  
ANISOU 1511  HE1 HIS A  87     1416   1416   1416      0      0      0       H  
ATOM   1512  N   GLY A  88      53.870 -33.764 -46.767  1.00  8.69           N  
ANISOU 1512  N   GLY A  88     1851    823    628    -92    -80     25       N  
ATOM   1513  CA  GLY A  88      52.933 -32.808 -46.239  1.00  9.79           C  
ANISOU 1513  CA  GLY A  88     2066    825    829     43   -267   -157       C  
ATOM   1514  C   GLY A  88      53.544 -31.942 -45.164  1.00  8.31           C  
ANISOU 1514  C   GLY A  88     1678    729    752    -76    -64    -15       C  
ATOM   1515  O   GLY A  88      54.726 -31.575 -45.263  1.00  8.94           O  
ANISOU 1515  O   GLY A  88     1753    981    664    -64    -22    -82       O  
ATOM   1516  H   GLY A  88      54.063 -33.768 -47.626  1.00 10.43           H  
ANISOU 1516  H   GLY A  88     1321   1321   1321      0      0      0       H  
ATOM   1517  HA2 GLY A  88      52.608 -32.231 -46.975  1.00 11.75           H  
ANISOU 1517  HA2 GLY A  88     1488   1488   1488      0      0      0       H  
ATOM   1518  HA3 GLY A  88      52.154 -33.290 -45.864  1.00 11.75           H  
ANISOU 1518  HA3 GLY A  88     1488   1488   1488      0      0      0       H  
ATOM   1519  N   TYR A  89      52.770 -31.604 -44.140  1.00  8.73           N  
ANISOU 1519  N   TYR A  89     1564   1039    713    -42   -141    -64       N  
ATOM   1520  CA  TYR A  89      53.240 -30.896 -42.959  1.00  8.50           C  
ANISOU 1520  CA  TYR A  89     1683    851    695    108   -223    -40       C  
ATOM   1521  C   TYR A  89      54.056 -31.839 -42.065  1.00  8.49           C  
ANISOU 1521  C   TYR A  89     1751    908    568      8   -129     25       C  
ATOM   1522  O   TYR A  89      53.707 -32.995 -41.880  1.00  9.34           O  
ANISOU 1522  O   TYR A  89     1642    992    915   -203    -41    -29       O  
ATOM   1523  CB  TYR A  89      52.016 -30.337 -42.181  1.00  9.91           C  
ANISOU 1523  CB  TYR A  89     1917   1191    656    203     10     72       C  
ATOM   1524  CG  TYR A  89      51.516 -29.026 -42.750  1.00  8.39           C  
ANISOU 1524  CG  TYR A  89     1389   1080    721     84     72    -85       C  
ATOM   1525  CD1 TYR A  89      50.798 -28.951 -43.923  1.00  9.05           C  
ANISOU 1525  CD1 TYR A  89     1701   1246    492     56    109     46       C  
ATOM   1526  CD2 TYR A  89      51.793 -27.832 -42.092  1.00  8.61           C  
ANISOU 1526  CD2 TYR A  89     1367   1145    758     18     48    -62       C  
ATOM   1527  CE1 TYR A  89      50.345 -27.765 -44.425  1.00  9.55           C  
ANISOU 1527  CE1 TYR A  89     1704   1150    773   -217    -57    168       C  
ATOM   1528  CE2 TYR A  89      51.373 -26.646 -42.599  1.00  9.88           C  
ANISOU 1528  CE2 TYR A  89     1741   1046    966      8    -98    -43       C  
ATOM   1529  CZ  TYR A  89      50.640 -26.601 -43.776  1.00  9.97           C  
ANISOU 1529  CZ  TYR A  89     1752   1245    792   -112     -4     43       C  
ATOM   1530  OH  TYR A  89      50.218 -25.404 -44.309  1.00 11.90           O  
ANISOU 1530  OH  TYR A  89     2305   1270    947    318     64    252       O  
ATOM   1531  H   TYR A  89      51.918 -31.823 -44.178  1.00 10.48           H  
ANISOU 1531  H   TYR A  89     1327   1327   1327      0      0      0       H  
ATOM   1532  HA  TYR A  89      53.820 -30.133 -43.245  1.00 10.19           H  
ANISOU 1532  HA  TYR A  89     1291   1291   1291      0      0      0       H  
ATOM   1533  HB2 TYR A  89      51.284 -31.002 -42.209  1.00 11.89           H  
ANISOU 1533  HB2 TYR A  89     1506   1506   1506      0      0      0       H  
ATOM   1534  HB3 TYR A  89      52.269 -30.203 -41.233  1.00 11.89           H  
ANISOU 1534  HB3 TYR A  89     1506   1506   1506      0      0      0       H  
ATOM   1535  HD1 TYR A  89      50.611 -29.752 -44.399  1.00 10.86           H  
ANISOU 1535  HD1 TYR A  89     1375   1375   1375      0      0      0       H  
ATOM   1536  HD2 TYR A  89      52.282 -27.848 -41.278  1.00 10.33           H  
ANISOU 1536  HD2 TYR A  89     1308   1308   1308      0      0      0       H  
ATOM   1537  HE1 TYR A  89      49.828 -27.750 -45.221  1.00 11.46           H  
ANISOU 1537  HE1 TYR A  89     1451   1451   1451      0      0      0       H  
ATOM   1538  HE2 TYR A  89      51.583 -25.839 -42.143  1.00 11.85           H  
ANISOU 1538  HE2 TYR A  89     1501   1501   1501      0      0      0       H  
ATOM   1539  HH  TYR A  89      50.463 -24.774 -43.811  1.00 17.85           H  
ANISOU 1539  HH  TYR A  89     2261   2261   2261      0      0      0       H  
ATOM   1540  N   ILE A  90      55.157 -31.326 -41.516  1.00  8.60           N  
ANISOU 1540  N   ILE A  90     1729    770    768     48   -262     24       N  
ATOM   1541  CA  ILE A  90      55.997 -32.167 -40.678  1.00  8.32           C  
ANISOU 1541  CA  ILE A  90     1590    833    739    193   -141   -123       C  
ATOM   1542  C   ILE A  90      55.796 -31.938 -39.183  1.00  8.36           C  
ANISOU 1542  C   ILE A  90     1772    721    682    166    -13    -38       C  
ATOM   1543  O   ILE A  90      56.516 -32.542 -38.362  1.00  9.67           O  
ANISOU 1543  O   ILE A  90     1967    910    796    274   -155     81       O  
ATOM   1544  CB  ILE A  90      57.484 -32.009 -41.058  1.00  8.56           C  
ANISOU 1544  CB  ILE A  90     1611    921    722     87    -89   -153       C  
ATOM   1545  CG1 ILE A  90      58.067 -30.657 -40.698  1.00  9.91           C  
ANISOU 1545  CG1 ILE A  90     1779    937   1048     31   -135   -113       C  
ATOM   1546  CG2 ILE A  90      57.656 -32.359 -42.504  1.00 10.34           C  
ANISOU 1546  CG2 ILE A  90     1767   1361    800    -15    -12   -214       C  
ATOM   1547  CD1 ILE A  90      59.548 -30.480 -40.873  1.00 11.75           C  
ANISOU 1547  CD1 ILE A  90     1779   1146   1538   -150    -66     36       C  
ATOM   1548  H   ILE A  90      55.374 -30.485 -41.659  1.00 10.32           H  
ANISOU 1548  H   ILE A  90     1307   1307   1307      0      0      0       H  
ATOM   1549  HA  ILE A  90      55.744 -33.116 -40.867  1.00  9.99           H  
ANISOU 1549  HA  ILE A  90     1265   1265   1265      0      0      0       H  
ATOM   1550  HB  ILE A  90      57.991 -32.692 -40.532  1.00 10.28           H  
ANISOU 1550  HB  ILE A  90     1302   1302   1302      0      0      0       H  
ATOM   1551 HG12 ILE A  90      57.610 -29.971 -41.247  1.00 11.89           H  
ANISOU 1551 HG12 ILE A  90     1506   1506   1506      0      0      0       H  
ATOM   1552 HG13 ILE A  90      57.846 -30.471 -39.751  1.00 11.89           H  
ANISOU 1552 HG13 ILE A  90     1506   1506   1506      0      0      0       H  
ATOM   1553 HG21 ILE A  90      57.268 -33.243 -42.674  1.00 15.51           H  
ANISOU 1553 HG21 ILE A  90     1964   1964   1964      0      0      0       H  
ATOM   1554 HG22 ILE A  90      57.202 -31.690 -43.058  1.00 15.51           H  
ANISOU 1554 HG22 ILE A  90     1964   1964   1964      0      0      0       H  
ATOM   1555 HG23 ILE A  90      58.610 -32.373 -42.725  1.00 15.51           H  
ANISOU 1555 HG23 ILE A  90     1964   1964   1964      0      0      0       H  
ATOM   1556 HD11 ILE A  90      59.787 -30.631 -41.812  1.00 17.62           H  
ANISOU 1556 HD11 ILE A  90     2232   2232   2232      0      0      0       H  
ATOM   1557 HD12 ILE A  90      59.801 -29.570 -40.614  1.00 17.62           H  
ANISOU 1557 HD12 ILE A  90     2232   2232   2232      0      0      0       H  
ATOM   1558 HD13 ILE A  90      60.023 -31.125 -40.308  1.00 17.62           H  
ANISOU 1558 HD13 ILE A  90     2232   2232   2232      0      0      0       H  
ATOM   1559  N   HIS A  91      54.742 -31.168 -38.866  1.00  8.33           N  
ANISOU 1559  N   HIS A  91     1643    922    598     86   -105   -155       N  
ATOM   1560  CA  HIS A  91      54.283 -30.921 -37.513  1.00  8.19           C  
ANISOU 1560  CA  HIS A  91     1606    950    558    260   -173   -141       C  
ATOM   1561  C   HIS A  91      52.764 -31.034 -37.465  1.00  8.10           C  
ANISOU 1561  C   HIS A  91     1688    798    592    289    -75     -8       C  
ATOM   1562  O   HIS A  91      52.115 -30.859 -38.481  1.00 10.44           O  
ANISOU 1562  O   HIS A  91     1855   1427    686    130    -59     62       O  
ATOM   1563  CB  HIS A  91      54.619 -29.493 -37.030  1.00 10.86           C  
ANISOU 1563  CB  HIS A  91     1879   1319    927     67    122   -571       C  
ATOM   1564  CG  HIS A  91      55.979 -28.996 -37.462  1.00 10.86           C  
ANISOU 1564  CG  HIS A  91     1943   1296    886    -89    -29   -442       C  
ATOM   1565  ND1 HIS A  91      56.166 -28.260 -38.613  1.00 10.66           N  
ANISOU 1565  ND1 HIS A  91     1853   1038   1159    -64   -235   -257       N  
ATOM   1566  CD2 HIS A  91      57.195 -29.170 -36.908  1.00 10.66           C  
ANISOU 1566  CD2 HIS A  91     1951   1005   1094     77    -92   -315       C  
ATOM   1567  CE1 HIS A  91      57.467 -28.000 -38.714  1.00 11.45           C  
ANISOU 1567  CE1 HIS A  91     1907   1062   1383   -377   -335   -116       C  
ATOM   1568  NE2 HIS A  91      58.138 -28.534 -37.683  1.00 10.22           N  
ANISOU 1568  NE2 HIS A  91     1920   1075    890     86    -43   -282       N  
ATOM   1569  H   HIS A  91      54.299 -30.787 -39.525  1.00  9.99           H  
ANISOU 1569  H   HIS A  91     1265   1265   1265      0      0      0       H  
ATOM   1570  HA  HIS A  91      54.690 -31.591 -36.893  1.00  9.83           H  
ANISOU 1570  HA  HIS A  91     1245   1245   1245      0      0      0       H  
ATOM   1571  HB2 HIS A  91      53.929 -28.871 -37.373  1.00 13.03           H  
ANISOU 1571  HB2 HIS A  91     1650   1650   1650      0      0      0       H  
ATOM   1572  HB3 HIS A  91      54.574 -29.474 -36.041  1.00 13.03           H  
ANISOU 1572  HB3 HIS A  91     1650   1650   1650      0      0      0       H  
ATOM   1573  HD1 HIS A  91      55.540 -28.009 -39.177  1.00 12.79           H  
ANISOU 1573  HD1 HIS A  91     1620   1620   1620      0      0      0       H  
ATOM   1574  HD2 HIS A  91      57.373 -29.655 -36.111  1.00 12.79           H  
ANISOU 1574  HD2 HIS A  91     1620   1620   1620      0      0      0       H  
ATOM   1575  HE1 HIS A  91      57.865 -27.504 -39.420  1.00 13.74           H  
ANISOU 1575  HE1 HIS A  91     1740   1740   1740      0      0      0       H  
ATOM   1576  N   ASN A  92      52.190 -31.305 -36.291  1.00  8.35           N  
ANISOU 1576  N   ASN A  92     1579    873    720     71   -142     83       N  
ATOM   1577  CA  ASN A  92      50.789 -30.958 -36.092  1.00  7.77           C  
ANISOU 1577  CA  ASN A  92     1596    711    644    127    -89    -51       C  
ATOM   1578  C   ASN A  92      50.735 -29.431 -36.069  1.00  8.81           C  
ANISOU 1578  C   ASN A  92     2030    677    641    103   -176    -70       C  
ATOM   1579  O   ASN A  92      51.415 -28.801 -35.271  1.00 10.01           O  
ANISOU 1579  O   ASN A  92     2150    727    927    156   -467   -165       O  
ATOM   1580  CB  ASN A  92      50.297 -31.521 -34.760  1.00  8.20           C  
ANISOU 1580  CB  ASN A  92     1758    813    545    151    -91     13       C  
ATOM   1581  CG  ASN A  92      50.241 -33.027 -34.702  1.00  8.12           C  
ANISOU 1581  CG  ASN A  92     1828    785    470   -133    -92   -151       C  
ATOM   1582  OD1 ASN A  92      49.770 -33.677 -35.637  1.00  8.34           O  
ANISOU 1582  OD1 ASN A  92     1686    808    675     72   -169     93       O  
ATOM   1583  ND2 ASN A  92      50.706 -33.617 -33.633  1.00  9.76           N  
ANISOU 1583  ND2 ASN A  92     2276    858    576    -71    -88    -30       N  
ATOM   1584  H   ASN A  92      52.650 -31.688 -35.647  1.00 10.02           H  
ANISOU 1584  H   ASN A  92     1269   1269   1269      0      0      0       H  
ATOM   1585  HA  ASN A  92      50.233 -31.313 -36.844  1.00  9.32           H  
ANISOU 1585  HA  ASN A  92     1180   1180   1180      0      0      0       H  
ATOM   1586  HB2 ASN A  92      50.895 -31.198 -34.040  1.00  9.84           H  
ANISOU 1586  HB2 ASN A  92     1246   1246   1246      0      0      0       H  
ATOM   1587  HB3 ASN A  92      49.392 -31.163 -34.580  1.00  9.84           H  
ANISOU 1587  HB3 ASN A  92     1246   1246   1246      0      0      0       H  
ATOM   1588 HD21 ASN A  92      51.039 -33.136 -32.975  1.00 11.72           H  
ANISOU 1588 HD21 ASN A  92     1484   1484   1484      0      0      0       H  
ATOM   1589 HD22 ASN A  92      50.688 -34.494 -33.572  1.00 11.72           H  
ANISOU 1589 HD22 ASN A  92     1484   1484   1484      0      0      0       H  
ATOM   1590  N   TYR A  93      49.931 -28.854 -36.951  1.00  8.40           N  
ANISOU 1590  N   TYR A  93     1944    648    600     57   -183    -14       N  
ATOM   1591  CA  TYR A  93      49.991 -27.438 -37.233  1.00  7.68           C  
ANISOU 1591  CA  TYR A  93     1545    706    667    -45   -130     17       C  
ATOM   1592  C   TYR A  93      48.691 -26.768 -36.828  1.00  8.12           C  
ANISOU 1592  C   TYR A  93     1851    792    443    159    -78     -6       C  
ATOM   1593  O   TYR A  93      47.581 -27.247 -37.119  1.00  8.49           O  
ANISOU 1593  O   TYR A  93     1673    725    830    -77   -150    -95       O  
ATOM   1594  CB  TYR A  93      50.263 -27.233 -38.742  1.00  7.92           C  
ANISOU 1594  CB  TYR A  93     1548    841    621    -15    -61    -19       C  
ATOM   1595  CG  TYR A  93      50.480 -25.772 -39.092  1.00  7.50           C  
ANISOU 1595  CG  TYR A  93     1542    744    565     47   -137    -76       C  
ATOM   1596  CD1 TYR A  93      51.755 -25.239 -38.956  1.00  9.10           C  
ANISOU 1596  CD1 TYR A  93     1405    906   1148     38    -41    -86       C  
ATOM   1597  CD2 TYR A  93      49.478 -24.932 -39.496  1.00  7.72           C  
ANISOU 1597  CD2 TYR A  93     1421    869    643    -24   -142      3       C  
ATOM   1598  CE1 TYR A  93      52.018 -23.899 -39.254  1.00  8.51           C  
ANISOU 1598  CE1 TYR A  93     1336    797   1101    175   -179    -79       C  
ATOM   1599  CE2 TYR A  93      49.704 -23.588 -39.793  1.00  7.65           C  
ANISOU 1599  CE2 TYR A  93     1292    913    701     77   -169    203       C  
ATOM   1600  CZ  TYR A  93      50.974 -23.097 -39.660  1.00  8.23           C  
ANISOU 1600  CZ  TYR A  93     1346    900    880     52    -11     20       C  
ATOM   1601  OH  TYR A  93      51.240 -21.761 -39.939  1.00 10.01           O  
ANISOU 1601  OH  TYR A  93     1705    799   1301     49     44    135       O  
ATOM   1602  H   TYR A  93      49.343 -29.349 -37.379  1.00 10.08           H  
ANISOU 1602  H   TYR A  93     1277   1277   1277      0      0      0       H  
ATOM   1603  HA  TYR A  93      50.741 -27.034 -36.710  1.00  9.22           H  
ANISOU 1603  HA  TYR A  93     1168   1168   1168      0      0      0       H  
ATOM   1604  HB2 TYR A  93      51.066 -27.751 -39.001  1.00  9.51           H  
ANISOU 1604  HB2 TYR A  93     1204   1204   1204      0      0      0       H  
ATOM   1605  HB3 TYR A  93      49.496 -27.580 -39.262  1.00  9.51           H  
ANISOU 1605  HB3 TYR A  93     1204   1204   1204      0      0      0       H  
ATOM   1606  HD1 TYR A  93      52.463 -25.797 -38.655  1.00 10.92           H  
ANISOU 1606  HD1 TYR A  93     1383   1383   1383      0      0      0       H  
ATOM   1607  HD2 TYR A  93      48.597 -25.277 -39.578  1.00  9.26           H  
ANISOU 1607  HD2 TYR A  93     1173   1173   1173      0      0      0       H  
ATOM   1608  HE1 TYR A  93      52.898 -23.549 -39.178  1.00 10.22           H  
ANISOU 1608  HE1 TYR A  93     1294   1294   1294      0      0      0       H  
ATOM   1609  HE2 TYR A  93      48.993 -23.027 -40.080  1.00  9.18           H  
ANISOU 1609  HE2 TYR A  93     1163   1163   1163      0      0      0       H  
ATOM   1610  HH  TYR A  93      50.531 -21.377 -40.175  1.00 15.02           H  
ANISOU 1610  HH  TYR A  93     1902   1902   1902      0      0      0       H  
ATOM   1611  N   GLY A  94      48.815 -25.646 -36.127  1.00  7.66           N  
ANISOU 1611  N   GLY A  94     1427    911    573    -10   -101   -115       N  
ATOM   1612  CA  GLY A  94      47.620 -24.914 -35.727  1.00  9.09           C  
ANISOU 1612  CA  GLY A  94     1944    717    793    251   -156   -176       C  
ATOM   1613  C   GLY A  94      47.959 -23.516 -35.257  1.00  8.04           C  
ANISOU 1613  C   GLY A  94     1718    795    542     71   -194   -100       C  
ATOM   1614  O   GLY A  94      48.849 -22.857 -35.782  1.00  8.18           O  
ANISOU 1614  O   GLY A  94     1565    839    705    -32   -101   -104       O  
ATOM   1615  H   GLY A  94      49.613 -25.348 -35.906  1.00  9.19           H  
ANISOU 1615  H   GLY A  94     1164   1164   1164      0      0      0       H  
ATOM   1616  HA2 GLY A  94      46.997 -24.860 -36.495  1.00 10.91           H  
ANISOU 1616  HA2 GLY A  94     1382   1382   1382      0      0      0       H  
ATOM   1617  HA3 GLY A  94      47.165 -25.404 -34.998  1.00 10.91           H  
ANISOU 1617  HA3 GLY A  94     1382   1382   1382      0      0      0       H  
ATOM   1618  N   ALA A  95      47.241 -23.077 -34.236  1.00  8.18           N  
ANISOU 1618  N   ALA A  95     1896    713    501     71    -32     -1       N  
ATOM   1619  CA  ALA A  95      47.233 -21.695 -33.807  1.00  8.07           C  
ANISOU 1619  CA  ALA A  95     1937    630    499     -4    -95    -15       C  
ATOM   1620  C   ALA A  95      46.913 -21.602 -32.330  1.00  8.86           C  
ANISOU 1620  C   ALA A  95     1942    832    594    181   -196   -121       C  
ATOM   1621  O   ALA A  95      46.308 -22.503 -31.758  1.00  9.81           O  
ANISOU 1621  O   ALA A  95     2160    853    713    -32     35    -55       O  
ATOM   1622  CB  ALA A  95      46.186 -20.889 -34.588  1.00 11.44           C  
ANISOU 1622  CB  ALA A  95     2926    851    568    546   -221    -98       C  
ATOM   1623  H   ALA A  95      46.743 -23.654 -33.796  1.00  9.82           H  
ANISOU 1623  H   ALA A  95     1244   1244   1244      0      0      0       H  
ATOM   1624  HA  ALA A  95      48.136 -21.299 -33.970  1.00  9.68           H  
ANISOU 1624  HA  ALA A  95     1226   1226   1226      0      0      0       H  
ATOM   1625  HB1 ALA A  95      45.295 -21.261 -34.419  1.00 17.15           H  
ANISOU 1625  HB1 ALA A  95     2172   2172   2172      0      0      0       H  
ATOM   1626  HB2 ALA A  95      46.384 -20.938 -35.546  1.00 17.15           H  
ANISOU 1626  HB2 ALA A  95     2172   2172   2172      0      0      0       H  
ATOM   1627  HB3 ALA A  95      46.210 -19.954 -34.296  1.00 17.15           H  
ANISOU 1627  HB3 ALA A  95     2172   2172   2172      0      0      0       H  
ATOM   1628  N   PHE A  96      47.293 -20.484 -31.736  1.00  8.75           N  
ANISOU 1628  N   PHE A  96     1936    873    515     92   -114   -203       N  
ATOM   1629  CA  PHE A  96      46.785 -20.098 -30.423  1.00  8.70           C  
ANISOU 1629  CA  PHE A  96     2009    848    449     55    -47    -59       C  
ATOM   1630  C   PHE A  96      45.586 -19.169 -30.611  1.00  8.82           C  
ANISOU 1630  C   PHE A  96     1963    901    487     58    -51   -103       C  
ATOM   1631  O   PHE A  96      45.676 -18.166 -31.334  1.00  8.99           O  
ANISOU 1631  O   PHE A  96     1872    986    559    135    -38     65       O  
ATOM   1632  CB  PHE A  96      47.795 -19.384 -29.531  1.00  8.72           C  
ANISOU 1632  CB  PHE A  96     1882    835    596     92    -38   -175       C  
ATOM   1633  CG  PHE A  96      48.881 -20.317 -29.008  1.00  8.56           C  
ANISOU 1633  CG  PHE A  96     1799    857    595    231     41   -213       C  
ATOM   1634  CD1 PHE A  96      48.653 -21.632 -28.609  1.00  9.09           C  
ANISOU 1634  CD1 PHE A  96     1750   1044    661     83    -42    -48       C  
ATOM   1635  CD2 PHE A  96      50.195 -19.866 -28.913  1.00  9.22           C  
ANISOU 1635  CD2 PHE A  96     1912    998    593     61   -179    -43       C  
ATOM   1636  CE1 PHE A  96      49.677 -22.444 -28.111  1.00  9.21           C  
ANISOU 1636  CE1 PHE A  96     1960    879    662    186     54    -35       C  
ATOM   1637  CE2 PHE A  96      51.221 -20.675 -28.437  1.00  9.36           C  
ANISOU 1637  CE2 PHE A  96     1851   1161    544      6   -193    -19       C  
ATOM   1638  CZ  PHE A  96      50.963 -21.959 -28.043  1.00  9.40           C  
ANISOU 1638  CZ  PHE A  96     1901   1120    551    227    -58     83       C  
ATOM   1639  H   PHE A  96      47.868 -19.957 -32.144  1.00 10.50           H  
ANISOU 1639  H   PHE A  96     1330   1330   1330      0      0      0       H  
ATOM   1640  HA  PHE A  96      46.474 -20.923 -29.950  1.00 10.44           H  
ANISOU 1640  HA  PHE A  96     1322   1322   1322      0      0      0       H  
ATOM   1641  HB2 PHE A  96      48.218 -18.651 -30.044  1.00 10.46           H  
ANISOU 1641  HB2 PHE A  96     1325   1325   1325      0      0      0       H  
ATOM   1642  HB3 PHE A  96      47.318 -18.981 -28.763  1.00 10.46           H  
ANISOU 1642  HB3 PHE A  96     1325   1325   1325      0      0      0       H  
ATOM   1643  HD1 PHE A  96      47.774 -21.987 -28.678  1.00 10.91           H  
ANISOU 1643  HD1 PHE A  96     1382   1382   1382      0      0      0       H  
ATOM   1644  HD2 PHE A  96      50.397 -18.977 -29.182  1.00 11.06           H  
ANISOU 1644  HD2 PHE A  96     1401   1401   1401      0      0      0       H  
ATOM   1645  HE1 PHE A  96      49.485 -23.328 -27.820  1.00 11.06           H  
ANISOU 1645  HE1 PHE A  96     1401   1401   1401      0      0      0       H  
ATOM   1646  HE2 PHE A  96      52.107 -20.334 -28.386  1.00 11.23           H  
ANISOU 1646  HE2 PHE A  96     1422   1422   1422      0      0      0       H  
ATOM   1647  HZ  PHE A  96      51.667 -22.512 -27.724  1.00 11.28           H  
ANISOU 1647  HZ  PHE A  96     1429   1429   1429      0      0      0       H  
ATOM   1648  N   PRO A  97      44.468 -19.496 -29.964  1.00  8.97           N  
ANISOU 1648  N   PRO A  97     2021    809    579    -16    -34      7       N  
ATOM   1649  CA  PRO A  97      43.313 -18.579 -29.994  1.00  9.44           C  
ANISOU 1649  CA  PRO A  97     2028    910    647     61    -14    -29       C  
ATOM   1650  C   PRO A  97      43.660 -17.319 -29.205  1.00  9.12           C  
ANISOU 1650  C   PRO A  97     1918    946    602    162     57    -88       C  
ATOM   1651  O   PRO A  97      44.621 -17.261 -28.436  1.00 10.05           O  
ANISOU 1651  O   PRO A  97     2120   1104    594     99   -102    -61       O  
ATOM   1652  CB  PRO A  97      42.229 -19.411 -29.346  1.00  9.64           C  
ANISOU 1652  CB  PRO A  97     1996    947    721     -2    -90    -92       C  
ATOM   1653  CG  PRO A  97      42.960 -20.237 -28.319  1.00 10.24           C  
ANISOU 1653  CG  PRO A  97     2164    985    744    137    153     30       C  
ATOM   1654  CD  PRO A  97      44.265 -20.600 -29.006  1.00 10.51           C  
ANISOU 1654  CD  PRO A  97     2165   1186    644    231     91    219       C  
ATOM   1655  HA  PRO A  97      43.068 -18.350 -30.936  1.00 11.32           H  
ANISOU 1655  HA  PRO A  97     1434   1434   1434      0      0      0       H  
ATOM   1656  HB2 PRO A  97      41.549 -18.834 -28.917  1.00 11.57           H  
ANISOU 1656  HB2 PRO A  97     1465   1465   1465      0      0      0       H  
ATOM   1657  HB3 PRO A  97      41.782 -19.991 -30.013  1.00 11.57           H  
ANISOU 1657  HB3 PRO A  97     1465   1465   1465      0      0      0       H  
ATOM   1658  HG2 PRO A  97      43.126 -19.713 -27.496  1.00 12.29           H  
ANISOU 1658  HG2 PRO A  97     1557   1557   1557      0      0      0       H  
ATOM   1659  HG3 PRO A  97      42.445 -21.050 -28.086  1.00 12.29           H  
ANISOU 1659  HG3 PRO A  97     1557   1557   1557      0      0      0       H  
ATOM   1660  HD2 PRO A  97      45.009 -20.646 -28.354  1.00 12.62           H  
ANISOU 1660  HD2 PRO A  97     1598   1598   1598      0      0      0       H  
ATOM   1661  HD3 PRO A  97      44.192 -21.469 -29.474  1.00 12.62           H  
ANISOU 1661  HD3 PRO A  97     1598   1598   1598      0      0      0       H  
ATOM   1662  N   GLN A  98      42.849 -16.274 -29.456  1.00  8.51           N  
ANISOU 1662  N   GLN A  98     1873    964    396    151    -38    -73       N  
ATOM   1663  CA  GLN A  98      42.975 -15.016 -28.733  1.00  8.75           C  
ANISOU 1663  CA  GLN A  98     1784   1003    540    184     50   -106       C  
ATOM   1664  C   GLN A  98      44.348 -14.394 -28.978  1.00  8.97           C  
ANISOU 1664  C   GLN A  98     1883   1084    440      6    -33    -61       C  
ATOM   1665  O   GLN A  98      44.911 -13.730 -28.117  1.00  9.46           O  
ANISOU 1665  O   GLN A  98     1992    987    615     33    104   -160       O  
ATOM   1666  CB  GLN A  98      42.722 -15.156 -27.223  1.00  9.63           C  
ANISOU 1666  CB  GLN A  98     1831   1361    465    270     81   -230       C  
ATOM   1667  CG  GLN A  98      41.339 -15.732 -26.932  1.00 10.78           C  
ANISOU 1667  CG  GLN A  98     1871   1602    621    261    171    -31       C  
ATOM   1668  CD  GLN A  98      41.022 -15.733 -25.446  1.00 10.44           C  
ANISOU 1668  CD  GLN A  98     1998   1354    614     57    104   -187       C  
ATOM   1669  OE1 GLN A  98      41.908 -15.747 -24.590  1.00 11.90           O  
ANISOU 1669  OE1 GLN A  98     2413   1415    693    129     -1    -70       O  
ATOM   1670  NE2 GLN A  98      39.720 -15.720 -25.171  1.00 10.94           N  
ANISOU 1670  NE2 GLN A  98     1988   1502    665     92    250    -62       N  
ATOM   1671  H   GLN A  98      42.227 -16.354 -30.073  1.00 10.21           H  
ANISOU 1671  H   GLN A  98     1293   1293   1293      0      0      0       H  
ATOM   1672  HA  GLN A  98      42.289 -14.387 -29.098  1.00 10.50           H  
ANISOU 1672  HA  GLN A  98     1330   1330   1330      0      0      0       H  
ATOM   1673  HB2 GLN A  98      43.412 -15.747 -26.830  1.00 11.55           H  
ANISOU 1673  HB2 GLN A  98     1463   1463   1463      0      0      0       H  
ATOM   1674  HB3 GLN A  98      42.802 -14.267 -26.795  1.00 11.55           H  
ANISOU 1674  HB3 GLN A  98     1463   1463   1463      0      0      0       H  
ATOM   1675  HG2 GLN A  98      40.657 -15.198 -27.411  1.00 12.93           H  
ANISOU 1675  HG2 GLN A  98     1638   1638   1638      0      0      0       H  
ATOM   1676  HG3 GLN A  98      41.295 -16.660 -27.275  1.00 12.93           H  
ANISOU 1676  HG3 GLN A  98     1638   1638   1638      0      0      0       H  
ATOM   1677 HE21 GLN A  98      39.132 -15.710 -25.825  1.00 13.12           H  
ANISOU 1677 HE21 GLN A  98     1662   1662   1662      0      0      0       H  
ATOM   1678 HE22 GLN A  98      39.447 -15.721 -24.334  1.00 13.12           H  
ANISOU 1678 HE22 GLN A  98     1662   1662   1662      0      0      0       H  
ATOM   1679  N   THR A  99      44.814 -14.554 -30.206  1.00  9.31           N  
ANISOU 1679  N   THR A  99     1927   1081    529    -25     45     48       N  
ATOM   1680  CA  THR A  99      46.042 -13.895 -30.616  1.00  8.32           C  
ANISOU 1680  CA  THR A  99     1795    801    565    125     69   -106       C  
ATOM   1681  C   THR A  99      45.851 -13.318 -32.017  1.00  8.73           C  
ANISOU 1681  C   THR A  99     2002    800    514    117     51    -62       C  
ATOM   1682  O   THR A  99      45.014 -13.787 -32.787  1.00  9.22           O  
ANISOU 1682  O   THR A  99     1943    884    678     77   -128   -101       O  
ATOM   1683  CB  THR A  99      47.267 -14.825 -30.615  1.00  8.65           C  
ANISOU 1683  CB  THR A  99     1928    879    479    261   -109   -314       C  
ATOM   1684  OG1 THR A  99      47.082 -15.830 -31.628  1.00  9.17           O  
ANISOU 1684  OG1 THR A  99     1939    965    580     53     -4    -94       O  
ATOM   1685  CG2 THR A  99      47.485 -15.433 -29.252  1.00  9.93           C  
ANISOU 1685  CG2 THR A  99     2220    921    632    141   -170    -43       C  
ATOM   1686  H   THR A  99      44.378 -15.063 -30.777  1.00 11.17           H  
ANISOU 1686  H   THR A  99     1415   1415   1415      0      0      0       H  
ATOM   1687  HA  THR A  99      46.220 -13.139 -29.986  1.00  9.98           H  
ANISOU 1687  HA  THR A  99     1264   1264   1264      0      0      0       H  
ATOM   1688  HB  THR A  99      48.074 -14.284 -30.851  1.00 10.38           H  
ANISOU 1688  HB  THR A  99     1315   1315   1315      0      0      0       H  
ATOM   1689  HG1 THR A  99      47.102 -16.591 -31.274  1.00 13.75           H  
ANISOU 1689  HG1 THR A  99     1741   1741   1741      0      0      0       H  
ATOM   1690 HG21 THR A  99      47.627 -14.720 -28.595  1.00 14.90           H  
ANISOU 1690 HG21 THR A  99     1887   1887   1887      0      0      0       H  
ATOM   1691 HG22 THR A  99      46.698 -15.959 -28.999  1.00 14.90           H  
ANISOU 1691 HG22 THR A  99     1887   1887   1887      0      0      0       H  
ATOM   1692 HG23 THR A  99      48.273 -16.016 -29.276  1.00 14.90           H  
ANISOU 1692 HG23 THR A  99     1887   1887   1887      0      0      0       H  
ATOM   1693  N   TRP A 100      46.666 -12.327 -32.387  1.00  9.33           N  
ANISOU 1693  N   TRP A 100     1909   1032    605    -17   -136     79       N  
ATOM   1694  CA  TRP A 100      46.561 -11.721 -33.714  1.00  8.84           C  
ANISOU 1694  CA  TRP A 100     1772   1017    572     12   -145     61       C  
ATOM   1695  C   TRP A 100      47.929 -11.155 -34.109  1.00  8.94           C  
ANISOU 1695  C   TRP A 100     1697   1055    644    142   -144     77       C  
ATOM   1696  O   TRP A 100      48.490 -10.372 -33.331  1.00 10.75           O  
ANISOU 1696  O   TRP A 100     2254   1084    746    -32   -122   -141       O  
ATOM   1697  CB  TRP A 100      45.547 -10.573 -33.703  1.00  9.92           C  
ANISOU 1697  CB  TRP A 100     1760   1365    644    207      9    123       C  
ATOM   1698  CG  TRP A 100      45.092 -10.079 -35.039  1.00  9.42           C  
ANISOU 1698  CG  TRP A 100     1731   1144    704     61   -106    114       C  
ATOM   1699  CD1 TRP A 100      44.892 -10.789 -36.197  1.00  9.50           C  
ANISOU 1699  CD1 TRP A 100     1948    985    678     76    -53     87       C  
ATOM   1700  CD2 TRP A 100      44.706  -8.717 -35.355  1.00  9.11           C  
ANISOU 1700  CD2 TRP A 100     1668   1081    710      2    -32     13       C  
ATOM   1701  NE1 TRP A 100      44.441  -9.965 -37.202  1.00 10.56           N  
ANISOU 1701  NE1 TRP A 100     2282   1067    663    145   -163    -60       N  
ATOM   1702  CE2 TRP A 100      44.316  -8.687 -36.703  1.00  9.13           C  
ANISOU 1702  CE2 TRP A 100     1709   1042    717    231    -37     36       C  
ATOM   1703  CE3 TRP A 100      44.675  -7.532 -34.615  1.00 10.69           C  
ANISOU 1703  CE3 TRP A 100     1879   1291    891    180   -168   -118       C  
ATOM   1704  CZ2 TRP A 100      43.897  -7.516 -37.322  1.00 11.11           C  
ANISOU 1704  CZ2 TRP A 100     2061   1152   1006    159    -31    218       C  
ATOM   1705  CZ3 TRP A 100      44.254  -6.370 -35.225  1.00 12.92           C  
ANISOU 1705  CZ3 TRP A 100     2631   1120   1159     -5     12     49       C  
ATOM   1706  CH2 TRP A 100      43.875  -6.377 -36.574  1.00 12.26           C  
ANISOU 1706  CH2 TRP A 100     2373   1114   1170    285   -100     98       C  
ATOM   1707  H   TRP A 100      47.276 -12.034 -31.824  1.00 11.20           H  
ANISOU 1707  H   TRP A 100     1418   1418   1418      0      0      0       H  
ATOM   1708  HA  TRP A 100      46.279 -12.413 -34.379  1.00 10.61           H  
ANISOU 1708  HA  TRP A 100     1344   1344   1344      0      0      0       H  
ATOM   1709  HB2 TRP A 100      44.751 -10.868 -33.195  1.00 11.90           H  
ANISOU 1709  HB2 TRP A 100     1507   1507   1507      0      0      0       H  
ATOM   1710  HB3 TRP A 100      45.946  -9.812 -33.211  1.00 11.90           H  
ANISOU 1710  HB3 TRP A 100     1507   1507   1507      0      0      0       H  
ATOM   1711  HD1 TRP A 100      45.044 -11.722 -36.291  1.00 11.40           H  
ANISOU 1711  HD1 TRP A 100     1444   1444   1444      0      0      0       H  
ATOM   1712  HE1 TRP A 100      44.262 -10.212 -38.028  1.00 12.67           H  
ANISOU 1712  HE1 TRP A 100     1605   1605   1605      0      0      0       H  
ATOM   1713  HE3 TRP A 100      44.940  -7.527 -33.703  1.00 12.83           H  
ANISOU 1713  HE3 TRP A 100     1625   1625   1625      0      0      0       H  
ATOM   1714  HZ2 TRP A 100      43.636  -7.509 -38.235  1.00 13.33           H  
ANISOU 1714  HZ2 TRP A 100     1688   1688   1688      0      0      0       H  
ATOM   1715  HZ3 TRP A 100      44.220  -5.560 -34.729  1.00 15.51           H  
ANISOU 1715  HZ3 TRP A 100     1964   1964   1964      0      0      0       H  
ATOM   1716  HH2 TRP A 100      43.594  -5.564 -36.979  1.00 14.71           H  
ANISOU 1716  HH2 TRP A 100     1863   1863   1863      0      0      0       H  
ATOM   1717  N   GLU A 101      48.370 -11.532 -35.309  1.00  9.28           N  
ANISOU 1717  N   GLU A 101     1997    845    685     93     25    -13       N  
ATOM   1718  CA  GLU A 101      49.521 -10.923 -35.962  1.00  9.60           C  
ANISOU 1718  CA  GLU A 101     1962    781    905    -24     41   -119       C  
ATOM   1719  C   GLU A 101      49.019  -9.642 -36.641  1.00  9.10           C  
ANISOU 1719  C   GLU A 101     1782    957    719     46    121    -50       C  
ATOM   1720  O   GLU A 101      48.539  -9.648 -37.760  1.00 10.20           O  
ANISOU 1720  O   GLU A 101     2136   1098    643     81   -128    -64       O  
ATOM   1721  CB  GLU A 101      50.133 -11.873 -36.987  1.00  8.76           C  
ANISOU 1721  CB  GLU A 101     1838    793    698   -124    -30   -119       C  
ATOM   1722  CG  GLU A 101      50.788 -13.138 -36.450  1.00  8.85           C  
ANISOU 1722  CG  GLU A 101     1588    860    914    -88     48    -35       C  
ATOM   1723  CD  GLU A 101      52.182 -12.949 -35.906  1.00  9.90           C  
ANISOU 1723  CD  GLU A 101     1671    673   1417   -126    -56    -32       C  
ATOM   1724  OE1 GLU A 101      52.540 -11.812 -35.526  1.00 12.17           O  
ANISOU 1724  OE1 GLU A 101     1861    987   1777   -114   -366     -7       O  
ATOM   1725  OE2 GLU A 101      52.915 -13.998 -35.803  1.00 11.58           O  
ANISOU 1725  OE2 GLU A 101     1743   1011   1645    124   -232     -1       O  
ATOM   1726  H   GLU A 101      47.946 -12.180 -35.727  1.00 11.14           H  
ANISOU 1726  H   GLU A 101     1411   1411   1411      0      0      0       H  
ATOM   1727  HA  GLU A 101      50.208 -10.687 -35.275  1.00 11.52           H  
ANISOU 1727  HA  GLU A 101     1459   1459   1459      0      0      0       H  
ATOM   1728  HB2 GLU A 101      49.421 -12.141 -37.621  1.00 10.51           H  
ANISOU 1728  HB2 GLU A 101     1331   1331   1331      0      0      0       H  
ATOM   1729  HB3 GLU A 101      50.813 -11.371 -37.504  1.00 10.51           H  
ANISOU 1729  HB3 GLU A 101     1331   1331   1331      0      0      0       H  
ATOM   1730  HG2 GLU A 101      50.217 -13.507 -35.731  1.00 10.62           H  
ANISOU 1730  HG2 GLU A 101     1345   1345   1345      0      0      0       H  
ATOM   1731  HG3 GLU A 101      50.822 -13.808 -37.178  1.00 10.62           H  
ANISOU 1731  HG3 GLU A 101     1345   1345   1345      0      0      0       H  
ATOM   1732  N   ASP A 102      49.158  -8.523 -35.930  1.00 10.06           N  
ANISOU 1732  N   ASP A 102     1944    796   1083    138    -49    -45       N  
ATOM   1733  CA  ASP A 102      48.512  -7.284 -36.310  1.00 11.22           C  
ANISOU 1733  CA  ASP A 102     2447    850    968    149    -30     13       C  
ATOM   1734  C   ASP A 102      49.065  -6.800 -37.648  1.00  9.86           C  
ANISOU 1734  C   ASP A 102     1970    868    908     96    -95    -43       C  
ATOM   1735  O   ASP A 102      50.294  -6.546 -37.762  1.00 10.41           O  
ANISOU 1735  O   ASP A 102     1879   1049   1026    -30     22    -30       O  
ATOM   1736  CB  ASP A 102      48.770  -6.221 -35.221  1.00 12.26           C  
ANISOU 1736  CB  ASP A 102     2629    933   1095    308    338   -280       C  
ATOM   1737  CG  ASP A 102      47.938  -4.963 -35.386  1.00 15.09           C  
ANISOU 1737  CG  ASP A 102     3360   1184   1189    642   -265   -147       C  
ATOM   1738  OD1 ASP A 102      47.541  -4.657 -36.517  1.00 15.14           O  
ANISOU 1738  OD1 ASP A 102     3291   1070   1390    573    266    -56       O  
ATOM   1739  OD2 ASP A 102      47.673  -4.277 -34.391  1.00 27.32           O  
ANISOU 1739  OD2 ASP A 102     7250   1997   1134   2215    163   -417       O  
ATOM   1740  H   ASP A 102      49.658  -8.539 -35.206  1.00 12.07           H  
ANISOU 1740  H   ASP A 102     1529   1529   1529      0      0      0       H  
ATOM   1741  HA  ASP A 102      47.528  -7.438 -36.395  1.00 13.47           H  
ANISOU 1741  HA  ASP A 102     1706   1706   1706      0      0      0       H  
ATOM   1742  HB2 ASP A 102      48.576  -6.618 -34.335  1.00 14.71           H  
ANISOU 1742  HB2 ASP A 102     1863   1863   1863      0      0      0       H  
ATOM   1743  HB3 ASP A 102      49.728  -5.974 -35.236  1.00 14.71           H  
ANISOU 1743  HB3 ASP A 102     1863   1863   1863      0      0      0       H  
ATOM   1744  N   PRO A 103      48.218  -6.680 -38.665  1.00 10.49           N  
ANISOU 1744  N   PRO A 103     1868   1105   1014     77      4    173       N  
ATOM   1745  CA  PRO A 103      48.656  -6.222 -39.985  1.00 10.82           C  
ANISOU 1745  CA  PRO A 103     2135   1026    952    -47    -36    185       C  
ATOM   1746  C   PRO A 103      48.793  -4.739 -40.118  1.00 11.53           C  
ANISOU 1746  C   PRO A 103     2357   1107    915    -72    -68    169       C  
ATOM   1747  O   PRO A 103      49.245  -4.278 -41.177  1.00 13.92           O  
ANISOU 1747  O   PRO A 103     2502   1358   1431    315    -58    322       O  
ATOM   1748  CB  PRO A 103      47.515  -6.747 -40.890  1.00 12.42           C  
ANISOU 1748  CB  PRO A 103     2280   1314   1123    -25   -112      5       C  
ATOM   1749  CG  PRO A 103      46.303  -6.545 -40.020  1.00 12.36           C  
ANISOU 1749  CG  PRO A 103     2070   1324   1301    203   -214    108       C  
ATOM   1750  CD  PRO A 103      46.766  -6.938 -38.648  1.00 10.16           C  
ANISOU 1750  CD  PRO A 103     1852    827   1182     69    -61    116       C  
ATOM   1751  HA  PRO A 103      49.518  -6.666 -40.231  1.00 12.99           H  
ANISOU 1751  HA  PRO A 103     1645   1645   1645      0      0      0       H  
ATOM   1752  HB2 PRO A 103      47.449  -6.223 -41.728  1.00 14.90           H  
ANISOU 1752  HB2 PRO A 103     1887   1887   1887      0      0      0       H  
ATOM   1753  HB3 PRO A 103      47.643  -7.703 -41.114  1.00 14.90           H  
ANISOU 1753  HB3 PRO A 103     1887   1887   1887      0      0      0       H  
ATOM   1754  HG2 PRO A 103      46.010  -5.600 -40.037  1.00 14.83           H  
ANISOU 1754  HG2 PRO A 103     1878   1878   1878      0      0      0       H  
ATOM   1755  HG3 PRO A 103      45.554  -7.119 -40.319  1.00 14.83           H  
ANISOU 1755  HG3 PRO A 103     1878   1878   1878      0      0      0       H  
ATOM   1756  HD2 PRO A 103      46.318  -6.392 -37.954  1.00 12.20           H  
ANISOU 1756  HD2 PRO A 103     1545   1545   1545      0      0      0       H  
ATOM   1757  HD3 PRO A 103      46.580  -7.895 -38.473  1.00 12.20           H  
ANISOU 1757  HD3 PRO A 103     1545   1545   1545      0      0      0       H  
ATOM   1758  N   ASN A 104      48.465  -3.970 -39.076  1.00 11.48           N  
ANISOU 1758  N   ASN A 104     2153   1077   1129    -58    -62     48       N  
ATOM   1759  CA  ASN A 104      48.408  -2.519 -39.171  1.00 12.38           C  
ANISOU 1759  CA  ASN A 104     1986   1021   1699    -43   -132     59       C  
ATOM   1760  C   ASN A 104      49.608  -1.814 -38.570  1.00 14.46           C  
ANISOU 1760  C   ASN A 104     2146   1407   1943   -496   -107    271       C  
ATOM   1761  O   ASN A 104      49.696  -0.589 -38.557  1.00 21.42           O  
ANISOU 1761  O   ASN A 104     2351   1212   4575   -253    302   -113       O  
ATOM   1762  CB  ASN A 104      47.124  -1.992 -38.527  1.00 13.10           C  
ANISOU 1762  CB  ASN A 104     2125   1058   1793     66     39    328       C  
ATOM   1763  CG  ASN A 104      45.915  -2.607 -39.205  1.00 13.01           C  
ANISOU 1763  CG  ASN A 104     2005   1330   1606    246    152   -153       C  
ATOM   1764  OD1 ASN A 104      45.758  -2.597 -40.441  1.00 16.29           O  
ANISOU 1764  OD1 ASN A 104     2450   1862   1877   -258   -206    275       O  
ATOM   1765  ND2 ASN A 104      45.023  -3.165 -38.405  1.00 13.38           N  
ANISOU 1765  ND2 ASN A 104     1840   1629   1615    231    136   -219       N  
ATOM   1766  H   ASN A 104      48.277  -4.354 -38.307  1.00 13.77           H  
ANISOU 1766  H   ASN A 104     1744   1744   1744      0      0      0       H  
ATOM   1767  HA  ASN A 104      48.375  -2.283 -40.142  1.00 14.86           H  
ANISOU 1767  HA  ASN A 104     1882   1882   1882      0      0      0       H  
ATOM   1768  HB2 ASN A 104      47.118  -2.219 -37.563  1.00 15.72           H  
ANISOU 1768  HB2 ASN A 104     1991   1991   1991      0      0      0       H  
ATOM   1769  HB3 ASN A 104      47.089  -1.006 -38.612  1.00 15.72           H  
ANISOU 1769  HB3 ASN A 104     1991   1991   1991      0      0      0       H  
ATOM   1770 HD21 ASN A 104      45.150  -3.163 -37.535  1.00 16.05           H  
ANISOU 1770 HD21 ASN A 104     2033   2033   2033      0      0      0       H  
ATOM   1771 HD22 ASN A 104      44.301  -3.539 -38.744  1.00 16.05           H  
ANISOU 1771 HD22 ASN A 104     2033   2033   2033      0      0      0       H  
ATOM   1772  N   VAL A 105      50.581  -2.545 -38.114  1.00 18.09           N  
ANISOU 1772  N   VAL A 105     2143   2376   2355    126   -430   -453       N  
ATOM   1773  CA  VAL A 105      51.828  -1.905 -37.677  1.00 19.59           C  
ANISOU 1773  CA  VAL A 105     2287   1998   3159    280   -554   -771       C  
ATOM   1774  C   VAL A 105      52.968  -2.802 -38.166  1.00 20.18           C  
ANISOU 1774  C   VAL A 105     2120   2062   3486     52   -606  -1333       C  
ATOM   1775  O   VAL A 105      52.779  -4.027 -38.345  1.00 16.57           O  
ANISOU 1775  O   VAL A 105     2083   1990   2223     29    -70   -519       O  
ATOM   1776  CB  VAL A 105      51.824  -1.775 -36.154  1.00 25.51           C  
ANISOU 1776  CB  VAL A 105     3198   3121   3375   1185  -1216  -1780       C  
ATOM   1777  CG1 VAL A 105      51.820  -3.164 -35.487  1.00 26.19           C  
ANISOU 1777  CG1 VAL A 105     3381   4229   2340   1538   -283   -835       C  
ATOM   1778  CG2 VAL A 105      53.005  -0.939 -35.672  1.00 40.85           C  
ANISOU 1778  CG2 VAL A 105     4974   5010   5536   -171  -1177  -3880       C  
ATOM   1779  H   VAL A 105      50.492  -3.420 -38.067  1.00 21.71           H  
ANISOU 1779  H   VAL A 105     2750   2750   2750      0      0      0       H  
ATOM   1780  HA  VAL A 105      51.908  -1.000 -38.094  1.00 23.51           H  
ANISOU 1780  HA  VAL A 105     2978   2978   2978      0      0      0       H  
ATOM   1781  HB  VAL A 105      50.984  -1.303 -35.887  1.00 30.61           H  
ANISOU 1781  HB  VAL A 105     3877   3877   3877      0      0      0       H  
ATOM   1782 HG11 VAL A 105      51.058  -3.683 -35.818  1.00 39.28           H  
ANISOU 1782 HG11 VAL A 105     4975   4975   4975      0      0      0       H  
ATOM   1783 HG12 VAL A 105      52.653  -3.633 -35.704  1.00 39.28           H  
ANISOU 1783 HG12 VAL A 105     4975   4975   4975      0      0      0       H  
ATOM   1784 HG13 VAL A 105      51.748  -3.060 -34.516  1.00 39.28           H  
ANISOU 1784 HG13 VAL A 105     4975   4975   4975      0      0      0       H  
ATOM   1785 HG21 VAL A 105      53.842  -1.356 -35.965  1.00 61.27           H  
ANISOU 1785 HG21 VAL A 105     7760   7760   7760      0      0      0       H  
ATOM   1786 HG22 VAL A 105      52.942  -0.036 -36.048  1.00 61.27           H  
ANISOU 1786 HG22 VAL A 105     7760   7760   7760      0      0      0       H  
ATOM   1787 HG23 VAL A 105      52.991  -0.887 -34.693  1.00 61.27           H  
ANISOU 1787 HG23 VAL A 105     7760   7760   7760      0      0      0       H  
ATOM   1788  N   SER A 106      54.108  -2.162 -38.409  1.00 20.01           N  
ANISOU 1788  N   SER A 106     2330   2233   3041     58   -460   -881       N  
ATOM   1789  CA  SER A 106      55.339  -2.876 -38.744  1.00 18.58           C  
ANISOU 1789  CA  SER A 106     2052   1970   3038    -96   -640   -475       C  
ATOM   1790  C   SER A 106      55.943  -3.416 -37.454  1.00 19.70           C  
ANISOU 1790  C   SER A 106     2824   1812   2849    -14   -522   -543       C  
ATOM   1791  O   SER A 106      56.208  -2.647 -36.520  1.00 24.61           O  
ANISOU 1791  O   SER A 106     4703   1961   2687    573  -1267   -628       O  
ATOM   1792  CB  SER A 106      56.350  -1.960 -39.419  1.00 24.53           C  
ANISOU 1792  CB  SER A 106     2448   3611   3261   -523   -428    217       C  
ATOM   1793  OG  SER A 106      57.410  -2.777 -39.917  1.00 27.38           O  
ANISOU 1793  OG  SER A 106     2829   3150   4424     94    216    -53       O  
ATOM   1794  H   SER A 106      54.122  -1.283 -38.367  1.00 24.01           H  
ANISOU 1794  H   SER A 106     3041   3041   3041      0      0      0       H  
ATOM   1795  HA  SER A 106      55.124  -3.638 -39.354  1.00 22.30           H  
ANISOU 1795  HA  SER A 106     2824   2824   2824      0      0      0       H  
ATOM   1796  HB2 SER A 106      55.921  -1.466 -40.163  1.00 29.44           H  
ANISOU 1796  HB2 SER A 106     3729   3729   3729      0      0      0       H  
ATOM   1797  HB3 SER A 106      56.703  -1.302 -38.769  1.00 29.44           H  
ANISOU 1797  HB3 SER A 106     3729   3729   3729      0      0      0       H  
ATOM   1798  HG  SER A 106      57.802  -3.150 -39.275  1.00 41.07           H  
ANISOU 1798  HG  SER A 106     5202   5202   5202      0      0      0       H  
ATOM   1799  N   HIS A 107      56.207  -4.712 -37.439  1.00 18.43           N  
ANISOU 1799  N   HIS A 107     3545   1799   1660    -17    319   -363       N  
ATOM   1800  CA  HIS A 107      56.760  -5.272 -36.199  1.00 18.84           C  
ANISOU 1800  CA  HIS A 107     3461   2156   1541   -967    251    211       C  
ATOM   1801  C   HIS A 107      58.264  -5.059 -36.158  1.00 19.65           C  
ANISOU 1801  C   HIS A 107     3445   2225   1795   -838    301    379       C  
ATOM   1802  O   HIS A 107      58.970  -5.389 -37.101  1.00 21.94           O  
ANISOU 1802  O   HIS A 107     3021   2528   2787    158    368    759       O  
ATOM   1803  CB  HIS A 107      56.411  -6.766 -36.196  1.00 17.45           C  
ANISOU 1803  CB  HIS A 107     2895   1908   1829   -367   -414   -238       C  
ATOM   1804  CG  HIS A 107      54.931  -7.057 -36.207  1.00 15.53           C  
ANISOU 1804  CG  HIS A 107     2810   1132   1958   -152   -271   -424       C  
ATOM   1805  ND1 HIS A 107      54.453  -8.123 -35.444  1.00 17.75           N  
ANISOU 1805  ND1 HIS A 107     2698   1369   2677    215    -74     37       N  
ATOM   1806  CD2 HIS A 107      53.830  -6.544 -36.750  1.00 17.05           C  
ANISOU 1806  CD2 HIS A 107     2977   1941   1562   -607   -588    216       C  
ATOM   1807  CE1 HIS A 107      53.131  -8.238 -35.559  1.00 18.64           C  
ANISOU 1807  CE1 HIS A 107     2825   2157   2100   -223   -374    623       C  
ATOM   1808  NE2 HIS A 107      52.704  -7.267 -36.378  1.00 14.63           N  
ANISOU 1808  NE2 HIS A 107     2827   1468   1262   -233   -265     68       N  
ATOM   1809  H   HIS A 107      56.057  -5.218 -38.143  1.00 22.12           H  
ANISOU 1809  H   HIS A 107     2802   2802   2802      0      0      0       H  
ATOM   1810  HA  HIS A 107      56.336  -4.826 -35.411  1.00 22.61           H  
ANISOU 1810  HA  HIS A 107     2864   2864   2864      0      0      0       H  
ATOM   1811  HB2 HIS A 107      56.824  -7.189 -36.990  1.00 20.95           H  
ANISOU 1811  HB2 HIS A 107     2653   2653   2653      0      0      0       H  
ATOM   1812  HB3 HIS A 107      56.811  -7.183 -35.393  1.00 20.95           H  
ANISOU 1812  HB3 HIS A 107     2653   2653   2653      0      0      0       H  
ATOM   1813  HD1 HIS A 107      54.959  -8.649 -34.953  1.00 21.30           H  
ANISOU 1813  HD1 HIS A 107     2698   2698   2698      0      0      0       H  
ATOM   1814  HD2 HIS A 107      53.817  -5.782 -37.318  1.00 20.46           H  
ANISOU 1814  HD2 HIS A 107     2591   2591   2591      0      0      0       H  
ATOM   1815  HE1 HIS A 107      52.588  -8.891 -35.135  1.00 22.37           H  
ANISOU 1815  HE1 HIS A 107     2833   2833   2833      0      0      0       H  
ATOM   1816  N   PRO A 108      58.859  -4.464 -35.138  1.00 19.68           N  
ANISOU 1816  N   PRO A 108     3514   1590   2374   -129   -616    618       N  
ATOM   1817  CA  PRO A 108      60.283  -4.107 -35.160  1.00 23.49           C  
ANISOU 1817  CA  PRO A 108     3568   1679   3677   -200   -854    499       C  
ATOM   1818  C   PRO A 108      61.278  -5.246 -35.305  1.00 22.93           C  
ANISOU 1818  C   PRO A 108     3379   1525   3808   -488      2    712       C  
ATOM   1819  O   PRO A 108      62.386  -5.074 -35.844  1.00 22.69           O  
ANISOU 1819  O   PRO A 108     2639   2195   3786   -814   -440    776       O  
ATOM   1820  CB  PRO A 108      60.503  -3.423 -33.804  1.00 26.48           C  
ANISOU 1820  CB  PRO A 108     3957   1827   4277    148  -1442     23       C  
ATOM   1821  CG  PRO A 108      59.166  -2.946 -33.399  1.00 30.66           C  
ANISOU 1821  CG  PRO A 108     3839   3404   4406   -402  -1106  -1118       C  
ATOM   1822  CD  PRO A 108      58.169  -3.924 -33.961  1.00 24.35           C  
ANISOU 1822  CD  PRO A 108     4049   2803   2401   -353   -901   -482       C  
ATOM   1823  HA  PRO A 108      60.441  -3.442 -35.890  1.00 28.18           H  
ANISOU 1823  HA  PRO A 108     3569   3569   3569      0      0      0       H  
ATOM   1824  HB2 PRO A 108      60.863  -4.064 -33.141  1.00 31.77           H  
ANISOU 1824  HB2 PRO A 108     4024   4024   4024      0      0      0       H  
ATOM   1825  HB3 PRO A 108      61.134  -2.665 -33.892  1.00 31.77           H  
ANISOU 1825  HB3 PRO A 108     4024   4024   4024      0      0      0       H  
ATOM   1826  HG2 PRO A 108      59.096  -2.912 -32.412  1.00 36.79           H  
ANISOU 1826  HG2 PRO A 108     4660   4660   4660      0      0      0       H  
ATOM   1827  HG3 PRO A 108      58.999  -2.039 -33.759  1.00 36.79           H  
ANISOU 1827  HG3 PRO A 108     4660   4660   4660      0      0      0       H  
ATOM   1828  HD2 PRO A 108      57.963  -4.639 -33.309  1.00 29.22           H  
ANISOU 1828  HD2 PRO A 108     3701   3701   3701      0      0      0       H  
ATOM   1829  HD3 PRO A 108      57.328  -3.468 -34.218  1.00 29.22           H  
ANISOU 1829  HD3 PRO A 108     3701   3701   3701      0      0      0       H  
ATOM   1830  N   GLU A 109      60.945  -6.406 -34.774  1.00 21.83           N  
ANISOU 1830  N   GLU A 109     3346   1689   3258   -289    -46    962       N  
ATOM   1831  CA  GLU A 109      61.883  -7.539 -34.753  1.00 22.90           C  
ANISOU 1831  CA  GLU A 109     3310   1916   3476   -178   -718    910       C  
ATOM   1832  C   GLU A 109      62.173  -8.039 -36.167  1.00 19.64           C  
ANISOU 1832  C   GLU A 109     2215   1540   3708   -352   -455    848       C  
ATOM   1833  O   GLU A 109      63.221  -8.559 -36.503  1.00 22.57           O  
ANISOU 1833  O   GLU A 109     2011   2806   3756    512    293    720       O  
ATOM   1834  CB  GLU A 109      61.340  -8.737 -33.950  1.00 24.34           C  
ANISOU 1834  CB  GLU A 109     3066   1995   4185    548    510   1132       C  
ATOM   1835  CG  GLU A 109      61.167  -8.459 -32.483  1.00 31.04           C  
ANISOU 1835  CG  GLU A 109     3199   4516   4080    999    732   1379       C  
ATOM   1836  CD  GLU A 109      59.983  -7.536 -32.241  1.00 29.64           C  
ANISOU 1836  CD  GLU A 109     1926   5210   4127    310    944    829       C  
ATOM   1837  OE1 GLU A 109      58.961  -7.647 -32.946  1.00 27.90           O  
ANISOU 1837  OE1 GLU A 109     4400   3718   2481     18   -456    -26       O  
ATOM   1838  OE2 GLU A 109      60.160  -6.708 -31.338  1.00 33.32           O  
ANISOU 1838  OE2 GLU A 109     5761   2012   4888    514   2579   1349       O  
ATOM   1839  H   GLU A 109      60.144  -6.505 -34.424  1.00 26.19           H  
ANISOU 1839  H   GLU A 109     3317   3317   3317      0      0      0       H  
ATOM   1840  HA  GLU A 109      62.741  -7.237 -34.338  1.00 27.48           H  
ANISOU 1840  HA  GLU A 109     3480   3480   3480      0      0      0       H  
ATOM   1841  HB2 GLU A 109      60.465  -9.004 -34.329  1.00 29.20           H  
ANISOU 1841  HB2 GLU A 109     3698   3698   3698      0      0      0       H  
ATOM   1842  HB3 GLU A 109      61.960  -9.501 -34.059  1.00 29.20           H  
ANISOU 1842  HB3 GLU A 109     3698   3698   3698      0      0      0       H  
ATOM   1843  HG2 GLU A 109      61.025  -9.312 -32.000  1.00 37.25           H  
ANISOU 1843  HG2 GLU A 109     4718   4718   4718      0      0      0       H  
ATOM   1844  HG3 GLU A 109      61.991  -8.040 -32.128  1.00 37.25           H  
ANISOU 1844  HG3 GLU A 109     4718   4718   4718      0      0      0       H  
ATOM   1845  N   THR A 110      61.123  -7.911 -36.971  1.00 21.33           N  
ANISOU 1845  N   THR A 110     2613   1894   3596    120   -712    500       N  
ATOM   1846  CA  THR A 110      61.063  -8.480 -38.296  1.00 19.66           C  
ANISOU 1846  CA  THR A 110     1846   1676   3949    -48   -350    103       C  
ATOM   1847  C   THR A 110      60.936  -7.395 -39.353  1.00 17.53           C  
ANISOU 1847  C   THR A 110     1589   1904   3169     52    -15   -118       C  
ATOM   1848  O   THR A 110      61.085  -7.717 -40.528  1.00 23.46           O  
ANISOU 1848  O   THR A 110     2419   2559   3938   -183   -332   -107       O  
ATOM   1849  CB  THR A 110      59.867  -9.458 -38.394  1.00 20.52           C  
ANISOU 1849  CB  THR A 110     1552   1975   4270    -30   -153    193       C  
ATOM   1850  OG1 THR A 110      58.707  -8.736 -37.953  1.00 24.09           O  
ANISOU 1850  OG1 THR A 110     1646   2200   5307   -117   -241  -1459       O  
ATOM   1851  CG2 THR A 110      60.022 -10.662 -37.491  1.00 20.97           C  
ANISOU 1851  CG2 THR A 110     1964   1753   4250   -151     -6     54       C  
ATOM   1852  H   THR A 110      60.429  -7.456 -36.680  1.00 25.59           H  
ANISOU 1852  H   THR A 110     3241   3241   3241      0      0      0       H  
ATOM   1853  HA  THR A 110      61.907  -8.990 -38.463  1.00 23.59           H  
ANISOU 1853  HA  THR A 110     2988   2988   2988      0      0      0       H  
ATOM   1854  HB  THR A 110      59.745  -9.755 -39.341  1.00 24.62           H  
ANISOU 1854  HB  THR A 110     3118   3118   3118      0      0      0       H  
ATOM   1855  HG1 THR A 110      58.600  -8.057 -38.436  1.00 36.13           H  
ANISOU 1855  HG1 THR A 110     4576   4576   4576      0      0      0       H  
ATOM   1856 HG21 THR A 110      60.107 -10.364 -36.562  1.00 31.45           H  
ANISOU 1856 HG21 THR A 110     3983   3983   3983      0      0      0       H  
ATOM   1857 HG22 THR A 110      59.235 -11.239 -37.579  1.00 31.45           H  
ANISOU 1857 HG22 THR A 110     3983   3983   3983      0      0      0       H  
ATOM   1858 HG23 THR A 110      60.825 -11.162 -37.749  1.00 31.45           H  
ANISOU 1858 HG23 THR A 110     3983   3983   3983      0      0      0       H  
ATOM   1859  N   LYS A 111      60.623  -6.172 -38.984  1.00 17.48           N  
ANISOU 1859  N   LYS A 111     2210   1668   2764   -156   -389     62       N  
ATOM   1860  CA  LYS A 111      60.481  -5.045 -39.910  1.00 17.87           C  
ANISOU 1860  CA  LYS A 111     2200   1782   2808   -542   -392    128       C  
ATOM   1861  C   LYS A 111      59.418  -5.298 -40.961  1.00 16.58           C  
ANISOU 1861  C   LYS A 111     2172   2069   2059   -670     43    234       C  
ATOM   1862  O   LYS A 111      59.508  -4.867 -42.118  1.00 20.32           O  
ANISOU 1862  O   LYS A 111     2538   2467   2716   -732    367    310       O  
ATOM   1863  CB  LYS A 111      61.843  -4.688 -40.531  1.00 24.58           C  
ANISOU 1863  CB  LYS A 111     2077   3221   4040   -529   -370   1047       C  
ATOM   1864  CG  LYS A 111      62.774  -4.100 -39.467  1.00 31.69           C  
ANISOU 1864  CG  LYS A 111     2055   4271   5714   -706  -1460   1133       C  
ATOM   1865  CD  LYS A 111      64.161  -3.777 -39.967  1.00 42.36           C  
ANISOU 1865  CD  LYS A 111     2337   6305   7454  -1324  -1238   1982       C  
ATOM   1866  CE  LYS A 111      65.132  -3.720 -38.790  1.00 52.94           C  
ANISOU 1866  CE  LYS A 111     2711   8462   8944  -2519  -2121     73       C  
ATOM   1867  NZ  LYS A 111      65.954  -2.470 -38.794  1.00 69.24           N  
ANISOU 1867  NZ  LYS A 111     6233   9342  10732  -4294  -1641   -103       N  
ATOM   1868  H   LYS A 111      60.492  -6.020 -38.127  1.00 20.98           H  
ANISOU 1868  H   LYS A 111     2657   2657   2657      0      0      0       H  
ATOM   1869  HA  LYS A 111      60.184  -4.255 -39.372  1.00 21.44           H  
ANISOU 1869  HA  LYS A 111     2715   2715   2715      0      0      0       H  
ATOM   1870  HB2 LYS A 111      62.254  -5.500 -40.920  1.00 29.49           H  
ANISOU 1870  HB2 LYS A 111     3735   3735   3735      0      0      0       H  
ATOM   1871  HB3 LYS A 111      61.713  -4.029 -41.260  1.00 29.49           H  
ANISOU 1871  HB3 LYS A 111     3735   3735   3735      0      0      0       H  
ATOM   1872  HG2 LYS A 111      62.365  -3.272 -39.110  1.00 38.02           H  
ANISOU 1872  HG2 LYS A 111     4815   4815   4815      0      0      0       H  
ATOM   1873  HG3 LYS A 111      62.848  -4.744 -38.720  1.00 38.02           H  
ANISOU 1873  HG3 LYS A 111     4815   4815   4815      0      0      0       H  
ATOM   1874  HD2 LYS A 111      64.454  -4.470 -40.610  1.00 50.84           H  
ANISOU 1874  HD2 LYS A 111     6439   6439   6439      0      0      0       H  
ATOM   1875  HD3 LYS A 111      64.152  -2.905 -40.436  1.00 50.84           H  
ANISOU 1875  HD3 LYS A 111     6439   6439   6439      0      0      0       H  
ATOM   1876  HE2 LYS A 111      64.621  -3.770 -37.943  1.00 63.53           H  
ANISOU 1876  HE2 LYS A 111     8046   8046   8046      0      0      0       H  
ATOM   1877  HE3 LYS A 111      65.735  -4.505 -38.827  1.00 63.53           H  
ANISOU 1877  HE3 LYS A 111     8046   8046   8046      0      0      0       H  
ATOM   1878  HZ1 LYS A 111      65.407  -1.748 -38.890  1.00103.85           H  
ANISOU 1878  HZ1 LYS A 111    13153  13153  13153      0      0      0       H  
ATOM   1879  HZ2 LYS A 111      66.409  -2.403 -38.008  1.00103.85           H  
ANISOU 1879  HZ2 LYS A 111    13153  13153  13153      0      0      0       H  
ATOM   1880  HZ3 LYS A 111      66.544  -2.497 -39.485  1.00103.85           H  
ANISOU 1880  HZ3 LYS A 111    13153  13153  13153      0      0      0       H  
ATOM   1881  N   ALA A 112      58.328  -5.946 -40.577  1.00 13.62           N  
ANISOU 1881  N   ALA A 112     2004   1362   1811   -433    -75    113       N  
ATOM   1882  CA  ALA A 112      57.246  -6.210 -41.518  1.00 12.30           C  
ANISOU 1882  CA  ALA A 112     2092   1391   1191   -316     99   -113       C  
ATOM   1883  C   ALA A 112      55.915  -6.274 -40.789  1.00 11.66           C  
ANISOU 1883  C   ALA A 112     1975   1113   1344   -300     87    207       C  
ATOM   1884  O   ALA A 112      55.855  -6.662 -39.607  1.00 12.83           O  
ANISOU 1884  O   ALA A 112     2374   1031   1470   -377     10    105       O  
ATOM   1885  CB  ALA A 112      57.494  -7.534 -42.211  1.00 13.92           C  
ANISOU 1885  CB  ALA A 112     2665   1321   1303   -221    302    -41       C  
ATOM   1886  H   ALA A 112      58.256  -6.220 -39.744  1.00 16.35           H  
ANISOU 1886  H   ALA A 112     2071   2071   2071      0      0      0       H  
ATOM   1887  HA  ALA A 112      57.215  -5.480 -42.201  1.00 14.76           H  
ANISOU 1887  HA  ALA A 112     1869   1869   1869      0      0      0       H  
ATOM   1888  HB1 ALA A 112      58.351  -7.498 -42.687  1.00 20.88           H  
ANISOU 1888  HB1 ALA A 112     2644   2644   2644      0      0      0       H  
ATOM   1889  HB2 ALA A 112      56.773  -7.708 -42.851  1.00 20.88           H  
ANISOU 1889  HB2 ALA A 112     2644   2644   2644      0      0      0       H  
ATOM   1890  HB3 ALA A 112      57.520  -8.251 -41.545  1.00 20.88           H  
ANISOU 1890  HB3 ALA A 112     2644   2644   2644      0      0      0       H  
ATOM   1891  N   VAL A 113      54.830  -5.927 -41.467  1.00 13.20           N  
ANISOU 1891  N   VAL A 113     2053   1263   1700   -396    -61    100       N  
ATOM   1892  CA  VAL A 113      53.498  -6.089 -40.871  1.00 11.15           C  
ANISOU 1892  CA  VAL A 113     1995    786   1456   -236   -168     57       C  
ATOM   1893  C   VAL A 113      53.168  -7.536 -40.585  1.00 10.33           C  
ANISOU 1893  C   VAL A 113     1930    840   1154    -19    -31    152       C  
ATOM   1894  O   VAL A 113      53.705  -8.459 -41.195  1.00 10.65           O  
ANISOU 1894  O   VAL A 113     1819   1037   1192    191      6    -47       O  
ATOM   1895  CB  VAL A 113      52.427  -5.476 -41.804  1.00 13.67           C  
ANISOU 1895  CB  VAL A 113     2331    959   1905      1   -192    503       C  
ATOM   1896  CG1 VAL A 113      52.742  -3.968 -42.028  1.00 16.13           C  
ANISOU 1896  CG1 VAL A 113     2307   1057   2765   -102   -549    637       C  
ATOM   1897  CG2 VAL A 113      52.282  -6.202 -43.142  1.00 16.40           C  
ANISOU 1897  CG2 VAL A 113     2570   1646   2013   -679   -849    459       C  
ATOM   1898  H   VAL A 113      54.908  -5.598 -42.280  1.00 15.84           H  
ANISOU 1898  H   VAL A 113     2006   2006   2006      0      0      0       H  
ATOM   1899  HA  VAL A 113      53.481  -5.589 -40.006  1.00 13.38           H  
ANISOU 1899  HA  VAL A 113     1695   1695   1695      0      0      0       H  
ATOM   1900  HB  VAL A 113      51.547  -5.534 -41.332  1.00 16.41           H  
ANISOU 1900  HB  VAL A 113     2078   2078   2078      0      0      0       H  
ATOM   1901 HG11 VAL A 113      52.858  -3.526 -41.161  1.00 24.19           H  
ANISOU 1901 HG11 VAL A 113     3064   3064   3064      0      0      0       H  
ATOM   1902 HG12 VAL A 113      53.566  -3.880 -42.551  1.00 24.19           H  
ANISOU 1902 HG12 VAL A 113     3064   3064   3064      0      0      0       H  
ATOM   1903 HG13 VAL A 113      52.001  -3.548 -42.512  1.00 24.19           H  
ANISOU 1903 HG13 VAL A 113     3064   3064   3064      0      0      0       H  
ATOM   1904 HG21 VAL A 113      52.036  -7.137 -42.982  1.00 24.59           H  
ANISOU 1904 HG21 VAL A 113     3114   3114   3114      0      0      0       H  
ATOM   1905 HG22 VAL A 113      51.583  -5.767 -43.675  1.00 24.59           H  
ANISOU 1905 HG22 VAL A 113     3114   3114   3114      0      0      0       H  
ATOM   1906 HG23 VAL A 113      53.132  -6.166 -43.627  1.00 24.59           H  
ANISOU 1906 HG23 VAL A 113     3114   3114   3114      0      0      0       H  
ATOM   1907  N   GLY A 114      52.212  -7.727 -39.660  1.00 10.45           N  
ANISOU 1907  N   GLY A 114     2189    708   1073   -142     67     -8       N  
ATOM   1908  CA  GLY A 114      51.745  -9.071 -39.393  1.00  9.89           C  
ANISOU 1908  CA  GLY A 114     1923    923    911   -229    -34     55       C  
ATOM   1909  C   GLY A 114      50.856  -9.653 -40.476  1.00  9.45           C  
ANISOU 1909  C   GLY A 114     2006    771    813     44    -17   -126       C  
ATOM   1910  O   GLY A 114      50.317  -8.890 -41.297  1.00 10.19           O  
ANISOU 1910  O   GLY A 114     1938    973    961     13   -196      6       O  
ATOM   1911  H   GLY A 114      51.874  -7.043 -39.221  1.00 12.54           H  
ANISOU 1911  H   GLY A 114     1588   1588   1588      0      0      0       H  
ATOM   1912  HA2 GLY A 114      52.530  -9.662 -39.277  1.00 11.87           H  
ANISOU 1912  HA2 GLY A 114     1503   1503   1503      0      0      0       H  
ATOM   1913  HA3 GLY A 114      51.243  -9.068 -38.539  1.00 11.87           H  
ANISOU 1913  HA3 GLY A 114     1503   1503   1503      0      0      0       H  
ATOM   1914  N  AASP A 115      50.686 -10.961 -40.473  0.57  8.93           N  
ANISOU 1914  N  AASP A 115     1871    681    840    321   -111   -192       N  
ATOM   1915  N  BASP A 115      50.730 -10.963 -40.500  0.43  8.86           N  
ANISOU 1915  N  BASP A 115     2048    785    532    -94    136     48       N  
ATOM   1916  CA AASP A 115      49.912 -11.647 -41.495  0.57  9.04           C  
ANISOU 1916  CA AASP A 115     2116    687    631    -21    117   -122       C  
ATOM   1917  CA BASP A 115      50.076 -11.716 -41.555  0.43  9.02           C  
ANISOU 1917  CA BASP A 115     1826    704    898    -82     51    -59       C  
ATOM   1918  C  AASP A 115      48.412 -11.690 -41.190  0.57  8.11           C  
ANISOU 1918  C  AASP A 115     2012    602    467    316   -233   -266       C  
ATOM   1919  C  BASP A 115      48.557 -11.806 -41.407  0.43  8.89           C  
ANISOU 1919  C  BASP A 115     1821    775    783    114     52    376       C  
ATOM   1920  O  AASP A 115      47.709 -12.361 -41.945  0.57  8.59           O  
ANISOU 1920  O  AASP A 115     2151    574    540    182   -400   -185       O  
ATOM   1921  O  BASP A 115      47.936 -12.566 -42.152  0.43 14.00           O  
ANISOU 1921  O  BASP A 115     1536   1885   1896    298   -211   -684       O  
ATOM   1922  CB AASP A 115      50.429 -13.050 -41.831  0.57  8.59           C  
ANISOU 1922  CB AASP A 115     1627    811    827     -4     92   -205       C  
ATOM   1923  CB BASP A 115      50.647 -13.136 -41.690  0.43  8.44           C  
ANISOU 1923  CB BASP A 115     1902    844    459    195   -192     71       C  
ATOM   1924  CG AASP A 115      50.133 -14.122 -40.803  0.57  8.33           C  
ANISOU 1924  CG AASP A 115     1903    674    588     95   -311   -276       C  
ATOM   1925  CG BASP A 115      50.016 -14.129 -40.731  0.43  8.35           C  
ANISOU 1925  CG BASP A 115     1756    737    680     92    -66    -80       C  
ATOM   1926  OD1AASP A 115      49.787 -13.782 -39.645  0.57  9.64           O  
ANISOU 1926  OD1AASP A 115     2975    246    441    547    227     28       O  
ATOM   1927  OD1BASP A 115      49.659 -13.734 -39.596  0.43 11.46           O  
ANISOU 1927  OD1BASP A 115      924   2383   1047   -591   -377   -211       O  
ATOM   1928  OD2AASP A 115      50.253 -15.320 -41.201  0.57  8.78           O  
ANISOU 1928  OD2AASP A 115     1837    841    656    -66     79   -378       O  
ATOM   1929  OD2BASP A 115      49.884 -15.313 -41.139  0.43  7.56           O  
ANISOU 1929  OD2BASP A 115      951   1156    767    158     18    166       O  
ATOM   1930  H  AASP A 115      51.054 -11.435 -39.829  0.57 10.71           H  
ANISOU 1930  H  AASP A 115     1356   1356   1356      0      0      0       H  
ATOM   1931  H  BASP A 115      51.067 -11.417 -39.826  0.43 10.63           H  
ANISOU 1931  H  BASP A 115     1346   1346   1346      0      0      0       H  
ATOM   1932  HA AASP A 115      50.011 -11.105 -42.330  0.57 10.85           H  
ANISOU 1932  HA AASP A 115     1374   1374   1374      0      0      0       H  
ATOM   1933  HA BASP A 115      50.261 -11.240 -42.415  0.43 10.82           H  
ANISOU 1933  HA BASP A 115     1370   1370   1370      0      0      0       H  
ATOM   1934  HB2AASP A 115      50.035 -13.329 -42.695  0.57 10.31           H  
ANISOU 1934  HB2AASP A 115     1306   1306   1306      0      0      0       H  
ATOM   1935  HB2BASP A 115      50.507 -13.451 -42.618  0.43 10.12           H  
ANISOU 1935  HB2BASP A 115     1282   1282   1282      0      0      0       H  
ATOM   1936  HB3AASP A 115      51.410 -12.999 -41.954  0.57 10.31           H  
ANISOU 1936  HB3AASP A 115     1306   1306   1306      0      0      0       H  
ATOM   1937  HB3BASP A 115      51.623 -13.106 -41.526  0.43 10.12           H  
ANISOU 1937  HB3BASP A 115     1282   1282   1282      0      0      0       H  
ATOM   1938  N  AASN A 116      47.914 -11.005 -40.183  0.57  6.69           N  
ANISOU 1938  N  AASN A 116     1758    490    295   -153   -228   -297       N  
ATOM   1939  N  BASN A 116      47.958 -11.053 -40.508  0.43  9.09           N  
ANISOU 1939  N  BASN A 116     1671    990    795      8   -123     86       N  
ATOM   1940  CA AASN A 116      46.472 -10.835 -39.938  0.57  8.65           C  
ANISOU 1940  CA AASN A 116     1859    896    533    186    -73    186       C  
ATOM   1941  CA BASN A 116      46.515 -11.004 -40.276  0.43  7.35           C  
ANISOU 1941  CA BASN A 116     1695    798    300   -115   -231   -127       C  
ATOM   1942  C  AASN A 116      45.816 -12.068 -39.357  0.57  8.62           C  
ANISOU 1942  C  AASN A 116     1626   1094    556   -166   -324     27       C  
ATOM   1943  C  BASN A 116      45.936 -12.368 -39.953  0.43  8.45           C  
ANISOU 1943  C  BASN A 116     1856    899    454     40    138    226       C  
ATOM   1944  O  AASN A 116      44.581 -12.154 -39.315  0.57 10.92           O  
ANISOU 1944  O  AASN A 116     1811   1167   1171   -183   -292    101       O  
ATOM   1945  O  BASN A 116      45.117 -12.928 -40.680  0.43  9.43           O  
ANISOU 1945  O  BASN A 116     2014    866    704   -129   -352    -49       O  
ATOM   1946  CB AASN A 116      45.767 -10.361 -41.215  0.57  8.37           C  
ANISOU 1946  CB AASN A 116     1724   1040    418    136    -89    -41       C  
ATOM   1947  CB BASN A 116      45.792 -10.376 -41.480  0.43  9.09           C  
ANISOU 1947  CB BASN A 116     1630    987    838   -141   -152    473       C  
ATOM   1948  CG AASN A 116      44.341  -9.909 -40.979  0.57  9.21           C  
ANISOU 1948  CG AASN A 116     1571   1026    903   -115   -141    131       C  
ATOM   1949  CG BASN A 116      44.313 -10.196 -41.170  0.43  8.42           C  
ANISOU 1949  CG BASN A 116     1735    692    773      0    -94    157       C  
ATOM   1950  OD1AASN A 116      44.064  -9.252 -39.980  0.57  9.92           O  
ANISOU 1950  OD1AASN A 116     1620   1467    683    366    -49    111       O  
ATOM   1951  OD1BASN A 116      43.966 -10.104 -39.993  0.43 14.39           O  
ANISOU 1951  OD1BASN A 116     2221   1743   1503   -190    579   -620       O  
ATOM   1952  ND2AASN A 116      43.429 -10.229 -41.884  0.57 12.07           N  
ANISOU 1952  ND2AASN A 116     2023   1088   1477    386   -765   -119       N  
ATOM   1953  ND2BASN A 116      43.473 -10.144 -42.190  0.43  9.44           N  
ANISOU 1953  ND2BASN A 116     1641   1232    714    399     -2    298       N  
ATOM   1954  H  AASN A 116      48.477 -10.625 -39.623  0.57  8.03           H  
ANISOU 1954  H  AASN A 116     1017   1017   1017      0      0      0       H  
ATOM   1955  H  BASN A 116      48.466 -10.538 -40.007  0.43 10.91           H  
ANISOU 1955  H  BASN A 116     1382   1382   1382      0      0      0       H  
ATOM   1956  HA AASN A 116      46.374 -10.106 -39.262  0.57 10.38           H  
ANISOU 1956  HA AASN A 116     1315   1315   1315      0      0      0       H  
ATOM   1957  HA BASN A 116      46.355 -10.413 -39.485  0.43  8.82           H  
ANISOU 1957  HA BASN A 116     1117   1117   1117      0      0      0       H  
ATOM   1958  HB2AASN A 116      46.281  -9.610 -41.605  0.57 10.05           H  
ANISOU 1958  HB2AASN A 116     1273   1273   1273      0      0      0       H  
ATOM   1959  HB2BASN A 116      46.197  -9.497 -41.690  0.43 10.91           H  
ANISOU 1959  HB2BASN A 116     1382   1382   1382      0      0      0       H  
ATOM   1960  HB3AASN A 116      45.765 -11.099 -41.874  0.57 10.05           H  
ANISOU 1960  HB3AASN A 116     1273   1273   1273      0      0      0       H  
ATOM   1961  HB3BASN A 116      45.896 -10.961 -42.272  0.43 10.91           H  
ANISOU 1961  HB3BASN A 116     1382   1382   1382      0      0      0       H  
ATOM   1962 HD21AASN A 116      43.657 -10.701 -42.590  0.57 14.49           H  
ANISOU 1962 HD21AASN A 116     1835   1835   1835      0      0      0       H  
ATOM   1963 HD21BASN A 116      43.776 -10.215 -43.013  0.43 11.33           H  
ANISOU 1963 HD21BASN A 116     1435   1435   1435      0      0      0       H  
ATOM   1964 HD22AASN A 116      42.594  -9.970 -41.779  0.57 14.49           H  
ANISOU 1964 HD22AASN A 116     1835   1835   1835      0      0      0       H  
ATOM   1965 HD22BASN A 116      42.611 -10.038 -42.046  0.43 11.33           H  
ANISOU 1965 HD22BASN A 116     1435   1435   1435      0      0      0       H  
ATOM   1966  N  AASP A 117      46.587 -13.015 -38.834  0.57 11.78           N  
ANISOU 1966  N  AASP A 117     2505   1135    835    -79   -322    548       N  
ATOM   1967  N  BASP A 117      46.331 -12.936 -38.822  0.43  8.96           N  
ANISOU 1967  N  BASP A 117     1622    811    969     78   -457    270       N  
ATOM   1968  CA AASP A 117      45.959 -14.214 -38.277  0.57 10.15           C  
ANISOU 1968  CA AASP A 117     2071   1188    596   -300   -245    166       C  
ATOM   1969  CA BASP A 117      45.955 -14.295 -38.450  0.43  9.40           C  
ANISOU 1969  CA BASP A 117     1949    871    753    -56   -275    302       C  
ATOM   1970  C  AASP A 117      46.380 -14.450 -36.824  0.57 10.01           C  
ANISOU 1970  C  AASP A 117     2269    913    622   -212   -239    221       C  
ATOM   1971  C  BASP A 117      46.433 -14.548 -37.017  0.43  9.29           C  
ANISOU 1971  C  BASP A 117     2105    792    634      1   -137     98       C  
ATOM   1972  O  AASP A 117      47.258 -13.775 -36.293  0.57 11.30           O  
ANISOU 1972  O  AASP A 117     2047   1248   1000   -593   -516      1       O  
ATOM   1973  O  BASP A 117      47.440 -13.968 -36.597  0.43  8.24           O  
ANISOU 1973  O  BASP A 117     1920    796    413   -115     27     83       O  
ATOM   1974  CB AASP A 117      46.390 -15.424 -39.085  0.57  9.56           C  
ANISOU 1974  CB AASP A 117     1762   1312    559   -346     24    183       C  
ATOM   1975  CB BASP A 117      46.607 -15.313 -39.364  0.43  9.07           C  
ANISOU 1975  CB BASP A 117     2239    745    460   -371     22    372       C  
ATOM   1976  CG AASP A 117      45.466 -15.898 -40.177  0.57  9.20           C  
ANISOU 1976  CG AASP A 117     2085    704    706   -232   -255    292       C  
ATOM   1977  CG BASP A 117      46.042 -15.582 -40.730  0.43  9.37           C  
ANISOU 1977  CG BASP A 117     1859    598   1101   -243   -569     72       C  
ATOM   1978  OD1AASP A 117      44.236 -15.837 -39.998  0.57  7.84           O  
ANISOU 1978  OD1AASP A 117     1496    801    682    -37   -115    -51       O  
ATOM   1979  OD1BASP A 117      45.108 -14.873 -41.162  0.43 14.44           O  
ANISOU 1979  OD1BASP A 117     2896   1079   1511    541   -614   -486       O  
ATOM   1980  OD2AASP A 117      46.005 -16.346 -41.216  0.57 13.75           O  
ANISOU 1980  OD2AASP A 117     2840   1407    978   -627   -239   -658       O  
ATOM   1981  OD2BASP A 117      46.527 -16.503 -41.434  0.43 12.46           O  
ANISOU 1981  OD2BASP A 117     2082   1758    893    422    -21    586       O  
ATOM   1982  H  AASP A 117      47.462 -12.922 -38.822  0.57 14.13           H  
ANISOU 1982  H  AASP A 117     1790   1790   1790      0      0      0       H  
ATOM   1983  H  BASP A 117      46.841 -12.473 -38.274  0.43 10.75           H  
ANISOU 1983  H  BASP A 117     1362   1362   1362      0      0      0       H  
ATOM   1984  HA AASP A 117      44.964 -14.120 -38.324  0.57 12.17           H  
ANISOU 1984  HA AASP A 117     1541   1541   1541      0      0      0       H  
ATOM   1985  HA BASP A 117      44.961 -14.393 -38.494  0.43 11.29           H  
ANISOU 1985  HA BASP A 117     1430   1430   1430      0      0      0       H  
ATOM   1986  HB2AASP A 117      47.267 -15.220 -39.496  0.57 11.47           H  
ANISOU 1986  HB2AASP A 117     1453   1453   1453      0      0      0       H  
ATOM   1987  HB2BASP A 117      47.550 -15.035 -39.486  0.43 10.88           H  
ANISOU 1987  HB2BASP A 117     1378   1378   1378      0      0      0       H  
ATOM   1988  HB3AASP A 117      46.529 -16.177 -38.457  0.57 11.47           H  
ANISOU 1988  HB3AASP A 117     1453   1453   1453      0      0      0       H  
ATOM   1989  HB3BASP A 117      46.623 -16.175 -38.878  0.43 10.88           H  
ANISOU 1989  HB3BASP A 117     1378   1378   1378      0      0      0       H  
ATOM   1990  N  APRO A 118      45.769 -15.454 -36.200  0.57  9.02           N  
ANISOU 1990  N  APRO A 118     1821    954    651    -54    -74    150       N  
ATOM   1991  N  BPRO A 118      45.768 -15.408 -36.259  0.43  8.83           N  
ANISOU 1991  N  BPRO A 118     1870    922    565     30   -121    100       N  
ATOM   1992  CA APRO A 118      46.275 -16.035 -34.951  0.57  7.58           C  
ANISOU 1992  CA APRO A 118     1680    603    596    102     59     48       C  
ATOM   1993  CA BPRO A 118      46.320 -15.811 -34.956  0.43  9.02           C  
ANISOU 1993  CA BPRO A 118     1755   1164    509    -50   -103     75       C  
ATOM   1994  C  APRO A 118      47.735 -16.465 -35.093  0.57  8.99           C  
ANISOU 1994  C  APRO A 118     1714   1252    451    213     23   -236       C  
ATOM   1995  C  BPRO A 118      47.768 -16.279 -35.121  0.43  7.25           C  
ANISOU 1995  C  BPRO A 118     1870    492    391      7    -23    157       C  
ATOM   1996  O  APRO A 118      48.158 -16.938 -36.150  0.57  8.65           O  
ANISOU 1996  O  APRO A 118     2438    501    346     27     30    -62       O  
ATOM   1997  O  BPRO A 118      48.175 -16.607 -36.241  0.43  8.09           O  
ANISOU 1997  O  BPRO A 118      986   1202    885   -272     -9     66       O  
ATOM   1998  CB APRO A 118      45.369 -17.245 -34.737  0.57  8.41           C  
ANISOU 1998  CB APRO A 118     1872    462    861     64    -57   -108       C  
ATOM   1999  CB BPRO A 118      45.417 -16.963 -34.534  0.43  7.51           C  
ANISOU 1999  CB BPRO A 118     1692    854    308     86   -190   -101       C  
ATOM   2000  CG APRO A 118      44.082 -16.858 -35.393  0.57  8.18           C  
ANISOU 2000  CG APRO A 118     1729    618    762    102     93   -164       C  
ATOM   2001  CG BPRO A 118      44.110 -16.657 -35.193  0.43  8.26           C  
ANISOU 2001  CG BPRO A 118     1510    990    639    325     43     34       C  
ATOM   2002  CD APRO A 118      44.507 -16.101 -36.637  0.57  9.14           C  
ANISOU 2002  CD APRO A 118     1809    917    745     19    -73    -25       C  
ATOM   2003  CD BPRO A 118      44.473 -16.060 -36.535  0.43  8.73           C  
ANISOU 2003  CD BPRO A 118     1624    924    769    269   -224    310       C  
ATOM   2004  HA APRO A 118      46.174 -15.385 -34.198  0.57  9.09           H  
ANISOU 2004  HA APRO A 118     1151   1151   1151      0      0      0       H  
ATOM   2005  HA BPRO A 118      46.263 -15.058 -34.300  0.43 10.83           H  
ANISOU 2005  HA BPRO A 118     1372   1372   1372      0      0      0       H  
ATOM   2006  HB2APRO A 118      45.752 -18.053 -35.161  0.57 10.09           H  
ANISOU 2006  HB2APRO A 118     1278   1278   1278      0      0      0       H  
ATOM   2007  HB2BPRO A 118      45.778 -17.830 -34.850  0.43  9.01           H  
ANISOU 2007  HB2BPRO A 118     1141   1141   1141      0      0      0       H  
ATOM   2008  HB3APRO A 118      45.236 -17.420 -33.772  0.57 10.09           H  
ANISOU 2008  HB3APRO A 118     1278   1278   1278      0      0      0       H  
ATOM   2009  HB3BPRO A 118      45.320 -16.995 -33.550  0.43  9.01           H  
ANISOU 2009  HB3BPRO A 118     1141   1141   1141      0      0      0       H  
ATOM   2010  HG2APRO A 118      43.552 -17.659 -35.631  0.57  9.82           H  
ANISOU 2010  HG2APRO A 118     1244   1244   1244      0      0      0       H  
ATOM   2011  HG2BPRO A 118      43.575 -17.482 -35.309  0.43  9.91           H  
ANISOU 2011  HG2BPRO A 118     1255   1255   1255      0      0      0       H  
ATOM   2012  HG3APRO A 118      43.542 -16.281 -34.796  0.57  9.82           H  
ANISOU 2012  HG3APRO A 118     1244   1244   1244      0      0      0       H  
ATOM   2013  HG3BPRO A 118      43.589 -16.012 -34.652  0.43  9.91           H  
ANISOU 2013  HG3BPRO A 118     1255   1255   1255      0      0      0       H  
ATOM   2014  HD2APRO A 118      44.663 -16.716 -37.397  0.57 10.96           H  
ANISOU 2014  HD2APRO A 118     1388   1388   1388      0      0      0       H  
ATOM   2015  HD2BPRO A 118      44.566 -16.763 -37.227  0.43 10.48           H  
ANISOU 2015  HD2BPRO A 118     1327   1327   1327      0      0      0       H  
ATOM   2016  HD3APRO A 118      43.829 -15.428 -36.897  0.57 10.96           H  
ANISOU 2016  HD3APRO A 118     1388   1388   1388      0      0      0       H  
ATOM   2017  HD3BPRO A 118      43.796 -15.401 -36.830  0.43 10.48           H  
ANISOU 2017  HD3BPRO A 118     1327   1327   1327      0      0      0       H  
ATOM   2018  N   ILE A 119      48.517 -16.311 -34.020  1.00  8.69           N  
ANISOU 2018  N   ILE A 119     1807    948    546    169   -100   -166       N  
ATOM   2019  CA  ILE A 119      49.896 -16.780 -34.058  1.00  8.27           C  
ANISOU 2019  CA  ILE A 119     1787    826    530     75   -106   -184       C  
ATOM   2020  C   ILE A 119      49.890 -18.284 -34.319  1.00  7.75           C  
ANISOU 2020  C   ILE A 119     1611    853    479     40    -47    -25       C  
ATOM   2021  O   ILE A 119      49.053 -19.018 -33.803  1.00  9.36           O  
ANISOU 2021  O   ILE A 119     1987    957    613    -34     19    -40       O  
ATOM   2022  CB  ILE A 119      50.666 -16.402 -32.781  1.00  8.92           C  
ANISOU 2022  CB  ILE A 119     1835   1009    543    169   -125   -187       C  
ATOM   2023  CG1 ILE A 119      52.188 -16.459 -33.012  1.00  9.73           C  
ANISOU 2023  CG1 ILE A 119     1811   1136    748    162   -216   -189       C  
ATOM   2024  CG2 ILE A 119      50.230 -17.222 -31.582  1.00  9.95           C  
ANISOU 2024  CG2 ILE A 119     2157   1069    555     28   -183   -121       C  
ATOM   2025  CD1 ILE A 119      52.996 -15.979 -31.817  1.00 12.37           C  
ANISOU 2025  CD1 ILE A 119     2275   1199   1225    106   -583   -469       C  
ATOM   2026  H   ILE A 119      48.201 -15.927 -33.294  1.00 10.43           H  
ANISOU 2026  H   ILE A 119     1321   1321   1321      0      0      0       H  
ATOM   2027  HA  ILE A 119      50.349 -16.337 -34.831  1.00  9.93           H  
ANISOU 2027  HA  ILE A 119     1258   1258   1258      0      0      0       H  
ATOM   2028  HB  ILE A 119      50.439 -15.449 -32.577  1.00 10.70           H  
ANISOU 2028  HB  ILE A 119     1355   1355   1355      0      0      0       H  
ATOM   2029 HG12 ILE A 119      52.446 -17.392 -33.220  1.00 11.67           H  
ANISOU 2029 HG12 ILE A 119     1478   1478   1478      0      0      0       H  
ATOM   2030 HG13 ILE A 119      52.414 -15.901 -33.798  1.00 11.67           H  
ANISOU 2030 HG13 ILE A 119     1478   1478   1478      0      0      0       H  
ATOM   2031 HG21 ILE A 119      49.260 -17.143 -31.467  1.00 14.92           H  
ANISOU 2031 HG21 ILE A 119     1890   1890   1890      0      0      0       H  
ATOM   2032 HG22 ILE A 119      50.467 -18.162 -31.726  1.00 14.92           H  
ANISOU 2032 HG22 ILE A 119     1890   1890   1890      0      0      0       H  
ATOM   2033 HG23 ILE A 119      50.682 -16.891 -30.778  1.00 14.92           H  
ANISOU 2033 HG23 ILE A 119     1890   1890   1890      0      0      0       H  
ATOM   2034 HD11 ILE A 119      52.788 -16.535 -31.037  1.00 18.55           H  
ANISOU 2034 HD11 ILE A 119     2349   2349   2349      0      0      0       H  
ATOM   2035 HD12 ILE A 119      53.952 -16.047 -32.021  1.00 18.55           H  
ANISOU 2035 HD12 ILE A 119     2349   2349   2349      0      0      0       H  
ATOM   2036 HD13 ILE A 119      52.769 -15.046 -31.623  1.00 18.55           H  
ANISOU 2036 HD13 ILE A 119     2349   2349   2349      0      0      0       H  
ATOM   2037  N   ASP A 120      50.859 -18.739 -35.102  1.00  8.05           N  
ANISOU 2037  N   ASP A 120     1550    854    652     89    -37   -186       N  
ATOM   2038  CA  ASP A 120      50.959 -20.108 -35.539  1.00  8.15           C  
ANISOU 2038  CA  ASP A 120     1731    842    525     69   -191   -128       C  
ATOM   2039  C   ASP A 120      51.793 -21.002 -34.620  1.00  7.85           C  
ANISOU 2039  C   ASP A 120     1718    668    597      8   -233   -188       C  
ATOM   2040  O   ASP A 120      52.755 -20.541 -34.010  1.00  9.49           O  
ANISOU 2040  O   ASP A 120     2001    926    680    -26   -155    -44       O  
ATOM   2041  CB  ASP A 120      51.590 -20.083 -36.933  1.00  7.78           C  
ANISOU 2041  CB  ASP A 120     1623    774    558     46   -104    -83       C  
ATOM   2042  CG  ASP A 120      50.732 -19.353 -37.932  1.00  7.04           C  
ANISOU 2042  CG  ASP A 120     1440    618    617   -218   -282   -111       C  
ATOM   2043  OD1 ASP A 120      49.478 -19.483 -37.816  1.00  8.47           O  
ANISOU 2043  OD1 ASP A 120     1353   1275    590   -151   -284   -186       O  
ATOM   2044  OD2 ASP A 120      51.305 -18.705 -38.854  1.00  8.39           O  
ANISOU 2044  OD2 ASP A 120     1722    746    720    -72    -63     -5       O  
ATOM   2045  H   ASP A 120      51.477 -18.172 -35.370  1.00  9.65           H  
ANISOU 2045  H   ASP A 120     1222   1222   1222      0      0      0       H  
ATOM   2046  HA  ASP A 120      50.038 -20.491 -35.610  1.00  9.79           H  
ANISOU 2046  HA  ASP A 120     1240   1240   1240      0      0      0       H  
ATOM   2047  HB2 ASP A 120      52.475 -19.643 -36.881  1.00  9.33           H  
ANISOU 2047  HB2 ASP A 120     1182   1182   1182      0      0      0       H  
ATOM   2048  HB3 ASP A 120      51.730 -21.013 -37.243  1.00  9.33           H  
ANISOU 2048  HB3 ASP A 120     1182   1182   1182      0      0      0       H  
ATOM   2049  N   VAL A 121      51.399 -22.252 -34.512  1.00  8.19           N  
ANISOU 2049  N   VAL A 121     1808    696    607     18   -163   -120       N  
ATOM   2050  CA  VAL A 121      51.972 -23.210 -33.562  1.00  8.83           C  
ANISOU 2050  CA  VAL A 121     1947    868    542    100   -212    -54       C  
ATOM   2051  C   VAL A 121      52.292 -24.513 -34.275  1.00  8.76           C  
ANISOU 2051  C   VAL A 121     1861    783    685     56   -265    -35       C  
ATOM   2052  O   VAL A 121      51.476 -25.086 -35.006  1.00  8.35           O  
ANISOU 2052  O   VAL A 121     1483    931    760   -126   -183   -129       O  
ATOM   2053  CB  VAL A 121      51.009 -23.487 -32.398  1.00  9.59           C  
ANISOU 2053  CB  VAL A 121     2316    757    570    -10   -152    -58       C  
ATOM   2054  CG1 VAL A 121      51.672 -24.414 -31.385  1.00 11.64           C  
ANISOU 2054  CG1 VAL A 121     3023    787    614    146   -215     48       C  
ATOM   2055  CG2 VAL A 121      50.607 -22.159 -31.726  1.00 10.14           C  
ANISOU 2055  CG2 VAL A 121     1979   1089    785    427   -102    -73       C  
ATOM   2056  H   VAL A 121      50.752 -22.529 -35.041  1.00  9.82           H  
ANISOU 2056  H   VAL A 121     1244   1244   1244      0      0      0       H  
ATOM   2057  HA  VAL A 121      52.820 -22.829 -33.194  1.00 10.60           H  
ANISOU 2057  HA  VAL A 121     1343   1343   1343      0      0      0       H  
ATOM   2058  HB  VAL A 121      50.187 -23.932 -32.755  1.00 11.51           H  
ANISOU 2058  HB  VAL A 121     1458   1458   1458      0      0      0       H  
ATOM   2059 HG11 VAL A 121      52.486 -23.991 -31.039  1.00 17.46           H  
ANISOU 2059 HG11 VAL A 121     2211   2211   2211      0      0      0       H  
ATOM   2060 HG12 VAL A 121      51.053 -24.585 -30.645  1.00 17.46           H  
ANISOU 2060 HG12 VAL A 121     2211   2211   2211      0      0      0       H  
ATOM   2061 HG13 VAL A 121      51.904 -25.261 -31.819  1.00 17.46           H  
ANISOU 2061 HG13 VAL A 121     2211   2211   2211      0      0      0       H  
ATOM   2062 HG21 VAL A 121      51.410 -21.708 -31.389  1.00 15.21           H  
ANISOU 2062 HG21 VAL A 121     1926   1926   1926      0      0      0       H  
ATOM   2063 HG22 VAL A 121      50.161 -21.583 -32.381  1.00 15.21           H  
ANISOU 2063 HG22 VAL A 121     1926   1926   1926      0      0      0       H  
ATOM   2064 HG23 VAL A 121      49.997 -22.341 -30.981  1.00 15.21           H  
ANISOU 2064 HG23 VAL A 121     1926   1926   1926      0      0      0       H  
ATOM   2065  N   LEU A 122      53.534 -24.965 -34.033  1.00  8.10           N  
ANISOU 2065  N   LEU A 122     1656    831    592    -36   -208   -221       N  
ATOM   2066  CA  LEU A 122      54.080 -26.244 -34.496  1.00  8.59           C  
ANISOU 2066  CA  LEU A 122     1748    730    785    -43   -340   -216       C  
ATOM   2067  C   LEU A 122      54.164 -27.174 -33.298  1.00  9.02           C  
ANISOU 2067  C   LEU A 122     1949    877    603     23   -264   -257       C  
ATOM   2068  O   LEU A 122      54.905 -26.911 -32.357  1.00 11.29           O  
ANISOU 2068  O   LEU A 122     2384   1004    904   -182   -432   -103       O  
ATOM   2069  CB  LEU A 122      55.494 -26.045 -35.066  1.00  9.10           C  
ANISOU 2069  CB  LEU A 122     1709    912    837    236   -277    -61       C  
ATOM   2070  CG  LEU A 122      55.692 -24.894 -36.037  1.00  9.30           C  
ANISOU 2070  CG  LEU A 122     1535    868   1132     72   -291    -32       C  
ATOM   2071  CD1 LEU A 122      57.140 -24.886 -36.526  1.00 11.10           C  
ANISOU 2071  CD1 LEU A 122     1547   1205   1465    108   -128   -166       C  
ATOM   2072  CD2 LEU A 122      54.714 -24.942 -37.201  1.00 11.04           C  
ANISOU 2072  CD2 LEU A 122     1779   1557    859    139   -257     80       C  
ATOM   2073  H   LEU A 122      54.064 -24.449 -33.556  1.00  9.72           H  
ANISOU 2073  H   LEU A 122     1231   1231   1231      0      0      0       H  
ATOM   2074  HA  LEU A 122      53.482 -26.639 -35.194  1.00 10.31           H  
ANISOU 2074  HA  LEU A 122     1306   1306   1306      0      0      0       H  
ATOM   2075  HB2 LEU A 122      56.115 -25.916 -34.306  1.00 10.92           H  
ANISOU 2075  HB2 LEU A 122     1383   1383   1383      0      0      0       H  
ATOM   2076  HB3 LEU A 122      55.760 -26.882 -35.524  1.00 10.92           H  
ANISOU 2076  HB3 LEU A 122     1383   1383   1383      0      0      0       H  
ATOM   2077  HG  LEU A 122      55.533 -24.042 -35.538  1.00 11.16           H  
ANISOU 2077  HG  LEU A 122     1413   1413   1413      0      0      0       H  
ATOM   2078 HD11 LEU A 122      57.746 -24.856 -35.756  1.00 16.65           H  
ANISOU 2078 HD11 LEU A 122     2109   2109   2109      0      0      0       H  
ATOM   2079 HD12 LEU A 122      57.314 -25.698 -37.047  1.00 16.65           H  
ANISOU 2079 HD12 LEU A 122     2109   2109   2109      0      0      0       H  
ATOM   2080 HD13 LEU A 122      57.290 -24.099 -37.090  1.00 16.65           H  
ANISOU 2080 HD13 LEU A 122     2109   2109   2109      0      0      0       H  
ATOM   2081 HD21 LEU A 122      53.797 -24.897 -36.860  1.00 16.56           H  
ANISOU 2081 HD21 LEU A 122     2097   2097   2097      0      0      0       H  
ATOM   2082 HD22 LEU A 122      54.879 -24.182 -37.798  1.00 16.56           H  
ANISOU 2082 HD22 LEU A 122     2097   2097   2097      0      0      0       H  
ATOM   2083 HD23 LEU A 122      54.838 -25.779 -37.697  1.00 16.56           H
[truncated: 1,362,178 more chars]
