# Supplementary material for: The inorganic pyrophosphatases of microorganisms: a structural and functional review
Source: PeerJ. 2024 Jun 24;12:e17496. doi: 10.7717/peerj.17496 (PMC11210485; doi:10.7717/peerj.17496)
Supplement: Supplemental Information 1 [file peerj-12-17496-s001.zip › Supplementary Files/Fungal c_PPases/AF-A0A100IU80-F1-model_v4_A_niger.pdb]

HEADER                                            01-JUN-22                     
TITLE     ALPHAFOLD MONOMER V2.0 PREDICTION FOR INORGANIC DIPHOSPHATASE         
TITLE    2 (A0A100IU80)                                                         
COMPND    MOL_ID: 1;                                                            
COMPND   2 MOLECULE: INORGANIC DIPHOSPHATASE;                                   
COMPND   3 CHAIN: A                                                             
SOURCE    MOL_ID: 1;                                                            
SOURCE   2 ORGANISM_SCIENTIFIC: ASPERGILLUS NIGER;                              
SOURCE   3 ORGANISM_TAXID: 5061                                                 
REMARK   1                                                                      
REMARK   1 REFERENCE 1                                                          
REMARK   1  AUTH   JOHN JUMPER, RICHARD EVANS, ALEXANDER PRITZEL, TIM GREEN,    
REMARK   1  AUTH 2 MICHAEL FIGURNOV, OLAF RONNEBERGER, KATHRYN TUNYASUVUNAKOOL, 
REMARK   1  AUTH 3 RUSS BATES, AUGUSTIN ZIDEK, ANNA POTAPENKO, ALEX BRIDGLAND,  
REMARK   1  AUTH 4 CLEMENS MEYER, SIMON A A KOHL, ANDREW J BALLARD,             
REMARK   1  AUTH 5 ANDREW COWIE, BERNARDINO ROMERA-PAREDES, STANISLAV NIKOLOV,  
REMARK   1  AUTH 6 RISHUB JAIN, JONAS ADLER, TREVOR BACK, STIG PETERSEN,        
REMARK   1  AUTH 7 DAVID REIMAN, ELLEN CLANCY, MICHAL ZIELINSKI,                
REMARK   1  AUTH 8 MARTIN STEINEGGER, MICHALINA PACHOLSKA, TAMAS BERGHAMMER,    
REMARK   1  AUTH 9 DAVID SILVER, ORIOL VINYALS, ANDREW W SENIOR,                
REMARK   1  AUTH10 KORAY KAVUKCUOGLU, PUSHMEET KOHLI, DEMIS HASSABIS            
REMARK   1  TITL   HIGHLY ACCURATE PROTEIN STRUCTURE PREDICTION WITH ALPHAFOLD  
REMARK   1  REF    NATURE                        V. 596   583 2021              
REMARK   1  REFN                   ISSN 0028-0836                               
REMARK   1  PMID   34265844                                                     
REMARK   1  DOI    10.1038/s41586-021-03819-2                                   
REMARK   1                                                                      
REMARK   1 DISCLAIMERS                                                          
REMARK   1 ALPHAFOLD DATA, COPYRIGHT (2021) DEEPMIND TECHNOLOGIES LIMITED. THE  
REMARK   1 INFORMATION PROVIDED IS THEORETICAL MODELLING ONLY AND CAUTION SHOULD
REMARK   1 BE EXERCISED IN ITS USE. IT IS PROVIDED "AS-IS" WITHOUT ANY WARRANTY 
REMARK   1 OF ANY KIND, WHETHER EXPRESSED OR IMPLIED. NO WARRANTY IS GIVEN THAT 
REMARK   1 USE OF THE INFORMATION SHALL NOT INFRINGE THE RIGHTS OF ANY THIRD    
REMARK   1 PARTY. THE INFORMATION IS NOT INTENDED TO BE A SUBSTITUTE FOR        
REMARK   1 PROFESSIONAL MEDICAL ADVICE, DIAGNOSIS, OR TREATMENT, AND DOES NOT   
REMARK   1 CONSTITUTE MEDICAL OR OTHER PROFESSIONAL ADVICE. IT IS AVAILABLE FOR 
REMARK   1 ACADEMIC AND COMMERCIAL PURPOSES, UNDER CC-BY 4.0 LICENCE.           
DBREF  XXXX A    1   287  UNP    A0A100IU80 A0A100IU80_ASPNG     1    287       
SEQRES   1 A  287  MET SER TYR THR VAL ARG LYS ILE GLY GLN ALA ASN THR          
SEQRES   2 A  287  LEU GLU HIS ARG VAL TYR ILE GLU LYS ASP GLY GLN PRO          
SEQRES   3 A  287  VAL SER PRO PHE HIS ASP ILE PRO LEU TYR ALA ASN GLU          
SEQRES   4 A  287  GLN GLN THR ILE LEU ASN MET VAL VAL GLU ILE PRO ARG          
SEQRES   5 A  287  TRP THR ASN ALA LYS GLN GLU ILE SER LYS GLU GLU PHE          
SEQRES   6 A  287  LEU ASN PRO ILE LYS GLN ASP VAL LYS LYS GLY LYS LEU          
SEQRES   7 A  287  ARG TYR VAL ARG ASN CYS PHE PRO HIS LYS GLY TYR LEU          
SEQRES   8 A  287  TRP ASN TYR GLY ALA PHE PRO GLN THR TRP GLU ASP PRO          
SEQRES   9 A  287  ASN THR VAL HIS PRO GLU THR LYS ALA LYS GLY ASP ASN          
SEQRES  10 A  287  ASP PRO LEU ASP VAL CYS GLU ILE GLY GLU LEU VAL GLY          
SEQRES  11 A  287  TYR PRO GLY GLN VAL LYS GLN VAL LYS VAL LEU GLY VAL          
SEQRES  12 A  287  MET ALA LEU LEU ASP GLU GLU GLU THR ASP TRP LYS VAL          
SEQRES  13 A  287  ILE VAL ILE ASP ILE ASN ASP PRO LEU ALA PRO LYS LEU          
SEQRES  14 A  287  ASN ASP VAL GLU ASP VAL GLU ARG HIS LEU PRO GLY LEU          
SEQRES  15 A  287  LEU ARG ALA THR ASN GLU TRP PHE ARG ILE TYR LYS ILE          
SEQRES  16 A  287  PRO ASP GLY LYS PRO GLU ASN GLN PHE ALA PHE SER GLY          
SEQRES  17 A  287  GLU CYS LYS ASN LYS LYS TYR ALA LEU ASP VAL ILE ARG          
SEQRES  18 A  287  GLU CYS ALA ASP ALA TRP GLU LYS LEU ILE SER GLY LYS          
SEQRES  19 A  287  SER PRO ARG GLY GLU ILE SER VAL ALA THR THR THR VAL          
SEQRES  20 A  287  GLU GLY ALA GLU ARG ALA ASP ALA ALA GLN LEU ALA ALA          
SEQRES  21 A  287  ILE PRO LYS GLY GLU ASN LEU PRO PRO ALA PRO ILE ASP          
SEQRES  22 A  287  GLY SER VAL ASP LYS TRP PHE PHE ILE SER GLY ALA ALA          
SEQRES  23 A  287  VAL                                                          
CRYST1    1.000    1.000    1.000  90.00  90.00  90.00 P 1           1          
ORIGX1      1.000000  0.000000  0.000000        0.00000                         
ORIGX2      0.000000  1.000000  0.000000        0.00000                         
ORIGX3      0.000000  0.000000  1.000000        0.00000                         
SCALE1      1.000000  0.000000  0.000000        0.00000                         
SCALE2      0.000000  1.000000  0.000000        0.00000                         
SCALE3      0.000000  0.000000  1.000000        0.00000                         
MODEL        1                                                                  
ATOM      1  N   MET A   1     -10.547 -12.997  14.869  1.00 54.28           N  
ATOM      2  CA  MET A   1     -11.683 -12.132  14.473  1.00 54.28           C  
ATOM      3  C   MET A   1     -11.455 -11.740  13.026  1.00 54.28           C  
ATOM      4  CB  MET A   1     -11.773 -10.879  15.356  1.00 54.28           C  
ATOM      5  O   MET A   1     -10.312 -11.460  12.690  1.00 54.28           O  
ATOM      6  CG  MET A   1     -12.121 -11.204  16.814  1.00 54.28           C  
ATOM      7  SD  MET A   1     -11.837  -9.799  17.917  1.00 54.28           S  
ATOM      8  CE  MET A   1     -11.860 -10.640  19.522  1.00 54.28           C  
ATOM      9  N   SER A   2     -12.469 -11.809  12.166  1.00 85.31           N  
ATOM     10  CA  SER A   2     -12.309 -11.566  10.726  1.00 85.31           C  
ATOM     11  C   SER A   2     -12.694 -10.135  10.366  1.00 85.31           C  
ATOM     12  CB  SER A   2     -13.154 -12.555   9.916  1.00 85.31           C  
ATOM     13  O   SER A   2     -13.795  -9.700  10.701  1.00 85.31           O  
ATOM     14  OG  SER A   2     -14.499 -12.513  10.352  1.00 85.31           O  
ATOM     15  N   TYR A   3     -11.817  -9.433   9.652  1.00 97.50           N  
ATOM     16  CA  TYR A   3     -12.169  -8.181   8.991  1.00 97.50           C  
ATOM     17  C   TYR A   3     -13.051  -8.456   7.769  1.00 97.50           C  
ATOM     18  CB  TYR A   3     -10.902  -7.412   8.606  1.00 97.50           C  
ATOM     19  O   TYR A   3     -12.883  -9.463   7.079  1.00 97.50           O  
ATOM     20  CG  TYR A   3     -10.123  -6.903   9.802  1.00 97.50           C  
ATOM     21  CD1 TYR A   3     -10.541  -5.723  10.445  1.00 97.50           C  
ATOM     22  CD2 TYR A   3      -8.984  -7.591  10.267  1.00 97.50           C  
ATOM     23  CE1 TYR A   3      -9.809  -5.211  11.532  1.00 97.50           C  
ATOM     24  CE2 TYR A   3      -8.264  -7.096  11.372  1.00 97.50           C  
ATOM     25  OH  TYR A   3      -7.972  -5.404  13.055  1.00 97.50           O  
ATOM     26  CZ  TYR A   3      -8.671  -5.899  12.000  1.00 97.50           C  
ATOM     27  N   THR A   4     -13.988  -7.554   7.501  1.00 97.50           N  
ATOM     28  CA  THR A   4     -14.865  -7.592   6.319  1.00 97.50           C  
ATOM     29  C   THR A   4     -14.863  -6.232   5.626  1.00 97.50           C  
ATOM     30  CB  THR A   4     -16.285  -8.062   6.677  1.00 97.50           C  
ATOM     31  O   THR A   4     -14.213  -5.304   6.101  1.00 97.50           O  
ATOM     32  CG2 THR A   4     -16.315  -9.517   7.139  1.00 97.50           C  
ATOM     33  OG1 THR A   4     -16.833  -7.306   7.719  1.00 97.50           O  
ATOM     34  N   VAL A   5     -15.531  -6.117   4.477  1.00 97.62           N  
ATOM     35  CA  VAL A   5     -15.554  -4.877   3.693  1.00 97.62           C  
ATOM     36  C   VAL A   5     -16.976  -4.392   3.466  1.00 97.62           C  
ATOM     37  CB  VAL A   5     -14.788  -4.995   2.361  1.00 97.62           C  
ATOM     38  O   VAL A   5     -17.856  -5.165   3.084  1.00 97.62           O  
ATOM     39  CG1 VAL A   5     -13.297  -5.237   2.611  1.00 97.62           C  
ATOM     40  CG2 VAL A   5     -15.308  -6.100   1.429  1.00 97.62           C  
ATOM     41  N   ARG A   6     -17.172  -3.083   3.613  1.00 97.62           N  
ATOM     42  CA  ARG A   6     -18.407  -2.380   3.273  1.00 97.62           C  
ATOM     43  C   ARG A   6     -18.152  -1.479   2.069  1.00 97.62           C  
ATOM     44  CB  ARG A   6     -18.891  -1.621   4.510  1.00 97.62           C  
ATOM     45  O   ARG A   6     -17.434  -0.486   2.164  1.00 97.62           O  
ATOM     46  CG  ARG A   6     -20.204  -0.886   4.240  1.00 97.62           C  
ATOM     47  CD  ARG A   6     -20.549   0.096   5.354  1.00 97.62           C  
ATOM     48  NE  ARG A   6     -20.847  -0.557   6.634  1.00 97.62           N  
ATOM     49  NH1 ARG A   6     -21.771   1.239   7.725  1.00 97.62           N  
ATOM     50  NH2 ARG A   6     -21.413  -0.691   8.810  1.00 97.62           N  
ATOM     51  CZ  ARG A   6     -21.344   0.007   7.716  1.00 97.62           C  
ATOM     52  N   LYS A   7     -18.753  -1.837   0.933  1.00 97.50           N  
ATOM     53  CA  LYS A   7     -18.591  -1.137  -0.350  1.00 97.50           C  
ATOM     54  C   LYS A   7     -19.754  -0.186  -0.601  1.00 97.50           C  
ATOM     55  CB  LYS A   7     -18.460  -2.151  -1.492  1.00 97.50           C  
ATOM     56  O   LYS A   7     -20.902  -0.633  -0.648  1.00 97.50           O  
ATOM     57  CG  LYS A   7     -17.228  -3.048  -1.322  1.00 97.50           C  
ATOM     58  CD  LYS A   7     -17.130  -4.052  -2.471  1.00 97.50           C  
ATOM     59  CE  LYS A   7     -15.943  -4.982  -2.211  1.00 97.50           C  
ATOM     60  NZ  LYS A   7     -15.826  -6.016  -3.265  1.00 97.50           N  
ATOM     61  N   ILE A   8     -19.443   1.091  -0.777  1.00 97.31           N  
ATOM     62  CA  ILE A   8     -20.396   2.154  -1.112  1.00 97.31           C  
ATOM     63  C   ILE A   8     -20.212   2.518  -2.581  1.00 97.31           C  
ATOM     64  CB  ILE A   8     -20.191   3.379  -0.195  1.00 97.31           C  
ATOM     65  O   ILE A   8     -19.072   2.612  -3.044  1.00 97.31           O  
ATOM     66  CG1 ILE A   8     -20.125   3.018   1.307  1.00 97.31           C  
ATOM     67  CG2 ILE A   8     -21.291   4.426  -0.442  1.00 97.31           C  
ATOM     68  CD1 ILE A   8     -21.284   2.156   1.822  1.00 97.31           C  
ATOM     69  N   GLY A   9     -21.312   2.699  -3.315  1.00 96.62           N  
ATOM     70  CA  GLY A   9     -21.266   2.989  -4.747  1.00 96.62           C  
ATOM     71  C   GLY A   9     -20.689   1.855  -5.607  1.00 96.62           C  
ATOM     72  O   GLY A   9     -20.277   0.795  -5.126  1.00 96.62           O  
ATOM     73  N   GLN A  10     -20.669   2.079  -6.920  1.00 97.25           N  
ATOM     74  CA  GLN A  10     -20.094   1.144  -7.889  1.00 97.25           C  
ATOM     75  C   GLN A  10     -18.577   1.321  -7.939  1.00 97.25           C  
ATOM     76  CB  GLN A  10     -20.697   1.386  -9.280  1.00 97.25           C  
ATOM     77  O   GLN A  10     -18.098   2.445  -8.016  1.00 97.25           O  
ATOM     78  CG  GLN A  10     -22.181   1.017  -9.340  1.00 97.25           C  
ATOM     79  CD  GLN A  10     -22.801   1.298 -10.702  1.00 97.25           C  
ATOM     80  NE2 GLN A  10     -23.877   2.053 -10.757  1.00 97.25           N  
ATOM     81  OE1 GLN A  10     -22.350   0.853 -11.744  1.00 97.25           O  
ATOM     82  N   ALA A  11     -17.806   0.232  -7.963  1.00 97.00           N  
ATOM     83  CA  ALA A  11     -16.376   0.342  -8.257  1.00 97.00           C  
ATOM     84  C   ALA A  11     -16.154   1.035  -9.616  1.00 97.00           C  
ATOM     85  CB  ALA A  11     -15.730  -1.044  -8.190  1.00 97.00           C  
ATOM     86  O   ALA A  11     -16.985   0.891 -10.512  1.00 97.00           O  
ATOM     87  N   ASN A  12     -15.032   1.745  -9.779  1.00 97.19           N  
ATOM     88  CA  ASN A  12     -14.732   2.592 -10.946  1.00 97.19           C  
ATOM     89  C   ASN A  12     -15.624   3.845 -11.080  1.00 97.19           C  
ATOM     90  CB  ASN A  12     -14.696   1.763 -12.247  1.00 97.19           C  
ATOM     91  O   ASN A  12     -15.826   4.338 -12.190  1.00 97.19           O  
ATOM     92  CG  ASN A  12     -13.914   0.476 -12.137  1.00 97.19           C  
ATOM     93  ND2 ASN A  12     -14.498  -0.623 -12.552  1.00 97.19           N  
ATOM     94  OD1 ASN A  12     -12.768   0.447 -11.717  1.00 97.19           O  
ATOM     95  N   THR A  13     -16.150   4.380  -9.972  1.00 97.56           N  
ATOM     96  CA  THR A  13     -16.822   5.693  -9.932  1.00 97.56           C  
ATOM     97  C   THR A  13     -16.227   6.592  -8.844  1.00 97.56           C  
ATOM     98  CB  THR A  13     -18.352   5.599  -9.810  1.00 97.56           C  
ATOM     99  O   THR A  13     -15.494   6.125  -7.971  1.00 97.56           O  
ATOM    100  CG2 THR A  13     -18.972   4.523 -10.700  1.00 97.56           C  
ATOM    101  OG1 THR A  13     -18.782   5.424  -8.485  1.00 97.56           O  
ATOM    102  N   LEU A  14     -16.512   7.898  -8.900  1.00 96.94           N  
ATOM    103  CA  LEU A  14     -15.976   8.888  -7.951  1.00 96.94           C  
ATOM    104  C   LEU A  14     -16.528   8.704  -6.530  1.00 96.94           C  
ATOM    105  CB  LEU A  14     -16.311  10.301  -8.464  1.00 96.94           C  
ATOM    106  O   LEU A  14     -15.868   9.054  -5.552  1.00 96.94           O  
ATOM    107  CG  LEU A  14     -15.576  10.716  -9.750  1.00 96.94           C  
ATOM    108  CD1 LEU A  14     -16.140  12.041 -10.265  1.00 96.94           C  
ATOM    109  CD2 LEU A  14     -14.075  10.916  -9.526  1.00 96.94           C  
ATOM    110  N   GLU A  15     -17.727   8.141  -6.417  1.00 96.38           N  
ATOM    111  CA  GLU A  15     -18.448   7.896  -5.168  1.00 96.38           C  
ATOM    112  C   GLU A  15     -17.969   6.623  -4.464  1.00 96.38           C  
ATOM    113  CB  GLU A  15     -19.962   7.776  -5.440  1.00 96.38           C  
ATOM    114  O   GLU A  15     -18.299   6.407  -3.299  1.00 96.38           O  
ATOM    115  CG  GLU A  15     -20.596   8.949  -6.213  1.00 96.38           C  
ATOM    116  CD  GLU A  15     -20.217   8.999  -7.705  1.00 96.38           C  
ATOM    117  OE1 GLU A  15     -20.288  10.100  -8.290  1.00 96.38           O  
ATOM    118  OE2 GLU A  15     -19.795   7.949  -8.259  1.00 96.38           O  
ATOM    119  N   HIS A  16     -17.208   5.767  -5.156  1.00 98.06           N  
ATOM    120  CA  HIS A  16     -16.841   4.466  -4.623  1.00 98.06           C  
ATOM    121  C   HIS A  16     -15.971   4.584  -3.379  1.00 98.06           C  
ATOM    122  CB  HIS A  16     -16.108   3.616  -5.655  1.00 98.06           C  
ATOM    123  O   HIS A  16     -14.911   5.213  -3.422  1.00 98.06           O  
ATOM    124  CG  HIS A  16     -15.959   2.188  -5.183  1.00 98.06           C  
ATOM    125  CD2 HIS A  16     -14.800   1.461  -5.114  1.00 98.06           C  
ATOM    126  ND1 HIS A  16     -16.964   1.391  -4.678  1.00 98.06           N  
ATOM    127  CE1 HIS A  16     -16.427   0.213  -4.338  1.00 98.06           C  
ATOM    128  NE2 HIS A  16     -15.114   0.191  -4.611  1.00 98.06           N  
ATOM    129  N   ARG A  17     -16.382   3.926  -2.296  1.00 98.12           N  
ATOM    130  CA  ARG A  17     -15.590   3.788  -1.070  1.00 98.12           C  
ATOM    131  C   ARG A  17     -15.608   2.349  -0.591  1.00 98.12           C  
ATOM    132  CB  ARG A  17     -16.104   4.748   0.022  1.00 98.12           C  
ATOM    133  O   ARG A  17     -16.648   1.689  -0.640  1.00 98.12           O  
ATOM    134  CG  ARG A  17     -15.998   6.240  -0.337  1.00 98.12           C  
ATOM    135  CD  ARG A  17     -14.547   6.673  -0.576  1.00 98.12           C  
ATOM    136  NE  ARG A  17     -14.449   8.092  -0.932  1.00 98.12           N  
ATOM    137  NH1 ARG A  17     -14.759   7.974  -3.210  1.00 98.12           N  
ATOM    138  NH2 ARG A  17     -14.435   9.938  -2.225  1.00 98.12           N  
ATOM    139  CZ  ARG A  17     -14.556   8.651  -2.119  1.00 98.12           C  
ATOM    140  N   VAL A  18     -14.473   1.881  -0.084  1.00 98.50           N  
ATOM    141  CA  VAL A  18     -14.359   0.595   0.607  1.00 98.50           C  
ATOM    142  C   VAL A  18     -13.937   0.858   2.046  1.00 98.50           C  
ATOM    143  CB  VAL A  18     -13.401  -0.373  -0.112  1.00 98.50           C  
ATOM    144  O   VAL A  18     -12.783   1.171   2.326  1.00 98.50           O  
ATOM    145  CG1 VAL A  18     -13.470  -1.760   0.532  1.00 98.50           C  
ATOM    146  CG2 VAL A  18     -13.730  -0.510  -1.604  1.00 98.50           C  
ATOM    147  N   TYR A  19     -14.892   0.730   2.963  1.00 98.38           N  
ATOM    148  CA  TYR A  19     -14.616   0.733   4.396  1.00 98.38           C  
ATOM    149  C   TYR A  19     -14.235  -0.675   4.847  1.00 98.38           C  
ATOM    150  CB  TYR A  19     -15.833   1.240   5.176  1.00 98.38           C  
ATOM    151  O   TYR A  19     -14.807  -1.659   4.365  1.00 98.38           O  
ATOM    152  CG  TYR A  19     -16.123   2.711   4.983  1.00 98.38           C  
ATOM    153  CD1 TYR A  19     -15.571   3.651   5.875  1.00 98.38           C  
ATOM    154  CD2 TYR A  19     -16.925   3.140   3.906  1.00 98.38           C  
ATOM    155  CE1 TYR A  19     -15.817   5.025   5.692  1.00 98.38           C  
ATOM    156  CE2 TYR A  19     -17.175   4.514   3.723  1.00 98.38           C  
ATOM    157  OH  TYR A  19     -16.847   6.779   4.425  1.00 98.38           O  
ATOM    158  CZ  TYR A  19     -16.620   5.456   4.615  1.00 98.38           C  
ATOM    159  N   ILE A  20     -13.313  -0.767   5.803  1.00 98.50           N  
ATOM    160  CA  ILE A  20     -13.011  -2.019   6.496  1.00 98.50           C  
ATOM    161  C   ILE A  20     -13.863  -2.083   7.757  1.00 98.50           C  
ATOM    162  CB  ILE A  20     -11.500  -2.184   6.765  1.00 98.50           C  
ATOM    163  O   ILE A  20     -14.018  -1.092   8.464  1.00 98.50           O  
ATOM    164  CG1 ILE A  20     -10.746  -2.052   5.420  1.00 98.50           C  
ATOM    165  CG2 ILE A  20     -11.249  -3.543   7.446  1.00 98.50           C  
ATOM    166  CD1 ILE A  20      -9.274  -2.469   5.423  1.00 98.50           C  
ATOM    167  N   GLU A  21     -14.434  -3.250   8.031  1.00 97.88           N  
ATOM    168  CA  GLU A  21     -15.254  -3.491   9.210  1.00 97.88           C  
ATOM    169  C   GLU A  21     -14.614  -4.526  10.125  1.00 97.88           C  
ATOM    170  CB  GLU A  21     -16.662  -3.954   8.828  1.00 97.88           C  
ATOM    171  O   GLU A  21     -14.157  -5.582   9.674  1.00 97.88           O  
ATOM    172  CG  GLU A  21     -17.456  -2.918   8.032  1.00 97.88           C  
ATOM    173  CD  GLU A  21     -18.868  -3.429   7.733  1.00 97.88           C  
ATOM    174  OE1 GLU A  21     -19.823  -2.652   7.952  1.00 97.88           O  
ATOM    175  OE2 GLU A  21     -19.028  -4.557   7.231  1.00 97.88           O  
ATOM    176  N   LYS A  22     -14.671  -4.258  11.428  1.00 96.69           N  
ATOM    177  CA  LYS A  22     -14.408  -5.229  12.487  1.00 96.69           C  
ATOM    178  C   LYS A  22     -15.706  -5.455  13.249  1.00 96.69           C  
ATOM    179  CB  LYS A  22     -13.274  -4.706  13.370  1.00 96.69           C  
ATOM    180  O   LYS A  22     -16.322  -4.502  13.717  1.00 96.69           O  
ATOM    181  CG  LYS A  22     -12.828  -5.755  14.394  1.00 96.69           C  
ATOM    182  CD  LYS A  22     -11.627  -5.228  15.181  1.00 96.69           C  
ATOM    183  CE  LYS A  22     -11.213  -6.239  16.249  1.00 96.69           C  
ATOM    184  NZ  LYS A  22     -10.050  -5.733  17.019  1.00 96.69           N  
ATOM    185  N   ASP A  23     -16.155  -6.707  13.304  1.00 94.12           N  
ATOM    186  CA  ASP A  23     -17.417  -7.093  13.952  1.00 94.12           C  
ATOM    187  C   ASP A  23     -18.634  -6.278  13.443  1.00 94.12           C  
ATOM    188  CB  ASP A  23     -17.227  -7.118  15.481  1.00 94.12           C  
ATOM    189  O   ASP A  23     -19.543  -5.921  14.192  1.00 94.12           O  
ATOM    190  CG  ASP A  23     -16.017  -7.974  15.893  1.00 94.12           C  
ATOM    191  OD1 ASP A  23     -15.896  -9.110  15.374  1.00 94.12           O  
ATOM    192  OD2 ASP A  23     -15.178  -7.483  16.682  1.00 94.12           O  
ATOM    193  N   GLY A  24     -18.636  -5.963  12.138  1.00 92.75           N  
ATOM    194  CA  GLY A  24     -19.693  -5.205  11.453  1.00 92.75           C  
ATOM    195  C   GLY A  24     -19.658  -3.686  11.662  1.00 92.75           C  
ATOM    196  O   GLY A  24     -20.560  -2.989  11.196  1.00 92.75           O  
ATOM    197  N   GLN A  25     -18.645  -3.159  12.357  1.00 94.06           N  
ATOM    198  CA  GLN A  25     -18.457  -1.723  12.563  1.00 94.06           C  
ATOM    199  C   GLN A  25     -17.294  -1.199  11.715  1.00 94.06           C  
ATOM    200  CB  GLN A  25     -18.224  -1.417  14.049  1.00 94.06           C  
ATOM    201  O   GLN A  25     -16.224  -1.812  11.751  1.00 94.06           O  
ATOM    202  CG  GLN A  25     -19.417  -1.822  14.928  1.00 94.06           C  
ATOM    203  CD  GLN A  25     -20.727  -1.149  14.524  1.00 94.06           C  
ATOM    204  NE2 GLN A  25     -21.848  -1.811  14.707  1.00 94.06           N  
ATOM    205  OE1 GLN A  25     -20.788  -0.028  14.043  1.00 94.06           O  
ATOM    206  N   PRO A  26     -17.469  -0.090  10.968  1.00 97.06           N  
ATOM    207  CA  PRO A  26     -16.382   0.547  10.237  1.00 97.06           C  
ATOM    208  C   PRO A  26     -15.240   0.954  11.167  1.00 97.06           C  
ATOM    209  CB  PRO A  26     -16.990   1.760   9.527  1.00 97.06           C  
ATOM    210  O   PRO A  26     -15.469   1.531  12.230  1.00 97.06           O  
ATOM    211  CG  PRO A  26     -18.454   1.361   9.375  1.00 97.06           C  
ATOM    212  CD  PRO A  26     -18.717   0.595  10.670  1.00 97.06           C  
ATOM    213  N   VAL A  27     -14.019   0.669  10.733  1.00 97.81           N  
ATOM    214  CA  VAL A  27     -12.774   1.023  11.413  1.00 97.81           C  
ATOM    215  C   VAL A  27     -11.838   1.712  10.423  1.00 97.81           C  
ATOM    216  CB  VAL A  27     -12.116  -0.214  12.056  1.00 97.81           C  
ATOM    217  O   VAL A  27     -11.913   1.454   9.220  1.00 97.81           O  
ATOM    218  CG1 VAL A  27     -12.997  -0.841  13.141  1.00 97.81           C  
ATOM    219  CG2 VAL A  27     -11.722  -1.318  11.063  1.00 97.81           C  
ATOM    220  N   SER A  28     -10.955   2.579  10.916  1.00 98.56           N  
ATOM    221  CA  SER A  28      -9.937   3.212  10.076  1.00 98.56           C  
ATOM    222  C   SER A  28      -8.897   2.176   9.620  1.00 98.56           C  
ATOM    223  CB  SER A  28      -9.261   4.371  10.815  1.00 98.56           C  
ATOM    224  O   SER A  28      -8.218   1.593  10.471  1.00 98.56           O  
ATOM    225  OG  SER A  28      -8.100   4.761  10.109  1.00 98.56           O  
ATOM    226  N   PRO A  29      -8.700   1.950   8.306  1.00 98.50           N  
ATOM    227  CA  PRO A  29      -7.630   1.086   7.824  1.00 98.50           C  
ATOM    228  C   PRO A  29      -6.244   1.696   8.036  1.00 98.50           C  
ATOM    229  CB  PRO A  29      -7.919   0.875   6.341  1.00 98.50           C  
ATOM    230  O   PRO A  29      -5.266   0.963   8.010  1.00 98.50           O  
ATOM    231  CG  PRO A  29      -8.585   2.174   5.939  1.00 98.50           C  
ATOM    232  CD  PRO A  29      -9.396   2.549   7.178  1.00 98.50           C  
ATOM    233  N   PHE A  30      -6.147   3.004   8.279  1.00 98.75           N  
ATOM    234  CA  PHE A  30      -4.886   3.652   8.614  1.00 98.75           C  
ATOM    235  C   PHE A  30      -4.553   3.455  10.106  1.00 98.75           C  
ATOM    236  CB  PHE A  30      -4.986   5.133   8.205  1.00 98.75           C  
ATOM    237  O   PHE A  30      -3.410   3.186  10.464  1.00 98.75           O  
ATOM    238  CG  PHE A  30      -3.692   5.925   8.083  1.00 98.75           C  
ATOM    239  CD1 PHE A  30      -3.743   7.232   7.560  1.00 98.75           C  
ATOM    240  CD2 PHE A  30      -2.447   5.411   8.499  1.00 98.75           C  
ATOM    241  CE1 PHE A  30      -2.576   8.012   7.463  1.00 98.75           C  
ATOM    242  CE2 PHE A  30      -1.306   6.219   8.472  1.00 98.75           C  
ATOM    243  CZ  PHE A  30      -1.353   7.510   7.933  1.00 98.75           C  
ATOM    244  N   HIS A  31      -5.536   3.566  11.004  1.00 98.62           N  
ATOM    245  CA  HIS A  31      -5.261   3.724  12.440  1.00 98.62           C  
ATOM    246  C   HIS A  31      -5.733   2.564  13.324  1.00 98.62           C  
ATOM    247  CB  HIS A  31      -5.883   5.047  12.903  1.00 98.62           C  
ATOM    248  O   HIS A  31      -5.093   2.269  14.334  1.00 98.62           O  
ATOM    249  CG  HIS A  31      -5.474   6.233  12.066  1.00 98.62           C  
ATOM    250  CD2 HIS A  31      -6.283   7.268  11.685  1.00 98.62           C  
ATOM    251  ND1 HIS A  31      -4.238   6.447  11.488  1.00 98.62           N  
ATOM    252  CE1 HIS A  31      -4.291   7.605  10.813  1.00 98.62           C  
ATOM    253  NE2 HIS A  31      -5.515   8.132  10.904  1.00 98.62           N  
ATOM    254  N   ASP A  32      -6.838   1.903  12.976  1.00 98.44           N  
ATOM    255  CA  ASP A  32      -7.524   0.960  13.873  1.00 98.44           C  
ATOM    256  C   ASP A  32      -7.110  -0.507  13.669  1.00 98.44           C  
ATOM    257  CB  ASP A  32      -9.043   1.087  13.689  1.00 98.44           C  
ATOM    258  O   ASP A  32      -7.398  -1.375  14.501  1.00 98.44           O  
ATOM    259  CG  ASP A  32      -9.666   2.383  14.205  1.00 98.44           C  
ATOM    260  OD1 ASP A  32      -9.118   3.009  15.132  1.00 98.44           O  
ATOM    261  OD2 ASP A  32     -10.773   2.757  13.751  1.00 98.44           O  
ATOM    262  N   ILE A  33      -6.451  -0.820  12.554  1.00 98.50           N  
ATOM    263  CA  ILE A  33      -5.933  -2.163  12.287  1.00 98.50           C  
ATOM    264  C   ILE A  33      -4.534  -2.256  12.900  1.00 98.50           C  
ATOM    265  CB  ILE A  33      -5.946  -2.490  10.783  1.00 98.50           C  
ATOM    266  O   ILE A  33      -3.668  -1.479  12.513  1.00 98.50           O  
ATOM    267  CG1 ILE A  33      -7.387  -2.350  10.246  1.00 98.50           C  
ATOM    268  CG2 ILE A  33      -5.410  -3.919  10.546  1.00 98.50           C  
ATOM    269  CD1 ILE A  33      -7.487  -2.534   8.738  1.00 98.50           C  
ATOM    270  N   PRO A  34      -4.273  -3.190  13.833  1.00 98.19           N  
ATOM    271  CA  PRO A  34      -2.949  -3.319  14.428  1.00 98.19           C  
ATOM    272  C   PRO A  34      -1.895  -3.646  13.370  1.00 98.19           C  
ATOM    273  CB  PRO A  34      -3.063  -4.444  15.463  1.00 98.19           C  
ATOM    274  O   PRO A  34      -2.114  -4.565  12.578  1.00 98.19           O  
ATOM    275  CG  PRO A  34      -4.552  -4.476  15.795  1.00 98.19           C  
ATOM    276  CD  PRO A  34      -5.206  -4.104  14.469  1.00 98.19           C  
ATOM    277  N   LEU A  35      -0.738  -2.979  13.408  1.00 98.69           N  
ATOM    278  CA  LEU A  35       0.400  -3.312  12.538  1.00 98.69           C  
ATOM    279  C   LEU A  35       0.789  -4.792  12.658  1.00 98.69           C  
ATOM    280  CB  LEU A  35       1.585  -2.402  12.909  1.00 98.69           C  
ATOM    281  O   LEU A  35       0.948  -5.492  11.659  1.00 98.69           O  
ATOM    282  CG  LEU A  35       2.899  -2.701  12.162  1.00 98.69           C  
ATOM    283  CD1 LEU A  35       2.729  -2.625  10.649  1.00 98.69           C  
ATOM    284  CD2 LEU A  35       3.951  -1.679  12.582  1.00 98.69           C  
ATOM    285  N   TYR A  36       0.895  -5.292  13.890  1.00 98.44           N  
ATOM    286  CA  TYR A  36       1.282  -6.670  14.179  1.00 98.44           C  
ATOM    287  C   TYR A  36       0.062  -7.561  14.420  1.00 98.44           C  
ATOM    288  CB  TYR A  36       2.262  -6.702  15.354  1.00 98.44           C  
ATOM    289  O   TYR A  36      -0.804  -7.260  15.240  1.00 98.44           O  
ATOM    290  CG  TYR A  36       3.541  -5.935  15.081  1.00 98.44           C  
ATOM    291  CD1 TYR A  36       4.525  -6.492  14.241  1.00 98.44           C  
ATOM    292  CD2 TYR A  36       3.737  -4.656  15.641  1.00 98.44           C  
ATOM    293  CE1 TYR A  36       5.716  -5.787  13.986  1.00 98.44           C  
ATOM    294  CE2 TYR A  36       4.921  -3.943  15.376  1.00 98.44           C  
ATOM    295  OH  TYR A  36       7.062  -3.829  14.292  1.00 98.44           O  
ATOM    296  CZ  TYR A  36       5.917  -4.511  14.552  1.00 98.44           C  
ATOM    297  N   ALA A  37       0.019  -8.698  13.728  1.00 97.50           N  
ATOM    298  CA  ALA A  37      -1.045  -9.691  13.844  1.00 97.50           C  
ATOM    299  C   ALA A  37      -0.819 -10.692  14.990  1.00 97.50           C  
ATOM    300  CB  ALA A  37      -1.164 -10.409  12.498  1.00 97.50           C  
ATOM    301  O   ALA A  37      -1.737 -11.429  15.353  1.00 97.50           O  
ATOM    302  N   ASN A  38       0.395 -10.744  15.550  1.00 97.25           N  
ATOM    303  CA  ASN A  38       0.749 -11.606  16.674  1.00 97.25           C  
ATOM    304  C   ASN A  38       1.626 -10.891  17.710  1.00 97.25           C  
ATOM    305  CB  ASN A  38       1.413 -12.895  16.159  1.00 97.25           C  
ATOM    306  O   ASN A  38       2.376  -9.971  17.391  1.00 97.25           O  
ATOM    307  CG  ASN A  38       2.825 -12.729  15.611  1.00 97.25           C  
ATOM    308  ND2 ASN A  38       3.645 -13.734  15.784  1.00 97.25           N  
ATOM    309  OD1 ASN A  38       3.219 -11.745  15.007  1.00 97.25           O  
ATOM    310  N   GLU A  39       1.579 -11.373  18.953  1.00 94.62           N  
ATOM    311  CA  GLU A  39       2.318 -10.799  20.089  1.00 94.62           C  
ATOM    312  C   GLU A  39       3.837 -10.811  19.888  1.00 94.62           C  
ATOM    313  CB  GLU A  39       2.002 -11.606  21.354  1.00 94.62           C  
ATOM    314  O   GLU A  39       4.534  -9.921  20.362  1.00 94.62           O  
ATOM    315  CG  GLU A  39       0.534 -11.515  21.794  1.00 94.62           C  
ATOM    316  CD  GLU A  39       0.238 -12.368  23.039  1.00 94.62           C  
ATOM    317  OE1 GLU A  39      -0.907 -12.273  23.532  1.00 94.62           O  
ATOM    318  OE2 GLU A  39       1.129 -13.148  23.454  1.00 94.62           O  
ATOM    319  N   GLN A  40       4.363 -11.799  19.157  1.00 96.38           N  
ATOM    320  CA  GLN A  40       5.797 -11.907  18.873  1.00 96.38           C  
ATOM    321  C   GLN A  40       6.270 -10.904  17.808  1.00 96.38           C  
ATOM    322  CB  GLN A  40       6.177 -13.348  18.475  1.00 96.38           C  
ATOM    323  O   GLN A  40       7.455 -10.907  17.487  1.00 96.38           O  
ATOM    324  CG  GLN A  40       5.867 -14.407  19.547  1.00 96.38           C  
ATOM    325  CD  GLN A  40       4.377 -14.709  19.695  1.00 96.38           C  
ATOM    326  NE2 GLN A  40       3.899 -14.930  20.900  1.00 96.38           N  
ATOM    327  OE1 GLN A  40       3.619 -14.716  18.733  1.00 96.38           O  
ATOM    328  N   GLN A  41       5.367 -10.097  17.234  1.00 96.12           N  
ATOM    329  CA  GLN A  41       5.671  -9.072  16.228  1.00 96.12           C  
ATOM    330  C   GLN A  41       6.432  -9.616  15.008  1.00 96.12           C  
ATOM    331  CB  GLN A  41       6.362  -7.872  16.890  1.00 96.12           C  
ATOM    332  O   GLN A  41       7.324  -8.979  14.453  1.00 96.12           O  
ATOM    333  CG  GLN A  41       5.473  -7.191  17.938  1.00 96.12           C  
ATOM    334  CD  GLN A  41       6.100  -5.901  18.454  1.00 96.12           C  
ATOM    335  NE2 GLN A  41       5.307  -4.965  18.924  1.00 96.12           N  
ATOM    336  OE1 GLN A  41       7.307  -5.709  18.463  1.00 96.12           O  
ATOM    337  N   THR A  42       6.089 -10.834  14.590  1.00 96.06           N  
ATOM    338  CA  THR A  42       6.723 -11.518  13.447  1.00 96.06           C  
ATOM    339  C   THR A  42       5.815 -11.610  12.229  1.00 96.06           C  
ATOM    340  CB  THR A  42       7.215 -12.920  13.829  1.00 96.06           C  
ATOM    341  O   THR A  42       6.313 -11.816  11.122  1.00 96.06           O  
ATOM    342  CG2 THR A  42       8.496 -12.872  14.656  1.00 96.06           C  
ATOM    343  OG1 THR A  42       6.281 -13.597  14.634  1.00 96.06           O  
ATOM    344  N   ILE A  43       4.506 -11.449  12.427  1.00 98.50           N  
ATOM    345  CA  ILE A  43       3.476 -11.428  11.394  1.00 98.50           C  
ATOM    346  C   ILE A  43       2.789 -10.066  11.438  1.00 98.50           C  
ATOM    347  CB  ILE A  43       2.459 -12.562  11.627  1.00 98.50           C  
ATOM    348  O   ILE A  43       2.403  -9.598  12.511  1.00 98.50           O  
ATOM    349  CG1 ILE A  43       3.093 -13.965  11.778  1.00 98.50           C  
ATOM    350  CG2 ILE A  43       1.415 -12.591  10.501  1.00 98.50           C  
ATOM    351  CD1 ILE A  43       4.090 -14.373  10.682  1.00 98.50           C  
ATOM    352  N   LEU A  44       2.629  -9.436  10.278  1.00 98.81           N  
ATOM    353  CA  LEU A  44       2.034  -8.110  10.147  1.00 98.81           C  
ATOM    354  C   LEU A  44       0.674  -8.203   9.454  1.00 98.81           C  
ATOM    355  CB  LEU A  44       2.993  -7.153   9.418  1.00 98.81           C  
ATOM    356  O   LEU A  44       0.448  -9.109   8.650  1.00 98.81           O  
ATOM    357  CG  LEU A  44       4.227  -6.731  10.242  1.00 98.81           C  
ATOM    358  CD1 LEU A  44       5.304  -7.819  10.357  1.00 98.81           C  
ATOM    359  CD2 LEU A  44       4.902  -5.535   9.586  1.00 98.81           C  
ATOM    360  N   ASN A  45      -0.231  -7.275   9.758  1.00 98.88           N  
ATOM    361  CA  ASN A  45      -1.443  -7.086   8.969  1.00 98.88           C  
ATOM    362  C   ASN A  45      -1.137  -6.148   7.803  1.00 98.88           C  
ATOM    363  CB  ASN A  45      -2.575  -6.522   9.834  1.00 98.88           C  
ATOM    364  O   ASN A  45      -0.676  -5.039   8.022  1.00 98.88           O  
ATOM    365  CG  ASN A  45      -3.105  -7.521  10.841  1.00 98.88           C  
ATOM    366  ND2 ASN A  45      -3.120  -7.154  12.099  1.00 98.88           N  
ATOM    367  OD1 ASN A  45      -3.523  -8.628  10.514  1.00 98.88           O  
ATOM    368  N   MET A  46      -1.433  -6.571   6.582  1.00 98.88           N  
ATOM    369  CA  MET A  46      -1.417  -5.734   5.384  1.00 98.88           C  
ATOM    370  C   MET A  46      -2.852  -5.376   5.009  1.00 98.88           C  
ATOM    371  CB  MET A  46      -0.740  -6.517   4.255  1.00 98.88           C  
ATOM    372  O   MET A  46      -3.709  -6.263   4.980  1.00 98.88           O  
ATOM    373  CG  MET A  46      -0.738  -5.774   2.916  1.00 98.88           C  
ATOM    374  SD  MET A  46      -0.443  -6.885   1.526  1.00 98.88           S  
ATOM    375  CE  MET A  46      -0.534  -5.678   0.178  1.00 98.88           C  
ATOM    376  N   VAL A  47      -3.099  -4.115   4.658  1.00 98.88           N  
ATOM    377  CA  VAL A  47      -4.339  -3.681   4.010  1.00 98.88           C  
ATOM    378  C   VAL A  47      -4.117  -3.666   2.504  1.00 98.88           C  
ATOM    379  CB  VAL A  47      -4.777  -2.295   4.513  1.00 98.88           C  
ATOM    380  O   VAL A  47      -3.318  -2.883   2.008  1.00 98.88           O  
ATOM    381  CG1 VAL A  47      -6.046  -1.851   3.775  1.00 98.88           C  
ATOM    382  CG2 VAL A  47      -5.073  -2.336   6.017  1.00 98.88           C  
ATOM    383  N   VAL A  48      -4.808  -4.534   1.767  1.00 98.94           N  
ATOM    384  CA  VAL A  48      -4.737  -4.570   0.300  1.00 98.94           C  
ATOM    385  C   VAL A  48      -5.585  -3.444  -0.282  1.00 98.94           C  
ATOM    386  CB  VAL A  48      -5.200  -5.926  -0.255  1.00 98.94           C  
ATOM    387  O   VAL A  48      -6.776  -3.347   0.013  1.00 98.94           O  
ATOM    388  CG1 VAL A  48      -5.122  -5.989  -1.789  1.00 98.94           C  
ATOM    389  CG2 VAL A  48      -4.361  -7.086   0.299  1.00 98.94           C  
ATOM    390  N   GLU A  49      -5.003  -2.646  -1.167  1.00 98.94           N  
ATOM    391  CA  GLU A  49      -5.683  -1.553  -1.866  1.00 98.94           C  
ATOM    392  C   GLU A  49      -5.943  -1.921  -3.326  1.00 98.94           C  
ATOM    393  CB  GLU A  49      -4.822  -0.292  -1.798  1.00 98.94           C  
ATOM    394  O   GLU A  49      -7.066  -1.799  -3.819  1.00 98.94           O  
ATOM    395  CG  GLU A  49      -4.586   0.191  -0.360  1.00 98.94           C  
ATOM    396  CD  GLU A  49      -3.586   1.346  -0.331  1.00 98.94           C  
ATOM    397  OE1 GLU A  49      -3.846   2.291   0.441  1.00 98.94           O  
ATOM    398  OE2 GLU A  49      -2.615   1.276  -1.108  1.00 98.94           O  
ATOM    399  N   ILE A  50      -4.921  -2.442  -4.011  1.00 98.88           N  
ATOM    400  CA  ILE A  50      -4.948  -2.701  -5.450  1.00 98.88           C  
ATOM    401  C   ILE A  50      -4.624  -4.176  -5.710  1.00 98.88           C  
ATOM    402  CB  ILE A  50      -4.012  -1.753  -6.225  1.00 98.88           C  
ATOM    403  O   ILE A  50      -3.498  -4.629  -5.483  1.00 98.88           O  
ATOM    404  CG1 ILE A  50      -4.261  -0.273  -5.857  1.00 98.88           C  
ATOM    405  CG2 ILE A  50      -4.201  -1.988  -7.734  1.00 98.88           C  
ATOM    406  CD1 ILE A  50      -3.233   0.690  -6.453  1.00 98.88           C  
ATOM    407  N   PRO A  51      -5.590  -4.959  -6.215  1.00 98.88           N  
ATOM    408  CA  PRO A  51      -5.344  -6.336  -6.611  1.00 98.88           C  
ATOM    409  C   PRO A  51      -4.347  -6.432  -7.764  1.00 98.88           C  
ATOM    410  CB  PRO A  51      -6.704  -6.896  -7.024  1.00 98.88           C  
ATOM    411  O   PRO A  51      -4.376  -5.620  -8.698  1.00 98.88           O  
ATOM    412  CG  PRO A  51      -7.686  -6.017  -6.263  1.00 98.88           C  
ATOM    413  CD  PRO A  51      -7.008  -4.656  -6.277  1.00 98.88           C  
ATOM    414  N   ARG A  52      -3.533  -7.490  -7.754  1.00 98.88           N  
ATOM    415  CA  ARG A  52      -2.614  -7.791  -8.855  1.00 98.88           C  
ATOM    416  C   ARG A  52      -3.330  -7.810 -10.211  1.00 98.88           C  
ATOM    417  CB  ARG A  52      -1.891  -9.111  -8.559  1.00 98.88           C  
ATOM    418  O   ARG A  52      -4.430  -8.342 -10.348  1.00 98.88           O  
ATOM    419  CG  ARG A  52      -0.829  -9.407  -9.624  1.00 98.88           C  
ATOM    420  CD  ARG A  52       0.128 -10.534  -9.241  1.00 98.88           C  
ATOM    421  NE  ARG A  52      -0.578 -11.791  -8.942  1.00 98.88           N  
ATOM    422  NH1 ARG A  52       0.021 -11.948  -6.718  1.00 98.88           N  
ATOM    423  NH2 ARG A  52      -1.201 -13.529  -7.615  1.00 98.88           N  
ATOM    424  CZ  ARG A  52      -0.583 -12.406  -7.773  1.00 98.88           C  
ATOM    425  N   TRP A  53      -2.668  -7.247 -11.220  1.00 98.75           N  
ATOM    426  CA  TRP A  53      -3.117  -7.100 -12.610  1.00 98.75           C  
ATOM    427  C   TRP A  53      -4.326  -6.188 -12.829  1.00 98.75           C  
ATOM    428  CB  TRP A  53      -3.282  -8.464 -13.284  1.00 98.75           C  
ATOM    429  O   TRP A  53      -4.970  -6.262 -13.882  1.00 98.75           O  
ATOM    430  CG  TRP A  53      -2.130  -9.404 -13.158  1.00 98.75           C  
ATOM    431  CD1 TRP A  53      -0.821  -9.076 -13.269  1.00 98.75           C  
ATOM    432  CD2 TRP A  53      -2.166 -10.831 -12.863  1.00 98.75           C  
ATOM    433  CE2 TRP A  53      -0.825 -11.318 -12.846  1.00 98.75           C  
ATOM    434  CE3 TRP A  53      -3.195 -11.756 -12.582  1.00 98.75           C  
ATOM    435  NE1 TRP A  53      -0.047 -10.205 -13.088  1.00 98.75           N  
ATOM    436  CH2 TRP A  53      -1.570 -13.566 -12.348  1.00 98.75           C  
ATOM    437  CZ2 TRP A  53      -0.522 -12.663 -12.594  1.00 98.75           C  
ATOM    438  CZ3 TRP A  53      -2.901 -13.111 -12.334  1.00 98.75           C  
ATOM    439  N   THR A  54      -4.617  -5.313 -11.867  1.00 98.75           N  
ATOM    440  CA  THR A  54      -5.599  -4.232 -12.017  1.00 98.75           C  
ATOM    441  C   THR A  54      -4.910  -2.873 -12.156  1.00 98.75           C  
ATOM    442  CB  THR A  54      -6.640  -4.241 -10.889  1.00 98.75           C  
ATOM    443  O   THR A  54      -3.709  -2.746 -11.916  1.00 98.75           O  
ATOM    444  CG2 THR A  54      -7.292  -5.606 -10.681  1.00 98.75           C  
ATOM    445  OG1 THR A  54      -6.094  -3.818  -9.674  1.00 98.75           O  
ATOM    446  N   ASN A  55      -5.653  -1.863 -12.617  1.00 98.69           N  
ATOM    447  CA  ASN A  55      -5.108  -0.556 -12.999  1.00 98.69           C  
ATOM    448  C   ASN A  55      -5.630   0.601 -12.139  1.00 98.69           C  
ATOM    449  CB  ASN A  55      -5.460  -0.312 -14.476  1.00 98.69           C  
ATOM    450  O   ASN A  55      -5.021   1.668 -12.135  1.00 98.69           O  
ATOM    451  CG  ASN A  55      -4.826  -1.330 -15.402  1.00 98.69           C  
ATOM    452  ND2 ASN A  55      -3.644  -1.060 -15.897  1.00 98.69           N  
ATOM    453  OD1 ASN A  55      -5.389  -2.377 -15.668  1.00 98.69           O  
ATOM    454  N   ALA A  56      -6.774   0.433 -11.470  1.00 98.56           N  
ATOM    455  CA  ALA A  56      -7.382   1.491 -10.670  1.00 98.56           C  
ATOM    456  C   ALA A  56      -6.461   1.828  -9.491  1.00 98.56           C  
ATOM    457  CB  ALA A  56      -8.769   1.029 -10.204  1.00 98.56           C  
ATOM    458  O   ALA A  56      -6.186   0.954  -8.673  1.00 98.56           O  
ATOM    459  N   LYS A  57      -5.981   3.077  -9.418  1.00 98.19           N  
ATOM    460  CA  LYS A  57      -5.087   3.531  -8.344  1.00 98.19           C  
ATOM    461  C   LYS A  57      -5.921   3.791  -7.091  1.00 98.19           C  
ATOM    462  CB  LYS A  57      -4.248   4.730  -8.833  1.00 98.19           C  
ATOM    463  O   LYS A  57      -6.383   4.909  -6.883  1.00 98.19           O  
ATOM    464  CG  LYS A  57      -2.995   5.028  -7.974  1.00 98.19           C  
ATOM    465  CD  LYS A  57      -3.160   6.243  -7.054  1.00 98.19           C  
ATOM    466  CE  LYS A  57      -1.864   6.719  -6.381  1.00 98.19           C  
ATOM    467  NZ  LYS A  57      -2.081   7.983  -5.628  1.00 98.19           N  
ATOM    468  N   GLN A  58      -6.234   2.719  -6.368  1.00 98.31           N  
ATOM    469  CA  GLN A  58      -6.938   2.772  -5.091  1.00 98.31           C  
ATOM    470  C   GLN A  58      -5.948   3.004  -3.955  1.00 98.31           C  
ATOM    471  CB  GLN A  58      -7.763   1.504  -4.836  1.00 98.31           C  
ATOM    472  O   GLN A  58      -4.845   2.477  -4.010  1.00 98.31           O  
ATOM    473  CG  GLN A  58      -8.832   1.269  -5.910  1.00 98.31           C  
ATOM    474  CD  GLN A  58      -9.886   0.237  -5.512  1.00 98.31           C  
ATOM    475  NE2 GLN A  58     -10.523  -0.398  -6.472  1.00 98.31           N  
ATOM    476  OE1 GLN A  58     -10.238   0.019  -4.367  1.00 98.31           O  
ATOM    477  N   GLU A  59      -6.359   3.775  -2.957  1.00 98.25           N  
ATOM    478  CA  GLU A  59      -5.533   4.161  -1.814  1.00 98.25           C  
ATOM    479  C   GLU A  59      -6.407   4.382  -0.577  1.00 98.25           C  
ATOM    480  CB  GLU A  59      -4.730   5.427  -2.161  1.00 98.25           C  
ATOM    481  O   GLU A  59      -7.568   4.798  -0.690  1.00 98.25           O  
ATOM    482  CG  GLU A  59      -5.610   6.674  -2.388  1.00 98.25           C  
ATOM    483  CD  GLU A  59      -4.894   7.829  -3.099  1.00 98.25           C  
ATOM    484  OE1 GLU A  59      -5.554   8.875  -3.292  1.00 98.25           O  
ATOM    485  OE2 GLU A  59      -3.767   7.642  -3.614  1.00 98.25           O  
ATOM    486  N   ILE A  60      -5.857   4.121   0.605  1.00 98.75           N  
ATOM    487  CA  ILE A  60      -6.386   4.583   1.885  1.00 98.75           C  
ATOM    488  C   ILE A  60      -6.471   6.112   1.834  1.00 98.75           C  
ATOM    489  CB  ILE A  60      -5.474   4.083   3.030  1.00 98.75           C  
ATOM    490  O   ILE A  60      -5.471   6.815   1.715  1.00 98.75           O  
ATOM    491  CG1 ILE A  60      -5.643   2.557   3.222  1.00 98.75           C  
ATOM    492  CG2 ILE A  60      -5.778   4.808   4.353  1.00 98.75           C  
ATOM    493  CD1 ILE A  60      -4.576   1.926   4.127  1.00 98.75           C  
ATOM    494  N   SER A  61      -7.681   6.665   1.941  1.00 98.12           N  
ATOM    495  CA  SER A  61      -7.850   8.115   1.881  1.00 98.12           C  
ATOM    496  C   SER A  61      -7.400   8.768   3.186  1.00 98.12           C  
ATOM    497  CB  SER A  61      -9.304   8.474   1.583  1.00 98.12           C  
ATOM    498  O   SER A  61      -8.125   8.741   4.176  1.00 98.12           O  
ATOM    499  OG  SER A  61      -9.416   9.878   1.375  1.00 98.12           O  
ATOM    500  N   LYS A  62      -6.266   9.467   3.185  1.00 97.38           N  
ATOM    501  CA  LYS A  62      -5.767  10.169   4.381  1.00 97.38           C  
ATOM    502  C   LYS A  62      -6.742  11.193   4.966  1.00 97.38           C  
ATOM    503  CB  LYS A  62      -4.437  10.846   4.043  1.00 97.38           C  
ATOM    504  O   LYS A  62      -6.865  11.294   6.178  1.00 97.38           O  
ATOM    505  CG  LYS A  62      -3.342   9.806   3.790  1.00 97.38           C  
ATOM    506  CD  LYS A  62      -1.957  10.444   3.671  1.00 97.38           C  
ATOM    507  CE  LYS A  62      -1.768  11.270   2.385  1.00 97.38           C  
ATOM    508  NZ  LYS A  62      -0.389  11.126   1.862  1.00 97.38           N  
ATOM    509  N   GLU A  63      -7.454  11.926   4.118  1.00 97.25           N  
ATOM    510  CA  GLU A  63      -8.278  13.075   4.531  1.00 97.25           C  
ATOM    511  C   GLU A  63      -9.726  12.722   4.910  1.00 97.25           C  
ATOM    512  CB  GLU A  63      -8.311  14.066   3.365  1.00 97.25           C  
ATOM    513  O   GLU A  63     -10.402  13.488   5.596  1.00 97.25           O  
ATOM    514  CG  GLU A  63      -6.937  14.653   3.004  1.00 97.25           C  
ATOM    515  CD  GLU A  63      -6.977  15.308   1.618  1.00 97.25           C  
ATOM    516  OE1 GLU A  63      -5.973  15.142   0.892  1.00 97.25           O  
ATOM    517  OE2 GLU A  63      -8.064  15.805   1.230  1.00 97.25           O  
ATOM    518  N   GLU A  64     -10.244  11.576   4.455  1.00 97.56           N  
ATOM    519  CA  GLU A  64     -11.644  11.212   4.689  1.00 97.56           C  
ATOM    520  C   GLU A  64     -11.832  10.563   6.064  1.00 97.56           C  
ATOM    521  CB  GLU A  64     -12.211  10.344   3.552  1.00 97.56           C  
ATOM    522  O   GLU A  64     -10.963   9.853   6.568  1.00 97.56           O  
ATOM    523  CG  GLU A  64     -12.441  11.166   2.269  1.00 97.56           C  
ATOM    524  CD  GLU A  64     -13.134  10.387   1.140  1.00 97.56           C  
ATOM    525  OE1 GLU A  64     -12.935  10.746  -0.052  1.00 97.56           O  
ATOM    526  OE2 GLU A  64     -13.911   9.447   1.408  1.00 97.56           O  
ATOM    527  N   PHE A  65     -13.000  10.784   6.669  1.00 97.44           N  
ATOM    528  CA  PHE A  65     -13.354  10.205   7.964  1.00 97.44           C  
ATOM    529  C   PHE A  65     -13.267   8.670   7.937  1.00 97.44           C  
ATOM    530  CB  PHE A  65     -14.762  10.674   8.343  1.00 97.44           C  
ATOM    531  O   PHE A  65     -13.899   8.027   7.095  1.00 97.44           O  
ATOM    532  CG  PHE A  65     -15.250  10.122   9.665  1.00 97.44           C  
ATOM    533  CD1 PHE A  65     -16.199   9.083   9.698  1.00 97.44           C  
ATOM    534  CD2 PHE A  65     -14.753  10.655  10.867  1.00 97.44           C  
ATOM    535  CE1 PHE A  65     -16.675   8.605  10.932  1.00 97.44           C  
ATOM    536  CE2 PHE A  65     -15.227  10.177  12.098  1.00 97.44           C  
ATOM    537  CZ  PHE A  65     -16.198   9.163  12.131  1.00 97.44           C  
ATOM    538  N   LEU A  66     -12.502   8.101   8.877  1.00 97.62           N  
ATOM    539  CA  LEU A  66     -12.115   6.682   8.939  1.00 97.62           C  
ATOM    540  C   LEU A  66     -11.363   6.149   7.712  1.00 97.62           C  
ATOM    541  CB  LEU A  66     -13.304   5.767   9.275  1.00 97.62           C  
ATOM    542  O   LEU A  66     -11.363   4.947   7.465  1.00 97.62           O  
ATOM    543  CG  LEU A  66     -13.989   5.951  10.626  1.00 97.62           C  
ATOM    544  CD1 LEU A  66     -14.959   4.773  10.761  1.00 97.62           C  
ATOM    545  CD2 LEU A  66     -13.017   5.934  11.804  1.00 97.62           C  
ATOM    546  N   ASN A  67     -10.730   7.023   6.940  1.00 98.62           N  
ATOM    547  CA  ASN A  67      -9.781   6.685   5.887  1.00 98.62           C  
ATOM    548  C   ASN A  67     -10.215   5.543   4.937  1.00 98.62           C  
ATOM    549  CB  ASN A  67      -8.378   6.472   6.503  1.00 98.62           C  
ATOM    550  O   ASN A  67      -9.420   4.637   4.689  1.00 98.62           O  
ATOM    551  CG  ASN A  67      -8.057   7.387   7.666  1.00 98.62           C  
ATOM    552  ND2 ASN A  67      -7.611   8.592   7.425  1.00 98.62           N  
ATOM    553  OD1 ASN A  67      -8.241   7.014   8.814  1.00 98.62           O  
ATOM    554  N   PRO A  68     -11.454   5.521   4.403  1.00 98.62           N  
ATOM    555  CA  PRO A  68     -11.864   4.472   3.474  1.00 98.62           C  
ATOM    556  C   PRO A  68     -10.928   4.412   2.267  1.00 98.62           C  
ATOM    557  CB  PRO A  68     -13.280   4.838   3.028  1.00 98.62           C  
ATOM    558  O   PRO A  68     -10.375   5.427   1.838  1.00 98.62           O  
ATOM    559  CG  PRO A  68     -13.297   6.361   3.176  1.00 98.62           C  
ATOM    560  CD  PRO A  68     -12.456   6.576   4.431  1.00 98.62           C  
ATOM    561  N   ILE A  69     -10.813   3.229   1.669  1.00 98.81           N  
ATOM    562  CA  ILE A  69     -10.103   3.094   0.401  1.00 98.81           C  
ATOM    563  C   ILE A  69     -10.959   3.728  -0.697  1.00 98.81           C  
ATOM    564  CB  ILE A  69      -9.725   1.632   0.107  1.00 98.81           C  
ATOM    565  O   ILE A  69     -12.162   3.451  -0.803  1.00 98.81           O  
ATOM    566  CG1 ILE A  69      -8.775   1.079   1.191  1.00 98.81           C  
ATOM    567  CG2 ILE A  69      -9.099   1.482  -1.290  1.00 98.81           C  
ATOM    568  CD1 ILE A  69      -8.683  -0.448   1.164  1.00 98.81           C  
ATOM    569  N   LYS A  70     -10.343   4.572  -1.520  1.00 98.31           N  
ATOM    570  CA  LYS A  70     -10.971   5.211  -2.679  1.00 98.31           C  
ATOM    571  C   LYS A  70     -10.013   5.232  -3.856  1.00 98.31           C  
ATOM    572  CB  LYS A  70     -11.448   6.618  -2.300  1.00 98.31           C  
ATOM    573  O   LYS A  70      -8.817   5.041  -3.694  1.00 98.31           O  
ATOM    574  CG  LYS A  70     -10.340   7.681  -2.270  1.00 98.31           C  
ATOM    575  CD  LYS A  70     -10.933   8.996  -1.769  1.00 98.31           C  
ATOM    576  CE  LYS A  70      -9.945  10.154  -1.900  1.00 98.31           C  
ATOM    577  NZ  LYS A  70     -10.359  11.261  -1.008  1.00 98.31           N  
ATOM    578  N   GLN A  71     -10.535   5.473  -5.051  1.00 98.50           N  
ATOM    579  CA  GLN A  71      -9.685   5.668  -6.218  1.00 98.50           C  
ATOM    580  C   GLN A  71      -9.199   7.121  -6.292  1.00 98.50           C  
ATOM    581  CB  GLN A  71     -10.441   5.196  -7.460  1.00 98.50           C  
ATOM    582  O   GLN A  71     -10.005   8.047  -6.200  1.00 98.50           O  
ATOM    583  CG  GLN A  71      -9.549   5.203  -8.707  1.00 98.50           C  
ATOM    584  CD  GLN A  71     -10.198   4.541  -9.917  1.00 98.50           C  
ATOM    585  NE2 GLN A  71      -9.488   4.463 -11.017  1.00 98.50           N  
ATOM    586  OE1 GLN A  71     -11.326   4.075  -9.919  1.00 98.50           O  
ATOM    587  N   ASP A  72      -7.897   7.300  -6.503  1.00 97.00           N  
ATOM    588  CA  ASP A  72      -7.257   8.600  -6.712  1.00 97.00           C  
ATOM    589  C   ASP A  72      -7.875   9.324  -7.925  1.00 97.00           C  
ATOM    590  CB  ASP A  72      -5.744   8.378  -6.873  1.00 97.00           C  
ATOM    591  O   ASP A  72      -8.266   8.712  -8.932  1.00 97.00           O  
ATOM    592  CG  ASP A  72      -4.873   9.639  -7.017  1.00 97.00           C  
ATOM    593  OD1 ASP A  72      -5.396  10.757  -6.849  1.00 97.00           O  
ATOM    594  OD2 ASP A  72      -3.696   9.488  -7.458  1.00 97.00           O  
ATOM    595  N   VAL A  73      -7.952  10.651  -7.839  1.00 95.44           N  
ATOM    596  CA  VAL A  73      -8.572  11.524  -8.835  1.00 95.44           C  
ATOM    597  C   VAL A  73      -7.553  12.542  -9.332  1.00 95.44           C  
ATOM    598  CB  VAL A  73      -9.832  12.214  -8.279  1.00 95.44           C  
ATOM    599  O   VAL A  73      -7.153  13.466  -8.632  1.00 95.44           O  
ATOM    600  CG1 VAL A  73     -10.485  13.115  -9.340  1.00 95.44           C  
ATOM    601  CG2 VAL A  73     -10.887  11.188  -7.850  1.00 95.44           C  
ATOM    602  N   LYS A  74      -7.209  12.457 -10.618  1.00 90.06           N  
ATOM    603  CA  LYS A  74      -6.295  13.390 -11.286  1.00 90.06           C  
ATOM    604  C   LYS A  74      -7.072  14.252 -12.273  1.00 90.06           C  
ATOM    605  CB  LYS A  74      -5.156  12.577 -11.914  1.00 90.06           C  
ATOM    606  O   LYS A  74      -7.665  13.745 -13.224  1.00 90.06           O  
ATOM    607  CG  LYS A  74      -3.998  13.428 -12.465  1.00 90.06           C  
ATOM    608  CD  LYS A  74      -2.869  12.475 -12.895  1.00 90.06           C  
ATOM    609  CE  LYS A  74      -1.643  13.160 -13.511  1.00 90.06           C  
ATOM    610  NZ  LYS A  74      -0.600  12.147 -13.850  1.00 90.06           N  
ATOM    611  N   LYS A  75      -7.060  15.576 -12.072  1.00 89.31           N  
ATOM    612  CA  LYS A  75      -7.780  16.556 -12.920  1.00 89.31           C  
ATOM    613  C   LYS A  75      -9.277  16.225 -13.076  1.00 89.31           C  
ATOM    614  CB  LYS A  75      -7.072  16.727 -14.282  1.00 89.31           C  
ATOM    615  O   LYS A  75      -9.820  16.283 -14.178  1.00 89.31           O  
ATOM    616  CG  LYS A  75      -5.611  17.187 -14.170  1.00 89.31           C  
ATOM    617  CD  LYS A  75      -4.981  17.335 -15.562  1.00 89.31           C  
ATOM    618  CE  LYS A  75      -3.545  17.854 -15.423  1.00 89.31           C  
ATOM    619  NZ  LYS A  75      -2.886  18.039 -16.742  1.00 89.31           N  
ATOM    620  N   GLY A  76      -9.922  15.837 -11.973  1.00 90.31           N  
ATOM    621  CA  GLY A  76     -11.351  15.503 -11.927  1.00 90.31           C  
ATOM    622  C   GLY A  76     -11.730  14.161 -12.565  1.00 90.31           C  
ATOM    623  O   GLY A  76     -12.914  13.895 -12.742  1.00 90.31           O  
ATOM    624  N   LYS A  77     -10.754  13.320 -12.934  1.00 93.69           N  
ATOM    625  CA  LYS A  77     -10.983  11.982 -13.494  1.00 93.69           C  
ATOM    626  C   LYS A  77     -10.316  10.915 -12.638  1.00 93.69           C  
ATOM    627  CB  LYS A  77     -10.460  11.905 -14.934  1.00 93.69           C  
ATOM    628  O   LYS A  77      -9.226  11.137 -12.116  1.00 93.69           O  
ATOM    629  CG  LYS A  77     -11.211  12.857 -15.872  1.00 93.69           C  
ATOM    630  CD  LYS A  77     -10.747  12.652 -17.316  1.00 93.69           C  
ATOM    631  CE  LYS A  77     -11.517  13.605 -18.232  1.00 93.69           C  
ATOM    632  NZ  LYS A  77     -11.198  13.353 -19.658  1.00 93.69           N  
ATOM    633  N   LEU A  78     -10.953   9.752 -12.559  1.00 97.31           N  
ATOM    634  CA  LEU A  78     -10.391   8.568 -11.918  1.00 97.31           C  
ATOM    635  C   LEU A  78      -9.034   8.209 -12.527  1.00 97.31           C  
ATOM    636  CB  LEU A  78     -11.371   7.403 -12.097  1.00 97.31           C  
ATOM    637  O   LEU A  78      -8.882   8.150 -13.753  1.00 97.31           O  
ATOM    638  CG  LEU A  78     -12.684   7.557 -11.323  1.00 97.31           C  
ATOM    639  CD1 LEU A  78     -13.596   6.413 -11.725  1.00 97.31           C  
ATOM    640  CD2 LEU A  78     -12.494   7.504  -9.810  1.00 97.31           C  
ATOM    641  N   ARG A  79      -8.043   7.979 -11.668  1.00 98.00           N  
ATOM    642  CA  ARG A  79      -6.683   7.642 -12.077  1.00 98.00           C  
ATOM    643  C   ARG A  79      -6.538   6.138 -12.282  1.00 98.00           C  
ATOM    644  CB  ARG A  79      -5.699   8.187 -11.038  1.00 98.00           C  
ATOM    645  O   ARG A  79      -6.849   5.337 -11.401  1.00 98.00           O  
ATOM    646  CG  ARG A  79      -4.238   7.975 -11.463  1.00 98.00           C  
ATOM    647  CD  ARG A  79      -3.324   8.535 -10.379  1.00 98.00           C  
ATOM    648  NE  ARG A  79      -1.903   8.219 -10.614  1.00 98.00           N  
ATOM    649  NH1 ARG A  79      -1.168   8.977  -8.569  1.00 98.00           N  
ATOM    650  NH2 ARG A  79       0.276   8.027  -9.977  1.00 98.00           N  
ATOM    651  CZ  ARG A  79      -0.944   8.407  -9.721  1.00 98.00           C  
ATOM    652  N   TYR A  80      -5.995   5.772 -13.437  1.00 98.19           N  
ATOM    653  CA  TYR A  80      -5.615   4.403 -13.764  1.00 98.19           C  
ATOM    654  C   TYR A  80      -4.135   4.364 -14.130  1.00 98.19           C  
ATOM    655  CB  TYR A  80      -6.484   3.867 -14.908  1.00 98.19           C  
ATOM    656  O   TYR A  80      -3.709   5.079 -15.041  1.00 98.19           O  
ATOM    657  CG  TYR A  80      -7.952   3.728 -14.556  1.00 98.19           C  
ATOM    658  CD1 TYR A  80      -8.434   2.517 -14.022  1.00 98.19           C  
ATOM    659  CD2 TYR A  80      -8.832   4.810 -14.752  1.00 98.19           C  
ATOM    660  CE1 TYR A  80      -9.792   2.386 -13.676  1.00 98.19           C  
ATOM    661  CE2 TYR A  80     -10.192   4.678 -14.416  1.00 98.19           C  
ATOM    662  OH  TYR A  80     -11.963   3.369 -13.491  1.00 98.19           O  
ATOM    663  CZ  TYR A  80     -10.671   3.469 -13.875  1.00 98.19           C  
ATOM    664  N   VAL A  81      -3.358   3.522 -13.450  1.00 98.00           N  
ATOM    665  CA  VAL A  81      -1.983   3.216 -13.857  1.00 98.00           C  
ATOM    666  C   VAL A  81      -2.016   2.477 -15.192  1.00 98.00           C  
ATOM    667  CB  VAL A  81      -1.227   2.422 -12.778  1.00 98.00           C  
ATOM    668  O   VAL A  81      -2.863   1.612 -15.423  1.00 98.00           O  
ATOM    669  CG1 VAL A  81       0.177   2.030 -13.253  1.00 98.00           C  
ATOM    670  CG2 VAL A  81      -1.080   3.287 -11.521  1.00 98.00           C  
ATOM    671  N   ARG A  82      -1.122   2.844 -16.110  1.00 98.06           N  
ATOM    672  CA  ARG A  82      -1.122   2.328 -17.484  1.00 98.06           C  
ATOM    673  C   ARG A  82      -0.334   1.026 -17.584  1.00 98.06           C  
ATOM    674  CB  ARG A  82      -0.588   3.398 -18.449  1.00 98.06           C  
ATOM    675  O   ARG A  82       0.626   0.819 -16.849  1.00 98.06           O  
ATOM    676  CG  ARG A  82      -1.250   4.780 -18.291  1.00 98.06           C  
ATOM    677  CD  ARG A  82      -2.784   4.748 -18.360  1.00 98.06           C  
ATOM    678  NE  ARG A  82      -3.280   4.426 -19.716  1.00 98.06           N  
ATOM    679  NH1 ARG A  82      -3.165   6.561 -20.537  1.00 98.06           N  
ATOM    680  NH2 ARG A  82      -4.069   4.952 -21.788  1.00 98.06           N  
ATOM    681  CZ  ARG A  82      -3.498   5.306 -20.673  1.00 98.06           C  
ATOM    682  N   ASN A  83      -0.713   0.167 -18.528  1.00 98.62           N  
ATOM    683  CA  ASN A  83       0.036  -1.055 -18.813  1.00 98.62           C  
ATOM    684  C   ASN A  83       1.358  -0.693 -19.501  1.00 98.62           C  
ATOM    685  CB  ASN A  83      -0.818  -2.003 -19.670  1.00 98.62           C  
ATOM    686  O   ASN A  83       1.357  -0.156 -20.612  1.00 98.62           O  
ATOM    687  CG  ASN A  83      -2.127  -2.371 -19.005  1.00 98.62           C  
ATOM    688  ND2 ASN A  83      -3.216  -2.346 -19.732  1.00 98.62           N  
ATOM    689  OD1 ASN A  83      -2.187  -2.657 -17.818  1.00 98.62           O  
ATOM    690  N   CYS A  84       2.475  -0.986 -18.846  1.00 98.25           N  
ATOM    691  CA  CYS A  84       3.819  -0.733 -19.358  1.00 98.25           C  
ATOM    692  C   CYS A  84       4.428  -2.076 -19.736  1.00 98.25           C  
ATOM    693  CB  CYS A  84       4.645  -0.015 -18.285  1.00 98.25           C  
ATOM    694  O   CYS A  84       4.695  -2.878 -18.851  1.00 98.25           O  
ATOM    695  SG  CYS A  84       3.899   1.594 -17.902  1.00 98.25           S  
ATOM    696  N   PHE A  85       4.599  -2.351 -21.030  1.00 97.56           N  
ATOM    697  CA  PHE A  85       5.053  -3.654 -21.517  1.00 97.56           C  
ATOM    698  C   PHE A  85       6.358  -4.086 -20.821  1.00 97.56           C  
ATOM    699  CB  PHE A  85       5.229  -3.600 -23.041  1.00 97.56           C  
ATOM    700  O   PHE A  85       7.290  -3.283 -20.801  1.00 97.56           O  
ATOM    701  CG  PHE A  85       5.753  -4.896 -23.628  1.00 97.56           C  
ATOM    702  CD1 PHE A  85       7.139  -5.088 -23.782  1.00 97.56           C  
ATOM    703  CD2 PHE A  85       4.862  -5.931 -23.969  1.00 97.56           C  
ATOM    704  CE1 PHE A  85       7.633  -6.308 -24.275  1.00 97.56           C  
ATOM    705  CE2 PHE A  85       5.357  -7.154 -24.459  1.00 97.56           C  
ATOM    706  CZ  PHE A  85       6.743  -7.341 -24.613  1.00 97.56           C  
ATOM    707  N   PRO A  86       6.450  -5.327 -20.295  1.00 97.19           N  
ATOM    708  CA  PRO A  86       5.498  -6.448 -20.417  1.00 97.19           C  
ATOM    709  C   PRO A  86       4.435  -6.556 -19.297  1.00 97.19           C  
ATOM    710  CB  PRO A  86       6.403  -7.682 -20.472  1.00 97.19           C  
ATOM    711  O   PRO A  86       3.730  -7.560 -19.203  1.00 97.19           O  
ATOM    712  CG  PRO A  86       7.519  -7.312 -19.497  1.00 97.19           C  
ATOM    713  CD  PRO A  86       7.707  -5.816 -19.739  1.00 97.19           C  
ATOM    714  N   HIS A  87       4.295  -5.538 -18.450  1.00 98.12           N  
ATOM    715  CA  HIS A  87       3.519  -5.552 -17.206  1.00 98.12           C  
ATOM    716  C   HIS A  87       2.060  -5.109 -17.366  1.00 98.12           C  
ATOM    717  CB  HIS A  87       4.217  -4.646 -16.184  1.00 98.12           C  
ATOM    718  O   HIS A  87       1.767  -3.993 -17.805  1.00 98.12           O  
ATOM    719  CG  HIS A  87       5.704  -4.875 -16.107  1.00 98.12           C  
ATOM    720  CD2 HIS A  87       6.664  -3.924 -16.291  1.00 98.12           C  
ATOM    721  ND1 HIS A  87       6.316  -6.121 -15.960  1.00 98.12           N  
ATOM    722  CE1 HIS A  87       7.634  -5.883 -16.030  1.00 98.12           C  
ATOM    723  NE2 HIS A  87       7.870  -4.581 -16.235  1.00 98.12           N  
ATOM    724  N   LYS A  88       1.122  -5.962 -16.940  1.00 98.31           N  
ATOM    725  CA  LYS A  88      -0.304  -5.621 -16.858  1.00 98.31           C  
ATOM    726  C   LYS A  88      -0.616  -5.050 -15.478  1.00 98.31           C  
ATOM    727  CB  LYS A  88      -1.159  -6.859 -17.166  1.00 98.31           C  
ATOM    728  O   LYS A  88      -0.523  -5.786 -14.499  1.00 98.31           O  
ATOM    729  CG  LYS A  88      -2.656  -6.530 -17.057  1.00 98.31           C  
ATOM    730  CD  LYS A  88      -3.527  -7.745 -17.375  1.00 98.31           C  
ATOM    731  CE  LYS A  88      -4.984  -7.348 -17.122  1.00 98.31           C  
ATOM    732  NZ  LYS A  88      -5.913  -8.482 -17.333  1.00 98.31           N  
ATOM    733  N   GLY A  89      -1.054  -3.793 -15.420  1.00 98.50           N  
ATOM    734  CA  GLY A  89      -1.418  -3.125 -14.170  1.00 98.50           C  
ATOM    735  C   GLY A  89      -0.324  -3.239 -13.105  1.00 98.50           C  
ATOM    736  O   GLY A  89       0.863  -3.180 -13.425  1.00 98.50           O  
ATOM    737  N   TYR A  90      -0.733  -3.431 -11.853  1.00 98.75           N  
ATOM    738  CA  TYR A  90       0.170  -3.724 -10.736  1.00 98.75           C  
ATOM    739  C   TYR A  90       0.641  -5.185 -10.757  1.00 98.75           C  
ATOM    740  CB  TYR A  90      -0.517  -3.377  -9.410  1.00 98.75           C  
ATOM    741  O   TYR A  90      -0.149  -6.102 -10.985  1.00 98.75           O  
ATOM    742  CG  TYR A  90      -0.579  -1.886  -9.136  1.00 98.75           C  
ATOM    743  CD1 TYR A  90       0.253  -1.323  -8.150  1.00 98.75           C  
ATOM    744  CD2 TYR A  90      -1.463  -1.058  -9.856  1.00 98.75           C  
ATOM    745  CE1 TYR A  90       0.183   0.052  -7.862  1.00 98.75           C  
ATOM    746  CE2 TYR A  90      -1.526   0.320  -9.585  1.00 98.75           C  
ATOM    747  OH  TYR A  90      -0.797   2.199  -8.286  1.00 98.75           O  
ATOM    748  CZ  TYR A  90      -0.707   0.876  -8.580  1.00 98.75           C  
ATOM    749  N   LEU A  91       1.928  -5.418 -10.487  1.00 98.12           N  
ATOM    750  CA  LEU A  91       2.542  -6.755 -10.520  1.00 98.12           C  
ATOM    751  C   LEU A  91       2.300  -7.591  -9.256  1.00 98.12           C  
ATOM    752  CB  LEU A  91       4.051  -6.594 -10.747  1.00 98.12           C  
ATOM    753  O   LEU A  91       2.519  -8.801  -9.276  1.00 98.12           O  
ATOM    754  CG  LEU A  91       4.458  -6.054 -12.124  1.00 98.12           C  
ATOM    755  CD1 LEU A  91       5.982  -5.952 -12.195  1.00 98.12           C  
ATOM    756  CD2 LEU A  91       3.960  -6.969 -13.244  1.00 98.12           C  
ATOM    757  N   TRP A  92       1.819  -6.967  -8.184  1.00 98.81           N  
ATOM    758  CA  TRP A  92       1.606  -7.565  -6.863  1.00 98.81           C  
ATOM    759  C   TRP A  92       0.198  -7.263  -6.377  1.00 98.81           C  
ATOM    760  CB  TRP A  92       2.637  -7.012  -5.868  1.00 98.81           C  
ATOM    761  O   TRP A  92      -0.484  -6.409  -6.944  1.00 98.81           O  
ATOM    762  CG  TRP A  92       4.017  -6.969  -6.418  1.00 98.81           C  
ATOM    763  CD1 TRP A  92       4.841  -8.026  -6.592  1.00 98.81           C  
ATOM    764  CD2 TRP A  92       4.661  -5.835  -7.057  1.00 98.81           C  
ATOM    765  CE2 TRP A  92       5.848  -6.306  -7.679  1.00 98.81           C  
ATOM    766  CE3 TRP A  92       4.304  -4.485  -7.262  1.00 98.81           C  
ATOM    767  NE1 TRP A  92       5.961  -7.620  -7.287  1.00 98.81           N  
ATOM    768  CH2 TRP A  92       6.223  -4.154  -8.718  1.00 98.81           C  
ATOM    769  CZ2 TRP A  92       6.581  -5.504  -8.550  1.00 98.81           C  
ATOM    770  CZ3 TRP A  92       5.096  -3.642  -8.059  1.00 98.81           C  
ATOM    771  N   ASN A  93      -0.222  -7.929  -5.303  1.00 98.94           N  
ATOM    772  CA  ASN A  93      -1.240  -7.305  -4.470  1.00 98.94           C  
ATOM    773  C   ASN A  93      -0.552  -6.134  -3.773  1.00 98.94           C  
ATOM    774  CB  ASN A  93      -1.817  -8.320  -3.485  1.00 98.94           C  
ATOM    775  O   ASN A  93       0.431  -6.334  -3.060  1.00 98.94           O  
ATOM    776  CG  ASN A  93      -2.481  -9.480  -4.182  1.00 98.94           C  
ATOM    777  ND2 ASN A  93      -2.196 -10.679  -3.733  1.00 98.94           N  
ATOM    778  OD1 ASN A  93      -3.260  -9.319  -5.117  1.00 98.94           O  
ATOM    779  N   TYR A  94      -1.022  -4.929  -4.053  1.00 98.94           N  
ATOM    780  CA  TYR A  94      -0.438  -3.699  -3.551  1.00 98.94           C  
ATOM    781  C   TYR A  94      -1.330  -3.117  -2.464  1.00 98.94           C  
ATOM    782  CB  TYR A  94      -0.223  -2.739  -4.717  1.00 98.94           C  
ATOM    783  O   TYR A  94      -2.558  -3.241  -2.517  1.00 98.94           O  
ATOM    784  CG  TYR A  94       0.518  -1.479  -4.346  1.00 98.94           C  
ATOM    785  CD1 TYR A  94      -0.176  -0.353  -3.854  1.00 98.94           C  
ATOM    786  CD2 TYR A  94       1.921  -1.457  -4.459  1.00 98.94           C  
ATOM    787  CE1 TYR A  94       0.535   0.803  -3.485  1.00 98.94           C  
ATOM    788  CE2 TYR A  94       2.622  -0.287  -4.129  1.00 98.94           C  
ATOM    789  OH  TYR A  94       2.639   1.966  -3.421  1.00 98.94           O  
ATOM    790  CZ  TYR A  94       1.932   0.842  -3.654  1.00 98.94           C  
ATOM    791  N   GLY A  95      -0.712  -2.513  -1.467  1.00 98.88           N  
ATOM    792  CA  GLY A  95      -1.407  -1.840  -0.389  1.00 98.88           C  
ATOM    793  C   GLY A  95      -0.411  -1.313   0.621  1.00 98.88           C  
ATOM    794  O   GLY A  95       0.745  -1.098   0.273  1.00 98.88           O  
ATOM    795  N   ALA A  96      -0.826  -1.209   1.878  1.00 98.94           N  
ATOM    796  CA  ALA A  96       0.008  -0.609   2.904  1.00 98.94           C  
ATOM    797  C   ALA A  96      -0.050  -1.343   4.244  1.00 98.94           C  
ATOM    798  CB  ALA A  96      -0.383   0.858   3.039  1.00 98.94           C  
ATOM    799  O   ALA A  96      -0.962  -2.136   4.528  1.00 98.94           O  
ATOM    800  N   PHE A  97       0.934  -1.054   5.090  1.00 98.94           N  
ATOM    801  CA  PHE A  97       0.875  -1.398   6.499  1.00 98.94           C  
ATOM    802  C   PHE A  97       0.079  -0.344   7.282  1.00 98.94           C  
ATOM    803  CB  PHE A  97       2.284  -1.589   7.067  1.00 98.94           C  
ATOM    804  O   PHE A  97       0.416   0.841   7.245  1.00 98.94           O  
ATOM    805  CG  PHE A  97       2.970  -2.891   6.692  1.00 98.94           C  
ATOM    806  CD1 PHE A  97       2.270  -4.113   6.713  1.00 98.94           C  
ATOM    807  CD2 PHE A  97       4.336  -2.891   6.370  1.00 98.94           C  
ATOM    808  CE1 PHE A  97       2.916  -5.320   6.407  1.00 98.94           C  
ATOM    809  CE2 PHE A  97       4.992  -4.100   6.091  1.00 98.94           C  
ATOM    810  CZ  PHE A  97       4.287  -5.315   6.110  1.00 98.94           C  
ATOM    811  N   PRO A  98      -0.956  -0.747   8.041  1.00 98.81           N  
ATOM    812  CA  PRO A  98      -1.647   0.167   8.934  1.00 98.81           C  
ATOM    813  C   PRO A  98      -0.702   0.579  10.069  1.00 98.81           C  
ATOM    814  CB  PRO A  98      -2.844  -0.633   9.436  1.00 98.81           C  
ATOM    815  O   PRO A  98       0.253  -0.130  10.382  1.00 98.81           O  
ATOM    816  CG  PRO A  98      -2.286  -2.048   9.544  1.00 98.81           C  
ATOM    817  CD  PRO A  98      -1.348  -2.117   8.340  1.00 98.81           C  
ATOM    818  N   GLN A  99      -0.987   1.704  10.720  1.00 98.69           N  
ATOM    819  CA  GLN A  99      -0.190   2.214  11.841  1.00 98.69           C  
ATOM    820  C   GLN A  99       1.292   2.449  11.503  1.00 98.69           C  
ATOM    821  CB  GLN A  99      -0.373   1.334  13.086  1.00 98.69           C  
ATOM    822  O   GLN A  99       2.175   2.257  12.336  1.00 98.69           O  
ATOM    823  CG  GLN A  99      -1.835   1.156  13.488  1.00 98.69           C  
ATOM    824  CD  GLN A  99      -1.978   0.364  14.780  1.00 98.69           C  
ATOM    825  NE2 GLN A  99      -3.064   0.557  15.496  1.00 98.69           N  
ATOM    826  OE1 GLN A  99      -1.160  -0.466  15.165  1.00 98.69           O  
ATOM    827  N   THR A 100       1.562   2.872  10.271  1.00 98.88           N  
ATOM    828  CA  THR A 100       2.878   3.325   9.810  1.00 98.88           C  
ATOM    829  C   THR A 100       2.711   4.633   9.052  1.00 98.88           C  
ATOM    830  CB  THR A 100       3.557   2.295   8.904  1.00 98.88           C  
ATOM    831  O   THR A 100       1.638   4.874   8.511  1.00 98.88           O  
ATOM    832  CG2 THR A 100       3.766   0.939   9.568  1.00 98.88           C  
ATOM    833  OG1 THR A 100       2.829   2.105   7.719  1.00 98.88           O  
ATOM    834  N   TRP A 101       3.718   5.499   9.041  1.00 98.62           N  
ATOM    835  CA  TRP A 101       3.662   6.767   8.321  1.00 98.62           C  
ATOM    836  C   TRP A 101       5.056   7.194   7.867  1.00 98.62           C  
ATOM    837  CB  TRP A 101       3.033   7.819   9.242  1.00 98.62           C  
ATOM    838  O   TRP A 101       5.973   7.270   8.685  1.00 98.62           O  
ATOM    839  CG  TRP A 101       2.818   9.175   8.651  1.00 98.62           C  
ATOM    840  CD1 TRP A 101       2.251   9.444   7.452  1.00 98.62           C  
ATOM    841  CD2 TRP A 101       3.167  10.471   9.225  1.00 98.62           C  
ATOM    842  CE2 TRP A 101       2.690  11.491   8.353  1.00 98.62           C  
ATOM    843  CE3 TRP A 101       3.827  10.887  10.402  1.00 98.62           C  
ATOM    844  NE1 TRP A 101       2.169  10.811   7.277  1.00 98.62           N  
ATOM    845  CH2 TRP A 101       3.456  13.235   9.848  1.00 98.62           C  
ATOM    846  CZ2 TRP A 101       2.801  12.853   8.667  1.00 98.62           C  
ATOM    847  CZ3 TRP A 101       3.985  12.253  10.703  1.00 98.62           C  
ATOM    848  N   GLU A 102       5.199   7.479   6.578  1.00 97.62           N  
ATOM    849  CA  GLU A 102       6.393   8.069   5.973  1.00 97.62           C  
ATOM    850  C   GLU A 102       6.386   9.582   6.242  1.00 97.62           C  
ATOM    851  CB  GLU A 102       6.386   7.754   4.471  1.00 97.62           C  
ATOM    852  O   GLU A 102       5.784  10.373   5.514  1.00 97.62           O  
ATOM    853  CG  GLU A 102       6.580   6.263   4.149  1.00 97.62           C  
ATOM    854  CD  GLU A 102       8.053   5.849   4.124  1.00 97.62           C  
ATOM    855  OE1 GLU A 102       8.437   5.129   3.173  1.00 97.62           O  
ATOM    856  OE2 GLU A 102       8.789   6.188   5.085  1.00 97.62           O  
ATOM    857  N   ASP A 103       7.005   9.995   7.350  1.00 96.12           N  
ATOM    858  CA  ASP A 103       6.903  11.362   7.875  1.00 96.12           C  
ATOM    859  C   ASP A 103       7.472  12.419   6.894  1.00 96.12           C  
ATOM    860  CB  ASP A 103       7.600  11.434   9.245  1.00 96.12           C  
ATOM    861  O   ASP A 103       8.693  12.520   6.720  1.00 96.12           O  
ATOM    862  CG  ASP A 103       7.509  12.796   9.948  1.00 96.12           C  
ATOM    863  OD1 ASP A 103       6.835  13.727   9.446  1.00 96.12           O  
ATOM    864  OD2 ASP A 103       8.149  12.951  11.015  1.00 96.12           O  
ATOM    865  N   PRO A 104       6.638  13.314   6.324  1.00 96.25           N  
ATOM    866  CA  PRO A 104       7.088  14.345   5.387  1.00 96.25           C  
ATOM    867  C   PRO A 104       7.850  15.491   6.074  1.00 96.25           C  
ATOM    868  CB  PRO A 104       5.803  14.853   4.738  1.00 96.25           C  
ATOM    869  O   PRO A 104       8.352  16.416   5.421  1.00 96.25           O  
ATOM    870  CG  PRO A 104       4.807  14.765   5.891  1.00 96.25           C  
ATOM    871  CD  PRO A 104       5.213  13.467   6.581  1.00 96.25           C  
ATOM    872  N   ASN A 105       7.918  15.489   7.407  1.00 92.06           N  
ATOM    873  CA  ASN A 105       8.631  16.495   8.188  1.00 92.06           C  
ATOM    874  C   ASN A 105      10.100  16.119   8.424  1.00 92.06           C  
ATOM    875  CB  ASN A 105       7.887  16.740   9.505  1.00 92.06           C  
ATOM    876  O   ASN A 105      10.884  16.976   8.842  1.00 92.06           O  
ATOM    877  CG  ASN A 105       6.426  17.075   9.281  1.00 92.06           C  
ATOM    878  ND2 ASN A 105       5.539  16.174   9.620  1.00 92.06           N  
ATOM    879  OD1 ASN A 105       6.082  18.146   8.804  1.00 92.06           O  
ATOM    880  N   THR A 106      10.483  14.876   8.127  1.00 89.69           N  
ATOM    881  CA  THR A 106      11.826  14.340   8.359  1.00 89.69           C  
ATOM    882  C   THR A 106      12.479  13.971   7.029  1.00 89.69           C  
ATOM    883  CB  THR A 106      11.762  13.152   9.333  1.00 89.69           C  
ATOM    884  O   THR A 106      11.817  13.497   6.118  1.00 89.69           O  
ATOM    885  CG2 THR A 106      13.154  12.618   9.680  1.00 89.69           C  
ATOM    886  OG1 THR A 106      11.189  13.582  10.555  1.00 89.69           O  
ATOM    887  N   VAL A 107      13.784  14.225   6.889  1.00 93.12           N  
ATOM    888  CA  VAL A 107      14.563  13.786   5.720  1.00 93.12           C  
ATOM    889  C   VAL A 107      15.228  12.456   6.050  1.00 93.12           C  
ATOM    890  CB  VAL A 107      15.606  14.836   5.294  1.00 93.12           C  
ATOM    891  O   VAL A 107      16.031  12.397   6.984  1.00 93.12           O  
ATOM    892  CG1 VAL A 107      16.462  14.356   4.113  1.00 93.12           C  
ATOM    893  CG2 VAL A 107      14.929  16.147   4.869  1.00 93.12           C  
ATOM    894  N   HIS A 108      14.946  11.420   5.266  1.00 88.69           N  
ATOM    895  CA  HIS A 108      15.549  10.107   5.456  1.00 88.69           C  
ATOM    896  C   HIS A 108      17.022  10.124   5.016  1.00 88.69           C  
ATOM    897  CB  HIS A 108      14.748   9.023   4.735  1.00 88.69           C  
ATOM    898  O   HIS A 108      17.361  10.617   3.928  1.00 88.69           O  
ATOM    899  CG  HIS A 108      13.395   8.798   5.350  1.00 88.69           C  
ATOM    900  CD2 HIS A 108      12.254   9.487   5.040  1.00 88.69           C  
ATOM    901  ND1 HIS A 108      13.064   7.890   6.335  1.00 88.69           N  
ATOM    902  CE1 HIS A 108      11.753   8.025   6.593  1.00 88.69           C  
ATOM    903  NE2 HIS A 108      11.229   9.013   5.852  1.00 88.69           N  
ATOM    904  N   PRO A 109      17.951   9.619   5.847  1.00 89.25           N  
ATOM    905  CA  PRO A 109      19.376   9.685   5.552  1.00 89.25           C  
ATOM    906  C   PRO A 109      19.789   8.835   4.343  1.00 89.25           C  
ATOM    907  CB  PRO A 109      20.080   9.255   6.843  1.00 89.25           C  
ATOM    908  O   PRO A 109      20.810   9.143   3.729  1.00 89.25           O  
ATOM    909  CG  PRO A 109      19.038   8.443   7.610  1.00 89.25           C  
ATOM    910  CD  PRO A 109      17.705   9.027   7.154  1.00 89.25           C  
ATOM    911  N   GLU A 110      19.034   7.808   3.980  1.00 87.19           N  
ATOM    912  CA  GLU A 110      19.320   6.896   2.872  1.00 87.19           C  
ATOM    913  C   GLU A 110      19.011   7.518   1.510  1.00 87.19           C  
ATOM    914  CB  GLU A 110      18.470   5.628   3.019  1.00 87.19           C  
ATOM    915  O   GLU A 110      19.826   7.448   0.591  1.00 87.19           O  
ATOM    916  CG  GLU A 110      18.828   4.746   4.218  1.00 87.19           C  
ATOM    917  CD  GLU A 110      18.495   5.323   5.595  1.00 87.19           C  
ATOM    918  OE1 GLU A 110      19.178   4.902   6.553  1.00 87.19           O  
ATOM    919  OE2 GLU A 110      17.624   6.217   5.658  1.00 87.19           O  
ATOM    920  N   THR A 111      17.839   8.135   1.393  1.00 89.94           N  
ATOM    921  CA  THR A 111      17.297   8.700   0.150  1.00 89.94           C  
ATOM    922  C   THR A 111      17.608  10.186  -0.002  1.00 89.94           C  
ATOM    923  CB  THR A 111      15.777   8.508   0.133  1.00 89.94           C  
ATOM    924  O   THR A 111      17.578  10.703  -1.115  1.00 89.94           O  
ATOM    925  CG2 THR A 111      15.382   7.033   0.079  1.00 89.94           C  
ATOM    926  OG1 THR A 111      15.312   9.088   1.322  1.00 89.94           O  
ATOM    927  N   LYS A 112      17.945  10.876   1.100  1.00 94.00           N  
ATOM    928  CA  LYS A 112      18.105  12.342   1.174  1.00 94.00           C  
ATOM    929  C   LYS A 112      16.830  13.107   0.795  1.00 94.00           C  
ATOM    930  CB  LYS A 112      19.337  12.824   0.377  1.00 94.00           C  
ATOM    931  O   LYS A 112      16.907  14.285   0.454  1.00 94.00           O  
ATOM    932  CG  LYS A 112      20.640  12.065   0.658  1.00 94.00           C  
ATOM    933  CD  LYS A 112      21.005  12.087   2.144  1.00 94.00           C  
ATOM    934  CE  LYS A 112      22.367  11.424   2.340  1.00 94.00           C  
ATOM    935  NZ  LYS A 112      22.606  11.148   3.772  1.00 94.00           N  
ATOM    936  N   ALA A 113      15.682  12.447   0.908  1.00 95.75           N  
ATOM    937  CA  ALA A 113      14.358  12.967   0.606  1.00 95.75           C  
ATOM    938  C   ALA A 113      13.458  12.907   1.848  1.00 95.75           C  
ATOM    939  CB  ALA A 113      13.797  12.155  -0.562  1.00 95.75           C  
ATOM    940  O   ALA A 113      13.769  12.222   2.822  1.00 95.75           O  
ATOM    941  N   LYS A 114      12.350  13.645   1.827  1.00 96.44           N  
ATOM    942  CA  LYS A 114      11.303  13.556   2.860  1.00 96.44           C  
ATOM    943  C   LYS A 114      10.419  12.335   2.630  1.00 96.44           C  
ATOM    944  CB  LYS A 114      10.459  14.825   2.835  1.00 96.44           C  
ATOM    945  O   LYS A 114      10.426  11.851   1.507  1.00 96.44           O  
ATOM    946  CG  LYS A 114      11.258  16.032   3.331  1.00 96.44           C  
ATOM    947  CD  LYS A 114      10.436  17.286   3.062  1.00 96.44           C  
ATOM    948  CE  LYS A 114      10.948  18.446   3.905  1.00 96.44           C  
ATOM    949  NZ  LYS A 114       9.887  19.469   3.984  1.00 96.44           N  
ATOM    950  N   GLY A 115       9.692  11.852   3.635  1.00 96.19           N  
ATOM    951  CA  GLY A 115       8.635  10.856   3.415  1.00 96.19           C  
ATOM    952  C   GLY A 115       7.510  11.397   2.522  1.00 96.19           C  
ATOM    953  O   GLY A 115       7.277  12.608   2.496  1.00 96.19           O  
ATOM    954  N   ASP A 116       6.823  10.513   1.803  1.00 96.31           N  
ATOM    955  CA  ASP A 116       5.714  10.828   0.882  1.00 96.31           C  
ATOM    956  C   ASP A 116       4.371  11.122   1.587  1.00 96.31           C  
ATOM    957  CB  ASP A 116       5.575   9.688  -0.137  1.00 96.31           C  
ATOM    958  O   ASP A 116       3.343  11.372   0.951  1.00 96.31           O  
ATOM    959  CG  ASP A 116       4.938   8.422   0.445  1.00 96.31           C  
ATOM    960  OD1 ASP A 116       4.850   8.323   1.695  1.00 96.31           O  
ATOM    961  OD2 ASP A 116       4.514   7.589  -0.379  1.00 96.31           O  
ATOM    962  N   ASN A 117       4.383  11.159   2.925  1.00 97.62           N  
ATOM    963  CA  ASN A 117       3.235  11.430   3.779  1.00 97.62           C  
ATOM    964  C   ASN A 117       2.170  10.321   3.784  1.00 97.62           C  
ATOM    965  CB  ASN A 117       2.685  12.834   3.433  1.00 97.62           C  
ATOM    966  O   ASN A 117       1.048  10.598   4.220  1.00 97.62           O  
ATOM    967  CG  ASN A 117       1.709  13.407   4.430  1.00 97.62           C  
ATOM    968  ND2 ASN A 117       0.777  14.211   3.971  1.00 97.62           N  
ATOM    969  OD1 ASN A 117       1.769  13.193   5.626  1.00 97.62           O  
ATOM    970  N   ASP A 118       2.455   9.111   3.305  1.00 97.81           N  
ATOM    971  CA  ASP A 118       1.515   7.986   3.264  1.00 97.81           C  
ATOM    972  C   ASP A 118       1.856   6.874   4.275  1.00 97.81           C  
ATOM    973  CB  ASP A 118       1.352   7.493   1.806  1.00 97.81           C  
ATOM    974  O   ASP A 118       2.897   6.906   4.943  1.00 97.81           O  
ATOM    975  CG  ASP A 118       0.278   8.309   1.082  1.00 97.81           C  
ATOM    976  OD1 ASP A 118      -0.839   8.425   1.637  1.00 97.81           O  
ATOM    977  OD2 ASP A 118       0.530   9.070   0.125  1.00 97.81           O  
ATOM    978  N   PRO A 119       0.933   5.922   4.513  1.00 98.56           N  
ATOM    979  CA  PRO A 119       1.281   4.671   5.171  1.00 98.56           C  
ATOM    980  C   PRO A 119       2.326   3.895   4.359  1.00 98.56           C  
ATOM    981  CB  PRO A 119      -0.032   3.895   5.314  1.00 98.56           C  
ATOM    982  O   PRO A 119       2.320   3.937   3.135  1.00 98.56           O  
ATOM    983  CG  PRO A 119      -1.131   4.925   5.075  1.00 98.56           C  
ATOM    984  CD  PRO A 119      -0.473   5.926   4.135  1.00 98.56           C  
ATOM    985  N   LEU A 120       3.187   3.136   5.037  1.00 98.62           N  
ATOM    986  CA  LEU A 120       4.288   2.414   4.402  1.00 98.62           C  
ATOM    987  C   LEU A 120       3.775   1.366   3.405  1.00 98.62           C  
ATOM    988  CB  LEU A 120       5.157   1.781   5.499  1.00 98.62           C  
ATOM    989  O   LEU A 120       3.022   0.454   3.772  1.00 98.62           O  
ATOM    990  CG  LEU A 120       6.353   0.972   4.983  1.00 98.62           C  
ATOM    991  CD1 LEU A 120       7.336   1.807   4.184  1.00 98.62           C  
ATOM    992  CD2 LEU A 120       7.114   0.390   6.174  1.00 98.62           C  
ATOM    993  N   ASP A 121       4.245   1.468   2.167  1.00 98.81           N  
ATOM    994  CA  ASP A 121       3.775   0.675   1.041  1.00 98.81           C  
ATOM    995  C   ASP A 121       4.292  -0.768   1.027  1.00 98.81           C  
ATOM    996  CB  ASP A 121       4.159   1.376  -0.260  1.00 98.81           C  
ATOM    997  O   ASP A 121       5.426  -1.096   1.396  1.00 98.81           O  
ATOM    998  CG  ASP A 121       3.189   2.483  -0.649  1.00 98.81           C  
ATOM    999  OD1 ASP A 121       1.975   2.201  -0.658  1.00 98.81           O  
ATOM   1000  OD2 ASP A 121       3.638   3.418  -1.328  1.00 98.81           O  
ATOM   1001  N   VAL A 122       3.442  -1.668   0.530  1.00 98.75           N  
ATOM   1002  CA  VAL A 122       3.635  -3.116   0.589  1.00 98.75           C  
ATOM   1003  C   VAL A 122       3.299  -3.780  -0.747  1.00 98.75           C  
ATOM   1004  CB  VAL A 122       2.800  -3.722   1.732  1.00 98.75           C  
ATOM   1005  O   VAL A 122       2.204  -3.646  -1.293  1.00 98.75           O  
ATOM   1006  CG1 VAL A 122       3.062  -5.223   1.850  1.00 98.75           C  
ATOM   1007  CG2 VAL A 122       3.135  -3.117   3.099  1.00 98.75           C  
ATOM   1008  N   CYS A 123       4.235  -4.590  -1.240  1.00 98.94           N  
ATOM   1009  CA  CYS A 123       4.080  -5.478  -2.388  1.00 98.94           C  
ATOM   1010  C   CYS A 123       3.998  -6.935  -1.908  1.00 98.94           C  
ATOM   1011  CB  CYS A 123       5.271  -5.270  -3.332  1.00 98.94           C  
ATOM   1012  O   CYS A 123       5.007  -7.534  -1.526  1.00 98.94           O  
ATOM   1013  SG  CYS A 123       5.264  -3.586  -4.007  1.00 98.94           S  
ATOM   1014  N   GLU A 124       2.801  -7.521  -1.944  1.00 98.88           N  
ATOM   1015  CA  GLU A 124       2.563  -8.911  -1.545  1.00 98.88           C  
ATOM   1016  C   GLU A 124       2.616  -9.854  -2.753  1.00 98.88           C  
ATOM   1017  CB  GLU A 124       1.274  -8.991  -0.722  1.00 98.88           C  
ATOM   1018  O   GLU A 124       1.891  -9.691  -3.743  1.00 98.88           O  
ATOM   1019  CG  GLU A 124       1.015 -10.319   0.002  1.00 98.88           C  
ATOM   1020  CD  GLU A 124       0.495 -11.444  -0.888  1.00 98.88           C  
ATOM   1021  OE1 GLU A 124       1.102 -12.533  -0.826  1.00 98.88           O  
ATOM   1022  OE2 GLU A 124      -0.576 -11.277  -1.525  1.00 98.88           O  
ATOM   1023  N   ILE A 125       3.526 -10.829  -2.674  1.00 98.88           N  
ATOM   1024  CA  ILE A 125       4.012 -11.594  -3.833  1.00 98.88           C  
ATOM   1025  C   ILE A 125       3.419 -13.004  -3.967  1.00 98.88           C  
ATOM   1026  CB  ILE A 125       5.558 -11.605  -3.864  1.00 98.88           C  
ATOM   1027  O   ILE A 125       3.840 -13.751  -4.850  1.00 98.88           O  
ATOM   1028  CG1 ILE A 125       6.150 -12.546  -2.789  1.00 98.88           C  
ATOM   1029  CG2 ILE A 125       6.120 -10.173  -3.760  1.00 98.88           C  
ATOM   1030  CD1 ILE A 125       7.675 -12.483  -2.670  1.00 98.88           C  
ATOM   1031  N   GLY A 126       2.468 -13.382  -3.113  1.00 98.62           N  
ATOM   1032  CA  GLY A 126       1.834 -14.697  -3.119  1.00 98.62           C  
ATOM   1033  C   GLY A 126       0.973 -14.969  -4.356  1.00 98.62           C  
ATOM   1034  O   GLY A 126       0.598 -14.074  -5.119  1.00 98.62           O  
ATOM   1035  N   GLU A 127       0.625 -16.232  -4.571  1.00 98.25           N  
ATOM   1036  CA  GLU A 127      -0.024 -16.711  -5.795  1.00 98.25           C  
ATOM   1037  C   GLU A 127      -1.487 -16.263  -5.941  1.00 98.25           C  
ATOM   1038  CB  GLU A 127       0.107 -18.239  -5.884  1.00 98.25           C  
ATOM   1039  O   GLU A 127      -1.983 -16.113  -7.061  1.00 98.25           O  
ATOM   1040  CG  GLU A 127      -0.727 -18.996  -4.836  1.00 98.25           C  
ATOM   1041  CD  GLU A 127      -0.589 -20.520  -4.955  1.00 98.25           C  
ATOM   1042  OE1 GLU A 127      -1.609 -21.203  -4.705  1.00 98.25           O  
ATOM   1043  OE2 GLU A 127       0.506 -21.009  -5.317  1.00 98.25           O  
ATOM   1044  N   LEU A 128      -2.177 -15.978  -4.834  1.00 98.50           N  
ATOM   1045  CA  LEU A 128      -3.580 -15.559  -4.848  1.00 98.50           C  
ATOM   1046  C   LEU A 128      -3.719 -14.054  -5.089  1.00 98.50           C  
ATOM   1047  CB  LEU A 128      -4.291 -15.994  -3.555  1.00 98.50           C  
ATOM   1048  O   LEU A 128      -3.026 -13.243  -4.480  1.00 98.50           O  
ATOM   1049  CG  LEU A 128      -4.361 -17.519  -3.339  1.00 98.50           C  
ATOM   1050  CD1 LEU A 128      -5.139 -17.807  -2.055  1.00 98.50           C  
ATOM   1051  CD2 LEU A 128      -5.064 -18.247  -4.490  1.00 98.50           C  
ATOM   1052  N   VAL A 129      -4.656 -13.671  -5.956  1.00 98.75           N  
ATOM   1053  CA  VAL A 129      -5.032 -12.266  -6.167  1.00 98.75           C  
ATOM   1054  C   VAL A 129      -5.946 -11.824  -5.020  1.00 98.75           C  
ATOM   1055  CB  VAL A 129      -5.698 -12.061  -7.541  1.00 98.75           C  
ATOM   1056  O   VAL A 129      -6.938 -12.491  -4.725  1.00 98.75           O  
ATOM   1057  CG1 VAL A 129      -6.061 -10.591  -7.779  1.00 98.75           C  
ATOM   1058  CG2 VAL A 129      -4.769 -12.499  -8.684  1.00 98.75           C  
ATOM   1059  N   GLY A 130      -5.592 -10.723  -4.360  1.00 98.31           N  
ATOM   1060  CA  GLY A 130      -6.352 -10.142  -3.257  1.00 98.31           C  
ATOM   1061  C   GLY A 130      -7.544  -9.299  -3.716  1.00 98.31           C  
ATOM   1062  O   GLY A 130      -7.902  -9.268  -4.893  1.00 98.31           O  
ATOM   1063  N   TYR A 131      -8.165  -8.586  -2.778  1.00 98.50           N  
ATOM   1064  CA  TYR A 131      -9.262  -7.653  -3.057  1.00 98.50           C  
ATOM   1065  C   TYR A 131      -9.112  -6.351  -2.251  1.00 98.50           C  
ATOM   1066  CB  TYR A 131     -10.614  -8.339  -2.816  1.00 98.50           C  
ATOM   1067  O   TYR A 131      -8.539  -6.394  -1.162  1.00 98.50           O  
ATOM   1068  CG  TYR A 131     -10.831  -8.878  -1.414  1.00 98.50           C  
ATOM   1069  CD1 TYR A 131     -10.490 -10.211  -1.114  1.00 98.50           C  
ATOM   1070  CD2 TYR A 131     -11.366  -8.046  -0.410  1.00 98.50           C  
ATOM   1071  CE1 TYR A 131     -10.686 -10.712   0.187  1.00 98.50           C  
ATOM   1072  CE2 TYR A 131     -11.558  -8.542   0.893  1.00 98.50           C  
ATOM   1073  OH  TYR A 131     -11.374 -10.359   2.453  1.00 98.50           O  
ATOM   1074  CZ  TYR A 131     -11.218  -9.878   1.192  1.00 98.50           C  
ATOM   1075  N   PRO A 132      -9.641  -5.204  -2.728  1.00 98.44           N  
ATOM   1076  CA  PRO A 132      -9.550  -3.946  -1.988  1.00 98.44           C  
ATOM   1077  C   PRO A 132     -10.212  -4.050  -0.612  1.00 98.44           C  
ATOM   1078  CB  PRO A 132     -10.231  -2.882  -2.852  1.00 98.44           C  
ATOM   1079  O   PRO A 132     -11.344  -4.534  -0.499  1.00 98.44           O  
ATOM   1080  CG  PRO A 132     -10.176  -3.468  -4.259  1.00 98.44           C  
ATOM   1081  CD  PRO A 132     -10.306  -4.969  -4.003  1.00 98.44           C  
ATOM   1082  N   GLY A 133      -9.504  -3.605   0.423  1.00 98.56           N  
ATOM   1083  CA  GLY A 133      -9.903  -3.693   1.827  1.00 98.56           C  
ATOM   1084  C   GLY A 133      -9.638  -5.051   2.482  1.00 98.56           C  
ATOM   1085  O   GLY A 133     -10.038  -5.262   3.626  1.00 98.56           O  
ATOM   1086  N   GLN A 134      -8.992  -5.998   1.793  1.00 98.75           N  
ATOM   1087  CA  GLN A 134      -8.581  -7.252   2.420  1.00 98.75           C  
ATOM   1088  C   GLN A 134      -7.502  -6.986   3.471  1.00 98.75           C  
ATOM   1089  CB  GLN A 134      -8.066  -8.240   1.367  1.00 98.75           C  
ATOM   1090  O   GLN A 134      -6.483  -6.373   3.169  1.00 98.75           O  
ATOM   1091  CG  GLN A 134      -7.794  -9.631   1.953  1.00 98.75           C  
ATOM   1092  CD  GLN A 134      -7.315 -10.624   0.899  1.00 98.75           C  
ATOM   1093  NE2 GLN A 134      -7.275 -11.898   1.221  1.00 98.75           N  
ATOM   1094  OE1 GLN A 134      -6.956 -10.292  -0.220  1.00 98.75           O  
ATOM   1095  N   VAL A 135      -7.692  -7.522   4.678  1.00 98.75           N  
ATOM   1096  CA  VAL A 135      -6.652  -7.541   5.712  1.00 98.75           C  
ATOM   1097  C   VAL A 135      -5.982  -8.910   5.705  1.00 98.75           C  
ATOM   1098  CB  VAL A 135      -7.198  -7.164   7.097  1.00 98.75           C  
ATOM   1099  O   VAL A 135      -6.599  -9.901   6.105  1.00 98.75           O  
ATOM   1100  CG1 VAL A 135      -6.048  -7.020   8.100  1.00 98.75           C  
ATOM   1101  CG2 VAL A 135      -7.959  -5.835   7.041  1.00 98.75           C  
ATOM   1102  N   LYS A 136      -4.743  -8.979   5.213  1.00 98.12           N  
ATOM   1103  CA  LYS A 136      -3.956 -10.220   5.105  1.00 98.12           C  
ATOM   1104  C   LYS A 136      -2.899 -10.278   6.198  1.00 98.12           C  
ATOM   1105  CB  LYS A 136      -3.293 -10.346   3.720  1.00 98.12           C  
ATOM   1106  O   LYS A 136      -2.317  -9.256   6.543  1.00 98.12           O  
ATOM   1107  CG  LYS A 136      -4.306 -10.320   2.564  1.00 98.12           C  
ATOM   1108  CD  LYS A 136      -3.680 -10.588   1.184  1.00 98.12           C  
ATOM   1109  CE  LYS A 136      -3.250 -12.049   1.069  1.00 98.12           C  
ATOM   1110  NZ  LYS A 136      -2.743 -12.439  -0.269  1.00 98.12           N  
ATOM   1111  N   GLN A 137      -2.608 -11.475   6.700  1.00 98.75           N  
ATOM   1112  CA  GLN A 137      -1.445 -11.698   7.554  1.00 98.75           C  
ATOM   1113  C   GLN A 137      -0.243 -12.035   6.677  1.00 98.75           C  
ATOM   1114  CB  GLN A 137      -1.717 -12.800   8.581  1.00 98.75           C  
ATOM   1115  O   GLN A 137      -0.279 -12.997   5.911  1.00 98.75           O  
ATOM   1116  CG  GLN A 137      -2.656 -12.341   9.704  1.00 98.75           C  
ATOM   1117  CD  GLN A 137      -4.106 -12.270   9.249  1.00 98.75           C  
ATOM   1118  NE2 GLN A 137      -4.754 -11.132   9.373  1.00 98.75           N  
ATOM   1119  OE1 GLN A 137      -4.670 -13.232   8.753  1.00 98.75           O  
ATOM   1120  N   VAL A 138       0.818 -11.246   6.785  1.00 98.88           N  
ATOM   1121  CA  VAL A 138       1.993 -11.353   5.918  1.00 98.88           C  
ATOM   1122  C   VAL A 138       3.274 -11.432   6.733  1.00 98.88           C  
ATOM   1123  CB  VAL A 138       2.057 -10.207   4.889  1.00 98.88           C  
ATOM   1124  O   VAL A 138       3.337 -10.999   7.887  1.00 98.88           O  
ATOM   1125  CG1 VAL A 138       0.814 -10.157   3.992  1.00 98.88           C  
ATOM   1126  CG2 VAL A 138       2.243  -8.834   5.542  1.00 98.88           C  
ATOM   1127  N   LYS A 139       4.322 -11.965   6.111  1.00 98.31           N  
ATOM   1128  CA  LYS A 139       5.686 -11.889   6.629  1.00 98.31           C  
ATOM   1129  C   LYS A 139       6.586 -11.083   5.704  1.00 98.31           C  
ATOM   1130  CB  LYS A 139       6.223 -13.285   6.919  1.00 98.31           C  
ATOM   1131  O   LYS A 139       6.473 -11.164   4.483  1.00 98.31           O  
ATOM   1132  CG  LYS A 139       6.375 -14.143   5.659  1.00 98.31           C  
ATOM   1133  CD  LYS A 139       6.920 -15.478   6.125  1.00 98.31           C  
ATOM   1134  CE  LYS A 139       7.251 -16.378   4.959  1.00 98.31           C  
ATOM   1135  NZ  LYS A 139       8.159 -17.430   5.462  1.00 98.31           N  
ATOM   1136  N   VAL A 140       7.490 -10.330   6.320  1.00 98.88           N  
ATOM   1137  CA  VAL A 140       8.432  -9.429   5.648  1.00 98.88           C  
ATOM   1138  C   VAL A 140       9.627 -10.210   5.111  1.00 98.88           C  
ATOM   1139  CB  VAL A 140       8.878  -8.314   6.611  1.00 98.88           C  
ATOM   1140  O   VAL A 140      10.178 -11.056   5.822  1.00 98.88           O  
ATOM   1141  CG1 VAL A 140       9.858  -7.339   5.955  1.00 98.88           C  
ATOM   1142  CG2 VAL A 140       7.674  -7.509   7.115  1.00 98.88           C  
ATOM   1143  N   LEU A 141      10.019  -9.902   3.874  1.00 98.88           N  
ATOM   1144  CA  LEU A 141      11.149 -10.510   3.168  1.00 98.88           C  
ATOM   1145  C   LEU A 141      12.248  -9.490   2.861  1.00 98.88           C  
ATOM   1146  CB  LEU A 141      10.645 -11.153   1.862  1.00 98.88           C  
ATOM   1147  O   LEU A 141      13.421  -9.827   2.935  1.00 98.88           O  
ATOM   1148  CG  LEU A 141       9.528 -12.193   2.050  1.00 98.88           C  
ATOM   1149  CD1 LEU A 141       9.046 -12.701   0.697  1.00 98.88           C  
ATOM   1150  CD2 LEU A 141      10.001 -13.398   2.860  1.00 98.88           C  
ATOM   1151  N   GLY A 142      11.883  -8.246   2.550  1.00 98.81           N  
ATOM   1152  CA  GLY A 142      12.837  -7.193   2.211  1.00 98.81           C  
ATOM   1153  C   GLY A 142      12.163  -5.851   1.949  1.00 98.81           C  
ATOM   1154  O   GLY A 142      10.956  -5.719   2.145  1.00 98.81           O  
ATOM   1155  N   VAL A 143      12.931  -4.850   1.525  1.00 98.81           N  
ATOM   1156  CA  VAL A 143      12.427  -3.502   1.211  1.00 98.81           C  
ATOM   1157  C   VAL A 143      13.250  -2.844   0.102  1.00 98.81           C  
ATOM   1158  CB  VAL A 143      12.363  -2.631   2.486  1.00 98.81           C  
ATOM   1159  O   VAL A 143      14.458  -3.058   0.011  1.00 98.81           O  
ATOM   1160  CG1 VAL A 143      13.746  -2.273   3.049  1.00 98.81           C  
ATOM   1161  CG2 VAL A 143      11.549  -1.357   2.269  1.00 98.81           C  
ATOM   1162  N   MET A 144      12.613  -2.054  -0.760  1.00 98.62           N  
ATOM   1163  CA  MET A 144      13.275  -1.271  -1.810  1.00 98.62           C  
ATOM   1164  C   MET A 144      13.087   0.230  -1.566  1.00 98.62           C  
ATOM   1165  CB  MET A 144      12.746  -1.668  -3.194  1.00 98.62           C  
ATOM   1166  O   MET A 144      12.000   0.660  -1.200  1.00 98.62           O  
ATOM   1167  CG  MET A 144      12.891  -3.164  -3.487  1.00 98.62           C  
ATOM   1168  SD  MET A 144      12.320  -3.687  -5.125  1.00 98.62           S  
ATOM   1169  CE  MET A 144      13.613  -2.978  -6.171  1.00 98.62           C  
ATOM   1170  N   ALA A 145      14.142   1.017  -1.786  1.00 97.56           N  
ATOM   1171  CA  ALA A 145      14.173   2.460  -1.531  1.00 97.56           C  
ATOM   1172  C   ALA A 145      13.826   3.266  -2.794  1.00 97.56           C  
ATOM   1173  CB  ALA A 145      15.581   2.802  -1.027  1.00 97.56           C  
ATOM   1174  O   ALA A 145      14.743   3.696  -3.505  1.00 97.56           O  
ATOM   1175  N   LEU A 146      12.541   3.415  -3.123  1.00 97.44           N  
ATOM   1176  CA  LEU A 146      12.122   4.240  -4.258  1.00 97.44           C  
ATOM   1177  C   LEU A 146      12.257   5.725  -3.887  1.00 97.44           C  
ATOM   1178  CB  LEU A 146      10.693   3.855  -4.687  1.00 97.44           C  
ATOM   1179  O   LEU A 146      11.967   6.140  -2.767  1.00 97.44           O  
ATOM   1180  CG  LEU A 146      10.093   4.565  -5.909  1.00 97.44           C  
ATOM   1181  CD1 LEU A 146      10.795   4.176  -7.204  1.00 97.44           C  
ATOM   1182  CD2 LEU A 146       8.630   4.154  -6.061  1.00 97.44           C  
ATOM   1183  N   LEU A 147      12.734   6.508  -4.848  1.00 94.94           N  
ATOM   1184  CA  LEU A 147      12.591   7.954  -4.882  1.00 94.94           C  
ATOM   1185  C   LEU A 147      11.474   8.267  -5.870  1.00 94.94           C  
ATOM   1186  CB  LEU A 147      13.918   8.609  -5.293  1.00 94.94           C  
ATOM   1187  O   LEU A 147      11.702   8.236  -7.088  1.00 94.94           O  
ATOM   1188  CG  LEU A 147      14.918   8.748  -4.138  1.00 94.94           C  
ATOM   1189  CD1 LEU A 147      16.273   9.175  -4.706  1.00 94.94           C  
ATOM   1190  CD2 LEU A 147      14.459   9.811  -3.140  1.00 94.94           C  
ATOM   1191  N   ASP A 148      10.279   8.522  -5.347  1.00 87.88           N  
ATOM   1192  CA  ASP A 148       9.111   8.828  -6.157  1.00 87.88           C  
ATOM   1193  C   ASP A 148       8.887  10.343  -6.201  1.00 87.88           C  
ATOM   1194  CB  ASP A 148       7.863   8.033  -5.698  1.00 87.88           C  
ATOM   1195  O   ASP A 148       8.543  10.955  -5.203  1.00 87.88           O  
ATOM   1196  CG  ASP A 148       6.836   7.985  -6.832  1.00 87.88           C  
ATOM   1197  OD1 ASP A 148       7.200   8.396  -7.955  1.00 87.88           O  
ATOM   1198  OD2 ASP A 148       5.674   7.519  -6.756  1.00 87.88           O  
ATOM   1199  N   GLU A 149       9.143  10.979  -7.349  1.00 87.25           N  
ATOM   1200  CA  GLU A 149       9.034  12.445  -7.502  1.00 87.25           C  
ATOM   1201  C   GLU A 149       9.793  13.268  -6.426  1.00 87.25           C  
ATOM   1202  CB  GLU A 149       7.558  12.880  -7.686  1.00 87.25           C  
ATOM   1203  O   GLU A 149       9.328  14.324  -6.012  1.00 87.25           O  
ATOM   1204  CG  GLU A 149       6.902  12.217  -8.909  1.00 87.25           C  
ATOM   1205  CD  GLU A 149       5.487  12.735  -9.225  1.00 87.25           C  
ATOM   1206  OE1 GLU A 149       4.552  11.904  -9.378  1.00 87.25           O  
ATOM   1207  OE2 GLU A 149       5.332  13.928  -9.586  1.00 87.25           O  
ATOM   1208  N   GLU A 150      10.998  12.817  -6.046  1.00 88.94           N  
ATOM   1209  CA  GLU A 150      11.870  13.403  -4.999  1.00 88.94           C  
ATOM   1210  C   GLU A 150      11.424  13.152  -3.545  1.00 88.94           C  
ATOM   1211  CB  GLU A 150      12.222  14.891  -5.244  1.00 88.94           C  
ATOM   1212  O   GLU A 150      12.017  13.709  -2.618  1.00 88.94           O  
ATOM   1213  CG  GLU A 150      12.761  15.203  -6.650  1.00 88.94           C  
ATOM   1214  CD  GLU A 150      13.167  16.678  -6.847  1.00 88.94           C  
ATOM   1215  OE1 GLU A 150      13.811  16.954  -7.890  1.00 88.94           O  
ATOM   1216  OE2 GLU A 150      12.858  17.542  -5.992  1.00 88.94           O  
ATOM   1217  N   GLU A 151      10.450  12.269  -3.333  1.00 95.50           N  
ATOM   1218  CA  GLU A 151      10.014  11.796  -2.017  1.00 95.50           C  
ATOM   1219  C   GLU A 151      10.531  10.372  -1.748  1.00 95.50           C  
ATOM   1220  CB  GLU A 151       8.486  11.938  -1.871  1.00 95.50           C  
ATOM   1221  O   GLU A 151      10.792   9.588  -2.662  1.00 95.50           O  
ATOM   1222  CG  GLU A 151       8.074  13.420  -1.991  1.00 95.50           C  
ATOM   1223  CD  GLU A 151       6.564  13.688  -1.902  1.00 95.50           C  
ATOM   1224  OE1 GLU A 151       6.209  14.732  -1.297  1.00 95.50           O  
ATOM   1225  OE2 GLU A 151       5.776  12.941  -2.521  1.00 95.50           O  
ATOM   1226  N   THR A 152      10.754  10.061  -0.475  1.00 97.06           N  
ATOM   1227  CA  THR A 152      11.098   8.727   0.020  1.00 97.06           C  
ATOM   1228  C   THR A 152       9.837   7.901   0.036  1.00 97.06           C  
ATOM   1229  CB  THR A 152      11.642   8.756   1.452  1.00 97.06           C  
ATOM   1230  O   THR A 152       8.871   8.290   0.686  1.00 97.06           O  
ATOM   1231  CG2 THR A 152      12.075   7.386   1.968  1.00 97.06           C  
ATOM   1232  OG1 THR A 152      12.742   9.627   1.486  1.00 97.06           O  
ATOM   1233  N   ASP A 153       9.889   6.778  -0.663  1.00 97.38           N  
ATOM   1234  CA  ASP A 153       8.735   5.922  -0.857  1.00 97.38           C  
ATOM   1235  C   ASP A 153       9.172   4.450  -0.726  1.00 97.38           C  
ATOM   1236  CB  ASP A 153       8.128   6.318  -2.214  1.00 97.38           C  
ATOM   1237  O   ASP A 153       9.559   3.774  -1.688  1.00 97.38           O  
ATOM   1238  CG  ASP A 153       6.872   5.529  -2.522  1.00 97.38           C  
ATOM   1239  OD1 ASP A 153       6.484   4.710  -1.666  1.00 97.38           O  
ATOM   1240  OD2 ASP A 153       6.432   5.527  -3.702  1.00 97.38           O  
ATOM   1241  N   TRP A 154       9.255   3.943   0.504  1.00 98.50           N  
ATOM   1242  CA  TRP A 154       9.753   2.590   0.732  1.00 98.50           C  
ATOM   1243  C   TRP A 154       8.738   1.532   0.278  1.00 98.50           C  
ATOM   1244  CB  TRP A 154      10.126   2.412   2.201  1.00 98.50           C  
ATOM   1245  O   TRP A 154       7.584   1.517   0.690  1.00 98.50           O  
ATOM   1246  CG  TRP A 154      11.337   3.150   2.680  1.00 98.50           C  
ATOM   1247  CD1 TRP A 154      11.328   4.212   3.516  1.00 98.50           C  
ATOM   1248  CD2 TRP A 154      12.744   2.830   2.498  1.00 98.50           C  
ATOM   1249  CE2 TRP A 154      13.526   3.774   3.230  1.00 98.50           C  
ATOM   1250  CE3 TRP A 154      13.437   1.792   1.847  1.00 98.50           C  
ATOM   1251  NE1 TRP A 154      12.607   4.620   3.796  1.00 98.50           N  
ATOM   1252  CH2 TRP A 154      15.569   2.607   2.709  1.00 98.50           C  
ATOM   1253  CZ2 TRP A 154      14.919   3.692   3.314  1.00 98.50           C  
ATOM   1254  CZ3 TRP A 154      14.829   1.649   1.991  1.00 98.50           C  
ATOM   1255  N   LYS A 155       9.193   0.551  -0.513  1.00 98.75           N  
ATOM   1256  CA  LYS A 155       8.361  -0.575  -0.976  1.00 98.75           C  
ATOM   1257  C   LYS A 155       8.749  -1.861  -0.263  1.00 98.75           C  
ATOM   1258  CB  LYS A 155       8.430  -0.711  -2.507  1.00 98.75           C  
ATOM   1259  O   LYS A 155       9.761  -2.483  -0.604  1.00 98.75           O  
ATOM   1260  CG  LYS A 155       8.096   0.576  -3.279  1.00 98.75           C  
ATOM   1261  CD  LYS A 155       6.723   1.164  -2.924  1.00 98.75           C  
ATOM   1262  CE  LYS A 155       6.473   2.405  -3.773  1.00 98.75           C  
ATOM   1263  NZ  LYS A 155       5.283   3.154  -3.329  1.00 98.75           N  
ATOM   1264  N   VAL A 156       7.961  -2.282   0.723  1.00 98.94           N  
ATOM   1265  CA  VAL A 156       8.217  -3.525   1.464  1.00 98.94           C  
ATOM   1266  C   VAL A 156       7.780  -4.733   0.640  1.00 98.94           C  
ATOM   1267  CB  VAL A 156       7.553  -3.540   2.852  1.00 98.94           C  
ATOM   1268  O   VAL A 156       6.663  -4.794   0.135  1.00 98.94           O  
ATOM   1269  CG1 VAL A 156       8.071  -4.748   3.649  1.00 98.94           C  
ATOM   1270  CG2 VAL A 156       7.880  -2.287   3.671  1.00 98.94           C  
ATOM   1271  N   ILE A 157       8.647  -5.737   0.537  1.00 98.94           N  
ATOM   1272  CA  ILE A 157       8.344  -7.018  -0.101  1.00 98.94           C  
ATOM   1273  C   ILE A 157       7.892  -8.008   0.967  1.00 98.94           C  
ATOM   1274  CB  ILE A 157       9.548  -7.542  -0.908  1.00 98.94           C  
ATOM   1275  O   ILE A 157       8.622  -8.292   1.926  1.00 98.94           O  
ATOM   1276  CG1 ILE A 157      10.124  -6.495  -1.890  1.00 98.94           C  
ATOM   1277  CG2 ILE A 157       9.158  -8.826  -1.664  1.00 98.94           C  
ATOM   1278  CD1 ILE A 157       9.117  -5.870  -2.866  1.00 98.94           C  
ATOM   1279  N   VAL A 158       6.690  -8.553   0.793  1.00 98.94           N  
ATOM   1280  CA  VAL A 158       6.069  -9.467   1.756  1.00 98.94           C  
ATOM   1281  C   VAL A 158       5.421 -10.654   1.057  1.00 98.94           C  
ATOM   1282  CB  VAL A 158       5.037  -8.747   2.650  1.00 98.94           C  
ATOM   1283  O   VAL A 158       5.179 -10.634  -0.149  1.00 98.94           O  
ATOM   1284  CG1 VAL A 158       5.584  -7.475   3.299  1.00 98.94           C  
ATOM   1285  CG2 VAL A 158       3.754  -8.391   1.899  1.00 98.94           C  
ATOM   1286  N   ILE A 159       5.079 -11.676   1.833  1.00 98.88           N  
ATOM   1287  CA  ILE A 159       4.240 -12.782   1.370  1.00 98.88           C  
ATOM   1288  C   ILE A 159       3.172 -13.131   2.405  1.00 98.88           C  
ATOM   1289  CB  ILE A 159       5.118 -13.984   0.969  1.00 98.88           C  
ATOM   1290  O   ILE A 159       3.445 -13.099   3.608  1.00 98.88           O  
ATOM   1291  CG1 ILE A 159       4.239 -15.017   0.243  1.00 98.88           C  
ATOM   1292  CG2 ILE A 159       5.882 -14.598   2.160  1.00 98.88           C  
ATOM   1293  CD1 ILE A 159       5.047 -16.079  -0.484  1.00 98.88           C  
ATOM   1294  N   ASP A 160       1.966 -13.468   1.942  1.00 98.88           N  
ATOM   1295  CA  ASP A 160       0.906 -14.049   2.776  1.00 98.88           C  
ATOM   1296  C   ASP A 160       1.414 -15.297   3.512  1.00 98.88           C  
ATOM   1297  CB  ASP A 160      -0.303 -14.378   1.887  1.00 98.88           C  
ATOM   1298  O   ASP A 160       2.014 -16.187   2.911  1.00 98.88           O  
ATOM   1299  CG  ASP A 160      -1.580 -14.792   2.635  1.00 98.88           C  
ATOM   1300  OD1 ASP A 160      -1.520 -15.337   3.760  1.00 98.88           O  
ATOM   1301  OD2 ASP A 160      -2.664 -14.553   2.059  1.00 98.88           O  
ATOM   1302  N   ILE A 161       1.166 -15.391   4.819  1.00 98.69           N  
ATOM   1303  CA  ILE A 161       1.587 -16.551   5.619  1.00 98.69           C  
ATOM   1304  C   ILE A 161       0.894 -17.856   5.202  1.00 98.69           C  
ATOM   1305  CB  ILE A 161       1.382 -16.301   7.125  1.00 98.69           C  
ATOM   1306  O   ILE A 161       1.390 -18.934   5.528  1.00 98.69           O  
ATOM   1307  CG1 ILE A 161      -0.112 -16.172   7.506  1.00 98.69           C  
ATOM   1308  CG2 ILE A 161       2.206 -15.083   7.570  1.00 98.69           C  
ATOM   1309  CD1 ILE A 161      -0.364 -16.141   9.016  1.00 98.69           C  
ATOM   1310  N   ASN A 162      -0.243 -17.757   4.511  1.00 98.50           N  
ATOM   1311  CA  ASN A 162      -1.016 -18.890   4.012  1.00 98.50           C  
ATOM   1312  C   ASN A 162      -0.599 -19.316   2.598  1.00 98.50           C  
ATOM   1313  CB  ASN A 162      -2.511 -18.542   4.056  1.00 98.50           C  
ATOM   1314  O   ASN A 162      -1.126 -20.305   2.087  1.00 98.50           O  
ATOM   1315  CG  ASN A 162      -2.968 -18.091   5.425  1.00 98.50           C  
ATOM   1316  ND2 ASN A 162      -3.273 -16.825   5.568  1.00 98.50           N  
ATOM   1317  OD1 ASN A 162      -3.034 -18.855   6.375  1.00 98.50           O  
ATOM   1318  N   ASP A 163       0.318 -18.588   1.955  1.00 98.75           N  
ATOM   1319  CA  ASP A 163       0.818 -18.955   0.635  1.00 98.75           C  
ATOM   1320  C   ASP A 163       1.614 -20.279   0.696  1.00 98.75           C  
ATOM   1321  CB  ASP A 163       1.669 -17.820   0.063  1.00 98.75           C  
ATOM   1322  O   ASP A 163       2.419 -20.472   1.618  1.00 98.75           O  
ATOM   1323  CG  ASP A 163       2.027 -18.104  -1.389  1.00 98.75           C  
ATOM   1324  OD1 ASP A 163       3.003 -18.855  -1.603  1.00 98.75           O  
ATOM   1325  OD2 ASP A 163       1.302 -17.603  -2.272  1.00 98.75           O  
ATOM   1326  N   PRO A 164       1.461 -21.197  -0.278  1.00 98.69           N  
ATOM   1327  CA  PRO A 164       2.211 -22.454  -0.305  1.00 98.69           C  
ATOM   1328  C   PRO A 164       3.742 -22.294  -0.297  1.00 98.69           C  
ATOM   1329  CB  PRO A 164       1.751 -23.159  -1.586  1.00 98.69           C  
ATOM   1330  O   PRO A 164       4.456 -23.183   0.181  1.00 98.69           O  
ATOM   1331  CG  PRO A 164       0.346 -22.610  -1.822  1.00 98.69           C  
ATOM   1332  CD  PRO A 164       0.475 -21.166  -1.355  1.00 98.69           C  
ATOM   1333  N   LEU A 165       4.271 -21.184  -0.822  1.00 98.38           N  
ATOM   1334  CA  LEU A 165       5.696 -20.853  -0.795  1.00 98.38           C  
ATOM   1335  C   LEU A 165       6.124 -20.123   0.471  1.00 98.38           C  
ATOM   1336  CB  LEU A 165       6.091 -20.024  -2.030  1.00 98.38           C  
ATOM   1337  O   LEU A 165       7.333 -20.046   0.708  1.00 98.38           O  
ATOM   1338  CG  LEU A 165       6.048 -20.784  -3.362  1.00 98.38           C  
ATOM   1339  CD1 LEU A 165       6.459 -19.837  -4.489  1.00 98.38           C  
ATOM   1340  CD2 LEU A 165       7.022 -21.974  -3.369  1.00 98.38           C  
ATOM   1341  N   ALA A 166       5.197 -19.654   1.312  1.00 98.62           N  
ATOM   1342  CA  ALA A 166       5.541 -18.928   2.525  1.00 98.62           C  
ATOM   1343  C   ALA A 166       6.607 -19.674   3.340  1.00 98.62           C  
ATOM   1344  CB  ALA A 166       4.287 -18.568   3.332  1.00 98.62           C  
ATOM   1345  O   ALA A 166       7.656 -19.081   3.560  1.00 98.62           O  
ATOM   1346  N   PRO A 167       6.507 -20.973   3.688  1.00 98.56           N  
ATOM   1347  CA  PRO A 167       7.547 -21.649   4.478  1.00 98.56           C  
ATOM   1348  C   PRO A 167       8.972 -21.599   3.886  1.00 98.56           C  
ATOM   1349  CB  PRO A 167       7.061 -23.096   4.615  1.00 98.56           C  
ATOM   1350  O   PRO A 167       9.945 -21.718   4.630  1.00 98.56           O  
ATOM   1351  CG  PRO A 167       5.544 -22.984   4.474  1.00 98.56           C  
ATOM   1352  CD  PRO A 167       5.392 -21.878   3.438  1.00 98.56           C  
ATOM   1353  N   LYS A 168       9.106 -21.404   2.566  1.00 98.62           N  
ATOM   1354  CA  LYS A 168      10.387 -21.366   1.839  1.00 98.62           C  
ATOM   1355  C   LYS A 168      10.974 -19.962   1.672  1.00 98.62           C  
ATOM   1356  CB  LYS A 168      10.209 -22.004   0.455  1.00 98.62           C  
ATOM   1357  O   LYS A 168      12.142 -19.856   1.329  1.00 98.62           O  
ATOM   1358  CG  LYS A 168       9.766 -23.470   0.526  1.00 98.62           C  
ATOM   1359  CD  LYS A 168       9.609 -24.025  -0.890  1.00 98.62           C  
ATOM   1360  CE  LYS A 168       9.105 -25.467  -0.827  1.00 98.62           C  
ATOM   1361  NZ  LYS A 168       8.765 -25.966  -2.180  1.00 98.62           N  
ATOM   1362  N   LEU A 169      10.186 -18.914   1.897  1.00 98.62           N  
ATOM   1363  CA  LEU A 169      10.579 -17.519   1.687  1.00 98.62           C  
ATOM   1364  C   LEU A 169      10.805 -16.833   3.034  1.00 98.62           C  
ATOM   1365  CB  LEU A 169       9.469 -16.834   0.864  1.00 98.62           C  
ATOM   1366  O   LEU A 169       9.837 -16.437   3.669  1.00 98.62           O  
ATOM   1367  CG  LEU A 169       9.410 -17.299  -0.602  1.00 98.62           C  
ATOM   1368  CD1 LEU A 169       8.158 -16.777  -1.281  1.00 98.62           C  
ATOM   1369  CD2 LEU A 169      10.591 -16.778  -1.401  1.00 98.62           C  
ATOM   1370  N   ASN A 170      12.037 -16.732   3.530  1.00 98.44           N  
ATOM   1371  CA  ASN A 170      12.302 -16.195   4.875  1.00 98.44           C  
ATOM   1372  C   ASN A 170      13.164 -14.932   4.893  1.00 98.44           C  
ATOM   1373  CB  ASN A 170      12.879 -17.315   5.749  1.00 98.44           C  
ATOM   1374  O   ASN A 170      13.132 -14.219   5.899  1.00 98.44           O  
ATOM   1375  CG  ASN A 170      11.867 -18.431   5.924  1.00 98.44           C  
ATOM   1376  ND2 ASN A 170      12.144 -19.596   5.385  1.00 98.44           N  
ATOM   1377  OD1 ASN A 170      10.796 -18.241   6.491  1.00 98.44           O  
ATOM   1378  N   ASP A 171      13.863 -14.654   3.796  1.00 98.69           N  
ATOM   1379  CA  ASP A 171      14.604 -13.420   3.541  1.00 98.69           C  
ATOM   1380  C   ASP A 171      14.591 -13.099   2.030  1.00 98.69           C  
ATOM   1381  CB  ASP A 171      16.032 -13.559   4.111  1.00 98.69           C  
ATOM   1382  O   ASP A 171      14.045 -13.865   1.225  1.00 98.69           O  
ATOM   1383  CG  ASP A 171      16.586 -12.229   4.644  1.00 98.69           C  
ATOM   1384  OD1 ASP A 171      16.182 -11.163   4.123  1.00 98.69           O  
ATOM   1385  OD2 ASP A 171      17.297 -12.249   5.676  1.00 98.69           O  
ATOM   1386  N   VAL A 172      15.158 -11.961   1.636  1.00 98.19           N  
ATOM   1387  CA  VAL A 172      15.109 -11.440   0.262  1.00 98.19           C  
ATOM   1388  C   VAL A 172      15.754 -12.383  -0.760  1.00 98.19           C  
ATOM   1389  CB  VAL A 172      15.726 -10.030   0.210  1.00 98.19           C  
ATOM   1390  O   VAL A 172      15.270 -12.499  -1.885  1.00 98.19           O  
ATOM   1391  CG1 VAL A 172      17.235 -10.001   0.486  1.00 98.19           C  
ATOM   1392  CG2 VAL A 172      15.459  -9.352  -1.135  1.00 98.19           C  
ATOM   1393  N   GLU A 173      16.799 -13.123  -0.387  1.00 98.44           N  
ATOM   1394  CA  GLU A 173      17.495 -14.047  -1.290  1.00 98.44           C  
ATOM   1395  C   GLU A 173      16.614 -15.231  -1.705  1.00 98.44           C  
ATOM   1396  CB  GLU A 173      18.778 -14.596  -0.641  1.00 98.44           C  
ATOM   1397  O   GLU A 173      16.772 -15.783  -2.798  1.00 98.44           O  
ATOM   1398  CG  GLU A 173      19.816 -13.532  -0.242  1.00 98.44           C  
ATOM   1399  CD  GLU A 173      19.537 -12.817   1.092  1.00 98.44           C  
ATOM   1400  OE1 GLU A 173      20.339 -11.922   1.436  1.00 98.44           O  
ATOM   1401  OE2 GLU A 173      18.548 -13.181   1.765  1.00 98.44           O  
ATOM   1402  N   ASP A 174      15.665 -15.624  -0.851  1.00 98.62           N  
ATOM   1403  CA  ASP A 174      14.728 -16.692  -1.178  1.00 98.62           C  
ATOM   1404  C   ASP A 174      13.740 -16.244  -2.269  1.00 98.62           C  
ATOM   1405  CB  ASP A 174      13.988 -17.176   0.076  1.00 98.62           C  
ATOM   1406  O   ASP A 174      13.290 -17.081  -3.056  1.00 98.62           O  
ATOM   1407  CG  ASP A 174      14.866 -17.779   1.175  1.00 98.62           C  
ATOM   1408  OD1 ASP A 174      15.844 -18.503   0.842  1.00 98.62           O  
ATOM   1409  OD2 ASP A 174      14.486 -17.583   2.356  1.00 98.62           O  
ATOM   1410  N   VAL A 175      13.447 -14.936  -2.366  1.00 98.50           N  
ATOM   1411  CA  VAL A 175      12.592 -14.375  -3.426  1.00 98.50           C  
ATOM   1412  C   VAL A 175      13.218 -14.640  -4.786  1.00 98.50           C  
ATOM   1413  CB  VAL A 175      12.319 -12.865  -3.254  1.00 98.50           C  
ATOM   1414  O   VAL A 175      12.570 -15.239  -5.633  1.00 98.50           O  
ATOM   1415  CG1 VAL A 175      11.381 -12.339  -4.351  1.00 98.50           C  
ATOM   1416  CG2 VAL A 175      11.658 -12.571  -1.904  1.00 98.50           C  
ATOM   1417  N   GLU A 176      14.488 -14.292  -4.992  1.00 96.62           N  
ATOM   1418  CA  GLU A 176      15.148 -14.530  -6.284  1.00 96.62           C  
ATOM   1419  C   GLU A 176      15.343 -16.033  -6.562  1.00 96.62           C  
ATOM   1420  CB  GLU A 176      16.477 -13.758  -6.325  1.00 96.62           C  
ATOM   1421  O   GLU A 176      15.280 -16.472  -7.709  1.00 96.62           O  
ATOM   1422  CG  GLU A 176      17.111 -13.687  -7.727  1.00 96.62           C  
ATOM   1423  CD  GLU A 176      16.217 -13.015  -8.789  1.00 96.62           C  
ATOM   1424  OE1 GLU A 176      16.310 -13.398  -9.978  1.00 96.62           O  
ATOM   1425  OE2 GLU A 176      15.411 -12.119  -8.447  1.00 96.62           O  
ATOM   1426  N   ARG A 177      15.513 -16.857  -5.517  1.00 98.25           N  
ATOM   1427  CA  ARG A 177      15.624 -18.319  -5.660  1.00 98.25           C  
ATOM   1428  C   ARG A 177      14.325 -18.970  -6.145  1.00 98.25           C  
ATOM   1429  CB  ARG A 177      16.081 -18.925  -4.324  1.00 98.25           C  
ATOM   1430  O   ARG A 177      14.381 -19.916  -6.929  1.00 98.25           O  
ATOM   1431  CG  ARG A 177      16.362 -20.434  -4.436  1.00 98.25           C  
ATOM   1432  CD  ARG A 177      16.718 -21.058  -3.084  1.00 98.25           C  
ATOM   1433  NE  ARG A 177      17.984 -20.527  -2.538  1.00 98.25           N  
ATOM   1434  NH1 ARG A 177      17.342 -20.481  -0.335  1.00 98.25           N  
ATOM   1435  NH2 ARG A 177      19.297 -19.599  -0.924  1.00 98.25           N  
ATOM   1436  CZ  ARG A 177      18.205 -20.214  -1.272  1.00 98.25           C  
ATOM   1437  N   HIS A 178      13.175 -18.530  -5.636  1.00 98.38           N  
ATOM   1438  CA  HIS A 178      11.880 -19.172  -5.893  1.00 98.38           C  
ATOM   1439  C   HIS A 178      11.011 -18.436  -6.918  1.00 98.38           C  
ATOM   1440  CB  HIS A 178      11.149 -19.371  -4.557  1.00 98.38           C  
ATOM   1441  O   HIS A 178      10.165 -19.064  -7.551  1.00 98.38           O  
ATOM   1442  CG  HIS A 178      11.793 -20.435  -3.704  1.00 98.38           C  
ATOM   1443  CD2 HIS A 178      12.463 -20.273  -2.519  1.00 98.38           C  
ATOM   1444  ND1 HIS A 178      11.876 -21.765  -4.040  1.00 98.38           N  
ATOM   1445  CE1 HIS A 178      12.588 -22.391  -3.091  1.00 98.38           C  
ATOM   1446  NE2 HIS A 178      12.965 -21.529  -2.139  1.00 98.38           N  
ATOM   1447  N   LEU A 179      11.237 -17.137  -7.103  1.00 97.81           N  
ATOM   1448  CA  LEU A 179      10.514 -16.233  -7.998  1.00 97.81           C  
ATOM   1449  C   LEU A 179      11.528 -15.425  -8.840  1.00 97.81           C  
ATOM   1450  CB  LEU A 179       9.585 -15.329  -7.157  1.00 97.81           C  
ATOM   1451  O   LEU A 179      11.580 -14.194  -8.743  1.00 97.81           O  
ATOM   1452  CG  LEU A 179       8.574 -16.071  -6.263  1.00 97.81           C  
ATOM   1453  CD1 LEU A 179       7.878 -15.080  -5.334  1.00 97.81           C  
ATOM   1454  CD2 LEU A 179       7.508 -16.796  -7.087  1.00 97.81           C  
ATOM   1455  N   PRO A 180      12.369 -16.100  -9.650  1.00 98.12           N  
ATOM   1456  CA  PRO A 180      13.494 -15.467 -10.331  1.00 98.12           C  
ATOM   1457  C   PRO A 180      13.038 -14.344 -11.265  1.00 98.12           C  
ATOM   1458  CB  PRO A 180      14.210 -16.590 -11.086  1.00 98.12           C  
ATOM   1459  O   PRO A 180      12.120 -14.507 -12.072  1.00 98.12           O  
ATOM   1460  CG  PRO A 180      13.108 -17.627 -11.304  1.00 98.12           C  
ATOM   1461  CD  PRO A 180      12.284 -17.504 -10.025  1.00 98.12           C  
ATOM   1462  N   GLY A 181      13.708 -13.197 -11.170  1.00 98.00           N  
ATOM   1463  CA  GLY A 181      13.414 -12.003 -11.955  1.00 98.00           C  
ATOM   1464  C   GLY A 181      12.283 -11.123 -11.419  1.00 98.00           C  
ATOM   1465  O   GLY A 181      12.097 -10.037 -11.972  1.00 98.00           O  
ATOM   1466  N   LEU A 182      11.568 -11.520 -10.355  1.00 98.56           N  
ATOM   1467  CA  LEU A 182      10.496 -10.701  -9.779  1.00 98.56           C  
ATOM   1468  C   LEU A 182      11.028  -9.362  -9.263  1.00 98.56           C  
ATOM   1469  CB  LEU A 182       9.760 -11.477  -8.673  1.00 98.56           C  
ATOM   1470  O   LEU A 182      10.488  -8.331  -9.635  1.00 98.56           O  
ATOM   1471  CG  LEU A 182       8.605 -10.688  -8.020  1.00 98.56           C  
ATOM   1472  CD1 LEU A 182       7.517 -10.306  -9.030  1.00 98.56           C  
ATOM   1473  CD2 LEU A 182       7.961 -11.531  -6.925  1.00 98.56           C  
ATOM   1474  N   LEU A 183      12.116  -9.354  -8.484  1.00 98.50           N  
ATOM   1475  CA  LEU A 183      12.685  -8.116  -7.926  1.00 98.50           C  
ATOM   1476  C   LEU A 183      13.208  -7.172  -9.018  1.00 98.50           C  
ATOM   1477  CB  LEU A 183      13.815  -8.468  -6.942  1.00 98.50           C  
ATOM   1478  O   LEU A 183      13.061  -5.953  -8.925  1.00 98.50           O  
ATOM   1479  CG  LEU A 183      13.368  -9.243  -5.690  1.00 98.50           C  
ATOM   1480  CD1 LEU A 183      14.590  -9.574  -4.837  1.00 98.50           C  
ATOM   1481  CD2 LEU A 183      12.380  -8.443  -4.836  1.00 98.50           C  
ATOM   1482  N   ARG A 184      13.763  -7.733 -10.098  1.00 98.06           N  
ATOM   1483  CA  ARG A 184      14.168  -6.958 -11.278  1.00 98.06           C  
ATOM   1484  C   ARG A 184      12.960  -6.331 -11.977  1.00 98.06           C  
ATOM   1485  CB  ARG A 184      14.986  -7.855 -12.215  1.00 98.06           C  
ATOM   1486  O   ARG A 184      13.027  -5.166 -12.356  1.00 98.06           O  
ATOM   1487  CG  ARG A 184      15.528  -7.081 -13.428  1.00 98.06           C  
ATOM   1488  CD  ARG A 184      16.455  -7.954 -14.284  1.00 98.06           C  
ATOM   1489  NE  ARG A 184      15.759  -9.137 -14.831  1.00 98.06           N  
ATOM   1490  NH1 ARG A 184      14.966  -8.193 -16.773  1.00 98.06           N  
ATOM   1491  NH2 ARG A 184      14.451 -10.308 -16.276  1.00 98.06           N  
ATOM   1492  CZ  ARG A 184      15.069  -9.206 -15.956  1.00 98.06           C  
ATOM   1493  N   ALA A 185      11.862  -7.075 -12.118  1.00 98.38           N  
ATOM   1494  CA  ALA A 185      10.609  -6.542 -12.648  1.00 98.38           C  
ATOM   1495  C   ALA A 185       9.995  -5.488 -11.710  1.00 98.38           C  
ATOM   1496  CB  ALA A 185       9.645  -7.703 -12.921  1.00 98.38           C  
ATOM   1497  O   ALA A 185       9.476  -4.490 -12.195  1.00 98.38           O  
ATOM   1498  N   THR A 186      10.118  -5.652 -10.386  1.00 98.69           N  
ATOM   1499  CA  THR A 186       9.717  -4.647  -9.390  1.00 98.69           C  
ATOM   1500  C   THR A 186      10.458  -3.336  -9.579  1.00 98.69           C  
ATOM   1501  CB  THR A 186       9.918  -5.148  -7.942  1.00 98.69           C  
ATOM   1502  O   THR A 186       9.824  -2.285  -9.674  1.00 98.69           O  
ATOM   1503  CG2 THR A 186       9.348  -4.199  -6.892  1.00 98.69           C  
ATOM   1504  OG1 THR A 186       9.301  -6.392  -7.709  1.00 98.69           O  
ATOM   1505  N   ASN A 187      11.786  -3.398  -9.695  1.00 98.19           N  
ATOM   1506  CA  ASN A 187      12.608  -2.223  -9.962  1.00 98.19           C  
ATOM   1507  C   ASN A 187      12.174  -1.513 -11.253  1.00 98.19           C  
ATOM   1508  CB  ASN A 187      14.079  -2.657 -10.049  1.00 98.19           C  
ATOM   1509  O   ASN A 187      11.922  -0.311 -11.244  1.00 98.19           O  
ATOM   1510  CG  ASN A 187      14.984  -1.453 -10.210  1.00 98.19           C  
ATOM   1511  ND2 ASN A 187      15.397  -0.860  -9.119  1.00 98.19           N  
ATOM   1512  OD1 ASN A 187      15.310  -1.019 -11.305  1.00 98.19           O  
ATOM   1513  N   GLU A 188      12.051  -2.263 -12.352  1.00 97.50           N  
ATOM   1514  CA  GLU A 188      11.649  -1.716 -13.649  1.00 97.50           C  
ATOM   1515  C   GLU A 188      10.261  -1.069 -13.586  1.00 97.50           C  
ATOM   1516  CB  GLU A 188      11.697  -2.836 -14.699  1.00 97.50           C  
ATOM   1517  O   GLU A 188      10.090   0.059 -14.043  1.00 97.50           O  
ATOM   1518  CG  GLU A 188      11.326  -2.354 -16.107  1.00 97.50           C  
ATOM   1519  CD  GLU A 188      11.394  -3.513 -17.105  1.00 97.50           C  
ATOM   1520  OE1 GLU A 188      10.467  -4.356 -17.069  1.00 97.50           O  
ATOM   1521  OE2 GLU A 188      12.380  -3.589 -17.872  1.00 97.50           O  
ATOM   1522  N   TRP A 189       9.281  -1.744 -12.982  1.00 98.38           N  
ATOM   1523  CA  TRP A 189       7.908  -1.257 -12.909  1.00 98.38           C  
ATOM   1524  C   TRP A 189       7.826   0.102 -12.210  1.00 98.38           C  
ATOM   1525  CB  TRP A 189       7.038  -2.305 -12.212  1.00 98.38           C  
ATOM   1526  O   TRP A 189       7.301   1.053 -12.789  1.00 98.38           O  
ATOM   1527  CG  TRP A 189       5.567  -2.049 -12.289  1.00 98.38           C  
ATOM   1528  CD1 TRP A 189       4.733  -2.634 -13.174  1.00 98.38           C  
ATOM   1529  CD2 TRP A 189       4.736  -1.149 -11.491  1.00 98.38           C  
ATOM   1530  CE2 TRP A 189       3.395  -1.241 -11.970  1.00 98.38           C  
ATOM   1531  CE3 TRP A 189       4.967  -0.272 -10.411  1.00 98.38           C  
ATOM   1532  NE1 TRP A 189       3.446  -2.182 -12.972  1.00 98.38           N  
ATOM   1533  CH2 TRP A 189       2.619   0.401 -10.379  1.00 98.38           C  
ATOM   1534  CZ2 TRP A 189       2.343  -0.496 -11.423  1.00 98.38           C  
ATOM   1535  CZ3 TRP A 189       3.925   0.508  -9.875  1.00 98.38           C  
ATOM   1536  N   PHE A 190       8.405   0.233 -11.012  1.00 98.12           N  
ATOM   1537  CA  PHE A 190       8.355   1.489 -10.255  1.00 98.12           C  
ATOM   1538  C   PHE A 190       9.150   2.624 -10.902  1.00 98.12           C  
ATOM   1539  CB  PHE A 190       8.844   1.261  -8.828  1.00 98.12           C  
ATOM   1540  O   PHE A 190       8.796   3.787 -10.716  1.00 98.12           O  
ATOM   1541  CG  PHE A 190       7.819   0.637  -7.909  1.00 98.12           C  
ATOM   1542  CD1 PHE A 190       6.647   1.347  -7.581  1.00 98.12           C  
ATOM   1543  CD2 PHE A 190       8.041  -0.637  -7.358  1.00 98.12           C  
ATOM   1544  CE1 PHE A 190       5.685   0.767  -6.737  1.00 98.12           C  
ATOM   1545  CE2 PHE A 190       7.083  -1.212  -6.508  1.00 98.12           C  
ATOM   1546  CZ  PHE A 190       5.903  -0.516  -6.209  1.00 98.12           C  
ATOM   1547  N   ARG A 191      10.175   2.312 -11.705  1.00 97.19           N  
ATOM   1548  CA  ARG A 191      10.879   3.311 -12.520  1.00 97.19           C  
ATOM   1549  C   ARG A 191       9.977   3.884 -13.610  1.00 97.19           C  
ATOM   1550  CB  ARG A 191      12.147   2.691 -13.118  1.00 97.19           C  
ATOM   1551  O   ARG A 191       9.943   5.099 -13.797  1.00 97.19           O  
ATOM   1552  CG  ARG A 191      13.252   2.549 -12.064  1.00 97.19           C  
ATOM   1553  CD  ARG A 191      14.417   1.703 -12.570  1.00 97.19           C  
ATOM   1554  NE  ARG A 191      15.043   2.301 -13.756  1.00 97.19           N  
ATOM   1555  NH1 ARG A 191      16.857   0.929 -13.929  1.00 97.19           N  
ATOM   1556  NH2 ARG A 191      16.544   2.588 -15.412  1.00 97.19           N  
ATOM   1557  CZ  ARG A 191      16.151   1.937 -14.357  1.00 97.19           C  
ATOM   1558  N   ILE A 192       9.233   3.030 -14.318  1.00 96.88           N  
ATOM   1559  CA  ILE A 192       8.577   3.419 -15.576  1.00 96.88           C  
ATOM   1560  C   ILE A 192       7.076   3.718 -15.470  1.00 96.88           C  
ATOM   1561  CB  ILE A 192       8.875   2.402 -16.701  1.00 96.88           C  
ATOM   1562  O   ILE A 192       6.532   4.333 -16.388  1.00 96.88           O  
ATOM   1563  CG1 ILE A 192       8.072   1.092 -16.524  1.00 96.88           C  
ATOM   1564  CG2 ILE A 192      10.395   2.188 -16.849  1.00 96.88           C  
ATOM   1565  CD1 ILE A 192       8.354   0.030 -17.592  1.00 96.88           C  
ATOM   1566  N   TYR A 193       6.384   3.308 -14.398  1.00 97.06           N  
ATOM   1567  CA  TYR A 193       4.909   3.289 -14.362  1.00 97.06           C  
ATOM   1568  C   TYR A 193       4.236   4.656 -14.578  1.00 97.06           C  
ATOM   1569  CB  TYR A 193       4.394   2.651 -13.059  1.00 97.06           C  
ATOM   1570  O   TYR A 193       3.093   4.712 -15.043  1.00 97.06           O  
ATOM   1571  CG  TYR A 193       4.329   3.565 -11.843  1.00 97.06           C  
ATOM   1572  CD1 TYR A 193       5.493   3.921 -11.133  1.00 97.06           C  
ATOM   1573  CD2 TYR A 193       3.079   4.034 -11.398  1.00 97.06           C  
ATOM   1574  CE1 TYR A 193       5.409   4.727  -9.973  1.00 97.06           C  
ATOM   1575  CE2 TYR A 193       2.992   4.846 -10.252  1.00 97.06           C  
ATOM   1576  OH  TYR A 193       4.004   6.046  -8.473  1.00 97.06           O  
ATOM   1577  CZ  TYR A 193       4.152   5.199  -9.531  1.00 97.06           C  
ATOM   1578  N   LYS A 194       4.935   5.763 -14.284  1.00 95.88           N  
ATOM   1579  CA  LYS A 194       4.435   7.137 -14.481  1.00 95.88           C  
ATOM   1580  C   LYS A 194       4.907   7.808 -15.773  1.00 95.88           C  
ATOM   1581  CB  LYS A 194       4.713   8.008 -13.243  1.00 95.88           C  
ATOM   1582  O   LYS A 194       4.393   8.873 -16.117  1.00 95.88           O  
ATOM   1583  CG  LYS A 194       4.018   7.430 -12.012  1.00 95.88           C  
ATOM   1584  CD  LYS A 194       3.896   8.388 -10.821  1.00 95.88           C  
ATOM   1585  CE  LYS A 194       5.154   8.478  -9.970  1.00 95.88           C  
ATOM   1586  NZ  LYS A 194       4.915   9.255  -8.732  1.00 95.88           N  
ATOM   1587  N   ILE A 195       5.791   7.183 -16.551  1.00 96.62           N  
ATOM   1588  CA  ILE A 195       6.226   7.720 -17.852  1.00 96.62           C  
ATOM   1589  C   ILE A 195       5.039   7.918 -18.819  1.00 96.62           C  
ATOM   1590  CB  ILE A 195       7.367   6.865 -18.448  1.00 96.62           C  
ATOM   1591  O   ILE A 195       4.955   8.982 -19.439  1.00 96.62           O  
ATOM   1592  CG1 ILE A 195       8.620   6.956 -17.548  1.00 96.62           C  
ATOM   1593  CG2 ILE A 195       7.689   7.287 -19.895  1.00 96.62           C  
ATOM   1594  CD1 ILE A 195       9.768   6.038 -17.979  1.00 96.62           C  
ATOM   1595  N   PRO A 196       4.054   6.997 -18.922  1.00 95.50           N  
ATOM   1596  CA  PRO A 196       2.843   7.217 -19.723  1.00 95.50           C  
ATOM   1597  C   PRO A 196       2.006   8.435 -19.311  1.00 95.50           C  
ATOM   1598  CB  PRO A 196       2.017   5.944 -19.541  1.00 95.50           C  
ATOM   1599  O   PRO A 196       1.236   8.952 -20.121  1.00 95.50           O  
ATOM   1600  CG  PRO A 196       3.076   4.878 -19.313  1.00 95.50           C  
ATOM   1601  CD  PRO A 196       4.062   5.625 -18.424  1.00 95.50           C  
ATOM   1602  N   ASP A 197       2.160   8.892 -18.068  1.00 92.88           N  
ATOM   1603  CA  ASP A 197       1.502  10.077 -17.519  1.00 92.88           C  
ATOM   1604  C   ASP A 197       2.303  11.372 -17.763  1.00 92.88           C  
ATOM   1605  CB  ASP A 197       1.232   9.862 -16.020  1.00 92.88           C  
ATOM   1606  O   ASP A 197       1.905  12.440 -17.285  1.00 92.88           O  
ATOM   1607  CG  ASP A 197      -0.002   9.022 -15.698  1.00 92.88           C  
ATOM   1608  OD1 ASP A 197      -0.624   8.433 -16.610  1.00 92.88           O  
ATOM   1609  OD2 ASP A 197      -0.412   9.152 -14.519  1.00 92.88           O  
ATOM   1610  N   GLY A 198       3.417  11.289 -18.500  1.00 93.31           N  
ATOM   1611  CA  GLY A 198       4.312  12.408 -18.793  1.00 93.31           C  
ATOM   1612  C   GLY A 198       5.234  12.787 -17.633  1.00 93.31           C  
ATOM   1613  O   GLY A 198       5.741  13.908 -17.613  1.00 93.31           O  
ATOM   1614  N   LYS A 199       5.419  11.896 -16.652  1.00 94.00           N  
ATOM   1615  CA  LYS A 199       6.374  12.077 -15.551  1.00 94.00           C  
ATOM   1616  C   LYS A 199       7.752  11.513 -15.928  1.00 94.00           C  
ATOM   1617  CB  LYS A 199       5.828  11.414 -14.277  1.00 94.00           C  
ATOM   1618  O   LYS A 199       7.823  10.646 -16.802  1.00 94.00           O  
ATOM   1619  CG  LYS A 199       4.554  12.075 -13.722  1.00 94.00           C  
ATOM   1620  CD  LYS A 199       4.854  13.464 -13.139  1.00 94.00           C  
ATOM   1621  CE  LYS A 199       3.639  14.037 -12.406  1.00 94.00           C  
ATOM   1622  NZ  LYS A 199       4.041  15.161 -11.528  1.00 94.00           N  
ATOM   1623  N   PRO A 200       8.838  12.012 -15.312  1.00 94.12           N  
ATOM   1624  CA  PRO A 200      10.157  11.410 -15.471  1.00 94.12           C  
ATOM   1625  C   PRO A 200      10.185   9.978 -14.923  1.00 94.12           C  
ATOM   1626  CB  PRO A 200      11.122  12.336 -14.723  1.00 94.12           C  
ATOM   1627  O   PRO A 200       9.286   9.548 -14.201  1.00 94.12           O  
ATOM   1628  CG  PRO A 200      10.245  12.941 -13.630  1.00 94.12           C  
ATOM   1629  CD  PRO A 200       8.890  13.081 -14.320  1.00 94.12           C  
ATOM   1630  N   GLU A 201      11.232   9.249 -15.291  1.00 94.81           N  
ATOM   1631  CA  GLU A 201      11.543   7.955 -14.695  1.00 94.81           C  
ATOM   1632  C   GLU A 201      11.925   8.137 -13.220  1.00 94.81           C  
ATOM   1633  CB  GLU A 201      12.685   7.325 -15.504  1.00 94.81           C  
ATOM   1634  O   GLU A 201      12.732   9.014 -12.894  1.00 94.81           O  
ATOM   1635  CG  GLU A 201      12.894   5.848 -15.169  1.00 94.81           C  
ATOM   1636  CD  GLU A 201      13.998   5.188 -16.001  1.00 94.81           C  
ATOM   1637  OE1 GLU A 201      14.287   4.005 -15.719  1.00 94.81           O  
ATOM   1638  OE2 GLU A 201      14.552   5.804 -16.937  1.00 94.81           O  
ATOM   1639  N   ASN A 202      11.361   7.312 -12.338  1.00 95.50           N  
ATOM   1640  CA  ASN A 202      11.731   7.324 -10.925  1.00 95.50           C  
ATOM   1641  C   ASN A 202      13.116   6.713 -10.704  1.00 95.50           C  
ATOM   1642  CB  ASN A 202      10.671   6.599 -10.095  1.00 95.50           C  
ATOM   1643  O   ASN A 202      13.650   5.996 -11.553  1.00 95.50           O  
ATOM   1644  CG  ASN A 202       9.372   7.362  -9.997  1.00 95.50           C  
ATOM   1645  ND2 ASN A 202       8.299   6.663  -9.741  1.00 95.50           N  
ATOM   1646  OD1 ASN A 202       9.311   8.575 -10.112  1.00 95.50           O  
ATOM   1647  N   GLN A 203      13.694   6.970  -9.535  1.00 95.75           N  
ATOM   1648  CA  GLN A 203      15.015   6.467  -9.164  1.00 95.75           C  
ATOM   1649  C   GLN A 203      14.925   5.592  -7.923  1.00 95.75           C  
ATOM   1650  CB  GLN A 203      15.989   7.635  -8.967  1.00 95.75           C  
ATOM   1651  O   GLN A 203      13.948   5.633  -7.192  1.00 95.75           O  
ATOM   1652  CG  GLN A 203      16.164   8.439 -10.263  1.00 95.75           C  
ATOM   1653  CD  GLN A 203      17.180   9.564 -10.131  1.00 95.75           C  
ATOM   1654  NE2 GLN A 203      17.127  10.543 -11.006  1.00 95.75           N  
ATOM   1655  OE1 GLN A 203      18.048   9.587  -9.274  1.00 95.75           O  
ATOM   1656  N   PHE A 204      15.963   4.805  -7.668  1.00 96.50           N  
ATOM   1657  CA  PHE A 204      16.096   4.065  -6.421  1.00 96.50           C  
ATOM   1658  C   PHE A 204      17.401   4.452  -5.735  1.00 96.50           C  
ATOM   1659  CB  PHE A 204      16.048   2.558  -6.687  1.00 96.50           C  
ATOM   1660  O   PHE A 204      18.442   4.553  -6.392  1.00 96.50           O  
ATOM   1661  CG  PHE A 204      14.663   1.971  -6.876  1.00 96.50           C  
ATOM   1662  CD1 PHE A 204      14.002   1.407  -5.770  1.00 96.50           C  
ATOM   1663  CD2 PHE A 204      14.037   1.965  -8.137  1.00 96.50           C  
ATOM   1664  CE1 PHE A 204      12.726   0.844  -5.916  1.00 96.50           C  
ATOM   1665  CE2 PHE A 204      12.773   1.364  -8.288  1.00 96.50           C  
ATOM   1666  CZ  PHE A 204      12.125   0.794  -7.179  1.00 96.50           C  
ATOM   1667  N   ALA A 205      17.378   4.576  -4.408  1.00 95.25           N  
ATOM   1668  CA  ALA A 205      18.615   4.525  -3.640  1.00 95.25           C  
ATOM   1669  C   ALA A 205      19.232   3.112  -3.727  1.00 95.25           C  
ATOM   1670  CB  ALA A 205      18.374   5.014  -2.207  1.00 95.25           C  
ATOM   1671  O   ALA A 205      18.627   2.166  -4.239  1.00 95.25           O  
ATOM   1672  N   PHE A 206      20.481   2.965  -3.275  1.00 95.06           N  
ATOM   1673  CA  PHE A 206      21.218   1.689  -3.312  1.00 95.06           C  
ATOM   1674  C   PHE A 206      21.273   1.018  -4.696  1.00 95.06           C  
ATOM   1675  CB  PHE A 206      20.678   0.727  -2.244  1.00 95.06           C  
ATOM   1676  O   PHE A 206      21.354  -0.202  -4.795  1.00 95.06           O  
ATOM   1677  CG  PHE A 206      20.474   1.362  -0.892  1.00 95.06           C  
ATOM   1678  CD1 PHE A 206      21.585   1.751  -0.122  1.00 95.06           C  
ATOM   1679  CD2 PHE A 206      19.170   1.579  -0.416  1.00 95.06           C  
ATOM   1680  CE1 PHE A 206      21.392   2.326   1.144  1.00 95.06           C  
ATOM   1681  CE2 PHE A 206      18.979   2.163   0.844  1.00 95.06           C  
ATOM   1682  CZ  PHE A 206      20.088   2.515   1.630  1.00 95.06           C  
ATOM   1683  N   SER A 207      21.214   1.799  -5.779  1.00 94.19           N  
ATOM   1684  CA  SER A 207      21.156   1.279  -7.155  1.00 94.19           C  
ATOM   1685  C   SER A 207      19.999   0.293  -7.401  1.00 94.19           C  
ATOM   1686  CB  SER A 207      22.503   0.675  -7.585  1.00 94.19           C  
ATOM   1687  O   SER A 207      20.108  -0.581  -8.258  1.00 94.19           O  
ATOM   1688  OG  SER A 207      23.574   1.547  -7.274  1.00 94.19           O  
ATOM   1689  N   GLY A 208      18.896   0.405  -6.650  1.00 94.44           N  
ATOM   1690  CA  GLY A 208      17.744  -0.489  -6.794  1.00 94.44           C  
ATOM   1691  C   GLY A 208      17.846  -1.820  -6.054  1.00 94.44           C  
ATOM   1692  O   GLY A 208      16.999  -2.684  -6.273  1.00 94.44           O  
ATOM   1693  N   GLU A 209      18.848  -2.000  -5.191  1.00 97.19           N  
ATOM   1694  CA  GLU A 209      18.971  -3.184  -4.340  1.00 97.19           C  
ATOM   1695  C   GLU A 209      17.751  -3.330  -3.414  1.00 97.19           C  
ATOM   1696  CB  GLU A 209      20.270  -3.082  -3.523  1.00 97.19           C  
ATOM   1697  O   GLU A 209      17.365  -2.389  -2.715  1.00 97.19           O  
ATOM   1698  CG  GLU A 209      20.608  -4.352  -2.723  1.00 97.19           C  
ATOM   1699  CD  GLU A 209      21.756  -4.136  -1.720  1.00 97.19           C  
ATOM   1700  OE1 GLU A 209      22.038  -5.053  -0.923  1.00 97.19           O  
ATOM   1701  OE2 GLU A 209      22.297  -3.007  -1.617  1.00 97.19           O  
ATOM   1702  N   CYS A 210      17.169  -4.531  -3.368  1.00 98.44           N  
ATOM   1703  CA  CYS A 210      16.201  -4.884  -2.337  1.00 98.44           C  
ATOM   1704  C   CYS A 210      16.960  -5.285  -1.070  1.00 98.44           C  
ATOM   1705  CB  CYS A 210      15.269  -5.983  -2.863  1.00 98.44           C  
ATOM   1706  O   CYS A 210      17.648  -6.306  -1.042  1.00 98.44           O  
ATOM   1707  SG  CYS A 210      13.892  -6.225  -1.702  1.00 98.44           S  
ATOM   1708  N   LYS A 211      16.866  -4.457  -0.029  1.00 98.62           N  
ATOM   1709  CA  LYS A 211      17.477  -4.729   1.269  1.00 98.62           C  
ATOM   1710  C   LYS A 211      16.762  -5.886   1.956  1.00 98.62           C  
ATOM   1711  CB  LYS A 211      17.467  -3.470   2.148  1.00 98.62           C  
ATOM   1712  O   LYS A 211      15.562  -6.081   1.783  1.00 98.62           O  
ATOM   1713  CG  LYS A 211      18.271  -2.283   1.602  1.00 98.62           C  
ATOM   1714  CD  LYS A 211      19.745  -2.655   1.405  1.00 98.62           C  
ATOM   1715  CE  LYS A 211      20.580  -1.407   1.142  1.00 98.62           C  
ATOM   1716  NZ  LYS A 211      21.962  -1.786   0.770  1.00 98.62           N  
ATOM   1717  N   ASN A 212      17.519  -6.629   2.755  1.00 98.69           N  
ATOM   1718  CA  ASN A 212      17.044  -7.824   3.440  1.00 98.69           C  
ATOM   1719  C   ASN A 212      15.961  -7.541   4.491  1.00 98.69           C  
ATOM   1720  CB  ASN A 212      18.266  -8.570   4.006  1.00 98.69           C  
ATOM   1721  O   ASN A 212      15.682  -6.396   4.868  1.00 98.69           O  
ATOM   1722  CG  ASN A 212      18.963  -7.917   5.184  1.00 98.69           C  
ATOM   1723  ND2 ASN A 212      20.128  -8.417   5.510  1.00 98.69           N  
ATOM   1724  OD1 ASN A 212      18.506  -6.987   5.836  1.00 98.69           O  
ATOM   1725  N   LYS A 213      15.380  -8.618   5.015  1.00 98.62           N  
ATOM   1726  CA  LYS A 213      14.326  -8.586   6.026  1.00 98.62           C  
ATOM   1727  C   LYS A 213      14.699  -7.760   7.250  1.00 98.62           C  
ATOM   1728  CB  LYS A 213      14.038 -10.033   6.422  1.00 98.62           C  
ATOM   1729  O   LYS A 213      13.860  -7.026   7.763  1.00 98.62           O  
ATOM   1730  CG  LYS A 213      13.014 -10.120   7.556  1.00 98.62           C  
ATOM   1731  CD  LYS A 213      12.750 -11.588   7.841  1.00 98.62           C  
ATOM   1732  CE  LYS A 213      11.722 -11.718   8.956  1.00 98.62           C  
ATOM   1733  NZ  LYS A 213      11.409 -13.148   9.144  1.00 98.62           N  
ATOM   1734  N   LYS A 214      15.936  -7.878   7.747  1.00 98.62           N  
ATOM   1735  CA  LYS A 214      16.374  -7.118   8.926  1.00 98.62           C  
ATOM   1736  C   LYS A 214      16.254  -5.615   8.671  1.00 98.62           C  
ATOM   1737  CB  LYS A 214      17.797  -7.524   9.335  1.00 98.62           C  
ATOM   1738  O   LYS A 214      15.704  -4.913   9.510  1.00 98.62           O  
ATOM   1739  CG  LYS A 214      18.279  -6.664  10.514  1.00 98.62           C  
ATOM   1740  CD  LYS A 214      19.717  -6.978  10.934  1.00 98.62           C  
ATOM   1741  CE  LYS A 214      20.182  -6.018  12.042  1.00 98.62           C  
ATOM   1742  NZ  LYS A 214      20.112  -4.586  11.632  1.00 98.62           N  
ATOM   1743  N   TYR A 215      16.744  -5.149   7.526  1.00 98.56           N  
ATOM   1744  CA  TYR A 215      16.654  -3.741   7.148  1.00 98.56           C  
ATOM   1745  C   TYR A 215      15.197  -3.292   7.010  1.00 98.56           C  
ATOM   1746  CB  TYR A 215      17.395  -3.543   5.824  1.00 98.56           C  
ATOM   1747  O   TYR A 215      14.816  -2.249   7.528  1.00 98.56           O  
ATOM   1748  CG  TYR A 215      17.817  -2.111   5.585  1.00 98.56           C  
ATOM   1749  CD1 TYR A 215      16.865  -1.121   5.263  1.00 98.56           C  
ATOM   1750  CD2 TYR A 215      19.172  -1.766   5.741  1.00 98.56           C  
ATOM   1751  CE1 TYR A 215      17.260   0.225   5.144  1.00 98.56           C  
ATOM   1752  CE2 TYR A 215      19.573  -0.430   5.591  1.00 98.56           C  
ATOM   1753  OH  TYR A 215      19.052   1.841   5.244  1.00 98.56           O  
ATOM   1754  CZ  TYR A 215      18.617   0.565   5.316  1.00 98.56           C  
ATOM   1755  N   ALA A 216      14.367  -4.112   6.363  1.00 98.69           N  
ATOM   1756  CA  ALA A 216      12.945  -3.835   6.203  1.00 98.69           C  
ATOM   1757  C   ALA A 216      12.226  -3.668   7.550  1.00 98.69           C  
ATOM   1758  CB  ALA A 216      12.342  -4.969   5.373  1.00 98.69           C  
ATOM   1759  O   ALA A 216      11.421  -2.758   7.706  1.00 98.69           O  
ATOM   1760  N   LEU A 217      12.544  -4.502   8.545  1.00 98.56           N  
ATOM   1761  CA  LEU A 217      11.985  -4.378   9.895  1.00 98.56           C  
ATOM   1762  C   LEU A 217      12.442  -3.104  10.619  1.00 98.56           C  
ATOM   1763  CB  LEU A 217      12.360  -5.617  10.723  1.00 98.56           C  
ATOM   1764  O   LEU A 217      11.677  -2.566  11.417  1.00 98.56           O  
ATOM   1765  CG  LEU A 217      11.684  -6.923  10.271  1.00 98.56           C  
ATOM   1766  CD1 LEU A 217      12.288  -8.093  11.054  1.00 98.56           C  
ATOM   1767  CD2 LEU A 217      10.173  -6.921  10.504  1.00 98.56           C  
ATOM   1768  N   ASP A 218      13.661  -2.627  10.354  1.00 98.25           N  
ATOM   1769  CA  ASP A 218      14.152  -1.363  10.907  1.00 98.25           C  
ATOM   1770  C   ASP A 218      13.373  -0.169  10.295  1.00 98.25           C  
ATOM   1771  CB  ASP A 218      15.697  -1.278  10.772  1.00 98.25           C  
ATOM   1772  O   ASP A 218      12.892   0.672  11.053  1.00 98.25           O  
ATOM   1773  CG  ASP A 218      16.491  -2.267  11.672  1.00 98.25           C  
ATOM   1774  OD1 ASP A 218      15.999  -2.608  12.781  1.00 98.25           O  
ATOM   1775  OD2 ASP A 218      17.635  -2.678  11.312  1.00 98.25           O  
ATOM   1776  N   VAL A 219      13.122  -0.166   8.974  1.00 98.25           N  
ATOM   1777  CA  VAL A 219      12.268   0.836   8.287  1.00 98.25           C  
ATOM   1778  C   VAL A 219      10.825   0.799   8.801  1.00 98.25           C  
ATOM   1779  CB  VAL A 219      12.283   0.631   6.754  1.00 98.25           C  
ATOM   1780  O   VAL A 219      10.268   1.825   9.171  1.00 98.25           O  
ATOM   1781  CG1 VAL A 219      11.299   1.542   6.009  1.00 98.25           C  
ATOM   1782  CG2 VAL A 219      13.680   0.891   6.174  1.00 98.25           C  
ATOM   1783  N   ILE A 220      10.222  -0.391   8.905  1.00 98.69           N  
ATOM   1784  CA  ILE A 220       8.849  -0.541   9.417  1.00 98.69           C  
ATOM   1785  C   ILE A 220       8.724   0.028  10.834  1.00 98.69           C  
ATOM   1786  CB  ILE A 220       8.422  -2.024   9.377  1.00 98.69           C  
ATOM   1787  O   ILE A 220       7.726   0.674  11.149  1.00 98.69           O  
ATOM   1788  CG1 ILE A 220       8.239  -2.511   7.923  1.00 98.69           C  
ATOM   1789  CG2 ILE A 220       7.113  -2.256  10.156  1.00 98.69           C  
ATOM   1790  CD1 ILE A 220       8.307  -4.034   7.790  1.00 98.69           C  
ATOM   1791  N   ARG A 221       9.725  -0.204  11.696  1.00 98.38           N  
ATOM   1792  CA  ARG A 221       9.730   0.349  13.056  1.00 98.38           C  
ATOM   1793  C   ARG A 221       9.794   1.875  13.033  1.00 98.38           C  
ATOM   1794  CB  ARG A 221      10.878  -0.259  13.872  1.00 98.38           C  
ATOM   1795  O   ARG A 221       9.047   2.503  13.770  1.00 98.38           O  
ATOM   1796  CG  ARG A 221      10.805   0.186  15.344  1.00 98.38           C  
ATOM   1797  CD  ARG A 221      11.982  -0.336  16.173  1.00 98.38           C  
ATOM   1798  NE  ARG A 221      11.977  -1.811  16.288  1.00 98.38           N  
ATOM   1799  NH1 ARG A 221      14.130  -2.211  15.588  1.00 98.38           N  
ATOM   1800  NH2 ARG A 221      12.779  -3.925  16.059  1.00 98.38           N  
ATOM   1801  CZ  ARG A 221      12.962  -2.637  15.985  1.00 98.38           C  
ATOM   1802  N   GLU A 222      10.635   2.459  12.184  1.00 97.94           N  
ATOM   1803  CA  GLU A 222      10.727   3.914  12.027  1.00 97.94           C  
ATOM   1804  C   GLU A 222       9.382   4.534  11.618  1.00 97.94           C  
ATOM   1805  CB  GLU A 222      11.835   4.232  11.011  1.00 97.94           C  
ATOM   1806  O   GLU A 222       8.907   5.460  12.281  1.00 97.94           O  
ATOM   1807  CG  GLU A 222      12.062   5.738  10.826  1.00 97.94           C  
ATOM   1808  CD  GLU A 222      13.144   6.041   9.778  1.00 97.94           C  
ATOM   1809  OE1 GLU A 222      13.070   7.126   9.160  1.00 97.94           O  
ATOM   1810  OE2 GLU A 222      14.093   5.237   9.647  1.00 97.94           O  
ATOM   1811  N   CYS A 223       8.723   3.984  10.594  1.00 98.31           N  
ATOM   1812  CA  CYS A 223       7.416   4.470  10.149  1.00 98.31           C  
ATOM   1813  C   CYS A 223       6.326   4.237  11.214  1.00 98.31           C  
ATOM   1814  CB  CYS A 223       7.043   3.796   8.819  1.00 98.31           C  
ATOM   1815  O   CYS A 223       5.407   5.047  11.346  1.00 98.31           O  
ATOM   1816  SG  CYS A 223       8.332   4.019   7.562  1.00 98.31           S  
ATOM   1817  N   ALA A 224       6.405   3.156  12.000  1.00 98.56           N  
ATOM   1818  CA  ALA A 224       5.486   2.913  13.115  1.00 98.56           C  
ATOM   1819  C   ALA A 224       5.660   3.943  14.245  1.00 98.56           C  
ATOM   1820  CB  ALA A 224       5.670   1.479  13.623  1.00 98.56           C  
ATOM   1821  O   ALA A 224       4.675   4.500  14.734  1.00 98.56           O  
ATOM   1822  N   ASP A 225       6.904   4.262  14.611  1.00 98.12           N  
ATOM   1823  CA  ASP A 225       7.222   5.299  15.600  1.00 98.12           C  
ATOM   1824  C   ASP A 225       6.760   6.689  15.117  1.00 98.12           C  
ATOM   1825  CB  ASP A 225       8.743   5.337  15.858  1.00 98.12           C  
ATOM   1826  O   ASP A 225       6.309   7.526  15.907  1.00 98.12           O  
ATOM   1827  CG  ASP A 225       9.346   4.141  16.615  1.00 98.12           C  
ATOM   1828  OD1 ASP A 225       8.597   3.304  17.162  1.00 98.12           O  
ATOM   1829  OD2 ASP A 225      10.596   4.124  16.722  1.00 98.12           O  
ATOM   1830  N   ALA A 226       6.865   6.962  13.812  1.00 98.12           N  
ATOM   1831  CA  ALA A 226       6.349   8.181  13.194  1.00 98.12           C  
ATOM   1832  C   ALA A 226       4.815   8.254  13.261  1.00 98.12           C  
ATOM   1833  CB  ALA A 226       6.860   8.255  11.756  1.00 98.12           C  
ATOM   1834  O   ALA A 226       4.268   9.284  13.672  1.00 98.12           O  
ATOM   1835  N   TRP A 227       4.118   7.158  12.948  1.00 98.44           N  
ATOM   1836  CA  TRP A 227       2.667   7.072  13.110  1.00 98.44           C  
ATOM   1837  C   TRP A 227       2.231   7.265  14.569  1.00 98.44           C  
ATOM   1838  CB  TRP A 227       2.144   5.743  12.562  1.00 98.44           C  
ATOM   1839  O   TRP A 227       1.259   7.976  14.822  1.00 98.44           O  
ATOM   1840  CG  TRP A 227       0.714   5.484  12.919  1.00 98.44           C  
ATOM   1841  CD1 TRP A 227      -0.367   5.970  12.268  1.00 98.44           C  
ATOM   1842  CD2 TRP A 227       0.200   4.775  14.086  1.00 98.44           C  
ATOM   1843  CE2 TRP A 227      -1.223   4.868  14.076  1.00 98.44           C  
ATOM   1844  CE3 TRP A 227       0.793   4.074  15.157  1.00 98.44           C  
ATOM   1845  NE1 TRP A 227      -1.512   5.631  12.966  1.00 98.44           N  
ATOM   1846  CH2 TRP A 227      -1.401   3.567  16.107  1.00 98.44           C  
ATOM   1847  CZ2 TRP A 227      -2.022   4.278  15.066  1.00 98.44           C  
ATOM   1848  CZ3 TRP A 227       0.002   3.474  16.156  1.00 98.44           C  
ATOM   1849  N   GLU A 228       2.955   6.716  15.550  1.00 97.69           N  
ATOM   1850  CA  GLU A 228       2.623   6.911  16.968  1.00 97.69           C  
ATOM   1851  C   GLU A 228       2.677   8.402  17.353  1.00 97.69           C  
ATOM   1852  CB  GLU A 228       3.561   6.082  17.860  1.00 97.69           C  
ATOM   1853  O   GLU A 228       1.809   8.920  18.067  1.00 97.69           O  
ATOM   1854  CG  GLU A 228       3.057   6.081  19.316  1.00 97.69           C  
ATOM   1855  CD  GLU A 228       3.996   5.398  20.321  1.00 97.69           C  
ATOM   1856  OE1 GLU A 228       3.752   5.600  21.536  1.00 97.69           O  
ATOM   1857  OE2 GLU A 228       4.978   4.752  19.905  1.00 97.69           O  
ATOM   1858  N   LYS A 229       3.669   9.142  16.843  1.00 97.19           N  
ATOM   1859  CA  LYS A 229       3.754  10.598  17.039  1.00 97.19           C  
ATOM   1860  C   LYS A 229       2.616  11.334  16.331  1.00 97.19           C  
ATOM   1861  CB  LYS A 229       5.101  11.131  16.546  1.00 97.19           C  
ATOM   1862  O   LYS A 229       2.074  12.276  16.911  1.00 97.19           O  
ATOM   1863  CG  LYS A 229       6.298  10.607  17.351  1.00 97.19           C  
ATOM   1864  CD  LYS A 229       7.584  10.917  16.580  1.00 97.19           C  
ATOM   1865  CE  LYS A 229       8.779  10.186  17.193  1.00 97.19           C  
ATOM   1866  NZ  LYS A 229       9.906  10.145  16.229  1.00 97.19           N  
ATOM   1867  N   LEU A 230       2.234  10.908  15.127  1.00 97.25           N  
ATOM   1868  CA  LEU A 230       1.098  11.458  14.382  1.00 97.25           C  
ATOM   1869  C   LEU A 230      -0.217  11.282  15.157  1.00 97.25           C  
ATOM   1870  CB  LEU A 230       1.047  10.788  12.994  1.00 97.25           C  
ATOM   1871  O   LEU A 230      -0.896  12.265  15.455  1.00 97.25           O  
ATOM   1872  CG  LEU A 230      -0.188  11.136  12.145  1.00 97.25           C  
ATOM   1873  CD1 LEU A 230      -0.169  12.599  11.716  1.00 97.25           C  
ATOM   1874  CD2 LEU A 230      -0.245  10.254  10.900  1.00 97.25           C  
ATOM   1875  N   ILE A 231      -0.559  10.045  15.526  1.00 97.38           N  
ATOM   1876  CA  ILE A 231      -1.850   9.705  16.143  1.00 97.38           C  
ATOM   1877  C   ILE A 231      -1.988  10.267  17.567  1.00 97.38           C  
ATOM   1878  CB  ILE A 231      -2.067   8.173  16.069  1.00 97.38           C  
ATOM   1879  O   ILE A 231      -3.093  10.576  18.006  1.00 97.38           O  
ATOM   1880  CG1 ILE A 231      -3.526   7.712  16.245  1.00 97.38           C  
ATOM   1881  CG2 ILE A 231      -1.216   7.424  17.104  1.00 97.38           C  
ATOM   1882  CD1 ILE A 231      -4.507   8.322  15.243  1.00 97.38           C  
ATOM   1883  N   SER A 232      -0.866  10.467  18.274  1.00 95.50           N  
ATOM   1884  CA  SER A 232      -0.827  11.121  19.593  1.00 95.50           C  
ATOM   1885  C   SER A 232      -0.763  12.655  19.535  1.00 95.50           C  
ATOM   1886  CB  SER A 232       0.312  10.558  20.453  1.00 95.50           C  
ATOM   1887  O   SER A 232      -0.721  13.304  20.581  1.00 95.50           O  
ATOM   1888  OG  SER A 232       1.593  10.817  19.906  1.00 95.50           O  
ATOM   1889  N   GLY A 233      -0.735  13.251  18.336  1.00 94.50           N  
ATOM   1890  CA  GLY A 233      -0.679  14.703  18.140  1.00 94.50           C  
ATOM   1891  C   GLY A 233       0.681  15.344  18.444  1.00 94.50           C  
ATOM   1892  O   GLY A 233       0.766  16.563  18.586  1.00 94.50           O  
ATOM   1893  N   LYS A 234       1.749  14.545  18.556  1.00 95.06           N  
ATOM   1894  CA  LYS A 234       3.132  15.019  18.751  1.00 95.06           C  
ATOM   1895  C   LYS A 234       3.803  15.449  17.443  1.00 95.06           C  
ATOM   1896  CB  LYS A 234       3.971  13.930  19.430  1.00 95.06           C  
ATOM   1897  O   LYS A 234       4.768  16.208  17.501  1.00 95.06           O  
ATOM   1898  CG  LYS A 234       3.507  13.605  20.856  1.00 95.06           C  
ATOM   1899  CD  LYS A 234       4.319  12.420  21.390  1.00 95.06           C  
ATOM   1900  CE  LYS A 234       3.761  11.944  22.732  1.00 95.06           C  
ATOM   1901  NZ  LYS A 234       4.272  10.589  23.062  1.00 95.06           N  
ATOM   1902  N   SER A 235       3.296  14.992  16.298  1.00 94.81           N  
ATOM   1903  CA  SER A 235       3.698  15.455  14.965  1.00 94.81           C  
ATOM   1904  C   SER A 235       2.559  16.227  14.283  1.00 94.81           C  
ATOM   1905  CB  SER A 235       4.156  14.297  14.073  1.00 94.81           C  
ATOM   1906  O   SER A 235       1.388  15.892  14.486  1.00 94.81           O  
ATOM   1907  OG  SER A 235       5.403  13.799  14.524  1.00 94.81           O  
ATOM   1908  N   PRO A 236       2.860  17.254  13.465  1.00 94.38           N  
ATOM   1909  CA  PRO A 236       1.843  17.948  12.680  1.00 94.38           C  
ATOM   1910  C   PRO A 236       1.149  16.990  11.703  1.00 94.38           C  
ATOM   1911  CB  PRO A 236       2.578  19.076  11.940  1.00 94.38           C  
ATOM   1912  O   PRO A 236       1.804  16.403  10.847  1.00 94.38           O  
ATOM   1913  CG  PRO A 236       3.866  19.267  12.737  1.00 94.38           C  
ATOM   1914  CD  PRO A 236       4.164  17.863  13.249  1.00 94.38           C  
ATOM   1915  N   ARG A 237      -0.182  16.868  11.804  1.00 92.81           N  
ATOM   1916  CA  ARG A 237      -0.977  15.953  10.962  1.00 92.81           C  
ATOM   1917  C   ARG A 237      -1.357  16.498   9.583  1.00 92.81           C  
ATOM   1918  CB  ARG A 237      -2.212  15.456  11.739  1.00 92.81           C  
ATOM   1919  O   ARG A 237      -1.840  15.749   8.744  1.00 92.81           O  
ATOM   1920  CG  ARG A 237      -3.327  16.507  11.885  1.00 92.81           C  
ATOM   1921  CD  ARG A 237      -4.493  15.933  12.695  1.00 92.81           C  
ATOM   1922  NE  ARG A 237      -5.643  16.861  12.746  1.00 92.81           N  
ATOM   1923  NH1 ARG A 237      -6.729  15.864  14.501  1.00 92.81           N  
ATOM   1924  NH2 ARG A 237      -7.735  17.503  13.449  1.00 92.81           N  
ATOM   1925  CZ  ARG A 237      -6.684  16.747  13.556  1.00 92.81           C  
ATOM   1926  N   GLY A 238      -1.212  17.806   9.360  1.00 94.62           N  
ATOM   1927  CA  GLY A 238      -1.719  18.460   8.151  1.00 94.62           C  
ATOM   1928  C   GLY A 238      -3.218  18.201   7.954  1.00 94.62           C  
ATOM   1929  O   GLY A 238      -4.018  18.478   8.849  1.00 94.62           O  
ATOM   1930  N   GLU A 239      -3.572  17.653   6.794  1.00 95.06           N  
ATOM   1931  CA  GLU A 239      -4.951  17.333   6.395  1.00 95.06           C  
ATOM   1932  C   GLU A 239      -5.367  15.891   6.741  1.00 95.06           C  
ATOM   1933  CB  GLU A 239      -5.133  17.640   4.896  1.00 95.06           C  
ATOM   1934  O   GLU A 239      -6.505  15.499   6.492  1.00 95.06           O  
ATOM   1935  CG  GLU A 239      -4.824  19.114   4.575  1.00 95.06           C  
ATOM   1936  CD  GLU A 239      -5.048  19.502   3.106  1.00 95.06           C  
ATOM   1937  OE1 GLU A 239      -5.149  20.728   2.859  1.00 95.06           O  
ATOM   1938  OE2 GLU A 239      -5.064  18.604   2.244  1.00 95.06           O  
ATOM   1939  N   ILE A 240      -4.476  15.097   7.350  1.00 97.69           N  
ATOM   1940  CA  ILE A 240      -4.771  13.708   7.713  1.00 97.69           C  
ATOM   1941  C   ILE A 240      -5.892  13.673   8.760  1.00 97.69           C  
ATOM   1942  CB  ILE A 240      -3.507  12.952   8.191  1.00 97.69           C  
ATOM   1943  O   ILE A 240      -5.781  14.243   9.853  1.00 97.69           O  
ATOM   1944  CG1 ILE A 240      -2.410  12.968   7.099  1.00 97.69           C  
ATOM   1945  CG2 ILE A 240      -3.874  11.502   8.571  1.00 97.69           C  
ATOM   1946  CD1 ILE A 240      -1.080  12.332   7.516  1.00 97.69           C  
ATOM   1947  N   SER A 241      -6.965  12.953   8.438  1.00 96.94           N  
ATOM   1948  CA  SER A 241      -8.001  12.576   9.388  1.00 96.94           C  
ATOM   1949  C   SER A 241      -7.456  11.496  10.309  1.00 96.94           C  
ATOM   1950  CB  SER A 241      -9.243  12.048   8.668  1.00 96.94           C  
ATOM   1951  O   SER A 241      -7.165  10.394   9.857  1.00 96.94           O  
ATOM   1952  OG  SER A 241     -10.282  11.858   9.616  1.00 96.94           O  
ATOM   1953  N   VAL A 242      -7.352  11.816  11.598  1.00 96.56           N  
ATOM   1954  CA  VAL A 242      -6.874  10.909  12.657  1.00 96.56           C  
ATOM   1955  C   VAL A 242      -8.020  10.280  13.456  1.00 96.56           C  
ATOM   1956  CB  VAL A 242      -5.830  11.591  13.558  1.00 96.56           C  
ATOM   1957  O   VAL A 242      -7.820   9.799  14.570  1.00 96.56           O  
ATOM   1958  CG1 VAL A 242      -4.554  11.941  12.784  1.00 96.56           C  
ATOM   1959  CG2 VAL A 242      -6.382  12.860  14.202  1.00 96.56           C  
ATOM   1960  N   ALA A 243      -9.239  10.308  12.909  1.00 95.38           N  
ATOM   1961  CA  ALA A 243     -10.411   9.730  13.552  1.00 95.38           C  
ATOM   1962  C   ALA A 243     -10.241   8.212  13.716  1.00 95.38           C  
ATOM   1963  CB  ALA A 243     -11.659  10.080  12.735  1.00 95.38           C  
ATOM   1964  O   ALA A 243     -10.004   7.488  12.750  1.00 95.38           O  
ATOM   1965  N   THR A 244     -10.395   7.729  14.948  1.00 95.50           N  
ATOM   1966  CA  THR A 244     -10.138   6.329  15.316  1.00 95.50           C  
ATOM   1967  C   THR A 244     -11.211   5.777  16.250  1.00 95.50           C  
ATOM   1968  CB  THR A 244      -8.725   6.174  15.911  1.00 95.50           C  
ATOM   1969  O   THR A 244     -11.784   6.482  17.088  1.00 95.50           O  
ATOM   1970  CG2 THR A 244      -8.377   7.222  16.960  1.00 95.50           C  
ATOM   1971  OG1 THR A 244      -8.570   4.946  16.580  1.00 95.50           O  
ATOM   1972  N   THR A 245     -11.500   4.483  16.110  1.00 92.81           N  
ATOM   1973  CA  THR A 245     -12.451   3.742  16.952  1.00 92.81           C  
ATOM   1974  C   THR A 245     -11.772   2.822  17.964  1.00 92.81           C  
ATOM   1975  CB  THR A 245     -13.426   2.918  16.107  1.00 92.81           C  
ATOM   1976  O   THR A 245     -12.450   2.288  18.850  1.00 92.81           O  
ATOM   1977  CG2 THR A 245     -14.233   3.758  15.124  1.00 92.81           C  
ATOM   1978  OG1 THR A 245     -12.740   1.923  15.396  1.00 92.81           O  
ATOM   1979  N   THR A 246     -10.452   2.638  17.899  1.00 92.50           N  
ATOM   1980  CA  THR A 246      -9.755   1.682  18.775  1.00 92.50           C  
ATOM   1981  C   THR A 246      -8.505   2.217  19.457  1.00 92.50           C  
ATOM   1982  CB  THR A 246      -9.406   0.390  18.025  1.00 92.50           C  
ATOM   1983  O   THR A 246      -8.081   1.606  20.433  1.00 92.50           O  
ATOM   1984  CG2 THR A 246     -10.637  -0.322  17.463  1.00 92.50           C  
ATOM   1985  OG1 THR A 246      -8.570   0.636  16.930  1.00 92.50           O  
ATOM   1986  N   VAL A 247      -7.914   3.323  18.999  1.00 90.75           N  
ATOM   1987  CA  VAL A 247      -6.670   3.842  19.587  1.00 90.75           C  
ATOM   1988  C   VAL A 247      -6.984   4.694  20.819  1.00 90.75           C  
ATOM   1989  CB  VAL A 247      -5.820   4.596  18.548  1.00 90.75           C  
ATOM   1990  O   VAL A 247      -7.695   5.698  20.745  1.00 90.75           O  
ATOM   1991  CG1 VAL A 247      -4.479   5.041  19.141  1.00 90.75           C  
ATOM   1992  CG2 VAL A 247      -5.516   3.724  17.319  1.00 90.75           C  
ATOM   1993  N   GLU A 248      -6.475   4.276  21.977  1.00 86.31           N  
ATOM   1994  CA  GLU A 248      -6.640   5.005  23.236  1.00 86.31           C  
ATOM   1995  C   GLU A 248      -5.828   6.309  23.237  1.00 86.31           C  
ATOM   1996  CB  GLU A 248      -6.249   4.130  24.437  1.00 86.31           C  
ATOM   1997  O   GLU A 248      -4.705   6.362  22.744  1.00 86.31           O  
ATOM   1998  CG  GLU A 248      -7.191   2.930  24.629  1.00 86.31           C  
ATOM   1999  CD  GLU A 248      -6.900   2.120  25.906  1.00 86.31           C  
ATOM   2000  OE1 GLU A 248      -7.687   1.182  26.173  1.00 86.31           O  
ATOM   2001  OE2 GLU A 248      -5.932   2.452  26.627  1.00 86.31           O  
ATOM   2002  N   GLY A 249      -6.397   7.380  23.799  1.00 82.56           N  
ATOM   2003  CA  GLY A 249      -5.736   8.689  23.897  1.00 82.56           C  
ATOM   2004  C   GLY A 249      -5.703   9.513  22.601  1.00 82.56           C  
ATOM   2005  O   GLY A 249      -5.315  10.677  22.651  1.00 82.56           O  
ATOM   2006  N   ALA A 250      -6.144   8.946  21.477  1.00 88.56           N  
ATOM   2007  CA  ALA A 250      -6.281   9.634  20.196  1.00 88.56           C  
ATOM   2008  C   ALA A 250      -7.679  10.258  20.009  1.00 88.56           C  
ATOM   2009  CB  ALA A 250      -5.922   8.625  19.107  1.00 88.56           C  
ATOM   2010  O   ALA A 250      -8.596  10.050  20.812  1.00 88.56           O  
ATOM   2011  N   GLU A 251      -7.849  11.045  18.942  1.00 87.00           N  
ATOM   2012  CA  GLU A 251      -9.127  11.680  18.599  1.00 87.00           C  
ATOM   2013  C   GLU A 251     -10.202  10.622  18.306  1.00 87.00           C  
ATOM   2014  CB  GLU A 251      -8.941  12.646  17.417  1.00 87.00           C  
ATOM   2015  O   GLU A 251     -10.160   9.903  17.305  1.00 87.00           O  
ATOM   2016  CG  GLU A 251     -10.208  13.475  17.140  1.00 87.00           C  
ATOM   2017  CD  GLU A 251     -10.034  14.481  15.987  1.00 87.00           C  
ATOM   2018  OE1 GLU A 251     -11.016  14.720  15.254  1.00 87.00           O  
ATOM   2019  OE2 GLU A 251      -8.931  15.067  15.843  1.00 87.00           O  
ATOM   2020  N   ARG A 252     -11.193  10.521  19.196  1.00 91.94           N  
ATOM   2021  CA  ARG A 252     -12.255   9.526  19.064  1.00 91.94           C  
ATOM   2022  C   ARG A 252     -13.155   9.852  17.876  1.00 91.94           C  
ATOM   2023  CB  ARG A 252     -13.050   9.435  20.377  1.00 91.94           C  
ATOM   2024  O   ARG A 252     -13.672  10.960  17.780  1.00 91.94           O  
ATOM   2025  CG  ARG A 252     -13.992   8.225  20.428  1.00 91.94           C  
ATOM   2026  CD  ARG A 252     -13.184   6.929  20.489  1.00 91.94           C  
ATOM   2027  NE  ARG A 252     -14.052   5.746  20.522  1.00 91.94           N  
ATOM   2028  NH1 ARG A 252     -12.332   4.253  20.733  1.00 91.94           N  
ATOM   2029  NH2 ARG A 252     -14.401   3.504  20.374  1.00 91.94           N  
ATOM   2030  CZ  ARG A 252     -13.598   4.511  20.558  1.00 91.94           C  
ATOM   2031  N   ALA A 253     -13.406   8.855  17.031  1.00 91.69           N  
ATOM   2032  CA  ALA A 253     -14.365   8.958  15.939  1.00 91.69           C  
ATOM   2033  C   ALA A 253     -15.756   9.376  16.452  1.00 91.69           C  
ATOM   2034  CB  ALA A 253     -14.406   7.613  15.208  1.00 91.69           C  
ATOM   2035  O   ALA A 253     -16.284   8.789  17.404  1.00 91.69           O  
ATOM   2036  N   ASP A 254     -16.350  10.381  15.806  1.00 93.69           N  
ATOM   2037  CA  ASP A 254     -17.667  10.899  16.165  1.00 93.69           C  
ATOM   2038  C   ASP A 254     -18.769   9.858  15.905  1.00 93.69           C  
ATOM   2039  CB  ASP A 254     -17.945  12.215  15.429  1.00 93.69           C  
ATOM   2040  O   ASP A 254     -18.872   9.271  14.825  1.00 93.69           O  
ATOM   2041  CG  ASP A 254     -19.363  12.685  15.741  1.00 93.69           C  
ATOM   2042  OD1 ASP A 254     -20.251  12.446  14.893  1.00 93.69           O  
ATOM   2043  OD2 ASP A 254     -19.600  13.137  16.880  1.00 93.69           O  
ATOM   2044  N   ALA A 255     -19.621   9.634  16.907  1.00 92.06           N  
ATOM   2045  CA  ALA A 255     -20.655   8.604  16.849  1.00 92.06           C  
ATOM   2046  C   ALA A 255     -21.741   8.905  15.804  1.00 92.06           C  
ATOM   2047  CB  ALA A 255     -21.255   8.438  18.249  1.00 92.06           C  
ATOM   2048  O   ALA A 255     -22.285   7.974  15.205  1.00 92.06           O  
ATOM   2049  N   ALA A 256     -22.060  10.183  15.568  1.00 94.06           N  
ATOM   2050  CA  ALA A 256     -23.055  10.563  14.572  1.00 94.06           C  
ATOM   2051  C   ALA A 256     -22.509  10.371  13.149  1.00 94.06           C  
ATOM   2052  CB  ALA A 256     -23.528  11.997  14.842  1.00 94.06           C  
ATOM   2053  O   ALA A 256     -23.222   9.845  12.295  1.00 94.06           O  
ATOM   2054  N   GLN A 257     -21.239  10.708  12.906  1.00 94.44           N  
ATOM   2055  CA  GLN A 257     -20.560  10.447  11.634  1.00 94.44           C  
ATOM   2056  C   GLN A 257     -20.416   8.946  11.355  1.00 94.44           C  
ATOM   2057  CB  GLN A 257     -19.187  11.129  11.611  1.00 94.44           C  
ATOM   2058  O   GLN A 257     -20.718   8.511  10.246  1.00 94.44           O  
ATOM   2059  CG  GLN A 257     -19.306  12.657  11.529  1.00 94.44           C  
ATOM   2060  CD  GLN A 257     -17.953  13.350  11.399  1.00 94.44           C  
ATOM   2061  NE2 GLN A 257     -17.923  14.598  10.990  1.00 94.44           N  
ATOM   2062  OE1 GLN A 257     -16.894  12.807  11.649  1.00 94.44           O  
ATOM   2063  N   LEU A 258     -20.051   8.138  12.359  1.00 94.00           N  
ATOM   2064  CA  LEU A 258     -20.032   6.672  12.248  1.00 94.00           C  
ATOM   2065  C   LEU A 258     -21.396   6.111  11.831  1.00 94.00           C  
ATOM   2066  CB  LEU A 258     -19.629   6.055  13.601  1.00 94.00           C  
ATOM   2067  O   LEU A 258     -21.483   5.304  10.905  1.00 94.00           O  
ATOM   2068  CG  LEU A 258     -18.136   6.146  13.931  1.00 94.00           C  
ATOM   2069  CD1 LEU A 258     -17.885   5.747  15.384  1.00 94.00           C  
ATOM   2070  CD2 LEU A 258     -17.322   5.206  13.059  1.00 94.00           C  
ATOM   2071  N   ALA A 259     -22.468   6.558  12.492  1.00 93.38           N  
ATOM   2072  CA  ALA A 259     -23.832   6.130  12.188  1.00 93.38           C  
ATOM   2073  C   ALA A 259     -24.325   6.615  10.812  1.00 93.38           C  
ATOM   2074  CB  ALA A 259     -24.748   6.621  13.314  1.00 93.38           C  
ATOM   2075  O   ALA A 259     -25.227   6.003  10.238  1.00 93.38           O  
ATOM   2076  N   ALA A 260     -23.740   7.694  10.284  1.00 95.56           N  
ATOM   2077  CA  ALA A 260     -24.057   8.245   8.973  1.00 95.56           C  
ATOM   2078  C   ALA A 260     -23.364   7.512   7.811  1.00 95.56           C  
ATOM   2079  CB  ALA A 260     -23.725   9.742   8.976  1.00 95.56           C  
ATOM   2080  O   ALA A 260     -23.766   7.715   6.664  1.00 95.56           O  
ATOM   2081  N   ILE A 261     -22.367   6.651   8.073  1.00 95.56           N  
ATOM   2082  CA  ILE A 261     -21.747   5.827   7.026  1.00 95.56           C  
ATOM   2083  C   ILE A 261     -22.835   4.930   6.415  1.00 95.56           C  
ATOM   2084  CB  ILE A 261     -20.545   5.002   7.542  1.00 95.56           C  
ATOM   2085  O   ILE A 261     -23.417   4.108   7.138  1.00 95.56           O  
ATOM   2086  CG1 ILE A 261     -19.435   5.959   8.029  1.00 95.56           C  
ATOM   2087  CG2 ILE A 261     -19.989   4.090   6.424  1.00 95.56           C  
ATOM   2088  CD1 ILE A 261     -18.243   5.271   8.700  1.00 95.56           C  
ATOM   2089  N   PRO A 262     -23.117   5.041   5.100  1.00 95.19           N  
ATOM   2090  CA  PRO A 262     -24.184   4.275   4.467  1.00 95.19           C  
ATOM   2091  C   PRO A 262     -23.966   2.769   4.612  1.00 95.19           C  
ATOM   2092  CB  PRO A 262     -24.219   4.717   3.000  1.00 95.19           C  
ATOM   2093  O   PRO A 262     -22.865   2.304   4.901  1.00 95.19           O  
ATOM   2094  CG  PRO A 262     -23.552   6.089   3.015  1.00 95.19           C  
ATOM   2095  CD  PRO A 262     -22.529   5.965   4.138  1.00 95.19           C  
ATOM   2096  N   LYS A 263     -25.019   1.977   4.405  1.00 94.75           N  
ATOM   2097  CA  LYS A 263     -24.884   0.516   4.328  1.00 94.75           C  
ATOM   2098  C   LYS A 263     -24.231   0.122   3.004  1.00 94.75           C  
ATOM   2099  CB  LYS A 263     -26.243  -0.169   4.500  1.00 94.75           C  
ATOM   2100  O   LYS A 263     -24.396   0.813   2.007  1.00 94.75           O  
ATOM   2101  CG  LYS A 263     -26.808   0.056   5.908  1.00 94.75           C  
ATOM   2102  CD  LYS A 263     -28.097  -0.747   6.100  1.00 94.75           C  
ATOM   2103  CE  LYS A 263     -28.638  -0.504   7.511  1.00 94.75           C  
ATOM   2104  NZ  LYS A 263     -29.875  -1.284   7.754  1.00 94.75           N  
ATOM   2105  N   GLY A 264     -23.530  -1.010   3.000  1.00 93.38           N  
ATOM   2106  CA  GLY A 264     -22.943  -1.556   1.778  1.00 93.38           C  
ATOM   2107  C   GLY A 264     -24.010  -1.939   0.752  1.00 93.38           C  
ATOM   2108  O   GLY A 264     -25.010  -2.564   1.103  1.00 93.38           O  
ATOM   2109  N   GLU A 265     -23.779  -1.583  -0.510  1.00 90.62           N  
ATOM   2110  CA  GLU A 265     -24.741  -1.797  -1.602  1.00 90.62           C  
ATOM   2111  C   GLU A 265     -24.388  -3.014  -2.474  1.00 90.62           C  
ATOM   2112  CB  GLU A 265     -24.830  -0.527  -2.457  1.00 90.62           C  
ATOM   2113  O   GLU A 265     -25.255  -3.553  -3.156  1.00 90.62           O  
ATOM   2114  CG  GLU A 265     -25.335   0.707  -1.702  1.00 90.62           C  
ATOM   2115  CD  GLU A 265     -25.200   1.944  -2.594  1.00 90.62           C  
ATOM   2116  OE1 GLU A 265     -24.220   2.697  -2.387  1.00 90.62           O  
ATOM   2117  OE2 GLU A 265     -26.035   2.085  -3.514  1.00 90.62           O  
ATOM   2118  N   ASN A 266     -23.127  -3.472  -2.440  1.00 86.25           N  
ATOM   2119  CA  ASN A 266     -22.612  -4.594  -3.244  1.00 86.25           C  
ATOM   2120  C   ASN A 266     -22.972  -4.501  -4.741  1.00 86.25           C  
ATOM   2121  CB  ASN A 266     -23.007  -5.934  -2.597  1.00 86.25           C  
ATOM   2122  O   ASN A 266     -23.305  -5.500  -5.380  1.00 86.25           O  
ATOM   2123  CG  ASN A 266     -22.313  -6.173  -1.275  1.00 86.25           C  
ATOM   2124  ND2 ASN A 266     -23.002  -6.733  -0.310  1.00 86.25           N  
ATOM   2125  OD1 ASN A 266     -21.141  -5.879  -1.096  1.00 86.25           O  
ATOM   2126  N   LEU A 267     -22.903  -3.292  -5.302  1.00 95.44           N  
ATOM   2127  CA  LEU A 267     -23.205  -3.045  -6.708  1.00 95.44           C  
ATOM   2128  C   LEU A 267     -22.124  -3.640  -7.632  1.00 95.44           C  
ATOM   2129  CB  LEU A 267     -23.367  -1.535  -6.952  1.00 95.44           C  
ATOM   2130  O   LEU A 267     -20.950  -3.701  -7.245  1.00 95.44           O  
ATOM   2131  CG  LEU A 267     -24.451  -0.850  -6.106  1.00 95.44           C  
ATOM   2132  CD1 LEU A 267     -24.460   0.648  -6.394  1.00 95.44           C  
ATOM   2133  CD2 LEU A 267     -25.848  -1.410  -6.383  1.00 95.44           C  
ATOM   2134  N   PRO A 268     -22.484  -4.053  -8.864  1.00 95.38           N  
ATOM   2135  CA  PRO A 268     -21.494  -4.433  -9.867  1.00 95.38           C  
ATOM   2136  C   PRO A 268     -20.578  -3.244 -10.218  1.00 95.38           C  
ATOM   2137  CB  PRO A 268     -22.300  -4.919 -11.076  1.00 95.38           C  
ATOM   2138  O   PRO A 268     -20.991  -2.090 -10.082  1.00 95.38           O  
ATOM   2139  CG  PRO A 268     -23.611  -4.143 -10.956  1.00 95.38           C  
ATOM   2140  CD  PRO A 268     -23.821  -4.051  -9.446  1.00 95.38           C  
ATOM   2141  N   PRO A 269     -19.335  -3.498 -10.667  1.00 96.69           N  
ATOM   2142  CA  PRO A 269     -18.425  -2.435 -11.078  1.00 96.69           C  
ATOM   2143  C   PRO A 269     -18.972  -1.679 -12.295  1.00 96.69           C  
ATOM   2144  CB  PRO A 269     -17.100  -3.134 -11.398  1.00 96.69           C  
ATOM   2145  O   PRO A 269     -19.494  -2.289 -13.231  1.00 96.69           O  
ATOM   2146  CG  PRO A 269     -17.531  -4.539 -11.815  1.00 96.69           C  
ATOM   2147  CD  PRO A 269     -18.745  -4.805 -10.925  1.00 96.69           C  
ATOM   2148  N   ALA A 270     -18.781  -0.362 -12.309  1.00 97.62           N  
ATOM   2149  CA  ALA A 270     -19.004   0.456 -13.489  1.00 97.62           C  
ATOM   2150  C   ALA A 270     -17.979   0.099 -14.587  1.00 97.62           C  
ATOM   2151  CB  ALA A 270     -18.945   1.934 -13.081  1.00 97.62           C  
ATOM   2152  O   ALA A 270     -16.873  -0.372 -14.277  1.00 97.62           O  
ATOM   2153  N   PRO A 271     -18.322   0.302 -15.873  1.00 96.88           N  
ATOM   2154  CA  PRO A 271     -17.405   0.036 -16.973  1.00 96.88           C  
ATOM   2155  C   PRO A 271     -16.157   0.921 -16.884  1.00 96.88           C  
ATOM   2156  CB  PRO A 271     -18.207   0.295 -18.252  1.00 96.88           C  
ATOM   2157  O   PRO A 271     -16.232   2.094 -16.522  1.00 96.88           O  
ATOM   2158  CG  PRO A 271     -19.262   1.308 -17.808  1.00 96.88           C  
ATOM   2159  CD  PRO A 271     -19.565   0.873 -16.376  1.00 96.88           C  
ATOM   2160  N   ILE A 272     -15.013   0.356 -17.262  1.00 95.88           N  
ATOM   2161  CA  ILE A 272     -13.750   1.085 -17.399  1.00 95.88           C  
ATOM   2162  C   ILE A 272     -13.596   1.497 -18.864  1.00 95.88           C  
ATOM   2163  CB  ILE A 272     -12.559   0.243 -16.882  1.00 95.88           C  
ATOM   2164  O   ILE A 272     -13.931   0.734 -19.770  1.00 95.88           O  
ATOM   2165  CG1 ILE A 272     -12.801  -0.199 -15.418  1.00 95.88           C  
ATOM   2166  CG2 ILE A 272     -11.253   1.051 -16.985  1.00 95.88           C  
ATOM   2167  CD1 ILE A 272     -11.711  -1.098 -14.819  1.00 95.88           C  
ATOM   2168  N   ASP A 273     -13.089   2.704 -19.104  1.00 92.81           N  
ATOM   2169  CA  ASP A 273     -12.773   3.168 -20.452  1.00 92.81           C  
ATOM   2170  C   ASP A 273     -11.693   2.284 -21.107  1.00 92.81           C  
ATOM   2171  CB  ASP A 273     -12.347   4.638 -20.385  1.00 92.81           C  
ATOM   2172  O   ASP A 273     -10.643   2.015 -20.518  1.00 92.81           O  
ATOM   2173  CG  ASP A 273     -12.093   5.202 -21.780  1.00 92.81           C  
ATOM   2174  OD1 ASP A 273     -10.948   5.041 -22.263  1.00 92.81           O  
ATOM   2175  OD2 ASP A 273     -13.031   5.774 -22.368  1.00 92.81           O  
ATOM   2176  N   GLY A 274     -11.924   1.866 -22.355  1.00 92.19           N  
ATOM   2177  CA  GLY A 274     -11.030   0.953 -23.080  1.00 92.19           C  
ATOM   2178  C   GLY A 274      -9.619   1.502 -23.333  1.00 92.19           C  
ATOM   2179  O   GLY A 274      -8.713   0.746 -23.677  1.00 92.19           O  
ATOM   2180  N   SER A 275      -9.369   2.801 -23.132  1.00 93.62           N  
ATOM   2181  CA  SER A 275      -8.009   3.347 -23.190  1.00 93.62           C  
ATOM   2182  C   SER A 275      -7.091   2.815 -22.082  1.00 93.62           C  
ATOM   2183  CB  SER A 275      -8.029   4.876 -23.160  1.00 93.62           C  
ATOM   2184  O   SER A 275      -5.864   2.889 -22.233  1.00 93.62           O  
ATOM   2185  OG  SER A 275      -8.421   5.367 -21.899  1.00 93.62           O  
ATOM   2186  N   VAL A 276      -7.640   2.263 -20.993  1.00 95.25           N  
ATOM   2187  CA  VAL A 276      -6.863   1.627 -19.916  1.00 95.25           C  
ATOM   2188  C   VAL A 276      -6.157   0.358 -20.409  1.00 95.25           C  
ATOM   2189  CB  VAL A 276      -7.754   1.357 -18.685  1.00 95.25           C  
ATOM   2190  O   VAL A 276      -5.043   0.085 -19.968  1.00 95.25           O  
ATOM   2191  CG1 VAL A 276      -6.990   0.662 -17.550  1.00 95.25           C  
ATOM   2192  CG2 VAL A 276      -8.281   2.687 -18.122  1.00 95.25           C  
ATOM   2193  N   ASP A 277      -6.713  -0.336 -21.407  1.00 95.19           N  
ATOM   2194  CA  ASP A 277      -6.129  -1.557 -21.982  1.00 95.19           C  
ATOM   2195  C   ASP A 277      -4.884  -1.293 -22.843  1.00 95.19           C  
ATOM   2196  CB  ASP A 277      -7.189  -2.296 -22.815  1.00 95.19           C  
ATOM   2197  O   ASP A 277      -4.135  -2.217 -23.167  1.00 95.19           O  
ATOM   2198  CG  ASP A 277      -8.365  -2.813 -21.982  1.00 95.19           C  
ATOM   2199  OD1 ASP A 277      -8.140  -3.129 -20.792  1.00 95.19           O  
ATOM   2200  OD2 ASP A 277      -9.467  -2.921 -22.562  1.00 95.19           O  
ATOM   2201  N   LYS A 278      -4.627  -0.030 -23.213  1.00 97.62           N  
ATOM   2202  CA  LYS A 278      -3.487   0.349 -24.055  1.00 97.62           C  
ATOM   2203  C   LYS A 278      -2.158  -0.073 -23.420  1.00 97.62           C  
ATOM   2204  CB  LYS A 278      -3.518   1.859 -24.334  1.00 97.62           C  
ATOM   2205  O   LYS A 278      -1.836   0.336 -22.306  1.00 97.62           O  
ATOM   2206  CG  LYS A 278      -2.350   2.288 -25.236  1.00 97.62           C  
ATOM   2207  CD  LYS A 278      -2.396   3.782 -25.562  1.00 97.62           C  
ATOM   2208  CE  LYS A 278      -1.133   4.132 -26.355  1.00 97.62           C  
ATOM   2209  NZ  LYS A 278      -1.061   5.576 -26.681  1.00 97.62           N  
ATOM   2210  N   TRP A 279      -1.347  -0.782 -24.204  1.00 98.19           N  
ATOM   2211  CA  TRP A 279       0.048  -1.079 -23.893  1.00 98.19           C  
ATOM   2212  C   TRP A 279       0.972   0.068 -24.293  1.00 98.19           C  
ATOM   2213  CB  TRP A 279       0.460  -2.382 -24.581  1.00 98.19           C  
ATOM   2214  O   TRP A 279       0.937   0.555 -25.426  1.00 98.19           O  
ATOM   2215  CG  TRP A 279      -0.099  -3.591 -23.910  1.00 98.19           C  
ATOM   2216  CD1 TRP A 279      -1.195  -4.293 -24.274  1.00 98.19           C  
ATOM   2217  CD2 TRP A 279       0.386  -4.213 -22.690  1.00 98.19           C  
ATOM   2218  CE2 TRP A 279      -0.454  -5.322 -22.376  1.00 98.19           C  
ATOM   2219  CE3 TRP A 279       1.451  -3.934 -21.815  1.00 98.19           C  
ATOM   2220  NE1 TRP A 279      -1.407  -5.317 -23.371  1.00 98.19           N  
ATOM   2221  CH2 TRP A 279       0.867  -5.865 -20.434  1.00 98.19           C  
ATOM   2222  CZ2 TRP A 279      -0.229  -6.143 -21.264  1.00 98.19           C  
ATOM   2223  CZ3 TRP A 279       1.689  -4.757 -20.705  1.00 98.19           C  
ATOM   2224  N   PHE A 280       1.821   0.479 -23.359  1.00 97.69           N  
ATOM   2225  CA  PHE A 280       2.913   1.412 -23.592  1.00 97.69           C  
ATOM   2226  C   PHE A 280       4.218   0.628 -23.692  1.00 97.69           C  
ATOM   2227  CB  PHE A 280       2.943   2.469 -22.481  1.00 97.69           C  
ATOM   2228  O   PHE A 280       4.563  -0.129 -22.789  1.00 97.69           O  
ATOM   2229  CG  PHE A 280       1.777   3.438 -22.546  1.00 97.69           C  
ATOM   2230  CD1 PHE A 280       1.964   4.738 -23.054  1.00 97.69           C  
ATOM   2231  CD2 PHE A 280       0.500   3.041 -22.108  1.00 97.69           C  
ATOM   2232  CE1 PHE A 280       0.885   5.640 -23.106  1.00 97.69           C  
ATOM   2233  CE2 PHE A 280      -0.582   3.932 -22.182  1.00 97.69           C  
ATOM   2234  CZ  PHE A 280      -0.389   5.237 -22.666  1.00 97.69           C  
ATOM   2235  N   PHE A 281       4.939   0.809 -24.795  1.00 96.31           N  
ATOM   2236  CA  PHE A 281       6.262   0.230 -25.007  1.00 96.31           C  
ATOM   2237  C   PHE A 281       7.293   1.291 -24.648  1.00 96.31           C  
ATOM   2238  CB  PHE A 281       6.392  -0.258 -26.454  1.00 96.31           C  
ATOM   2239  O   PHE A 281       7.530   2.218 -25.422  1.00 96.31           O  
ATOM   2240  CG  PHE A 281       5.480  -1.425 -26.774  1.00 96.31           C  
ATOM   2241  CD1 PHE A 281       5.956  -2.743 -26.648  1.00 96.31           C  
ATOM   2242  CD2 PHE A 281       4.147  -1.196 -27.168  1.00 96.31           C  
ATOM   2243  CE1 PHE A 281       5.104  -3.827 -26.921  1.00 96.31           C  
ATOM   2244  CE2 PHE A 281       3.294  -2.281 -27.433  1.00 96.31           C  
ATOM   2245  CZ  PHE A 281       3.774  -3.597 -27.313  1.00 96.31           C  
ATOM   2246  N   ILE A 282       7.834   1.192 -23.438  1.00 92.44           N  
ATOM   2247  CA  ILE A 282       8.782   2.158 -22.893  1.00 92.44           C  
ATOM   2248  C   ILE A 282      10.172   1.550 -23.027  1.00 92.44           C  
ATOM   2249  CB  ILE A 282       8.432   2.505 -21.431  1.00 92.44           C  
ATOM   2250  O   ILE A 282      10.457   0.506 -22.450  1.00 92.44           O  
ATOM   2251  CG1 ILE A 282       6.988   3.050 -21.316  1.00 92.44           C  
ATOM   2252  CG2 ILE A 282       9.441   3.530 -20.884  1.00 92.44           C  
ATOM   2253  CD1 ILE A 282       6.488   3.098 -19.873  1.00 92.44           C  
ATOM   2254  N   SER A 283      11.038   2.189 -23.802  1.00 77.62           N  
ATOM   2255  CA  SER A 283      12.465   1.892 -23.775  1.00 77.62           C  
ATOM   2256  C   SER A 283      13.089   2.699 -22.642  1.00 77.62           C  
ATOM   2257  CB  SER A 283      13.100   2.235 -25.127  1.00 77.62           C  
ATOM   2258  O   SER A 283      13.119   3.928 -22.731  1.00 77.62           O  
ATOM   2259  OG  SER A 283      12.798   3.571 -25.490  1.00 77.62           O  
ATOM   2260  N   GLY A 284      13.571   2.037 -21.588  1.00 58.91           N  
ATOM   2261  CA  GLY A 284      14.449   2.699 -20.623  1.00 58.91           C  
ATOM   2262  C   GLY A 284      15.678   3.258 -21.345  1.00 58.91           C  
ATOM   2263  O   GLY A 284      16.133   2.677 -22.338  1.00 58.91           O  
ATOM   2264  N   ALA A 285      16.218   4.383 -20.878  1.00 51.97           N  
ATOM   2265  CA  ALA A 285      17.583   4.731 -21.250  1.00 51.97           C  
ATOM   2266  C   ALA A 285      18.470   3.556 -20.806  1.00 51.97           C  
ATOM   2267  CB  ALA A 285      17.974   6.060 -20.594  1.00 51.97           C  
ATOM   2268  O   ALA A 285      18.396   3.139 -19.650  1.00 51.97           O  
ATOM   2269  N   ALA A 286      19.217   2.960 -21.739  1.00 37.94           N  
ATOM   2270  CA  ALA A 286      20.144   1.882 -21.421  1.00 37.94           C  
ATOM   2271  C   ALA A 286      21.053   2.344 -20.271  1.00 37.94           C  
ATOM   2272  CB  ALA A 286      20.939   1.523 -22.684  1.00 37.94           C  
ATOM   2273  O   ALA A 286      21.706   3.381 -20.399  1.00 37.94           O  
ATOM   2274  N   VAL A 287      21.023   1.613 -19.154  1.00 39.75           N  
ATOM   2275  CA  VAL A 287      22.011   1.759 -18.077  1.00 39.75           C  
ATOM   2276  C   VAL A 287      23.303   1.102 -18.534  1.00 39.75           C  
ATOM   2277  CB  VAL A 287      21.524   1.176 -16.740  1.00 39.75           C  
ATOM   2278  O   VAL A 287      23.210  -0.031 -19.062  1.00 39.75           O  
ATOM   2279  CG1 VAL A 287      22.468   1.600 -15.609  1.00 39.75           C  
ATOM   2280  CG2 VAL A 287      20.111   1.660 -16.374  1.00 39.75           C  
ATOM   2281  OXT VAL A 287      24.348   1.758 -18.357  1.00 39.75           O  
TER    2282      VAL A 287                                                      
ENDMDL                                                                          
END                                                                             
