# Supplementary material for: The inorganic pyrophosphatases of microorganisms: a structural and functional review
Source: PeerJ. 2024 Jun 24;12:e17496. doi: 10.7717/peerj.17496 (PMC11210485; doi:10.7717/peerj.17496)
Supplement: Supplemental Information 1 [file peerj-12-17496-s001.zip › Supplementary Files/Fungal c_PPases/AF-P83777-F1-model_v4_C_albicans.pdb]

HEADER                                            01-JUN-22                     
TITLE     ALPHAFOLD MONOMER V2.0 PREDICTION FOR INORGANIC PYROPHOSPHATASE       
TITLE    2 (P83777)                                                             
COMPND    MOL_ID: 1;                                                            
COMPND   2 MOLECULE: INORGANIC PYROPHOSPHATASE;                                 
COMPND   3 CHAIN: A                                                             
SOURCE    MOL_ID: 1;                                                            
SOURCE   2 ORGANISM_SCIENTIFIC: CANDIDA ALBICANS (STRAIN SC5314 / ATCC          
SOURCE   3 MYA-2876);                                                           
SOURCE   4 ORGANISM_TAXID: 237561                                               
REMARK   1                                                                      
REMARK   1 REFERENCE 1                                                          
REMARK   1  AUTH   JOHN JUMPER, RICHARD EVANS, ALEXANDER PRITZEL, TIM GREEN,    
REMARK   1  AUTH 2 MICHAEL FIGURNOV, OLAF RONNEBERGER, KATHRYN TUNYASUVUNAKOOL, 
REMARK   1  AUTH 3 RUSS BATES, AUGUSTIN ZIDEK, ANNA POTAPENKO, ALEX BRIDGLAND,  
REMARK   1  AUTH 4 CLEMENS MEYER, SIMON A A KOHL, ANDREW J BALLARD,             
REMARK   1  AUTH 5 ANDREW COWIE, BERNARDINO ROMERA-PAREDES, STANISLAV NIKOLOV,  
REMARK   1  AUTH 6 RISHUB JAIN, JONAS ADLER, TREVOR BACK, STIG PETERSEN,        
REMARK   1  AUTH 7 DAVID REIMAN, ELLEN CLANCY, MICHAL ZIELINSKI,                
REMARK   1  AUTH 8 MARTIN STEINEGGER, MICHALINA PACHOLSKA, TAMAS BERGHAMMER,    
REMARK   1  AUTH 9 DAVID SILVER, ORIOL VINYALS, ANDREW W SENIOR,                
REMARK   1  AUTH10 KORAY KAVUKCUOGLU, PUSHMEET KOHLI, DEMIS HASSABIS            
REMARK   1  TITL   HIGHLY ACCURATE PROTEIN STRUCTURE PREDICTION WITH ALPHAFOLD  
REMARK   1  REF    NATURE                        V. 596   583 2021              
REMARK   1  REFN                   ISSN 0028-0836                               
REMARK   1  PMID   34265844                                                     
REMARK   1  DOI    10.1038/s41586-021-03819-2                                   
REMARK   1                                                                      
REMARK   1 DISCLAIMERS                                                          
REMARK   1 ALPHAFOLD DATA, COPYRIGHT (2021) DEEPMIND TECHNOLOGIES LIMITED. THE  
REMARK   1 INFORMATION PROVIDED IS THEORETICAL MODELLING ONLY AND CAUTION SHOULD
REMARK   1 BE EXERCISED IN ITS USE. IT IS PROVIDED "AS-IS" WITHOUT ANY WARRANTY 
REMARK   1 OF ANY KIND, WHETHER EXPRESSED OR IMPLIED. NO WARRANTY IS GIVEN THAT 
REMARK   1 USE OF THE INFORMATION SHALL NOT INFRINGE THE RIGHTS OF ANY THIRD    
REMARK   1 PARTY. THE INFORMATION IS NOT INTENDED TO BE A SUBSTITUTE FOR        
REMARK   1 PROFESSIONAL MEDICAL ADVICE, DIAGNOSIS, OR TREATMENT, AND DOES NOT   
REMARK   1 CONSTITUTE MEDICAL OR OTHER PROFESSIONAL ADVICE. IT IS AVAILABLE FOR 
REMARK   1 ACADEMIC AND COMMERCIAL PURPOSES, UNDER CC-BY 4.0 LICENCE.           
DBREF  XXXX A    1   288  UNP    P83777   IPYR_CANAL       1    288             
SEQRES   1 A  288  MET SER SER TYR SER THR ARG GLN VAL GLY ALA ALA ASN          
SEQRES   2 A  288  THR LEU ASP TYR LYS VAL TYR ILE GLU LYS ASP GLY LYS          
SEQRES   3 A  288  LEU VAL SER PRO PHE HIS ASP ILE PRO LEU TYR ALA ASN          
SEQRES   4 A  288  GLU GLU LYS THR ILE LEU ASN MET ILE VAL GLU VAL PRO          
SEQRES   5 A  288  ARG TRP THR ASN ALA LYS LEU GLU ILE SER LYS GLU GLN          
SEQRES   6 A  288  LYS LEU ASN PRO ILE ILE GLN ASP THR LYS LYS GLY LYS          
SEQRES   7 A  288  LEU ARG PHE VAL ARG ASN CYS PHE PRO HIS HIS GLY TYR          
SEQRES   8 A  288  ILE HIS ASN TYR GLY ALA PHE PRO GLN THR TRP GLU ASP          
SEQRES   9 A  288  PRO ASN GLN SER HIS PRO GLU THR LYS ALA LYS GLY ASP          
SEQRES  10 A  288  ASN ASP PRO LEU ASP VAL CYS GLU ILE GLY GLU LYS VAL          
SEQRES  11 A  288  ALA THR VAL GLY GLU VAL LYS GLN VAL LYS VAL LEU GLY          
SEQRES  12 A  288  VAL MET ALA LEU LEU ASP GLU GLY GLU THR ASP TRP LYS          
SEQRES  13 A  288  VAL ILE VAL ILE ASP VAL ASN ASP PRO LEU ALA PRO LYS          
SEQRES  14 A  288  LEU ASN ASP ILE GLU ASP VAL GLU THR HIS LEU PRO GLY          
SEQRES  15 A  288  LEU LEU ARG ALA THR ASN GLU TRP PHE ARG ILE TYR LYS          
SEQRES  16 A  288  ILE PRO ASP GLY LYS PRO GLU ASN GLN PHE ALA PHE SER          
SEQRES  17 A  288  GLY GLU CYS LYS ASN LYS LYS TYR ALA GLU GLU VAL ILE          
SEQRES  18 A  288  GLY GLU CYS ALA GLU ALA TRP GLU LYS LEU ILE LYS GLY          
SEQRES  19 A  288  GLU SER VAL ASP SER LYS GLY ILE ASP LEU THR ASN THR          
SEQRES  20 A  288  THR LEU SER SER THR PRO SER TYR SER ASP ALA ALA ALA          
SEQRES  21 A  288  GLN GLU ILE PRO SER ALA SER PRO ALA PRO ALA ALA PRO          
SEQRES  22 A  288  ILE ASP LYS SER ILE ASP LYS TRP PHE PHE ILE SER GLY          
SEQRES  23 A  288  ALA HIS                                                      
CRYST1    1.000    1.000    1.000  90.00  90.00  90.00 P 1           1          
ORIGX1      1.000000  0.000000  0.000000        0.00000                         
ORIGX2      0.000000  1.000000  0.000000        0.00000                         
ORIGX3      0.000000  0.000000  1.000000        0.00000                         
SCALE1      1.000000  0.000000  0.000000        0.00000                         
SCALE2      0.000000  1.000000  0.000000        0.00000                         
SCALE3      0.000000  0.000000  1.000000        0.00000                         
MODEL        1                                                                  
ATOM      1  N   MET A   1     -24.774   1.519  -0.024  1.00 47.17           N  
ATOM      2  CA  MET A   1     -23.375   1.091   0.161  1.00 47.17           C  
ATOM      3  C   MET A   1     -22.686   2.213   0.897  1.00 47.17           C  
ATOM      4  CB  MET A   1     -22.668   0.832  -1.175  1.00 47.17           C  
ATOM      5  O   MET A   1     -22.929   3.355   0.529  1.00 47.17           O  
ATOM      6  CG  MET A   1     -23.230  -0.393  -1.901  1.00 47.17           C  
ATOM      7  SD  MET A   1     -22.439  -0.658  -3.502  1.00 47.17           S  
ATOM      8  CE  MET A   1     -23.729  -1.587  -4.368  1.00 47.17           C  
ATOM      9  N   SER A   2     -21.943   1.898   1.954  1.00 64.33           N  
ATOM     10  CA  SER A   2     -21.119   2.896   2.635  1.00 64.33           C  
ATOM     11  C   SER A   2     -20.112   3.459   1.634  1.00 64.33           C  
ATOM     12  CB  SER A   2     -20.408   2.232   3.812  1.00 64.33           C  
ATOM     13  O   SER A   2     -19.509   2.676   0.896  1.00 64.33           O  
ATOM     14  OG  SER A   2     -19.577   3.143   4.475  1.00 64.33           O  
ATOM     15  N   SER A   3     -19.995   4.781   1.538  1.00 88.70           N  
ATOM     16  CA  SER A   3     -19.104   5.430   0.571  1.00 88.70           C  
ATOM     17  C   SER A   3     -17.982   6.161   1.286  1.00 88.70           C  
ATOM     18  CB  SER A   3     -19.863   6.376  -0.366  1.00 88.70           C  
ATOM     19  O   SER A   3     -18.245   6.973   2.178  1.00 88.70           O  
ATOM     20  OG  SER A   3     -20.483   7.426   0.348  1.00 88.70           O  
ATOM     21  N   TYR A   4     -16.749   5.900   0.855  1.00 97.59           N  
ATOM     22  CA  TYR A   4     -15.597   6.695   1.249  1.00 97.59           C  
ATOM     23  C   TYR A   4     -15.522   7.975   0.408  1.00 97.59           C  
ATOM     24  CB  TYR A   4     -14.313   5.860   1.177  1.00 97.59           C  
ATOM     25  O   TYR A   4     -15.733   7.943  -0.806  1.00 97.59           O  
ATOM     26  CG  TYR A   4     -14.275   4.734   2.195  1.00 97.59           C  
ATOM     27  CD1 TYR A   4     -14.018   5.034   3.546  1.00 97.59           C  
ATOM     28  CD2 TYR A   4     -14.494   3.397   1.804  1.00 97.59           C  
ATOM     29  CE1 TYR A   4     -13.964   4.005   4.503  1.00 97.59           C  
ATOM     30  CE2 TYR A   4     -14.471   2.366   2.765  1.00 97.59           C  
ATOM     31  OH  TYR A   4     -14.172   1.689   5.061  1.00 97.59           O  
ATOM     32  CZ  TYR A   4     -14.202   2.669   4.117  1.00 97.59           C  
ATOM     33  N   SER A   5     -15.222   9.096   1.053  1.00 97.40           N  
ATOM     34  CA  SER A   5     -14.929  10.385   0.422  1.00 97.40           C  
ATOM     35  C   SER A   5     -13.682  11.002   1.043  1.00 97.40           C  
ATOM     36  CB  SER A   5     -16.133  11.340   0.499  1.00 97.40           C  
ATOM     37  O   SER A   5     -13.171  10.523   2.054  1.00 97.40           O  
ATOM     38  OG  SER A   5     -16.609  11.562   1.816  1.00 97.40           O  
ATOM     39  N   THR A   6     -13.178  12.071   0.435  1.00 97.73           N  
ATOM     40  CA  THR A   6     -12.003  12.784   0.931  1.00 97.73           C  
ATOM     41  C   THR A   6     -12.371  14.177   1.422  1.00 97.73           C  
ATOM     42  CB  THR A   6     -10.892  12.839  -0.123  1.00 97.73           C  
ATOM     43  O   THR A   6     -13.170  14.891   0.812  1.00 97.73           O  
ATOM     44  CG2 THR A   6     -10.358  11.448  -0.451  1.00 97.73           C  
ATOM     45  OG1 THR A   6     -11.346  13.400  -1.333  1.00 97.73           O  
ATOM     46  N   ARG A   7     -11.739  14.593   2.521  1.00 97.39           N  
ATOM     47  CA  ARG A   7     -11.772  15.967   3.022  1.00 97.39           C  
ATOM     48  C   ARG A   7     -10.401  16.596   2.821  1.00 97.39           C  
ATOM     49  CB  ARG A   7     -12.242  15.976   4.481  1.00 97.39           C  
ATOM     50  O   ARG A   7      -9.459  16.304   3.556  1.00 97.39           O  
ATOM     51  CG  ARG A   7     -12.239  17.395   5.069  1.00 97.39           C  
ATOM     52  CD  ARG A   7     -12.586  17.434   6.555  1.00 97.39           C  
ATOM     53  NE  ARG A   7     -13.941  16.927   6.832  1.00 97.39           N  
ATOM     54  NH1 ARG A   7     -14.083  17.623   9.013  1.00 97.39           N  
ATOM     55  NH2 ARG A   7     -15.721  16.390   8.100  1.00 97.39           N  
ATOM     56  CZ  ARG A   7     -14.573  16.987   7.984  1.00 97.39           C  
ATOM     57  N   GLN A   8     -10.313  17.489   1.841  1.00 98.10           N  
ATOM     58  CA  GLN A   8      -9.107  18.265   1.572  1.00 98.10           C  
ATOM     59  C   GLN A   8      -9.036  19.511   2.463  1.00 98.10           C  
ATOM     60  CB  GLN A   8      -9.050  18.617   0.079  1.00 98.10           C  
ATOM     61  O   GLN A   8      -9.984  20.298   2.538  1.00 98.10           O  
ATOM     62  CG  GLN A   8      -7.803  19.445  -0.264  1.00 98.10           C  
ATOM     63  CD  GLN A   8      -7.679  19.747  -1.755  1.00 98.10           C  
ATOM     64  NE2 GLN A   8      -7.165  20.902  -2.111  1.00 98.10           N  
ATOM     65  OE1 GLN A   8      -8.024  18.964  -2.621  1.00 98.10           O  
ATOM     66  N   VAL A   9      -7.874  19.721   3.074  1.00 97.78           N  
ATOM     67  CA  VAL A   9      -7.488  20.955   3.766  1.00 97.78           C  
ATOM     68  C   VAL A   9      -6.305  21.562   3.017  1.00 97.78           C  
ATOM     69  CB  VAL A   9      -7.146  20.667   5.240  1.00 97.78           C  
ATOM     70  O   VAL A   9      -5.304  20.884   2.796  1.00 97.78           O  
ATOM     71  CG1 VAL A   9      -6.707  21.924   6.002  1.00 97.78           C  
ATOM     72  CG2 VAL A   9      -8.350  20.069   5.985  1.00 97.78           C  
ATOM     73  N   GLY A  10      -6.424  22.828   2.613  1.00 97.42           N  
ATOM     74  CA  GLY A  10      -5.363  23.549   1.905  1.00 97.42           C  
ATOM     75  C   GLY A  10      -5.250  23.201   0.416  1.00 97.42           C  
ATOM     76  O   GLY A  10      -6.177  22.670  -0.203  1.00 97.42           O  
ATOM     77  N   ALA A  11      -4.108  23.541  -0.180  1.00 97.95           N  
ATOM     78  CA  ALA A  11      -3.795  23.319  -1.594  1.00 97.95           C  
ATOM     79  C   ALA A  11      -2.804  22.163  -1.747  1.00 97.95           C  
ATOM     80  CB  ALA A  11      -3.192  24.609  -2.162  1.00 97.95           C  
ATOM     81  O   ALA A  11      -1.853  22.084  -0.989  1.00 97.95           O  
ATOM     82  N   ALA A  12      -2.949  21.295  -2.751  1.00 98.03           N  
ATOM     83  CA  ALA A  12      -1.891  20.321  -3.040  1.00 98.03           C  
ATOM     84  C   ALA A  12      -0.545  21.030  -3.306  1.00 98.03           C  
ATOM     85  CB  ALA A  12      -2.317  19.432  -4.211  1.00 98.03           C  
ATOM     86  O   ALA A  12      -0.526  22.151  -3.823  1.00 98.03           O  
ATOM     87  N   ASN A  13       0.572  20.361  -3.002  1.00 98.07           N  
ATOM     88  CA  ASN A  13       1.938  20.897  -3.109  1.00 98.07           C  
ATOM     89  C   ASN A  13       2.248  22.054  -2.135  1.00 98.07           C  
ATOM     90  CB  ASN A  13       2.294  21.242  -4.571  1.00 98.07           C  
ATOM     91  O   ASN A  13       3.062  22.927  -2.446  1.00 98.07           O  
ATOM     92  CG  ASN A  13       1.801  20.230  -5.581  1.00 98.07           C  
ATOM     93  ND2 ASN A  13       1.099  20.674  -6.596  1.00 98.07           N  
ATOM     94  OD1 ASN A  13       2.052  19.041  -5.488  1.00 98.07           O  
ATOM     95  N   THR A  14       1.617  22.074  -0.959  1.00 98.01           N  
ATOM     96  CA  THR A  14       1.920  23.012   0.136  1.00 98.01           C  
ATOM     97  C   THR A  14       2.126  22.270   1.460  1.00 98.01           C  
ATOM     98  CB  THR A  14       0.850  24.098   0.295  1.00 98.01           C  
ATOM     99  O   THR A  14       1.738  21.115   1.607  1.00 98.01           O  
ATOM    100  CG2 THR A  14       0.521  24.821  -1.007  1.00 98.01           C  
ATOM    101  OG1 THR A  14      -0.329  23.558   0.808  1.00 98.01           O  
ATOM    102  N   LEU A  15       2.760  22.925   2.441  1.00 96.76           N  
ATOM    103  CA  LEU A  15       3.038  22.332   3.762  1.00 96.76           C  
ATOM    104  C   LEU A  15       1.779  22.138   4.622  1.00 96.76           C  
ATOM    105  CB  LEU A  15       4.037  23.229   4.519  1.00 96.76           C  
ATOM    106  O   LEU A  15       1.785  21.343   5.556  1.00 96.76           O  
ATOM    107  CG  LEU A  15       5.470  23.234   3.962  1.00 96.76           C  
ATOM    108  CD1 LEU A  15       6.277  24.344   4.638  1.00 96.76           C  
ATOM    109  CD2 LEU A  15       6.200  21.917   4.224  1.00 96.76           C  
ATOM    110  N   ASP A  16       0.716  22.892   4.351  1.00 95.56           N  
ATOM    111  CA  ASP A  16      -0.561  22.812   5.061  1.00 95.56           C  
ATOM    112  C   ASP A  16      -1.538  21.803   4.442  1.00 95.56           C  
ATOM    113  CB  ASP A  16      -1.172  24.220   5.194  1.00 95.56           C  
ATOM    114  O   ASP A  16      -2.563  21.520   5.068  1.00 95.56           O  
ATOM    115  CG  ASP A  16      -1.495  24.898   3.857  1.00 95.56           C  
ATOM    116  OD1 ASP A  16      -0.624  24.860   2.956  1.00 95.56           O  
ATOM    117  OD2 ASP A  16      -2.581  25.501   3.744  1.00 95.56           O  
ATOM    118  N   TYR A  17      -1.206  21.237   3.273  1.00 98.31           N  
ATOM    119  CA  TYR A  17      -2.018  20.241   2.582  1.00 98.31           C  
ATOM    120  C   TYR A  17      -2.261  19.004   3.442  1.00 98.31           C  
ATOM    121  CB  TYR A  17      -1.343  19.795   1.284  1.00 98.31           C  
ATOM    122  O   TYR A  17      -1.316  18.377   3.927  1.00 98.31           O  
ATOM    123  CG  TYR A  17      -2.198  18.874   0.422  1.00 98.31           C  
ATOM    124  CD1 TYR A  17      -1.715  17.597   0.075  1.00 98.31           C  
ATOM    125  CD2 TYR A  17      -3.470  19.283  -0.030  1.00 98.31           C  
ATOM    126  CE1 TYR A  17      -2.483  16.741  -0.737  1.00 98.31           C  
ATOM    127  CE2 TYR A  17      -4.232  18.434  -0.858  1.00 98.31           C  
ATOM    128  OH  TYR A  17      -4.464  16.352  -2.029  1.00 98.31           O  
ATOM    129  CZ  TYR A  17      -3.740  17.161  -1.212  1.00 98.31           C  
ATOM    130  N   LYS A  18      -3.532  18.632   3.593  1.00 98.56           N  
ATOM    131  CA  LYS A  18      -3.942  17.366   4.208  1.00 98.56           C  
ATOM    132  C   LYS A  18      -5.130  16.783   3.466  1.00 98.56           C  
ATOM    133  CB  LYS A  18      -4.293  17.542   5.694  1.00 98.56           C  
ATOM    134  O   LYS A  18      -6.041  17.520   3.077  1.00 98.56           O  
ATOM    135  CG  LYS A  18      -3.171  18.187   6.514  1.00 98.56           C  
ATOM    136  CD  LYS A  18      -3.505  18.188   8.007  1.00 98.56           C  
ATOM    137  CE  LYS A  18      -2.341  18.755   8.818  1.00 98.56           C  
ATOM    138  NZ  LYS A  18      -2.117  20.190   8.535  1.00 98.56           N  
ATOM    139  N   VAL A  19      -5.159  15.462   3.350  1.00 98.67           N  
ATOM    140  CA  VAL A  19      -6.331  14.714   2.896  1.00 98.67           C  
ATOM    141  C   VAL A  19      -6.748  13.753   3.995  1.00 98.67           C  
ATOM    142  CB  VAL A  19      -6.072  13.985   1.569  1.00 98.67           C  
ATOM    143  O   VAL A  19      -6.042  12.797   4.298  1.00 98.67           O  
ATOM    144  CG1 VAL A  19      -7.336  13.274   1.081  1.00 98.67           C  
ATOM    145  CG2 VAL A  19      -5.643  14.975   0.487  1.00 98.67           C  
ATOM    146  N   TYR A  20      -7.904  14.013   4.592  1.00 98.46           N  
ATOM    147  CA  TYR A  20      -8.554  13.060   5.485  1.00 98.46           C  
ATOM    148  C   TYR A  20      -9.515  12.178   4.692  1.00 98.46           C  
ATOM    149  CB  TYR A  20      -9.299  13.786   6.603  1.00 98.46           C  
ATOM    150  O   TYR A  20     -10.034  12.603   3.654  1.00 98.46           O  
ATOM    151  CG  TYR A  20      -8.432  14.617   7.521  1.00 98.46           C  
ATOM    152  CD1 TYR A  20      -7.994  14.070   8.742  1.00 98.46           C  
ATOM    153  CD2 TYR A  20      -8.058  15.926   7.154  1.00 98.46           C  
ATOM    154  CE1 TYR A  20      -7.170  14.824   9.596  1.00 98.46           C  
ATOM    155  CE2 TYR A  20      -7.226  16.680   8.003  1.00 98.46           C  
ATOM    156  OH  TYR A  20      -5.966  16.850  10.035  1.00 98.46           O  
ATOM    157  CZ  TYR A  20      -6.776  16.126   9.221  1.00 98.46           C  
ATOM    158  N   ILE A  21      -9.799  10.987   5.215  1.00 98.20           N  
ATOM    159  CA  ILE A  21     -10.826  10.101   4.670  1.00 98.20           C  
ATOM    160  C   ILE A  21     -12.081  10.200   5.529  1.00 98.20           C  
ATOM    161  CB  ILE A  21     -10.306   8.660   4.474  1.00 98.20           C  
ATOM    162  O   ILE A  21     -12.029  10.286   6.756  1.00 98.20           O  
ATOM    163  CG1 ILE A  21      -9.047   8.717   3.576  1.00 98.20           C  
ATOM    164  CG2 ILE A  21     -11.417   7.787   3.857  1.00 98.20           C  
ATOM    165  CD1 ILE A  21      -8.544   7.374   3.052  1.00 98.20           C  
ATOM    166  N   GLU A  22     -13.225  10.208   4.861  1.00 97.35           N  
ATOM    167  CA  GLU A  22     -14.536  10.164   5.480  1.00 97.35           C  
ATOM    168  C   GLU A  22     -15.263   8.897   5.043  1.00 97.35           C  
ATOM    169  CB  GLU A  22     -15.353  11.402   5.103  1.00 97.35           C  
ATOM    170  O   GLU A  22     -15.230   8.532   3.871  1.00 97.35           O  
ATOM    171  CG  GLU A  22     -14.746  12.716   5.611  1.00 97.35           C  
ATOM    172  CD  GLU A  22     -15.523  13.936   5.102  1.00 97.35           C  
ATOM    173  OE1 GLU A  22     -15.601  14.930   5.867  1.00 97.35           O  
ATOM    174  OE2 GLU A  22     -16.002  13.916   3.948  1.00 97.35           O  
ATOM    175  N   LYS A  23     -15.961   8.248   5.970  1.00 96.12           N  
ATOM    176  CA  LYS A  23     -16.910   7.172   5.696  1.00 96.12           C  
ATOM    177  C   LYS A  23     -18.302   7.676   6.035  1.00 96.12           C  
ATOM    178  CB  LYS A  23     -16.511   5.945   6.518  1.00 96.12           C  
ATOM    179  O   LYS A  23     -18.571   8.016   7.187  1.00 96.12           O  
ATOM    180  CG  LYS A  23     -17.376   4.732   6.163  1.00 96.12           C  
ATOM    181  CD  LYS A  23     -16.920   3.516   6.973  1.00 96.12           C  
ATOM    182  CE  LYS A  23     -17.746   2.289   6.587  1.00 96.12           C  
ATOM    183  NZ  LYS A  23     -17.216   1.066   7.235  1.00 96.12           N  
ATOM    184  N   ASP A  24     -19.170   7.770   5.032  1.00 94.31           N  
ATOM    185  CA  ASP A  24     -20.533   8.294   5.198  1.00 94.31           C  
ATOM    186  C   ASP A  24     -20.556   9.685   5.884  1.00 94.31           C  
ATOM    187  CB  ASP A  24     -21.426   7.228   5.867  1.00 94.31           C  
ATOM    188  O   ASP A  24     -21.379   9.969   6.755  1.00 94.31           O  
ATOM    189  CG  ASP A  24     -21.389   5.890   5.117  1.00 94.31           C  
ATOM    190  OD1 ASP A  24     -21.565   5.894   3.879  1.00 94.31           O  
ATOM    191  OD2 ASP A  24     -21.163   4.831   5.752  1.00 94.31           O  
ATOM    192  N   GLY A  25     -19.598  10.549   5.513  1.00 91.65           N  
ATOM    193  CA  GLY A  25     -19.429  11.911   6.040  1.00 91.65           C  
ATOM    194  C   GLY A  25     -18.759  12.016   7.418  1.00 91.65           C  
ATOM    195  O   GLY A  25     -18.589  13.123   7.929  1.00 91.65           O  
ATOM    196  N   LYS A  26     -18.367  10.894   8.034  1.00 93.99           N  
ATOM    197  CA  LYS A  26     -17.626  10.870   9.303  1.00 93.99           C  
ATOM    198  C   LYS A  26     -16.144  10.644   9.055  1.00 93.99           C  
ATOM    199  CB  LYS A  26     -18.159   9.766  10.215  1.00 93.99           C  
ATOM    200  O   LYS A  26     -15.792   9.729   8.322  1.00 93.99           O  
ATOM    201  CG  LYS A  26     -19.615  10.005  10.627  1.00 93.99           C  
ATOM    202  CD  LYS A  26     -19.990   8.948  11.665  1.00 93.99           C  
ATOM    203  CE  LYS A  26     -21.402   9.175  12.198  1.00 93.99           C  
ATOM    204  NZ  LYS A  26     -21.627   8.309  13.381  1.00 93.99           N  
ATOM    205  N   LEU A  27     -15.292  11.447   9.684  1.00 96.71           N  
ATOM    206  CA  LEU A  27     -13.843  11.279   9.600  1.00 96.71           C  
ATOM    207  C   LEU A  27     -13.414   9.936  10.182  1.00 96.71           C  
ATOM    208  CB  LEU A  27     -13.143  12.410  10.355  1.00 96.71           C  
ATOM    209  O   LEU A  27     -13.884   9.553  11.249  1.00 96.71           O  
ATOM    210  CG  LEU A  27     -13.180  13.744   9.606  1.00 96.71           C  
ATOM    211  CD1 LEU A  27     -12.799  14.839  10.590  1.00 96.71           C  
ATOM    212  CD2 LEU A  27     -12.175  13.771   8.459  1.00 96.71           C  
ATOM    213  N   VAL A  28     -12.505   9.274   9.477  1.00 97.17           N  
ATOM    214  CA  VAL A  28     -11.918   7.991   9.852  1.00 97.17           C  
ATOM    215  C   VAL A  28     -10.403   8.061   9.681  1.00 97.17           C  
ATOM    216  CB  VAL A  28     -12.529   6.837   9.028  1.00 97.17           C  
ATOM    217  O   VAL A  28      -9.908   8.732   8.774  1.00 97.17           O  
ATOM    218  CG1 VAL A  28     -13.985   6.577   9.432  1.00 97.17           C  
ATOM    219  CG2 VAL A  28     -12.474   7.033   7.508  1.00 97.17           C  
ATOM    220  N   SER A  29      -9.662   7.367  10.543  1.00 98.38           N  
ATOM    221  CA  SER A  29      -8.226   7.162  10.348  1.00 98.38           C  
ATOM    222  C   SER A  29      -7.989   6.221   9.156  1.00 98.38           C  
ATOM    223  CB  SER A  29      -7.597   6.576  11.617  1.00 98.38           C  
ATOM    224  O   SER A  29      -8.445   5.074   9.202  1.00 98.38           O  
ATOM    225  OG  SER A  29      -6.306   6.083  11.318  1.00 98.38           O  
ATOM    226  N   PRO A  30      -7.251   6.630   8.106  1.00 98.60           N  
ATOM    227  CA  PRO A  30      -6.879   5.717   7.031  1.00 98.60           C  
ATOM    228  C   PRO A  30      -5.901   4.631   7.484  1.00 98.60           C  
ATOM    229  CB  PRO A  30      -6.270   6.591   5.939  1.00 98.60           C  
ATOM    230  O   PRO A  30      -5.798   3.612   6.817  1.00 98.60           O  
ATOM    231  CG  PRO A  30      -5.671   7.740   6.725  1.00 98.60           C  
ATOM    232  CD  PRO A  30      -6.659   7.938   7.873  1.00 98.60           C  
ATOM    233  N   PHE A  31      -5.220   4.805   8.619  1.00 98.81           N  
ATOM    234  CA  PHE A  31      -4.350   3.775   9.179  1.00 98.81           C  
ATOM    235  C   PHE A  31      -5.167   2.724   9.959  1.00 98.81           C  
ATOM    236  CB  PHE A  31      -3.285   4.472  10.043  1.00 98.81           C  
ATOM    237  O   PHE A  31      -4.940   1.521   9.829  1.00 98.81           O  
ATOM    238  CG  PHE A  31      -2.033   3.684  10.392  1.00 98.81           C  
ATOM    239  CD1 PHE A  31      -0.963   4.358  11.012  1.00 98.81           C  
ATOM    240  CD2 PHE A  31      -1.897   2.309  10.114  1.00 98.81           C  
ATOM    241  CE1 PHE A  31       0.219   3.673  11.345  1.00 98.81           C  
ATOM    242  CE2 PHE A  31      -0.743   1.621  10.504  1.00 98.81           C  
ATOM    243  CZ  PHE A  31       0.328   2.297  11.097  1.00 98.81           C  
ATOM    244  N   HIS A  32      -6.151   3.149  10.757  1.00 98.72           N  
ATOM    245  CA  HIS A  32      -6.780   2.271  11.753  1.00 98.72           C  
ATOM    246  C   HIS A  32      -8.247   1.915  11.468  1.00 98.72           C  
ATOM    247  CB  HIS A  32      -6.626   2.908  13.145  1.00 98.72           C  
ATOM    248  O   HIS A  32      -8.672   0.801  11.768  1.00 98.72           O  
ATOM    249  CG  HIS A  32      -5.217   3.355  13.462  1.00 98.72           C  
ATOM    250  CD2 HIS A  32      -4.825   4.624  13.798  1.00 98.72           C  
ATOM    251  ND1 HIS A  32      -4.070   2.589  13.397  1.00 98.72           N  
ATOM    252  CE1 HIS A  32      -3.016   3.381  13.646  1.00 98.72           C  
ATOM    253  NE2 HIS A  32      -3.434   4.621  13.909  1.00 98.72           N  
ATOM    254  N   ASP A  33      -9.039   2.831  10.910  1.00 98.32           N  
ATOM    255  CA  ASP A  33     -10.506   2.704  10.861  1.00 98.32           C  
ATOM    256  C   ASP A  33     -11.042   2.051   9.577  1.00 98.32           C  
ATOM    257  CB  ASP A  33     -11.132   4.096  11.016  1.00 98.32           C  
ATOM    258  O   ASP A  33     -12.207   1.643   9.513  1.00 98.32           O  
ATOM    259  CG  ASP A  33     -11.136   4.653  12.434  1.00 98.32           C  
ATOM    260  OD1 ASP A  33     -11.425   3.887  13.377  1.00 98.32           O  
ATOM    261  OD2 ASP A  33     -10.989   5.886  12.605  1.00 98.32           O  
ATOM    262  N   ILE A  34     -10.226   1.969   8.527  1.00 98.49           N  
ATOM    263  CA  ILE A  34     -10.625   1.345   7.263  1.00 98.49           C  
ATOM    264  C   ILE A  34     -10.299  -0.147   7.344  1.00 98.49           C  
ATOM    265  CB  ILE A  34      -9.992   2.048   6.049  1.00 98.49           C  
ATOM    266  O   ILE A  34      -9.138  -0.484   7.538  1.00 98.49           O  
ATOM    267  CG1 ILE A  34     -10.446   3.526   6.080  1.00 98.49           C  
ATOM    268  CG2 ILE A  34     -10.443   1.342   4.752  1.00 98.49           C  
ATOM    269  CD1 ILE A  34      -9.874   4.403   4.977  1.00 98.49           C  
ATOM    270  N   PRO A  35     -11.282  -1.055   7.201  1.00 98.32           N  
ATOM    271  CA  PRO A  35     -11.011  -2.486   7.291  1.00 98.32           C  
ATOM    272  C   PRO A  35     -10.008  -2.935   6.227  1.00 98.32           C  
ATOM    273  CB  PRO A  35     -12.366  -3.178   7.101  1.00 98.32           C  
ATOM    274  O   PRO A  35     -10.181  -2.576   5.061  1.00 98.32           O  
ATOM    275  CG  PRO A  35     -13.376  -2.108   7.506  1.00 98.32           C  
ATOM    276  CD  PRO A  35     -12.707  -0.817   7.049  1.00 98.32           C  
ATOM    277  N   LEU A  36      -9.034  -3.771   6.596  1.00 98.78           N  
ATOM    278  CA  LEU A  36      -8.104  -4.382   5.634  1.00 98.78           C  
ATOM    279  C   LEU A  36      -8.851  -5.126   4.516  1.00 98.78           C  
ATOM    280  CB  LEU A  36      -7.166  -5.335   6.398  1.00 98.78           C  
ATOM    281  O   LEU A  36      -8.593  -4.920   3.333  1.00 98.78           O  
ATOM    282  CG  LEU A  36      -6.207  -6.157   5.517  1.00 98.78           C  
ATOM    283  CD1 LEU A  36      -5.328  -5.270   4.644  1.00 98.78           C  
ATOM    284  CD2 LEU A  36      -5.302  -6.992   6.419  1.00 98.78           C  
ATOM    285  N   TYR A  37      -9.821  -5.961   4.892  1.00 98.55           N  
ATOM    286  CA  TYR A  37     -10.616  -6.756   3.960  1.00 98.55           C  
ATOM    287  C   TYR A  37     -11.932  -6.056   3.612  1.00 98.55           C  
ATOM    288  CB  TYR A  37     -10.837  -8.161   4.528  1.00 98.55           C  
ATOM    289  O   TYR A  37     -12.680  -5.627   4.492  1.00 98.55           O  
ATOM    290  CG  TYR A  37      -9.544  -8.927   4.735  1.00 98.55           C  
ATOM    291  CD1 TYR A  37      -8.897  -9.511   3.629  1.00 98.55           C  
ATOM    292  CD2 TYR A  37      -8.966  -9.023   6.018  1.00 98.55           C  
ATOM    293  CE1 TYR A  37      -7.700 -10.227   3.810  1.00 98.55           C  
ATOM    294  CE2 TYR A  37      -7.751  -9.715   6.196  1.00 98.55           C  
ATOM    295  OH  TYR A  37      -5.963 -11.018   5.246  1.00 98.55           O  
ATOM    296  CZ  TYR A  37      -7.122 -10.328   5.090  1.00 98.55           C  
ATOM    297  N   ALA A  38     -12.229  -5.969   2.317  1.00 97.51           N  
ATOM    298  CA  ALA A  38     -13.451  -5.370   1.787  1.00 97.51           C  
ATOM    299  C   ALA A  38     -14.630  -6.358   1.716  1.00 97.51           C  
ATOM    300  CB  ALA A  38     -13.131  -4.790   0.409  1.00 97.51           C  
ATOM    301  O   ALA A  38     -15.774  -5.934   1.549  1.00 97.51           O  
ATOM    302  N   ASN A  39     -14.361  -7.661   1.834  1.00 97.02           N  
ATOM    303  CA  ASN A  39     -15.362  -8.726   1.828  1.00 97.02           C  
ATOM    304  C   ASN A  39     -15.110  -9.778   2.918  1.00 97.02           C  
ATOM    305  CB  ASN A  39     -15.430  -9.362   0.433  1.00 97.02           C  
ATOM    306  O   ASN A  39     -13.991  -9.944   3.403  1.00 97.02           O  
ATOM    307  CG  ASN A  39     -14.227 -10.217   0.076  1.00 97.02           C  
ATOM    308  ND2 ASN A  39     -14.460 -11.316  -0.587  1.00 97.02           N  
ATOM    309  OD1 ASN A  39     -13.076  -9.918   0.351  1.00 97.02           O  
ATOM    310  N   GLU A  40     -16.163 -10.511   3.284  1.00 95.49           N  
ATOM    311  CA  GLU A  40     -16.122 -11.509   4.362  1.00 95.49           C  
ATOM    312  C   GLU A  40     -15.202 -12.690   4.036  1.00 95.49           C  
ATOM    313  CB  GLU A  40     -17.540 -12.028   4.651  1.00 95.49           C  
ATOM    314  O   GLU A  40     -14.534 -13.215   4.925  1.00 95.49           O  
ATOM    315  CG  GLU A  40     -18.463 -10.941   5.229  1.00 95.49           C  
ATOM    316  CD  GLU A  40     -19.860 -11.457   5.624  1.00 95.49           C  
ATOM    317  OE1 GLU A  40     -20.638 -10.630   6.156  1.00 95.49           O  
ATOM    318  OE2 GLU A  40     -20.156 -12.655   5.415  1.00 95.49           O  
ATOM    319  N   GLU A  41     -15.106 -13.075   2.759  1.00 96.98           N  
ATOM    320  CA  GLU A  41     -14.233 -14.162   2.306  1.00 96.98           C  
ATOM    321  C   GLU A  41     -12.742 -13.795   2.344  1.00 96.98           C  
ATOM    322  CB  GLU A  41     -14.613 -14.644   0.892  1.00 96.98           C  
ATOM    323  O   GLU A  41     -11.911 -14.659   2.070  1.00 96.98           O  
ATOM    324  CG  GLU A  41     -16.079 -15.068   0.705  1.00 96.98           C  
ATOM    325  CD  GLU A  41     -17.082 -13.907   0.579  1.00 96.98           C  
ATOM    326  OE1 GLU A  41     -18.293 -14.202   0.619  1.00 96.98           O  
ATOM    327  OE2 GLU A  41     -16.642 -12.741   0.403  1.00 96.98           O  
ATOM    328  N   LYS A  42     -12.396 -12.540   2.675  1.00 97.12           N  
ATOM    329  CA  LYS A  42     -11.016 -12.038   2.773  1.00 97.12           C  
ATOM    330  C   LYS A  42     -10.201 -12.193   1.484  1.00 97.12           C  
ATOM    331  CB  LYS A  42     -10.307 -12.664   3.985  1.00 97.12           C  
ATOM    332  O   LYS A  42      -9.003 -12.446   1.518  1.00 97.12           O  
ATOM    333  CG  LYS A  42     -10.961 -12.301   5.320  1.00 97.12           C  
ATOM    334  CD  LYS A  42     -10.062 -12.806   6.449  1.00 97.12           C  
ATOM    335  CE  LYS A  42     -10.624 -12.379   7.803  1.00 97.12           C  
ATOM    336  NZ  LYS A  42      -9.678 -12.734   8.890  1.00 97.12           N  
ATOM    337  N   THR A  43     -10.852 -12.036   0.336  1.00 96.81           N  
ATOM    338  CA  THR A  43     -10.211 -12.153  -0.988  1.00 96.81           C  
ATOM    339  C   THR A  43     -10.010 -10.811  -1.684  1.00 96.81           C  
ATOM    340  CB  THR A  43     -11.001 -13.094  -1.903  1.00 96.81           C  
ATOM    341  O   THR A  43      -9.201 -10.720  -2.608  1.00 96.81           O  
ATOM    342  CG2 THR A  43     -10.922 -14.549  -1.449  1.00 96.81           C  
ATOM    343  OG1 THR A  43     -12.373 -12.778  -1.913  1.00 96.81           O  
ATOM    344  N   ILE A  44     -10.731  -9.776  -1.248  1.00 98.53           N  
ATOM    345  CA  ILE A  44     -10.642  -8.402  -1.734  1.00 98.53           C  
ATOM    346  C   ILE A  44     -10.224  -7.509  -0.570  1.00 98.53           C  
ATOM    347  CB  ILE A  44     -11.992  -7.945  -2.321  1.00 98.53           C  
ATOM    348  O   ILE A  44     -10.801  -7.582   0.518  1.00 98.53           O  
ATOM    349  CG1 ILE A  44     -12.568  -8.892  -3.399  1.00 98.53           C  
ATOM    350  CG2 ILE A  44     -11.872  -6.525  -2.898  1.00 98.53           C  
ATOM    351  CD1 ILE A  44     -11.611  -9.268  -4.541  1.00 98.53           C  
ATOM    352  N   LEU A  45      -9.229  -6.658  -0.797  1.00 98.78           N  
ATOM    353  CA  LEU A  45      -8.672  -5.767   0.217  1.00 98.78           C  
ATOM    354  C   LEU A  45      -9.001  -4.309  -0.114  1.00 98.78           C  
ATOM    355  CB  LEU A  45      -7.160  -6.005   0.368  1.00 98.78           C  
ATOM    356  O   LEU A  45      -9.163  -3.956  -1.284  1.00 98.78           O  
ATOM    357  CG  LEU A  45      -6.777  -7.321   1.075  1.00 98.78           C  
ATOM    358  CD1 LEU A  45      -6.997  -8.579   0.226  1.00 98.78           C  
ATOM    359  CD2 LEU A  45      -5.295  -7.298   1.427  1.00 98.78           C  
ATOM    360  N   ASN A  46      -9.100  -3.461   0.909  1.00 98.84           N  
ATOM    361  CA  ASN A  46      -9.153  -2.013   0.725  1.00 98.84           C  
ATOM    362  C   ASN A  46      -7.729  -1.468   0.647  1.00 98.84           C  
ATOM    363  CB  ASN A  46      -9.919  -1.347   1.876  1.00 98.84           C  
ATOM    364  O   ASN A  46      -6.967  -1.636   1.586  1.00 98.84           O  
ATOM    365  CG  ASN A  46     -11.402  -1.642   1.841  1.00 98.84           C  
ATOM    366  ND2 ASN A  46     -11.951  -2.126   2.928  1.00 98.84           N  
ATOM    367  OD1 ASN A  46     -12.089  -1.434   0.849  1.00 98.84           O  
ATOM    368  N   MET A  47      -7.387  -0.784  -0.436  1.00 98.85           N  
ATOM    369  CA  MET A  47      -6.153  -0.013  -0.576  1.00 98.85           C  
ATOM    370  C   MET A  47      -6.453   1.468  -0.354  1.00 98.85           C  
ATOM    371  CB  MET A  47      -5.584  -0.249  -1.979  1.00 98.85           C  
ATOM    372  O   MET A  47      -7.419   1.984  -0.921  1.00 98.85           O  
ATOM    373  CG  MET A  47      -4.353   0.608  -2.286  1.00 98.85           C  
ATOM    374  SD  MET A  47      -3.952   0.626  -4.044  1.00 98.85           S  
ATOM    375  CE  MET A  47      -2.494   1.701  -3.990  1.00 98.85           C  
ATOM    376  N   ILE A  48      -5.597   2.156   0.399  1.00 98.88           N  
ATOM    377  CA  ILE A  48      -5.588   3.617   0.497  1.00 98.88           C  
ATOM    378  C   ILE A  48      -4.582   4.159  -0.505  1.00 98.88           C  
ATOM    379  CB  ILE A  48      -5.225   4.083   1.923  1.00 98.88           C  
ATOM    380  O   ILE A  48      -3.398   3.864  -0.400  1.00 98.88           O  
ATOM    381  CG1 ILE A  48      -6.032   3.366   3.021  1.00 98.88           C  
ATOM    382  CG2 ILE A  48      -5.406   5.609   2.003  1.00 98.88           C  
ATOM    383  CD1 ILE A  48      -7.544   3.377   2.810  1.00 98.88           C  
ATOM    384  N   VAL A  49      -5.033   4.947  -1.477  1.00 98.91           N  
ATOM    385  CA  VAL A  49      -4.144   5.561  -2.469  1.00 98.91           C  
ATOM    386  C   VAL A  49      -3.521   6.830  -1.895  1.00 98.91           C  
ATOM    387  CB  VAL A  49      -4.900   5.855  -3.771  1.00 98.91           C  
ATOM    388  O   VAL A  49      -4.229   7.759  -1.511  1.00 98.91           O  
ATOM    389  CG1 VAL A  49      -3.992   6.533  -4.809  1.00 98.91           C  
ATOM    390  CG2 VAL A  49      -5.456   4.563  -4.388  1.00 98.91           C  
ATOM    391  N   GLU A  50      -2.196   6.913  -1.910  1.00 98.92           N  
ATOM    392  CA  GLU A  50      -1.442   8.079  -1.439  1.00 98.92           C  
ATOM    393  C   GLU A  50      -0.886   8.890  -2.608  1.00 98.92           C  
ATOM    394  CB  GLU A  50      -0.292   7.622  -0.544  1.00 98.92           C  
ATOM    395  O   GLU A  50      -1.068  10.107  -2.662  1.00 98.92           O  
ATOM    396  CG  GLU A  50      -0.770   6.877   0.708  1.00 98.92           C  
ATOM    397  CD  GLU A  50       0.425   6.328   1.487  1.00 98.92           C  
ATOM    398  OE1 GLU A  50       0.404   6.479   2.724  1.00 98.92           O  
ATOM    399  OE2 GLU A  50       1.351   5.823   0.823  1.00 98.92           O  
ATOM    400  N   VAL A  51      -0.257   8.217  -3.579  1.00 98.88           N  
ATOM    401  CA  VAL A  51       0.422   8.857  -4.710  1.00 98.88           C  
ATOM    402  C   VAL A  51      -0.138   8.326  -6.033  1.00 98.88           C  
ATOM    403  CB  VAL A  51       1.954   8.703  -4.639  1.00 98.88           C  
ATOM    404  O   VAL A  51       0.100   7.171  -6.400  1.00 98.88           O  
ATOM    405  CG1 VAL A  51       2.613   9.579  -5.706  1.00 98.88           C  
ATOM    406  CG2 VAL A  51       2.536   9.118  -3.284  1.00 98.88           C  
ATOM    407  N   PRO A  52      -0.869   9.156  -6.798  1.00 98.87           N  
ATOM    408  CA  PRO A  52      -1.310   8.802  -8.139  1.00 98.87           C  
ATOM    409  C   PRO A  52      -0.137   8.486  -9.067  1.00 98.87           C  
ATOM    410  CB  PRO A  52      -2.092  10.016  -8.641  1.00 98.87           C  
ATOM    411  O   PRO A  52       0.901   9.163  -9.028  1.00 98.87           O  
ATOM    412  CG  PRO A  52      -2.617  10.649  -7.355  1.00 98.87           C  
ATOM    413  CD  PRO A  52      -1.455  10.423  -6.392  1.00 98.87           C  
ATOM    414  N   ARG A  53      -0.328   7.514  -9.965  1.00 98.86           N  
ATOM    415  CA  ARG A  53       0.667   7.191 -10.991  1.00 98.86           C  
ATOM    416  C   ARG A  53       1.063   8.438 -11.795  1.00 98.86           C  
ATOM    417  CB  ARG A  53       0.141   6.057 -11.881  1.00 98.86           C  
ATOM    418  O   ARG A  53       0.223   9.265 -12.144  1.00 98.86           O  
ATOM    419  CG  ARG A  53       1.224   5.591 -12.860  1.00 98.86           C  
ATOM    420  CD  ARG A  53       0.887   4.285 -13.576  1.00 98.86           C  
ATOM    421  NE  ARG A  53      -0.378   4.365 -14.327  1.00 98.86           N  
ATOM    422  NH1 ARG A  53      -1.396   2.558 -13.330  1.00 98.86           N  
ATOM    423  NH2 ARG A  53      -2.465   3.650 -14.902  1.00 98.86           N  
ATOM    424  CZ  ARG A  53      -1.396   3.537 -14.184  1.00 98.86           C  
ATOM    425  N   TRP A  54       2.352   8.537 -12.108  1.00 98.83           N  
ATOM    426  CA  TRP A  54       3.016   9.628 -12.829  1.00 98.83           C  
ATOM    427  C   TRP A  54       3.039  10.978 -12.112  1.00 98.83           C  
ATOM    428  CB  TRP A  54       2.513   9.725 -14.270  1.00 98.83           C  
ATOM    429  O   TRP A  54       3.197  12.019 -12.750  1.00 98.83           O  
ATOM    430  CG  TRP A  54       2.495   8.448 -15.041  1.00 98.83           C  
ATOM    431  CD1 TRP A  54       3.472   7.511 -15.054  1.00 98.83           C  
ATOM    432  CD2 TRP A  54       1.431   7.936 -15.894  1.00 98.83           C  
ATOM    433  CE2 TRP A  54       1.848   6.678 -16.420  1.00 98.83           C  
ATOM    434  CE3 TRP A  54       0.150   8.402 -16.259  1.00 98.83           C  
ATOM    435  NE1 TRP A  54       3.096   6.465 -15.873  1.00 98.83           N  
ATOM    436  CH2 TRP A  54      -0.223   6.426 -17.646  1.00 98.83           C  
ATOM    437  CZ2 TRP A  54       1.039   5.926 -17.283  1.00 98.83           C  
ATOM    438  CZ3 TRP A  54      -0.667   7.657 -17.131  1.00 98.83           C  
ATOM    439  N   THR A  55       2.913  10.969 -10.786  1.00 98.79           N  
ATOM    440  CA  THR A  55       3.131  12.153  -9.950  1.00 98.79           C  
ATOM    441  C   THR A  55       4.406  12.009  -9.116  1.00 98.79           C  
ATOM    442  CB  THR A  55       1.903  12.479  -9.092  1.00 98.79           C  
ATOM    443  O   THR A  55       4.991  10.928  -9.026  1.00 98.79           O  
ATOM    444  CG2 THR A  55       0.610  12.572  -9.901  1.00 98.79           C  
ATOM    445  OG1 THR A  55       1.723  11.545  -8.066  1.00 98.79           O  
ATOM    446  N   ASN A  56       4.886  13.122  -8.557  1.00 98.73           N  
ATOM    447  CA  ASN A  56       6.177  13.194  -7.865  1.00 98.73           C  
ATOM    448  C   ASN A  56       6.061  13.508  -6.370  1.00 98.73           C  
ATOM    449  CB  ASN A  56       7.032  14.271  -8.554  1.00 98.73           C  
ATOM    450  O   ASN A  56       7.013  13.258  -5.636  1.00 98.73           O  
ATOM    451  CG  ASN A  56       7.345  13.935  -9.995  1.00 98.73           C  
ATOM    452  ND2 ASN A  56       8.410  13.216 -10.246  1.00 98.73           N  
ATOM    453  OD1 ASN A  56       6.631  14.331 -10.894  1.00 98.73           O  
ATOM    454  N   ALA A  57       4.959  14.114  -5.919  1.00 98.69           N  
ATOM    455  CA  ALA A  57       4.790  14.488  -4.518  1.00 98.69           C  
ATOM    456  C   ALA A  57       4.786  13.220  -3.656  1.00 98.69           C  
ATOM    457  CB  ALA A  57       3.495  15.297  -4.363  1.00 98.69           C  
ATOM    458  O   ALA A  57       3.959  12.340  -3.875  1.00 98.69           O  
ATOM    459  N   LYS A  58       5.719  13.118  -2.700  1.00 98.46           N  
ATOM    460  CA  LYS A  58       5.774  11.975  -1.781  1.00 98.46           C  
ATOM    461  C   LYS A  58       4.736  12.204  -0.687  1.00 98.46           C  
ATOM    462  CB  LYS A  58       7.213  11.756  -1.282  1.00 98.46           C  
ATOM    463  O   LYS A  58       5.025  12.855   0.313  1.00 98.46           O  
ATOM    464  CG  LYS A  58       7.432  10.367  -0.639  1.00 98.46           C  
ATOM    465  CD  LYS A  58       7.395  10.400   0.891  1.00 98.46           C  
ATOM    466  CE  LYS A  58       7.780   9.072   1.558  1.00 98.46           C  
ATOM    467  NZ  LYS A  58       7.988   9.237   3.020  1.00 98.46           N  
ATOM    468  N   LEU A  59       3.510  11.791  -0.981  1.00 98.77           N  
ATOM    469  CA  LEU A  59       2.376  11.820  -0.068  1.00 98.77           C  
ATOM    470  C   LEU A  59       2.348  10.516   0.729  1.00 98.77           C  
ATOM    471  CB  LEU A  59       1.076  12.023  -0.862  1.00 98.77           C  
ATOM    472  O   LEU A  59       2.685   9.476   0.173  1.00 98.77           O  
ATOM    473  CG  LEU A  59       0.978  13.358  -1.620  1.00 98.77           C  
ATOM    474  CD1 LEU A  59      -0.193  13.336  -2.595  1.00 98.77           C  
ATOM    475  CD2 LEU A  59       0.755  14.536  -0.675  1.00 98.77           C  
ATOM    476  N   GLU A  60       1.970  10.591   1.999  1.00 98.54           N  
ATOM    477  CA  GLU A  60       1.935   9.450   2.918  1.00 98.54           C  
ATOM    478  C   GLU A  60       0.868   9.645   3.998  1.00 98.54           C  
ATOM    479  CB  GLU A  60       3.318   9.255   3.562  1.00 98.54           C  
ATOM    480  O   GLU A  60       0.601  10.779   4.414  1.00 98.54           O  
ATOM    481  CG  GLU A  60       3.731  10.396   4.515  1.00 98.54           C  
ATOM    482  CD  GLU A  60       5.209  10.342   4.909  1.00 98.54           C  
ATOM    483  OE1 GLU A  60       5.724  11.359   5.423  1.00 98.54           O  
ATOM    484  OE2 GLU A  60       5.904   9.364   4.562  1.00 98.54           O  
ATOM    485  N   ILE A  61       0.279   8.552   4.474  1.00 98.85           N  
ATOM    486  CA  ILE A  61      -0.501   8.494   5.708  1.00 98.85           C  
ATOM    487  C   ILE A  61       0.401   8.957   6.856  1.00 98.85           C  
ATOM    488  CB  ILE A  61      -1.027   7.053   5.923  1.00 98.85           C  
ATOM    489  O   ILE A  61       1.407   8.333   7.183  1.00 98.85           O  
ATOM    490  CG1 ILE A  61      -2.122   6.714   4.883  1.00 98.85           C  
ATOM    491  CG2 ILE A  61      -1.597   6.865   7.341  1.00 98.85           C  
ATOM    492  CD1 ILE A  61      -2.489   5.224   4.841  1.00 98.85           C  
ATOM    493  N   SER A  62       0.042  10.067   7.502  1.00 98.39           N  
ATOM    494  CA  SER A  62       0.817  10.569   8.636  1.00 98.39           C  
ATOM    495  C   SER A  62       0.629   9.668   9.852  1.00 98.39           C  
ATOM    496  CB  SER A  62       0.420  12.003   8.969  1.00 98.39           C  
ATOM    497  O   SER A  62      -0.470   9.551  10.394  1.00 98.39           O  
ATOM    498  OG  SER A  62       1.216  12.535  10.022  1.00 98.39           O  
ATOM    499  N   LYS A  63       1.717   9.082  10.342  1.00 98.30           N  
ATOM    500  CA  LYS A  63       1.696   8.252  11.548  1.00 98.30           C  
ATOM    501  C   LYS A  63       1.479   9.062  12.825  1.00 98.30           C  
ATOM    502  CB  LYS A  63       3.015   7.484  11.621  1.00 98.30           C  
ATOM    503  O   LYS A  63       0.894   8.560  13.772  1.00 98.30           O  
ATOM    504  CG  LYS A  63       3.135   6.418  10.521  1.00 98.30           C  
ATOM    505  CD  LYS A  63       4.328   5.488  10.779  1.00 98.30           C  
ATOM    506  CE  LYS A  63       5.698   6.179  10.677  1.00 98.30           C  
ATOM    507  NZ  LYS A  63       6.132   6.325   9.267  1.00 98.30           N  
ATOM    508  N   GLU A  64       1.939  10.307  12.861  1.00 97.30           N  
ATOM    509  CA  GLU A  64       2.035  11.121  14.079  1.00 97.30           C  
ATOM    510  C   GLU A  64       0.860  12.088  14.262  1.00 97.30           C  
ATOM    511  CB  GLU A  64       3.343  11.934  14.068  1.00 97.30           C  
ATOM    512  O   GLU A  64       0.707  12.686  15.328  1.00 97.30           O  
ATOM    513  CG  GLU A  64       4.627  11.129  13.792  1.00 97.30           C  
ATOM    514  CD  GLU A  64       4.835  10.736  12.317  1.00 97.30           C  
ATOM    515  OE1 GLU A  64       5.720   9.888  12.079  1.00 97.30           O  
ATOM    516  OE2 GLU A  64       4.098  11.259  11.440  1.00 97.30           O  
ATOM    517  N   GLN A  65       0.054  12.306  13.220  1.00 97.18           N  
ATOM    518  CA  GLN A  65      -1.093  13.207  13.287  1.00 97.18           C  
ATOM    519  C   GLN A  65      -2.379  12.449  13.590  1.00 97.18           C  
ATOM    520  CB  GLN A  65      -1.224  14.045  12.009  1.00 97.18           C  
ATOM    521  O   GLN A  65      -2.673  11.420  12.988  1.00 97.18           O  
ATOM    522  CG  GLN A  65      -0.109  15.093  11.927  1.00 97.18           C  
ATOM    523  CD  GLN A  65      -0.280  16.029  10.738  1.00 97.18           C  
ATOM    524  NE2 GLN A  65       0.716  16.131   9.891  1.00 97.18           N  
ATOM    525  OE1 GLN A  65      -1.279  16.716  10.569  1.00 97.18           O  
ATOM    526  N   LYS A  66      -3.198  13.031  14.469  1.00 97.16           N  
ATOM    527  CA  LYS A  66      -4.525  12.526  14.825  1.00 97.16           C  
ATOM    528  C   LYS A  66      -5.384  12.261  13.584  1.00 97.16           C  
ATOM    529  CB  LYS A  66      -5.167  13.517  15.804  1.00 97.16           C  
ATOM    530  O   LYS A  66      -5.541  13.135  12.727  1.00 97.16           O  
ATOM    531  CG  LYS A  66      -6.534  13.038  16.310  1.00 97.16           C  
ATOM    532  CD  LYS A  66      -7.100  13.931  17.421  1.00 97.16           C  
ATOM    533  CE  LYS A  66      -6.355  13.719  18.742  1.00 97.16           C  
ATOM    534  NZ  LYS A  66      -6.896  14.607  19.800  1.00 97.16           N  
ATOM    535  N   LEU A  67      -5.967  11.060  13.534  1.00 98.07           N  
ATOM    536  CA  LEU A  67      -6.716  10.506  12.394  1.00 98.07           C  
ATOM    537  C   LEU A  67      -5.905  10.373  11.094  1.00 98.07           C  
ATOM    538  CB  LEU A  67      -8.067  11.224  12.181  1.00 98.07           C  
ATOM    539  O   LEU A  67      -6.486  10.302  10.016  1.00 98.07           O  
ATOM    540  CG  LEU A  67      -8.987  11.305  13.408  1.00 98.07           C  
ATOM    541  CD1 LEU A  67     -10.342  11.882  13.002  1.00 98.07           C  
ATOM    542  CD2 LEU A  67      -9.242   9.943  14.052  1.00 98.07           C  
ATOM    543  N   ASN A  68      -4.579  10.341  11.207  1.00 98.64           N  
ATOM    544  CA  ASN A  68      -3.606   9.933  10.198  1.00 98.64           C  
ATOM    545  C   ASN A  68      -3.868  10.467   8.776  1.00 98.64           C  
ATOM    546  CB  ASN A  68      -3.413   8.403  10.271  1.00 98.64           C  
ATOM    547  O   ASN A  68      -3.884   9.685   7.830  1.00 98.64           O  
ATOM    548  CG  ASN A  68      -3.326   7.883  11.691  1.00 98.64           C  
ATOM    549  ND2 ASN A  68      -2.175   7.918  12.312  1.00 98.64           N  
ATOM    550  OD1 ASN A  68      -4.336   7.493  12.257  1.00 98.64           O  
ATOM    551  N   PRO A  69      -4.105  11.779   8.576  1.00 98.57           N  
ATOM    552  CA  PRO A  69      -4.340  12.315   7.240  1.00 98.57           C  
ATOM    553  C   PRO A  69      -3.162  12.021   6.313  1.00 98.57           C  
ATOM    554  CB  PRO A  69      -4.495  13.824   7.415  1.00 98.57           C  
ATOM    555  O   PRO A  69      -2.012  11.979   6.751  1.00 98.57           O  
ATOM    556  CG  PRO A  69      -3.693  14.108   8.687  1.00 98.57           C  
ATOM    557  CD  PRO A  69      -3.935  12.860   9.532  1.00 98.57           C  
ATOM    558  N   ILE A  70      -3.442  11.926   5.017  1.00 98.89           N  
ATOM    559  CA  ILE A  70      -2.395  11.898   4.003  1.00 98.89           C  
ATOM    560  C   ILE A  70      -1.803  13.305   3.893  1.00 98.89           C  
ATOM    561  CB  ILE A  70      -2.906  11.354   2.658  1.00 98.89           C  
ATOM    562  O   ILE A  70      -2.533  14.279   3.664  1.00 98.89           O  
ATOM    563  CG1 ILE A  70      -3.488   9.932   2.816  1.00 98.89           C  
ATOM    564  CG2 ILE A  70      -1.778  11.365   1.611  1.00 98.89           C  
ATOM    565  CD1 ILE A  70      -4.307   9.490   1.602  1.00 98.89           C  
ATOM    566  N   ILE A  71      -0.490  13.416   4.062  1.00 98.52           N  
ATOM    567  CA  ILE A  71       0.275  14.666   3.988  1.00 98.52           C  
ATOM    568  C   ILE A  71       1.468  14.494   3.055  1.00 98.52           C  
ATOM    569  CB  ILE A  71       0.730  15.138   5.386  1.00 98.52           C  
ATOM    570  O   ILE A  71       1.856  13.376   2.738  1.00 98.52           O  
ATOM    571  CG1 ILE A  71       1.813  14.210   5.985  1.00 98.52           C  
ATOM    572  CG2 ILE A  71      -0.488  15.300   6.312  1.00 98.52           C  
ATOM    573  CD1 ILE A  71       2.373  14.697   7.321  1.00 98.52           C  
ATOM    574  N   GLN A  72       2.080  15.595   2.624  1.00 98.65           N  
ATOM    575  CA  GLN A  72       3.338  15.516   1.886  1.00 98.65           C  
ATOM    576  C   GLN A  72       4.525  15.461   2.849  1.00 98.65           C  
ATOM    577  CB  GLN A  72       3.426  16.666   0.873  1.00 98.65           C  
ATOM    578  O   GLN A  72       4.699  16.366   3.669  1.00 98.65           O  
ATOM    579  CG  GLN A  72       4.556  16.413  -0.137  1.00 98.65           C  
ATOM    580  CD  GLN A  72       4.579  17.384  -1.312  1.00 98.65           C  
ATOM    581  NE2 GLN A  72       5.552  17.247  -2.185  1.00 98.65           N  
ATOM    582  OE1 GLN A  72       3.761  18.274  -1.487  1.00 98.65           O  
ATOM    583  N   ASP A  73       5.367  14.441   2.693  1.00 97.45           N  
ATOM    584  CA  ASP A  73       6.628  14.297   3.421  1.00 97.45           C  
ATOM    585  C   ASP A  73       7.513  15.536   3.201  1.00 97.45           C  
ATOM    586  CB  ASP A  73       7.330  13.010   2.958  1.00 97.45           C  
ATOM    587  O   ASP A  73       7.480  16.205   2.154  1.00 97.45           O  
ATOM    588  CG  ASP A  73       8.624  12.621   3.701  1.00 97.45           C  
ATOM    589  OD1 ASP A  73       8.973  13.274   4.704  1.00 97.45           O  
ATOM    590  OD2 ASP A  73       9.372  11.761   3.150  1.00 97.45           O  
ATOM    591  N   THR A  74       8.355  15.840   4.184  1.00 95.48           N  
ATOM    592  CA  THR A  74       9.285  16.962   4.127  1.00 95.48           C  
ATOM    593  C   THR A  74      10.720  16.528   4.395  1.00 95.48           C  
ATOM    594  CB  THR A  74       8.877  18.127   5.040  1.00 95.48           C  
ATOM    595  O   THR A  74      11.036  15.796   5.325  1.00 95.48           O  
ATOM    596  CG2 THR A  74       7.436  18.590   4.842  1.00 95.48           C  
ATOM    597  OG1 THR A  74       9.055  17.818   6.397  1.00 95.48           O  
ATOM    598  N   LYS A  75      11.653  17.075   3.615  1.00 88.78           N  
ATOM    599  CA  LYS A  75      13.094  16.910   3.823  1.00 88.78           C  
ATOM    600  C   LYS A  75      13.702  18.270   4.125  1.00 88.78           C  
ATOM    601  CB  LYS A  75      13.691  16.203   2.600  1.00 88.78           C  
ATOM    602  O   LYS A  75      13.706  19.161   3.277  1.00 88.78           O  
ATOM    603  CG  LYS A  75      15.159  15.782   2.789  1.00 88.78           C  
ATOM    604  CD  LYS A  75      15.611  14.972   1.561  1.00 88.78           C  
ATOM    605  CE  LYS A  75      17.065  14.478   1.636  1.00 88.78           C  
ATOM    606  NZ  LYS A  75      17.414  13.687   0.420  1.00 88.78           N  
ATOM    607  N   LYS A  76      14.239  18.438   5.340  1.00 89.77           N  
ATOM    608  CA  LYS A  76      14.823  19.710   5.820  1.00 89.77           C  
ATOM    609  C   LYS A  76      13.837  20.891   5.699  1.00 89.77           C  
ATOM    610  CB  LYS A  76      16.173  19.991   5.122  1.00 89.77           C  
ATOM    611  O   LYS A  76      14.210  21.967   5.233  1.00 89.77           O  
ATOM    612  CG  LYS A  76      17.209  18.871   5.295  1.00 89.77           C  
ATOM    613  CD  LYS A  76      18.510  19.215   4.555  1.00 89.77           C  
ATOM    614  CE  LYS A  76      19.547  18.112   4.800  1.00 89.77           C  
ATOM    615  NZ  LYS A  76      20.835  18.393   4.114  1.00 89.77           N  
ATOM    616  N   GLY A  77      12.574  20.661   6.072  1.00 90.54           N  
ATOM    617  CA  GLY A  77      11.503  21.667   6.059  1.00 90.54           C  
ATOM    618  C   GLY A  77      10.969  22.040   4.671  1.00 90.54           C  
ATOM    619  O   GLY A  77      10.184  22.977   4.557  1.00 90.54           O  
ATOM    620  N   LYS A  78      11.391  21.342   3.609  1.00 94.19           N  
ATOM    621  CA  LYS A  78      10.870  21.513   2.247  1.00 94.19           C  
ATOM    622  C   LYS A  78      10.087  20.281   1.830  1.00 94.19           C  
ATOM    623  CB  LYS A  78      12.010  21.767   1.255  1.00 94.19           C  
ATOM    624  O   LYS A  78      10.492  19.170   2.158  1.00 94.19           O  
ATOM    625  CG  LYS A  78      12.746  23.079   1.550  1.00 94.19           C  
ATOM    626  CD  LYS A  78      13.785  23.348   0.459  1.00 94.19           C  
ATOM    627  CE  LYS A  78      14.503  24.665   0.756  1.00 94.19           C  
ATOM    628  NZ  LYS A  78      15.425  25.030  -0.347  1.00 94.19           N  
ATOM    629  N   LEU A  79       9.023  20.492   1.065  1.00 97.77           N  
ATOM    630  CA  LEU A  79       8.228  19.423   0.466  1.00 97.77           C  
ATOM    631  C   LEU A  79       9.112  18.461  -0.330  1.00 97.77           C  
ATOM    632  CB  LEU A  79       7.183  20.054  -0.460  1.00 97.77           C  
ATOM    633  O   LEU A  79       9.955  18.889  -1.129  1.00 97.77           O  
ATOM    634  CG  LEU A  79       6.146  20.923   0.258  1.00 97.77           C  
ATOM    635  CD1 LEU A  79       5.307  21.626  -0.794  1.00 97.77           C  
ATOM    636  CD2 LEU A  79       5.225  20.119   1.166  1.00 97.77           C  
ATOM    637  N   ARG A  80       8.927  17.163  -0.099  1.00 98.16           N  
ATOM    638  CA  ARG A  80       9.664  16.108  -0.785  1.00 98.16           C  
ATOM    639  C   ARG A  80       8.947  15.717  -2.073  1.00 98.16           C  
ATOM    640  CB  ARG A  80       9.849  14.923   0.169  1.00 98.16           C  
ATOM    641  O   ARG A  80       7.748  15.441  -2.087  1.00 98.16           O  
ATOM    642  CG  ARG A  80      10.738  13.831  -0.440  1.00 98.16           C  
ATOM    643  CD  ARG A  80      10.846  12.667   0.539  1.00 98.16           C  
ATOM    644  NE  ARG A  80      11.551  11.513  -0.047  1.00 98.16           N  
ATOM    645  NH1 ARG A  80      10.871  10.002   1.550  1.00 98.16           N  
ATOM    646  NH2 ARG A  80      12.048   9.299  -0.210  1.00 98.16           N  
ATOM    647  CZ  ARG A  80      11.485  10.283   0.433  1.00 98.16           C  
ATOM    648  N   PHE A  81       9.720  15.654  -3.150  1.00 98.27           N  
ATOM    649  CA  PHE A  81       9.279  15.149  -4.442  1.00 98.27           C  
ATOM    650  C   PHE A  81      10.258  14.074  -4.911  1.00 98.27           C  
ATOM    651  CB  PHE A  81       9.192  16.296  -5.457  1.00 98.27           C  
ATOM    652  O   PHE A  81      11.459  14.341  -5.006  1.00 98.27           O  
ATOM    653  CG  PHE A  81       8.138  17.345  -5.154  1.00 98.27           C  
ATOM    654  CD1 PHE A  81       6.847  17.233  -5.703  1.00 98.27           C  
ATOM    655  CD2 PHE A  81       8.450  18.445  -4.332  1.00 98.27           C  
ATOM    656  CE1 PHE A  81       5.871  18.207  -5.424  1.00 98.27           C  
ATOM    657  CE2 PHE A  81       7.478  19.424  -4.065  1.00 98.27           C  
ATOM    658  CZ  PHE A  81       6.187  19.304  -4.606  1.00 98.27           C  
ATOM    659  N   VAL A  82       9.753  12.881  -5.222  1.00 98.24           N  
ATOM    660  CA  VAL A  82      10.530  11.836  -5.899  1.00 98.24           C  
ATOM    661  C   VAL A  82      10.892  12.322  -7.300  1.00 98.24           C  
ATOM    662  CB  VAL A  82       9.772  10.496  -5.933  1.00 98.24           C  
ATOM    663  O   VAL A  82      10.093  12.971  -7.979  1.00 98.24           O  
ATOM    664  CG1 VAL A  82      10.546   9.431  -6.718  1.00 98.24           C  
ATOM    665  CG2 VAL A  82       9.574   9.978  -4.503  1.00 98.24           C  
ATOM    666  N   ARG A  83      12.126  12.061  -7.733  1.00 98.22           N  
ATOM    667  CA  ARG A  83      12.664  12.590  -8.993  1.00 98.22           C  
ATOM    668  C   ARG A  83      12.402  11.636 -10.151  1.00 98.22           C  
ATOM    669  CB  ARG A  83      14.161  12.901  -8.840  1.00 98.22           C  
ATOM    670  O   ARG A  83      12.402  10.424  -9.978  1.00 98.22           O  
ATOM    671  CG  ARG A  83      14.493  13.777  -7.619  1.00 98.22           C  
ATOM    672  CD  ARG A  83      13.706  15.097  -7.573  1.00 98.22           C  
ATOM    673  NE  ARG A  83      14.098  16.023  -8.658  1.00 98.22           N  
ATOM    674  NH1 ARG A  83      16.019  16.761  -7.659  1.00 98.22           N  
ATOM    675  NH2 ARG A  83      15.365  17.688  -9.573  1.00 98.22           N  
ATOM    676  CZ  ARG A  83      15.152  16.814  -8.632  1.00 98.22           C  
ATOM    677  N   ASN A  84      12.245  12.198 -11.347  1.00 98.71           N  
ATOM    678  CA  ASN A  84      12.109  11.415 -12.572  1.00 98.71           C  
ATOM    679  C   ASN A  84      13.441  10.728 -12.890  1.00 98.71           C  
ATOM    680  CB  ASN A  84      11.647  12.337 -13.713  1.00 98.71           C  
ATOM    681  O   ASN A  84      14.446  11.404 -13.130  1.00 98.71           O  
ATOM    682  CG  ASN A  84      10.332  13.013 -13.389  1.00 98.71           C  
ATOM    683  ND2 ASN A  84      10.174  14.277 -13.693  1.00 98.71           N  
ATOM    684  OD1 ASN A  84       9.437  12.417 -12.817  1.00 98.71           O  
ATOM    685  N   CYS A  85      13.448   9.400 -12.891  1.00 98.46           N  
ATOM    686  CA  CYS A  85      14.615   8.580 -13.201  1.00 98.46           C  
ATOM    687  C   CYS A  85      14.353   7.887 -14.533  1.00 98.46           C  
ATOM    688  CB  CYS A  85      14.834   7.567 -12.068  1.00 98.46           C  
ATOM    689  O   CYS A  85      13.489   7.022 -14.579  1.00 98.46           O  
ATOM    690  SG  CYS A  85      15.175   8.431 -10.509  1.00 98.46           S  
ATOM    691  N   PHE A  86      15.055   8.277 -15.604  1.00 97.80           N  
ATOM    692  CA  PHE A  86      14.845   7.729 -16.950  1.00 97.80           C  
ATOM    693  C   PHE A  86      14.830   6.186 -16.902  1.00 97.80           C  
ATOM    694  CB  PHE A  86      15.955   8.221 -17.907  1.00 97.80           C  
ATOM    695  O   PHE A  86      15.762   5.625 -16.325  1.00 97.80           O  
ATOM    696  CG  PHE A  86      15.844   7.680 -19.330  1.00 97.80           C  
ATOM    697  CD1 PHE A  86      16.312   6.386 -19.625  1.00 97.80           C  
ATOM    698  CD2 PHE A  86      15.265   8.434 -20.370  1.00 97.80           C  
ATOM    699  CE1 PHE A  86      16.128   5.836 -20.906  1.00 97.80           C  
ATOM    700  CE2 PHE A  86      15.032   7.873 -21.635  1.00 97.80           C  
ATOM    701  CZ  PHE A  86      15.460   6.566 -21.903  1.00 97.80           C  
ATOM    702  N   PRO A  87      13.840   5.509 -17.523  1.00 97.39           N  
ATOM    703  CA  PRO A  87      12.782   6.047 -18.395  1.00 97.39           C  
ATOM    704  C   PRO A  87      11.477   6.454 -17.675  1.00 97.39           C  
ATOM    705  CB  PRO A  87      12.546   4.927 -19.412  1.00 97.39           C  
ATOM    706  O   PRO A  87      10.474   6.742 -18.330  1.00 97.39           O  
ATOM    707  CG  PRO A  87      12.713   3.672 -18.558  1.00 97.39           C  
ATOM    708  CD  PRO A  87      13.841   4.052 -17.600  1.00 97.39           C  
ATOM    709  N   HIS A  88      11.469   6.470 -16.344  1.00 98.35           N  
ATOM    710  CA  HIS A  88      10.281   6.600 -15.503  1.00 98.35           C  
ATOM    711  C   HIS A  88       9.904   8.057 -15.207  1.00 98.35           C  
ATOM    712  CB  HIS A  88      10.500   5.815 -14.200  1.00 98.35           C  
ATOM    713  O   HIS A  88      10.749   8.897 -14.880  1.00 98.35           O  
ATOM    714  CG  HIS A  88      11.011   4.412 -14.429  1.00 98.35           C  
ATOM    715  CD2 HIS A  88      12.192   3.908 -13.968  1.00 98.35           C  
ATOM    716  ND1 HIS A  88      10.407   3.469 -15.262  1.00 98.35           N  
ATOM    717  CE1 HIS A  88      11.235   2.412 -15.270  1.00 98.35           C  
ATOM    718  NE2 HIS A  88      12.314   2.647 -14.510  1.00 98.35           N  
ATOM    719  N   HIS A  89       8.601   8.342 -15.253  1.00 98.72           N  
ATOM    720  CA  HIS A  89       8.017   9.623 -14.857  1.00 98.72           C  
ATOM    721  C   HIS A  89       7.290   9.465 -13.518  1.00 98.72           C  
ATOM    722  CB  HIS A  89       7.080  10.109 -15.972  1.00 98.72           C  
ATOM    723  O   HIS A  89       6.287   8.759 -13.451  1.00 98.72           O  
ATOM    724  CG  HIS A  89       6.415  11.433 -15.686  1.00 98.72           C  
ATOM    725  CD2 HIS A  89       6.983  12.535 -15.108  1.00 98.72           C  
ATOM    726  ND1 HIS A  89       5.116  11.767 -15.984  1.00 98.72           N  
ATOM    727  CE1 HIS A  89       4.902  13.027 -15.568  1.00 98.72           C  
ATOM    728  NE2 HIS A  89       6.025  13.548 -15.056  1.00 98.72           N  
ATOM    729  N   GLY A  90       7.799  10.110 -12.466  1.00 98.70           N  
ATOM    730  CA  GLY A  90       7.260   9.998 -11.111  1.00 98.70           C  
ATOM    731  C   GLY A  90       7.170   8.551 -10.617  1.00 98.70           C  
ATOM    732  O   GLY A  90       8.021   7.716 -10.935  1.00 98.70           O  
ATOM    733  N   TYR A  91       6.124   8.262  -9.847  1.00 98.82           N  
ATOM    734  CA  TYR A  91       5.730   6.897  -9.495  1.00 98.82           C  
ATOM    735  C   TYR A  91       5.141   6.175 -10.712  1.00 98.82           C  
ATOM    736  CB  TYR A  91       4.721   6.930  -8.340  1.00 98.82           C  
ATOM    737  O   TYR A  91       4.297   6.726 -11.414  1.00 98.82           O  
ATOM    738  CG  TYR A  91       5.349   7.203  -6.986  1.00 98.82           C  
ATOM    739  CD1 TYR A  91       5.456   6.162  -6.044  1.00 98.82           C  
ATOM    740  CD2 TYR A  91       5.808   8.493  -6.654  1.00 98.82           C  
ATOM    741  CE1 TYR A  91       5.988   6.412  -4.766  1.00 98.82           C  
ATOM    742  CE2 TYR A  91       6.354   8.746  -5.381  1.00 98.82           C  
ATOM    743  OH  TYR A  91       6.942   7.953  -3.196  1.00 98.82           O  
ATOM    744  CZ  TYR A  91       6.437   7.706  -4.433  1.00 98.82           C  
ATOM    745  N   ILE A  92       5.546   4.928 -10.962  1.00 98.77           N  
ATOM    746  CA  ILE A  92       5.050   4.142 -12.112  1.00 98.77           C  
ATOM    747  C   ILE A  92       3.820   3.277 -11.788  1.00 98.77           C  
ATOM    748  CB  ILE A  92       6.180   3.335 -12.781  1.00 98.77           C  
ATOM    749  O   ILE A  92       3.257   2.659 -12.688  1.00 98.77           O  
ATOM    750  CG1 ILE A  92       6.740   2.259 -11.835  1.00 98.77           C  
ATOM    751  CG2 ILE A  92       7.270   4.292 -13.288  1.00 98.77           C  
ATOM    752  CD1 ILE A  92       7.711   1.282 -12.505  1.00 98.77           C  
ATOM    753  N   HIS A  93       3.360   3.290 -10.537  1.00 98.91           N  
ATOM    754  CA  HIS A  93       2.137   2.636 -10.057  1.00 98.91           C  
ATOM    755  C   HIS A  93       1.227   3.681  -9.407  1.00 98.91           C  
ATOM    756  CB  HIS A  93       2.481   1.529  -9.045  1.00 98.91           C  
ATOM    757  O   HIS A  93       1.706   4.752  -9.025  1.00 98.91           O  
ATOM    758  CG  HIS A  93       3.652   0.677  -9.455  1.00 98.91           C  
ATOM    759  CD2 HIS A  93       3.692  -0.261 -10.451  1.00 98.91           C  
ATOM    760  ND1 HIS A  93       4.918   0.771  -8.931  1.00 98.91           N  
ATOM    761  CE1 HIS A  93       5.706  -0.076  -9.601  1.00 98.91           C  
ATOM    762  NE2 HIS A  93       5.007  -0.733 -10.539  1.00 98.91           N  
ATOM    763  N   ASN A  94      -0.061   3.374  -9.241  1.00 98.94           N  
ATOM    764  CA  ASN A  94      -0.806   4.040  -8.175  1.00 98.94           C  
ATOM    765  C   ASN A  94      -0.259   3.466  -6.866  1.00 98.94           C  
ATOM    766  CB  ASN A  94      -2.308   3.781  -8.327  1.00 98.94           C  
ATOM    767  O   ASN A  94      -0.267   2.249  -6.683  1.00 98.94           O  
ATOM    768  CG  ASN A  94      -2.919   4.385  -9.571  1.00 98.94           C  
ATOM    769  ND2 ASN A  94      -3.739   3.618 -10.250  1.00 98.94           N  
ATOM    770  OD1 ASN A  94      -2.700   5.542  -9.922  1.00 98.94           O  
ATOM    771  N   TYR A  95       0.283   4.323  -6.013  1.00 98.94           N  
ATOM    772  CA  TYR A  95       1.008   3.913  -4.818  1.00 98.94           C  
ATOM    773  C   TYR A  95       0.219   4.275  -3.568  1.00 98.94           C  
ATOM    774  CB  TYR A  95       2.390   4.557  -4.837  1.00 98.94           C  
ATOM    775  O   TYR A  95      -0.470   5.302  -3.533  1.00 98.94           O  
ATOM    776  CG  TYR A  95       3.313   4.065  -3.751  1.00 98.94           C  
ATOM    777  CD1 TYR A  95       3.339   4.695  -2.488  1.00 98.94           C  
ATOM    778  CD2 TYR A  95       4.116   2.938  -4.000  1.00 98.94           C  
ATOM    779  CE1 TYR A  95       4.188   4.208  -1.478  1.00 98.94           C  
ATOM    780  CE2 TYR A  95       4.990   2.480  -3.001  1.00 98.94           C  
ATOM    781  OH  TYR A  95       5.951   2.692  -0.856  1.00 98.94           O  
ATOM    782  CZ  TYR A  95       5.036   3.119  -1.751  1.00 98.94           C  
ATOM    783  N   GLY A  96       0.313   3.431  -2.555  1.00 98.87           N  
ATOM    784  CA  GLY A  96      -0.312   3.668  -1.271  1.00 98.87           C  
ATOM    785  C   GLY A  96      -0.116   2.486  -0.343  1.00 98.87           C  
ATOM    786  O   GLY A  96       0.858   1.757  -0.484  1.00 98.87           O  
ATOM    787  N   ALA A  97      -1.083   2.251   0.535  1.00 98.94           N  
ATOM    788  CA  ALA A  97      -0.939   1.298   1.624  1.00 98.94           C  
ATOM    789  C   ALA A  97      -2.192   0.453   1.857  1.00 98.94           C  
ATOM    790  CB  ALA A  97      -0.598   2.092   2.882  1.00 98.94           C  
ATOM    791  O   ALA A  97      -3.318   0.852   1.527  1.00 98.94           O  
ATOM    792  N   PHE A  98      -2.004  -0.696   2.503  1.00 98.93           N  
ATOM    793  CA  PHE A  98      -3.096  -1.403   3.154  1.00 98.93           C  
ATOM    794  C   PHE A  98      -3.354  -0.839   4.558  1.00 98.93           C  
ATOM    795  CB  PHE A  98      -2.819  -2.908   3.192  1.00 98.93           C  
ATOM    796  O   PHE A  98      -2.443  -0.804   5.387  1.00 98.93           O  
ATOM    797  CG  PHE A  98      -3.027  -3.640   1.878  1.00 98.93           C  
ATOM    798  CD1 PHE A  98      -4.145  -3.368   1.067  1.00 98.93           C  
ATOM    799  CD2 PHE A  98      -2.125  -4.642   1.485  1.00 98.93           C  
ATOM    800  CE1 PHE A  98      -4.358  -4.068  -0.128  1.00 98.93           C  
ATOM    801  CE2 PHE A  98      -2.353  -5.367   0.304  1.00 98.93           C  
ATOM    802  CZ  PHE A  98      -3.467  -5.084  -0.503  1.00 98.93           C  
ATOM    803  N   PRO A  99      -4.597  -0.435   4.878  1.00 98.89           N  
ATOM    804  CA  PRO A  99      -4.944  -0.033   6.229  1.00 98.89           C  
ATOM    805  C   PRO A  99      -4.884  -1.256   7.148  1.00 98.89           C  
ATOM    806  CB  PRO A  99      -6.356   0.532   6.103  1.00 98.89           C  
ATOM    807  O   PRO A  99      -4.984  -2.397   6.696  1.00 98.89           O  
ATOM    808  CG  PRO A  99      -6.985  -0.367   5.045  1.00 98.89           C  
ATOM    809  CD  PRO A  99      -5.812  -0.628   4.101  1.00 98.89           C  
ATOM    810  N   GLN A 100      -4.768  -1.028   8.452  1.00 98.83           N  
ATOM    811  CA  GLN A 100      -4.720  -2.105   9.444  1.00 98.83           C  
ATOM    812  C   GLN A 100      -3.580  -3.116   9.241  1.00 98.83           C  
ATOM    813  CB  GLN A 100      -6.089  -2.780   9.609  1.00 98.83           C  
ATOM    814  O   GLN A 100      -3.729  -4.302   9.524  1.00 98.83           O  
ATOM    815  CG  GLN A 100      -7.217  -1.790   9.887  1.00 98.83           C  
ATOM    816  CD  GLN A 100      -8.540  -2.486  10.184  1.00 98.83           C  
ATOM    817  NE2 GLN A 100      -9.432  -1.827  10.889  1.00 98.83           N  
ATOM    818  OE1 GLN A 100      -8.827  -3.606   9.775  1.00 98.83           O  
ATOM    819  N   THR A 101      -2.433  -2.640   8.761  1.00 98.90           N  
ATOM    820  CA  THR A 101      -1.187  -3.407   8.648  1.00 98.90           C  
ATOM    821  C   THR A 101      -0.038  -2.583   9.212  1.00 98.90           C  
ATOM    822  CB  THR A 101      -0.884  -3.788   7.197  1.00 98.90           C  
ATOM    823  O   THR A 101      -0.137  -1.361   9.244  1.00 98.90           O  
ATOM    824  CG2 THR A 101      -1.975  -4.628   6.543  1.00 98.90           C  
ATOM    825  OG1 THR A 101      -0.668  -2.643   6.415  1.00 98.90           O  
ATOM    826  N   TRP A 102       1.019  -3.217   9.711  1.00 98.77           N  
ATOM    827  CA  TRP A 102       2.191  -2.516  10.229  1.00 98.77           C  
ATOM    828  C   TRP A 102       3.452  -3.364  10.065  1.00 98.77           C  
ATOM    829  CB  TRP A 102       1.947  -2.169  11.702  1.00 98.77           C  
ATOM    830  O   TRP A 102       3.494  -4.507  10.522  1.00 98.77           O  
ATOM    831  CG  TRP A 102       3.004  -1.350  12.373  1.00 98.77           C  
ATOM    832  CD1 TRP A 102       3.556  -0.214  11.887  1.00 98.77           C  
ATOM    833  CD2 TRP A 102       3.644  -1.584  13.664  1.00 98.77           C  
ATOM    834  CE2 TRP A 102       4.510  -0.485  13.938  1.00 98.77           C  
ATOM    835  CE3 TRP A 102       3.564  -2.601  14.642  1.00 98.77           C  
ATOM    836  NE1 TRP A 102       4.443   0.301  12.810  1.00 98.77           N  
ATOM    837  CH2 TRP A 102       5.110  -1.399  16.095  1.00 98.77           C  
ATOM    838  CZ2 TRP A 102       5.206  -0.369  15.148  1.00 98.77           C  
ATOM    839  CZ3 TRP A 102       4.305  -2.523  15.836  1.00 98.77           C  
ATOM    840  N   GLU A 103       4.473  -2.796   9.437  1.00 98.44           N  
ATOM    841  CA  GLU A 103       5.822  -3.358   9.340  1.00 98.44           C  
ATOM    842  C   GLU A 103       6.558  -3.140  10.674  1.00 98.44           C  
ATOM    843  CB  GLU A 103       6.539  -2.672   8.168  1.00 98.44           C  
ATOM    844  O   GLU A 103       7.177  -2.100  10.906  1.00 98.44           O  
ATOM    845  CG  GLU A 103       6.023  -3.117   6.788  1.00 98.44           C  
ATOM    846  CD  GLU A 103       6.774  -4.341   6.252  1.00 98.44           C  
ATOM    847  OE1 GLU A 103       7.027  -4.386   5.027  1.00 98.44           O  
ATOM    848  OE2 GLU A 103       7.068  -5.266   7.053  1.00 98.44           O  
ATOM    849  N   ASP A 104       6.459  -4.108  11.596  1.00 98.07           N  
ATOM    850  CA  ASP A 104       6.931  -3.960  12.984  1.00 98.07           C  
ATOM    851  C   ASP A 104       8.452  -3.662  13.070  1.00 98.07           C  
ATOM    852  CB  ASP A 104       6.558  -5.199  13.826  1.00 98.07           C  
ATOM    853  O   ASP A 104       9.289  -4.540  12.826  1.00 98.07           O  
ATOM    854  CG  ASP A 104       6.907  -5.098  15.327  1.00 98.07           C  
ATOM    855  OD1 ASP A 104       7.420  -4.050  15.795  1.00 98.07           O  
ATOM    856  OD2 ASP A 104       6.704  -6.100  16.058  1.00 98.07           O  
ATOM    857  N   PRO A 105       8.859  -2.460  13.524  1.00 97.91           N  
ATOM    858  CA  PRO A 105      10.263  -2.065  13.652  1.00 97.91           C  
ATOM    859  C   PRO A 105      10.937  -2.631  14.912  1.00 97.91           C  
ATOM    860  CB  PRO A 105      10.210  -0.540  13.694  1.00 97.91           C  
ATOM    861  O   PRO A 105      12.128  -2.395  15.174  1.00 97.91           O  
ATOM    862  CG  PRO A 105       8.921  -0.293  14.469  1.00 97.91           C  
ATOM    863  CD  PRO A 105       7.995  -1.374  13.947  1.00 97.91           C  
ATOM    864  N   ASN A 106      10.191  -3.333  15.769  1.00 97.16           N  
ATOM    865  CA  ASN A 106      10.721  -3.918  16.998  1.00 97.16           C  
ATOM    866  C   ASN A 106      11.324  -5.305  16.776  1.00 97.16           C  
ATOM    867  CB  ASN A 106       9.633  -3.928  18.073  1.00 97.16           C  
ATOM    868  O   ASN A 106      12.069  -5.784  17.636  1.00 97.16           O  
ATOM    869  CG  ASN A 106       9.117  -2.531  18.330  1.00 97.16           C  
ATOM    870  ND2 ASN A 106       7.861  -2.293  18.054  1.00 97.16           N  
ATOM    871  OD1 ASN A 106       9.869  -1.652  18.749  1.00 97.16           O  
ATOM    872  N   GLN A 107      11.056  -5.928  15.630  1.00 91.24           N  
ATOM    873  CA  GLN A 107      11.487  -7.283  15.312  1.00 91.24           C  
ATOM    874  C   GLN A 107      12.230  -7.308  13.982  1.00 91.24           C  
ATOM    875  CB  GLN A 107      10.275  -8.220  15.318  1.00 91.24           C  
ATOM    876  O   GLN A 107      11.973  -6.502  13.097  1.00 91.24           O  
ATOM    877  CG  GLN A 107       9.659  -8.293  16.723  1.00 91.24           C  
ATOM    878  CD  GLN A 107       8.480  -9.245  16.765  1.00 91.24           C  
ATOM    879  NE2 GLN A 107       7.274  -8.747  16.903  1.00 91.24           N  
ATOM    880  OE1 GLN A 107       8.628 -10.454  16.692  1.00 91.24           O  
ATOM    881  N   SER A 108      13.202  -8.212  13.863  1.00 93.26           N  
ATOM    882  CA  SER A 108      13.863  -8.440  12.582  1.00 93.26           C  
ATOM    883  C   SER A 108      13.098  -9.504  11.807  1.00 93.26           C  
ATOM    884  CB  SER A 108      15.327  -8.826  12.758  1.00 93.26           C  
ATOM    885  O   SER A 108      12.883 -10.603  12.318  1.00 93.26           O  
ATOM    886  OG  SER A 108      15.982  -8.867  11.506  1.00 93.26           O  
ATOM    887  N   HIS A 109      12.740  -9.172  10.574  1.00 90.07           N  
ATOM    888  CA  HIS A 109      12.055 -10.038   9.635  1.00 90.07           C  
ATOM    889  C   HIS A 109      13.012 -11.141   9.132  1.00 90.07           C  
ATOM    890  CB  HIS A 109      11.484  -9.164   8.511  1.00 90.07           C  
ATOM    891  O   HIS A 109      14.159 -10.844   8.759  1.00 90.07           O  
ATOM    892  CG  HIS A 109      10.295  -9.798   7.864  1.00 90.07           C  
ATOM    893  CD2 HIS A 109       9.010  -9.678   8.297  1.00 90.07           C  
ATOM    894  ND1 HIS A 109      10.365 -10.774   6.879  1.00 90.07           N  
ATOM    895  CE1 HIS A 109       9.110 -11.250   6.769  1.00 90.07           C  
ATOM    896  NE2 HIS A 109       8.279 -10.603   7.595  1.00 90.07           N  
ATOM    897  N   PRO A 110      12.627 -12.430   9.181  1.00 91.78           N  
ATOM    898  CA  PRO A 110      13.537 -13.527   8.871  1.00 91.78           C  
ATOM    899  C   PRO A 110      13.997 -13.551   7.408  1.00 91.78           C  
ATOM    900  CB  PRO A 110      12.811 -14.819   9.260  1.00 91.78           C  
ATOM    901  O   PRO A 110      15.099 -14.037   7.140  1.00 91.78           O  
ATOM    902  CG  PRO A 110      11.364 -14.435   9.569  1.00 91.78           C  
ATOM    903  CD  PRO A 110      11.332 -12.911   9.638  1.00 91.78           C  
ATOM    904  N   GLU A 111      13.208 -13.037   6.479  1.00 89.55           N  
ATOM    905  CA  GLU A 111      13.452 -13.082   5.039  1.00 89.55           C  
ATOM    906  C   GLU A 111      14.502 -12.057   4.607  1.00 89.55           C  
ATOM    907  CB  GLU A 111      12.130 -12.798   4.315  1.00 89.55           C  
ATOM    908  O   GLU A 111      15.388 -12.361   3.806  1.00 89.55           O  
ATOM    909  CG  GLU A 111      11.129 -13.963   4.300  1.00 89.55           C  
ATOM    910  CD  GLU A 111      10.614 -14.467   5.652  1.00 89.55           C  
ATOM    911  OE1 GLU A 111      10.288 -15.669   5.724  1.00 89.55           O  
ATOM    912  OE2 GLU A 111      10.628 -13.693   6.621  1.00 89.55           O  
ATOM    913  N   THR A 112      14.430 -10.854   5.173  1.00 91.96           N  
ATOM    914  CA  THR A 112      15.298  -9.719   4.829  1.00 91.96           C  
ATOM    915  C   THR A 112      16.456  -9.533   5.811  1.00 91.96           C  
ATOM    916  CB  THR A 112      14.469  -8.436   4.798  1.00 91.96           C  
ATOM    917  O   THR A 112      17.441  -8.875   5.478  1.00 91.96           O  
ATOM    918  CG2 THR A 112      13.311  -8.489   3.802  1.00 91.96           C  
ATOM    919  OG1 THR A 112      13.988  -8.274   6.104  1.00 91.96           O  
ATOM    920  N   LYS A 113      16.366 -10.121   7.017  1.00 95.42           N  
ATOM    921  CA  LYS A 113      17.293  -9.897   8.147  1.00 95.42           C  
ATOM    922  C   LYS A 113      17.381  -8.425   8.575  1.00 95.42           C  
ATOM    923  CB  LYS A 113      18.680 -10.518   7.879  1.00 95.42           C  
ATOM    924  O   LYS A 113      18.385  -8.010   9.155  1.00 95.42           O  
ATOM    925  CG  LYS A 113      18.673 -11.977   7.400  1.00 95.42           C  
ATOM    926  CD  LYS A 113      17.941 -12.901   8.376  1.00 95.42           C  
ATOM    927  CE  LYS A 113      18.048 -14.347   7.888  1.00 95.42           C  
ATOM    928  NZ  LYS A 113      17.051 -15.201   8.572  1.00 95.42           N  
ATOM    929  N   ALA A 114      16.324  -7.662   8.311  1.00 96.86           N  
ATOM    930  CA  ALA A 114      16.163  -6.258   8.669  1.00 96.86           C  
ATOM    931  C   ALA A 114      14.914  -6.068   9.537  1.00 96.86           C  
ATOM    932  CB  ALA A 114      16.093  -5.443   7.381  1.00 96.86           C  
ATOM    933  O   ALA A 114      14.123  -6.994   9.694  1.00 96.86           O  
ATOM    934  N   LYS A 115      14.762  -4.900  10.160  1.00 97.46           N  
ATOM    935  CA  LYS A 115      13.542  -4.528  10.896  1.00 97.46           C  
ATOM    936  C   LYS A 115      12.511  -3.941   9.941  1.00 97.46           C  
ATOM    937  CB  LYS A 115      13.888  -3.498  11.968  1.00 97.46           C  
ATOM    938  O   LYS A 115      12.936  -3.404   8.927  1.00 97.46           O  
ATOM    939  CG  LYS A 115      14.731  -4.106  13.091  1.00 97.46           C  
ATOM    940  CD  LYS A 115      15.185  -2.972  14.003  1.00 97.46           C  
ATOM    941  CE  LYS A 115      15.637  -3.531  15.347  1.00 97.46           C  
ATOM    942  NZ  LYS A 115      15.560  -2.456  16.355  1.00 97.46           N  
ATOM    943  N   GLY A 116      11.221  -4.015  10.271  1.00 97.63           N  
ATOM    944  CA  GLY A 116      10.187  -3.275   9.538  1.00 97.63           C  
ATOM    945  C   GLY A 116      10.445  -1.766   9.546  1.00 97.63           C  
ATOM    946  O   GLY A 116      11.061  -1.250  10.485  1.00 97.63           O  
ATOM    947  N   ASP A 117       9.990  -1.076   8.505  1.00 97.97           N  
ATOM    948  CA  ASP A 117      10.159   0.370   8.297  1.00 97.97           C  
ATOM    949  C   ASP A 117       9.215   1.246   9.148  1.00 97.97           C  
ATOM    950  CB  ASP A 117      10.020   0.677   6.800  1.00 97.97           C  
ATOM    951  O   ASP A 117       9.273   2.475   9.083  1.00 97.97           O  
ATOM    952  CG  ASP A 117       8.570   0.646   6.308  1.00 97.97           C  
ATOM    953  OD1 ASP A 117       7.716   0.077   7.033  1.00 97.97           O  
ATOM    954  OD2 ASP A 117       8.342   1.242   5.239  1.00 97.97           O  
ATOM    955  N   ASN A 118       8.404   0.623  10.016  1.00 98.33           N  
ATOM    956  CA  ASN A 118       7.440   1.264  10.910  1.00 98.33           C  
ATOM    957  C   ASN A 118       6.202   1.857  10.212  1.00 98.33           C  
ATOM    958  CB  ASN A 118       8.185   2.266  11.821  1.00 98.33           C  
ATOM    959  O   ASN A 118       5.467   2.610  10.859  1.00 98.33           O  
ATOM    960  CG  ASN A 118       7.356   2.847  12.941  1.00 98.33           C  
ATOM    961  ND2 ASN A 118       7.495   4.130  13.184  1.00 98.33           N  
ATOM    962  OD1 ASN A 118       6.627   2.181  13.653  1.00 98.33           O  
ATOM    963  N   ASP A 119       5.936   1.524   8.952  1.00 98.35           N  
ATOM    964  CA  ASP A 119       4.794   2.030   8.190  1.00 98.35           C  
ATOM    965  C   ASP A 119       3.708   0.964   7.943  1.00 98.35           C  
ATOM    966  CB  ASP A 119       5.315   2.726   6.913  1.00 98.35           C  
ATOM    967  O   ASP A 119       3.878  -0.219   8.269  1.00 98.35           O  
ATOM    968  CG  ASP A 119       5.604   4.199   7.204  1.00 98.35           C  
ATOM    969  OD1 ASP A 119       4.666   4.893   7.665  1.00 98.35           O  
ATOM    970  OD2 ASP A 119       6.752   4.699   7.169  1.00 98.35           O  
ATOM    971  N   PRO A 120       2.514   1.370   7.472  1.00 98.70           N  
ATOM    972  CA  PRO A 120       1.578   0.440   6.858  1.00 98.70           C  
ATOM    973  C   PRO A 120       2.212  -0.288   5.666  1.00 98.70           C  
ATOM    974  CB  PRO A 120       0.399   1.294   6.398  1.00 98.70           C  
ATOM    975  O   PRO A 120       3.027   0.280   4.949  1.00 98.70           O  
ATOM    976  CG  PRO A 120       0.495   2.577   7.214  1.00 98.70           C  
ATOM    977  CD  PRO A 120       1.999   2.732   7.405  1.00 98.70           C  
ATOM    978  N   LEU A 121       1.774  -1.519   5.404  1.00 98.75           N  
ATOM    979  CA  LEU A 121       2.286  -2.328   4.303  1.00 98.75           C  
ATOM    980  C   LEU A 121       1.993  -1.670   2.947  1.00 98.75           C  
ATOM    981  CB  LEU A 121       1.678  -3.735   4.406  1.00 98.75           C  
ATOM    982  O   LEU A 121       0.832  -1.418   2.599  1.00 98.75           O  
ATOM    983  CG  LEU A 121       2.126  -4.703   3.304  1.00 98.75           C  
ATOM    984  CD1 LEU A 121       3.625  -4.940   3.299  1.00 98.75           C  
ATOM    985  CD2 LEU A 121       1.453  -6.056   3.527  1.00 98.75           C  
ATOM    986  N   ASP A 122       3.052  -1.452   2.173  1.00 98.86           N  
ATOM    987  CA  ASP A 122       3.016  -0.711   0.921  1.00 98.86           C  
ATOM    988  C   ASP A 122       2.441  -1.507  -0.257  1.00 98.86           C  
ATOM    989  CB  ASP A 122       4.424  -0.220   0.584  1.00 98.86           C  
ATOM    990  O   ASP A 122       2.632  -2.717  -0.425  1.00 98.86           O  
ATOM    991  CG  ASP A 122       4.787   1.091   1.269  1.00 98.86           C  
ATOM    992  OD1 ASP A 122       3.962   2.020   1.202  1.00 98.86           O  
ATOM    993  OD2 ASP A 122       5.992   1.322   1.455  1.00 98.86           O  
ATOM    994  N   VAL A 123       1.754  -0.785  -1.141  1.00 98.85           N  
ATOM    995  CA  VAL A 123       0.955  -1.344  -2.230  1.00 98.85           C  
ATOM    996  C   VAL A 123       1.211  -0.604  -3.544  1.00 98.85           C  
ATOM    997  CB  VAL A 123      -0.539  -1.328  -1.858  1.00 98.85           C  
ATOM    998  O   VAL A 123       1.091   0.616  -3.649  1.00 98.85           O  
ATOM    999  CG1 VAL A 123      -1.368  -1.993  -2.954  1.00 98.85           C  
ATOM   1000  CG2 VAL A 123      -0.837  -2.090  -0.562  1.00 98.85           C  
ATOM   1001  N   CYS A 124       1.506  -1.374  -4.590  1.00 98.93           N  
ATOM   1002  CA  CYS A 124       1.624  -0.932  -5.975  1.00 98.93           C  
ATOM   1003  C   CYS A 124       0.434  -1.452  -6.790  1.00 98.93           C  
ATOM   1004  CB  CYS A 124       2.952  -1.448  -6.541  1.00 98.93           C  
ATOM   1005  O   CYS A 124       0.380  -2.630  -7.153  1.00 98.93           O  
ATOM   1006  SG  CYS A 124       4.345  -0.610  -5.740  1.00 98.93           S  
ATOM   1007  N   GLU A 125      -0.510  -0.567  -7.109  1.00 98.92           N  
ATOM   1008  CA  GLU A 125      -1.684  -0.894  -7.920  1.00 98.92           C  
ATOM   1009  C   GLU A 125      -1.420  -0.630  -9.409  1.00 98.92           C  
ATOM   1010  CB  GLU A 125      -2.915  -0.195  -7.334  1.00 98.92           C  
ATOM   1011  O   GLU A 125      -0.986   0.461  -9.809  1.00 98.92           O  
ATOM   1012  CG  GLU A 125      -4.279  -0.657  -7.862  1.00 98.92           C  
ATOM   1013  CD  GLU A 125      -4.671  -0.086  -9.222  1.00 98.92           C  
ATOM   1014  OE1 GLU A 125      -5.018  -0.908 -10.094  1.00 98.92           O  
ATOM   1015  OE2 GLU A 125      -4.760   1.160  -9.367  1.00 98.92           O  
ATOM   1016  N   ILE A 126      -1.642  -1.666 -10.226  1.00 98.90           N  
ATOM   1017  CA  ILE A 126      -1.139  -1.749 -11.610  1.00 98.90           C  
ATOM   1018  C   ILE A 126      -2.197  -1.530 -12.702  1.00 98.90           C  
ATOM   1019  CB  ILE A 126      -0.351  -3.063 -11.835  1.00 98.90           C  
ATOM   1020  O   ILE A 126      -1.872  -1.622 -13.885  1.00 98.90           O  
ATOM   1021  CG1 ILE A 126      -1.255  -4.312 -11.835  1.00 98.90           C  
ATOM   1022  CG2 ILE A 126       0.809  -3.166 -10.823  1.00 98.90           C  
ATOM   1023  CD1 ILE A 126      -0.504  -5.621 -12.089  1.00 98.90           C  
ATOM   1024  N   GLY A 127      -3.444  -1.238 -12.337  1.00 98.69           N  
ATOM   1025  CA  GLY A 127      -4.552  -1.039 -13.268  1.00 98.69           C  
ATOM   1026  C   GLY A 127      -4.406   0.195 -14.162  1.00 98.69           C  
ATOM   1027  O   GLY A 127      -3.603   1.103 -13.926  1.00 98.69           O  
ATOM   1028  N   GLU A 128      -5.200   0.266 -15.224  1.00 98.55           N  
ATOM   1029  CA  GLU A 128      -5.079   1.285 -16.271  1.00 98.55           C  
ATOM   1030  C   GLU A 128      -5.461   2.697 -15.797  1.00 98.55           C  
ATOM   1031  CB  GLU A 128      -5.900   0.871 -17.502  1.00 98.55           C  
ATOM   1032  O   GLU A 128      -4.902   3.692 -16.268  1.00 98.55           O  
ATOM   1033  CG  GLU A 128      -7.421   0.861 -17.274  1.00 98.55           C  
ATOM   1034  CD  GLU A 128      -8.193   0.549 -18.560  1.00 98.55           C  
ATOM   1035  OE1 GLU A 128      -9.035   1.397 -18.940  1.00 98.55           O  
ATOM   1036  OE2 GLU A 128      -7.938  -0.509 -19.178  1.00 98.55           O  
ATOM   1037  N   LYS A 129      -6.375   2.807 -14.827  1.00 98.56           N  
ATOM   1038  CA  LYS A 129      -6.886   4.091 -14.336  1.00 98.56           C  
ATOM   1039  C   LYS A 129      -5.890   4.739 -13.372  1.00 98.56           C  
ATOM   1040  CB  LYS A 129      -8.265   3.868 -13.697  1.00 98.56           C  
ATOM   1041  O   LYS A 129      -5.513   4.141 -12.370  1.00 98.56           O  
ATOM   1042  CG  LYS A 129      -8.941   5.185 -13.282  1.00 98.56           C  
ATOM   1043  CD  LYS A 129     -10.262   4.908 -12.556  1.00 98.56           C  
ATOM   1044  CE  LYS A 129     -10.851   6.211 -12.002  1.00 98.56           C  
ATOM   1045  NZ  LYS A 129     -11.780   5.939 -10.874  1.00 98.56           N  
ATOM   1046  N   VAL A 130      -5.517   5.995 -13.624  1.00 98.76           N  
ATOM   1047  CA  VAL A 130      -4.784   6.808 -12.638  1.00 98.76           C  
ATOM   1048  C   VAL A 130      -5.731   7.144 -11.484  1.00 98.76           C  
ATOM   1049  CB  VAL A 130      -4.180   8.079 -13.263  1.00 98.76           C  
ATOM   1050  O   VAL A 130      -6.818   7.682 -11.708  1.00 98.76           O  
ATOM   1051  CG1 VAL A 130      -3.399   8.896 -12.227  1.00 98.76           C  
ATOM   1052  CG2 VAL A 130      -3.216   7.723 -14.404  1.00 98.76           C  
ATOM   1053  N   ALA A 131      -5.334   6.777 -10.270  1.00 98.63           N  
ATOM   1054  CA  ALA A 131      -6.125   6.961  -9.061  1.00 98.63           C  
ATOM   1055  C   ALA A 131      -6.004   8.390  -8.502  1.00 98.63           C  
ATOM   1056  CB  ALA A 131      -5.693   5.884  -8.063  1.00 98.63           C  
ATOM   1057  O   ALA A 131      -5.292   9.238  -9.043  1.00 98.63           O  
ATOM   1058  N   THR A 132      -6.716   8.667  -7.415  1.00 98.45           N  
ATOM   1059  CA  THR A 132      -6.699   9.965  -6.725  1.00 98.45           C  
ATOM   1060  C   THR A 132      -6.237   9.831  -5.274  1.00 98.45           C  
ATOM   1061  CB  THR A 132      -8.062  10.665  -6.828  1.00 98.45           C  
ATOM   1062  O   THR A 132      -6.411   8.788  -4.655  1.00 98.45           O  
ATOM   1063  CG2 THR A 132      -8.383  11.072  -8.267  1.00 98.45           C  
ATOM   1064  OG1 THR A 132      -9.123   9.848  -6.397  1.00 98.45           O  
ATOM   1065  N   VAL A 133      -5.624  10.884  -4.725  1.00 98.71           N  
ATOM   1066  CA  VAL A 133      -5.135  10.902  -3.333  1.00 98.71           C  
ATOM   1067  C   VAL A 133      -6.302  10.689  -2.363  1.00 98.71           C  
ATOM   1068  CB  VAL A 133      -4.439  12.236  -2.996  1.00 98.71           C  
ATOM   1069  O   VAL A 133      -7.306  11.397  -2.445  1.00 98.71           O  
ATOM   1070  CG1 VAL A 133      -3.849  12.225  -1.580  1.00 98.71           C  
ATOM   1071  CG2 VAL A 133      -3.308  12.569  -3.979  1.00 98.71           C  
ATOM   1072  N   GLY A 134      -6.154   9.747  -1.433  1.00 98.66           N  
ATOM   1073  CA  GLY A 134      -7.171   9.359  -0.455  1.00 98.66           C  
ATOM   1074  C   GLY A 134      -8.276   8.456  -1.005  1.00 98.66           C  
ATOM   1075  O   GLY A 134      -9.235   8.176  -0.288  1.00 98.66           O  
ATOM   1076  N   GLU A 135      -8.180   8.002  -2.259  1.00 98.58           N  
ATOM   1077  CA  GLU A 135      -9.120   7.027  -2.816  1.00 98.58           C  
ATOM   1078  C   GLU A 135      -8.994   5.690  -2.076  1.00 98.58           C  
ATOM   1079  CB  GLU A 135      -8.886   6.874  -4.331  1.00 98.58           C  
ATOM   1080  O   GLU A 135      -7.892   5.169  -1.903  1.00 98.58           O  
ATOM   1081  CG  GLU A 135      -9.968   6.080  -5.089  1.00 98.58           C  
ATOM   1082  CD  GLU A 135      -9.743   6.067  -6.622  1.00 98.58           C  
ATOM   1083  OE1 GLU A 135     -10.490   5.368  -7.352  1.00 98.58           O  
ATOM   1084  OE2 GLU A 135      -8.856   6.809  -7.114  1.00 98.58           O  
ATOM   1085  N   VAL A 136     -10.132   5.129  -1.659  1.00 98.67           N  
ATOM   1086  CA  VAL A 136     -10.205   3.785  -1.072  1.00 98.67           C  
ATOM   1087  C   VAL A 136     -10.658   2.815  -2.155  1.00 98.67           C  
ATOM   1088  CB  VAL A 136     -11.121   3.725   0.163  1.00 98.67           C  
ATOM   1089  O   VAL A 136     -11.844   2.769  -2.495  1.00 98.67           O  
ATOM   1090  CG1 VAL A 136     -11.033   2.343   0.825  1.00 98.67           C  
ATOM   1091  CG2 VAL A 136     -10.732   4.785   1.197  1.00 98.67           C  
ATOM   1092  N   LYS A 137      -9.714   2.063  -2.720  1.00 98.30           N  
ATOM   1093  CA  LYS A 137      -9.961   1.128  -3.828  1.00 98.30           C  
ATOM   1094  C   LYS A 137     -10.111  -0.295  -3.311  1.00 98.30           C  
ATOM   1095  CB  LYS A 137      -8.843   1.215  -4.879  1.00 98.30           C  
ATOM   1096  O   LYS A 137      -9.409  -0.697  -2.390  1.00 98.30           O  
ATOM   1097  CG  LYS A 137      -8.727   2.621  -5.494  1.00 98.30           C  
ATOM   1098  CD  LYS A 137      -7.727   2.705  -6.658  1.00 98.30           C  
ATOM   1099  CE  LYS A 137      -8.258   1.924  -7.858  1.00 98.30           C  
ATOM   1100  NZ  LYS A 137      -7.415   2.022  -9.074  1.00 98.30           N  
ATOM   1101  N   GLN A 138     -10.978  -1.078  -3.944  1.00 98.60           N  
ATOM   1102  CA  GLN A 138     -11.026  -2.521  -3.727  1.00 98.60           C  
ATOM   1103  C   GLN A 138     -10.057  -3.193  -4.694  1.00 98.60           C  
ATOM   1104  CB  GLN A 138     -12.456  -3.050  -3.878  1.00 98.60           C  
ATOM   1105  O   GLN A 138     -10.172  -3.028  -5.908  1.00 98.60           O  
ATOM   1106  CG  GLN A 138     -13.326  -2.712  -2.657  1.00 98.60           C  
ATOM   1107  CD  GLN A 138     -13.708  -1.237  -2.619  1.00 98.60           C  
ATOM   1108  NE2 GLN A 138     -13.372  -0.510  -1.576  1.00 98.60           N  
ATOM   1109  OE1 GLN A 138     -14.291  -0.709  -3.553  1.00 98.60           O  
ATOM   1110  N   VAL A 139      -9.098  -3.940  -4.161  1.00 98.88           N  
ATOM   1111  CA  VAL A 139      -8.020  -4.550  -4.942  1.00 98.88           C  
ATOM   1112  C   VAL A 139      -7.898  -6.036  -4.643  1.00 98.88           C  
ATOM   1113  CB  VAL A 139      -6.673  -3.831  -4.729  1.00 98.88           C  
ATOM   1114  O   VAL A 139      -8.309  -6.515  -3.583  1.00 98.88           O  
ATOM   1115  CG1 VAL A 139      -6.734  -2.347  -5.112  1.00 98.88           C  
ATOM   1116  CG2 VAL A 139      -6.165  -3.941  -3.288  1.00 98.88           C  
ATOM   1117  N   LYS A 140      -7.295  -6.767  -5.576  1.00 98.48           N  
ATOM   1118  CA  LYS A 140      -6.855  -8.144  -5.358  1.00 98.48           C  
ATOM   1119  C   LYS A 140      -5.341  -8.260  -5.420  1.00 98.48           C  
ATOM   1120  CB  LYS A 140      -7.555  -9.087  -6.323  1.00 98.48           C  
ATOM   1121  O   LYS A 140      -4.694  -7.608  -6.238  1.00 98.48           O  
ATOM   1122  CG  LYS A 140      -7.218  -8.805  -7.792  1.00 98.48           C  
ATOM   1123  CD  LYS A 140      -7.963  -9.862  -8.580  1.00 98.48           C  
ATOM   1124  CE  LYS A 140      -7.712  -9.762 -10.064  1.00 98.48           C  
ATOM   1125  NZ  LYS A 140      -8.154 -11.046 -10.642  1.00 98.48           N  
ATOM   1126  N   VAL A 141      -4.811  -9.116  -4.556  1.00 98.87           N  
ATOM   1127  CA  VAL A 141      -3.379  -9.386  -4.418  1.00 98.87           C  
ATOM   1128  C   VAL A 141      -2.911 -10.325  -5.524  1.00 98.87           C  
ATOM   1129  CB  VAL A 141      -3.082  -9.961  -3.021  1.00 98.87           C  
ATOM   1130  O   VAL A 141      -3.587 -11.311  -5.823  1.00 98.87           O  
ATOM   1131  CG1 VAL A 141      -1.593 -10.246  -2.823  1.00 98.87           C  
ATOM   1132  CG2 VAL A 141      -3.525  -8.986  -1.922  1.00 98.87           C  
ATOM   1133  N   LEU A 142      -1.762 -10.002  -6.119  1.00 98.89           N  
ATOM   1134  CA  LEU A 142      -1.108 -10.790  -7.168  1.00 98.89           C  
ATOM   1135  C   LEU A 142       0.254 -11.317  -6.714  1.00 98.89           C  
ATOM   1136  CB  LEU A 142      -0.945  -9.927  -8.433  1.00 98.89           C  
ATOM   1137  O   LEU A 142       0.618 -12.429  -7.068  1.00 98.89           O  
ATOM   1138  CG  LEU A 142      -2.251  -9.321  -8.973  1.00 98.89           C  
ATOM   1139  CD1 LEU A 142      -1.960  -8.455 -10.196  1.00 98.89           C  
ATOM   1140  CD2 LEU A 142      -3.254 -10.394  -9.389  1.00 98.89           C  
ATOM   1141  N   GLY A 143       0.998 -10.543  -5.923  1.00 98.84           N  
ATOM   1142  CA  GLY A 143       2.325 -10.926  -5.448  1.00 98.84           C  
ATOM   1143  C   GLY A 143       2.951  -9.876  -4.538  1.00 98.84           C  
ATOM   1144  O   GLY A 143       2.295  -8.902  -4.174  1.00 98.84           O  
ATOM   1145  N   VAL A 144       4.212 -10.067  -4.151  1.00 98.81           N  
ATOM   1146  CA  VAL A 144       4.943  -9.142  -3.266  1.00 98.81           C  
ATOM   1147  C   VAL A 144       6.445  -9.137  -3.564  1.00 98.81           C  
ATOM   1148  CB  VAL A 144       4.640  -9.458  -1.783  1.00 98.81           C  
ATOM   1149  O   VAL A 144       7.022 -10.170  -3.903  1.00 98.81           O  
ATOM   1150  CG1 VAL A 144       5.220 -10.799  -1.315  1.00 98.81           C  
ATOM   1151  CG2 VAL A 144       5.112  -8.341  -0.853  1.00 98.81           C  
ATOM   1152  N   MET A 145       7.101  -7.981  -3.461  1.00 98.63           N  
ATOM   1153  CA  MET A 145       8.559  -7.841  -3.595  1.00 98.63           C  
ATOM   1154  C   MET A 145       9.196  -7.438  -2.260  1.00 98.63           C  
ATOM   1155  CB  MET A 145       8.924  -6.830  -4.692  1.00 98.63           C  
ATOM   1156  O   MET A 145       8.675  -6.577  -1.559  1.00 98.63           O  
ATOM   1157  CG  MET A 145       8.262  -7.125  -6.038  1.00 98.63           C  
ATOM   1158  SD  MET A 145       8.732  -6.014  -7.391  1.00 98.63           S  
ATOM   1159  CE  MET A 145      10.100  -6.936  -8.131  1.00 98.63           C  
ATOM   1160  N   ALA A 146      10.339  -8.041  -1.931  1.00 98.14           N  
ATOM   1161  CA  ALA A 146      11.052  -7.847  -0.665  1.00 98.14           C  
ATOM   1162  C   ALA A 146      12.110  -6.734  -0.758  1.00 98.14           C  
ATOM   1163  CB  ALA A 146      11.685  -9.193  -0.296  1.00 98.14           C  
ATOM   1164  O   ALA A 146      13.302  -7.035  -0.890  1.00 98.14           O  
ATOM   1165  N   LEU A 147      11.698  -5.464  -0.778  1.00 98.21           N  
ATOM   1166  CA  LEU A 147      12.641  -4.341  -0.820  1.00 98.21           C  
ATOM   1167  C   LEU A 147      13.346  -4.196   0.538  1.00 98.21           C  
ATOM   1168  CB  LEU A 147      11.905  -3.061  -1.260  1.00 98.21           C  
ATOM   1169  O   LEU A 147      12.760  -4.395   1.599  1.00 98.21           O  
ATOM   1170  CG  LEU A 147      12.710  -1.756  -1.345  1.00 98.21           C  
ATOM   1171  CD1 LEU A 147      13.692  -1.771  -2.510  1.00 98.21           C  
ATOM   1172  CD2 LEU A 147      11.760  -0.584  -1.570  1.00 98.21           C  
ATOM   1173  N   LEU A 148      14.632  -3.864   0.472  1.00 97.43           N  
ATOM   1174  CA  LEU A 148      15.406  -3.303   1.568  1.00 97.43           C  
ATOM   1175  C   LEU A 148      15.609  -1.814   1.288  1.00 97.43           C  
ATOM   1176  CB  LEU A 148      16.742  -4.048   1.723  1.00 97.43           C  
ATOM   1177  O   LEU A 148      16.525  -1.446   0.538  1.00 97.43           O  
ATOM   1178  CG  LEU A 148      16.638  -5.385   2.472  1.00 97.43           C  
ATOM   1179  CD1 LEU A 148      18.020  -6.043   2.502  1.00 97.43           C  
ATOM   1180  CD2 LEU A 148      16.181  -5.181   3.916  1.00 97.43           C  
ATOM   1181  N   ASP A 149      14.750  -0.974   1.861  1.00 94.05           N  
ATOM   1182  CA  ASP A 149      14.811   0.477   1.694  1.00 94.05           C  
ATOM   1183  C   ASP A 149      15.681   1.087   2.793  1.00 94.05           C  
ATOM   1184  CB  ASP A 149      13.408   1.108   1.635  1.00 94.05           C  
ATOM   1185  O   ASP A 149      15.367   1.015   3.974  1.00 94.05           O  
ATOM   1186  CG  ASP A 149      13.478   2.583   1.217  1.00 94.05           C  
ATOM   1187  OD1 ASP A 149      14.511   3.010   0.636  1.00 94.05           O  
ATOM   1188  OD2 ASP A 149      12.555   3.397   1.436  1.00 94.05           O  
ATOM   1189  N   GLU A 150      16.850   1.613   2.419  1.00 93.62           N  
ATOM   1190  CA  GLU A 150      17.842   2.141   3.373  1.00 93.62           C  
ATOM   1191  C   GLU A 150      18.218   1.173   4.526  1.00 93.62           C  
ATOM   1192  CB  GLU A 150      17.453   3.560   3.847  1.00 93.62           C  
ATOM   1193  O   GLU A 150      18.747   1.595   5.555  1.00 93.62           O  
ATOM   1194  CG  GLU A 150      17.311   4.535   2.665  1.00 93.62           C  
ATOM   1195  CD  GLU A 150      17.166   6.001   3.093  1.00 93.62           C  
ATOM   1196  OE1 GLU A 150      16.161   6.662   2.729  1.00 93.62           O  
ATOM   1197  OE2 GLU A 150      18.150   6.581   3.621  1.00 93.62           O  
ATOM   1198  N   GLY A 151      18.037  -0.138   4.313  1.00 92.93           N  
ATOM   1199  CA  GLY A 151      18.353  -1.203   5.271  1.00 92.93           C  
ATOM   1200  C   GLY A 151      17.177  -1.689   6.123  1.00 92.93           C  
ATOM   1201  O   GLY A 151      17.401  -2.529   6.995  1.00 92.93           O  
ATOM   1202  N   GLU A 152      15.964  -1.198   5.876  1.00 97.36           N  
ATOM   1203  CA  GLU A 152      14.718  -1.621   6.528  1.00 97.36           C  
ATOM   1204  C   GLU A 152      13.916  -2.548   5.600  1.00 97.36           C  
ATOM   1205  CB  GLU A 152      13.917  -0.383   6.984  1.00 97.36           C  
ATOM   1206  O   GLU A 152      14.012  -2.451   4.378  1.00 97.36           O  
ATOM   1207  CG  GLU A 152      14.716   0.396   8.049  1.00 97.36           C  
ATOM   1208  CD  GLU A 152      14.085   1.714   8.530  1.00 97.36           C  
ATOM   1209  OE1 GLU A 152      14.278   2.014   9.737  1.00 97.36           O  
ATOM   1210  OE2 GLU A 152      13.579   2.491   7.695  1.00 97.36           O  
ATOM   1211  N   THR A 153      13.180  -3.495   6.181  1.00 98.19           N  
ATOM   1212  CA  THR A 153      12.201  -4.330   5.476  1.00 98.19           C  
ATOM   1213  C   THR A 153      11.054  -3.445   5.036  1.00 98.19           C  
ATOM   1214  CB  THR A 153      11.606  -5.405   6.390  1.00 98.19           C  
ATOM   1215  O   THR A 153      10.433  -2.806   5.880  1.00 98.19           O  
ATOM   1216  CG2 THR A 153      10.631  -6.343   5.681  1.00 98.19           C  
ATOM   1217  OG1 THR A 153      12.618  -6.205   6.950  1.00 98.19           O  
ATOM   1218  N   ASP A 154      10.803  -3.439   3.734  1.00 98.30           N  
ATOM   1219  CA  ASP A 154       9.821  -2.557   3.124  1.00 98.30           C  
ATOM   1220  C   ASP A 154       9.074  -3.312   2.007  1.00 98.30           C  
ATOM   1221  CB  ASP A 154      10.587  -1.304   2.664  1.00 98.30           C  
ATOM   1222  O   ASP A 154       9.382  -3.219   0.814  1.00 98.30           O  
ATOM   1223  CG  ASP A 154       9.663  -0.268   2.051  1.00 98.30           C  
ATOM   1224  OD1 ASP A 154       8.440  -0.497   2.081  1.00 98.30           O  
ATOM   1225  OD2 ASP A 154      10.160   0.629   1.319  1.00 98.30           O  
ATOM   1226  N   TRP A 155       8.155  -4.200   2.380  1.00 98.61           N  
ATOM   1227  CA  TRP A 155       7.482  -5.069   1.417  1.00 98.61           C  
ATOM   1228  C   TRP A 155       6.596  -4.273   0.448  1.00 98.61           C  
ATOM   1229  CB  TRP A 155       6.664  -6.119   2.164  1.00 98.61           C  
ATOM   1230  O   TRP A 155       5.773  -3.456   0.843  1.00 98.61           O  
ATOM   1231  CG  TRP A 155       7.430  -7.177   2.890  1.00 98.61           C  
ATOM   1232  CD1 TRP A 155       7.526  -7.294   4.232  1.00 98.61           C  
ATOM   1233  CD2 TRP A 155       8.096  -8.356   2.360  1.00 98.61           C  
ATOM   1234  CE2 TRP A 155       8.616  -9.113   3.451  1.00 98.61           C  
ATOM   1235  CE3 TRP A 155       8.245  -8.902   1.071  1.00 98.61           C  
ATOM   1236  NE1 TRP A 155       8.263  -8.404   4.570  1.00 98.61           N  
ATOM   1237  CH2 TRP A 155       9.327 -10.888   1.985  1.00 98.61           C  
ATOM   1238  CZ2 TRP A 155       9.262 -10.339   3.271  1.00 98.61           C  
ATOM   1239  CZ3 TRP A 155       8.808 -10.177   0.887  1.00 98.61           C  
ATOM   1240  N   LYS A 156       6.694  -4.573  -0.855  1.00 98.78           N  
ATOM   1241  CA  LYS A 156       5.874  -3.940  -1.905  1.00 98.78           C  
ATOM   1242  C   LYS A 156       4.881  -4.936  -2.485  1.00 98.78           C  
ATOM   1243  CB  LYS A 156       6.767  -3.313  -2.992  1.00 98.78           C  
ATOM   1244  O   LYS A 156       5.258  -5.775  -3.310  1.00 98.78           O  
ATOM   1245  CG  LYS A 156       7.833  -2.341  -2.462  1.00 98.78           C  
ATOM   1246  CD  LYS A 156       7.246  -1.193  -1.630  1.00 98.78           C  
ATOM   1247  CE  LYS A 156       8.384  -0.307  -1.143  1.00 98.78           C  
ATOM   1248  NZ  LYS A 156       7.932   0.687  -0.153  1.00 98.78           N  
ATOM   1249  N   VAL A 157       3.616  -4.858  -2.078  1.00 98.92           N  
ATOM   1250  CA  VAL A 157       2.560  -5.743  -2.589  1.00 98.92           C  
ATOM   1251  C   VAL A 157       2.115  -5.288  -3.977  1.00 98.92           C  
ATOM   1252  CB  VAL A 157       1.357  -5.848  -1.636  1.00 98.92           C  
ATOM   1253  O   VAL A 157       1.796  -4.121  -4.193  1.00 98.92           O  
ATOM   1254  CG1 VAL A 157       0.423  -6.970  -2.113  1.00 98.92           C  
ATOM   1255  CG2 VAL A 157       1.776  -6.191  -0.202  1.00 98.92           C  
ATOM   1256  N   ILE A 158       2.054  -6.217  -4.927  1.00 98.93           N  
ATOM   1257  CA  ILE A 158       1.521  -5.986  -6.269  1.00 98.93           C  
ATOM   1258  C   ILE A 158       0.041  -6.357  -6.276  1.00 98.93           C  
ATOM   1259  CB  ILE A 158       2.318  -6.766  -7.333  1.00 98.93           C  
ATOM   1260  O   ILE A 158      -0.331  -7.498  -5.979  1.00 98.93           O  
ATOM   1261  CG1 ILE A 158       3.844  -6.538  -7.239  1.00 98.93           C  
ATOM   1262  CG2 ILE A 158       1.809  -6.406  -8.742  1.00 98.93           C  
ATOM   1263  CD1 ILE A 158       4.304  -5.073  -7.260  1.00 98.93           C  
ATOM   1264  N   VAL A 159      -0.806  -5.394  -6.631  1.00 98.94           N  
ATOM   1265  CA  VAL A 159      -2.264  -5.556  -6.632  1.00 98.94           C  
ATOM   1266  C   VAL A 159      -2.883  -4.975  -7.895  1.00 98.94           C  
ATOM   1267  CB  VAL A 159      -2.915  -4.927  -5.383  1.00 98.94           C  
ATOM   1268  O   VAL A 159      -2.277  -4.152  -8.580  1.00 98.94           O  
ATOM   1269  CG1 VAL A 159      -2.272  -5.387  -4.074  1.00 98.94           C  
ATOM   1270  CG2 VAL A 159      -2.903  -3.398  -5.423  1.00 98.94           C  
ATOM   1271  N   ILE A 160      -4.129  -5.345  -8.174  1.00 98.90           N  
ATOM   1272  CA  ILE A 160      -4.940  -4.692  -9.205  1.00 98.90           C  
ATOM   1273  C   ILE A 160      -6.338  -4.360  -8.684  1.00 98.90           C  
ATOM   1274  CB  ILE A 160      -4.948  -5.533 -10.498  1.00 98.90           C  
ATOM   1275  O   ILE A 160      -6.927  -5.150  -7.942  1.00 98.90           O  
ATOM   1276  CG1 ILE A 160      -5.572  -4.697 -11.631  1.00 98.90           C  
ATOM   1277  CG2 ILE A 160      -5.645  -6.896 -10.327  1.00 98.90           C  
ATOM   1278  CD1 ILE A 160      -5.341  -5.288 -13.014  1.00 98.90           C  
ATOM   1279  N   ASP A 161      -6.866  -3.199  -9.076  1.00 98.87           N  
ATOM   1280  CA  ASP A 161      -8.267  -2.821  -8.854  1.00 98.87           C  
ATOM   1281  C   ASP A 161      -9.216  -3.902  -9.390  1.00 98.87           C  
ATOM   1282  CB  ASP A 161      -8.514  -1.465  -9.534  1.00 98.87           C  
ATOM   1283  O   ASP A 161      -9.103  -4.333 -10.536  1.00 98.87           O  
ATOM   1284  CG  ASP A 161      -9.887  -0.823  -9.284  1.00 98.87           C  
ATOM   1285  OD1 ASP A 161     -10.867  -1.512  -8.921  1.00 98.87           O  
ATOM   1286  OD2 ASP A 161      -9.955   0.412  -9.476  1.00 98.87           O  
ATOM   1287  N   VAL A 162     -10.180  -4.335  -8.574  1.00 98.63           N  
ATOM   1288  CA  VAL A 162     -11.167  -5.356  -8.973  1.00 98.63           C  
ATOM   1289  C   VAL A 162     -12.049  -4.915 -10.143  1.00 98.63           C  
ATOM   1290  CB  VAL A 162     -12.062  -5.774  -7.795  1.00 98.63           C  
ATOM   1291  O   VAL A 162     -12.643  -5.762 -10.809  1.00 98.63           O  
ATOM   1292  CG1 VAL A 162     -11.231  -6.363  -6.653  1.00 98.63           C  
ATOM   1293  CG2 VAL A 162     -12.941  -4.636  -7.256  1.00 98.63           C  
ATOM   1294  N   ASN A 163     -12.137  -3.606 -10.389  1.00 98.42           N  
ATOM   1295  CA  ASN A 163     -12.906  -3.011 -11.478  1.00 98.42           C  
ATOM   1296  C   ASN A 163     -12.083  -2.818 -12.761  1.00 98.42           C  
ATOM   1297  CB  ASN A 163     -13.492  -1.675 -11.005  1.00 98.42           C  
ATOM   1298  O   ASN A 163     -12.636  -2.369 -13.767  1.00 98.42           O  
ATOM   1299  CG  ASN A 163     -14.285  -1.805  -9.723  1.00 98.42           C  
ATOM   1300  ND2 ASN A 163     -13.753  -1.302  -8.636  1.00 98.42           N  
ATOM   1301  OD1 ASN A 163     -15.372  -2.362  -9.688  1.00 98.42           O  
ATOM   1302  N   ASP A 164     -10.782  -3.119 -12.743  1.00 98.77           N  
ATOM   1303  CA  ASP A 164      -9.941  -3.001 -13.930  1.00 98.77           C  
ATOM   1304  C   ASP A 164     -10.364  -4.018 -15.013  1.00 98.77           C  
ATOM   1305  CB  ASP A 164      -8.466  -3.170 -13.554  1.00 98.77           C  
ATOM   1306  O   ASP A 164     -10.642  -5.180 -14.692  1.00 98.77           O  
ATOM   1307  CG  ASP A 164      -7.578  -2.792 -14.731  1.00 98.77           C  
ATOM   1308  OD1 ASP A 164      -7.387  -3.657 -15.613  1.00 98.77           O  
ATOM   1309  OD2 ASP A 164      -7.141  -1.624 -14.771  1.00 98.77           O  
ATOM   1310  N   PRO A 165     -10.388  -3.646 -16.308  1.00 98.67           N  
ATOM   1311  CA  PRO A 165     -10.726  -4.577 -17.387  1.00 98.67           C  
ATOM   1312  C   PRO A 165      -9.835  -5.830 -17.460  1.00 98.67           C  
ATOM   1313  CB  PRO A 165     -10.602  -3.751 -18.672  1.00 98.67           C  
ATOM   1314  O   PRO A 165     -10.290  -6.881 -17.927  1.00 98.67           O  
ATOM   1315  CG  PRO A 165     -10.875  -2.322 -18.210  1.00 98.67           C  
ATOM   1316  CD  PRO A 165     -10.222  -2.295 -16.834  1.00 98.67           C  
ATOM   1317  N   LEU A 166      -8.576  -5.747 -17.016  1.00 98.29           N  
ATOM   1318  CA  LEU A 166      -7.659  -6.883 -16.927  1.00 98.29           C  
ATOM   1319  C   LEU A 166      -7.799  -7.671 -15.630  1.00 98.29           C  
ATOM   1320  CB  LEU A 166      -6.200  -6.424 -17.097  1.00 98.29           C  
ATOM   1321  O   LEU A 166      -7.293  -8.795 -15.586  1.00 98.29           O  
ATOM   1322  CG  LEU A 166      -5.824  -5.976 -18.516  1.00 98.29           C  
ATOM   1323  CD1 LEU A 166      -4.366  -5.516 -18.525  1.00 98.29           C  
ATOM   1324  CD2 LEU A 166      -5.963  -7.121 -19.531  1.00 98.29           C  
ATOM   1325  N   ALA A 167      -8.507  -7.160 -14.617  1.00 98.68           N  
ATOM   1326  CA  ALA A 167      -8.639  -7.836 -13.334  1.00 98.68           C  
ATOM   1327  C   ALA A 167      -9.036  -9.308 -13.515  1.00 98.68           C  
ATOM   1328  CB  ALA A 167      -9.560  -7.061 -12.386  1.00 98.68           C  
ATOM   1329  O   ALA A 167      -8.274 -10.147 -13.056  1.00 98.68           O  
ATOM   1330  N   PRO A 168     -10.078  -9.712 -14.269  1.00 98.56           N  
ATOM   1331  CA  PRO A 168     -10.433 -11.132 -14.401  1.00 98.56           C  
ATOM   1332  C   PRO A 168      -9.309 -12.060 -14.909  1.00 98.56           C  
ATOM   1333  CB  PRO A 168     -11.629 -11.153 -15.356  1.00 98.56           C  
ATOM   1334  O   PRO A 168      -9.363 -13.265 -14.665  1.00 98.56           O  
ATOM   1335  CG  PRO A 168     -12.259  -9.772 -15.176  1.00 98.56           C  
ATOM   1336  CD  PRO A 168     -11.041  -8.879 -14.977  1.00 98.56           C  
ATOM   1337  N   LYS A 169      -8.295 -11.519 -15.601  1.00 98.64           N  
ATOM   1338  CA  LYS A 169      -7.168 -12.271 -16.175  1.00 98.64           C  
ATOM   1339  C   LYS A 169      -5.935 -12.350 -15.273  1.00 98.64           C  
ATOM   1340  CB  LYS A 169      -6.759 -11.645 -17.513  1.00 98.64           C  
ATOM   1341  O   LYS A 169      -5.067 -13.160 -15.549  1.00 98.64           O  
ATOM   1342  CG  LYS A 169      -7.886 -11.657 -18.549  1.00 98.64           C  
ATOM   1343  CD  LYS A 169      -7.363 -11.056 -19.853  1.00 98.64           C  
ATOM   1344  CE  LYS A 169      -8.481 -11.022 -20.893  1.00 98.64           C  
ATOM   1345  NZ  LYS A 169      -8.025 -10.316 -22.112  1.00 98.64           N  
ATOM   1346  N   LEU A 170      -5.849 -11.521 -14.236  1.00 98.69           N  
ATOM   1347  CA  LEU A 170      -4.678 -11.416 -13.362  1.00 98.69           C  
ATOM   1348  C   LEU A 170      -4.982 -12.046 -12.002  1.00 98.69           C  
ATOM   1349  CB  LEU A 170      -4.312  -9.924 -13.239  1.00 98.69           C  
ATOM   1350  O   LEU A 170      -5.624 -11.406 -11.182  1.00 98.69           O  
ATOM   1351  CG  LEU A 170      -3.754  -9.300 -14.531  1.00 98.69           C  
ATOM   1352  CD1 LEU A 170      -3.618  -7.797 -14.377  1.00 98.69           C  
ATOM   1353  CD2 LEU A 170      -2.379  -9.843 -14.871  1.00 98.69           C  
ATOM   1354  N   ASN A 171      -4.607 -13.295 -11.748  1.00 98.51           N  
ATOM   1355  CA  ASN A 171      -4.972 -14.018 -10.521  1.00 98.51           C  
ATOM   1356  C   ASN A 171      -3.772 -14.471  -9.683  1.00 98.51           C  
ATOM   1357  CB  ASN A 171      -5.893 -15.186 -10.894  1.00 98.51           C  
ATOM   1358  O   ASN A 171      -3.959 -14.744  -8.496  1.00 98.51           O  
ATOM   1359  CG  ASN A 171      -7.168 -14.692 -11.547  1.00 98.51           C  
ATOM   1360  ND2 ASN A 171      -7.357 -14.981 -12.814  1.00 98.51           N  
ATOM   1361  OD1 ASN A 171      -7.976 -13.991 -10.944  1.00 98.51           O  
ATOM   1362  N   ASP A 172      -2.582 -14.505 -10.276  1.00 98.76           N  
ATOM   1363  CA  ASP A 172      -1.301 -14.689  -9.593  1.00 98.76           C  
ATOM   1364  C   ASP A 172      -0.210 -13.835 -10.273  1.00 98.76           C  
ATOM   1365  CB  ASP A 172      -0.955 -16.193  -9.553  1.00 98.76           C  
ATOM   1366  O   ASP A 172      -0.472 -13.135 -11.261  1.00 98.76           O  
ATOM   1367  CG  ASP A 172      -0.181 -16.591  -8.286  1.00 98.76           C  
ATOM   1368  OD1 ASP A 172       0.513 -15.718  -7.712  1.00 98.76           O  
ATOM   1369  OD2 ASP A 172      -0.374 -17.730  -7.800  1.00 98.76           O  
ATOM   1370  N   ILE A 173       1.009 -13.844  -9.737  1.00 98.66           N  
ATOM   1371  CA  ILE A 173       2.079 -12.947 -10.182  1.00 98.66           C  
ATOM   1372  C   ILE A 173       2.534 -13.224 -11.622  1.00 98.66           C  
ATOM   1373  CB  ILE A 173       3.253 -12.972  -9.180  1.00 98.66           C  
ATOM   1374  O   ILE A 173       2.908 -12.299 -12.346  1.00 98.66           O  
ATOM   1375  CG1 ILE A 173       4.241 -11.809  -9.390  1.00 98.66           C  
ATOM   1376  CG2 ILE A 173       4.028 -14.302  -9.210  1.00 98.66           C  
ATOM   1377  CD1 ILE A 173       3.584 -10.421  -9.362  1.00 98.66           C  
ATOM   1378  N   GLU A 174       2.459 -14.474 -12.082  1.00 98.52           N  
ATOM   1379  CA  GLU A 174       2.854 -14.878 -13.436  1.00 98.52           C  
ATOM   1380  C   GLU A 174       1.956 -14.257 -14.518  1.00 98.52           C  
ATOM   1381  CB  GLU A 174       2.818 -16.411 -13.574  1.00 98.52           C  
ATOM   1382  O   GLU A 174       2.403 -13.990 -15.643  1.00 98.52           O  
ATOM   1383  CG  GLU A 174       3.779 -17.173 -12.641  1.00 98.52           C  
ATOM   1384  CD  GLU A 174       3.276 -17.385 -11.201  1.00 98.52           C  
ATOM   1385  OE1 GLU A 174       4.045 -17.982 -10.415  1.00 98.52           O  
ATOM   1386  OE2 GLU A 174       2.138 -16.966 -10.897  1.00 98.52           O  
ATOM   1387  N   ASP A 175       0.696 -13.975 -14.179  1.00 98.72           N  
ATOM   1388  CA  ASP A 175      -0.240 -13.337 -15.100  1.00 98.72           C  
ATOM   1389  C   ASP A 175       0.184 -11.887 -15.395  1.00 98.72           C  
ATOM   1390  CB  ASP A 175      -1.666 -13.376 -14.538  1.00 98.72           C  
ATOM   1391  O   ASP A 175      -0.068 -11.379 -16.493  1.00 98.72           O  
ATOM   1392  CG  ASP A 175      -2.240 -14.769 -14.282  1.00 98.72           C  
ATOM   1393  OD1 ASP A 175      -2.001 -15.670 -15.115  1.00 98.72           O  
ATOM   1394  OD2 ASP A 175      -3.002 -14.892 -13.291  1.00 98.72           O  
ATOM   1395  N   VAL A 176       0.879 -11.227 -14.456  1.00 98.69           N  
ATOM   1396  CA  VAL A 176       1.389  -9.860 -14.641  1.00 98.69           C  
ATOM   1397  C   VAL A 176       2.419  -9.825 -15.761  1.00 98.69           C  
ATOM   1398  CB  VAL A 176       1.979  -9.258 -13.350  1.00 98.69           C  
ATOM   1399  O   VAL A 176       2.275  -9.020 -16.673  1.00 98.69           O  
ATOM   1400  CG1 VAL A 176       2.456  -7.815 -13.577  1.00 98.69           C  
ATOM   1401  CG2 VAL A 176       0.931  -9.224 -12.233  1.00 98.69           C  
ATOM   1402  N   GLU A 177       3.413 -10.715 -15.771  1.00 97.77           N  
ATOM   1403  CA  GLU A 177       4.406 -10.733 -16.858  1.00 97.77           C  
ATOM   1404  C   GLU A 177       3.779 -11.177 -18.195  1.00 97.77           C  
ATOM   1405  CB  GLU A 177       5.606 -11.610 -16.457  1.00 97.77           C  
ATOM   1406  O   GLU A 177       4.219 -10.756 -19.264  1.00 97.77           O  
ATOM   1407  CG  GLU A 177       6.842 -11.463 -17.371  1.00 97.77           C  
ATOM   1408  CD  GLU A 177       7.488 -10.057 -17.389  1.00 97.77           C  
ATOM   1409  OE1 GLU A 177       8.241  -9.737 -18.345  1.00 97.77           O  
ATOM   1410  OE2 GLU A 177       7.268  -9.249 -16.460  1.00 97.77           O  
ATOM   1411  N   THR A 178       2.704 -11.972 -18.148  1.00 98.24           N  
ATOM   1412  CA  THR A 178       1.956 -12.401 -19.341  1.00 98.24           C  
ATOM   1413  C   THR A 178       1.174 -11.253 -19.989  1.00 98.24           C  
ATOM   1414  CB  THR A 178       1.007 -13.557 -18.984  1.00 98.24           C  
ATOM   1415  O   THR A 178       1.148 -11.131 -21.216  1.00 98.24           O  
ATOM   1416  CG2 THR A 178       0.212 -14.068 -20.188  1.00 98.24           C  
ATOM   1417  OG1 THR A 178       1.756 -14.649 -18.502  1.00 98.24           O  
ATOM   1418  N   HIS A 179       0.514 -10.412 -19.188  1.00 98.38           N  
ATOM   1419  CA  HIS A 179      -0.383  -9.359 -19.681  1.00 98.38           C  
ATOM   1420  C   HIS A 179       0.234  -7.956 -19.689  1.00 98.38           C  
ATOM   1421  CB  HIS A 179      -1.682  -9.405 -18.866  1.00 98.38           C  
ATOM   1422  O   HIS A 179      -0.205  -7.104 -20.462  1.00 98.38           O  
ATOM   1423  CG  HIS A 179      -2.519 -10.615 -19.192  1.00 98.38           C  
ATOM   1424  CD2 HIS A 179      -2.836 -11.668 -18.373  1.00 98.38           C  
ATOM   1425  ND1 HIS A 179      -3.036 -10.895 -20.435  1.00 98.38           N  
ATOM   1426  CE1 HIS A 179      -3.638 -12.092 -20.373  1.00 98.38           C  
ATOM   1427  NE2 HIS A 179      -3.572 -12.586 -19.136  1.00 98.38           N  
ATOM   1428  N   LEU A 180       1.251  -7.722 -18.863  1.00 98.00           N  
ATOM   1429  CA  LEU A 180       1.953  -6.453 -18.665  1.00 98.00           C  
ATOM   1430  C   LEU A 180       3.481  -6.696 -18.686  1.00 98.00           C  
ATOM   1431  CB  LEU A 180       1.464  -5.818 -17.344  1.00 98.00           C  
ATOM   1432  O   LEU A 180       4.174  -6.418 -17.702  1.00 98.00           O  
ATOM   1433  CG  LEU A 180      -0.041  -5.492 -17.290  1.00 98.00           C  
ATOM   1434  CD1 LEU A 180      -0.445  -5.112 -15.868  1.00 98.00           C  
ATOM   1435  CD2 LEU A 180      -0.402  -4.338 -18.228  1.00 98.00           C  
ATOM   1436  N   PRO A 181       4.031  -7.232 -19.795  1.00 98.16           N  
ATOM   1437  CA  PRO A 181       5.410  -7.709 -19.851  1.00 98.16           C  
ATOM   1438  C   PRO A 181       6.421  -6.607 -19.531  1.00 98.16           C  
ATOM   1439  CB  PRO A 181       5.602  -8.267 -21.266  1.00 98.16           C  
ATOM   1440  O   PRO A 181       6.401  -5.521 -20.116  1.00 98.16           O  
ATOM   1441  CG  PRO A 181       4.550  -7.523 -22.089  1.00 98.16           C  
ATOM   1442  CD  PRO A 181       3.398  -7.388 -21.097  1.00 98.16           C  
ATOM   1443  N   GLY A 182       7.351  -6.911 -18.626  1.00 97.76           N  
ATOM   1444  CA  GLY A 182       8.400  -5.999 -18.188  1.00 97.76           C  
ATOM   1445  C   GLY A 182       8.015  -5.034 -17.071  1.00 97.76           C  
ATOM   1446  O   GLY A 182       8.920  -4.366 -16.569  1.00 97.76           O  
ATOM   1447  N   LEU A 183       6.747  -4.985 -16.639  1.00 98.52           N  
ATOM   1448  CA  LEU A 183       6.336  -4.135 -15.519  1.00 98.52           C  
ATOM   1449  C   LEU A 183       7.093  -4.506 -14.240  1.00 98.52           C  
ATOM   1450  CB  LEU A 183       4.811  -4.206 -15.326  1.00 98.52           C  
ATOM   1451  O   LEU A 183       7.718  -3.635 -13.654  1.00 98.52           O  
ATOM   1452  CG  LEU A 183       4.289  -3.363 -14.143  1.00 98.52           C  
ATOM   1453  CD1 LEU A 183       4.618  -1.873 -14.281  1.00 98.52           C  
ATOM   1454  CD2 LEU A 183       2.772  -3.505 -14.058  1.00 98.52           C  
ATOM   1455  N   LEU A 184       7.147  -5.789 -13.867  1.00 98.44           N  
ATOM   1456  CA  LEU A 184       7.828  -6.233 -12.640  1.00 98.44           C  
ATOM   1457  C   LEU A 184       9.330  -5.910 -12.646  1.00 98.44           C  
ATOM   1458  CB  LEU A 184       7.620  -7.749 -12.460  1.00 98.44           C  
ATOM   1459  O   LEU A 184       9.906  -5.531 -11.626  1.00 98.44           O  
ATOM   1460  CG  LEU A 184       6.155  -8.191 -12.295  1.00 98.44           C  
ATOM   1461  CD1 LEU A 184       6.102  -9.710 -12.147  1.00 98.44           C  
ATOM   1462  CD2 LEU A 184       5.495  -7.551 -11.072  1.00 98.44           C  
ATOM   1463  N   ARG A 185       9.968  -6.003 -13.818  1.00 97.53           N  
ATOM   1464  CA  ARG A 185      11.370  -5.601 -14.001  1.00 97.53           C  
ATOM   1465  C   ARG A 185      11.546  -4.095 -13.802  1.00 97.53           C  
ATOM   1466  CB  ARG A 185      11.836  -6.035 -15.391  1.00 97.53           C  
ATOM   1467  O   ARG A 185      12.484  -3.681 -13.129  1.00 97.53           O  
ATOM   1468  CG  ARG A 185      13.365  -5.961 -15.563  1.00 97.53           C  
ATOM   1469  CD  ARG A 185      13.797  -6.165 -17.026  1.00 97.53           C  
ATOM   1470  NE  ARG A 185      13.027  -7.243 -17.693  1.00 97.53           N  
ATOM   1471  NH1 ARG A 185      11.738  -5.937 -19.081  1.00 97.53           N  
ATOM   1472  NH2 ARG A 185      11.249  -8.102 -18.836  1.00 97.53           N  
ATOM   1473  CZ  ARG A 185      12.021  -7.091 -18.541  1.00 97.53           C  
ATOM   1474  N   ALA A 186      10.642  -3.291 -14.361  1.00 97.97           N  
ATOM   1475  CA  ALA A 186      10.634  -1.845 -14.166  1.00 97.97           C  
ATOM   1476  C   ALA A 186      10.344  -1.469 -12.704  1.00 97.97           C  
ATOM   1477  CB  ALA A 186       9.619  -1.219 -15.129  1.00 97.97           C  
ATOM   1478  O   ALA A 186      10.971  -0.551 -12.191  1.00 97.97           O  
ATOM   1479  N   THR A 187       9.467  -2.199 -12.008  1.00 98.53           N  
ATOM   1480  CA  THR A 187       9.202  -2.036 -10.571  1.00 98.53           C  
ATOM   1481  C   THR A 187      10.463  -2.282  -9.744  1.00 98.53           C  
ATOM   1482  CB  THR A 187       8.083  -2.988 -10.114  1.00 98.53           C  
ATOM   1483  O   THR A 187      10.812  -1.445  -8.912  1.00 98.53           O  
ATOM   1484  CG2 THR A 187       7.697  -2.799  -8.650  1.00 98.53           C  
ATOM   1485  OG1 THR A 187       6.934  -2.845 -10.919  1.00 98.53           O  
ATOM   1486  N   ASN A 188      11.188  -3.377 -10.011  1.00 97.77           N  
ATOM   1487  CA  ASN A 188      12.470  -3.661  -9.359  1.00 97.77           C  
ATOM   1488  C   ASN A 188      13.479  -2.521  -9.571  1.00 97.77           C  
ATOM   1489  CB  ASN A 188      13.038  -4.984  -9.903  1.00 97.77           C  
ATOM   1490  O   ASN A 188      14.050  -2.007  -8.610  1.00 97.77           O  
ATOM   1491  CG  ASN A 188      14.319  -5.367  -9.185  1.00 97.77           C  
ATOM   1492  ND2 ASN A 188      14.215  -6.156  -8.146  1.00 97.77           N  
ATOM   1493  OD1 ASN A 188      15.417  -4.957  -9.528  1.00 97.77           O  
ATOM   1494  N   GLU A 189      13.667  -2.102 -10.826  1.00 97.13           N  
ATOM   1495  CA  GLU A 189      14.571  -1.004 -11.173  1.00 97.13           C  
ATOM   1496  C   GLU A 189      14.169   0.295 -10.465  1.00 97.13           C  
ATOM   1497  CB  GLU A 189      14.588  -0.827 -12.701  1.00 97.13           C  
ATOM   1498  O   GLU A 189      15.012   0.948  -9.850  1.00 97.13           O  
ATOM   1499  CG  GLU A 189      15.493   0.330 -13.146  1.00 97.13           C  
ATOM   1500  CD  GLU A 189      15.476   0.505 -14.668  1.00 97.13           C  
ATOM   1501  OE1 GLU A 189      14.440   1.009 -15.167  1.00 97.13           O  
ATOM   1502  OE2 GLU A 189      16.482   0.163 -15.327  1.00 97.13           O  
ATOM   1503  N   TRP A 190      12.883   0.652 -10.499  1.00 98.15           N  
ATOM   1504  CA  TRP A 190      12.373   1.893  -9.923  1.00 98.15           C  
ATOM   1505  C   TRP A 190      12.711   1.997  -8.433  1.00 98.15           C  
ATOM   1506  CB  TRP A 190      10.864   1.992 -10.181  1.00 98.15           C  
ATOM   1507  O   TRP A 190      13.328   2.977  -8.012  1.00 98.15           O  
ATOM   1508  CG  TRP A 190      10.268   3.329  -9.879  1.00 98.15           C  
ATOM   1509  CD1 TRP A 190       9.985   4.275 -10.800  1.00 98.15           C  
ATOM   1510  CD2 TRP A 190       9.892   3.902  -8.588  1.00 98.15           C  
ATOM   1511  CE2 TRP A 190       9.413   5.227  -8.812  1.00 98.15           C  
ATOM   1512  CE3 TRP A 190       9.896   3.442  -7.254  1.00 98.15           C  
ATOM   1513  NE1 TRP A 190       9.467   5.394 -10.177  1.00 98.15           N  
ATOM   1514  CH2 TRP A 190       9.030   5.581  -6.453  1.00 98.15           C  
ATOM   1515  CZ2 TRP A 190       8.984   6.061  -7.771  1.00 98.15           C  
ATOM   1516  CZ3 TRP A 190       9.483   4.275  -6.198  1.00 98.15           C  
ATOM   1517  N   PHE A 191      12.395   0.964  -7.644  1.00 98.07           N  
ATOM   1518  CA  PHE A 191      12.657   0.971  -6.200  1.00 98.07           C  
ATOM   1519  C   PHE A 191      14.143   0.905  -5.843  1.00 98.07           C  
ATOM   1520  CB  PHE A 191      11.909  -0.179  -5.533  1.00 98.07           C  
ATOM   1521  O   PHE A 191      14.534   1.431  -4.801  1.00 98.07           O  
ATOM   1522  CG  PHE A 191      10.438   0.084  -5.312  1.00 98.07           C  
ATOM   1523  CD1 PHE A 191      10.037   1.087  -4.408  1.00 98.07           C  
ATOM   1524  CD2 PHE A 191       9.470  -0.687  -5.980  1.00 98.07           C  
ATOM   1525  CE1 PHE A 191       8.671   1.345  -4.205  1.00 98.07           C  
ATOM   1526  CE2 PHE A 191       8.106  -0.433  -5.770  1.00 98.07           C  
ATOM   1527  CZ  PHE A 191       7.711   0.590  -4.897  1.00 98.07           C  
ATOM   1528  N   ARG A 192      14.989   0.333  -6.709  1.00 97.12           N  
ATOM   1529  CA  ARG A 192      16.449   0.398  -6.543  1.00 97.12           C  
ATOM   1530  C   ARG A 192      16.969   1.827  -6.678  1.00 97.12           C  
ATOM   1531  CB  ARG A 192      17.132  -0.526  -7.558  1.00 97.12           C  
ATOM   1532  O   ARG A 192      17.796   2.253  -5.872  1.00 97.12           O  
ATOM   1533  CG  ARG A 192      17.048  -2.001  -7.146  1.00 97.12           C  
ATOM   1534  CD  ARG A 192      17.493  -2.928  -8.277  1.00 97.12           C  
ATOM   1535  NE  ARG A 192      18.849  -2.604  -8.750  1.00 97.12           N  
ATOM   1536  NH1 ARG A 192      19.227  -4.439 -10.052  1.00 97.12           N  
ATOM   1537  NH2 ARG A 192      20.746  -2.798  -9.962  1.00 97.12           N  
ATOM   1538  CZ  ARG A 192      19.602  -3.286  -9.583  1.00 97.12           C  
ATOM   1539  N   ILE A 193      16.490   2.573  -7.679  1.00 97.14           N  
ATOM   1540  CA  ILE A 193      17.154   3.812  -8.117  1.00 97.14           C  
ATOM   1541  C   ILE A 193      16.480   5.118  -7.676  1.00 97.14           C  
ATOM   1542  CB  ILE A 193      17.412   3.801  -9.641  1.00 97.14           C  
ATOM   1543  O   ILE A 193      17.139   6.159  -7.707  1.00 97.14           O  
ATOM   1544  CG1 ILE A 193      16.122   4.064 -10.453  1.00 97.14           C  
ATOM   1545  CG2 ILE A 193      18.162   2.520 -10.059  1.00 97.14           C  
ATOM   1546  CD1 ILE A 193      16.320   4.050 -11.972  1.00 97.14           C  
ATOM   1547  N   TYR A 194      15.202   5.116  -7.274  1.00 97.56           N  
ATOM   1548  CA  TYR A 194      14.413   6.354  -7.101  1.00 97.56           C  
ATOM   1549  C   TYR A 194      14.993   7.363  -6.093  1.00 97.56           C  
ATOM   1550  CB  TYR A 194      12.957   6.035  -6.725  1.00 97.56           C  
ATOM   1551  O   TYR A 194      14.757   8.568  -6.220  1.00 97.56           O  
ATOM   1552  CG  TYR A 194      12.720   5.690  -5.263  1.00 97.56           C  
ATOM   1553  CD1 TYR A 194      13.279   4.523  -4.712  1.00 97.56           C  
ATOM   1554  CD2 TYR A 194      11.917   6.527  -4.459  1.00 97.56           C  
ATOM   1555  CE1 TYR A 194      13.029   4.192  -3.372  1.00 97.56           C  
ATOM   1556  CE2 TYR A 194      11.636   6.177  -3.123  1.00 97.56           C  
ATOM   1557  OH  TYR A 194      11.966   4.628  -1.303  1.00 97.56           O  
ATOM   1558  CZ  TYR A 194      12.191   4.997  -2.584  1.00 97.56           C  
ATOM   1559  N   LYS A 195      15.782   6.899  -5.113  1.00 96.62           N  
ATOM   1560  CA  LYS A 195      16.454   7.743  -4.110  1.00 96.62           C  
ATOM   1561  C   LYS A 195      17.890   8.143  -4.480  1.00 96.62           C  
ATOM   1562  CB  LYS A 195      16.414   7.045  -2.743  1.00 96.62           C  
ATOM   1563  O   LYS A 195      18.460   9.019  -3.824  1.00 96.62           O  
ATOM   1564  CG  LYS A 195      15.040   7.042  -2.067  1.00 96.62           C  
ATOM   1565  CD  LYS A 195      15.127   6.239  -0.758  1.00 96.62           C  
ATOM   1566  CE  LYS A 195      13.921   6.442   0.162  1.00 96.62           C  
ATOM   1567  NZ  LYS A 195      14.013   5.558   1.343  1.00 96.62           N  
ATOM   1568  N   ILE A 196      18.481   7.597  -5.544  1.00 97.17           N  
ATOM   1569  CA  ILE A 196      19.837   7.976  -5.986  1.00 97.17           C  
ATOM   1570  C   ILE A 196      19.941   9.483  -6.303  1.00 97.17           C  
ATOM   1571  CB  ILE A 196      20.318   7.076  -7.148  1.00 97.17           C  
ATOM   1572  O   ILE A 196      20.896  10.120  -5.847  1.00 97.17           O  
ATOM   1573  CG1 ILE A 196      20.482   5.620  -6.656  1.00 97.17           C  
ATOM   1574  CG2 ILE A 196      21.627   7.605  -7.766  1.00 97.17           C  
ATOM   1575  CD1 ILE A 196      20.820   4.620  -7.767  1.00 97.17           C  
ATOM   1576  N   PRO A 197      18.964  10.125  -6.984  1.00 96.25           N  
ATOM   1577  CA  PRO A 197      18.968  11.579  -7.189  1.00 96.25           C  
ATOM   1578  C   PRO A 197      18.968  12.410  -5.899  1.00 96.25           C  
ATOM   1579  CB  PRO A 197      17.696  11.870  -7.986  1.00 96.25           C  
ATOM   1580  O   PRO A 197      19.379  13.572  -5.917  1.00 96.25           O  
ATOM   1581  CG  PRO A 197      17.468  10.582  -8.762  1.00 96.25           C  
ATOM   1582  CD  PRO A 197      17.856   9.534  -7.727  1.00 96.25           C  
ATOM   1583  N   ASP A 198      18.525  11.821  -4.787  1.00 94.13           N  
ATOM   1584  CA  ASP A 198      18.499  12.436  -3.461  1.00 94.13           C  
ATOM   1585  C   ASP A 198      19.817  12.258  -2.685  1.00 94.13           C  
ATOM   1586  CB  ASP A 198      17.293  11.892  -2.675  1.00 94.13           C  
ATOM   1587  O   ASP A 198      19.906  12.680  -1.521  1.00 94.13           O  
ATOM   1588  CG  ASP A 198      15.945  12.470  -3.103  1.00 94.13           C  
ATOM   1589  OD1 ASP A 198      15.939  13.514  -3.797  1.00 94.13           O  
ATOM   1590  OD2 ASP A 198      14.939  11.966  -2.562  1.00 94.13           O  
ATOM   1591  N   GLY A 199      20.832  11.663  -3.327  1.00 94.25           N  
ATOM   1592  CA  GLY A 199      22.151  11.376  -2.766  1.00 94.25           C  
ATOM   1593  C   GLY A 199      22.185  10.136  -1.872  1.00 94.25           C  
ATOM   1594  O   GLY A 199      23.091  10.018  -1.048  1.00 94.25           O  
ATOM   1595  N   LYS A 200      21.186   9.252  -1.981  1.00 95.18           N  
ATOM   1596  CA  LYS A 200      21.138   7.985  -1.244  1.00 95.18           C  
ATOM   1597  C   LYS A 200      21.763   6.848  -2.064  1.00 95.18           C  
ATOM   1598  CB  LYS A 200      19.689   7.646  -0.879  1.00 95.18           C  
ATOM   1599  O   LYS A 200      21.834   6.963  -3.289  1.00 95.18           O  
ATOM   1600  CG  LYS A 200      19.006   8.669   0.044  1.00 95.18           C  
ATOM   1601  CD  LYS A 200      19.644   8.666   1.440  1.00 95.18           C  
ATOM   1602  CE  LYS A 200      18.792   9.466   2.431  1.00 95.18           C  
ATOM   1603  NZ  LYS A 200      19.074   9.041   3.821  1.00 95.18           N  
ATOM   1604  N   PRO A 201      22.234   5.773  -1.407  1.00 95.48           N  
ATOM   1605  CA  PRO A 201      22.643   4.555  -2.093  1.00 95.48           C  
ATOM   1606  C   PRO A 201      21.495   3.927  -2.886  1.00 95.48           C  
ATOM   1607  CB  PRO A 201      23.140   3.598  -1.002  1.00 95.48           C  
ATOM   1608  O   PRO A 201      20.326   4.246  -2.678  1.00 95.48           O  
ATOM   1609  CG  PRO A 201      23.452   4.517   0.176  1.00 95.48           C  
ATOM   1610  CD  PRO A 201      22.404   5.614   0.028  1.00 95.48           C  
ATOM   1611  N   GLU A 202      21.855   3.016  -3.780  1.00 96.04           N  
ATOM   1612  CA  GLU A 202      20.898   2.122  -4.418  1.00 96.04           C  
ATOM   1613  C   GLU A 202      20.304   1.161  -3.378  1.00 96.04           C  
ATOM   1614  CB  GLU A 202      21.638   1.368  -5.527  1.00 96.04           C  
ATOM   1615  O   GLU A 202      21.047   0.577  -2.581  1.00 96.04           O  
ATOM   1616  CG  GLU A 202      20.681   0.605  -6.441  1.00 96.04           C  
ATOM   1617  CD  GLU A 202      21.392  -0.095  -7.596  1.00 96.04           C  
ATOM   1618  OE1 GLU A 202      20.660  -0.597  -8.475  1.00 96.04           O  
ATOM   1619  OE2 GLU A 202      22.640  -0.129  -7.647  1.00 96.04           O  
ATOM   1620  N   ASN A 203      18.982   0.997  -3.390  1.00 96.75           N  
ATOM   1621  CA  ASN A 203      18.314   0.014  -2.539  1.00 96.75           C  
ATOM   1622  C   ASN A 203      18.552  -1.413  -3.040  1.00 96.75           C  
ATOM   1623  CB  ASN A 203      16.820   0.330  -2.446  1.00 96.75           C  
ATOM   1624  O   ASN A 203      18.952  -1.643  -4.182  1.00 96.75           O  
ATOM   1625  CG  ASN A 203      16.512   1.526  -1.575  1.00 96.75           C  
ATOM   1626  ND2 ASN A 203      15.384   2.138  -1.811  1.00 96.75           N  
ATOM   1627  OD1 ASN A 203      17.247   1.893  -0.670  1.00 96.75           O  
ATOM   1628  N   GLN A 204      18.284  -2.392  -2.181  1.00 96.62           N  
ATOM   1629  CA  GLN A 204      18.467  -3.809  -2.493  1.00 96.62           C  
ATOM   1630  C   GLN A 204      17.147  -4.558  -2.381  1.00 96.62           C  
ATOM   1631  CB  GLN A 204      19.542  -4.409  -1.580  1.00 96.62           C  
ATOM   1632  O   GLN A 204      16.198  -4.067  -1.793  1.00 96.62           O  
ATOM   1633  CG  GLN A 204      20.905  -3.749  -1.830  1.00 96.62           C  
ATOM   1634  CD  GLN A 204      22.038  -4.395  -1.045  1.00 96.62           C  
ATOM   1635  NE2 GLN A 204      23.269  -4.082  -1.382  1.00 96.62           N  
ATOM   1636  OE1 GLN A 204      21.871  -5.188  -0.135  1.00 96.62           O  
ATOM   1637  N   PHE A 205      17.094  -5.768  -2.923  1.00 97.04           N  
ATOM   1638  CA  PHE A 205      15.974  -6.675  -2.711  1.00 97.04           C  
ATOM   1639  C   PHE A 205      16.481  -7.989  -2.127  1.00 97.04           C  
ATOM   1640  CB  PHE A 205      15.228  -6.913  -4.027  1.00 97.04           C  
ATOM   1641  O   PHE A 205      17.516  -8.506  -2.567  1.00 97.04           O  
ATOM   1642  CG  PHE A 205      14.273  -5.812  -4.441  1.00 97.04           C  
ATOM   1643  CD1 PHE A 205      12.919  -5.909  -4.073  1.00 97.04           C  
ATOM   1644  CD2 PHE A 205      14.710  -4.710  -5.202  1.00 97.04           C  
ATOM   1645  CE1 PHE A 205      12.006  -4.916  -4.458  1.00 97.04           C  
ATOM   1646  CE2 PHE A 205      13.784  -3.733  -5.614  1.00 97.04           C  
ATOM   1647  CZ  PHE A 205      12.432  -3.845  -5.251  1.00 97.04           C  
ATOM   1648  N   ALA A 206      15.724  -8.575  -1.201  1.00 96.30           N  
ATOM   1649  CA  ALA A 206      15.876  -9.994  -0.903  1.00 96.30           C  
ATOM   1650  C   ALA A 206      15.420 -10.840  -2.113  1.00 96.30           C  
ATOM   1651  CB  ALA A 206      15.163 -10.341   0.410  1.00 96.30           C  
ATOM   1652  O   ALA A 206      14.884 -10.325  -3.098  1.00 96.30           O  
ATOM   1653  N   PHE A 207      15.695 -12.147  -2.079  1.00 95.64           N  
ATOM   1654  CA  PHE A 207      15.360 -13.086  -3.167  1.00 95.64           C  
ATOM   1655  C   PHE A 207      15.844 -12.651  -4.561  1.00 95.64           C  
ATOM   1656  CB  PHE A 207      13.855 -13.389  -3.169  1.00 95.64           C  
ATOM   1657  O   PHE A 207      15.203 -12.942  -5.566  1.00 95.64           O  
ATOM   1658  CG  PHE A 207      13.288 -13.662  -1.800  1.00 95.64           C  
ATOM   1659  CD1 PHE A 207      13.612 -14.852  -1.125  1.00 95.64           C  
ATOM   1660  CD2 PHE A 207      12.460 -12.703  -1.195  1.00 95.64           C  
ATOM   1661  CE1 PHE A 207      13.077 -15.099   0.150  1.00 95.64           C  
ATOM   1662  CE2 PHE A 207      11.940 -12.946   0.082  1.00 95.64           C  
ATOM   1663  CZ  PHE A 207      12.230 -14.149   0.742  1.00 95.64           C  
ATOM   1664  N   SER A 208      16.955 -11.911  -4.633  1.00 94.70           N  
ATOM   1665  CA  SER A 208      17.477 -11.364  -5.893  1.00 94.70           C  
ATOM   1666  C   SER A 208      16.459 -10.520  -6.681  1.00 94.70           C  
ATOM   1667  CB  SER A 208      18.081 -12.484  -6.758  1.00 94.70           C  
ATOM   1668  O   SER A 208      16.574 -10.408  -7.899  1.00 94.70           O  
ATOM   1669  OG  SER A 208      19.107 -13.163  -6.051  1.00 94.70           O  
ATOM   1670  N   GLY A 209      15.473  -9.915  -6.006  1.00 94.95           N  
ATOM   1671  CA  GLY A 209      14.447  -9.096  -6.654  1.00 94.95           C  
ATOM   1672  C   GLY A 209      13.252  -9.859  -7.221  1.00 94.95           C  
ATOM   1673  O   GLY A 209      12.432  -9.245  -7.900  1.00 94.95           O  
ATOM   1674  N   GLU A 210      13.141 -11.163  -6.957  1.00 97.06           N  
ATOM   1675  CA  GLU A 210      11.971 -11.962  -7.327  1.00 97.06           C  
ATOM   1676  C   GLU A 210      10.692 -11.384  -6.698  1.00 97.06           C  
ATOM   1677  CB  GLU A 210      12.196 -13.416  -6.878  1.00 97.06           C  
ATOM   1678  O   GLU A 210      10.638 -11.130  -5.492  1.00 97.06           O  
ATOM   1679  CG  GLU A 210      11.108 -14.398  -7.352  1.00 97.06           C  
ATOM   1680  CD  GLU A 210      11.233 -15.790  -6.702  1.00 97.06           C  
ATOM   1681  OE1 GLU A 210      10.393 -16.664  -6.990  1.00 97.06           O  
ATOM   1682  OE2 GLU A 210      12.093 -15.993  -5.809  1.00 97.06           O  
ATOM   1683  N   CYS A 211       9.646 -11.209  -7.511  1.00 98.45           N  
ATOM   1684  CA  CYS A 211       8.308 -10.954  -6.996  1.00 98.45           C  
ATOM   1685  C   CYS A 211       7.665 -12.292  -6.628  1.00 98.45           C  
ATOM   1686  CB  CYS A 211       7.489 -10.161  -8.019  1.00 98.45           C  
ATOM   1687  O   CYS A 211       7.409 -13.122  -7.500  1.00 98.45           O  
ATOM   1688  SG  CYS A 211       6.024  -9.496  -7.184  1.00 98.45           S  
ATOM   1689  N   LYS A 212       7.453 -12.515  -5.331  1.00 98.56           N  
ATOM   1690  CA  LYS A 212       6.804 -13.717  -4.815  1.00 98.56           C  
ATOM   1691  C   LYS A 212       5.328 -13.729  -5.198  1.00 98.56           C  
ATOM   1692  CB  LYS A 212       6.981 -13.810  -3.293  1.00 98.56           C  
ATOM   1693  O   LYS A 212       4.713 -12.678  -5.363  1.00 98.56           O  
ATOM   1694  CG  LYS A 212       8.431 -13.925  -2.805  1.00 98.56           C  
ATOM   1695  CD  LYS A 212       9.115 -15.151  -3.416  1.00 98.56           C  
ATOM   1696  CE  LYS A 212      10.383 -15.506  -2.646  1.00 98.56           C  
ATOM   1697  NZ  LYS A 212      11.107 -16.586  -3.355  1.00 98.56           N  
ATOM   1698  N   ASN A 213       4.781 -14.932  -5.321  1.00 98.69           N  
ATOM   1699  CA  ASN A 213       3.408 -15.167  -5.750  1.00 98.69           C  
ATOM   1700  C   ASN A 213       2.361 -14.684  -4.736  1.00 98.69           C  
ATOM   1701  CB  ASN A 213       3.276 -16.656  -6.116  1.00 98.69           C  
ATOM   1702  O   ASN A 213       2.676 -14.292  -3.606  1.00 98.69           O  
ATOM   1703  CG  ASN A 213       3.277 -17.630  -4.953  1.00 98.69           C  
ATOM   1704  ND2 ASN A 213       3.246 -18.900  -5.267  1.00 98.69           N  
ATOM   1705  OD1 ASN A 213       3.304 -17.306  -3.775  1.00 98.69           O  
ATOM   1706  N   LYS A 214       1.093 -14.751  -5.141  1.00 98.66           N  
ATOM   1707  CA  LYS A 214      -0.057 -14.319  -4.347  1.00 98.66           C  
ATOM   1708  C   LYS A 214      -0.092 -14.958  -2.964  1.00 98.66           C  
ATOM   1709  CB  LYS A 214      -1.322 -14.651  -5.145  1.00 98.66           C  
ATOM   1710  O   LYS A 214      -0.315 -14.259  -1.983  1.00 98.66           O  
ATOM   1711  CG  LYS A 214      -2.574 -14.349  -4.324  1.00 98.66           C  
ATOM   1712  CD  LYS A 214      -3.828 -14.639  -5.134  1.00 98.66           C  
ATOM   1713  CE  LYS A 214      -4.982 -14.471  -4.157  1.00 98.66           C  
ATOM   1714  NZ  LYS A 214      -6.280 -14.648  -4.822  1.00 98.66           N  
ATOM   1715  N   LYS A 215       0.147 -16.270  -2.873  1.00 98.62           N  
ATOM   1716  CA  LYS A 215       0.108 -16.986  -1.591  1.00 98.62           C  
ATOM   1717  C   LYS A 215       1.122 -16.407  -0.600  1.00 98.62           C  
ATOM   1718  CB  LYS A 215       0.341 -18.483  -1.825  1.00 98.62           C  
ATOM   1719  O   LYS A 215       0.783 -16.175   0.553  1.00 98.62           O  
ATOM   1720  CG  LYS A 215       0.271 -19.230  -0.489  1.00 98.62           C  
ATOM   1721  CD  LYS A 215       0.583 -20.716  -0.630  1.00 98.62           C  
ATOM   1722  CE  LYS A 215       0.662 -21.236   0.805  1.00 98.62           C  
ATOM   1723  NZ  LYS A 215       1.220 -22.599   0.873  1.00 98.62           N  
ATOM   1724  N   TYR A 216       2.349 -16.163  -1.055  1.00 98.51           N  
ATOM   1725  CA  TYR A 216       3.383 -15.560  -0.215  1.00 98.51           C  
ATOM   1726  C   TYR A 216       2.991 -14.141   0.213  1.00 98.51           C  
ATOM   1727  CB  TYR A 216       4.690 -15.525  -1.009  1.00 98.51           C  
ATOM   1728  O   TYR A 216       3.175 -13.756   1.363  1.00 98.51           O  
ATOM   1729  CG  TYR A 216       5.930 -15.439  -0.145  1.00 98.51           C  
ATOM   1730  CD1 TYR A 216       6.227 -14.270   0.586  1.00 98.51           C  
ATOM   1731  CD2 TYR A 216       6.768 -16.565  -0.045  1.00 98.51           C  
ATOM   1732  CE1 TYR A 216       7.331 -14.243   1.457  1.00 98.51           C  
ATOM   1733  CE2 TYR A 216       7.894 -16.528   0.792  1.00 98.51           C  
ATOM   1734  OH  TYR A 216       9.226 -15.407   2.388  1.00 98.51           O  
ATOM   1735  CZ  TYR A 216       8.160 -15.379   1.558  1.00 98.51           C  
ATOM   1736  N   ALA A 217       2.419 -13.363  -0.708  1.00 98.74           N  
ATOM   1737  CA  ALA A 217       1.939 -12.021  -0.408  1.00 98.74           C  
ATOM   1738  C   ALA A 217       0.841 -12.027   0.668  1.00 98.74           C  
ATOM   1739  CB  ALA A 217       1.467 -11.384  -1.715  1.00 98.74           C  
ATOM   1740  O   ALA A 217       0.883 -11.208   1.579  1.00 98.74           O  
ATOM   1741  N   GLU A 218      -0.102 -12.969   0.608  1.00 98.53           N  
ATOM   1742  CA  GLU A 218      -1.143 -13.140   1.631  1.00 98.53           C  
ATOM   1743  C   GLU A 218      -0.560 -13.511   3.008  1.00 98.53           C  
ATOM   1744  CB  GLU A 218      -2.166 -14.193   1.161  1.00 98.53           C  
ATOM   1745  O   GLU A 218      -1.076 -13.046   4.024  1.00 98.53           O  
ATOM   1746  CG  GLU A 218      -3.054 -13.688   0.006  1.00 98.53           C  
ATOM   1747  CD  GLU A 218      -3.984 -14.761  -0.598  1.00 98.53           C  
ATOM   1748  OE1 GLU A 218      -4.963 -14.368  -1.282  1.00 98.53           O  
ATOM   1749  OE2 GLU A 218      -3.710 -15.977  -0.463  1.00 98.53           O  
ATOM   1750  N   GLU A 219       0.531 -14.286   3.059  1.00 98.26           N  
ATOM   1751  CA  GLU A 219       1.255 -14.591   4.304  1.00 98.26           C  
ATOM   1752  C   GLU A 219       1.894 -13.323   4.909  1.00 98.26           C  
ATOM   1753  CB  GLU A 219       2.293 -15.717   4.070  1.00 98.26           C  
ATOM   1754  O   GLU A 219       1.684 -13.049   6.091  1.00 98.26           O  
ATOM   1755  CG  GLU A 219       1.645 -17.098   3.818  1.00 98.26           C  
ATOM   1756  CD  GLU A 219       2.610 -18.219   3.359  1.00 98.26           C  
ATOM   1757  OE1 GLU A 219       2.112 -19.334   3.031  1.00 98.26           O  
ATOM   1758  OE2 GLU A 219       3.841 -18.009   3.315  1.00 98.26           O  
ATOM   1759  N   VAL A 220       2.580 -12.504   4.097  1.00 98.22           N  
ATOM   1760  CA  VAL A 220       3.164 -11.213   4.529  1.00 98.22           C  
ATOM   1761  C   VAL A 220       2.081 -10.245   5.017  1.00 98.22           C  
ATOM   1762  CB  VAL A 220       3.988 -10.569   3.391  1.00 98.22           C  
ATOM   1763  O   VAL A 220       2.201  -9.661   6.090  1.00 98.22           O  
ATOM   1764  CG1 VAL A 220       4.463  -9.148   3.717  1.00 98.22           C  
ATOM   1765  CG2 VAL A 220       5.235 -11.407   3.072  1.00 98.22           C  
ATOM   1766  N   ILE A 221       0.979 -10.113   4.272  1.00 98.71           N  
ATOM   1767  CA  ILE A 221      -0.155  -9.263   4.667  1.00 98.71           C  
ATOM   1768  C   ILE A 221      -0.735  -9.722   6.010  1.00 98.71           C  
ATOM   1769  CB  ILE A 221      -1.236  -9.269   3.565  1.00 98.71           C  
ATOM   1770  O   ILE A 221      -1.057  -8.888   6.858  1.00 98.71           O  
ATOM   1771  CG1 ILE A 221      -0.739  -8.559   2.286  1.00 98.71           C  
ATOM   1772  CG2 ILE A 221      -2.532  -8.588   4.046  1.00 98.71           C  
ATOM   1773  CD1 ILE A 221      -1.539  -8.944   1.039  1.00 98.71           C  
ATOM   1774  N   GLY A 222      -0.873 -11.037   6.209  1.00 98.29           N  
ATOM   1775  CA  GLY A 222      -1.332 -11.616   7.469  1.00 98.29           C  
ATOM   1776  C   GLY A 222      -0.431 -11.239   8.644  1.00 98.29           C  
ATOM   1777  O   GLY A 222      -0.935 -10.789   9.671  1.00 98.29           O  
ATOM   1778  N   GLU A 223       0.887 -11.344   8.474  1.00 98.07           N  
ATOM   1779  CA  GLU A 223       1.869 -10.957   9.493  1.00 98.07           C  
ATOM   1780  C   GLU A 223       1.762  -9.469   9.861  1.00 98.07           C  
ATOM   1781  CB  GLU A 223       3.279 -11.300   8.988  1.00 98.07           C  
ATOM   1782  O   GLU A 223       1.634  -9.129  11.042  1.00 98.07           O  
ATOM   1783  CG  GLU A 223       4.349 -11.029  10.055  1.00 98.07           C  
ATOM   1784  CD  GLU A 223       5.780 -11.241   9.545  1.00 98.07           C  
ATOM   1785  OE1 GLU A 223       6.712 -10.791  10.248  1.00 98.07           O  
ATOM   1786  OE2 GLU A 223       5.969 -11.864   8.475  1.00 98.07           O  
ATOM   1787  N   CYS A 224       1.745  -8.577   8.866  1.00 98.43           N  
ATOM   1788  CA  CYS A 224       1.630  -7.139   9.110  1.00 98.43           C  
ATOM   1789  C   CYS A 224       0.278  -6.778   9.755  1.00 98.43           C  
ATOM   1790  CB  CYS A 224       1.833  -6.379   7.792  1.00 98.43           C  
ATOM   1791  O   CYS A 224       0.208  -5.862  10.578  1.00 98.43           O  
ATOM   1792  SG  CYS A 224       3.463  -6.711   7.071  1.00 98.43           S  
ATOM   1793  N   ALA A 225      -0.802  -7.493   9.424  1.00 98.61           N  
ATOM   1794  CA  ALA A 225      -2.108  -7.309  10.058  1.00 98.61           C  
ATOM   1795  C   ALA A 225      -2.104  -7.738  11.535  1.00 98.61           C  
ATOM   1796  CB  ALA A 225      -3.166  -8.065   9.249  1.00 98.61           C  
ATOM   1797  O   ALA A 225      -2.641  -7.029  12.388  1.00 98.61           O  
ATOM   1798  N   GLU A 226      -1.458  -8.860  11.866  1.00 98.30           N  
ATOM   1799  CA  GLU A 226      -1.274  -9.300  13.256  1.00 98.30           C  
ATOM   1800  C   GLU A 226      -0.410  -8.317  14.062  1.00 98.30           C  
ATOM   1801  CB  GLU A 226      -0.607 -10.684  13.296  1.00 98.30           C  
ATOM   1802  O   GLU A 226      -0.684  -8.056  15.239  1.00 98.30           O  
ATOM   1803  CG  GLU A 226      -1.534 -11.836  12.884  1.00 98.30           C  
ATOM   1804  CD  GLU A 226      -0.847 -13.211  12.982  1.00 98.30           C  
ATOM   1805  OE1 GLU A 226      -1.445 -14.191  12.477  1.00 98.30           O  
ATOM   1806  OE2 GLU A 226       0.210 -13.309  13.656  1.00 98.30           O  
ATOM   1807  N   ALA A 227       0.632  -7.753  13.444  1.00 98.33           N  
ATOM   1808  CA  ALA A 227       1.465  -6.724  14.058  1.00 98.33           C  
ATOM   1809  C   ALA A 227       0.665  -5.444  14.354  1.00 98.33           C  
ATOM   1810  CB  ALA A 227       2.657  -6.454  13.141  1.00 98.33           C  
ATOM   1811  O   ALA A 227       0.730  -4.922  15.472  1.00 98.33           O  
ATOM   1812  N   TRP A 228      -0.152  -4.980  13.402  1.00 98.73           N  
ATOM   1813  CA  TRP A 228      -1.067  -3.857  13.621  1.00 98.73           C  
ATOM   1814  C   TRP A 228      -2.103  -4.153  14.711  1.00 98.73           C  
ATOM   1815  CB  TRP A 228      -1.771  -3.487  12.317  1.00 98.73           C  
ATOM   1816  O   TRP A 228      -2.391  -3.285  15.534  1.00 98.73           O  
ATOM   1817  CG  TRP A 228      -2.884  -2.500  12.490  1.00 98.73           C  
ATOM   1818  CD1 TRP A 228      -2.780  -1.156  12.384  1.00 98.73           C  
ATOM   1819  CD2 TRP A 228      -4.286  -2.775  12.788  1.00 98.73           C  
ATOM   1820  CE2 TRP A 228      -4.971  -1.530  12.904  1.00 98.73           C  
ATOM   1821  CE3 TRP A 228      -5.053  -3.952  12.928  1.00 98.73           C  
ATOM   1822  NE1 TRP A 228      -4.024  -0.581  12.570  1.00 98.73           N  
ATOM   1823  CH2 TRP A 228      -7.079  -2.646  13.322  1.00 98.73           C  
ATOM   1824  CZ2 TRP A 228      -6.342  -1.457  13.184  1.00 98.73           C  
ATOM   1825  CZ3 TRP A 228      -6.436  -3.890  13.188  1.00 98.73           C  
ATOM   1826  N   GLU A 229      -2.644  -5.373  14.772  1.00 98.56           N  
ATOM   1827  CA  GLU A 229      -3.628  -5.738  15.794  1.00 98.56           C  
ATOM   1828  C   GLU A 229      -3.031  -5.629  17.208  1.00 98.56           C  
ATOM   1829  CB  GLU A 229      -4.191  -7.142  15.512  1.00 98.56           C  
ATOM   1830  O   GLU A 229      -3.678  -5.104  18.119  1.00 98.56           O  
ATOM   1831  CG  GLU A 229      -5.335  -7.461  16.487  1.00 98.56           C  
ATOM   1832  CD  GLU A 229      -6.041  -8.804  16.253  1.00 98.56           C  
ATOM   1833  OE1 GLU A 229      -7.074  -9.004  16.944  1.00 98.56           O  
ATOM   1834  OE2 GLU A 229      -5.530  -9.662  15.511  1.00 98.56           O  
ATOM   1835  N   LYS A 230      -1.773  -6.053  17.392  1.00 98.38           N  
ATOM   1836  CA  LYS A 230      -1.031  -5.850  18.649  1.00 98.38           C  
ATOM   1837  C   LYS A 230      -0.776  -4.365  18.911  1.00 98.38           C  
ATOM   1838  CB  LYS A 230       0.300  -6.611  18.605  1.00 98.38           C  
ATOM   1839  O   LYS A 230      -0.953  -3.900  20.037  1.00 98.38           O  
ATOM   1840  CG  LYS A 230       0.107  -8.133  18.602  1.00 98.38           C  
ATOM   1841  CD  LYS A 230       1.427  -8.831  18.255  1.00 98.38           C  
ATOM   1842  CE  LYS A 230       1.174 -10.326  18.039  1.00 98.38           C  
ATOM   1843  NZ  LYS A 230       2.283 -10.961  17.283  1.00 98.38           N  
ATOM   1844  N   LEU A 231      -0.386  -3.606  17.885  1.00 98.55           N  
ATOM   1845  CA  LEU A 231      -0.150  -2.164  17.984  1.00 98.55           C  
ATOM   1846  C   LEU A 231      -1.401  -1.418  18.473  1.00 98.55           C  
ATOM   1847  CB  LEU A 231       0.344  -1.642  16.620  1.00 98.55           C  
ATOM   1848  O   LEU A 231      -1.335  -0.719  19.483  1.00 98.55           O  
ATOM   1849  CG  LEU A 231       0.527  -0.117  16.552  1.00 98.55           C  
ATOM   1850  CD1 LEU A 231       1.681   0.353  17.435  1.00 98.55           C  
ATOM   1851  CD2 LEU A 231       0.780   0.333  15.117  1.00 98.55           C  
ATOM   1852  N   ILE A 232      -2.545  -1.592  17.805  1.00 98.56           N  
ATOM   1853  CA  ILE A 232      -3.776  -0.836  18.086  1.00 98.56           C  
ATOM   1854  C   ILE A 232      -4.415  -1.210  19.433  1.00 98.56           C  
ATOM   1855  CB  ILE A 232      -4.757  -0.981  16.899  1.00 98.56           C  
ATOM   1856  O   ILE A 232      -5.121  -0.403  20.039  1.00 98.56           O  
ATOM   1857  CG1 ILE A 232      -5.849   0.104  16.859  1.00 98.56           C  
ATOM   1858  CG2 ILE A 232      -5.445  -2.356  16.883  1.00 98.56           C  
ATOM   1859  CD1 ILE A 232      -5.313   1.530  16.728  1.00 98.56           C  
ATOM   1860  N   LYS A 233      -4.140  -2.418  19.943  1.00 98.19           N  
ATOM   1861  CA  LYS A 233      -4.527  -2.847  21.298  1.00 98.19           C  
ATOM   1862  C   LYS A 233      -3.600  -2.314  22.396  1.00 98.19           C  
ATOM   1863  CB  LYS A 233      -4.608  -4.378  21.348  1.00 98.19           C  
ATOM   1864  O   LYS A 233      -3.923  -2.459  23.572  1.00 98.19           O  
ATOM   1865  CG  LYS A 233      -5.813  -4.912  20.563  1.00 98.19           C  
ATOM   1866  CD  LYS A 233      -5.779  -6.441  20.573  1.00 98.19           C  
ATOM   1867  CE  LYS A 233      -6.873  -6.999  19.665  1.00 98.19           C  
ATOM   1868  NZ  LYS A 233      -6.708  -8.459  19.504  1.00 98.19           N  
ATOM   1869  N   GLY A 234      -2.481  -1.679  22.039  1.00 96.98           N  
ATOM   1870  CA  GLY A 234      -1.465  -1.229  22.993  1.00 96.98           C  
ATOM   1871  C   GLY A 234      -0.599  -2.369  23.543  1.00 96.98           C  
ATOM   1872  O   GLY A 234      -0.058  -2.251  24.639  1.00 96.98           O  
ATOM   1873  N   GLU A 235      -0.490  -3.474  22.803  1.00 97.49           N  
ATOM   1874  CA  GLU A 235       0.271  -4.678  23.169  1.00 97.49           C  
ATOM   1875  C   GLU A 235       1.657  -4.733  22.497  1.00 97.49           C  
ATOM   1876  CB  GLU A 235      -0.548  -5.933  22.809  1.00 97.49           C  
ATOM   1877  O   GLU A 235       2.475  -5.589  22.834  1.00 97.49           O  
ATOM   1878  CG  GLU A 235      -1.889  -6.040  23.561  1.00 97.49           C  
ATOM   1879  CD  GLU A 235      -2.777  -7.199  23.068  1.00 97.49           C  
ATOM   1880  OE1 GLU A 235      -3.932  -7.291  23.547  1.00 97.49           O  
ATOM   1881  OE2 GLU A 235      -2.331  -7.993  22.208  1.00 97.49           O  
ATOM   1882  N   SER A 236       1.943  -3.825  21.555  1.00 96.98           N  
ATOM   1883  CA  SER A 236       3.286  -3.665  20.984  1.00 96.98           C  
ATOM   1884  C   SER A 236       4.284  -3.187  22.044  1.00 96.98           C  
ATOM   1885  CB  SER A 236       3.270  -2.706  19.790  1.00 96.98           C  
ATOM   1886  O   SER A 236       3.952  -2.382  22.914  1.00 96.98           O  
ATOM   1887  OG  SER A 236       4.578  -2.579  19.265  1.00 96.98           O  
ATOM   1888  N   VAL A 237       5.532  -3.659  21.949  1.00 96.05           N  
ATOM   1889  CA  VAL A 237       6.622  -3.268  22.861  1.00 96.05           C  
ATOM   1890  C   VAL A 237       6.886  -1.762  22.798  1.00 96.05           C  
ATOM   1891  CB  VAL A 237       7.912  -4.044  22.520  1.00 96.05           C  
ATOM   1892  O   VAL A 237       7.188  -1.142  23.816  1.00 96.05           O  
ATOM   1893  CG1 VAL A 237       9.110  -3.625  23.386  1.00 96.05           C  
ATOM   1894  CG2 VAL A 237       7.712  -5.554  22.719  1.00 96.05           C  
ATOM   1895  N   ASP A 238       6.786  -1.181  21.604  1.00 97.62           N  
ATOM   1896  CA  ASP A 238       6.971   0.245  21.363  1.00 97.62           C  
ATOM   1897  C   ASP A 238       6.207   0.641  20.094  1.00 97.62           C  
ATOM   1898  CB  ASP A 238       8.475   0.533  21.242  1.00 97.62           C  
ATOM   1899  O   ASP A 238       6.486   0.126  19.009  1.00 97.62           O  
ATOM   1900  CG  ASP A 238       8.830   1.997  20.990  1.00 97.62           C  
ATOM   1901  OD1 ASP A 238       7.922   2.854  20.946  1.00 97.62           O  
ATOM   1902  OD2 ASP A 238      10.040   2.240  20.763  1.00 97.62           O  
ATOM   1903  N   SER A 239       5.255   1.565  20.236  1.00 97.28           N  
ATOM   1904  CA  SER A 239       4.441   2.092  19.137  1.00 97.28           C  
ATOM   1905  C   SER A 239       5.152   3.156  18.301  1.00 97.28           C  
ATOM   1906  CB  SER A 239       3.131   2.673  19.681  1.00 97.28           C  
ATOM   1907  O   SER A 239       4.534   3.732  17.413  1.00 97.28           O  
ATOM   1908  OG  SER A 239       3.382   3.797  20.510  1.00 97.28           O  
ATOM   1909  N   LYS A 240       6.412   3.491  18.615  1.00 97.90           N  
ATOM   1910  CA  LYS A 240       7.213   4.519  17.925  1.00 97.90           C  
ATOM   1911  C   LYS A 240       6.554   5.898  17.859  1.00 97.90           C  
ATOM   1912  CB  LYS A 240       7.653   4.023  16.534  1.00 97.90           C  
ATOM   1913  O   LYS A 240       6.883   6.701  16.994  1.00 97.90           O  
ATOM   1914  CG  LYS A 240       8.363   2.668  16.519  1.00 97.90           C  
ATOM   1915  CD  LYS A 240       9.603   2.627  17.413  1.00 97.90           C  
ATOM   1916  CE  LYS A 240      10.096   1.187  17.447  1.00 97.90           C  
ATOM   1917  NZ  LYS A 240      11.013   0.956  18.578  1.00 97.90           N  
ATOM   1918  N   GLY A 241       5.648   6.191  18.792  1.00 97.15           N  
ATOM   1919  CA  GLY A 241       4.932   7.465  18.835  1.00 97.15           C  
ATOM   1920  C   GLY A 241       3.839   7.618  17.774  1.00 97.15           C  
ATOM   1921  O   GLY A 241       3.379   8.739  17.573  1.00 97.15           O  
ATOM   1922  N   ILE A 242       3.412   6.527  17.126  1.00 98.59           N  
ATOM   1923  CA  ILE A 242       2.250   6.529  16.229  1.00 98.59           C  
ATOM   1924  C   ILE A 242       1.014   7.017  17.005  1.00 98.59           C  
ATOM   1925  CB  ILE A 242       2.035   5.123  15.609  1.00 98.59           C  
ATOM   1926  O   ILE A 242       0.737   6.547  18.114  1.00 98.59           O  
ATOM   1927  CG1 ILE A 242       3.238   4.717  14.723  1.00 98.59           C  
ATOM   1928  CG2 ILE A 242       0.747   5.080  14.762  1.00 98.59           C  
ATOM   1929  CD1 ILE A 242       3.253   3.247  14.289  1.00 98.59           C  
ATOM   1930  N   ASP A 243       0.263   7.953  16.421  1.00 98.42           N  
ATOM   1931  CA  ASP A 243      -1.048   8.366  16.912  1.00 98.42           C  
ATOM   1932  C   ASP A 243      -2.067   7.281  16.553  1.00 98.42           C  
ATOM   1933  CB  ASP A 243      -1.446   9.749  16.362  1.00 98.42           C  
ATOM   1934  O   ASP A 243      -2.462   7.135  15.399  1.00 98.42           O  
ATOM   1935  CG  ASP A 243      -2.707  10.307  17.043  1.00 98.42           C  
ATOM   1936  OD1 ASP A 243      -3.669   9.541  17.288  1.00 98.42           O  
ATOM   1937  OD2 ASP A 243      -2.748  11.518  17.358  1.00 98.42           O  
ATOM   1938  N   LEU A 244      -2.469   6.519  17.572  1.00 98.58           N  
ATOM   1939  CA  LEU A 244      -3.391   5.387  17.463  1.00 98.58           C  
ATOM   1940  C   LEU A 244      -4.871   5.796  17.555  1.00 98.58           C  
ATOM   1941  CB  LEU A 244      -3.011   4.341  18.531  1.00 98.58           C  
ATOM   1942  O   LEU A 244      -5.741   4.925  17.697  1.00 98.58           O  
ATOM   1943  CG  LEU A 244      -1.593   3.758  18.399  1.00 98.58           C  
ATOM   1944  CD1 LEU A 244      -1.344   2.764  19.534  1.00 98.58           C  
ATOM   1945  CD2 LEU A 244      -1.375   3.035  17.071  1.00 98.58           C  
ATOM   1946  N   THR A 245      -5.175   7.099  17.560  1.00 98.36           N  
ATOM   1947  CA  THR A 245      -6.549   7.599  17.691  1.00 98.36           C  
ATOM   1948  C   THR A 245      -7.403   7.079  16.542  1.00 98.36           C  
ATOM   1949  CB  THR A 245      -6.637   9.132  17.719  1.00 98.36           C  
ATOM   1950  O   THR A 245      -7.069   7.237  15.369  1.00 98.36           O  
ATOM   1951  CG2 THR A 245      -8.057   9.620  18.013  1.00 98.36           C  
ATOM   1952  OG1 THR A 245      -5.828   9.682  18.729  1.00 98.36           O  
ATOM   1953  N   ASN A 246      -8.544   6.491  16.884  1.00 98.16           N  
ATOM   1954  CA  ASN A 246      -9.470   5.905  15.922  1.00 98.16           C  
ATOM   1955  C   ASN A 246     -10.927   6.179  16.326  1.00 98.16           C  
ATOM   1956  CB  ASN A 246      -9.131   4.413  15.792  1.00 98.16           C  
ATOM   1957  O   ASN A 246     -11.214   6.544  17.469  1.00 98.16           O  
ATOM   1958  CG  ASN A 246      -9.507   3.635  17.029  1.00 98.16           C  
ATOM   1959  ND2 ASN A 246      -8.544   3.363  17.875  1.00 98.16           N  
ATOM   1960  OD1 ASN A 246     -10.664   3.304  17.247  1.00 98.16           O  
ATOM   1961  N   THR A 247     -11.846   6.022  15.378  1.00 96.78           N  
ATOM   1962  CA  THR A 247     -13.269   6.391  15.518  1.00 96.78           C  
ATOM   1963  C   THR A 247     -14.224   5.215  15.329  1.00 96.78           C  
ATOM   1964  CB  THR A 247     -13.646   7.502  14.531  1.00 96.78           C  
ATOM   1965  O   THR A 247     -15.434   5.371  15.487  1.00 96.78           O  
ATOM   1966  CG2 THR A 247     -12.869   8.795  14.772  1.00 96.78           C  
ATOM   1967  OG1 THR A 247     -13.413   7.071  13.209  1.00 96.78           O  
ATOM   1968  N   THR A 248     -13.709   4.026  15.008  1.00 96.19           N  
ATOM   1969  CA  THR A 248     -14.528   2.839  14.716  1.00 96.19           C  
ATOM   1970  C   THR A 248     -14.232   1.648  15.626  1.00 96.19           C  
ATOM   1971  CB  THR A 248     -14.390   2.419  13.246  1.00 96.19           C  
ATOM   1972  O   THR A 248     -15.082   0.766  15.757  1.00 96.19           O  
ATOM   1973  CG2 THR A 248     -14.695   3.545  12.254  1.00 96.19           C  
ATOM   1974  OG1 THR A 248     -13.103   1.928  12.981  1.00 96.19           O  
ATOM   1975  N   LEU A 249     -13.076   1.616  16.302  1.00 97.08           N  
ATOM   1976  CA  LEU A 249     -12.620   0.458  17.076  1.00 97.08           C  
ATOM   1977  C   LEU A 249     -12.878   0.652  18.576  1.00 97.08           C  
ATOM   1978  CB  LEU A 249     -11.144   0.141  16.765  1.00 97.08           C  
ATOM   1979  O   LEU A 249     -11.949   0.787  19.370  1.00 97.08           O  
ATOM   1980  CG  LEU A 249     -10.754   0.094  15.280  1.00 97.08           C  
ATOM   1981  CD1 LEU A 249      -9.245  -0.105  15.179  1.00 97.08           C  
ATOM   1982  CD2 LEU A 249     -11.456  -1.053  14.552  1.00 97.08           C  
ATOM   1983  N   SER A 250     -14.149   0.631  18.989  1.00 96.52           N  
ATOM   1984  CA  SER A 250     -14.589   0.965  20.360  1.00 96.52           C  
ATOM   1985  C   SER A 250     -13.994   0.116  21.493  1.00 96.52           C  
ATOM   1986  CB  SER A 250     -16.117   0.913  20.440  1.00 96.52           C  
ATOM   1987  O   SER A 250     -14.143   0.467  22.660  1.00 96.52           O  
ATOM   1988  OG  SER A 250     -16.593  -0.406  20.228  1.00 96.52           O  
ATOM   1989  N   SER A 251     -13.366  -1.018  21.180  1.00 96.13           N  
ATOM   1990  CA  SER A 251     -12.671  -1.876  22.147  1.00 96.13           C  
ATOM   1991  C   SER A 251     -11.207  -1.490  22.381  1.00 96.13           C  
ATOM   1992  CB  SER A 251     -12.752  -3.332  21.681  1.00 96.13           C  
ATOM   1993  O   SER A 251     -10.560  -2.085  23.239  1.00 96.13           O  
ATOM   1994  OG  SER A 251     -12.187  -3.475  20.391  1.00 96.13           O  
ATOM   1995  N   THR A 252     -10.660  -0.553  21.604  1.00 97.74           N  
ATOM   1996  CA  THR A 252      -9.254  -0.134  21.691  1.00 97.74           C  
ATOM   1997  C   THR A 252      -9.084   0.993  22.714  1.00 97.74           C  
ATOM   1998  CB  THR A 252      -8.689   0.291  20.327  1.00 97.74           C  
ATOM   1999  O   THR A 252      -9.990   1.815  22.880  1.00 97.74           O  
ATOM   2000  CG2 THR A 252      -8.801  -0.823  19.285  1.00 97.74           C  
ATOM   2001  OG1 THR A 252      -9.348   1.435  19.845  1.00 97.74           O  
ATOM   2002  N   PRO A 253      -7.932   1.079  23.405  1.00 97.55           N  
ATOM   2003  CA  PRO A 253      -7.691   2.117  24.411  1.00 97.55           C  
ATOM   2004  C   PRO A 253      -7.648   3.539  23.828  1.00 97.55           C  
ATOM   2005  CB  PRO A 253      -6.355   1.734  25.058  1.00 97.55           C  
ATOM   2006  O   PRO A 253      -7.853   4.504  24.559  1.00 97.55           O  
ATOM   2007  CG  PRO A 253      -5.632   0.935  23.973  1.00 97.55           C  
ATOM   2008  CD  PRO A 253      -6.774   0.203  23.278  1.00 97.55           C  
ATOM   2009  N   SER A 254      -7.384   3.673  22.527  1.00 97.41           N  
ATOM   2010  CA  SER A 254      -7.260   4.944  21.807  1.00 97.41           C  
ATOM   2011  C   SER A 254      -8.527   5.361  21.045  1.00 97.41           C  
ATOM   2012  CB  SER A 254      -6.058   4.855  20.867  1.00 97.41           C  
ATOM   2013  O   SER A 254      -8.505   6.351  20.311  1.00 97.41           O  
ATOM   2014  OG  SER A 254      -6.193   3.724  20.031  1.00 97.41           O  
ATOM   2015  N   TYR A 255      -9.641   4.641  21.211  1.00 97.99           N  
ATOM   2016  CA  TYR A 255     -10.917   5.015  20.605  1.00 97.99           C  
ATOM   2017  C   TYR A 255     -11.416   6.379  21.106  1.00 97.99           C  
ATOM   2018  CB  TYR A 255     -11.961   3.938  20.895  1.00 97.99           C  
ATOM   2019  O   TYR A 255     -11.519   6.618  22.312  1.00 97.99           O  
ATOM   2020  CG  TYR A 255     -13.362   4.324  20.459  1.00 97.99           C  
ATOM   2021  CD1 TYR A 255     -14.290   4.790  21.413  1.00 97.99           C  
ATOM   2022  CD2 TYR A 255     -13.735   4.218  19.107  1.00 97.99           C  
ATOM   2023  CE1 TYR A 255     -15.593   5.149  21.020  1.00 97.99           C  
ATOM   2024  CE2 TYR A 255     -15.049   4.543  18.721  1.00 97.99           C  
ATOM   2025  OH  TYR A 255     -17.237   5.332  19.277  1.00 97.99           O  
ATOM   2026  CZ  TYR A 255     -15.975   5.019  19.667  1.00 97.99           C  
ATOM   2027  N   SER A 256     -11.795   7.260  20.178  1.00 97.04           N  
ATOM   2028  CA  SER A 256     -12.395   8.558  20.487  1.00 97.04           C  
ATOM   2029  C   SER A 256     -13.312   9.045  19.361  1.00 97.04           C  
ATOM   2030  CB  SER A 256     -11.284   9.578  20.748  1.00 97.04           C  
ATOM   2031  O   SER A 256     -12.860   9.616  18.372  1.00 97.04           O  
ATOM   2032  OG  SER A 256     -11.839  10.842  21.080  1.00 97.04           O  
ATOM   2033  N   ASP A 257     -14.630   8.919  19.551  1.00 89.02           N  
ATOM   2034  CA  ASP A 257     -15.646   9.482  18.635  1.00 89.02           C  
ATOM   2035  C   ASP A 257     -15.569  11.025  18.551  1.00 89.02           C  
ATOM   2036  CB  ASP A 257     -17.032   9.025  19.126  1.00 89.02           C  
ATOM   2037  O   ASP A 257     -15.944  11.648  17.559  1.00 89.02           O  
ATOM   2038  CG  ASP A 257     -18.189   9.266  18.140  1.00 89.02           C  
ATOM   2039  OD1 ASP A 257     -17.975   9.207  16.909  1.00 89.02           O  
ATOM   2040  OD2 ASP A 257     -19.325   9.455  18.634  1.00 89.02           O  
ATOM   2041  N   ALA A 258     -15.019  11.670  19.586  1.00 93.46           N  
ATOM   2042  CA  ALA A 258     -14.830  13.118  19.619  1.00 93.46           C  
ATOM   2043  C   ALA A 258     -13.628  13.597  18.785  1.00 93.46           C  
ATOM   2044  CB  ALA A 258     -14.722  13.563  21.081  1.00 93.46           C  
ATOM   2045  O   ALA A 258     -13.557  14.788  18.480  1.00 93.46           O  
ATOM   2046  N   ALA A 259     -12.712  12.706  18.377  1.00 92.71           N  
ATOM   2047  CA  ALA A 259     -11.506  13.079  17.630  1.00 92.71           C  
ATOM   2048  C   ALA A 259     -11.828  13.844  16.336  1.00 92.71           C  
ATOM   2049  CB  ALA A 259     -10.718  11.803  17.319  1.00 92.71           C  
ATOM   2050  O   ALA A 259     -11.114  14.774  15.964  1.00 92.71           O  
ATOM   2051  N   ALA A 260     -12.950  13.512  15.690  1.00 86.22           N  
ATOM   2052  CA  ALA A 260     -13.415  14.177  14.478  1.00 86.22           C  
ATOM   2053  C   ALA A 260     -13.734  15.674  14.675  1.00 86.22           C  
ATOM   2054  CB  ALA A 260     -14.647  13.412  13.980  1.00 86.22           C  
ATOM   2055  O   ALA A 260     -13.682  16.436  13.711  1.00 86.22           O  
ATOM   2056  N   GLN A 261     -14.054  16.112  15.899  1.00 89.42           N  
ATOM   2057  CA  GLN A 261     -14.388  17.511  16.206  1.00 89.42           C  
ATOM   2058  C   GLN A 261     -13.151  18.417  16.250  1.00 89.42           C  
ATOM   2059  CB  GLN A 261     -15.133  17.596  17.548  1.00 89.42           C  
ATOM   2060  O   GLN A 261     -13.275  19.632  16.114  1.00 89.42           O  
ATOM   2061  CG  GLN A 261     -16.429  16.772  17.571  1.00 89.42           C  
ATOM   2062  CD  GLN A 261     -17.153  16.826  18.914  1.00 89.42           C  
ATOM   2063  NE2 GLN A 261     -18.140  15.982  19.114  1.00 89.42           N  
ATOM   2064  OE1 GLN A 261     -16.876  17.615  19.801  1.00 89.42           O  
ATOM   2065  N   GLU A 262     -11.964  17.837  16.431  1.00 91.06           N  
ATOM   2066  CA  GLU A 262     -10.693  18.568  16.453  1.00 91.06           C  
ATOM   2067  C   GLU A 262     -10.135  18.816  15.044  1.00 91.06           C  
ATOM   2068  CB  GLU A 262      -9.671  17.787  17.288  1.00 91.06           C  
ATOM   2069  O   GLU A 262      -9.230  19.632  14.861  1.00 91.06           O  
ATOM   2070  CG  GLU A 262     -10.083  17.604  18.759  1.00 91.06           C  
ATOM   2071  CD  GLU A 262      -9.025  16.794  19.517  1.00 91.06           C  
ATOM   2072  OE1 GLU A 262      -9.365  15.833  20.244  1.00 91.06           O  
ATOM   2073  OE2 GLU A 262      -7.812  17.054  19.338  1.00 91.06           O  
ATOM   2074  N   ILE A 263     -10.668  18.119  14.036  1.00 94.17           N  
ATOM   2075  CA  ILE A 263     -10.193  18.218  12.660  1.00 94.17           C  
ATOM   2076  C   ILE A 263     -10.870  19.396  11.944  1.00 94.17           C  
ATOM   2077  CB  ILE A 263     -10.404  16.893  11.915  1.00 94.17           C  
ATOM   2078  O   ILE A 263     -12.098  19.526  11.993  1.00 94.17           O  
ATOM   2079  CG1 ILE A 263      -9.728  15.690  12.611  1.00 94.17           C  
ATOM   2080  CG2 ILE A 263      -9.915  16.985  10.459  1.00 94.17           C  
ATOM   2081  CD1 ILE A 263      -8.264  15.876  13.032  1.00 94.17           C  
ATOM   2082  N   PRO A 264     -10.107  20.239  11.218  1.00 91.53           N  
ATOM   2083  CA  PRO A 264     -10.670  21.335  10.444  1.00 91.53           C  
ATOM   2084  C   PRO A 264     -11.751  20.895   9.448  1.00 91.53           C  
ATOM   2085  CB  PRO A 264      -9.486  21.998   9.733  1.00 91.53           C  
ATOM   2086  O   PRO A 264     -11.777  19.771   8.936  1.00 91.53           O  
ATOM   2087  CG  PRO A 264      -8.302  21.669  10.638  1.00 91.53           C  
ATOM   2088  CD  PRO A 264      -8.652  20.281  11.163  1.00 91.53           C  
ATOM   2089  N   SER A 265     -12.644  21.831   9.129  1.00 94.73           N  
ATOM   2090  CA  SER A 265     -13.543  21.684   7.982  1.00 94.73           C  
ATOM   2091  C   SER A 265     -12.754  21.682   6.670  1.00 94.73           C  
ATOM   2092  CB  SER A 265     -14.573  22.813   7.973  1.00 94.73           C  
ATOM   2093  O   SER A 265     -11.637  22.197   6.612  1.00 94.73           O  
ATOM   2094  OG  SER A 265     -15.395  22.700   9.116  1.00 94.73           O  
ATOM   2095  N   ALA A 266     -13.354  21.130   5.612  1.00 96.42           N  
ATOM   2096  CA  ALA A 266     -12.771  21.163   4.276  1.00 96.42           C  
ATOM   2097  C   ALA A 266     -12.439  22.607   3.857  1.00 96.42           C  
ATOM   2098  CB  ALA A 266     -13.749  20.524   3.279  1.00 96.42           C  
ATOM   2099  O   ALA A 266     -13.271  23.508   3.982  1.00 96.42           O  
ATOM   2100  N   SER A 267     -11.239  22.815   3.324  1.00 97.39           N  
ATOM   2101  CA  SER A 267     -10.782  24.096   2.775  1.00 97.39           C  
ATOM   2102  C   SER A 267     -10.036  23.882   1.452  1.00 97.39           C  
ATOM   2103  CB  SER A 267      -9.960  24.863   3.819  1.00 97.39           C  
ATOM   2104  O   SER A 267      -8.871  24.268   1.328  1.00 97.39           O  
ATOM   2105  OG  SER A 267      -8.835  24.121   4.256  1.00 97.39           O  
ATOM   2106  N   PRO A 268     -10.672  23.231   0.455  1.00 96.65           N  
ATOM   2107  CA  PRO A 268     -10.009  22.894  -0.794  1.00 96.65           C  
ATOM   2108  C   PRO A 268      -9.578  24.162  -1.532  1.00 96.65           C  
ATOM   2109  CB  PRO A 268     -11.023  22.075  -1.600  1.00 96.65           C  
ATOM   2110  O   PRO A 268     -10.383  25.059  -1.792  1.00 96.65           O  
ATOM   2111  CG  PRO A 268     -12.370  22.586  -1.089  1.00 96.65           C  
ATOM   2112  CD  PRO A 268     -12.083  22.866   0.385  1.00 96.65           C  
ATOM   2113  N   ALA A 269      -8.304  24.212  -1.902  1.00 96.77           N  
ATOM   2114  CA  ALA A 269      -7.730  25.255  -2.735  1.00 96.77           C  
ATOM   2115  C   ALA A 269      -7.078  24.645  -3.991  1.00 96.77           C  
ATOM   2116  CB  ALA A 269      -6.761  26.077  -1.878  1.00 96.77           C  
ATOM   2117  O   ALA A 269      -6.687  23.471  -3.973  1.00 96.77           O  
ATOM   2118  N   PRO A 270      -6.955  25.412  -5.093  1.00 97.05           N  
ATOM   2119  CA  PRO A 270      -6.241  24.962  -6.283  1.00 97.05           C  
ATOM   2120  C   PRO A 270      -4.802  24.563  -5.950  1.00 97.05           C  
ATOM   2121  CB  PRO A 270      -6.271  26.138  -7.266  1.00 97.05           C  
ATOM   2122  O   PRO A 270      -4.158  25.222  -5.137  1.00 97.05           O  
ATOM   2123  CG  PRO A 270      -7.481  26.952  -6.812  1.00 97.05           C  
ATOM   2124  CD  PRO A 270      -7.481  26.754  -5.299  1.00 97.05           C  
ATOM   2125  N   ALA A 271      -4.297  23.511  -6.598  1.00 97.73           N  
ATOM   2126  CA  ALA A 271      -2.932  23.039  -6.393  1.00 97.73           C  
ATOM   2127  C   ALA A 271      -1.911  24.170  -6.595  1.00 97.73           C  
ATOM   2128  CB  ALA A 271      -2.661  21.864  -7.340  1.00 97.73           C  
ATOM   2129  O   ALA A 271      -1.960  24.902  -7.589  1.00 97.73           O  
ATOM   2130  N   ALA A 272      -0.971  24.291  -5.661  1.00 98.17           N  
ATOM   2131  CA  ALA A 272       0.140  25.216  -5.787  1.00 98.17           C  
ATOM   2132  C   ALA A 272       1.089  24.759  -6.911  1.00 98.17           C  
ATOM   2133  CB  ALA A 272       0.839  25.337  -4.429  1.00 98.17           C  
ATOM   2134  O   ALA A 272       1.199  23.555  -7.185  1.00 98.17           O  
ATOM   2135  N   PRO A 273       1.782  25.697  -7.583  1.00 97.91           N  
ATOM   2136  CA  PRO A 273       2.748  25.349  -8.614  1.00 97.91           C  
ATOM   2137  C   PRO A 273       3.906  24.539  -8.022  1.00 97.91           C  
ATOM   2138  CB  PRO A 273       3.219  26.682  -9.202  1.00 97.91           C  
ATOM   2139  O   PRO A 273       4.437  24.869  -6.963  1.00 97.91           O  
ATOM   2140  CG  PRO A 273       3.029  27.665  -8.045  1.00 97.91           C  
ATOM   2141  CD  PRO A 273       1.778  27.134  -7.349  1.00 97.91           C  
ATOM   2142  N   ILE A 274       4.327  23.505  -8.746  1.00 97.81           N  
ATOM   2143  CA  ILE A 274       5.520  22.721  -8.418  1.00 97.81           C  
ATOM   2144  C   ILE A 274       6.743  23.415  -9.027  1.00 97.81           C  
ATOM   2145  CB  ILE A 274       5.358  21.252  -8.874  1.00 97.81           C  
ATOM   2146  O   ILE A 274       6.693  23.924 -10.151  1.00 97.81           O  
ATOM   2147  CG1 ILE A 274       4.122  20.614  -8.195  1.00 97.81           C  
ATOM   2148  CG2 ILE A 274       6.620  20.434  -8.550  1.00 97.81           C  
ATOM   2149  CD1 ILE A 274       3.788  19.200  -8.686  1.00 97.81           C  
ATOM   2150  N   ASP A 275       7.847  23.446  -8.281  1.00 96.60           N  
ATOM   2151  CA  ASP A 275       9.111  24.001  -8.759  1.00 96.60           C  
ATOM   2152  C   ASP A 275       9.607  23.271 -10.020  1.00 96.60           C  
ATOM   2153  CB  ASP A 275      10.158  23.953  -7.640  1.00 96.60           C  
ATOM   2154  O   ASP A 275       9.620  22.041 -10.093  1.00 96.60           O  
ATOM   2155  CG  ASP A 275      11.461  24.605  -8.100  1.00 96.60           C  
ATOM   2156  OD1 ASP A 275      12.307  23.870  -8.662  1.00 96.60           O  
ATOM   2157  OD2 ASP A 275      11.589  25.835  -7.957  1.00 96.60           O  
ATOM   2158  N   LYS A 276      10.075  24.035 -11.013  1.00 97.27           N  
ATOM   2159  CA  LYS A 276      10.496  23.503 -12.320  1.00 97.27           C  
ATOM   2160  C   LYS A 276      11.687  22.551 -12.263  1.00 97.27           C  
ATOM   2161  CB  LYS A 276      10.771  24.673 -13.286  1.00 97.27           C  
ATOM   2162  O   LYS A 276      11.916  21.812 -13.217  1.00 97.27           O  
ATOM   2163  CG  LYS A 276       9.497  25.366 -13.800  1.00 97.27           C  
ATOM   2164  CD  LYS A 276       8.720  24.391 -14.688  1.00 97.27           C  
ATOM   2165  CE  LYS A 276       7.451  24.940 -15.321  1.00 97.27           C  
ATOM   2166  NZ  LYS A 276       6.780  23.785 -15.967  1.00 97.27           N  
ATOM   2167  N   SER A 277      12.442  22.520 -11.166  1.00 97.01           N  
ATOM   2168  CA  SER A 277      13.498  21.522 -10.990  1.00 97.01           C  
ATOM   2169  C   SER A 277      12.962  20.089 -10.898  1.00 97.01           C  
ATOM   2170  CB  SER A 277      14.355  21.847  -9.765  1.00 97.01           C  
ATOM   2171  O   SER A 277      13.718  19.154 -11.182  1.00 97.01           O  
ATOM   2172  OG  SER A 277      13.635  21.663  -8.568  1.00 97.01           O  
ATOM   2173  N   ILE A 278      11.687  19.888 -10.542  1.00 97.73           N  
ATOM   2174  CA  ILE A 278      11.067  18.556 -10.470  1.00 97.73           C  
ATOM   2175  C   ILE A 278      10.890  17.941 -11.868  1.00 97.73           C  
ATOM   2176  CB  ILE A 278       9.759  18.611  -9.646  1.00 97.73           C  
ATOM   2177  O   ILE A 278      11.029  16.728 -12.003  1.00 97.73           O  
ATOM   2178  CG1 ILE A 278       9.976  19.208  -8.230  1.00 97.73           C  
ATOM   2179  CG2 ILE A 278       9.118  17.217  -9.509  1.00 97.73           C  
ATOM   2180  CD1 ILE A 278      11.161  18.631  -7.442  1.00 97.73           C  
ATOM   2181  N   ASP A 279      10.763  18.762 -12.918  1.00 97.85           N  
ATOM   2182  CA  ASP A 279      10.657  18.316 -14.318  1.00 97.85           C  
ATOM   2183  C   ASP A 279      11.940  17.604 -14.816  1.00 97.85           C  
ATOM   2184  CB  ASP A 279      10.331  19.519 -15.246  1.00 97.85           C  
ATOM   2185  O   ASP A 279      11.915  16.897 -15.822  1.00 97.85           O  
ATOM   2186  CG  ASP A 279       9.008  20.269 -14.970  1.00 97.85           C  
ATOM   2187  OD1 ASP A 279       8.227  19.809 -14.115  1.00 97.85           O  
ATOM   2188  OD2 ASP A 279       8.767  21.336 -15.601  1.00 97.85           O  
ATOM   2189  N   LYS A 280      13.083  17.767 -14.128  1.00 98.31           N  
ATOM   2190  CA  LYS A 280      14.379  17.198 -14.539  1.00 98.31           C  
ATOM   2191  C   LYS A 280      14.354  15.666 -14.563  1.00 98.31           C  
ATOM   2192  CB  LYS A 280      15.496  17.710 -13.613  1.00 98.31           C  
ATOM   2193  O   LYS A 280      14.084  15.032 -13.546  1.00 98.31           O  
ATOM   2194  CG  LYS A 280      16.873  17.149 -14.010  1.00 98.31           C  
ATOM   2195  CD  LYS A 280      17.994  17.674 -13.110  1.00 98.31           C  
ATOM   2196  CE  LYS A 280      19.295  16.973 -13.518  1.00 98.31           C  
ATOM   2197  NZ  LYS A 280      20.433  17.360 -12.650  1.00 98.31           N  
ATOM   2198  N   TRP A 281      14.783  15.093 -15.687  1.00 98.42           N  
ATOM   2199  CA  TRP A 281      15.080  13.667 -15.822  1.00 98.42           C  
ATOM   2200  C   TRP A 281      16.528  13.366 -15.428  1.00 98.42           C  
ATOM   2201  CB  TRP A 281      14.778  13.203 -17.249  1.00 98.42           C  
ATOM   2202  O   TRP A 281      17.471  14.010 -15.897  1.00 98.42           O  
ATOM   2203  CG  TRP A 281      13.326  12.983 -17.555  1.00 98.42           C  
ATOM   2204  CD1 TRP A 281      12.288  13.787 -17.225  1.00 98.42           C  
ATOM   2205  CD2 TRP A 281      12.724  11.855 -18.251  1.00 98.42           C  
ATOM   2206  CE2 TRP A 281      11.316  12.045 -18.327  1.00 98.42           C  
ATOM   2207  CE3 TRP A 281      13.237  10.676 -18.808  1.00 98.42           C  
ATOM   2208  NE1 TRP A 281      11.103  13.232 -17.664  1.00 98.42           N  
ATOM   2209  CH2 TRP A 281      11.015   9.969 -19.527  1.00 98.42           C  
ATOM   2210  CZ2 TRP A 281      10.464  11.125 -18.952  1.00 98.42           C  
ATOM   2211  CZ3 TRP A 281      12.398   9.748 -19.457  1.00 98.42           C  
ATOM   2212  N   PHE A 282      16.700  12.381 -14.555  1.00 98.06           N  
ATOM   2213  CA  PHE A 282      17.994  11.845 -14.157  1.00 98.06           C  
ATOM   2214  C   PHE A 282      18.285  10.586 -14.971  1.00 98.06           C  
ATOM   2215  CB  PHE A 282      18.007  11.578 -12.646  1.00 98.06           C  
ATOM   2216  O   PHE A 282      17.449   9.694 -15.053  1.00 98.06           O  
ATOM   2217  CG  PHE A 282      18.027  12.843 -11.806  1.00 98.06           C  
ATOM   2218  CD1 PHE A 282      19.215  13.256 -11.173  1.00 98.06           C  
ATOM   2219  CD2 PHE A 282      16.858  13.610 -11.654  1.00 98.06           C  
ATOM   2220  CE1 PHE A 282      19.231  14.422 -10.385  1.00 98.06           C  
ATOM   2221  CE2 PHE A 282      16.878  14.785 -10.888  1.00 98.06           C  
ATOM   2222  CZ  PHE A 282      18.060  15.187 -10.241  1.00 98.06           C  
ATOM   2223  N   PHE A 283      19.476  10.514 -15.564  1.00 96.77           N  
ATOM   2224  CA  PHE A 283      19.965   9.333 -16.272  1.00 96.77           C  
ATOM   2225  C   PHE A 283      20.922   8.593 -15.342  1.00 96.77           C  
ATOM   2226  CB  PHE A 283      20.637   9.752 -17.586  1.00 96.77           C  
ATOM   2227  O   PHE A 283      22.045   9.046 -15.122  1.00 96.77           O  
ATOM   2228  CG  PHE A 283      19.667  10.265 -18.632  1.00 96.77           C  
ATOM   2229  CD1 PHE A 283      19.225   9.409 -19.658  1.00 96.77           C  
ATOM   2230  CD2 PHE A 283      19.188  11.589 -18.575  1.00 96.77           C  
ATOM   2231  CE1 PHE A 283      18.317   9.875 -20.624  1.00 96.77           C  
ATOM   2232  CE2 PHE A 283      18.271  12.052 -19.535  1.00 96.77           C  
ATOM   2233  CZ  PHE A 283      17.839  11.195 -20.562  1.00 96.77           C  
ATOM   2234  N   ILE A 284      20.446   7.504 -14.744  1.00 92.82           N  
ATOM   2235  CA  ILE A 284      21.189   6.722 -13.755  1.00 92.82           C  
ATOM   2236  C   ILE A 284      21.733   5.480 -14.463  1.00 92.82           C  
ATOM   2237  CB  ILE A 284      20.287   6.390 -12.544  1.00 92.82           C  
ATOM   2238  O   ILE A 284      20.980   4.595 -14.851  1.00 92.82           O  
ATOM   2239  CG1 ILE A 284      19.737   7.682 -11.888  1.00 92.82           C  
ATOM   2240  CG2 ILE A 284      21.079   5.565 -11.515  1.00 92.82           C  
ATOM   2241  CD1 ILE A 284      18.631   7.418 -10.866  1.00 92.82           C  
ATOM   2242  N   SER A 285      23.045   5.432 -14.681  1.00 78.04           N  
ATOM   2243  CA  SER A 285      23.728   4.287 -15.292  1.00 78.04           C  
ATOM   2244  C   SER A 285      24.134   3.274 -14.215  1.00 78.04           C  
ATOM   2245  CB  SER A 285      24.953   4.786 -16.071  1.00 78.04           C  
ATOM   2246  O   SER A 285      24.934   3.627 -13.350  1.00 78.04           O  
ATOM   2247  OG  SER A 285      25.749   5.627 -15.253  1.00 78.04           O  
ATOM   2248  N   GLY A 286      23.619   2.039 -14.274  1.00 61.44           N  
ATOM   2249  CA  GLY A 286      24.001   0.959 -13.343  1.00 61.44           C  
ATOM   2250  C   GLY A 286      22.962  -0.143 -13.089  1.00 61.44           C  
ATOM   2251  O   GLY A 286      23.282  -1.104 -12.401  1.00 61.44           O  
ATOM   2252  N   ALA A 287      21.749  -0.043 -13.643  1.00 49.71           N  
ATOM   2253  CA  ALA A 287      20.642  -0.962 -13.349  1.00 49.71           C  
ATOM   2254  C   ALA A 287      20.386  -2.050 -14.422  1.00 49.71           C  
ATOM   2255  CB  ALA A 287      19.403  -0.122 -13.016  1.00 49.71           C  
ATOM   2256  O   ALA A 287      19.247  -2.471 -14.611  1.00 49.71           O  
ATOM   2257  N   HIS A 288      21.422  -2.508 -15.137  1.00 43.24           N  
ATOM   2258  CA  HIS A 288      21.316  -3.613 -16.108  1.00 43.24           C  
ATOM   2259  C   HIS A 288      21.964  -4.891 -15.587  1.00 43.24           C  
ATOM   2260  CB  HIS A 288      21.895  -3.208 -17.470  1.00 43.24           C  
ATOM   2261  O   HIS A 288      23.097  -4.791 -15.064  1.00 43.24           O  
ATOM   2262  CG  HIS A 288      21.179  -2.057 -18.123  1.00 43.24           C  
ATOM   2263  CD2 HIS A 288      21.747  -1.073 -18.882  1.00 43.24           C  
ATOM   2264  ND1 HIS A 288      19.837  -1.775 -18.033  1.00 43.24           N  
ATOM   2265  CE1 HIS A 288      19.603  -0.646 -18.720  1.00 43.24           C  
ATOM   2266  NE2 HIS A 288      20.741  -0.179 -19.267  1.00 43.24           N  
ATOM   2267  OXT HIS A 288      21.314  -5.941 -15.765  1.00 43.24           O  
TER    2268      HIS A 288                                                      
ENDMDL                                                                          
END                                                                             
