# Supplementary material for: The inorganic pyrophosphatases of microorganisms: a structural and functional review
Source: PeerJ. 2024 Jun 24;12:e17496. doi: 10.7717/peerj.17496 (PMC11210485; doi:10.7717/peerj.17496)
Supplement: Supplemental Information 1 [file peerj-12-17496-s001.zip › Supplementary Files/Fungal c_PPases/AF-Q5B912-F1-model_v4_A_nidulans.pdb]

HEADER                                            01-JUN-22                     
TITLE     ALPHAFOLD MONOMER V2.0 PREDICTION FOR INORGANIC PYROPHOSPHATASE       
TITLE    2 (Q5B912)                                                             
COMPND    MOL_ID: 1;                                                            
COMPND   2 MOLECULE: INORGANIC PYROPHOSPHATASE;                                 
COMPND   3 CHAIN: A                                                             
SOURCE    MOL_ID: 1;                                                            
SOURCE   2 ORGANISM_SCIENTIFIC: EMERICELLA NIDULANS (STRAIN FGSC A4 / ATCC 38163
SOURCE   3 / CBS 112.46 / NRRL 194 / M139);                                     
SOURCE   4 ORGANISM_TAXID: 227321                                               
REMARK   1                                                                      
REMARK   1 REFERENCE 1                                                          
REMARK   1  AUTH   JOHN JUMPER, RICHARD EVANS, ALEXANDER PRITZEL, TIM GREEN,    
REMARK   1  AUTH 2 MICHAEL FIGURNOV, OLAF RONNEBERGER, KATHRYN TUNYASUVUNAKOOL, 
REMARK   1  AUTH 3 RUSS BATES, AUGUSTIN ZIDEK, ANNA POTAPENKO, ALEX BRIDGLAND,  
REMARK   1  AUTH 4 CLEMENS MEYER, SIMON A A KOHL, ANDREW J BALLARD,             
REMARK   1  AUTH 5 ANDREW COWIE, BERNARDINO ROMERA-PAREDES, STANISLAV NIKOLOV,  
REMARK   1  AUTH 6 RISHUB JAIN, JONAS ADLER, TREVOR BACK, STIG PETERSEN,        
REMARK   1  AUTH 7 DAVID REIMAN, ELLEN CLANCY, MICHAL ZIELINSKI,                
REMARK   1  AUTH 8 MARTIN STEINEGGER, MICHALINA PACHOLSKA, TAMAS BERGHAMMER,    
REMARK   1  AUTH 9 DAVID SILVER, ORIOL VINYALS, ANDREW W SENIOR,                
REMARK   1  AUTH10 KORAY KAVUKCUOGLU, PUSHMEET KOHLI, DEMIS HASSABIS            
REMARK   1  TITL   HIGHLY ACCURATE PROTEIN STRUCTURE PREDICTION WITH ALPHAFOLD  
REMARK   1  REF    NATURE                        V. 596   583 2021              
REMARK   1  REFN                   ISSN 0028-0836                               
REMARK   1  PMID   34265844                                                     
REMARK   1  DOI    10.1038/s41586-021-03819-2                                   
REMARK   1                                                                      
REMARK   1 DISCLAIMERS                                                          
REMARK   1 ALPHAFOLD DATA, COPYRIGHT (2021) DEEPMIND TECHNOLOGIES LIMITED. THE  
REMARK   1 INFORMATION PROVIDED IS THEORETICAL MODELLING ONLY AND CAUTION SHOULD
REMARK   1 BE EXERCISED IN ITS USE. IT IS PROVIDED "AS-IS" WITHOUT ANY WARRANTY 
REMARK   1 OF ANY KIND, WHETHER EXPRESSED OR IMPLIED. NO WARRANTY IS GIVEN THAT 
REMARK   1 USE OF THE INFORMATION SHALL NOT INFRINGE THE RIGHTS OF ANY THIRD    
REMARK   1 PARTY. THE INFORMATION IS NOT INTENDED TO BE A SUBSTITUTE FOR        
REMARK   1 PROFESSIONAL MEDICAL ADVICE, DIAGNOSIS, OR TREATMENT, AND DOES NOT   
REMARK   1 CONSTITUTE MEDICAL OR OTHER PROFESSIONAL ADVICE. IT IS AVAILABLE FOR 
REMARK   1 ACADEMIC AND COMMERCIAL PURPOSES, UNDER CC-BY 4.0 LICENCE.           
DBREF  XXXX A    1   287  UNP    Q5B912   IPYR_EMENI       1    287             
SEQRES   1 A  287  MET SER TYR THR VAL ARG LYS ILE GLY GLN PRO TYR THR          
SEQRES   2 A  287  LEU GLU HIS ARG VAL TYR ILE GLU LYS ASP GLY GLN PRO          
SEQRES   3 A  287  VAL SER PRO PHE HIS ASP ILE PRO LEU TYR ALA ASN ALA          
SEQRES   4 A  287  GLU LYS THR VAL LEU ASN MET ILE VAL GLU ILE PRO ARG          
SEQRES   5 A  287  TRP THR ASN ALA LYS GLN GLU ILE SER LYS GLU GLU PHE          
SEQRES   6 A  287  LEU ASN PRO ILE LYS GLN ASP THR LYS LYS GLY LYS LEU          
SEQRES   7 A  287  ARG PHE VAL ARG ASN CYS PHE PRO HIS LYS GLY TYR LEU          
SEQRES   8 A  287  TRP ASN TYR GLY ALA PHE PRO GLN THR TRP GLU ASP PRO          
SEQRES   9 A  287  ASN VAL VAL HIS PRO GLU THR LYS ALA LYS GLY ASP ASN          
SEQRES  10 A  287  ASP PRO LEU ASP VAL CYS GLU ILE GLY GLU LEU VAL GLY          
SEQRES  11 A  287  TYR PRO GLY GLN VAL LYS GLN VAL LYS VAL LEU GLY VAL          
SEQRES  12 A  287  MET ALA LEU LEU ASP GLU GLU GLU THR ASP TRP LYS VAL          
SEQRES  13 A  287  ILE VAL ILE ASP VAL ASN ASP PRO LEU ALA PRO LYS LEU          
SEQRES  14 A  287  ASN ASP ILE GLU ASP VAL GLU ARG HIS LEU PRO GLY LEU          
SEQRES  15 A  287  LEU ARG ALA THR ASN GLU TRP PHE ARG ILE TYR LYS ILE          
SEQRES  16 A  287  PRO ASP GLY LYS PRO GLU ASN GLN PHE ALA PHE SER GLY          
SEQRES  17 A  287  GLU ALA LYS ASN LYS LYS TYR ALA GLU GLU VAL ILE HIS          
SEQRES  18 A  287  GLU CYS ALA ASP ALA TRP GLU LYS LEU VAL SER GLY LYS          
SEQRES  19 A  287  SER ASP ARG GLY ASP ILE SER LEU ALA ASN SER THR LEU          
SEQRES  20 A  287  GLY ASN SER ASP SER VAL ASP SER SER LYS LEU ALA SER          
SEQRES  21 A  287  ILE PRO ARG GLY GLU ASN LEU PRO PRO ALA PRO ILE ASP          
SEQRES  22 A  287  GLY THR ILE ASP LYS TRP PHE PHE ILE SER GLY ALA ALA          
SEQRES  23 A  287  VAL                                                          
CRYST1    1.000    1.000    1.000  90.00  90.00  90.00 P 1           1          
ORIGX1      1.000000  0.000000  0.000000        0.00000                         
ORIGX2      0.000000  1.000000  0.000000        0.00000                         
ORIGX3      0.000000  0.000000  1.000000        0.00000                         
SCALE1      1.000000  0.000000  0.000000        0.00000                         
SCALE2      0.000000  1.000000  0.000000        0.00000                         
SCALE3      0.000000  0.000000  1.000000        0.00000                         
MODEL        1                                                                  
ATOM      1  N   MET A   1     -20.870  -2.111   1.635  1.00 63.31           N  
ATOM      2  CA  MET A   1     -20.420  -0.945   2.426  1.00 63.31           C  
ATOM      3  C   MET A   1     -19.762   0.005   1.450  1.00 63.31           C  
ATOM      4  CB  MET A   1     -19.423  -1.354   3.524  1.00 63.31           C  
ATOM      5  O   MET A   1     -19.010  -0.481   0.614  1.00 63.31           O  
ATOM      6  CG  MET A   1     -20.065  -2.272   4.572  1.00 63.31           C  
ATOM      7  SD  MET A   1     -18.881  -2.956   5.760  1.00 63.31           S  
ATOM      8  CE  MET A   1     -19.725  -4.494   6.216  1.00 63.31           C  
ATOM      9  N   SER A   2     -20.091   1.295   1.476  1.00 86.92           N  
ATOM     10  CA  SER A   2     -19.487   2.267   0.558  1.00 86.92           C  
ATOM     11  C   SER A   2     -18.510   3.150   1.316  1.00 86.92           C  
ATOM     12  CB  SER A   2     -20.549   3.114  -0.151  1.00 86.92           C  
ATOM     13  O   SER A   2     -18.915   3.841   2.252  1.00 86.92           O  
ATOM     14  OG  SER A   2     -21.383   3.763   0.783  1.00 86.92           O  
ATOM     15  N   TYR A   3     -17.247   3.125   0.899  1.00 97.78           N  
ATOM     16  CA  TYR A   3     -16.259   4.095   1.347  1.00 97.78           C  
ATOM     17  C   TYR A   3     -16.349   5.360   0.492  1.00 97.78           C  
ATOM     18  CB  TYR A   3     -14.855   3.483   1.345  1.00 97.78           C  
ATOM     19  O   TYR A   3     -16.407   5.281  -0.737  1.00 97.78           O  
ATOM     20  CG  TYR A   3     -14.673   2.396   2.388  1.00 97.78           C  
ATOM     21  CD1 TYR A   3     -14.555   2.754   3.745  1.00 97.78           C  
ATOM     22  CD2 TYR A   3     -14.605   1.039   2.012  1.00 97.78           C  
ATOM     23  CE1 TYR A   3     -14.350   1.766   4.725  1.00 97.78           C  
ATOM     24  CE2 TYR A   3     -14.420   0.044   2.993  1.00 97.78           C  
ATOM     25  OH  TYR A   3     -14.097  -0.544   5.302  1.00 97.78           O  
ATOM     26  CZ  TYR A   3     -14.285   0.408   4.350  1.00 97.78           C  
ATOM     27  N   THR A   4     -16.366   6.521   1.138  1.00 97.37           N  
ATOM     28  CA  THR A   4     -16.313   7.840   0.491  1.00 97.37           C  
ATOM     29  C   THR A   4     -15.133   8.639   1.027  1.00 97.37           C  
ATOM     30  CB  THR A   4     -17.640   8.618   0.615  1.00 97.37           C  
ATOM     31  O   THR A   4     -14.464   8.221   1.969  1.00 97.37           O  
ATOM     32  CG2 THR A   4     -18.743   7.915  -0.179  1.00 97.37           C  
ATOM     33  OG1 THR A   4     -18.113   8.725   1.936  1.00 97.37           O  
ATOM     34  N   VAL A   5     -14.843   9.780   0.403  1.00 97.52           N  
ATOM     35  CA  VAL A   5     -13.751  10.661   0.827  1.00 97.52           C  
ATOM     36  C   VAL A   5     -14.293  12.011   1.265  1.00 97.52           C  
ATOM     37  CB  VAL A   5     -12.651  10.804  -0.239  1.00 97.52           C  
ATOM     38  O   VAL A   5     -15.107  12.624   0.572  1.00 97.52           O  
ATOM     39  CG1 VAL A   5     -11.961   9.459  -0.480  1.00 97.52           C  
ATOM     40  CG2 VAL A   5     -13.144  11.347  -1.589  1.00 97.52           C  
ATOM     41  N   ARG A   6     -13.777  12.510   2.387  1.00 97.21           N  
ATOM     42  CA  ARG A   6     -14.026  13.858   2.891  1.00 97.21           C  
ATOM     43  C   ARG A   6     -12.742  14.672   2.779  1.00 97.21           C  
ATOM     44  CB  ARG A   6     -14.563  13.753   4.322  1.00 97.21           C  
ATOM     45  O   ARG A   6     -11.781  14.440   3.507  1.00 97.21           O  
ATOM     46  CG  ARG A   6     -14.882  15.131   4.907  1.00 97.21           C  
ATOM     47  CD  ARG A   6     -15.212  15.065   6.395  1.00 97.21           C  
ATOM     48  NE  ARG A   6     -16.439  14.315   6.686  1.00 97.21           N  
ATOM     49  NH1 ARG A   6     -16.669  14.890   8.897  1.00 97.21           N  
ATOM     50  NH2 ARG A   6     -18.060  13.399   7.954  1.00 97.21           N  
ATOM     51  CZ  ARG A   6     -17.048  14.209   7.850  1.00 97.21           C  
ATOM     52  N   LYS A   7     -12.741  15.634   1.854  1.00 97.33           N  
ATOM     53  CA  LYS A   7     -11.595  16.504   1.558  1.00 97.33           C  
ATOM     54  C   LYS A   7     -11.716  17.827   2.303  1.00 97.33           C  
ATOM     55  CB  LYS A   7     -11.490  16.733   0.046  1.00 97.33           C  
ATOM     56  O   LYS A   7     -12.666  18.574   2.063  1.00 97.33           O  
ATOM     57  CG  LYS A   7     -11.238  15.422  -0.709  1.00 97.33           C  
ATOM     58  CD  LYS A   7     -11.115  15.678  -2.211  1.00 97.33           C  
ATOM     59  CE  LYS A   7     -10.949  14.332  -2.922  1.00 97.33           C  
ATOM     60  NZ  LYS A   7     -10.874  14.500  -4.391  1.00 97.33           N  
ATOM     61  N   ILE A   8     -10.760  18.103   3.177  1.00 96.65           N  
ATOM     62  CA  ILE A   8     -10.658  19.342   3.954  1.00 96.65           C  
ATOM     63  C   ILE A   8      -9.492  20.151   3.402  1.00 96.65           C  
ATOM     64  CB  ILE A   8     -10.493  19.035   5.456  1.00 96.65           C  
ATOM     65  O   ILE A   8      -8.454  19.576   3.065  1.00 96.65           O  
ATOM     66  CG1 ILE A   8     -11.677  18.167   5.946  1.00 96.65           C  
ATOM     67  CG2 ILE A   8     -10.380  20.342   6.265  1.00 96.65           C  
ATOM     68  CD1 ILE A   8     -11.584  17.772   7.419  1.00 96.65           C  
ATOM     69  N   GLY A   9      -9.667  21.467   3.288  1.00 96.02           N  
ATOM     70  CA  GLY A   9      -8.658  22.335   2.700  1.00 96.02           C  
ATOM     71  C   GLY A   9      -8.424  22.082   1.209  1.00 96.02           C  
ATOM     72  O   GLY A   9      -8.962  21.161   0.583  1.00 96.02           O  
ATOM     73  N   GLN A  10      -7.607  22.945   0.620  1.00 96.15           N  
ATOM     74  CA  GLN A  10      -7.335  22.943  -0.808  1.00 96.15           C  
ATOM     75  C   GLN A  10      -6.257  21.901  -1.155  1.00 96.15           C  
ATOM     76  CB  GLN A  10      -6.915  24.369  -1.191  1.00 96.15           C  
ATOM     77  O   GLN A  10      -5.208  21.917  -0.523  1.00 96.15           O  
ATOM     78  CG  GLN A  10      -7.019  24.542  -2.698  1.00 96.15           C  
ATOM     79  CD  GLN A  10      -6.619  25.915  -3.220  1.00 96.15           C  
ATOM     80  NE2 GLN A  10      -6.974  26.214  -4.448  1.00 96.15           N  
ATOM     81  OE1 GLN A  10      -5.999  26.737  -2.568  1.00 96.15           O  
ATOM     82  N   PRO A  11      -6.438  21.009  -2.150  1.00 96.89           N  
ATOM     83  CA  PRO A  11      -5.366  20.100  -2.563  1.00 96.89           C  
ATOM     84  C   PRO A  11      -4.071  20.848  -2.908  1.00 96.89           C  
ATOM     85  CB  PRO A  11      -5.908  19.319  -3.760  1.00 96.89           C  
ATOM     86  O   PRO A  11      -4.130  21.938  -3.473  1.00 96.89           O  
ATOM     87  CG  PRO A  11      -7.427  19.405  -3.593  1.00 96.89           C  
ATOM     88  CD  PRO A  11      -7.658  20.745  -2.895  1.00 96.89           C  
ATOM     89  N   TYR A  12      -2.919  20.239  -2.610  1.00 96.99           N  
ATOM     90  CA  TYR A  12      -1.581  20.843  -2.747  1.00 96.99           C  
ATOM     91  C   TYR A  12      -1.333  22.053  -1.829  1.00 96.99           C  
ATOM     92  CB  TYR A  12      -1.224  21.115  -4.220  1.00 96.99           C  
ATOM     93  O   TYR A  12      -0.583  22.964  -2.182  1.00 96.99           O  
ATOM     94  CG  TYR A  12      -1.638  20.033  -5.198  1.00 96.99           C  
ATOM     95  CD1 TYR A  12      -1.210  18.704  -5.015  1.00 96.99           C  
ATOM     96  CD2 TYR A  12      -2.473  20.357  -6.282  1.00 96.99           C  
ATOM     97  CE1 TYR A  12      -1.623  17.704  -5.916  1.00 96.99           C  
ATOM     98  CE2 TYR A  12      -2.867  19.369  -7.200  1.00 96.99           C  
ATOM     99  OH  TYR A  12      -2.831  17.085  -7.900  1.00 96.99           O  
ATOM    100  CZ  TYR A  12      -2.447  18.039  -7.013  1.00 96.99           C  
ATOM    101  N   THR A  13      -1.928  22.050  -0.633  1.00 97.31           N  
ATOM    102  CA  THR A  13      -1.593  22.964   0.472  1.00 97.31           C  
ATOM    103  C   THR A  13      -1.278  22.187   1.753  1.00 97.31           C  
ATOM    104  CB  THR A  13      -2.657  24.043   0.716  1.00 97.31           C  
ATOM    105  O   THR A  13      -1.532  20.985   1.843  1.00 97.31           O  
ATOM    106  CG2 THR A  13      -3.156  24.693  -0.573  1.00 97.31           C  
ATOM    107  OG1 THR A  13      -3.736  23.576   1.487  1.00 97.31           O  
ATOM    108  N   LEU A  14      -0.696  22.860   2.753  1.00 96.71           N  
ATOM    109  CA  LEU A  14      -0.306  22.234   4.026  1.00 96.71           C  
ATOM    110  C   LEU A  14      -1.517  21.797   4.865  1.00 96.71           C  
ATOM    111  CB  LEU A  14       0.557  23.226   4.828  1.00 96.71           C  
ATOM    112  O   LEU A  14      -1.417  20.869   5.667  1.00 96.71           O  
ATOM    113  CG  LEU A  14       1.942  23.520   4.226  1.00 96.71           C  
ATOM    114  CD1 LEU A  14       2.620  24.642   5.013  1.00 96.71           C  
ATOM    115  CD2 LEU A  14       2.870  22.304   4.278  1.00 96.71           C  
ATOM    116  N   GLU A  15      -2.660  22.448   4.669  1.00 95.99           N  
ATOM    117  CA  GLU A  15      -3.916  22.213   5.384  1.00 95.99           C  
ATOM    118  C   GLU A  15      -4.706  21.036   4.802  1.00 95.99           C  
ATOM    119  CB  GLU A  15      -4.799  23.477   5.342  1.00 95.99           C  
ATOM    120  O   GLU A  15      -5.639  20.551   5.441  1.00 95.99           O  
ATOM    121  CG  GLU A  15      -4.131  24.769   5.850  1.00 95.99           C  
ATOM    122  CD  GLU A  15      -3.062  25.344   4.902  1.00 95.99           C  
ATOM    123  OE1 GLU A  15      -2.169  26.063   5.395  1.00 95.99           O  
ATOM    124  OE2 GLU A  15      -3.093  25.015   3.687  1.00 95.99           O  
ATOM    125  N   HIS A  16      -4.360  20.578   3.593  1.00 97.86           N  
ATOM    126  CA  HIS A  16      -5.145  19.567   2.901  1.00 97.86           C  
ATOM    127  C   HIS A  16      -5.148  18.237   3.643  1.00 97.86           C  
ATOM    128  CB  HIS A  16      -4.640  19.330   1.481  1.00 97.86           C  
ATOM    129  O   HIS A  16      -4.085  17.689   3.941  1.00 97.86           O  
ATOM    130  CG  HIS A  16      -5.610  18.492   0.682  1.00 97.86           C  
ATOM    131  CD2 HIS A  16      -5.330  17.337  -0.001  1.00 97.86           C  
ATOM    132  ND1 HIS A  16      -6.965  18.715   0.558  1.00 97.86           N  
ATOM    133  CE1 HIS A  16      -7.478  17.731  -0.191  1.00 97.86           C  
ATOM    134  NE2 HIS A  16      -6.520  16.880  -0.583  1.00 97.86           N  
ATOM    135  N   ARG A  17      -6.338  17.687   3.882  1.00 97.97           N  
ATOM    136  CA  ARG A  17      -6.527  16.349   4.448  1.00 97.97           C  
ATOM    137  C   ARG A  17      -7.603  15.599   3.684  1.00 97.97           C  
ATOM    138  CB  ARG A  17      -6.874  16.444   5.945  1.00 97.97           C  
ATOM    139  O   ARG A  17      -8.642  16.170   3.343  1.00 97.97           O  
ATOM    140  CG  ARG A  17      -5.769  17.058   6.820  1.00 97.97           C  
ATOM    141  CD  ARG A  17      -4.476  16.237   6.781  1.00 97.97           C  
ATOM    142  NE  ARG A  17      -3.427  16.827   7.621  1.00 97.97           N  
ATOM    143  NH1 ARG A  17      -2.539  18.355   6.148  1.00 97.97           N  
ATOM    144  NH2 ARG A  17      -1.688  18.144   8.189  1.00 97.97           N  
ATOM    145  CZ  ARG A  17      -2.566  17.773   7.311  1.00 97.97           C  
ATOM    146  N   VAL A  18      -7.379  14.307   3.468  1.00 98.35           N  
ATOM    147  CA  VAL A  18      -8.379  13.388   2.922  1.00 98.35           C  
ATOM    148  C   VAL A  18      -8.708  12.347   3.982  1.00 98.35           C  
ATOM    149  CB  VAL A  18      -7.921  12.746   1.600  1.00 98.35           C  
ATOM    150  O   VAL A  18      -7.923  11.444   4.254  1.00 98.35           O  
ATOM    151  CG1 VAL A  18      -9.065  11.943   0.974  1.00 98.35           C  
ATOM    152  CG2 VAL A  18      -7.440  13.792   0.589  1.00 98.35           C  
ATOM    153  N   TYR A  19      -9.885  12.483   4.585  1.00 98.22           N  
ATOM    154  CA  TYR A  19     -10.443  11.463   5.466  1.00 98.22           C  
ATOM    155  C   TYR A  19     -11.212  10.441   4.634  1.00 98.22           C  
ATOM    156  CB  TYR A  19     -11.348  12.102   6.523  1.00 98.22           C  
ATOM    157  O   TYR A  19     -11.888  10.810   3.667  1.00 98.22           O  
ATOM    158  CG  TYR A  19     -10.606  12.901   7.571  1.00 98.22           C  
ATOM    159  CD1 TYR A  19     -10.315  12.314   8.817  1.00 98.22           C  
ATOM    160  CD2 TYR A  19     -10.179  14.215   7.291  1.00 98.22           C  
ATOM    161  CE1 TYR A  19      -9.621  13.049   9.796  1.00 98.22           C  
ATOM    162  CE2 TYR A  19      -9.453  14.937   8.258  1.00 98.22           C  
ATOM    163  OH  TYR A  19      -8.518  15.065  10.464  1.00 98.22           O  
ATOM    164  CZ  TYR A  19      -9.193  14.362   9.519  1.00 98.22           C  
ATOM    165  N   ILE A  20     -11.152   9.176   5.040  1.00 98.31           N  
ATOM    166  CA  ILE A  20     -12.030   8.136   4.507  1.00 98.31           C  
ATOM    167  C   ILE A  20     -13.258   8.054   5.400  1.00 98.31           C  
ATOM    168  CB  ILE A  20     -11.305   6.784   4.343  1.00 98.31           C  
ATOM    169  O   ILE A  20     -13.162   8.124   6.623  1.00 98.31           O  
ATOM    170  CG1 ILE A  20     -10.062   7.005   3.452  1.00 98.31           C  
ATOM    171  CG2 ILE A  20     -12.276   5.752   3.734  1.00 98.31           C  
ATOM    172  CD1 ILE A  20      -9.343   5.731   3.016  1.00 98.31           C  
ATOM    173  N   GLU A  21     -14.424   7.926   4.784  1.00 97.54           N  
ATOM    174  CA  GLU A  21     -15.684   7.741   5.481  1.00 97.54           C  
ATOM    175  C   GLU A  21     -16.261   6.369   5.169  1.00 97.54           C  
ATOM    176  CB  GLU A  21     -16.693   8.809   5.073  1.00 97.54           C  
ATOM    177  O   GLU A  21     -16.244   5.924   4.022  1.00 97.54           O  
ATOM    178  CG  GLU A  21     -16.287  10.239   5.429  1.00 97.54           C  
ATOM    179  CD  GLU A  21     -17.307  11.231   4.864  1.00 97.54           C  
ATOM    180  OE1 GLU A  21     -17.664  12.178   5.602  1.00 97.54           O  
ATOM    181  OE2 GLU A  21     -17.703  11.090   3.685  1.00 97.54           O  
ATOM    182  N   LYS A  22     -16.845   5.734   6.180  1.00 96.14           N  
ATOM    183  CA  LYS A  22     -17.705   4.567   6.027  1.00 96.14           C  
ATOM    184  C   LYS A  22     -19.120   4.978   6.397  1.00 96.14           C  
ATOM    185  CB  LYS A  22     -17.165   3.446   6.911  1.00 96.14           C  
ATOM    186  O   LYS A  22     -19.358   5.438   7.511  1.00 96.14           O  
ATOM    187  CG  LYS A  22     -17.946   2.146   6.706  1.00 96.14           C  
ATOM    188  CD  LYS A  22     -17.357   1.072   7.618  1.00 96.14           C  
ATOM    189  CE  LYS A  22     -18.145  -0.222   7.454  1.00 96.14           C  
ATOM    190  NZ  LYS A  22     -17.570  -1.292   8.305  1.00 96.14           N  
ATOM    191  N   ASP A  23     -20.041   4.858   5.445  1.00 93.76           N  
ATOM    192  CA  ASP A  23     -21.449   5.232   5.634  1.00 93.76           C  
ATOM    193  C   ASP A  23     -21.610   6.683   6.171  1.00 93.76           C  
ATOM    194  CB  ASP A  23     -22.175   4.134   6.442  1.00 93.76           C  
ATOM    195  O   ASP A  23     -22.459   6.979   7.011  1.00 93.76           O  
ATOM    196  CG  ASP A  23     -21.964   2.722   5.857  1.00 93.76           C  
ATOM    197  OD1 ASP A  23     -22.090   2.553   4.619  1.00 93.76           O  
ATOM    198  OD2 ASP A  23     -21.642   1.789   6.631  1.00 93.76           O  
ATOM    199  N   GLY A  24     -20.753   7.597   5.687  1.00 92.03           N  
ATOM    200  CA  GLY A  24     -20.737   9.026   6.036  1.00 92.03           C  
ATOM    201  C   GLY A  24     -19.997   9.395   7.329  1.00 92.03           C  
ATOM    202  O   GLY A  24     -19.926  10.578   7.667  1.00 92.03           O  
ATOM    203  N   GLN A  25     -19.439   8.420   8.053  1.00 93.34           N  
ATOM    204  CA  GLN A  25     -18.658   8.661   9.270  1.00 93.34           C  
ATOM    205  C   GLN A  25     -17.159   8.495   9.006  1.00 93.34           C  
ATOM    206  CB  GLN A  25     -19.106   7.716  10.391  1.00 93.34           C  
ATOM    207  O   GLN A  25     -16.780   7.472   8.434  1.00 93.34           O  
ATOM    208  CG  GLN A  25     -20.547   7.978  10.849  1.00 93.34           C  
ATOM    209  CD  GLN A  25     -20.760   9.338  11.514  1.00 93.34           C  
ATOM    210  NE2 GLN A  25     -21.988   9.671  11.842  1.00 93.34           N  
ATOM    211  OE1 GLN A  25     -19.863  10.126  11.771  1.00 93.34           O  
ATOM    212  N   PRO A  26     -16.301   9.452   9.415  1.00 96.49           N  
ATOM    213  CA  PRO A  26     -14.855   9.314   9.296  1.00 96.49           C  
ATOM    214  C   PRO A  26     -14.336   8.075  10.026  1.00 96.49           C  
ATOM    215  CB  PRO A  26     -14.251  10.593   9.879  1.00 96.49           C  
ATOM    216  O   PRO A  26     -14.730   7.808  11.160  1.00 96.49           O  
ATOM    217  CG  PRO A  26     -15.371  11.610   9.695  1.00 96.49           C  
ATOM    218  CD  PRO A  26     -16.623  10.771   9.937  1.00 96.49           C  
ATOM    219  N   VAL A  27     -13.431   7.357   9.373  1.00 97.65           N  
ATOM    220  CA  VAL A  27     -12.758   6.163   9.887  1.00 97.65           C  
ATOM    221  C   VAL A  27     -11.252   6.302   9.681  1.00 97.65           C  
ATOM    222  CB  VAL A  27     -13.298   4.883   9.217  1.00 97.65           C  
ATOM    223  O   VAL A  27     -10.815   6.976   8.746  1.00 97.65           O  
ATOM    224  CG1 VAL A  27     -14.760   4.613   9.585  1.00 97.65           C  
ATOM    225  CG2 VAL A  27     -13.177   4.862   7.686  1.00 97.65           C  
ATOM    226  N   SER A  28     -10.455   5.660  10.536  1.00 98.55           N  
ATOM    227  CA  SER A  28      -9.003   5.600  10.349  1.00 98.55           C  
ATOM    228  C   SER A  28      -8.656   4.708   9.148  1.00 98.55           C  
ATOM    229  CB  SER A  28      -8.309   5.095  11.617  1.00 98.55           C  
ATOM    230  O   SER A  28      -8.970   3.513   9.179  1.00 98.55           O  
ATOM    231  OG  SER A  28      -6.968   4.763  11.321  1.00 98.55           O  
ATOM    232  N   PRO A  29      -7.977   5.219   8.102  1.00 98.64           N  
ATOM    233  CA  PRO A  29      -7.502   4.380   7.010  1.00 98.64           C  
ATOM    234  C   PRO A  29      -6.380   3.435   7.444  1.00 98.64           C  
ATOM    235  CB  PRO A  29      -7.028   5.347   5.929  1.00 98.64           C  
ATOM    236  O   PRO A  29      -6.146   2.444   6.769  1.00 98.64           O  
ATOM    237  CG  PRO A  29      -6.547   6.540   6.732  1.00 98.64           C  
ATOM    238  CD  PRO A  29      -7.519   6.586   7.910  1.00 98.64           C  
ATOM    239  N   PHE A  30      -5.719   3.699   8.572  1.00 98.78           N  
ATOM    240  CA  PHE A  30      -4.708   2.803   9.119  1.00 98.78           C  
ATOM    241  C   PHE A  30      -5.365   1.644   9.894  1.00 98.78           C  
ATOM    242  CB  PHE A  30      -3.748   3.643   9.980  1.00 98.78           C  
ATOM    243  O   PHE A  30      -4.930   0.499   9.801  1.00 98.78           O  
ATOM    244  CG  PHE A  30      -2.389   3.046  10.311  1.00 98.78           C  
ATOM    245  CD1 PHE A  30      -1.428   3.860  10.944  1.00 98.78           C  
ATOM    246  CD2 PHE A  30      -2.057   1.707  10.023  1.00 98.78           C  
ATOM    247  CE1 PHE A  30      -0.166   3.344  11.289  1.00 98.78           C  
ATOM    248  CE2 PHE A  30      -0.825   1.184  10.429  1.00 98.78           C  
ATOM    249  CZ  PHE A  30       0.135   1.998  11.039  1.00 98.78           C  
ATOM    250  N   HIS A  31      -6.427   1.904  10.662  1.00 98.67           N  
ATOM    251  CA  HIS A  31      -6.896   0.955  11.683  1.00 98.67           C  
ATOM    252  C   HIS A  31      -8.305   0.394  11.456  1.00 98.67           C  
ATOM    253  CB  HIS A  31      -6.803   1.645  13.049  1.00 98.67           C  
ATOM    254  O   HIS A  31      -8.567  -0.752  11.819  1.00 98.67           O  
ATOM    255  CG  HIS A  31      -5.451   2.245  13.346  1.00 98.67           C  
ATOM    256  CD2 HIS A  31      -5.222   3.428  13.993  1.00 98.67           C  
ATOM    257  ND1 HIS A  31      -4.219   1.741  12.971  1.00 98.67           N  
ATOM    258  CE1 HIS A  31      -3.274   2.582  13.421  1.00 98.67           C  
ATOM    259  NE2 HIS A  31      -3.843   3.620  14.043  1.00 98.67           N  
ATOM    260  N   ASP A  32      -9.221   1.174  10.879  1.00 98.47           N  
ATOM    261  CA  ASP A  32     -10.653   0.836  10.835  1.00 98.47           C  
ATOM    262  C   ASP A  32     -11.087   0.107   9.557  1.00 98.47           C  
ATOM    263  CB  ASP A  32     -11.481   2.119  10.963  1.00 98.47           C  
ATOM    264  O   ASP A  32     -12.177  -0.473   9.495  1.00 98.47           O  
ATOM    265  CG  ASP A  32     -11.545   2.708  12.366  1.00 98.47           C  
ATOM    266  OD1 ASP A  32     -11.659   1.937  13.343  1.00 98.47           O  
ATOM    267  OD2 ASP A  32     -11.640   3.951  12.496  1.00 98.47           O  
ATOM    268  N   ILE A  33     -10.275   0.169   8.503  1.00 98.59           N  
ATOM    269  CA  ILE A  33     -10.573  -0.503   7.240  1.00 98.59           C  
ATOM    270  C   ILE A  33     -10.022  -1.926   7.328  1.00 98.59           C  
ATOM    271  CB  ILE A  33     -10.053   0.294   6.029  1.00 98.59           C  
ATOM    272  O   ILE A  33      -8.825  -2.082   7.536  1.00 98.59           O  
ATOM    273  CG1 ILE A  33     -10.725   1.686   6.064  1.00 98.59           C  
ATOM    274  CG2 ILE A  33     -10.392  -0.466   4.729  1.00 98.59           C  
ATOM    275  CD1 ILE A  33     -10.285   2.641   4.966  1.00 98.59           C  
ATOM    276  N   PRO A  34     -10.854  -2.972   7.179  1.00 98.30           N  
ATOM    277  CA  PRO A  34     -10.367  -4.342   7.276  1.00 98.30           C  
ATOM    278  C   PRO A  34      -9.307  -4.629   6.213  1.00 98.30           C  
ATOM    279  CB  PRO A  34     -11.599  -5.234   7.088  1.00 98.30           C  
ATOM    280  O   PRO A  34      -9.540  -4.306   5.047  1.00 98.30           O  
ATOM    281  CG  PRO A  34     -12.764  -4.329   7.481  1.00 98.30           C  
ATOM    282  CD  PRO A  34     -12.299  -2.954   7.017  1.00 98.30           C  
ATOM    283  N   LEU A  35      -8.211  -5.299   6.576  1.00 98.76           N  
ATOM    284  CA  LEU A  35      -7.213  -5.769   5.604  1.00 98.76           C  
ATOM    285  C   LEU A  35      -7.860  -6.611   4.493  1.00 98.76           C  
ATOM    286  CB  LEU A  35      -6.138  -6.574   6.358  1.00 98.76           C  
ATOM    287  O   LEU A  35      -7.646  -6.376   3.306  1.00 98.76           O  
ATOM    288  CG  LEU A  35      -5.081  -7.251   5.464  1.00 98.76           C  
ATOM    289  CD1 LEU A  35      -4.353  -6.246   4.578  1.00 98.76           C  
ATOM    290  CD2 LEU A  35      -4.053  -7.948   6.351  1.00 98.76           C  
ATOM    291  N   TYR A  36      -8.712  -7.562   4.880  1.00 98.54           N  
ATOM    292  CA  TYR A  36      -9.394  -8.468   3.959  1.00 98.54           C  
ATOM    293  C   TYR A  36     -10.798  -7.973   3.608  1.00 98.54           C  
ATOM    294  CB  TYR A  36      -9.409  -9.884   4.540  1.00 98.54           C  
ATOM    295  O   TYR A  36     -11.614  -7.678   4.483  1.00 98.54           O  
ATOM    296  CG  TYR A  36      -8.017 -10.453   4.714  1.00 98.54           C  
ATOM    297  CD1 TYR A  36      -7.308 -10.884   3.578  1.00 98.54           C  
ATOM    298  CD2 TYR A  36      -7.409 -10.493   5.986  1.00 98.54           C  
ATOM    299  CE1 TYR A  36      -6.001 -11.378   3.712  1.00 98.54           C  
ATOM    300  CE2 TYR A  36      -6.091 -10.974   6.122  1.00 98.54           C  
ATOM    301  OH  TYR A  36      -4.119 -11.866   5.065  1.00 98.54           O  
ATOM    302  CZ  TYR A  36      -5.389 -11.416   4.978  1.00 98.54           C  
ATOM    303  N   ALA A  37     -11.101  -7.932   2.312  1.00 97.71           N  
ATOM    304  CA  ALA A  37     -12.401  -7.534   1.776  1.00 97.71           C  
ATOM    305  C   ALA A  37     -13.409  -8.695   1.704  1.00 97.71           C  
ATOM    306  CB  ALA A  37     -12.170  -6.919   0.395  1.00 97.71           C  
ATOM    307  O   ALA A  37     -14.610  -8.456   1.570  1.00 97.71           O  
ATOM    308  N   ASN A  38     -12.940  -9.944   1.789  1.00 97.13           N  
ATOM    309  CA  ASN A  38     -13.774 -11.144   1.786  1.00 97.13           C  
ATOM    310  C   ASN A  38     -13.367 -12.144   2.877  1.00 97.13           C  
ATOM    311  CB  ASN A  38     -13.771 -11.783   0.389  1.00 97.13           C  
ATOM    312  O   ASN A  38     -12.238 -12.140   3.366  1.00 97.13           O  
ATOM    313  CG  ASN A  38     -12.477 -12.493   0.025  1.00 97.13           C  
ATOM    314  ND2 ASN A  38     -12.581 -13.642  -0.588  1.00 97.13           N  
ATOM    315  OD1 ASN A  38     -11.373 -12.037   0.267  1.00 97.13           O  
ATOM    316  N   ALA A  39     -14.299 -13.027   3.243  1.00 96.00           N  
ATOM    317  CA  ALA A  39     -14.111 -13.997   4.321  1.00 96.00           C  
ATOM    318  C   ALA A  39     -13.020 -15.033   4.008  1.00 96.00           C  
ATOM    319  CB  ALA A  39     -15.458 -14.681   4.581  1.00 96.00           C  
ATOM    320  O   ALA A  39     -12.315 -15.477   4.910  1.00 96.00           O  
ATOM    321  N   GLU A  40     -12.851 -15.383   2.732  1.00 96.78           N  
ATOM    322  CA  GLU A  40     -11.842 -16.339   2.269  1.00 96.78           C  
ATOM    323  C   GLU A  40     -10.420 -15.754   2.274  1.00 96.78           C  
ATOM    324  CB  GLU A  40     -12.193 -16.880   0.867  1.00 96.78           C  
ATOM    325  O   GLU A  40      -9.474 -16.487   2.000  1.00 96.78           O  
ATOM    326  CG  GLU A  40     -13.590 -17.512   0.723  1.00 96.78           C  
ATOM    327  CD  GLU A  40     -14.762 -16.514   0.780  1.00 96.78           C  
ATOM    328  OE1 GLU A  40     -15.866 -16.943   1.174  1.00 96.78           O  
ATOM    329  OE2 GLU A  40     -14.553 -15.311   0.473  1.00 96.78           O  
ATOM    330  N   LYS A  41     -10.261 -14.457   2.592  1.00 96.82           N  
ATOM    331  CA  LYS A  41      -8.973 -13.748   2.659  1.00 96.82           C  
ATOM    332  C   LYS A  41      -8.175 -13.761   1.348  1.00 96.82           C  
ATOM    333  CB  LYS A  41      -8.144 -14.251   3.853  1.00 96.82           C  
ATOM    334  O   LYS A  41      -6.952 -13.750   1.349  1.00 96.82           O  
ATOM    335  CG  LYS A  41      -8.826 -14.040   5.210  1.00 96.82           C  
ATOM    336  CD  LYS A  41      -7.817 -14.382   6.312  1.00 96.82           C  
ATOM    337  CE  LYS A  41      -8.393 -14.109   7.701  1.00 96.82           C  
ATOM    338  NZ  LYS A  41      -7.337 -14.261   8.734  1.00 96.82           N  
ATOM    339  N   THR A  42      -8.869 -13.764   0.212  1.00 96.48           N  
ATOM    340  CA  THR A  42      -8.249 -13.767  -1.127  1.00 96.48           C  
ATOM    341  C   THR A  42      -8.267 -12.399  -1.808  1.00 96.48           C  
ATOM    342  CB  THR A  42      -8.929 -14.788  -2.045  1.00 96.48           C  
ATOM    343  O   THR A  42      -7.628 -12.220  -2.843  1.00 96.48           O  
ATOM    344  CG2 THR A  42      -8.831 -16.217  -1.517  1.00 96.48           C  
ATOM    345  OG1 THR A  42     -10.299 -14.478  -2.194  1.00 96.48           O  
ATOM    346  N   VAL A  43      -9.043 -11.456  -1.272  1.00 98.49           N  
ATOM    347  CA  VAL A  43      -9.189 -10.083  -1.757  1.00 98.49           C  
ATOM    348  C   VAL A  43      -8.905  -9.141  -0.599  1.00 98.49           C  
ATOM    349  CB  VAL A  43     -10.598  -9.829  -2.321  1.00 98.49           C  
ATOM    350  O   VAL A  43      -9.465  -9.301   0.487  1.00 98.49           O  
ATOM    351  CG1 VAL A  43     -10.707  -8.422  -2.913  1.00 98.49           C  
ATOM    352  CG2 VAL A  43     -10.960 -10.825  -3.432  1.00 98.49           C  
ATOM    353  N   LEU A  44      -8.043  -8.158  -0.832  1.00 98.79           N  
ATOM    354  CA  LEU A  44      -7.610  -7.198   0.177  1.00 98.79           C  
ATOM    355  C   LEU A  44      -8.165  -5.809  -0.139  1.00 98.79           C  
ATOM    356  CB  LEU A  44      -6.076  -7.197   0.301  1.00 98.79           C  
ATOM    357  O   LEU A  44      -8.406  -5.482  -1.303  1.00 98.79           O  
ATOM    358  CG  LEU A  44      -5.477  -8.467   0.940  1.00 98.79           C  
ATOM    359  CD1 LEU A  44      -5.461  -9.687   0.009  1.00 98.79           C  
ATOM    360  CD2 LEU A  44      -4.028  -8.209   1.331  1.00 98.79           C  
ATOM    361  N   ASN A  45      -8.371  -4.992   0.892  1.00 98.86           N  
ATOM    362  CA  ASN A  45      -8.647  -3.570   0.720  1.00 98.86           C  
ATOM    363  C   ASN A  45      -7.324  -2.816   0.620  1.00 98.86           C  
ATOM    364  CB  ASN A  45      -9.482  -3.039   1.890  1.00 98.86           C  
ATOM    365  O   ASN A  45      -6.533  -2.860   1.547  1.00 98.86           O  
ATOM    366  CG  ASN A  45     -10.907  -3.544   1.865  1.00 98.86           C  
ATOM    367  ND2 ASN A  45     -11.373  -4.107   2.951  1.00 98.86           N  
ATOM    368  OD1 ASN A  45     -11.624  -3.436   0.877  1.00 98.86           O  
ATOM    369  N   MET A  46      -7.105  -2.094  -0.470  1.00 98.87           N  
ATOM    370  CA  MET A  46      -5.993  -1.159  -0.632  1.00 98.87           C  
ATOM    371  C   MET A  46      -6.497   0.267  -0.421  1.00 98.87           C  
ATOM    372  CB  MET A  46      -5.417  -1.328  -2.041  1.00 98.87           C  
ATOM    373  O   MET A  46      -7.531   0.637  -0.985  1.00 98.87           O  
ATOM    374  CG  MET A  46      -4.286  -0.347  -2.360  1.00 98.87           C  
ATOM    375  SD  MET A  46      -4.074  -0.106  -4.134  1.00 98.87           S  
ATOM    376  CE  MET A  46      -2.724   1.101  -4.089  1.00 98.87           C  
ATOM    377  N   ILE A  47      -5.744   1.078   0.320  1.00 98.89           N  
ATOM    378  CA  ILE A  47      -5.951   2.523   0.410  1.00 98.89           C  
ATOM    379  C   ILE A  47      -5.060   3.205  -0.618  1.00 98.89           C  
ATOM    380  CB  ILE A  47      -5.641   3.043   1.829  1.00 98.89           C  
ATOM    381  O   ILE A  47      -3.845   3.139  -0.508  1.00 98.89           O  
ATOM    382  CG1 ILE A  47      -6.332   2.225   2.937  1.00 98.89           C  
ATOM    383  CG2 ILE A  47      -6.029   4.529   1.902  1.00 98.89           C  
ATOM    384  CD1 ILE A  47      -7.836   2.029   2.749  1.00 98.89           C  
ATOM    385  N   VAL A  48      -5.644   3.861  -1.618  1.00 98.92           N  
ATOM    386  CA  VAL A  48      -4.875   4.638  -2.598  1.00 98.92           C  
ATOM    387  C   VAL A  48      -4.495   5.982  -1.988  1.00 98.92           C  
ATOM    388  CB  VAL A  48      -5.656   4.839  -3.905  1.00 98.92           C  
ATOM    389  O   VAL A  48      -5.365   6.752  -1.585  1.00 98.92           O  
ATOM    390  CG1 VAL A  48      -4.849   5.633  -4.944  1.00 98.92           C  
ATOM    391  CG2 VAL A  48      -6.051   3.501  -4.543  1.00 98.92           C  
ATOM    392  N   GLU A  49      -3.209   6.304  -1.987  1.00 98.91           N  
ATOM    393  CA  GLU A  49      -2.678   7.583  -1.509  1.00 98.91           C  
ATOM    394  C   GLU A  49      -2.283   8.478  -2.683  1.00 98.91           C  
ATOM    395  CB  GLU A  49      -1.457   7.326  -0.626  1.00 98.91           C  
ATOM    396  O   GLU A  49      -2.672   9.648  -2.750  1.00 98.91           O  
ATOM    397  CG  GLU A  49      -1.784   6.488   0.618  1.00 98.91           C  
ATOM    398  CD  GLU A  49      -0.511   6.167   1.400  1.00 98.91           C  
ATOM    399  OE1 GLU A  49      -0.588   6.231   2.642  1.00 98.91           O  
ATOM    400  OE2 GLU A  49       0.518   5.931   0.740  1.00 98.91           O  
ATOM    401  N   ILE A  50      -1.559   7.912  -3.652  1.00 98.87           N  
ATOM    402  CA  ILE A  50      -0.966   8.647  -4.766  1.00 98.87           C  
ATOM    403  C   ILE A  50      -1.443   8.039  -6.090  1.00 98.87           C  
ATOM    404  CB  ILE A  50       0.570   8.703  -4.668  1.00 98.87           C  
ATOM    405  O   ILE A  50      -1.088   6.910  -6.435  1.00 98.87           O  
ATOM    406  CG1 ILE A  50       1.041   9.186  -3.278  1.00 98.87           C  
ATOM    407  CG2 ILE A  50       1.099   9.624  -5.781  1.00 98.87           C  
ATOM    408  CD1 ILE A  50       2.551   9.083  -3.067  1.00 98.87           C  
ATOM    409  N   PRO A  51      -2.240   8.782  -6.876  1.00 98.83           N  
ATOM    410  CA  PRO A  51      -2.640   8.345  -8.204  1.00 98.83           C  
ATOM    411  C   PRO A  51      -1.445   8.199  -9.142  1.00 98.83           C  
ATOM    412  CB  PRO A  51      -3.603   9.414  -8.718  1.00 98.83           C  
ATOM    413  O   PRO A  51      -0.518   9.021  -9.116  1.00 98.83           O  
ATOM    414  CG  PRO A  51      -4.145  10.035  -7.438  1.00 98.83           C  
ATOM    415  CD  PRO A  51      -2.945   9.994  -6.504  1.00 98.83           C  
ATOM    416  N   ARG A  52      -1.515   7.216 -10.044  1.00 98.84           N  
ATOM    417  CA  ARG A  52      -0.514   7.044 -11.100  1.00 98.84           C  
ATOM    418  C   ARG A  52      -0.276   8.345 -11.876  1.00 98.84           C  
ATOM    419  CB  ARG A  52      -0.926   5.881 -12.012  1.00 98.84           C  
ATOM    420  O   ARG A  52      -1.208   9.080 -12.199  1.00 98.84           O  
ATOM    421  CG  ARG A  52       0.175   5.594 -13.037  1.00 98.84           C  
ATOM    422  CD  ARG A  52       0.002   4.265 -13.758  1.00 98.84           C  
ATOM    423  NE  ARG A  52      -1.272   4.171 -14.486  1.00 98.84           N  
ATOM    424  NH1 ARG A  52      -1.756   2.040 -13.804  1.00 98.84           N  
ATOM    425  NH2 ARG A  52      -3.206   3.121 -15.058  1.00 98.84           N  
ATOM    426  CZ  ARG A  52      -2.068   3.122 -14.448  1.00 98.84           C  
ATOM    427  N   TRP A  53       0.990   8.606 -12.193  1.00 98.77           N  
ATOM    428  CA  TRP A  53       1.508   9.781 -12.903  1.00 98.77           C  
ATOM    429  C   TRP A  53       1.353  11.122 -12.183  1.00 98.77           C  
ATOM    430  CB  TRP A  53       0.993   9.829 -14.345  1.00 98.77           C  
ATOM    431  O   TRP A  53       1.441  12.177 -12.821  1.00 98.77           O  
ATOM    432  CG  TRP A  53       1.112   8.564 -15.127  1.00 98.77           C  
ATOM    433  CD1 TRP A  53       2.195   7.752 -15.159  1.00 98.77           C  
ATOM    434  CD2 TRP A  53       0.104   7.930 -15.969  1.00 98.77           C  
ATOM    435  CE2 TRP A  53       0.666   6.738 -16.516  1.00 98.77           C  
ATOM    436  CE3 TRP A  53      -1.236   8.227 -16.303  1.00 98.77           C  
ATOM    437  NE1 TRP A  53       1.936   6.674 -15.982  1.00 98.77           N  
ATOM    438  CH2 TRP A  53      -1.377   6.234 -17.710  1.00 98.77           C  
ATOM    439  CZ2 TRP A  53      -0.054   5.898 -17.376  1.00 98.77           C  
ATOM    440  CZ3 TRP A  53      -1.968   7.390 -17.168  1.00 98.77           C  
ATOM    441  N   THR A  54       1.155  11.096 -10.864  1.00 98.61           N  
ATOM    442  CA  THR A  54       1.195  12.291 -10.012  1.00 98.61           C  
ATOM    443  C   THR A  54       2.472  12.331  -9.171  1.00 98.61           C  
ATOM    444  CB  THR A  54      -0.070  12.433  -9.156  1.00 98.61           C  
ATOM    445  O   THR A  54       3.211  11.351  -9.104  1.00 98.61           O  
ATOM    446  CG2 THR A  54      -1.358  12.334  -9.971  1.00 98.61           C  
ATOM    447  OG1 THR A  54      -0.123  11.492  -8.122  1.00 98.61           O  
ATOM    448  N   ASN A  55       2.775  13.491  -8.583  1.00 98.55           N  
ATOM    449  CA  ASN A  55       4.054  13.754  -7.912  1.00 98.55           C  
ATOM    450  C   ASN A  55       3.915  14.049  -6.414  1.00 98.55           C  
ATOM    451  CB  ASN A  55       4.723  14.939  -8.629  1.00 98.55           C  
ATOM    452  O   ASN A  55       4.892  13.922  -5.682  1.00 98.55           O  
ATOM    453  CG  ASN A  55       5.051  14.632 -10.077  1.00 98.55           C  
ATOM    454  ND2 ASN A  55       6.222  14.111 -10.351  1.00 98.55           N  
ATOM    455  OD1 ASN A  55       4.244  14.846 -10.964  1.00 98.55           O  
ATOM    456  N   ALA A  56       2.741  14.492  -5.956  1.00 98.45           N  
ATOM    457  CA  ALA A  56       2.527  14.858  -4.558  1.00 98.45           C  
ATOM    458  C   ALA A  56       2.680  13.616  -3.672  1.00 98.45           C  
ATOM    459  CB  ALA A  56       1.139  15.497  -4.421  1.00 98.45           C  
ATOM    460  O   ALA A  56       1.924  12.661  -3.843  1.00 98.45           O  
ATOM    461  N   LYS A  57       3.651  13.628  -2.747  1.00 98.23           N  
ATOM    462  CA  LYS A  57       3.890  12.508  -1.826  1.00 98.23           C  
ATOM    463  C   LYS A  57       2.831  12.546  -0.730  1.00 98.23           C  
ATOM    464  CB  LYS A  57       5.344  12.531  -1.308  1.00 98.23           C  
ATOM    465  O   LYS A  57       3.017  13.212   0.281  1.00 98.23           O  
ATOM    466  CG  LYS A  57       5.804  11.181  -0.709  1.00 98.23           C  
ATOM    467  CD  LYS A  57       5.678  11.057   0.818  1.00 98.23           C  
ATOM    468  CE  LYS A  57       6.247   9.724   1.336  1.00 98.23           C  
ATOM    469  NZ  LYS A  57       6.347   9.668   2.817  1.00 98.23           N  
ATOM    470  N   GLN A  58       1.682  11.948  -1.018  1.00 98.34           N  
ATOM    471  CA  GLN A  58       0.588  11.779  -0.071  1.00 98.34           C  
ATOM    472  C   GLN A  58       0.779  10.481   0.705  1.00 98.34           C  
ATOM    473  CB  GLN A  58      -0.764  11.802  -0.792  1.00 98.34           C  
ATOM    474  O   GLN A  58       1.268   9.516   0.134  1.00 98.34           O  
ATOM    475  CG  GLN A  58      -1.073  13.186  -1.367  1.00 98.34           C  
ATOM    476  CD  GLN A  58      -2.438  13.226  -2.039  1.00 98.34           C  
ATOM    477  NE2 GLN A  58      -2.488  13.376  -3.343  1.00 98.34           N  
ATOM    478  OE1 GLN A  58      -3.488  13.164  -1.425  1.00 98.34           O  
ATOM    479  N   GLU A  59       0.404  10.491   1.976  1.00 98.28           N  
ATOM    480  CA  GLU A  59       0.577   9.372   2.901  1.00 98.28           C  
ATOM    481  C   GLU A  59      -0.526   9.385   3.963  1.00 98.28           C  
ATOM    482  CB  GLU A  59       1.964   9.466   3.562  1.00 98.28           C  
ATOM    483  O   GLU A  59      -1.006  10.457   4.355  1.00 98.28           O  
ATOM    484  CG  GLU A  59       2.099  10.683   4.502  1.00 98.28           C  
ATOM    485  CD  GLU A  59       3.535  11.005   4.914  1.00 98.28           C  
ATOM    486  OE1 GLU A  59       3.716  12.035   5.602  1.00 98.28           O  
ATOM    487  OE2 GLU A  59       4.468  10.330   4.434  1.00 98.28           O  
ATOM    488  N   ILE A  60      -0.912   8.212   4.454  1.00 98.81           N  
ATOM    489  CA  ILE A  60      -1.671   8.030   5.688  1.00 98.81           C  
ATOM    490  C   ILE A  60      -0.863   8.646   6.835  1.00 98.81           C  
ATOM    491  CB  ILE A  60      -1.954   6.524   5.907  1.00 98.81           C  
ATOM    492  O   ILE A  60       0.231   8.204   7.175  1.00 98.81           O  
ATOM    493  CG1 ILE A  60      -3.007   6.019   4.891  1.00 98.81           C  
ATOM    494  CG2 ILE A  60      -2.448   6.245   7.338  1.00 98.81           C  
ATOM    495  CD1 ILE A  60      -3.113   4.488   4.822  1.00 98.81           C  
ATOM    496  N   SER A  61      -1.404   9.686   7.469  1.00 98.20           N  
ATOM    497  CA  SER A  61      -0.701  10.367   8.554  1.00 98.20           C  
ATOM    498  C   SER A  61      -0.711   9.532   9.834  1.00 98.20           C  
ATOM    499  CB  SER A  61      -1.340  11.732   8.801  1.00 98.20           C  
ATOM    500  O   SER A  61      -1.703   9.525  10.561  1.00 98.20           O  
ATOM    501  OG  SER A  61      -0.646  12.416   9.830  1.00 98.20           O  
ATOM    502  N   LYS A  62       0.409   8.910  10.197  1.00 97.91           N  
ATOM    503  CA  LYS A  62       0.522   8.109  11.432  1.00 97.91           C  
ATOM    504  C   LYS A  62       0.156   8.862  12.714  1.00 97.91           C  
ATOM    505  CB  LYS A  62       1.951   7.572  11.545  1.00 97.91           C  
ATOM    506  O   LYS A  62      -0.483   8.303  13.594  1.00 97.91           O  
ATOM    507  CG  LYS A  62       2.243   6.569  10.426  1.00 97.91           C  
ATOM    508  CD  LYS A  62       3.563   5.831  10.647  1.00 97.91           C  
ATOM    509  CE  LYS A  62       4.815   6.694  10.400  1.00 97.91           C  
ATOM    510  NZ  LYS A  62       5.887   5.894   9.756  1.00 97.91           N  
ATOM    511  N   GLU A  63       0.518  10.134  12.802  1.00 97.32           N  
ATOM    512  CA  GLU A  63       0.450  10.926  14.042  1.00 97.32           C  
ATOM    513  C   GLU A  63      -0.884  11.671  14.228  1.00 97.32           C  
ATOM    514  CB  GLU A  63       1.576  11.962  13.977  1.00 97.32           C  
ATOM    515  O   GLU A  63      -1.211  12.131  15.323  1.00 97.32           O  
ATOM    516  CG  GLU A  63       2.992  11.359  13.887  1.00 97.32           C  
ATOM    517  CD  GLU A  63       4.015  12.348  13.304  1.00 97.32           C  
ATOM    518  OE1 GLU A  63       5.149  11.904  13.033  1.00 97.32           O  
ATOM    519  OE2 GLU A  63       3.644  13.523  13.048  1.00 97.32           O  
ATOM    520  N   GLU A  64      -1.669  11.837  13.159  1.00 97.44           N  
ATOM    521  CA  GLU A  64      -2.883  12.658  13.204  1.00 97.44           C  
ATOM    522  C   GLU A  64      -4.105  11.835  13.614  1.00 97.44           C  
ATOM    523  CB  GLU A  64      -3.113  13.436  11.896  1.00 97.44           C  
ATOM    524  O   GLU A  64      -4.196  10.633  13.371  1.00 97.44           O  
ATOM    525  CG  GLU A  64      -2.134  14.616  11.769  1.00 97.44           C  
ATOM    526  CD  GLU A  64      -2.388  15.502  10.541  1.00 97.44           C  
ATOM    527  OE1 GLU A  64      -1.408  16.081  10.005  1.00 97.44           O  
ATOM    528  OE2 GLU A  64      -3.553  15.678  10.123  1.00 97.44           O  
ATOM    529  N   PHE A  65      -5.075  12.498  14.244  1.00 97.41           N  
ATOM    530  CA  PHE A  65      -6.319  11.870  14.679  1.00 97.41           C  
ATOM    531  C   PHE A  65      -7.065  11.222  13.500  1.00 97.41           C  
ATOM    532  CB  PHE A  65      -7.177  12.938  15.368  1.00 97.41           C  
ATOM    533  O   PHE A  65      -7.417  11.909  12.544  1.00 97.41           O  
ATOM    534  CG  PHE A  65      -8.508  12.419  15.866  1.00 97.41           C  
ATOM    535  CD1 PHE A  65      -9.692  12.695  15.156  1.00 97.41           C  
ATOM    536  CD2 PHE A  65      -8.556  11.641  17.035  1.00 97.41           C  
ATOM    537  CE1 PHE A  65     -10.922  12.190  15.616  1.00 97.41           C  
ATOM    538  CE2 PHE A  65      -9.784  11.142  17.495  1.00 97.41           C  
ATOM    539  CZ  PHE A  65     -10.965  11.400  16.777  1.00 97.41           C  
ATOM    540  N   LEU A  66      -7.322   9.909  13.595  1.00 97.86           N  
ATOM    541  CA  LEU A  66      -7.879   9.057  12.528  1.00 97.86           C  
ATOM    542  C   LEU A  66      -7.067   9.029  11.229  1.00 97.86           C  
ATOM    543  CB  LEU A  66      -9.353   9.375  12.232  1.00 97.86           C  
ATOM    544  O   LEU A  66      -7.619   8.764  10.166  1.00 97.86           O  
ATOM    545  CG  LEU A  66     -10.318   9.272  13.406  1.00 97.86           C  
ATOM    546  CD1 LEU A  66     -11.718   9.502  12.855  1.00 97.86           C  
ATOM    547  CD2 LEU A  66     -10.296   7.909  14.092  1.00 97.86           C  
ATOM    548  N   ASN A  67      -5.772   9.307  11.308  1.00 98.62           N  
ATOM    549  CA  ASN A  67      -4.796   9.074  10.251  1.00 98.62           C  
ATOM    550  C   ASN A  67      -5.221   9.534   8.838  1.00 98.62           C  
ATOM    551  CB  ASN A  67      -4.315   7.604  10.304  1.00 98.62           C  
ATOM    552  O   ASN A  67      -5.085   8.763   7.889  1.00 98.62           O  
ATOM    553  CG  ASN A  67      -4.216   7.030  11.702  1.00 98.62           C  
ATOM    554  ND2 ASN A  67      -3.120   7.210  12.392  1.00 98.62           N  
ATOM    555  OD1 ASN A  67      -5.165   6.440  12.195  1.00 98.62           O  
ATOM    556  N   PRO A  68      -5.754  10.759   8.646  1.00 98.52           N  
ATOM    557  CA  PRO A  68      -6.119  11.229   7.315  1.00 98.52           C  
ATOM    558  C   PRO A  68      -4.915  11.188   6.375  1.00 98.52           C  
ATOM    559  CB  PRO A  68      -6.599  12.668   7.501  1.00 98.52           C  
ATOM    560  O   PRO A  68      -3.771  11.362   6.799  1.00 98.52           O  
ATOM    561  CG  PRO A  68      -5.824  13.123   8.740  1.00 98.52           C  
ATOM    562  CD  PRO A  68      -5.824  11.859   9.595  1.00 98.52           C  
ATOM    563  N   ILE A  69      -5.180  11.040   5.081  1.00 98.82           N  
ATOM    564  CA  ILE A  69      -4.128  11.180   4.081  1.00 98.82           C  
ATOM    565  C   ILE A  69      -3.747  12.660   3.992  1.00 98.82           C  
ATOM    566  CB  ILE A  69      -4.533  10.566   2.731  1.00 98.82           C  
ATOM    567  O   ILE A  69      -4.619  13.531   3.857  1.00 98.82           O  
ATOM    568  CG1 ILE A  69      -4.796   9.051   2.867  1.00 98.82           C  
ATOM    569  CG2 ILE A  69      -3.473  10.835   1.649  1.00 98.82           C  
ATOM    570  CD1 ILE A  69      -5.586   8.487   1.683  1.00 98.82           C  
ATOM    571  N   LYS A  70      -2.449  12.952   4.066  1.00 97.95           N  
ATOM    572  CA  LYS A  70      -1.880  14.297   3.923  1.00 97.95           C  
ATOM    573  C   LYS A  70      -0.663  14.267   3.017  1.00 97.95           C  
ATOM    574  CB  LYS A  70      -1.548  14.883   5.302  1.00 97.95           C  
ATOM    575  O   LYS A  70      -0.088  13.216   2.779  1.00 97.95           O  
ATOM    576  CG  LYS A  70      -0.277  14.315   5.954  1.00 97.95           C  
ATOM    577  CD  LYS A  70      -0.090  14.958   7.330  1.00 97.95           C  
ATOM    578  CE  LYS A  70       1.091  14.340   8.083  1.00 97.95           C  
ATOM    579  NZ  LYS A  70       1.170  14.875   9.465  1.00 97.95           N  
ATOM    580  N   GLN A  71      -0.261  15.427   2.511  1.00 98.47           N  
ATOM    581  CA  GLN A  71       0.991  15.528   1.773  1.00 98.47           C  
ATOM    582  C   GLN A  71       2.164  15.691   2.748  1.00 98.47           C  
ATOM    583  CB  GLN A  71       0.880  16.645   0.731  1.00 98.47           C  
ATOM    584  O   GLN A  71       2.153  16.593   3.587  1.00 98.47           O  
ATOM    585  CG  GLN A  71       2.095  16.665  -0.209  1.00 98.47           C  
ATOM    586  CD  GLN A  71       1.940  17.596  -1.407  1.00 98.47           C  
ATOM    587  NE2 GLN A  71       2.943  17.660  -2.253  1.00 98.47           N  
ATOM    588  OE1 GLN A  71       0.943  18.264  -1.635  1.00 98.47           O  
ATOM    589  N   ASP A  72       3.175  14.841   2.594  1.00 97.10           N  
ATOM    590  CA  ASP A  72       4.438  14.906   3.325  1.00 97.10           C  
ATOM    591  C   ASP A  72       5.121  16.267   3.099  1.00 97.10           C  
ATOM    592  CB  ASP A  72       5.323  13.735   2.869  1.00 97.10           C  
ATOM    593  O   ASP A  72       4.946  16.935   2.067  1.00 97.10           O  
ATOM    594  CG  ASP A  72       6.668  13.576   3.599  1.00 97.10           C  
ATOM    595  OD1 ASP A  72       6.870  14.232   4.640  1.00 97.10           O  
ATOM    596  OD2 ASP A  72       7.567  12.926   2.994  1.00 97.10           O  
ATOM    597  N   THR A  73       5.937  16.686   4.061  1.00 95.17           N  
ATOM    598  CA  THR A  73       6.675  17.942   4.006  1.00 95.17           C  
ATOM    599  C   THR A  73       8.165  17.730   4.224  1.00 95.17           C  
ATOM    600  CB  THR A  73       6.127  19.003   4.970  1.00 95.17           C  
ATOM    601  O   THR A  73       8.611  17.015   5.111  1.00 95.17           O  
ATOM    602  CG2 THR A  73       4.625  19.238   4.834  1.00 95.17           C  
ATOM    603  OG1 THR A  73       6.406  18.689   6.310  1.00 95.17           O  
ATOM    604  N   LYS A  74       8.979  18.445   3.447  1.00 88.89           N  
ATOM    605  CA  LYS A  74      10.431  18.493   3.611  1.00 88.89           C  
ATOM    606  C   LYS A  74      10.844  19.932   3.876  1.00 88.89           C  
ATOM    607  CB  LYS A  74      11.085  17.861   2.377  1.00 88.89           C  
ATOM    608  O   LYS A  74      10.652  20.807   3.032  1.00 88.89           O  
ATOM    609  CG  LYS A  74      12.606  17.681   2.517  1.00 88.89           C  
ATOM    610  CD  LYS A  74      13.137  16.919   1.292  1.00 88.89           C  
ATOM    611  CE  LYS A  74      14.653  16.682   1.324  1.00 88.89           C  
ATOM    612  NZ  LYS A  74      15.092  15.940   0.109  1.00 88.89           N  
ATOM    613  N   LYS A  75      11.426  20.187   5.053  1.00 89.25           N  
ATOM    614  CA  LYS A  75      11.840  21.535   5.499  1.00 89.25           C  
ATOM    615  C   LYS A  75      10.686  22.555   5.435  1.00 89.25           C  
ATOM    616  CB  LYS A  75      13.094  22.005   4.727  1.00 89.25           C  
ATOM    617  O   LYS A  75      10.863  23.667   4.940  1.00 89.25           O  
ATOM    618  CG  LYS A  75      14.285  21.041   4.836  1.00 89.25           C  
ATOM    619  CD  LYS A  75      15.489  21.565   4.042  1.00 89.25           C  
ATOM    620  CE  LYS A  75      16.664  20.591   4.193  1.00 89.25           C  
ATOM    621  NZ  LYS A  75      17.879  21.062   3.480  1.00 89.25           N  
ATOM    622  N   GLY A  76       9.497  22.143   5.888  1.00 90.24           N  
ATOM    623  CA  GLY A  76       8.291  22.978   5.940  1.00 90.24           C  
ATOM    624  C   GLY A  76       7.622  23.255   4.588  1.00 90.24           C  
ATOM    625  O   GLY A  76       6.709  24.071   4.522  1.00 90.24           O  
ATOM    626  N   LYS A  77       8.067  22.609   3.503  1.00 93.61           N  
ATOM    627  CA  LYS A  77       7.452  22.709   2.172  1.00 93.61           C  
ATOM    628  C   LYS A  77       6.872  21.370   1.757  1.00 93.61           C  
ATOM    629  CB  LYS A  77       8.475  23.179   1.133  1.00 93.61           C  
ATOM    630  O   LYS A  77       7.456  20.336   2.061  1.00 93.61           O  
ATOM    631  CG  LYS A  77       9.010  24.581   1.444  1.00 93.61           C  
ATOM    632  CD  LYS A  77       9.893  25.068   0.293  1.00 93.61           C  
ATOM    633  CE  LYS A  77      10.414  26.470   0.613  1.00 93.61           C  
ATOM    634  NZ  LYS A  77      11.153  27.039  -0.540  1.00 93.61           N  
ATOM    635  N   LEU A  78       5.772  21.406   1.014  1.00 97.29           N  
ATOM    636  CA  LEU A  78       5.156  20.221   0.426  1.00 97.29           C  
ATOM    637  C   LEU A  78       6.163  19.426  -0.409  1.00 97.29           C  
ATOM    638  CB  LEU A  78       3.989  20.670  -0.457  1.00 97.29           C  
ATOM    639  O   LEU A  78       6.885  19.987  -1.239  1.00 97.29           O  
ATOM    640  CG  LEU A  78       2.821  21.293   0.315  1.00 97.29           C  
ATOM    641  CD1 LEU A  78       1.849  21.864  -0.701  1.00 97.29           C  
ATOM    642  CD2 LEU A  78       2.073  20.283   1.179  1.00 97.29           C  
ATOM    643  N   ARG A  79       6.210  18.114  -0.182  1.00 97.85           N  
ATOM    644  CA  ARG A  79       7.108  17.201  -0.881  1.00 97.85           C  
ATOM    645  C   ARG A  79       6.463  16.701  -2.168  1.00 97.85           C  
ATOM    646  CB  ARG A  79       7.489  16.055   0.063  1.00 97.85           C  
ATOM    647  O   ARG A  79       5.341  16.193  -2.172  1.00 97.85           O  
ATOM    648  CG  ARG A  79       8.544  15.125  -0.552  1.00 97.85           C  
ATOM    649  CD  ARG A  79       8.804  13.965   0.404  1.00 97.85           C  
ATOM    650  NE  ARG A  79       9.722  12.961  -0.164  1.00 97.85           N  
ATOM    651  NH1 ARG A  79       9.256  11.343   1.408  1.00 97.85           N  
ATOM    652  NH2 ARG A  79      10.610  10.869  -0.301  1.00 97.85           N  
ATOM    653  CZ  ARG A  79       9.857  11.736   0.318  1.00 97.85           C  
ATOM    654  N   PHE A  80       7.212  16.799  -3.259  1.00 97.91           N  
ATOM    655  CA  PHE A  80       6.847  16.239  -4.553  1.00 97.91           C  
ATOM    656  C   PHE A  80       7.982  15.347  -5.048  1.00 97.91           C  
ATOM    657  CB  PHE A  80       6.555  17.363  -5.553  1.00 97.91           C  
ATOM    658  O   PHE A  80       9.118  15.810  -5.171  1.00 97.91           O  
ATOM    659  CG  PHE A  80       5.340  18.211  -5.232  1.00 97.91           C  
ATOM    660  CD1 PHE A  80       4.090  17.906  -5.803  1.00 97.91           C  
ATOM    661  CD2 PHE A  80       5.460  19.325  -4.380  1.00 97.91           C  
ATOM    662  CE1 PHE A  80       2.968  18.707  -5.522  1.00 97.91           C  
ATOM    663  CE2 PHE A  80       4.340  20.127  -4.103  1.00 97.91           C  
ATOM    664  CZ  PHE A  80       3.093  19.819  -4.672  1.00 97.91           C  
ATOM    665  N   VAL A  81       7.675  14.088  -5.359  1.00 97.91           N  
ATOM    666  CA  VAL A  81       8.611  13.193  -6.047  1.00 97.91           C  
ATOM    667  C   VAL A  81       8.864  13.729  -7.452  1.00 97.91           C  
ATOM    668  CB  VAL A  81       8.101  11.742  -6.075  1.00 97.91           C  
ATOM    669  O   VAL A  81       7.950  14.202  -8.129  1.00 97.91           O  
ATOM    670  CG1 VAL A  81       9.042  10.837  -6.878  1.00 97.91           C  
ATOM    671  CG2 VAL A  81       8.017  11.200  -4.644  1.00 97.91           C  
ATOM    672  N   ARG A  82      10.122  13.703  -7.893  1.00 97.90           N  
ATOM    673  CA  ARG A  82      10.542  14.302  -9.165  1.00 97.90           C  
ATOM    674  C   ARG A  82      10.407  13.311 -10.316  1.00 97.90           C  
ATOM    675  CB  ARG A  82      11.974  14.845  -9.041  1.00 97.90           C  
ATOM    676  O   ARG A  82      10.563  12.110 -10.128  1.00 97.90           O  
ATOM    677  CG  ARG A  82      12.188  15.764  -7.823  1.00 97.90           C  
ATOM    678  CD  ARG A  82      11.197  16.936  -7.749  1.00 97.90           C  
ATOM    679  NE  ARG A  82      11.399  17.915  -8.839  1.00 97.90           N  
ATOM    680  NH1 ARG A  82      13.193  18.970  -7.883  1.00 97.90           N  
ATOM    681  NH2 ARG A  82      12.332  19.779  -9.770  1.00 97.90           N  
ATOM    682  CZ  ARG A  82      12.302  18.877  -8.832  1.00 97.90           C  
ATOM    683  N   ASN A  83      10.160  13.826 -11.518  1.00 98.55           N  
ATOM    684  CA  ASN A  83      10.135  13.002 -12.725  1.00 98.55           C  
ATOM    685  C   ASN A  83      11.563  12.546 -13.052  1.00 98.55           C  
ATOM    686  CB  ASN A  83       9.501  13.794 -13.881  1.00 98.55           C  
ATOM    687  O   ASN A  83      12.430  13.379 -13.331  1.00 98.55           O  
ATOM    688  CG  ASN A  83       8.108  14.290 -13.547  1.00 98.55           C  
ATOM    689  ND2 ASN A  83       7.819  15.541 -13.808  1.00 98.55           N  
ATOM    690  OD1 ASN A  83       7.279  13.571 -13.010  1.00 98.55           O  
ATOM    691  N   CYS A  84      11.804  11.240 -13.018  1.00 98.10           N  
ATOM    692  CA  CYS A  84      13.088  10.632 -13.355  1.00 98.10           C  
ATOM    693  C   CYS A  84      12.921   9.901 -14.681  1.00 98.10           C  
ATOM    694  CB  CYS A  84      13.517   9.676 -12.235  1.00 98.10           C  
ATOM    695  O   CYS A  84      12.188   8.923 -14.730  1.00 98.10           O  
ATOM    696  SG  CYS A  84      13.714  10.583 -10.677  1.00 98.10           S  
ATOM    697  N   PHE A  85      13.557  10.383 -15.751  1.00 97.42           N  
ATOM    698  CA  PHE A  85      13.405   9.819 -17.092  1.00 97.42           C  
ATOM    699  C   PHE A  85      13.657   8.298 -17.091  1.00 97.42           C  
ATOM    700  CB  PHE A  85      14.369  10.530 -18.059  1.00 97.42           C  
ATOM    701  O   PHE A  85      14.684   7.897 -16.547  1.00 97.42           O  
ATOM    702  CG  PHE A  85      14.252  10.051 -19.494  1.00 97.42           C  
ATOM    703  CD1 PHE A  85      15.054   8.981 -19.934  1.00 97.42           C  
ATOM    704  CD2 PHE A  85      13.321  10.630 -20.379  1.00 97.42           C  
ATOM    705  CE1 PHE A  85      14.918   8.488 -21.242  1.00 97.42           C  
ATOM    706  CE2 PHE A  85      13.175  10.126 -21.684  1.00 97.42           C  
ATOM    707  CZ  PHE A  85      13.975   9.055 -22.116  1.00 97.42           C  
ATOM    708  N   PRO A  86      12.786   7.468 -17.709  1.00 97.02           N  
ATOM    709  CA  PRO A  86      11.637   7.807 -18.565  1.00 97.02           C  
ATOM    710  C   PRO A  86      10.282   7.983 -17.830  1.00 97.02           C  
ATOM    711  CB  PRO A  86      11.586   6.679 -19.596  1.00 97.02           C  
ATOM    712  O   PRO A  86       9.232   8.055 -18.472  1.00 97.02           O  
ATOM    713  CG  PRO A  86      11.989   5.469 -18.761  1.00 97.02           C  
ATOM    714  CD  PRO A  86      13.047   6.038 -17.815  1.00 97.02           C  
ATOM    715  N   HIS A  87      10.285   8.086 -16.503  1.00 97.96           N  
ATOM    716  CA  HIS A  87       9.103   8.001 -15.644  1.00 97.96           C  
ATOM    717  C   HIS A  87       8.502   9.370 -15.290  1.00 97.96           C  
ATOM    718  CB  HIS A  87       9.469   7.207 -14.378  1.00 97.96           C  
ATOM    719  O   HIS A  87       9.199  10.299 -14.869  1.00 97.96           O  
ATOM    720  CG  HIS A  87      10.230   5.933 -14.674  1.00 97.96           C  
ATOM    721  CD2 HIS A  87      11.453   5.589 -14.174  1.00 97.96           C  
ATOM    722  ND1 HIS A  87       9.838   4.969 -15.605  1.00 97.96           N  
ATOM    723  CE1 HIS A  87      10.822   4.055 -15.620  1.00 97.96           C  
ATOM    724  NE2 HIS A  87      11.806   4.403 -14.781  1.00 97.96           N  
ATOM    725  N   LYS A  88       7.171   9.474 -15.392  1.00 98.33           N  
ATOM    726  CA  LYS A  88       6.385  10.614 -14.896  1.00 98.33           C  
ATOM    727  C   LYS A  88       5.764  10.260 -13.549  1.00 98.33           C  
ATOM    728  CB  LYS A  88       5.313  11.002 -15.928  1.00 98.33           C  
ATOM    729  O   LYS A  88       4.893   9.395 -13.507  1.00 98.33           O  
ATOM    730  CG  LYS A  88       4.422  12.136 -15.397  1.00 98.33           C  
ATOM    731  CD  LYS A  88       3.379  12.579 -16.425  1.00 98.33           C  
ATOM    732  CE  LYS A  88       2.490  13.634 -15.759  1.00 98.33           C  
ATOM    733  NZ  LYS A  88       1.491  14.190 -16.700  1.00 98.33           N  
ATOM    734  N   GLY A  89       6.147  10.974 -12.491  1.00 98.50           N  
ATOM    735  CA  GLY A  89       5.616  10.762 -11.144  1.00 98.50           C  
ATOM    736  C   GLY A  89       5.706   9.300 -10.700  1.00 98.50           C  
ATOM    737  O   GLY A  89       6.677   8.614 -11.020  1.00 98.50           O  
ATOM    738  N   TYR A  90       4.680   8.829  -9.993  1.00 98.77           N  
ATOM    739  CA  TYR A  90       4.520   7.418  -9.629  1.00 98.77           C  
ATOM    740  C   TYR A  90       4.040   6.576 -10.819  1.00 98.77           C  
ATOM    741  CB  TYR A  90       3.561   7.292  -8.437  1.00 98.77           C  
ATOM    742  O   TYR A  90       3.159   6.993 -11.573  1.00 98.77           O  
ATOM    743  CG  TYR A  90       4.193   7.700  -7.121  1.00 98.77           C  
ATOM    744  CD1 TYR A  90       4.572   6.716  -6.188  1.00 98.77           C  
ATOM    745  CD2 TYR A  90       4.416   9.059  -6.828  1.00 98.77           C  
ATOM    746  CE1 TYR A  90       5.154   7.090  -4.963  1.00 98.77           C  
ATOM    747  CE2 TYR A  90       4.994   9.441  -5.605  1.00 98.77           C  
ATOM    748  OH  TYR A  90       5.897   8.818  -3.477  1.00 98.77           O  
ATOM    749  CZ  TYR A  90       5.363   8.451  -4.669  1.00 98.77           C  
ATOM    750  N   LEU A  91       4.592   5.372 -10.980  1.00 98.23           N  
ATOM    751  CA  LEU A  91       4.260   4.460 -12.087  1.00 98.23           C  
ATOM    752  C   LEU A  91       2.992   3.629 -11.858  1.00 98.23           C  
ATOM    753  CB  LEU A  91       5.452   3.525 -12.329  1.00 98.23           C  
ATOM    754  O   LEU A  91       2.470   3.042 -12.805  1.00 98.23           O  
ATOM    755  CG  LEU A  91       6.710   4.195 -12.893  1.00 98.23           C  
ATOM    756  CD1 LEU A  91       7.799   3.136 -13.060  1.00 98.23           C  
ATOM    757  CD2 LEU A  91       6.431   4.859 -14.244  1.00 98.23           C  
ATOM    758  N   TRP A  92       2.482   3.608 -10.631  1.00 98.86           N  
ATOM    759  CA  TRP A  92       1.331   2.815 -10.192  1.00 98.86           C  
ATOM    760  C   TRP A  92       0.332   3.715  -9.484  1.00 98.86           C  
ATOM    761  CB  TRP A  92       1.800   1.695  -9.251  1.00 98.86           C  
ATOM    762  O   TRP A  92       0.661   4.848  -9.125  1.00 98.86           O  
ATOM    763  CG  TRP A  92       3.052   1.034  -9.707  1.00 98.86           C  
ATOM    764  CD1 TRP A  92       3.163   0.160 -10.732  1.00 98.86           C  
ATOM    765  CD2 TRP A  92       4.404   1.347  -9.276  1.00 98.86           C  
ATOM    766  CE2 TRP A  92       5.294   0.684 -10.160  1.00 98.86           C  
ATOM    767  CE3 TRP A  92       4.967   2.198  -8.300  1.00 98.86           C  
ATOM    768  NE1 TRP A  92       4.498  -0.089 -10.971  1.00 98.86           N  
ATOM    769  CH2 TRP A  92       7.209   1.747  -9.137  1.00 98.86           C  
ATOM    770  CZ2 TRP A  92       6.660   0.939 -10.146  1.00 98.86           C  
ATOM    771  CZ3 TRP A  92       6.361   2.368  -8.208  1.00 98.86           C  
ATOM    772  N   ASN A  93      -0.871   3.204  -9.240  1.00 98.94           N  
ATOM    773  CA  ASN A  93      -1.609   3.724  -8.098  1.00 98.94           C  
ATOM    774  C   ASN A  93      -0.875   3.221  -6.858  1.00 98.94           C  
ATOM    775  CB  ASN A  93      -3.062   3.257  -8.154  1.00 98.94           C  
ATOM    776  O   ASN A  93      -0.703   2.014  -6.693  1.00 98.94           O  
ATOM    777  CG  ASN A  93      -3.770   3.755  -9.389  1.00 98.94           C  
ATOM    778  ND2 ASN A  93      -4.473   2.874 -10.058  1.00 98.94           N  
ATOM    779  OD1 ASN A  93      -3.709   4.928  -9.749  1.00 98.94           O  
ATOM    780  N   TYR A  94      -0.386   4.148  -6.048  1.00 98.94           N  
ATOM    781  CA  TYR A  94       0.423   3.847  -4.880  1.00 98.94           C  
ATOM    782  C   TYR A  94      -0.383   4.100  -3.613  1.00 98.94           C  
ATOM    783  CB  TYR A  94       1.698   4.681  -4.934  1.00 98.94           C  
ATOM    784  O   TYR A  94      -1.207   5.022  -3.564  1.00 98.94           O  
ATOM    785  CG  TYR A  94       2.706   4.312  -3.878  1.00 98.94           C  
ATOM    786  CD1 TYR A  94       2.679   4.924  -2.606  1.00 98.94           C  
ATOM    787  CD2 TYR A  94       3.648   3.310  -4.167  1.00 98.94           C  
ATOM    788  CE1 TYR A  94       3.619   4.551  -1.628  1.00 98.94           C  
ATOM    789  CE2 TYR A  94       4.602   2.966  -3.200  1.00 98.94           C  
ATOM    790  OH  TYR A  94       5.601   3.293  -1.095  1.00 98.94           O  
ATOM    791  CZ  TYR A  94       4.602   3.596  -1.946  1.00 98.94           C  
ATOM    792  N   GLY A  95      -0.159   3.277  -2.605  1.00 98.86           N  
ATOM    793  CA  GLY A  95      -0.730   3.455  -1.286  1.00 98.86           C  
ATOM    794  C   GLY A  95      -0.397   2.270  -0.403  1.00 98.86           C  
ATOM    795  O   GLY A  95       0.639   1.653  -0.612  1.00 98.86           O  
ATOM    796  N   ALA A  96      -1.288   1.905   0.513  1.00 98.93           N  
ATOM    797  CA  ALA A  96      -0.960   0.918   1.534  1.00 98.93           C  
ATOM    798  C   ALA A  96      -2.103  -0.053   1.845  1.00 98.93           C  
ATOM    799  CB  ALA A  96      -0.490   1.668   2.780  1.00 98.93           C  
ATOM    800  O   ALA A  96      -3.280   0.203   1.548  1.00 98.93           O  
ATOM    801  N   PHE A  97      -1.755  -1.171   2.479  1.00 98.93           N  
ATOM    802  CA  PHE A  97      -2.729  -2.043   3.119  1.00 98.93           C  
ATOM    803  C   PHE A  97      -3.071  -1.535   4.528  1.00 98.93           C  
ATOM    804  CB  PHE A  97      -2.231  -3.492   3.144  1.00 98.93           C  
ATOM    805  O   PHE A  97      -2.177  -1.342   5.353  1.00 98.93           O  
ATOM    806  CG  PHE A  97      -2.328  -4.239   1.825  1.00 98.93           C  
ATOM    807  CD1 PHE A  97      -3.485  -4.147   1.030  1.00 98.93           C  
ATOM    808  CD2 PHE A  97      -1.274  -5.065   1.404  1.00 98.93           C  
ATOM    809  CE1 PHE A  97      -3.583  -4.837  -0.187  1.00 98.93           C  
ATOM    810  CE2 PHE A  97      -1.380  -5.781   0.201  1.00 98.93           C  
ATOM    811  CZ  PHE A  97      -2.528  -5.664  -0.601  1.00 98.93           C  
ATOM    812  N   PRO A  98      -4.363  -1.351   4.855  1.00 98.86           N  
ATOM    813  CA  PRO A  98      -4.765  -1.017   6.209  1.00 98.86           C  
ATOM    814  C   PRO A  98      -4.503  -2.218   7.125  1.00 98.86           C  
ATOM    815  CB  PRO A  98      -6.249  -0.689   6.088  1.00 98.86           C  
ATOM    816  O   PRO A  98      -4.445  -3.359   6.666  1.00 98.86           O  
ATOM    817  CG  PRO A  98      -6.728  -1.673   5.027  1.00 98.86           C  
ATOM    818  CD  PRO A  98      -5.533  -1.730   4.077  1.00 98.86           C  
ATOM    819  N   GLN A  99      -4.396  -1.976   8.429  1.00 98.80           N  
ATOM    820  CA  GLN A  99      -4.170  -3.028   9.425  1.00 98.80           C  
ATOM    821  C   GLN A  99      -2.899  -3.860   9.181  1.00 98.80           C  
ATOM    822  CB  GLN A  99      -5.422  -3.905   9.593  1.00 98.80           C  
ATOM    823  O   GLN A  99      -2.871  -5.062   9.435  1.00 98.80           O  
ATOM    824  CG  GLN A  99      -6.682  -3.100   9.903  1.00 98.80           C  
ATOM    825  CD  GLN A  99      -7.884  -3.992  10.179  1.00 98.80           C  
ATOM    826  NE2 GLN A  99      -8.846  -3.500  10.930  1.00 98.80           N  
ATOM    827  OE1 GLN A  99      -8.022  -5.117   9.709  1.00 98.80           O  
ATOM    828  N   THR A 100      -1.847  -3.214   8.686  1.00 98.89           N  
ATOM    829  CA  THR A 100      -0.503  -3.782   8.540  1.00 98.89           C  
ATOM    830  C   THR A 100       0.515  -2.785   9.071  1.00 98.89           C  
ATOM    831  CB  THR A 100      -0.177  -4.117   7.082  1.00 98.89           C  
ATOM    832  O   THR A 100       0.226  -1.594   9.083  1.00 98.89           O  
ATOM    833  CG2 THR A 100      -1.141  -5.116   6.451  1.00 98.89           C  
ATOM    834  OG1 THR A 100      -0.152  -2.958   6.291  1.00 98.89           O  
ATOM    835  N   TRP A 101       1.668  -3.239   9.553  1.00 98.76           N  
ATOM    836  CA  TRP A 101       2.720  -2.357  10.054  1.00 98.76           C  
ATOM    837  C   TRP A 101       4.102  -2.990   9.883  1.00 98.76           C  
ATOM    838  CB  TRP A 101       2.430  -2.052  11.526  1.00 98.76           C  
ATOM    839  O   TRP A 101       4.321  -4.123  10.312  1.00 98.76           O  
ATOM    840  CG  TRP A 101       3.340  -1.074  12.193  1.00 98.76           C  
ATOM    841  CD1 TRP A 101       3.715   0.133  11.707  1.00 98.76           C  
ATOM    842  CD2 TRP A 101       4.000  -1.206  13.486  1.00 98.76           C  
ATOM    843  CE2 TRP A 101       4.678   0.014  13.769  1.00 98.76           C  
ATOM    844  CE3 TRP A 101       4.074  -2.228  14.457  1.00 98.76           C  
ATOM    845  NE1 TRP A 101       4.503   0.779  12.639  1.00 98.76           N  
ATOM    846  CH2 TRP A 101       5.367  -0.790  15.940  1.00 98.76           C  
ATOM    847  CZ2 TRP A 101       5.326   0.240  14.988  1.00 98.76           C  
ATOM    848  CZ3 TRP A 101       4.767  -2.029  15.664  1.00 98.76           C  
ATOM    849  N   GLU A 102       5.022  -2.253   9.271  1.00 98.40           N  
ATOM    850  CA  GLU A 102       6.448  -2.572   9.180  1.00 98.40           C  
ATOM    851  C   GLU A 102       7.128  -2.214  10.514  1.00 98.40           C  
ATOM    852  CB  GLU A 102       7.039  -1.778   8.005  1.00 98.40           C  
ATOM    853  O   GLU A 102       7.529  -1.073  10.750  1.00 98.40           O  
ATOM    854  CG  GLU A 102       6.605  -2.295   6.620  1.00 98.40           C  
ATOM    855  CD  GLU A 102       7.574  -3.333   6.040  1.00 98.40           C  
ATOM    856  OE1 GLU A 102       7.744  -3.352   4.799  1.00 98.40           O  
ATOM    857  OE2 GLU A 102       8.101  -4.167   6.819  1.00 98.40           O  
ATOM    858  N   ASP A 103       7.214  -3.180  11.436  1.00 97.97           N  
ATOM    859  CA  ASP A 103       7.625  -2.942  12.829  1.00 97.97           C  
ATOM    860  C   ASP A 103       9.080  -2.407  12.939  1.00 97.97           C  
ATOM    861  CB  ASP A 103       7.425  -4.228  13.659  1.00 97.97           C  
ATOM    862  O   ASP A 103      10.042  -3.140  12.676  1.00 97.97           O  
ATOM    863  CG  ASP A 103       7.525  -4.030  15.183  1.00 97.97           C  
ATOM    864  OD1 ASP A 103       8.103  -3.016  15.641  1.00 97.97           O  
ATOM    865  OD2 ASP A 103       7.048  -4.913  15.939  1.00 97.97           O  
ATOM    866  N   PRO A 104       9.298  -1.161  13.410  1.00 97.73           N  
ATOM    867  CA  PRO A 104      10.631  -0.569  13.556  1.00 97.73           C  
ATOM    868  C   PRO A 104      11.381  -1.072  14.802  1.00 97.73           C  
ATOM    869  CB  PRO A 104      10.362   0.931  13.650  1.00 97.73           C  
ATOM    870  O   PRO A 104      12.552  -0.730  15.040  1.00 97.73           O  
ATOM    871  CG  PRO A 104       9.058   0.970  14.443  1.00 97.73           C  
ATOM    872  CD  PRO A 104       8.290  -0.217  13.869  1.00 97.73           C  
ATOM    873  N   ASN A 105      10.717  -1.858  15.654  1.00 96.94           N  
ATOM    874  CA  ASN A 105      11.290  -2.380  16.891  1.00 96.94           C  
ATOM    875  C   ASN A 105      12.072  -3.678  16.671  1.00 96.94           C  
ATOM    876  CB  ASN A 105      10.184  -2.564  17.935  1.00 96.94           C  
ATOM    877  O   ASN A 105      12.814  -4.102  17.561  1.00 96.94           O  
ATOM    878  CG  ASN A 105       9.410  -1.285  18.171  1.00 96.94           C  
ATOM    879  ND2 ASN A 105       8.138  -1.280  17.867  1.00 96.94           N  
ATOM    880  OD1 ASN A 105       9.958  -0.299  18.634  1.00 96.94           O  
ATOM    881  N   VAL A 106      11.942  -4.296  15.495  1.00 94.71           N  
ATOM    882  CA  VAL A 106      12.543  -5.592  15.171  1.00 94.71           C  
ATOM    883  C   VAL A 106      13.346  -5.481  13.880  1.00 94.71           C  
ATOM    884  CB  VAL A 106      11.485  -6.715  15.080  1.00 94.71           C  
ATOM    885  O   VAL A 106      13.002  -4.721  12.985  1.00 94.71           O  
ATOM    886  CG1 VAL A 106      12.124  -8.052  15.487  1.00 94.71           C  
ATOM    887  CG2 VAL A 106      10.272  -6.507  15.999  1.00 94.71           C  
ATOM    888  N   VAL A 107      14.454  -6.218  13.789  1.00 96.57           N  
ATOM    889  CA  VAL A 107      15.232  -6.323  12.549  1.00 96.57           C  
ATOM    890  C   VAL A 107      14.675  -7.483  11.731  1.00 96.57           C  
ATOM    891  CB  VAL A 107      16.734  -6.500  12.836  1.00 96.57           C  
ATOM    892  O   VAL A 107      14.702  -8.626  12.195  1.00 96.57           O  
ATOM    893  CG1 VAL A 107      17.541  -6.685  11.547  1.00 96.57           C  
ATOM    894  CG2 VAL A 107      17.301  -5.273  13.564  1.00 96.57           C  
ATOM    895  N   HIS A 108      14.213  -7.196  10.519  1.00 94.38           N  
ATOM    896  CA  HIS A 108      13.650  -8.175   9.601  1.00 94.38           C  
ATOM    897  C   HIS A 108      14.757  -9.127   9.094  1.00 94.38           C  
ATOM    898  CB  HIS A 108      12.940  -7.427   8.470  1.00 94.38           C  
ATOM    899  O   HIS A 108      15.849  -8.680   8.707  1.00 94.38           O  
ATOM    900  CG  HIS A 108      11.948  -8.242   7.680  1.00 94.38           C  
ATOM    901  CD2 HIS A 108      10.617  -7.949   7.537  1.00 94.38           C  
ATOM    902  ND1 HIS A 108      12.172  -9.392   6.955  1.00 94.38           N  
ATOM    903  CE1 HIS A 108      11.004  -9.790   6.432  1.00 94.38           C  
ATOM    904  NE2 HIS A 108      10.047  -8.914   6.709  1.00 94.38           N  
ATOM    905  N   PRO A 109      14.547 -10.458   9.113  1.00 93.77           N  
ATOM    906  CA  PRO A 109      15.615 -11.414   8.825  1.00 93.77           C  
ATOM    907  C   PRO A 109      16.116 -11.394   7.372  1.00 93.77           C  
ATOM    908  CB  PRO A 109      15.082 -12.789   9.242  1.00 93.77           C  
ATOM    909  O   PRO A 109      17.271 -11.742   7.132  1.00 93.77           O  
ATOM    910  CG  PRO A 109      13.582 -12.621   9.486  1.00 93.77           C  
ATOM    911  CD  PRO A 109      13.359 -11.120   9.638  1.00 93.77           C  
ATOM    912  N   GLU A 110      15.298 -10.996   6.413  1.00 91.37           N  
ATOM    913  CA  GLU A 110      15.568 -11.007   4.976  1.00 91.37           C  
ATOM    914  C   GLU A 110      16.423  -9.814   4.550  1.00 91.37           C  
ATOM    915  CB  GLU A 110      14.232 -10.959   4.211  1.00 91.37           C  
ATOM    916  O   GLU A 110      17.402  -9.977   3.822  1.00 91.37           O  
ATOM    917  CG  GLU A 110      13.421 -12.264   4.193  1.00 91.37           C  
ATOM    918  CD  GLU A 110      12.896 -12.759   5.544  1.00 91.37           C  
ATOM    919  OE1 GLU A 110      12.627 -13.971   5.644  1.00 91.37           O  
ATOM    920  OE2 GLU A 110      12.860 -11.949   6.489  1.00 91.37           O  
ATOM    921  N   THR A 111      16.067  -8.625   5.028  1.00 93.11           N  
ATOM    922  CA  THR A 111      16.703  -7.348   4.677  1.00 93.11           C  
ATOM    923  C   THR A 111      17.813  -6.954   5.650  1.00 93.11           C  
ATOM    924  CB  THR A 111      15.645  -6.241   4.663  1.00 93.11           C  
ATOM    925  O   THR A 111      18.673  -6.152   5.297  1.00 93.11           O  
ATOM    926  CG2 THR A 111      14.574  -6.477   3.599  1.00 93.11           C  
ATOM    927  OG1 THR A 111      15.074  -6.265   5.942  1.00 93.11           O  
ATOM    928  N   LYS A 112      17.831  -7.535   6.862  1.00 96.05           N  
ATOM    929  CA  LYS A 112      18.734  -7.165   7.970  1.00 96.05           C  
ATOM    930  C   LYS A 112      18.584  -5.704   8.414  1.00 96.05           C  
ATOM    931  CB  LYS A 112      20.201  -7.536   7.663  1.00 96.05           C  
ATOM    932  O   LYS A 112      19.495  -5.163   9.039  1.00 96.05           O  
ATOM    933  CG  LYS A 112      20.428  -8.969   7.163  1.00 96.05           C  
ATOM    934  CD  LYS A 112      19.898 -10.010   8.151  1.00 96.05           C  
ATOM    935  CE  LYS A 112      20.244 -11.409   7.643  1.00 96.05           C  
ATOM    936  NZ  LYS A 112      19.508 -12.437   8.410  1.00 96.05           N  
ATOM    937  N   ALA A 113      17.427  -5.110   8.142  1.00 97.17           N  
ATOM    938  CA  ALA A 113      17.044  -3.753   8.506  1.00 97.17           C  
ATOM    939  C   ALA A 113      15.786  -3.767   9.386  1.00 97.17           C  
ATOM    940  CB  ALA A 113      16.835  -2.965   7.213  1.00 97.17           C  
ATOM    941  O   ALA A 113      15.091  -4.776   9.470  1.00 97.17           O  
ATOM    942  N   LYS A 114      15.499  -2.659  10.068  1.00 97.54           N  
ATOM    943  CA  LYS A 114      14.225  -2.469  10.785  1.00 97.54           C  
ATOM    944  C   LYS A 114      13.105  -2.123   9.806  1.00 97.54           C  
ATOM    945  CB  LYS A 114      14.391  -1.350  11.808  1.00 97.54           C  
ATOM    946  O   LYS A 114      13.435  -1.681   8.713  1.00 97.54           O  
ATOM    947  CG  LYS A 114      15.299  -1.780  12.963  1.00 97.54           C  
ATOM    948  CD  LYS A 114      15.553  -0.560  13.842  1.00 97.54           C  
ATOM    949  CE  LYS A 114      15.966  -0.990  15.245  1.00 97.54           C  
ATOM    950  NZ  LYS A 114      15.464   0.013  16.204  1.00 97.54           N  
ATOM    951  N   GLY A 115      11.838  -2.313  10.172  1.00 97.58           N  
ATOM    952  CA  GLY A 115      10.719  -1.764   9.396  1.00 97.58           C  
ATOM    953  C   GLY A 115      10.734  -0.231   9.371  1.00 97.58           C  
ATOM    954  O   GLY A 115      11.233   0.390  10.314  1.00 97.58           O  
ATOM    955  N   ASP A 116      10.194   0.366   8.310  1.00 97.72           N  
ATOM    956  CA  ASP A 116      10.098   1.823   8.098  1.00 97.72           C  
ATOM    957  C   ASP A 116       9.021   2.518   8.960  1.00 97.72           C  
ATOM    958  CB  ASP A 116       9.883   2.096   6.603  1.00 97.72           C  
ATOM    959  O   ASP A 116       8.808   3.733   8.884  1.00 97.72           O  
ATOM    960  CG  ASP A 116       8.450   1.824   6.131  1.00 97.72           C  
ATOM    961  OD1 ASP A 116       7.702   1.136   6.870  1.00 97.72           O  
ATOM    962  OD2 ASP A 116       8.111   2.362   5.059  1.00 97.72           O  
ATOM    963  N   ASN A 117       8.366   1.756   9.843  1.00 98.04           N  
ATOM    964  CA  ASN A 117       7.327   2.212  10.753  1.00 98.04           C  
ATOM    965  C   ASN A 117       6.015   2.619  10.060  1.00 98.04           C  
ATOM    966  CB  ASN A 117       7.927   3.307  11.670  1.00 98.04           C  
ATOM    967  O   ASN A 117       5.219   3.316  10.693  1.00 98.04           O  
ATOM    968  CG  ASN A 117       7.091   3.663  12.872  1.00 98.04           C  
ATOM    969  ND2 ASN A 117       7.199   4.882  13.348  1.00 98.04           N  
ATOM    970  OD1 ASN A 117       6.362   2.871  13.435  1.00 98.04           O  
ATOM    971  N   ASP A 118       5.773   2.255   8.802  1.00 98.18           N  
ATOM    972  CA  ASP A 118       4.553   2.578   8.052  1.00 98.18           C  
ATOM    973  C   ASP A 118       3.652   1.348   7.819  1.00 98.18           C  
ATOM    974  CB  ASP A 118       4.927   3.352   6.765  1.00 98.18           C  
ATOM    975  O   ASP A 118       4.016   0.213   8.153  1.00 98.18           O  
ATOM    976  CG  ASP A 118       5.078   4.848   7.058  1.00 98.18           C  
ATOM    977  OD1 ASP A 118       4.148   5.419   7.674  1.00 98.18           O  
ATOM    978  OD2 ASP A 118       6.153   5.468   6.930  1.00 98.18           O  
ATOM    979  N   PRO A 119       2.400   1.541   7.359  1.00 98.70           N  
ATOM    980  CA  PRO A 119       1.617   0.437   6.824  1.00 98.70           C  
ATOM    981  C   PRO A 119       2.273  -0.128   5.558  1.00 98.70           C  
ATOM    982  CB  PRO A 119       0.209   0.986   6.571  1.00 98.70           C  
ATOM    983  O   PRO A 119       2.904   0.599   4.802  1.00 98.70           O  
ATOM    984  CG  PRO A 119       0.204   2.397   7.160  1.00 98.70           C  
ATOM    985  CD  PRO A 119       1.674   2.794   7.224  1.00 98.70           C  
ATOM    986  N   LEU A 120       2.073  -1.421   5.300  1.00 98.76           N  
ATOM    987  CA  LEU A 120       2.711  -2.131   4.194  1.00 98.76           C  
ATOM    988  C   LEU A 120       2.319  -1.534   2.836  1.00 98.76           C  
ATOM    989  CB  LEU A 120       2.341  -3.619   4.292  1.00 98.76           C  
ATOM    990  O   LEU A 120       1.132  -1.471   2.489  1.00 98.76           O  
ATOM    991  CG  LEU A 120       2.929  -4.500   3.182  1.00 98.76           C  
ATOM    992  CD1 LEU A 120       4.448  -4.501   3.171  1.00 98.76           C  
ATOM    993  CD2 LEU A 120       2.472  -5.943   3.396  1.00 98.76           C  
ATOM    994  N   ASP A 121       3.330  -1.162   2.057  1.00 98.86           N  
ATOM    995  CA  ASP A 121       3.177  -0.434   0.807  1.00 98.86           C  
ATOM    996  C   ASP A 121       2.730  -1.304  -0.374  1.00 98.86           C  
ATOM    997  CB  ASP A 121       4.486   0.285   0.476  1.00 98.86           C  
ATOM    998  O   ASP A 121       3.091  -2.474  -0.542  1.00 98.86           O  
ATOM    999  CG  ASP A 121       4.613   1.652   1.139  1.00 98.86           C  
ATOM   1000  OD1 ASP A 121       3.605   2.382   1.155  1.00 98.86           O  
ATOM   1001  OD2 ASP A 121       5.757   2.126   1.246  1.00 98.86           O  
ATOM   1002  N   VAL A 122       1.943  -0.692  -1.258  1.00 98.83           N  
ATOM   1003  CA  VAL A 122       1.233  -1.365  -2.344  1.00 98.83           C  
ATOM   1004  C   VAL A 122       1.337  -0.580  -3.652  1.00 98.83           C  
ATOM   1005  CB  VAL A 122      -0.238  -1.606  -1.958  1.00 98.83           C  
ATOM   1006  O   VAL A 122       0.989   0.597  -3.747  1.00 98.83           O  
ATOM   1007  CG1 VAL A 122      -0.940  -2.421  -3.041  1.00 98.83           C  
ATOM   1008  CG2 VAL A 122      -0.399  -2.392  -0.653  1.00 98.83           C  
ATOM   1009  N   CYS A 123       1.748  -1.279  -4.708  1.00 98.92           N  
ATOM   1010  CA  CYS A 123       1.765  -0.814  -6.091  1.00 98.92           C  
ATOM   1011  C   CYS A 123       0.658  -1.516  -6.889  1.00 98.92           C  
ATOM   1012  CB  CYS A 123       3.147  -1.110  -6.686  1.00 98.92           C  
ATOM   1013  O   CYS A 123       0.785  -2.688  -7.255  1.00 98.92           O  
ATOM   1014  SG  CYS A 123       4.429  -0.161  -5.826  1.00 98.92           S  
ATOM   1015  N   GLU A 124      -0.427  -0.800  -7.185  1.00 98.92           N  
ATOM   1016  CA  GLU A 124      -1.556  -1.326  -7.956  1.00 98.92           C  
ATOM   1017  C   GLU A 124      -1.418  -0.999  -9.448  1.00 98.92           C  
ATOM   1018  CB  GLU A 124      -2.866  -0.869  -7.313  1.00 98.92           C  
ATOM   1019  O   GLU A 124      -1.267   0.161  -9.852  1.00 98.92           O  
ATOM   1020  CG  GLU A 124      -4.139  -1.545  -7.837  1.00 98.92           C  
ATOM   1021  CD  GLU A 124      -4.607  -1.040  -9.197  1.00 98.92           C  
ATOM   1022  OE1 GLU A 124      -4.897  -1.900 -10.053  1.00 98.92           O  
ATOM   1023  OE2 GLU A 124      -4.814   0.190  -9.350  1.00 98.92           O  
ATOM   1024  N   ILE A 125      -1.431  -2.054 -10.267  1.00 98.90           N  
ATOM   1025  CA  ILE A 125      -0.938  -2.022 -11.653  1.00 98.90           C  
ATOM   1026  C   ILE A 125      -2.032  -1.971 -12.730  1.00 98.90           C  
ATOM   1027  CB  ILE A 125       0.064  -3.173 -11.899  1.00 98.90           C  
ATOM   1028  O   ILE A 125      -1.706  -1.988 -13.917  1.00 98.90           O  
ATOM   1029  CG1 ILE A 125      -0.647  -4.541 -12.008  1.00 98.90           C  
ATOM   1030  CG2 ILE A 125       1.174  -3.167 -10.829  1.00 98.90           C  
ATOM   1031  CD1 ILE A 125       0.306  -5.736 -12.092  1.00 98.90           C  
ATOM   1032  N   GLY A 126      -3.307  -1.909 -12.348  1.00 98.67           N  
ATOM   1033  CA  GLY A 126      -4.445  -1.890 -13.265  1.00 98.67           C  
ATOM   1034  C   GLY A 126      -4.524  -0.641 -14.147  1.00 98.67           C  
ATOM   1035  O   GLY A 126      -3.856   0.371 -13.930  1.00 98.67           O  
ATOM   1036  N   GLU A 127      -5.352  -0.679 -15.182  1.00 98.43           N  
ATOM   1037  CA  GLU A 127      -5.415   0.352 -16.221  1.00 98.43           C  
ATOM   1038  C   GLU A 127      -6.024   1.681 -15.742  1.00 98.43           C  
ATOM   1039  CB  GLU A 127      -6.155  -0.194 -17.451  1.00 98.43           C  
ATOM   1040  O   GLU A 127      -5.666   2.746 -16.253  1.00 98.43           O  
ATOM   1041  CG  GLU A 127      -7.653  -0.444 -17.218  1.00 98.43           C  
ATOM   1042  CD  GLU A 127      -8.360  -0.915 -18.493  1.00 98.43           C  
ATOM   1043  OE1 GLU A 127      -9.387  -0.287 -18.841  1.00 98.43           O  
ATOM   1044  OE2 GLU A 127      -7.875  -1.874 -19.136  1.00 98.43           O  
ATOM   1045  N   LEU A 128      -6.892   1.657 -14.728  1.00 98.54           N  
ATOM   1046  CA  LEU A 128      -7.566   2.855 -14.226  1.00 98.54           C  
ATOM   1047  C   LEU A 128      -6.695   3.620 -13.227  1.00 98.54           C  
ATOM   1048  CB  LEU A 128      -8.934   2.496 -13.623  1.00 98.54           C  
ATOM   1049  O   LEU A 128      -6.165   3.052 -12.276  1.00 98.54           O  
ATOM   1050  CG  LEU A 128      -9.942   1.887 -14.617  1.00 98.54           C  
ATOM   1051  CD1 LEU A 128     -11.271   1.653 -13.897  1.00 98.54           C  
ATOM   1052  CD2 LEU A 128     -10.208   2.796 -15.821  1.00 98.54           C  
ATOM   1053  N   VAL A 129      -6.594   4.938 -13.405  1.00 98.76           N  
ATOM   1054  CA  VAL A 129      -5.951   5.831 -12.429  1.00 98.76           C  
ATOM   1055  C   VAL A 129      -6.894   6.030 -11.239  1.00 98.76           C  
ATOM   1056  CB  VAL A 129      -5.548   7.171 -13.072  1.00 98.76           C  
ATOM   1057  O   VAL A 129      -8.047   6.422 -11.419  1.00 98.76           O  
ATOM   1058  CG1 VAL A 129      -4.848   8.091 -12.068  1.00 98.76           C  
ATOM   1059  CG2 VAL A 129      -4.589   6.949 -14.252  1.00 98.76           C  
ATOM   1060  N   GLY A 130      -6.407   5.738 -10.034  1.00 98.49           N  
ATOM   1061  CA  GLY A 130      -7.150   5.892  -8.786  1.00 98.49           C  
ATOM   1062  C   GLY A 130      -7.204   7.337  -8.286  1.00 98.49           C  
ATOM   1063  O   GLY A 130      -6.769   8.275  -8.955  1.00 98.49           O  
ATOM   1064  N   TYR A 131      -7.730   7.529  -7.078  1.00 98.36           N  
ATOM   1065  CA  TYR A 131      -7.771   8.833  -6.407  1.00 98.36           C  
ATOM   1066  C   TYR A 131      -7.377   8.718  -4.925  1.00 98.36           C  
ATOM   1067  CB  TYR A 131      -9.149   9.480  -6.598  1.00 98.36           C  
ATOM   1068  O   TYR A 131      -7.606   7.665  -4.333  1.00 98.36           O  
ATOM   1069  CG  TYR A 131     -10.323   8.669  -6.082  1.00 98.36           C  
ATOM   1070  CD1 TYR A 131     -11.005   7.793  -6.950  1.00 98.36           C  
ATOM   1071  CD2 TYR A 131     -10.723   8.777  -4.736  1.00 98.36           C  
ATOM   1072  CE1 TYR A 131     -12.088   7.031  -6.473  1.00 98.36           C  
ATOM   1073  CE2 TYR A 131     -11.801   8.012  -4.253  1.00 98.36           C  
ATOM   1074  OH  TYR A 131     -13.512   6.376  -4.663  1.00 98.36           O  
ATOM   1075  CZ  TYR A 131     -12.486   7.138  -5.124  1.00 98.36           C  
ATOM   1076  N   PRO A 132      -6.831   9.781  -4.295  1.00 98.37           N  
ATOM   1077  CA  PRO A 132      -6.455   9.735  -2.882  1.00 98.37           C  
ATOM   1078  C   PRO A 132      -7.656   9.414  -1.987  1.00 98.37           C  
ATOM   1079  CB  PRO A 132      -5.862  11.105  -2.545  1.00 98.37           C  
ATOM   1080  O   PRO A 132      -8.715  10.037  -2.121  1.00 98.37           O  
ATOM   1081  CG  PRO A 132      -5.422  11.648  -3.900  1.00 98.37           C  
ATOM   1082  CD  PRO A 132      -6.469  11.076  -4.853  1.00 98.37           C  
ATOM   1083  N   GLY A 133      -7.486   8.449  -1.087  1.00 98.58           N  
ATOM   1084  CA  GLY A 133      -8.517   7.919  -0.195  1.00 98.58           C  
ATOM   1085  C   GLY A 133      -9.442   6.879  -0.831  1.00 98.58           C  
ATOM   1086  O   GLY A 133     -10.408   6.462  -0.194  1.00 98.58           O  
ATOM   1087  N   GLN A 134      -9.202   6.457  -2.077  1.00 98.72           N  
ATOM   1088  CA  GLN A 134      -9.962   5.359  -2.671  1.00 98.72           C  
ATOM   1089  C   GLN A 134      -9.656   4.050  -1.939  1.00 98.72           C  
ATOM   1090  CB  GLN A 134      -9.642   5.223  -4.165  1.00 98.72           C  
ATOM   1091  O   GLN A 134      -8.494   3.684  -1.793  1.00 98.72           O  
ATOM   1092  CG  GLN A 134     -10.545   4.202  -4.870  1.00 98.72           C  
ATOM   1093  CD  GLN A 134     -10.252   4.099  -6.362  1.00 98.72           C  
ATOM   1094  NE2 GLN A 134     -11.108   3.447  -7.117  1.00 98.72           N  
ATOM   1095  OE1 GLN A 134      -9.258   4.582  -6.884  1.00 98.72           O  
ATOM   1096  N   VAL A 135     -10.701   3.316  -1.556  1.00 98.72           N  
ATOM   1097  CA  VAL A 135     -10.574   1.946  -1.048  1.00 98.72           C  
ATOM   1098  C   VAL A 135     -10.863   0.979  -2.191  1.00 98.72           C  
ATOM   1099  CB  VAL A 135     -11.481   1.691   0.166  1.00 98.72           C  
ATOM   1100  O   VAL A 135     -12.017   0.837  -2.600  1.00 98.72           O  
ATOM   1101  CG1 VAL A 135     -11.177   0.318   0.777  1.00 98.72           C  
ATOM   1102  CG2 VAL A 135     -11.273   2.758   1.245  1.00 98.72           C  
ATOM   1103  N   LYS A 136      -9.820   0.351  -2.739  1.00 98.39           N  
ATOM   1104  CA  LYS A 136      -9.923  -0.609  -3.850  1.00 98.39           C  
ATOM   1105  C   LYS A 136      -9.888  -2.039  -3.327  1.00 98.39           C  
ATOM   1106  CB  LYS A 136      -8.805  -0.389  -4.885  1.00 98.39           C  
ATOM   1107  O   LYS A 136      -9.172  -2.328  -2.376  1.00 98.39           O  
ATOM   1108  CG  LYS A 136      -8.853   1.009  -5.523  1.00 98.39           C  
ATOM   1109  CD  LYS A 136      -7.852   1.203  -6.676  1.00 98.39           C  
ATOM   1110  CE  LYS A 136      -8.263   0.351  -7.875  1.00 98.39           C  
ATOM   1111  NZ  LYS A 136      -7.486   0.603  -9.112  1.00 98.39           N  
ATOM   1112  N   GLN A 137     -10.612  -2.940  -3.982  1.00 98.68           N  
ATOM   1113  CA  GLN A 137     -10.460  -4.375  -3.761  1.00 98.68           C  
ATOM   1114  C   GLN A 137      -9.403  -4.903  -4.724  1.00 98.68           C  
ATOM   1115  CB  GLN A 137     -11.801  -5.099  -3.923  1.00 98.68           C  
ATOM   1116  O   GLN A 137      -9.544  -4.766  -5.938  1.00 98.68           O  
ATOM   1117  CG  GLN A 137     -12.705  -4.911  -2.695  1.00 98.68           C  
ATOM   1118  CD  GLN A 137     -13.269  -3.498  -2.611  1.00 98.68           C  
ATOM   1119  NE2 GLN A 137     -12.990  -2.750  -1.566  1.00 98.68           N  
ATOM   1120  OE1 GLN A 137     -13.955  -3.033  -3.505  1.00 98.68           O  
ATOM   1121  N   VAL A 138      -8.340  -5.490  -4.189  1.00 98.89           N  
ATOM   1122  CA  VAL A 138      -7.186  -5.929  -4.975  1.00 98.89           C  
ATOM   1123  C   VAL A 138      -6.842  -7.380  -4.682  1.00 98.89           C  
ATOM   1124  CB  VAL A 138      -5.967  -5.010  -4.766  1.00 98.89           C  
ATOM   1125  O   VAL A 138      -7.181  -7.917  -3.624  1.00 98.89           O  
ATOM   1126  CG1 VAL A 138      -6.260  -3.551  -5.134  1.00 98.89           C  
ATOM   1127  CG2 VAL A 138      -5.426  -5.057  -3.333  1.00 98.89           C  
ATOM   1128  N   LYS A 139      -6.134  -8.013  -5.615  1.00 98.54           N  
ATOM   1129  CA  LYS A 139      -5.475  -9.297  -5.380  1.00 98.54           C  
ATOM   1130  C   LYS A 139      -3.963  -9.173  -5.490  1.00 98.54           C  
ATOM   1131  CB  LYS A 139      -6.046 -10.379  -6.289  1.00 98.54           C  
ATOM   1132  O   LYS A 139      -3.452  -8.426  -6.324  1.00 98.54           O  
ATOM   1133  CG  LYS A 139      -5.777 -10.126  -7.777  1.00 98.54           C  
ATOM   1134  CD  LYS A 139      -6.295 -11.348  -8.516  1.00 98.54           C  
ATOM   1135  CE  LYS A 139      -6.097 -11.211 -10.008  1.00 98.54           C  
ATOM   1136  NZ  LYS A 139      -6.355 -12.529 -10.625  1.00 98.54           N  
ATOM   1137  N   VAL A 140      -3.277  -9.933  -4.646  1.00 98.86           N  
ATOM   1138  CA  VAL A 140      -1.817  -9.969  -4.534  1.00 98.86           C  
ATOM   1139  C   VAL A 140      -1.225 -10.814  -5.657  1.00 98.86           C  
ATOM   1140  CB  VAL A 140      -1.414 -10.514  -3.151  1.00 98.86           C  
ATOM   1141  O   VAL A 140      -1.744 -11.889  -5.963  1.00 98.86           O  
ATOM   1142  CG1 VAL A 140       0.103 -10.580  -2.974  1.00 98.86           C  
ATOM   1143  CG2 VAL A 140      -1.982  -9.633  -2.030  1.00 98.86           C  
ATOM   1144  N   LEU A 141      -0.145 -10.314  -6.259  1.00 98.88           N  
ATOM   1145  CA  LEU A 141       0.614 -10.988  -7.315  1.00 98.88           C  
ATOM   1146  C   LEU A 141       2.044 -11.302  -6.872  1.00 98.88           C  
ATOM   1147  CB  LEU A 141       0.629 -10.106  -8.577  1.00 98.88           C  
ATOM   1148  O   LEU A 141       2.578 -12.332  -7.254  1.00 98.88           O  
ATOM   1149  CG  LEU A 141      -0.762  -9.716  -9.104  1.00 98.88           C  
ATOM   1150  CD1 LEU A 141      -0.618  -8.793 -10.310  1.00 98.88           C  
ATOM   1151  CD2 LEU A 141      -1.574 -10.935  -9.537  1.00 98.88           C  
ATOM   1152  N   GLY A 142       2.657 -10.439  -6.063  1.00 98.84           N  
ATOM   1153  CA  GLY A 142       4.021 -10.626  -5.575  1.00 98.84           C  
ATOM   1154  C   GLY A 142       4.492  -9.473  -4.697  1.00 98.84           C  
ATOM   1155  O   GLY A 142       3.698  -8.603  -4.346  1.00 98.84           O  
ATOM   1156  N   VAL A 143       5.773  -9.463  -4.332  1.00 98.80           N  
ATOM   1157  CA  VAL A 143       6.364  -8.433  -3.461  1.00 98.80           C  
ATOM   1158  C   VAL A 143       7.839  -8.198  -3.794  1.00 98.80           C  
ATOM   1159  CB  VAL A 143       6.149  -8.795  -1.973  1.00 98.80           C  
ATOM   1160  O   VAL A 143       8.540  -9.120  -4.207  1.00 98.80           O  
ATOM   1161  CG1 VAL A 143       6.959 -10.017  -1.519  1.00 98.80           C  
ATOM   1162  CG2 VAL A 143       6.430  -7.615  -1.043  1.00 98.80           C  
ATOM   1163  N   MET A 144       8.327  -6.969  -3.623  1.00 98.64           N  
ATOM   1164  CA  MET A 144       9.739  -6.608  -3.791  1.00 98.64           C  
ATOM   1165  C   MET A 144      10.328  -6.075  -2.478  1.00 98.64           C  
ATOM   1166  CB  MET A 144       9.900  -5.575  -4.914  1.00 98.64           C  
ATOM   1167  O   MET A 144       9.689  -5.284  -1.792  1.00 98.64           O  
ATOM   1168  CG  MET A 144       9.341  -6.051  -6.259  1.00 98.64           C  
ATOM   1169  SD  MET A 144       9.507  -4.863  -7.618  1.00 98.64           S  
ATOM   1170  CE  MET A 144      11.293  -4.932  -7.893  1.00 98.64           C  
ATOM   1171  N   ALA A 145      11.553  -6.493  -2.152  1.00 97.96           N  
ATOM   1172  CA  ALA A 145      12.235  -6.181  -0.892  1.00 97.96           C  
ATOM   1173  C   ALA A 145      13.108  -4.918  -0.998  1.00 97.96           C  
ATOM   1174  CB  ALA A 145      13.077  -7.408  -0.518  1.00 97.96           C  
ATOM   1175  O   ALA A 145      14.326  -5.034  -1.176  1.00 97.96           O  
ATOM   1176  N   LEU A 146      12.510  -3.726  -0.972  1.00 97.97           N  
ATOM   1177  CA  LEU A 146      13.269  -2.472  -1.007  1.00 97.97           C  
ATOM   1178  C   LEU A 146      13.964  -2.239   0.344  1.00 97.97           C  
ATOM   1179  CB  LEU A 146      12.330  -1.314  -1.393  1.00 97.97           C  
ATOM   1180  O   LEU A 146      13.424  -2.537   1.406  1.00 97.97           O  
ATOM   1181  CG  LEU A 146      12.930   0.095  -1.512  1.00 97.97           C  
ATOM   1182  CD1 LEU A 146      13.867   0.217  -2.706  1.00 97.97           C  
ATOM   1183  CD2 LEU A 146      11.806   1.106  -1.720  1.00 97.97           C  
ATOM   1184  N   LEU A 147      15.181  -1.711   0.268  1.00 96.50           N  
ATOM   1185  CA  LEU A 147      15.871  -1.043   1.360  1.00 96.50           C  
ATOM   1186  C   LEU A 147      15.835   0.459   1.075  1.00 96.50           C  
ATOM   1187  CB  LEU A 147      17.310  -1.571   1.480  1.00 96.50           C  
ATOM   1188  O   LEU A 147      16.649   0.953   0.283  1.00 96.50           O  
ATOM   1189  CG  LEU A 147      17.425  -2.932   2.182  1.00 96.50           C  
ATOM   1190  CD1 LEU A 147      18.872  -3.424   2.079  1.00 96.50           C  
ATOM   1191  CD2 LEU A 147      17.061  -2.829   3.664  1.00 96.50           C  
ATOM   1192  N   ASP A 148      14.876   1.164   1.673  1.00 92.15           N  
ATOM   1193  CA  ASP A 148      14.728   2.611   1.518  1.00 92.15           C  
ATOM   1194  C   ASP A 148      15.453   3.319   2.665  1.00 92.15           C  
ATOM   1195  CB  ASP A 148      13.248   3.033   1.387  1.00 92.15           C  
ATOM   1196  O   ASP A 148      15.064   3.209   3.817  1.00 92.15           O  
ATOM   1197  CG  ASP A 148      13.120   4.464   0.842  1.00 92.15           C  
ATOM   1198  OD1 ASP A 148      14.155   5.087   0.501  1.00 92.15           O  
ATOM   1199  OD2 ASP A 148      12.028   5.042   0.634  1.00 92.15           O  
ATOM   1200  N   GLU A 149      16.560   4.005   2.365  1.00 91.85           N  
ATOM   1201  CA  GLU A 149      17.390   4.670   3.387  1.00 91.85           C  
ATOM   1202  C   GLU A 149      17.795   3.761   4.578  1.00 91.85           C  
ATOM   1203  CB  GLU A 149      16.763   6.016   3.824  1.00 91.85           C  
ATOM   1204  O   GLU A 149      17.891   4.228   5.708  1.00 91.85           O  
ATOM   1205  CG  GLU A 149      16.549   6.977   2.644  1.00 91.85           C  
ATOM   1206  CD  GLU A 149      16.136   8.394   3.073  1.00 91.85           C  
ATOM   1207  OE1 GLU A 149      15.061   8.889   2.647  1.00 91.85           O  
ATOM   1208  OE2 GLU A 149      16.982   9.127   3.643  1.00 91.85           O  
ATOM   1209  N   GLU A 150      18.112   2.488   4.295  1.00 91.39           N  
ATOM   1210  CA  GLU A 150      18.488   1.438   5.271  1.00 91.39           C  
ATOM   1211  C   GLU A 150      17.332   0.872   6.120  1.00 91.39           C  
ATOM   1212  CB  GLU A 150      19.719   1.813   6.134  1.00 91.39           C  
ATOM   1213  O   GLU A 150      17.581   0.116   7.062  1.00 91.39           O  
ATOM   1214  CG  GLU A 150      20.938   2.308   5.336  1.00 91.39           C  
ATOM   1215  CD  GLU A 150      22.166   2.646   6.207  1.00 91.39           C  
ATOM   1216  OE1 GLU A 150      23.238   2.901   5.603  1.00 91.39           O  
ATOM   1217  OE2 GLU A 150      22.076   2.659   7.457  1.00 91.39           O  
ATOM   1218  N   GLU A 151      16.081   1.160   5.758  1.00 97.14           N  
ATOM   1219  CA  GLU A 151      14.874   0.576   6.355  1.00 97.14           C  
ATOM   1220  C   GLU A 151      14.253  -0.478   5.422  1.00 97.14           C  
ATOM   1221  CB  GLU A 151      13.882   1.687   6.754  1.00 97.14           C  
ATOM   1222  O   GLU A 151      14.396  -0.421   4.201  1.00 97.14           O  
ATOM   1223  CG  GLU A 151      14.507   2.610   7.819  1.00 97.14           C  
ATOM   1224  CD  GLU A 151      13.631   3.796   8.255  1.00 97.14           C  
ATOM   1225  OE1 GLU A 151      13.724   4.157   9.456  1.00 97.14           O  
ATOM   1226  OE2 GLU A 151      12.968   4.414   7.395  1.00 97.14           O  
ATOM   1227  N   THR A 152      13.607  -1.486   6.009  1.00 98.15           N  
ATOM   1228  CA  THR A 152      12.806  -2.491   5.300  1.00 98.15           C  
ATOM   1229  C   THR A 152      11.519  -1.837   4.857  1.00 98.15           C  
ATOM   1230  CB  THR A 152      12.433  -3.679   6.193  1.00 98.15           C  
ATOM   1231  O   THR A 152      10.795  -1.309   5.695  1.00 98.15           O  
ATOM   1232  CG2 THR A 152      11.670  -4.780   5.461  1.00 98.15           C  
ATOM   1233  OG1 THR A 152      13.613  -4.223   6.731  1.00 98.15           O  
ATOM   1234  N   ASP A 153      11.278  -1.887   3.553  1.00 98.26           N  
ATOM   1235  CA  ASP A 153      10.177  -1.167   2.935  1.00 98.26           C  
ATOM   1236  C   ASP A 153       9.555  -2.018   1.810  1.00 98.26           C  
ATOM   1237  CB  ASP A 153      10.741   0.192   2.489  1.00 98.26           C  
ATOM   1238  O   ASP A 153       9.819  -1.857   0.613  1.00 98.26           O  
ATOM   1239  CG  ASP A 153       9.663   1.081   1.903  1.00 98.26           C  
ATOM   1240  OD1 ASP A 153       8.487   0.671   1.949  1.00 98.26           O  
ATOM   1241  OD2 ASP A 153      10.012   2.045   1.170  1.00 98.26           O  
ATOM   1242  N   TRP A 154       8.801  -3.048   2.181  1.00 98.63           N  
ATOM   1243  CA  TRP A 154       8.267  -4.010   1.223  1.00 98.63           C  
ATOM   1244  C   TRP A 154       7.255  -3.371   0.265  1.00 98.63           C  
ATOM   1245  CB  TRP A 154       7.631  -5.173   1.975  1.00 98.63           C  
ATOM   1246  O   TRP A 154       6.304  -2.709   0.664  1.00 98.63           O  
ATOM   1247  CG  TRP A 154       8.565  -6.103   2.674  1.00 98.63           C  
ATOM   1248  CD1 TRP A 154       8.712  -6.204   4.013  1.00 98.63           C  
ATOM   1249  CD2 TRP A 154       9.393  -7.159   2.115  1.00 98.63           C  
ATOM   1250  CE2 TRP A 154      10.031  -7.850   3.185  1.00 98.63           C  
ATOM   1251  CE3 TRP A 154       9.611  -7.649   0.814  1.00 98.63           C  
ATOM   1252  NE1 TRP A 154       9.586  -7.221   4.319  1.00 98.63           N  
ATOM   1253  CH2 TRP A 154      10.985  -9.471   1.673  1.00 98.63           C  
ATOM   1254  CZ2 TRP A 154      10.847  -8.967   2.973  1.00 98.63           C  
ATOM   1255  CZ3 TRP A 154      10.356  -8.821   0.595  1.00 98.63           C  
ATOM   1256  N   LYS A 155       7.397  -3.654  -1.038  1.00 98.77           N  
ATOM   1257  CA  LYS A 155       6.482  -3.161  -2.083  1.00 98.77           C  
ATOM   1258  C   LYS A 155       5.649  -4.298  -2.651  1.00 98.77           C  
ATOM   1259  CB  LYS A 155       7.263  -2.405  -3.174  1.00 98.77           C  
ATOM   1260  O   LYS A 155       6.135  -5.069  -3.485  1.00 98.77           O  
ATOM   1261  CG  LYS A 155       8.176  -1.290  -2.641  1.00 98.77           C  
ATOM   1262  CD  LYS A 155       7.429  -0.244  -1.802  1.00 98.77           C  
ATOM   1263  CE  LYS A 155       8.428   0.786  -1.299  1.00 98.77           C  
ATOM   1264  NZ  LYS A 155       7.830   1.699  -0.312  1.00 98.77           N  
ATOM   1265  N   VAL A 156       4.393  -4.414  -2.224  1.00 98.91           N  
ATOM   1266  CA  VAL A 156       3.480  -5.447  -2.728  1.00 98.91           C  
ATOM   1267  C   VAL A 156       2.952  -5.057  -4.107  1.00 98.91           C  
ATOM   1268  CB  VAL A 156       2.322  -5.748  -1.760  1.00 98.91           C  
ATOM   1269  O   VAL A 156       2.452  -3.954  -4.315  1.00 98.91           O  
ATOM   1270  CG1 VAL A 156       1.596  -7.021  -2.219  1.00 98.91           C  
ATOM   1271  CG2 VAL A 156       2.799  -6.005  -0.326  1.00 98.91           C  
ATOM   1272  N   ILE A 157       3.022  -5.979  -5.062  1.00 98.94           N  
ATOM   1273  CA  ILE A 157       2.460  -5.820  -6.404  1.00 98.94           C  
ATOM   1274  C   ILE A 157       1.062  -6.431  -6.425  1.00 98.94           C  
ATOM   1275  CB  ILE A 157       3.383  -6.448  -7.469  1.00 98.94           C  
ATOM   1276  O   ILE A 157       0.888  -7.628  -6.169  1.00 98.94           O  
ATOM   1277  CG1 ILE A 157       4.855  -5.987  -7.356  1.00 98.94           C  
ATOM   1278  CG2 ILE A 157       2.837  -6.153  -8.878  1.00 98.94           C  
ATOM   1279  CD1 ILE A 157       5.079  -4.468  -7.378  1.00 98.94           C  
ATOM   1280  N   VAL A 158       0.059  -5.616  -6.746  1.00 98.93           N  
ATOM   1281  CA  VAL A 158      -1.353  -6.026  -6.768  1.00 98.93           C  
ATOM   1282  C   VAL A 158      -2.055  -5.538  -8.031  1.00 98.93           C  
ATOM   1283  CB  VAL A 158      -2.120  -5.532  -5.523  1.00 98.93           C  
ATOM   1284  O   VAL A 158      -1.571  -4.653  -8.735  1.00 98.93           O  
ATOM   1285  CG1 VAL A 158      -1.580  -6.071  -4.193  1.00 98.93           C  
ATOM   1286  CG2 VAL A 158      -2.226  -4.009  -5.492  1.00 98.93           C  
ATOM   1287  N   ILE A 159      -3.244  -6.077  -8.289  1.00 98.91           N  
ATOM   1288  CA  ILE A 159      -4.159  -5.572  -9.317  1.00 98.91           C  
ATOM   1289  C   ILE A 159      -5.582  -5.458  -8.764  1.00 98.91           C  
ATOM   1290  CB  ILE A 159      -4.060  -6.437 -10.594  1.00 98.91           C  
ATOM   1291  O   ILE A 159      -6.017  -6.320  -7.994  1.00 98.91           O  
ATOM   1292  CG1 ILE A 159      -4.852  -5.776 -11.739  1.00 98.91           C  
ATOM   1293  CG2 ILE A 159      -4.514  -7.893 -10.360  1.00 98.91           C  
ATOM   1294  CD1 ILE A 159      -4.493  -6.297 -13.131  1.00 98.91           C  
ATOM   1295  N   ASP A 160      -6.305  -4.403  -9.151  1.00 98.87           N  
ATOM   1296  CA  ASP A 160      -7.744  -4.265  -8.894  1.00 98.87           C  
ATOM   1297  C   ASP A 160      -8.507  -5.490  -9.415  1.00 98.87           C  
ATOM   1298  CB  ASP A 160      -8.255  -2.973  -9.551  1.00 98.87           C  
ATOM   1299  O   ASP A 160      -8.337  -5.899 -10.562  1.00 98.87           O  
ATOM   1300  CG  ASP A 160      -9.695  -2.571  -9.191  1.00 98.87           C  
ATOM   1301  OD1 ASP A 160     -10.546  -3.434  -8.879  1.00 98.87           O  
ATOM   1302  OD2 ASP A 160      -9.958  -1.350  -9.232  1.00 98.87           O  
ATOM   1303  N   VAL A 161      -9.374  -6.079  -8.589  1.00 98.65           N  
ATOM   1304  CA  VAL A 161     -10.179  -7.247  -8.984  1.00 98.65           C  
ATOM   1305  C   VAL A 161     -11.151  -6.951 -10.130  1.00 98.65           C  
ATOM   1306  CB  VAL A 161     -10.948  -7.842  -7.792  1.00 98.65           C  
ATOM   1307  O   VAL A 161     -11.604  -7.882 -10.794  1.00 98.65           O  
ATOM   1308  CG1 VAL A 161      -9.985  -8.301  -6.690  1.00 98.65           C  
ATOM   1309  CG2 VAL A 161     -11.994  -6.883  -7.205  1.00 98.65           C  
ATOM   1310  N   ASN A 162     -11.462  -5.674 -10.366  1.00 98.45           N  
ATOM   1311  CA  ASN A 162     -12.325  -5.209 -11.449  1.00 98.45           C  
ATOM   1312  C   ASN A 162     -11.558  -4.898 -12.744  1.00 98.45           C  
ATOM   1313  CB  ASN A 162     -13.104  -3.974 -10.977  1.00 98.45           C  
ATOM   1314  O   ASN A 162     -12.186  -4.554 -13.746  1.00 98.45           O  
ATOM   1315  CG  ASN A 162     -13.865  -4.216  -9.693  1.00 98.45           C  
ATOM   1316  ND2 ASN A 162     -13.419  -3.626  -8.611  1.00 98.45           N  
ATOM   1317  OD1 ASN A 162     -14.845  -4.941  -9.643  1.00 98.45           O  
ATOM   1318  N   ASP A 163     -10.225  -4.984 -12.741  1.00 98.78           N  
ATOM   1319  CA  ASP A 163      -9.427  -4.725 -13.935  1.00 98.78           C  
ATOM   1320  C   ASP A 163      -9.681  -5.795 -15.020  1.00 98.78           C  
ATOM   1321  CB  ASP A 163      -7.944  -4.651 -13.569  1.00 98.78           C  
ATOM   1322  O   ASP A 163      -9.748  -6.990 -14.702  1.00 98.78           O  
ATOM   1323  CG  ASP A 163      -7.134  -4.129 -14.747  1.00 98.78           C  
ATOM   1324  OD1 ASP A 163      -6.813  -4.945 -15.636  1.00 98.78           O  
ATOM   1325  OD2 ASP A 163      -6.877  -2.910 -14.772  1.00 98.78           O  
ATOM   1326  N   PRO A 164      -9.778  -5.428 -16.313  1.00 98.66           N  
ATOM   1327  CA  PRO A 164      -9.952  -6.397 -17.398  1.00 98.66           C  
ATOM   1328  C   PRO A 164      -8.858  -7.478 -17.480  1.00 98.66           C  
ATOM   1329  CB  PRO A 164      -9.976  -5.554 -18.677  1.00 98.66           C  
ATOM   1330  O   PRO A 164      -9.121  -8.587 -17.958  1.00 98.66           O  
ATOM   1331  CG  PRO A 164     -10.489  -4.195 -18.207  1.00 98.66           C  
ATOM   1332  CD  PRO A 164      -9.851  -4.065 -16.830  1.00 98.66           C  
ATOM   1333  N   LEU A 165      -7.633  -7.184 -17.032  1.00 98.25           N  
ATOM   1334  CA  LEU A 165      -6.531  -8.144 -16.947  1.00 98.25           C  
ATOM   1335  C   LEU A 165      -6.529  -8.951 -15.653  1.00 98.25           C  
ATOM   1336  CB  LEU A 165      -5.175  -7.434 -17.116  1.00 98.25           C  
ATOM   1337  O   LEU A 165      -5.843  -9.975 -15.618  1.00 98.25           O  
ATOM   1338  CG  LEU A 165      -4.894  -6.900 -18.527  1.00 98.25           C  
ATOM   1339  CD1 LEU A 165      -3.538  -6.195 -18.536  1.00 98.25           C  
ATOM   1340  CD2 LEU A 165      -4.840  -8.035 -19.562  1.00 98.25           C  
ATOM   1341  N   ALA A 166      -7.303  -8.575 -14.630  1.00 98.68           N  
ATOM   1342  CA  ALA A 166      -7.302  -9.274 -13.350  1.00 98.68           C  
ATOM   1343  C   ALA A 166      -7.466 -10.792 -13.523  1.00 98.68           C  
ATOM   1344  CB  ALA A 166      -8.329  -8.665 -12.388  1.00 98.68           C  
ATOM   1345  O   ALA A 166      -6.613 -11.512 -13.016  1.00 98.68           O  
ATOM   1346  N   PRO A 167      -8.412 -11.346 -14.311  1.00 98.53           N  
ATOM   1347  CA  PRO A 167      -8.530 -12.802 -14.469  1.00 98.53           C  
ATOM   1348  C   PRO A 167      -7.269 -13.512 -15.001  1.00 98.53           C  
ATOM   1349  CB  PRO A 167      -9.715 -13.003 -15.422  1.00 98.53           C  
ATOM   1350  O   PRO A 167      -7.110 -14.714 -14.789  1.00 98.53           O  
ATOM   1351  CG  PRO A 167     -10.557 -11.742 -15.228  1.00 98.53           C  
ATOM   1352  CD  PRO A 167      -9.493 -10.671 -15.019  1.00 98.53           C  
ATOM   1353  N   LYS A 168      -6.371 -12.785 -15.680  1.00 98.63           N  
ATOM   1354  CA  LYS A 168      -5.137 -13.311 -16.286  1.00 98.63           C  
ATOM   1355  C   LYS A 168      -3.894 -13.179 -15.403  1.00 98.63           C  
ATOM   1356  CB  LYS A 168      -4.877 -12.611 -17.626  1.00 98.63           C  
ATOM   1357  O   LYS A 168      -2.903 -13.829 -15.707  1.00 98.63           O  
ATOM   1358  CG  LYS A 168      -5.998 -12.837 -18.648  1.00 98.63           C  
ATOM   1359  CD  LYS A 168      -5.654 -12.111 -19.950  1.00 98.63           C  
ATOM   1360  CE  LYS A 168      -6.788 -12.293 -20.958  1.00 98.63           C  
ATOM   1361  NZ  LYS A 168      -6.563 -11.456 -22.159  1.00 98.63           N  
ATOM   1362  N   LEU A 169      -3.932 -12.358 -14.353  1.00 98.68           N  
ATOM   1363  CA  LEU A 169      -2.799 -12.139 -13.450  1.00 98.68           C  
ATOM   1364  C   LEU A 169      -3.029 -12.856 -12.124  1.00 98.68           C  
ATOM   1365  CB  LEU A 169      -2.597 -10.631 -13.214  1.00 98.68           C  
ATOM   1366  O   LEU A 169      -3.811 -12.373 -11.318  1.00 98.68           O  
ATOM   1367  CG  LEU A 169      -2.327  -9.774 -14.456  1.00 98.68           C  
ATOM   1368  CD1 LEU A 169      -1.918  -8.371 -14.022  1.00 98.68           C  
ATOM   1369  CD2 LEU A 169      -1.186 -10.317 -15.298  1.00 98.68           C  
ATOM   1370  N   ASN A 170      -2.410 -14.005 -11.875  1.00 98.50           N  
ATOM   1371  CA  ASN A 170      -2.631 -14.778 -10.645  1.00 98.50           C  
ATOM   1372  C   ASN A 170      -1.363 -15.002  -9.818  1.00 98.50           C  
ATOM   1373  CB  ASN A 170      -3.335 -16.092 -11.008  1.00 98.50           C  
ATOM   1374  O   ASN A 170      -1.485 -15.328  -8.637  1.00 98.50           O  
ATOM   1375  CG  ASN A 170      -4.689 -15.828 -11.639  1.00 98.50           C  
ATOM   1376  ND2 ASN A 170      -4.849 -16.143 -12.904  1.00 98.50           N  
ATOM   1377  OD1 ASN A 170      -5.595 -15.279 -11.020  1.00 98.50           O  
ATOM   1378  N   ASP A 171      -0.193 -14.792 -10.415  1.00 98.77           N  
ATOM   1379  CA  ASP A 171       1.107 -14.787  -9.746  1.00 98.77           C  
ATOM   1380  C   ASP A 171       2.050 -13.772 -10.425  1.00 98.77           C  
ATOM   1381  CB  ASP A 171       1.674 -16.222  -9.742  1.00 98.77           C  
ATOM   1382  O   ASP A 171       1.693 -13.148 -11.434  1.00 98.77           O  
ATOM   1383  CG  ASP A 171       2.515 -16.520  -8.493  1.00 98.77           C  
ATOM   1384  OD1 ASP A 171       3.081 -15.563  -7.913  1.00 98.77           O  
ATOM   1385  OD2 ASP A 171       2.490 -17.683  -8.028  1.00 98.77           O  
ATOM   1386  N   ILE A 172       3.244 -13.572  -9.872  1.00 98.71           N  
ATOM   1387  CA  ILE A 172       4.168 -12.515 -10.297  1.00 98.71           C  
ATOM   1388  C   ILE A 172       4.660 -12.705 -11.738  1.00 98.71           C  
ATOM   1389  CB  ILE A 172       5.328 -12.396  -9.283  1.00 98.71           C  
ATOM   1390  O   ILE A 172       4.879 -11.729 -12.457  1.00 98.71           O  
ATOM   1391  CG1 ILE A 172       6.114 -11.076  -9.398  1.00 98.71           C  
ATOM   1392  CG2 ILE A 172       6.313 -13.576  -9.376  1.00 98.71           C  
ATOM   1393  CD1 ILE A 172       5.250  -9.810  -9.294  1.00 98.71           C  
ATOM   1394  N   GLU A 173       4.769 -13.948 -12.215  1.00 98.56           N  
ATOM   1395  CA  GLU A 173       5.208 -14.265 -13.577  1.00 98.56           C  
ATOM   1396  C   GLU A 173       4.194 -13.815 -14.636  1.00 98.56           C  
ATOM   1397  CB  GLU A 173       5.453 -15.775 -13.745  1.00 98.56           C  
ATOM   1398  O   GLU A 173       4.563 -13.534 -15.782  1.00 98.56           O  
ATOM   1399  CG  GLU A 173       6.504 -16.378 -12.796  1.00 98.56           C  
ATOM   1400  CD  GLU A 173       5.980 -16.746 -11.397  1.00 98.56           C  
ATOM   1401  OE1 GLU A 173       6.785 -17.302 -10.619  1.00 98.56           O  
ATOM   1402  OE2 GLU A 173       4.783 -16.499 -11.134  1.00 98.56           O  
ATOM   1403  N   ASP A 174       2.912 -13.724 -14.274  1.00 98.73           N  
ATOM   1404  CA  ASP A 174       1.880 -13.235 -15.184  1.00 98.73           C  
ATOM   1405  C   ASP A 174       2.049 -11.733 -15.456  1.00 98.73           C  
ATOM   1406  CB  ASP A 174       0.482 -13.531 -14.634  1.00 98.73           C  
ATOM   1407  O   ASP A 174       1.709 -11.270 -16.549  1.00 98.73           O  
ATOM   1408  CG  ASP A 174       0.145 -15.019 -14.485  1.00 98.73           C  
ATOM   1409  OD1 ASP A 174       0.584 -15.830 -15.343  1.00 98.73           O  
ATOM   1410  OD2 ASP A 174      -0.636 -15.330 -13.557  1.00 98.73           O  
ATOM   1411  N   VAL A 175       2.627 -10.980 -14.508  1.00 98.69           N  
ATOM   1412  CA  VAL A 175       2.923  -9.551 -14.687  1.00 98.69           C  
ATOM   1413  C   VAL A 175       3.913  -9.364 -15.828  1.00 98.69           C  
ATOM   1414  CB  VAL A 175       3.446  -8.881 -13.400  1.00 98.69           C  
ATOM   1415  O   VAL A 175       3.616  -8.624 -16.756  1.00 98.69           O  
ATOM   1416  CG1 VAL A 175       3.697  -7.381 -13.619  1.00 98.69           C  
ATOM   1417  CG2 VAL A 175       2.433  -9.021 -12.261  1.00 98.69           C  
ATOM   1418  N   GLU A 176       5.041 -10.077 -15.842  1.00 97.77           N  
ATOM   1419  CA  GLU A 176       6.016  -9.942 -16.937  1.00 97.77           C  
ATOM   1420  C   GLU A 176       5.458 -10.473 -18.272  1.00 97.77           C  
ATOM   1421  CB  GLU A 176       7.335 -10.631 -16.548  1.00 97.77           C  
ATOM   1422  O   GLU A 176       5.807  -9.972 -19.341  1.00 97.77           O  
ATOM   1423  CG  GLU A 176       8.524 -10.296 -17.474  1.00 97.77           C  
ATOM   1424  CD  GLU A 176       8.921  -8.803 -17.511  1.00 97.77           C  
ATOM   1425  OE1 GLU A 176       9.556  -8.365 -18.503  1.00 97.77           O  
ATOM   1426  OE2 GLU A 176       8.608  -8.048 -16.565  1.00 97.77           O  
ATOM   1427  N   ARG A 177       4.536 -11.448 -18.235  1.00 98.26           N  
ATOM   1428  CA  ARG A 177       3.881 -11.978 -19.442  1.00 98.26           C  
ATOM   1429  C   ARG A 177       2.922 -10.976 -20.091  1.00 98.26           C  
ATOM   1430  CB  ARG A 177       3.157 -13.286 -19.089  1.00 98.26           C  
ATOM   1431  O   ARG A 177       2.848 -10.916 -21.318  1.00 98.26           O  
ATOM   1432  CG  ARG A 177       2.663 -14.027 -20.344  1.00 98.26           C  
ATOM   1433  CD  ARG A 177       1.830 -15.263 -19.995  1.00 98.26           C  
ATOM   1434  NE  ARG A 177       2.595 -16.243 -19.196  1.00 98.26           N  
ATOM   1435  NH1 ARG A 177       0.891 -16.862 -17.791  1.00 98.26           N  
ATOM   1436  NH2 ARG A 177       2.951 -17.532 -17.347  1.00 98.26           N  
ATOM   1437  CZ  ARG A 177       2.143 -16.882 -18.130  1.00 98.26           C  
ATOM   1438  N   HIS A 178       2.149 -10.244 -19.292  1.00 98.37           N  
ATOM   1439  CA  HIS A 178       1.079  -9.366 -19.781  1.00 98.37           C  
ATOM   1440  C   HIS A 178       1.445  -7.876 -19.771  1.00 98.37           C  
ATOM   1441  CB  HIS A 178      -0.187  -9.642 -18.963  1.00 98.37           C  
ATOM   1442  O   HIS A 178       0.866  -7.108 -20.537  1.00 98.37           O  
ATOM   1443  CG  HIS A 178      -0.817 -10.972 -19.293  1.00 98.37           C  
ATOM   1444  CD2 HIS A 178      -0.829 -12.113 -18.533  1.00 98.37           C  
ATOM   1445  ND1 HIS A 178      -1.422 -11.274 -20.489  1.00 98.37           N  
ATOM   1446  CE1 HIS A 178      -1.778 -12.567 -20.461  1.00 98.37           C  
ATOM   1447  NE2 HIS A 178      -1.443 -13.124 -19.291  1.00 98.37           N  
ATOM   1448  N   LEU A 179       2.408  -7.481 -18.942  1.00 97.89           N  
ATOM   1449  CA  LEU A 179       2.904  -6.118 -18.746  1.00 97.89           C  
ATOM   1450  C   LEU A 179       4.450  -6.119 -18.802  1.00 97.89           C  
ATOM   1451  CB  LEU A 179       2.357  -5.575 -17.407  1.00 97.89           C  
ATOM   1452  O   LEU A 179       5.110  -5.762 -17.821  1.00 97.89           O  
ATOM   1453  CG  LEU A 179       0.822  -5.536 -17.287  1.00 97.89           C  
ATOM   1454  CD1 LEU A 179       0.421  -5.220 -15.848  1.00 97.89           C  
ATOM   1455  CD2 LEU A 179       0.207  -4.481 -18.207  1.00 97.89           C  
ATOM   1456  N   PRO A 180       5.053  -6.547 -19.930  1.00 98.14           N  
ATOM   1457  CA  PRO A 180       6.490  -6.791 -20.022  1.00 98.14           C  
ATOM   1458  C   PRO A 180       7.310  -5.537 -19.707  1.00 98.14           C  
ATOM   1459  CB  PRO A 180       6.735  -7.294 -21.449  1.00 98.14           C  
ATOM   1460  O   PRO A 180       7.077  -4.462 -20.264  1.00 98.14           O  
ATOM   1461  CG  PRO A 180       5.561  -6.712 -22.238  1.00 98.14           C  
ATOM   1462  CD  PRO A 180       4.424  -6.774 -21.223  1.00 98.14           C  
ATOM   1463  N   GLY A 181       8.307  -5.687 -18.835  1.00 97.78           N  
ATOM   1464  CA  GLY A 181       9.184  -4.607 -18.395  1.00 97.78           C  
ATOM   1465  C   GLY A 181       8.661  -3.765 -17.230  1.00 97.78           C  
ATOM   1466  O   GLY A 181       9.444  -2.972 -16.706  1.00 97.78           O  
ATOM   1467  N   LEU A 182       7.411  -3.945 -16.777  1.00 98.50           N  
ATOM   1468  CA  LEU A 182       6.877  -3.188 -15.639  1.00 98.50           C  
ATOM   1469  C   LEU A 182       7.687  -3.445 -14.364  1.00 98.50           C  
ATOM   1470  CB  LEU A 182       5.385  -3.508 -15.434  1.00 98.50           C  
ATOM   1471  O   LEU A 182       8.102  -2.489 -13.726  1.00 98.50           O  
ATOM   1472  CG  LEU A 182       4.743  -2.756 -14.247  1.00 98.50           C  
ATOM   1473  CD1 LEU A 182       4.816  -1.234 -14.408  1.00 98.50           C  
ATOM   1474  CD2 LEU A 182       3.274  -3.149 -14.125  1.00 98.50           C  
ATOM   1475  N   LEU A 183       7.987  -4.706 -14.032  1.00 98.43           N  
ATOM   1476  CA  LEU A 183       8.750  -5.049 -12.822  1.00 98.43           C  
ATOM   1477  C   LEU A 183      10.173  -4.476 -12.850  1.00 98.43           C  
ATOM   1478  CB  LEU A 183       8.800  -6.580 -12.666  1.00 98.43           C  
ATOM   1479  O   LEU A 183      10.694  -4.011 -11.837  1.00 98.43           O  
ATOM   1480  CG  LEU A 183       7.435  -7.258 -12.454  1.00 98.43           C  
ATOM   1481  CD1 LEU A 183       7.631  -8.770 -12.364  1.00 98.43           C  
ATOM   1482  CD2 LEU A 183       6.741  -6.775 -11.179  1.00 98.43           C  
ATOM   1483  N   ARG A 184      10.792  -4.444 -14.035  1.00 97.48           N  
ATOM   1484  CA  ARG A 184      12.104  -3.817 -14.235  1.00 97.48           C  
ATOM   1485  C   ARG A 184      12.039  -2.305 -14.018  1.00 97.48           C  
ATOM   1486  CB  ARG A 184      12.607  -4.156 -15.638  1.00 97.48           C  
ATOM   1487  O   ARG A 184      12.912  -1.755 -13.355  1.00 97.48           O  
ATOM   1488  CG  ARG A 184      14.111  -3.877 -15.809  1.00 97.48           C  
ATOM   1489  CD  ARG A 184      14.540  -3.970 -17.280  1.00 97.48           C  
ATOM   1490  NE  ARG A 184      13.901  -5.114 -17.970  1.00 97.48           N  
ATOM   1491  NH1 ARG A 184      13.309  -4.052 -19.914  1.00 97.48           N  
ATOM   1492  NH2 ARG A 184      12.470  -6.075 -19.462  1.00 97.48           N  
ATOM   1493  CZ  ARG A 184      13.238  -5.079 -19.112  1.00 97.48           C  
ATOM   1494  N   ALA A 185      11.002  -1.652 -14.544  1.00 97.97           N  
ATOM   1495  CA  ALA A 185      10.759  -0.232 -14.311  1.00 97.97           C  
ATOM   1496  C   ALA A 185      10.452   0.054 -12.831  1.00 97.97           C  
ATOM   1497  CB  ALA A 185       9.630   0.237 -15.237  1.00 97.97           C  
ATOM   1498  O   ALA A 185      10.912   1.063 -12.312  1.00 97.97           O  
ATOM   1499  N   THR A 186       9.754  -0.848 -12.131  1.00 98.54           N  
ATOM   1500  CA  THR A 186       9.532  -0.773 -10.678  1.00 98.54           C  
ATOM   1501  C   THR A 186      10.833  -0.802  -9.897  1.00 98.54           C  
ATOM   1502  CB  THR A 186       8.595  -1.899 -10.189  1.00 98.54           C  
ATOM   1503  O   THR A 186      11.059   0.082  -9.071  1.00 98.54           O  
ATOM   1504  CG2 THR A 186       8.226  -1.780  -8.714  1.00 98.54           C  
ATOM   1505  OG1 THR A 186       7.372  -1.919 -10.890  1.00 98.54           O  
ATOM   1506  N   ASN A 187      11.713  -1.761 -10.194  1.00 97.71           N  
ATOM   1507  CA  ASN A 187      13.035  -1.823  -9.578  1.00 97.71           C  
ATOM   1508  C   ASN A 187      13.817  -0.517  -9.790  1.00 97.71           C  
ATOM   1509  CB  ASN A 187      13.807  -3.013 -10.168  1.00 97.71           C  
ATOM   1510  O   ASN A 187      14.308   0.076  -8.832  1.00 97.71           O  
ATOM   1511  CG  ASN A 187      15.160  -3.158  -9.500  1.00 97.71           C  
ATOM   1512  ND2 ASN A 187      15.221  -3.887  -8.416  1.00 97.71           N  
ATOM   1513  OD1 ASN A 187      16.165  -2.606  -9.928  1.00 97.71           O  
ATOM   1514  N   GLU A 188      13.901  -0.053 -11.039  1.00 96.85           N  
ATOM   1515  CA  GLU A 188      14.618   1.176 -11.383  1.00 96.85           C  
ATOM   1516  C   GLU A 188      14.031   2.394 -10.663  1.00 96.85           C  
ATOM   1517  CB  GLU A 188      14.583   1.365 -12.907  1.00 96.85           C  
ATOM   1518  O   GLU A 188      14.774   3.168 -10.062  1.00 96.85           O  
ATOM   1519  CG  GLU A 188      15.315   2.638 -13.356  1.00 96.85           C  
ATOM   1520  CD  GLU A 188      15.234   2.827 -14.874  1.00 96.85           C  
ATOM   1521  OE1 GLU A 188      14.089   2.873 -15.387  1.00 96.85           O  
ATOM   1522  OE2 GLU A 188      16.302   2.945 -15.513  1.00 96.85           O  
ATOM   1523  N   TRP A 189      12.707   2.553 -10.680  1.00 97.96           N  
ATOM   1524  CA  TRP A 189      12.036   3.706 -10.092  1.00 97.96           C  
ATOM   1525  C   TRP A 189      12.359   3.841  -8.602  1.00 97.96           C  
ATOM   1526  CB  TRP A 189      10.532   3.597 -10.347  1.00 97.96           C  
ATOM   1527  O   TRP A 189      12.833   4.895  -8.176  1.00 97.96           O  
ATOM   1528  CG  TRP A 189       9.742   4.819 -10.002  1.00 97.96           C  
ATOM   1529  CD1 TRP A 189       9.291   5.720 -10.901  1.00 97.96           C  
ATOM   1530  CD2 TRP A 189       9.318   5.313  -8.692  1.00 97.96           C  
ATOM   1531  CE2 TRP A 189       8.625   6.545  -8.886  1.00 97.96           C  
ATOM   1532  CE3 TRP A 189       9.431   4.851  -7.364  1.00 97.96           C  
ATOM   1533  NE1 TRP A 189       8.607   6.725 -10.250  1.00 97.96           N  
ATOM   1534  CH2 TRP A 189       8.277   6.827  -6.511  1.00 97.96           C  
ATOM   1535  CZ2 TRP A 189       8.098   7.292  -7.824  1.00 97.96           C  
ATOM   1536  CZ3 TRP A 189       8.938   5.608  -6.285  1.00 97.96           C  
ATOM   1537  N   PHE A 190      12.193   2.769  -7.819  1.00 97.77           N  
ATOM   1538  CA  PHE A 190      12.454   2.811  -6.375  1.00 97.77           C  
ATOM   1539  C   PHE A 190      13.930   3.004  -6.028  1.00 97.77           C  
ATOM   1540  CB  PHE A 190      11.930   1.543  -5.708  1.00 97.77           C  
ATOM   1541  O   PHE A 190      14.229   3.589  -4.989  1.00 97.77           O  
ATOM   1542  CG  PHE A 190      10.440   1.542  -5.462  1.00 97.77           C  
ATOM   1543  CD1 PHE A 190       9.882   2.458  -4.549  1.00 97.77           C  
ATOM   1544  CD2 PHE A 190       9.614   0.615  -6.120  1.00 97.77           C  
ATOM   1545  CE1 PHE A 190       8.495   2.473  -4.327  1.00 97.77           C  
ATOM   1546  CE2 PHE A 190       8.229   0.625  -5.890  1.00 97.77           C  
ATOM   1547  CZ  PHE A 190       7.673   1.561  -5.009  1.00 97.77           C  
ATOM   1548  N   ARG A 191      14.853   2.585  -6.901  1.00 96.82           N  
ATOM   1549  CA  ARG A 191      16.285   2.873  -6.744  1.00 96.82           C  
ATOM   1550  C   ARG A 191      16.581   4.363  -6.890  1.00 96.82           C  
ATOM   1551  CB  ARG A 191      17.088   2.048  -7.754  1.00 96.82           C  
ATOM   1552  O   ARG A 191      17.329   4.918  -6.089  1.00 96.82           O  
ATOM   1553  CG  ARG A 191      17.169   0.573  -7.339  1.00 96.82           C  
ATOM   1554  CD  ARG A 191      17.676  -0.302  -8.481  1.00 96.82           C  
ATOM   1555  NE  ARG A 191      19.012   0.114  -8.927  1.00 96.82           N  
ATOM   1556  NH1 ARG A 191      19.326  -1.455 -10.552  1.00 96.82           N  
ATOM   1557  NH2 ARG A 191      20.903   0.102 -10.143  1.00 96.82           N  
ATOM   1558  CZ  ARG A 191      19.743  -0.421  -9.876  1.00 96.82           C  
ATOM   1559  N   ILE A 192      15.994   5.022  -7.894  1.00 96.60           N  
ATOM   1560  CA  ILE A 192      16.443   6.356  -8.323  1.00 96.60           C  
ATOM   1561  C   ILE A 192      15.579   7.528  -7.842  1.00 96.60           C  
ATOM   1562  CB  ILE A 192      16.666   6.410  -9.851  1.00 96.60           C  
ATOM   1563  O   ILE A 192      16.039   8.669  -7.906  1.00 96.60           O  
ATOM   1564  CG1 ILE A 192      15.331   6.451 -10.631  1.00 96.60           C  
ATOM   1565  CG2 ILE A 192      17.610   5.276 -10.300  1.00 96.60           C  
ATOM   1566  CD1 ILE A 192      15.495   6.507 -12.154  1.00 96.60           C  
ATOM   1567  N   TYR A 193      14.345   7.303  -7.374  1.00 97.00           N  
ATOM   1568  CA  TYR A 193      13.364   8.387  -7.189  1.00 97.00           C  
ATOM   1569  C   TYR A 193      13.784   9.485  -6.194  1.00 97.00           C  
ATOM   1570  CB  TYR A 193      11.995   7.820  -6.793  1.00 97.00           C  
ATOM   1571  O   TYR A 193      13.350  10.633  -6.331  1.00 97.00           O  
ATOM   1572  CG  TYR A 193      11.807   7.518  -5.315  1.00 97.00           C  
ATOM   1573  CD1 TYR A 193      12.364   6.367  -4.723  1.00 97.00           C  
ATOM   1574  CD2 TYR A 193      11.014   8.384  -4.540  1.00 97.00           C  
ATOM   1575  CE1 TYR A 193      12.077   6.046  -3.376  1.00 97.00           C  
ATOM   1576  CE2 TYR A 193      10.727   8.069  -3.202  1.00 97.00           C  
ATOM   1577  OH  TYR A 193      10.850   6.617  -1.343  1.00 97.00           O  
ATOM   1578  CZ  TYR A 193      11.227   6.886  -2.622  1.00 97.00           C  
ATOM   1579  N   LYS A 194      14.649   9.166  -5.218  1.00 95.99           N  
ATOM   1580  CA  LYS A 194      15.190  10.137  -4.248  1.00 95.99           C  
ATOM   1581  C   LYS A 194      16.529  10.762  -4.664  1.00 95.99           C  
ATOM   1582  CB  LYS A 194      15.310   9.520  -2.845  1.00 95.99           C  
ATOM   1583  O   LYS A 194      16.977  11.714  -4.021  1.00 95.99           O  
ATOM   1584  CG  LYS A 194      14.025   8.957  -2.228  1.00 95.99           C  
ATOM   1585  CD  LYS A 194      14.277   8.587  -0.751  1.00 95.99           C  
ATOM   1586  CE  LYS A 194      13.052   7.915  -0.139  1.00 95.99           C  
ATOM   1587  NZ  LYS A 194      13.244   7.439   1.248  1.00 95.99           N  
ATOM   1588  N   ILE A 195      17.165  10.319  -5.748  1.00 96.54           N  
ATOM   1589  CA  ILE A 195      18.436  10.905  -6.213  1.00 96.54           C  
ATOM   1590  C   ILE A 195      18.295  12.410  -6.537  1.00 96.54           C  
ATOM   1591  CB  ILE A 195      19.035  10.078  -7.373  1.00 96.54           C  
ATOM   1592  O   ILE A 195      19.142  13.192  -6.094  1.00 96.54           O  
ATOM   1593  CG1 ILE A 195      19.446   8.674  -6.877  1.00 96.54           C  
ATOM   1594  CG2 ILE A 195      20.223  10.810  -8.029  1.00 96.54           C  
ATOM   1595  CD1 ILE A 195      19.926   7.735  -7.990  1.00 96.54           C  
ATOM   1596  N   PRO A 196      17.218  12.890  -7.201  1.00 95.15           N  
ATOM   1597  CA  PRO A 196      16.977  14.327  -7.393  1.00 95.15           C  
ATOM   1598  C   PRO A 196      16.870  15.140  -6.099  1.00 95.15           C  
ATOM   1599  CB  PRO A 196      15.647  14.409  -8.143  1.00 95.15           C  
ATOM   1600  O   PRO A 196      17.067  16.356  -6.112  1.00 95.15           O  
ATOM   1601  CG  PRO A 196      15.622  13.112  -8.934  1.00 95.15           C  
ATOM   1602  CD  PRO A 196      16.206  12.130  -7.926  1.00 95.15           C  
ATOM   1603  N   ASP A 197      16.553  14.470  -4.992  1.00 92.91           N  
ATOM   1604  CA  ASP A 197      16.423  15.044  -3.658  1.00 92.91           C  
ATOM   1605  C   ASP A 197      17.752  15.064  -2.878  1.00 92.91           C  
ATOM   1606  CB  ASP A 197      15.318  14.278  -2.908  1.00 92.91           C  
ATOM   1607  O   ASP A 197      17.766  15.491  -1.714  1.00 92.91           O  
ATOM   1608  CG  ASP A 197      13.897  14.737  -3.227  1.00 92.91           C  
ATOM   1609  OD1 ASP A 197      13.726  15.746  -3.950  1.00 92.91           O  
ATOM   1610  OD2 ASP A 197      12.996  14.175  -2.569  1.00 92.91           O  
ATOM   1611  N   GLY A 198      18.848  14.634  -3.518  1.00 93.17           N  
ATOM   1612  CA  GLY A 198      20.197  14.560  -2.957  1.00 93.17           C  
ATOM   1613  C   GLY A 198      20.443  13.331  -2.081  1.00 93.17           C  
ATOM   1614  O   GLY A 198      21.375  13.348  -1.279  1.00 93.17           O  
ATOM   1615  N   LYS A 199      19.593  12.304  -2.181  1.00 94.28           N  
ATOM   1616  CA  LYS A 199      19.739  11.037  -1.454  1.00 94.28           C  
ATOM   1617  C   LYS A 199      20.512  10.009  -2.294  1.00 94.28           C  
ATOM   1618  CB  LYS A 199      18.350  10.505  -1.073  1.00 94.28           C  
ATOM   1619  O   LYS A 199      20.548  10.147  -3.520  1.00 94.28           O  
ATOM   1620  CG  LYS A 199      17.591  11.387  -0.066  1.00 94.28           C  
ATOM   1621  CD  LYS A 199      18.234  11.330   1.328  1.00 94.28           C  
ATOM   1622  CE  LYS A 199      17.350  12.023   2.370  1.00 94.28           C  
ATOM   1623  NZ  LYS A 199      17.753  11.634   3.741  1.00 94.28           N  
ATOM   1624  N   PRO A 200      21.153   9.016  -1.655  1.00 94.35           N  
ATOM   1625  CA  PRO A 200      21.764   7.904  -2.372  1.00 94.35           C  
ATOM   1626  C   PRO A 200      20.714   7.078  -3.124  1.00 94.35           C  
ATOM   1627  CB  PRO A 200      22.493   7.080  -1.305  1.00 94.35           C  
ATOM   1628  O   PRO A 200      19.511   7.211  -2.905  1.00 94.35           O  
ATOM   1629  CG  PRO A 200      21.668   7.337  -0.046  1.00 94.35           C  
ATOM   1630  CD  PRO A 200      21.239   8.792  -0.215  1.00 94.35           C  
ATOM   1631  N   GLU A 201      21.201   6.233  -4.026  1.00 95.08           N  
ATOM   1632  CA  GLU A 201      20.389   5.210  -4.673  1.00 95.08           C  
ATOM   1633  C   GLU A 201      19.954   4.163  -3.639  1.00 95.08           C  
ATOM   1634  CB  GLU A 201      21.222   4.591  -5.806  1.00 95.08           C  
ATOM   1635  O   GLU A 201      20.788   3.676  -2.869  1.00 95.08           O  
ATOM   1636  CG  GLU A 201      20.384   3.735  -6.757  1.00 95.08           C  
ATOM   1637  CD  GLU A 201      21.187   3.150  -7.924  1.00 95.08           C  
ATOM   1638  OE1 GLU A 201      20.615   2.289  -8.628  1.00 95.08           O  
ATOM   1639  OE2 GLU A 201      22.337   3.565  -8.189  1.00 95.08           O  
ATOM   1640  N   ASN A 202      18.667   3.816  -3.626  1.00 95.93           N  
ATOM   1641  CA  ASN A 202      18.162   2.741  -2.773  1.00 95.93           C  
ATOM   1642  C   ASN A 202      18.610   1.370  -3.284  1.00 95.93           C  
ATOM   1643  CB  ASN A 202      16.637   2.823  -2.667  1.00 95.93           C  
ATOM   1644  O   ASN A 202      19.009   1.211  -4.440  1.00 95.93           O  
ATOM   1645  CG  ASN A 202      16.160   3.977  -1.817  1.00 95.93           C  
ATOM   1646  ND2 ASN A 202      14.951   4.417  -2.043  1.00 95.93           N  
ATOM   1647  OD1 ASN A 202      16.844   4.469  -0.934  1.00 95.93           O  
ATOM   1648  N   GLN A 203      18.519   0.358  -2.426  1.00 96.09           N  
ATOM   1649  CA  GLN A 203      18.914  -1.011  -2.753  1.00 96.09           C  
ATOM   1650  C   GLN A 203      17.728  -1.957  -2.632  1.00 96.09           C  
ATOM   1651  CB  GLN A 203      20.082  -1.452  -1.863  1.00 96.09           C  
ATOM   1652  O   GLN A 203      16.713  -1.621  -2.043  1.00 96.09           O  
ATOM   1653  CG  GLN A 203      21.320  -0.575  -2.092  1.00 96.09           C  
ATOM   1654  CD  GLN A 203      22.535  -1.042  -1.304  1.00 96.09           C  
ATOM   1655  NE2 GLN A 203      23.581  -0.249  -1.265  1.00 96.09           N  
ATOM   1656  OE1 GLN A 203      22.595  -2.117  -0.731  1.00 96.09           O  
ATOM   1657  N   PHE A 204      17.862  -3.160  -3.175  1.00 96.52           N  
ATOM   1658  CA  PHE A 204      16.899  -4.229  -2.953  1.00 96.52           C  
ATOM   1659  C   PHE A 204      17.612  -5.447  -2.379  1.00 96.52           C  
ATOM   1660  CB  PHE A 204      16.185  -4.582  -4.261  1.00 96.52           C  
ATOM   1661  O   PHE A 204      18.696  -5.812  -2.850  1.00 96.52           O  
ATOM   1662  CG  PHE A 204      15.059  -3.652  -4.665  1.00 96.52           C  
ATOM   1663  CD1 PHE A 204      13.740  -3.974  -4.298  1.00 96.52           C  
ATOM   1664  CD2 PHE A 204      15.307  -2.486  -5.416  1.00 96.52           C  
ATOM   1665  CE1 PHE A 204      12.675  -3.140  -4.668  1.00 96.52           C  
ATOM   1666  CE2 PHE A 204      14.231  -1.672  -5.819  1.00 96.52           C  
ATOM   1667  CZ  PHE A 204      12.916  -2.007  -5.452  1.00 96.52           C  
ATOM   1668  N   ALA A 205      16.974  -6.134  -1.432  1.00 95.41           N  
ATOM   1669  CA  ALA A 205      17.344  -7.512  -1.141  1.00 95.41           C  
ATOM   1670  C   ALA A 205      17.005  -8.414  -2.347  1.00 95.41           C  
ATOM   1671  CB  ALA A 205      16.708  -7.964   0.179  1.00 95.41           C  
ATOM   1672  O   ALA A 205      16.349  -8.000  -3.307  1.00 95.41           O  
ATOM   1673  N   PHE A 206      17.510  -9.651  -2.338  1.00 95.27           N  
ATOM   1674  CA  PHE A 206      17.308 -10.625  -3.427  1.00 95.27           C  
ATOM   1675  C   PHE A 206      17.672 -10.097  -4.826  1.00 95.27           C  
ATOM   1676  CB  PHE A 206      15.876 -11.182  -3.387  1.00 95.27           C  
ATOM   1677  O   PHE A 206      17.061 -10.484  -5.818  1.00 95.27           O  
ATOM   1678  CG  PHE A 206      15.396 -11.549  -2.004  1.00 95.27           C  
ATOM   1679  CD1 PHE A 206      15.918 -12.683  -1.354  1.00 95.27           C  
ATOM   1680  CD2 PHE A 206      14.458 -10.730  -1.356  1.00 95.27           C  
ATOM   1681  CE1 PHE A 206      15.474 -13.013  -0.062  1.00 95.27           C  
ATOM   1682  CE2 PHE A 206      14.033 -11.050  -0.059  1.00 95.27           C  
ATOM   1683  CZ  PHE A 206      14.524 -12.201   0.578  1.00 95.27           C  
ATOM   1684  N   SER A 207      18.635  -9.172  -4.918  1.00 94.23           N  
ATOM   1685  CA  SER A 207      19.030  -8.532  -6.181  1.00 94.23           C  
ATOM   1686  C   SER A 207      17.864  -7.875  -6.940  1.00 94.23           C  
ATOM   1687  CB  SER A 207      19.805  -9.521  -7.068  1.00 94.23           C  
ATOM   1688  O   SER A 207      17.919  -7.753  -8.162  1.00 94.23           O  
ATOM   1689  OG  SER A 207      20.938 -10.028  -6.383  1.00 94.23           O  
ATOM   1690  N   GLY A 208      16.809  -7.446  -6.236  1.00 94.48           N  
ATOM   1691  CA  GLY A 208      15.644  -6.817  -6.859  1.00 94.48           C  
ATOM   1692  C   GLY A 208      14.613  -7.778  -7.442  1.00 94.48           C  
ATOM   1693  O   GLY A 208      13.732  -7.326  -8.171  1.00 94.48           O  
ATOM   1694  N   GLU A 209      14.708  -9.076  -7.144  1.00 96.93           N  
ATOM   1695  CA  GLU A 209      13.707 -10.068  -7.533  1.00 96.93           C  
ATOM   1696  C   GLU A 209      12.328  -9.719  -6.950  1.00 96.93           C  
ATOM   1697  CB  GLU A 209      14.166 -11.461  -7.067  1.00 96.93           C  
ATOM   1698  O   GLU A 209      12.184  -9.485  -5.747  1.00 96.93           O  
ATOM   1699  CG  GLU A 209      13.254 -12.604  -7.545  1.00 96.93           C  
ATOM   1700  CD  GLU A 209      13.616 -13.969  -6.931  1.00 96.93           C  
ATOM   1701  OE1 GLU A 209      13.066 -14.990  -7.390  1.00 96.93           O  
ATOM   1702  OE2 GLU A 209      14.366 -14.024  -5.923  1.00 96.93           O  
ATOM   1703  N   ALA A 210      11.300  -9.733  -7.802  1.00 98.50           N  
ATOM   1704  CA  ALA A 210       9.918  -9.725  -7.351  1.00 98.50           C  
ATOM   1705  C   ALA A 210       9.530 -11.148  -6.932  1.00 98.50           C  
ATOM   1706  CB  ALA A 210       9.029  -9.147  -8.456  1.00 98.50           C  
ATOM   1707  O   ALA A 210       9.407 -12.042  -7.771  1.00 98.50           O  
ATOM   1708  N   LYS A 211       9.370 -11.362  -5.626  1.00 98.59           N  
ATOM   1709  CA  LYS A 211       8.926 -12.636  -5.066  1.00 98.59           C  
ATOM   1710  C   LYS A 211       7.470 -12.900  -5.437  1.00 98.59           C  
ATOM   1711  CB  LYS A 211       9.112 -12.646  -3.542  1.00 98.59           C  
ATOM   1712  O   LYS A 211       6.686 -11.970  -5.620  1.00 98.59           O  
ATOM   1713  CG  LYS A 211      10.557 -12.513  -3.045  1.00 98.59           C  
ATOM   1714  CD  LYS A 211      11.431 -13.650  -3.581  1.00 98.59           C  
ATOM   1715  CE  LYS A 211      12.707 -13.772  -2.754  1.00 98.59           C  
ATOM   1716  NZ  LYS A 211      13.637 -14.722  -3.402  1.00 98.59           N  
ATOM   1717  N   ASN A 212       7.128 -14.179  -5.535  1.00 98.71           N  
ATOM   1718  CA  ASN A 212       5.807 -14.643  -5.944  1.00 98.71           C  
ATOM   1719  C   ASN A 212       4.705 -14.316  -4.926  1.00 98.71           C  
ATOM   1720  CB  ASN A 212       5.910 -16.140  -6.290  1.00 98.71           C  
ATOM   1721  O   ASN A 212       4.959 -13.866  -3.804  1.00 98.71           O  
ATOM   1722  CG  ASN A 212       6.094 -17.081  -5.115  1.00 98.71           C  
ATOM   1723  ND2 ASN A 212       6.335 -18.334  -5.409  1.00 98.71           N  
ATOM   1724  OD1 ASN A 212       6.029 -16.746  -3.942  1.00 98.71           O  
ATOM   1725  N   LYS A 213       3.461 -14.585  -5.321  1.00 98.66           N  
ATOM   1726  CA  LYS A 213       2.264 -14.342  -4.518  1.00 98.66           C  
ATOM   1727  C   LYS A 213       2.341 -14.985  -3.136  1.00 98.66           C  
ATOM   1728  CB  LYS A 213       1.060 -14.862  -5.311  1.00 98.66           C  
ATOM   1729  O   LYS A 213       1.997 -14.338  -2.154  1.00 98.66           O  
ATOM   1730  CG  LYS A 213      -0.218 -14.751  -4.482  1.00 98.66           C  
ATOM   1731  CD  LYS A 213      -1.423 -15.248  -5.265  1.00 98.66           C  
ATOM   1732  CE  LYS A 213      -2.556 -15.284  -4.249  1.00 98.66           C  
ATOM   1733  NZ  LYS A 213      -3.818 -15.737  -4.847  1.00 98.66           N  
ATOM   1734  N   LYS A 214       2.797 -16.239  -3.047  1.00 98.62           N  
ATOM   1735  CA  LYS A 214       2.884 -16.955  -1.766  1.00 98.62           C  
ATOM   1736  C   LYS A 214       3.791 -16.216  -0.779  1.00 98.62           C  
ATOM   1737  CB  LYS A 214       3.366 -18.393  -2.002  1.00 98.62           C  
ATOM   1738  O   LYS A 214       3.421 -16.041   0.375  1.00 98.62           O  
ATOM   1739  CG  LYS A 214       3.400 -19.156  -0.673  1.00 98.62           C  
ATOM   1740  CD  LYS A 214       4.010 -20.547  -0.808  1.00 98.62           C  
ATOM   1741  CE  LYS A 214       4.133 -21.069   0.623  1.00 98.62           C  
ATOM   1742  NZ  LYS A 214       5.005 -22.255   0.712  1.00 98.62           N  
ATOM   1743  N   TYR A 215       4.958 -15.773  -1.241  1.00 98.55           N  
ATOM   1744  CA  TYR A 215       5.887 -15.006  -0.413  1.00 98.55           C  
ATOM   1745  C   TYR A 215       5.269 -13.671   0.017  1.00 98.55           C  
ATOM   1746  CB  TYR A 215       7.163 -14.763  -1.221  1.00 98.55           C  
ATOM   1747  O   TYR A 215       5.383 -13.265   1.168  1.00 98.55           O  
ATOM   1748  CG  TYR A 215       8.384 -14.477  -0.374  1.00 98.55           C  
ATOM   1749  CD1 TYR A 215       8.481 -13.289   0.381  1.00 98.55           C  
ATOM   1750  CD2 TYR A 215       9.412 -15.436  -0.310  1.00 98.55           C  
ATOM   1751  CE1 TYR A 215       9.575 -13.085   1.242  1.00 98.55           C  
ATOM   1752  CE2 TYR A 215      10.526 -15.217   0.516  1.00 98.55           C  
ATOM   1753  OH  TYR A 215      11.657 -13.904   2.133  1.00 98.55           O  
ATOM   1754  CZ  TYR A 215      10.595 -14.056   1.310  1.00 98.55           C  
ATOM   1755  N   ALA A 216       4.578 -12.995  -0.902  1.00 98.75           N  
ATOM   1756  CA  ALA A 216       3.892 -11.745  -0.600  1.00 98.75           C  
ATOM   1757  C   ALA A 216       2.813 -11.920   0.480  1.00 98.75           C  
ATOM   1758  CB  ALA A 216       3.320 -11.199  -1.906  1.00 98.75           C  
ATOM   1759  O   ALA A 216       2.716 -11.095   1.380  1.00 98.75           O  
ATOM   1760  N   GLU A 217       2.039 -13.007   0.434  1.00 98.54           N  
ATOM   1761  CA  GLU A 217       1.058 -13.338   1.475  1.00 98.54           C  
ATOM   1762  C   GLU A 217       1.721 -13.601   2.839  1.00 98.54           C  
ATOM   1763  CB  GLU A 217       0.209 -14.546   1.030  1.00 98.54           C  
ATOM   1764  O   GLU A 217       1.160 -13.218   3.862  1.00 98.54           O  
ATOM   1765  CG  GLU A 217      -0.771 -14.200  -0.110  1.00 98.54           C  
ATOM   1766  CD  GLU A 217      -1.534 -15.412  -0.685  1.00 98.54           C  
ATOM   1767  OE1 GLU A 217      -2.562 -15.184  -1.376  1.00 98.54           O  
ATOM   1768  OE2 GLU A 217      -1.085 -16.571  -0.526  1.00 98.54           O  
ATOM   1769  N   GLU A 218       2.917 -14.201   2.879  1.00 98.39           N  
ATOM   1770  CA  GLU A 218       3.694 -14.375   4.118  1.00 98.39           C  
ATOM   1771  C   GLU A 218       4.114 -13.019   4.721  1.00 98.39           C  
ATOM   1772  CB  GLU A 218       4.898 -15.318   3.879  1.00 98.39           C  
ATOM   1773  O   GLU A 218       3.863 -12.791   5.904  1.00 98.39           O  
ATOM   1774  CG  GLU A 218       4.471 -16.786   3.639  1.00 98.39           C  
ATOM   1775  CD  GLU A 218       5.589 -17.743   3.158  1.00 98.39           C  
ATOM   1776  OE1 GLU A 218       5.264 -18.928   2.859  1.00 98.39           O  
ATOM   1777  OE2 GLU A 218       6.765 -17.335   3.055  1.00 98.39           O  
ATOM   1778  N   VAL A 219       4.637 -12.091   3.907  1.00 98.40           N  
ATOM   1779  CA  VAL A 219       4.986 -10.718   4.340  1.00 98.40           C  
ATOM   1780  C   VAL A 219       3.751  -9.958   4.838  1.00 98.40           C  
ATOM   1781  CB  VAL A 219       5.675  -9.938   3.198  1.00 98.40           C  
ATOM   1782  O   VAL A 219       3.773  -9.351   5.904  1.00 98.40           O  
ATOM   1783  CG1 VAL A 219       5.915  -8.462   3.535  1.00 98.40           C  
ATOM   1784  CG2 VAL A 219       7.036 -10.556   2.849  1.00 98.40           C  
ATOM   1785  N   ILE A 220       2.632 -10.035   4.111  1.00 98.74           N  
ATOM   1786  CA  ILE A 220       1.378  -9.377   4.513  1.00 98.74           C  
ATOM   1787  C   ILE A 220       0.890  -9.900   5.869  1.00 98.74           C  
ATOM   1788  CB  ILE A 220       0.302  -9.563   3.423  1.00 98.74           C  
ATOM   1789  O   ILE A 220       0.446  -9.110   6.703  1.00 98.74           O  
ATOM   1790  CG1 ILE A 220       0.666  -8.768   2.148  1.00 98.74           C  
ATOM   1791  CG2 ILE A 220      -1.087  -9.113   3.918  1.00 98.74           C  
ATOM   1792  CD1 ILE A 220      -0.073  -9.265   0.904  1.00 98.74           C  
ATOM   1793  N   HIS A 221       0.957 -11.215   6.102  1.00 98.40           N  
ATOM   1794  CA  HIS A 221       0.589 -11.793   7.393  1.00 98.40           C  
ATOM   1795  C   HIS A 221       1.502 -11.310   8.521  1.00 98.40           C  
ATOM   1796  CB  HIS A 221       0.609 -13.324   7.320  1.00 98.40           C  
ATOM   1797  O   HIS A 221       0.997 -10.977   9.590  1.00 98.40           O  
ATOM   1798  CG  HIS A 221      -0.503 -13.935   6.506  1.00 98.40           C  
ATOM   1799  CD2 HIS A 221      -1.813 -13.552   6.485  1.00 98.40           C  
ATOM   1800  ND1 HIS A 221      -0.390 -15.026   5.684  1.00 98.40           N  
ATOM   1801  CE1 HIS A 221      -1.601 -15.283   5.164  1.00 98.40           C  
ATOM   1802  NE2 HIS A 221      -2.517 -14.432   5.652  1.00 98.40           N  
ATOM   1803  N   GLU A 222       2.811 -11.220   8.286  1.00 98.32           N  
ATOM   1804  CA  GLU A 222       3.756 -10.693   9.272  1.00 98.32           C  
ATOM   1805  C   GLU A 222       3.417  -9.249   9.668  1.00 98.32           C  
ATOM   1806  CB  GLU A 222       5.188 -10.813   8.726  1.00 98.32           C  
ATOM   1807  O   GLU A 222       3.265  -8.952  10.857  1.00 98.32           O  
ATOM   1808  CG  GLU A 222       6.212 -10.286   9.741  1.00 98.32           C  
ATOM   1809  CD  GLU A 222       7.671 -10.463   9.299  1.00 98.32           C  
ATOM   1810  OE1 GLU A 222       8.509  -9.699   9.832  1.00 98.32           O  
ATOM   1811  OE2 GLU A 222       7.959 -11.445   8.577  1.00 98.32           O  
ATOM   1812  N   CYS A 223       3.218  -8.365   8.687  1.00 98.60           N  
ATOM   1813  CA  CYS A 223       2.868  -6.971   8.952  1.00 98.60           C  
ATOM   1814  C   CYS A 223       1.483  -6.845   9.615  1.00 98.60           C  
ATOM   1815  CB  CYS A 223       2.932  -6.174   7.643  1.00 98.60           C  
ATOM   1816  O   CYS A 223       1.271  -5.954  10.441  1.00 98.60           O  
ATOM   1817  SG  CYS A 223       4.587  -6.230   6.906  1.00 98.60           S  
ATOM   1818  N   ALA A 224       0.529  -7.725   9.294  1.00 98.66           N  
ATOM   1819  CA  ALA A 224      -0.778  -7.762   9.954  1.00 98.66           C  
ATOM   1820  C   ALA A 224      -0.673  -8.186  11.430  1.00 98.66           C  
ATOM   1821  CB  ALA A 224      -1.711  -8.683   9.162  1.00 98.66           C  
ATOM   1822  O   ALA A 224      -1.276  -7.555  12.301  1.00 98.66           O  
ATOM   1823  N   ASP A 225       0.141  -9.201  11.730  1.00 98.46           N  
ATOM   1824  CA  ASP A 225       0.422  -9.642  13.101  1.00 98.46           C  
ATOM   1825  C   ASP A 225       1.143  -8.546  13.907  1.00 98.46           C  
ATOM   1826  CB  ASP A 225       1.301 -10.908  13.078  1.00 98.46           C  
ATOM   1827  O   ASP A 225       0.888  -8.366  15.104  1.00 98.46           O  
ATOM   1828  CG  ASP A 225       0.582 -12.226  12.758  1.00 98.46           C  
ATOM   1829  OD1 ASP A 225      -0.653 -12.233  12.557  1.00 98.46           O  
ATOM   1830  OD2 ASP A 225       1.282 -13.264  12.836  1.00 98.46           O  
ATOM   1831  N   ALA A 226       2.052  -7.799  13.273  1.00 98.51           N  
ATOM   1832  CA  ALA A 226       2.716  -6.644  13.874  1.00 98.51           C  
ATOM   1833  C   ALA A 226       1.718  -5.520  14.197  1.00 98.51           C  
ATOM   1834  CB  ALA A 226       3.825  -6.170  12.935  1.00 98.51           C  
ATOM   1835  O   ALA A 226       1.720  -4.999  15.317  1.00 98.51           O  
ATOM   1836  N   TRP A 227       0.805  -5.205  13.273  1.00 98.64           N  
ATOM   1837  CA  TRP A 227      -0.276  -4.253  13.525  1.00 98.64           C  
ATOM   1838  C   TRP A 227      -1.198  -4.710  14.664  1.00 98.64           C  
ATOM   1839  CB  TRP A 227      -1.074  -4.006  12.244  1.00 98.64           C  
ATOM   1840  O   TRP A 227      -1.552  -3.899  15.519  1.00 98.64           O  
ATOM   1841  CG  TRP A 227      -2.325  -3.215  12.465  1.00 98.64           C  
ATOM   1842  CD1 TRP A 227      -2.410  -1.868  12.523  1.00 98.64           C  
ATOM   1843  CD2 TRP A 227      -3.664  -3.720  12.752  1.00 98.64           C  
ATOM   1844  CE2 TRP A 227      -4.525  -2.606  12.974  1.00 98.64           C  
ATOM   1845  CE3 TRP A 227      -4.237  -5.006  12.854  1.00 98.64           C  
ATOM   1846  NE1 TRP A 227      -3.707  -1.505  12.836  1.00 98.64           N  
ATOM   1847  CH2 TRP A 227      -6.429  -4.048  13.356  1.00 98.64           C  
ATOM   1848  CZ2 TRP A 227      -5.887  -2.754  13.277  1.00 98.64           C  
ATOM   1849  CZ3 TRP A 227      -5.605  -5.169  13.149  1.00 98.64           C  
ATOM   1850  N   GLU A 228      -1.549  -5.997  14.751  1.00 98.36           N  
ATOM   1851  CA  GLU A 228      -2.380  -6.509  15.850  1.00 98.36           C  
ATOM   1852  C   GLU A 228      -1.689  -6.311  17.212  1.00 98.36           C  
ATOM   1853  CB  GLU A 228      -2.738  -7.988  15.614  1.00 98.36           C  
ATOM   1854  O   GLU A 228      -2.317  -5.900  18.198  1.00 98.36           O  
ATOM   1855  CG  GLU A 228      -3.777  -8.461  16.649  1.00 98.36           C  
ATOM   1856  CD  GLU A 228      -4.200  -9.934  16.527  1.00 98.36           C  
ATOM   1857  OE1 GLU A 228      -4.858 -10.405  17.488  1.00 98.36           O  
ATOM   1858  OE2 GLU A 228      -3.868 -10.594  15.524  1.00 98.36           O  
ATOM   1859  N   LYS A 229      -0.373  -6.548  17.287  1.00 98.18           N  
ATOM   1860  CA  LYS A 229       0.424  -6.263  18.494  1.00 98.18           C  
ATOM   1861  C   LYS A 229       0.457  -4.768  18.809  1.00 98.18           C  
ATOM   1862  CB  LYS A 229       1.853  -6.787  18.333  1.00 98.18           C  
ATOM   1863  O   LYS A 229       0.311  -4.410  19.978  1.00 98.18           O  
ATOM   1864  CG  LYS A 229       1.932  -8.319  18.288  1.00 98.18           C  
ATOM   1865  CD  LYS A 229       3.316  -8.725  17.773  1.00 98.18           C  
ATOM   1866  CE  LYS A 229       3.364 -10.216  17.438  1.00 98.18           C  
ATOM   1867  NZ  LYS A 229       4.503 -10.500  16.530  1.00 98.18           N  
ATOM   1868  N   LEU A 230       0.580  -3.913  17.795  1.00 98.02           N  
ATOM   1869  CA  LEU A 230       0.532  -2.458  17.935  1.00 98.02           C  
ATOM   1870  C   LEU A 230      -0.809  -1.994  18.531  1.00 98.02           C  
ATOM   1871  CB  LEU A 230       0.832  -1.830  16.560  1.00 98.02           C  
ATOM   1872  O   LEU A 230      -0.825  -1.370  19.592  1.00 98.02           O  
ATOM   1873  CG  LEU A 230       0.712  -0.301  16.510  1.00 98.02           C  
ATOM   1874  CD1 LEU A 230       1.804   0.368  17.334  1.00 98.02           C  
ATOM   1875  CD2 LEU A 230       0.799   0.198  15.070  1.00 98.02           C  
ATOM   1876  N   VAL A 231      -1.947  -2.345  17.918  1.00 97.71           N  
ATOM   1877  CA  VAL A 231      -3.275  -1.873  18.372  1.00 97.71           C  
ATOM   1878  C   VAL A 231      -3.768  -2.528  19.663  1.00 97.71           C  
ATOM   1879  CB  VAL A 231      -4.363  -1.989  17.290  1.00 97.71           C  
ATOM   1880  O   VAL A 231      -4.707  -2.030  20.286  1.00 97.71           O  
ATOM   1881  CG1 VAL A 231      -4.000  -1.155  16.063  1.00 97.71           C  
ATOM   1882  CG2 VAL A 231      -4.668  -3.433  16.881  1.00 97.71           C  
ATOM   1883  N   SER A 232      -3.149  -3.637  20.080  1.00 96.77           N  
ATOM   1884  CA  SER A 232      -3.401  -4.273  21.381  1.00 96.77           C  
ATOM   1885  C   SER A 232      -2.472  -3.783  22.498  1.00 96.77           C  
ATOM   1886  CB  SER A 232      -3.393  -5.802  21.263  1.00 96.77           C  
ATOM   1887  O   SER A 232      -2.607  -4.234  23.637  1.00 96.77           O  
ATOM   1888  OG  SER A 232      -2.143  -6.318  20.851  1.00 96.77           O  
ATOM   1889  N   GLY A 233      -1.542  -2.868  22.197  1.00 95.68           N  
ATOM   1890  CA  GLY A 233      -0.590  -2.310  23.162  1.00 95.68           C  
ATOM   1891  C   GLY A 233       0.533  -3.271  23.569  1.00 95.68           C  
ATOM   1892  O   GLY A 233       1.140  -3.091  24.624  1.00 95.68           O  
ATOM   1893  N   LYS A 234       0.793  -4.313  22.769  1.00 96.66           N  
ATOM   1894  CA  LYS A 234       1.883  -5.283  22.983  1.00 96.66           C  
ATOM   1895  C   LYS A 234       3.203  -4.864  22.329  1.00 96.66           C  
ATOM   1896  CB  LYS A 234       1.470  -6.663  22.460  1.00 96.66           C  
ATOM   1897  O   LYS A 234       4.237  -5.408  22.708  1.00 96.66           O  
ATOM   1898  CG  LYS A 234       0.293  -7.281  23.223  1.00 96.66           C  
ATOM   1899  CD  LYS A 234      -0.097  -8.593  22.536  1.00 96.66           C  
ATOM   1900  CE  LYS A 234      -1.371  -9.171  23.152  1.00 96.66           C  
ATOM   1901  NZ  LYS A 234      -1.950 -10.205  22.259  1.00 96.66           N  
ATOM   1902  N   SER A 235       3.162  -3.929  21.382  1.00 96.64           N  
ATOM   1903  CA  SER A 235       4.339  -3.279  20.792  1.00 96.64           C  
ATOM   1904  C   SER A 235       4.366  -1.797  21.166  1.00 96.64           C  
ATOM   1905  CB  SER A 235       4.375  -3.452  19.268  1.00 96.64           C  
ATOM   1906  O   SER A 235       3.314  -1.194  21.394  1.00 96.64           O  
ATOM   1907  OG  SER A 235       4.571  -4.813  18.923  1.00 96.64           O  
ATOM   1908  N   ASP A 236       5.563  -1.210  21.240  1.00 96.59           N  
ATOM   1909  CA  ASP A 236       5.704   0.235  21.429  1.00 96.59           C  
ATOM   1910  C   ASP A 236       5.227   0.965  20.169  1.00 96.59           C  
ATOM   1911  CB  ASP A 236       7.151   0.611  21.788  1.00 96.59           C  
ATOM   1912  O   ASP A 236       5.672   0.660  19.062  1.00 96.59           O  
ATOM   1913  CG  ASP A 236       7.305   2.090  22.182  1.00 96.59           C  
ATOM   1914  OD1 ASP A 236       6.278   2.813  22.213  1.00 96.59           O  
ATOM   1915  OD2 ASP A 236       8.445   2.474  22.518  1.00 96.59           O  
ATOM   1916  N   ARG A 237       4.302   1.913  20.350  1.00 95.70           N  
ATOM   1917  CA  ARG A 237       3.683   2.675  19.261  1.00 95.70           C  
ATOM   1918  C   ARG A 237       4.446   3.940  18.884  1.00 95.70           C  
ATOM   1919  CB  ARG A 237       2.212   2.983  19.592  1.00 95.70           C  
ATOM   1920  O   ARG A 237       4.130   4.533  17.855  1.00 95.70           O  
ATOM   1921  CG  ARG A 237       2.015   3.947  20.774  1.00 95.70           C  
ATOM   1922  CD  ARG A 237       0.525   4.269  20.910  1.00 95.70           C  
ATOM   1923  NE  ARG A 237       0.204   4.967  22.169  1.00 95.70           N  
ATOM   1924  NH1 ARG A 237      -2.082   4.796  21.975  1.00 95.70           N  
ATOM   1925  NH2 ARG A 237      -1.195   5.687  23.818  1.00 95.70           N  
ATOM   1926  CZ  ARG A 237      -1.018   5.149  22.646  1.00 95.70           C  
ATOM   1927  N   GLY A 238       5.374   4.401  19.727  1.00 96.16           N  
ATOM   1928  CA  GLY A 238       5.975   5.727  19.576  1.00 96.16           C  
ATOM   1929  C   GLY A 238       4.907   6.822  19.450  1.00 96.16           C  
ATOM   1930  O   GLY A 238       4.031   6.945  20.308  1.00 96.16           O  
ATOM   1931  N   ASP A 239       4.960   7.577  18.352  1.00 96.02           N  
ATOM   1932  CA  ASP A 239       4.067   8.710  18.074  1.00 96.02           C  
ATOM   1933  C   ASP A 239       2.820   8.344  17.238  1.00 96.02           C  
ATOM   1934  CB  ASP A 239       4.884   9.844  17.432  1.00 96.02           C  
ATOM   1935  O   ASP A 239       2.031   9.221  16.877  1.00 96.02           O  
ATOM   1936  CG  ASP A 239       5.993  10.363  18.358  1.00 96.02           C  
ATOM   1937  OD1 ASP A 239       5.696  10.610  19.551  1.00 96.02           O  
ATOM   1938  OD2 ASP A 239       7.138  10.513  17.877  1.00 96.02           O  
ATOM   1939  N   ILE A 240       2.604   7.058  16.928  1.00 98.30           N  
ATOM   1940  CA  ILE A 240       1.442   6.628  16.139  1.00 98.30           C  
ATOM   1941  C   ILE A 240       0.146   6.881  16.922  1.00 98.30           C  
ATOM   1942  CB  ILE A 240       1.551   5.157  15.673  1.00 98.30           C  
ATOM   1943  O   ILE A 240      -0.066   6.379  18.031  1.00 98.30           O  
ATOM   1944  CG1 ILE A 240       2.816   4.946  14.810  1.00 98.30           C  
ATOM   1945  CG2 ILE A 240       0.294   4.759  14.869  1.00 98.30           C  
ATOM   1946  CD1 ILE A 240       3.055   3.492  14.390  1.00 98.30           C  
ATOM   1947  N   SER A 241      -0.775   7.613  16.300  1.00 98.06           N  
ATOM   1948  CA  SER A 241      -2.138   7.786  16.784  1.00 98.06           C  
ATOM   1949  C   SER A 241      -2.949   6.528  16.505  1.00 98.06           C  
ATOM   1950  CB  SER A 241      -2.783   8.991  16.104  1.00 98.06           C  
ATOM   1951  O   SER A 241      -3.304   6.269  15.360  1.00 98.06           O  
ATOM   1952  OG  SER A 241      -4.010   9.314  16.736  1.00 98.06           O  
ATOM   1953  N   LEU A 242      -3.288   5.783  17.562  1.00 98.14           N  
ATOM   1954  CA  LEU A 242      -4.128   4.576  17.489  1.00 98.14           C  
ATOM   1955  C   LEU A 242      -5.635   4.875  17.523  1.00 98.14           C  
ATOM   1956  CB  LEU A 242      -3.718   3.567  18.578  1.00 98.14           C  
ATOM   1957  O   LEU A 242      -6.450   3.968  17.717  1.00 98.14           O  
ATOM   1958  CG  LEU A 242      -2.249   3.112  18.534  1.00 98.14           C  
ATOM   1959  CD1 LEU A 242      -2.036   2.034  19.599  1.00 98.14           C  
ATOM   1960  CD2 LEU A 242      -1.833   2.530  17.185  1.00 98.14           C  
ATOM   1961  N   ALA A 243      -6.016   6.147  17.364  1.00 97.68           N  
ATOM   1962  CA  ALA A 243      -7.410   6.565  17.336  1.00 97.68           C  
ATOM   1963  C   ALA A 243      -8.164   5.802  16.236  1.00 97.68           C  
ATOM   1964  CB  ALA A 243      -7.474   8.084  17.135  1.00 97.68           C  
ATOM   1965  O   ALA A 243      -7.802   5.848  15.062  1.00 97.68           O  
ATOM   1966  N   ASN A 244      -9.224   5.105  16.627  1.00 97.78           N  
ATOM   1967  CA  ASN A 244     -10.019   4.254  15.744  1.00 97.78           C  
ATOM   1968  C   ASN A 244     -11.498   4.341  16.129  1.00 97.78           C  
ATOM   1969  CB  ASN A 244      -9.468   2.820  15.825  1.00 97.78           C  
ATOM   1970  O   ASN A 244     -11.827   4.803  17.213  1.00 97.78           O  
ATOM   1971  CG  ASN A 244      -9.696   2.189  17.184  1.00 97.78           C  
ATOM   1972  ND2 ASN A 244      -8.713   2.222  18.050  1.00 97.78           N  
ATOM   1973  OD1 ASN A 244     -10.774   1.697  17.493  1.00 97.78           O  
ATOM   1974  N   SER A 245     -12.406   3.913  15.266  1.00 95.20           N  
ATOM   1975  CA  SER A 245     -13.858   3.991  15.492  1.00 95.20           C  
ATOM   1976  C   SER A 245     -14.553   2.626  15.479  1.00 95.20           C  
ATOM   1977  CB  SER A 245     -14.472   4.942  14.464  1.00 95.20           C  
ATOM   1978  O   SER A 245     -15.736   2.538  15.806  1.00 95.20           O  
ATOM   1979  OG  SER A 245     -14.239   4.475  13.151  1.00 95.20           O  
ATOM   1980  N   THR A 246     -13.834   1.557  15.124  1.00 94.39           N  
ATOM   1981  CA  THR A 246     -14.427   0.237  14.861  1.00 94.39           C  
ATOM   1982  C   THR A 246     -13.874  -0.902  15.717  1.00 94.39           C  
ATOM   1983  CB  THR A 246     -14.291  -0.138  13.378  1.00 94.39           C  
ATOM   1984  O   THR A 246     -14.502  -1.959  15.758  1.00 94.39           O  
ATOM   1985  CG2 THR A 246     -14.880   0.903  12.422  1.00 94.39           C  
ATOM   1986  OG1 THR A 246     -12.947  -0.338  13.034  1.00 94.39           O  
ATOM   1987  N   LEU A 247     -12.747  -0.718  16.419  1.00 95.44           N  
ATOM   1988  CA  LEU A 247     -12.065  -1.826  17.107  1.00 95.44           C  
ATOM   1989  C   LEU A 247     -12.625  -2.135  18.505  1.00 95.44           C  
ATOM   1990  CB  LEU A 247     -10.545  -1.577  17.163  1.00 95.44           C  
ATOM   1991  O   LEU A 247     -12.403  -3.228  19.020  1.00 95.44           O  
ATOM   1992  CG  LEU A 247      -9.866  -1.297  15.807  1.00 95.44           C  
ATOM   1993  CD1 LEU A 247      -8.362  -1.123  16.015  1.00 95.44           C  
ATOM   1994  CD2 LEU A 247     -10.080  -2.434  14.804  1.00 95.44           C  
ATOM   1995  N   GLY A 248     -13.343  -1.199  19.133  1.00 94.57           N  
ATOM   1996  CA  GLY A 248     -13.886  -1.373  20.487  1.00 94.57           C  
ATOM   1997  C   GLY A 248     -12.814  -1.524  21.576  1.00 94.57           C  
ATOM   1998  O   GLY A 248     -13.048  -2.205  22.573  1.00 94.57           O  
ATOM   1999  N   ASN A 249     -11.636  -0.928  21.376  1.00 94.46           N  
ATOM   2000  CA  ASN A 249     -10.493  -0.974  22.290  1.00 94.46           C  
ATOM   2001  C   ASN A 249     -10.341   0.342  23.088  1.00 94.46           C  
ATOM   2002  CB  ASN A 249      -9.237  -1.391  21.490  1.00 94.46           C  
ATOM   2003  O   ASN A 249     -11.210   1.213  23.057  1.00 94.46           O  
ATOM   2004  CG  ASN A 249      -8.724  -0.347  20.510  1.00 94.46           C  
ATOM   2005  ND2 ASN A 249      -7.719  -0.668  19.733  1.00 94.46           N  
ATOM   2006  OD1 ASN A 249      -9.194   0.777  20.444  1.00 94.46           O  
ATOM   2007  N   SER A 250      -9.237   0.489  23.829  1.00 94.24           N  
ATOM   2008  CA  SER A 250      -8.947   1.674  24.656  1.00 94.24           C  
ATOM   2009  C   SER A 250      -8.838   2.985  23.875  1.00 94.24           C  
ATOM   2010  CB  SER A 250      -7.625   1.471  25.403  1.00 94.24           C  
ATOM   2011  O   SER A 250      -9.082   4.048  24.442  1.00 94.24           O  
ATOM   2012  OG  SER A 250      -6.612   0.957  24.552  1.00 94.24           O  
ATOM   2013  N   ASP A 251      -8.468   2.914  22.598  1.00 96.57           N  
ATOM   2014  CA  ASP A 251      -8.249   4.068  21.725  1.00 96.57           C  
ATOM   2015  C   ASP A 251      -9.466   4.337  20.817  1.00 96.57           C  
ATOM   2016  CB  ASP A 251      -6.930   3.882  20.953  1.00 96.57           C  
ATOM   2017  O   ASP A 251      -9.440   5.247  19.982  1.00 96.57           O  
ATOM   2018  CG  ASP A 251      -5.717   3.728  21.888  1.00 96.57           C  
ATOM   2019  OD1 ASP A 251      -4.973   4.719  22.106  1.00 96.57           O  
ATOM   2020  OD2 ASP A 251      -5.534   2.611  22.424  1.00 96.57           O  
ATOM   2021  N   SER A 252     -10.555   3.575  20.996  1.00 95.98           N  
ATOM   2022  CA  SER A 252     -11.803   3.789  20.272  1.00 95.98           C  
ATOM   2023  C   SER A 252     -12.430   5.143  20.609  1.00 95.98           C  
ATOM   2024  CB  SER A 252     -12.801   2.656  20.489  1.00 95.98           C  
ATOM   2025  O   SER A 252     -12.628   5.508  21.770  1.00 95.98           O  
ATOM   2026  OG  SER A 252     -12.348   1.483  19.837  1.00 95.98           O  
ATOM   2027  N   VAL A 253     -12.754   5.904  19.569  1.00 95.53           N  
ATOM   2028  CA  VAL A 253     -13.244   7.276  19.661  1.00 95.53           C  
ATOM   2029  C   VAL A 253     -14.763   7.307  19.724  1.00 95.53           C  
ATOM   2030  CB  VAL A 253     -12.695   8.170  18.533  1.00 95.53           C  
ATOM   2031  O   VAL A 253     -15.459   6.546  19.051  1.00 95.53           O  
ATOM   2032  CG1 VAL A 253     -11.167   8.084  18.451  1.00 95.53           C  
ATOM   2033  CG2 VAL A 253     -13.277   7.873  17.149  1.00 95.53           C  
ATOM   2034  N   ASP A 254     -15.292   8.228  20.522  1.00 91.97           N  
ATOM   2035  CA  ASP A 254     -16.727   8.456  20.584  1.00 91.97           C  
ATOM   2036  C   ASP A 254     -17.234   9.312  19.408  1.00 91.97           C  
ATOM   2037  CB  ASP A 254     -17.114   9.023  21.959  1.00 91.97           C  
ATOM   2038  O   ASP A 254     -16.493  10.019  18.716  1.00 91.97           O  
ATOM   2039  CG  ASP A 254     -16.557  10.426  22.203  1.00 91.97           C  
ATOM   2040  OD1 ASP A 254     -16.832  11.315  21.367  1.00 91.97           O  
ATOM   2041  OD2 ASP A 254     -15.870  10.633  23.221  1.00 91.97           O  
ATOM   2042  N   SER A 255     -18.552   9.278  19.218  1.00 88.97           N  
ATOM   2043  CA  SER A 255     -19.247  10.040  18.174  1.00 88.97           C  
ATOM   2044  C   SER A 255     -19.049  11.561  18.255  1.00 88.97           C  
ATOM   2045  CB  SER A 255     -20.743   9.715  18.214  1.00 88.97           C  
ATOM   2046  O   SER A 255     -19.126  12.234  17.227  1.00 88.97           O  
ATOM   2047  OG  SER A 255     -21.313  10.015  19.478  1.00 88.97           O  
ATOM   2048  N   SER A 256     -18.763  12.121  19.437  1.00 92.04           N  
ATOM   2049  CA  SER A 256     -18.553  13.564  19.598  1.00 92.04           C  
ATOM   2050  C   SER A 256     -17.215  14.006  19.004  1.00 92.04           C  
ATOM   2051  CB  SER A 256     -18.691  13.982  21.068  1.00 92.04           C  
ATOM   2052  O   SER A 256     -17.156  15.031  18.322  1.00 92.04           O  
ATOM   2053  OG  SER A 256     -17.539  13.721  21.843  1.00 92.04           O  
ATOM   2054  N   LYS A 257     -16.160  13.195  19.165  1.00 93.85           N  
ATOM   2055  CA  LYS A 257     -14.862  13.444  18.527  1.00 93.85           C  
ATOM   2056  C   LYS A 257     -14.953  13.309  17.009  1.00 93.85           C  
ATOM   2057  CB  LYS A 257     -13.793  12.505  19.094  1.00 93.85           C  
ATOM   2058  O   LYS A 257     -14.435  14.168  16.298  1.00 93.85           O  
ATOM   2059  CG  LYS A 257     -13.432  12.834  20.548  1.00 93.85           C  
ATOM   2060  CD  LYS A 257     -12.237  11.978  20.979  1.00 93.85           C  
ATOM   2061  CE  LYS A 257     -11.849  12.283  22.427  1.00 93.85           C  
ATOM   2062  NZ  LYS A 257     -10.712  11.429  22.857  1.00 93.85           N  
ATOM   2063  N   LEU A 258     -15.675  12.305  16.504  1.00 93.30           N  
ATOM   2064  CA  LEU A 258     -15.930  12.153  15.062  1.00 93.30           C  
ATOM   2065  C   LEU A 258     -16.639  13.379  14.471  1.00 93.30           C  
ATOM   2066  CB  LEU A 258     -16.782  10.894  14.799  1.00 93.30           C  
ATOM   2067  O   LEU A 258     -16.259  13.873  13.410  1.00 93.30           O  
ATOM   2068  CG  LEU A 258     -16.132   9.556  15.181  1.00 93.30           C  
ATOM   2069  CD1 LEU A 258     -17.047   8.390  14.815  1.00 93.30           C  
ATOM   2070  CD2 LEU A 258     -14.808   9.373  14.458  1.00 93.30           C  
ATOM   2071  N   ALA A 259     -17.632  13.914  15.188  1.00 91.17           N  
ATOM   2072  CA  ALA A 259     -18.380  15.097  14.770  1.00 91.17           C  
ATOM   2073  C   ALA A 259     -17.548  16.392  14.772  1.00 91.17           C  
ATOM   2074  CB  ALA A 259     -19.614  15.223  15.670  1.00 91.17           C  
ATOM   2075  O   ALA A 259     -17.971  17.378  14.168  1.00 91.17           O  
ATOM   2076  N   SER A 260     -16.379  16.404  15.424  1.00 92.99           N  
ATOM   2077  CA  SER A 260     -15.481  17.564  15.434  1.00 92.99           C  
ATOM   2078  C   SER A 260     -14.658  17.705  14.148  1.00 92.99           C  
ATOM   2079  CB  SER A 260     -14.585  17.538  16.674  1.00 92.99           C  
ATOM   2080  O   SER A 260     -14.162  18.795  13.861  1.00 92.99           O  
ATOM   2081  OG  SER A 260     -13.516  16.622  16.545  1.00 92.99           O  
ATOM   2082  N   ILE A 261     -14.551  16.638  13.343  1.00 94.62           N  
ATOM   2083  CA  ILE A 261     -13.875  16.679  12.043  1.00 94.62           C  
ATOM   2084  C   ILE A 261     -14.668  17.606  11.106  1.00 94.62           C  
ATOM   2085  CB  ILE A 261     -13.698  15.263  11.452  1.00 94.62           C  
ATOM   2086  O   ILE A 261     -15.855  17.345  10.867  1.00 94.62           O  
ATOM   2087  CG1 ILE A 261     -12.780  14.443  12.385  1.00 94.62           C  
ATOM   2088  CG2 ILE A 261     -13.090  15.326  10.033  1.00 94.62           C  
ATOM   2089  CD1 ILE A 261     -12.722  12.952  12.059  1.00 94.62           C  
ATOM   2090  N   PRO A 262     -14.040  18.662  10.546  1.00 94.55           N  
ATOM   2091  CA  PRO A 262     -14.717  19.608   9.667  1.00 94.55           C  
ATOM   2092  C   PRO A 262     -15.415  18.920   8.495  1.00 94.55           C  
ATOM   2093  CB  PRO A 262     -13.651  20.593   9.179  1.00 94.55           C  
ATOM   2094  O   PRO A 262     -15.027  17.835   8.066  1.00 94.55           O  
ATOM   2095  CG  PRO A 262     -12.564  20.511  10.249  1.00 94.55           C  
ATOM   2096  CD  PRO A 262     -12.666  19.086  10.784  1.00 94.55           C  
ATOM   2097  N   ARG A 263     -16.457  19.558   7.958  1.00 94.05           N  
ATOM   2098  CA  ARG A 263     -17.130  19.071   6.747  1.00 94.05           C  
ATOM   2099  C   ARG A 263     -16.211  19.224   5.538  1.00 94.05           C  
ATOM   2100  CB  ARG A 263     -18.455  19.807   6.522  1.00 94.05           C  
ATOM   2101  O   ARG A 263     -15.407  20.146   5.486  1.00 94.05           O  
ATOM   2102  CG  ARG A 263     -19.480  19.461   7.607  1.00 94.05           C  
ATOM   2103  CD  ARG A 263     -20.818  20.124   7.278  1.00 94.05           C  
ATOM   2104  NE  ARG A 263     -21.843  19.777   8.277  1.00 94.05           N  
ATOM   2105  NH1 ARG A 263     -23.570  20.954   7.333  1.00 94.05           N  
ATOM   2106  NH2 ARG A 263     -23.918  19.793   9.209  1.00 94.05           N  
ATOM   2107  CZ  ARG A 263     -23.101  20.175   8.269  1.00 94.05           C  
ATOM   2108  N   GLY A 264     -16.369  18.336   4.558  1.00 93.68           N  
ATOM   2109  CA  GLY A 264     -15.626  18.434   3.306  1.00 93.68           C  
ATOM   2110  C   GLY A 264     -16.025  19.674   2.504  1.00 93.68           C  
ATOM   2111  O   GLY A 264     -17.211  19.974   2.372  1.00 93.68           O  
ATOM   2112  N   GLU A 265     -15.032  20.370   1.957  1.00 91.45           N  
ATOM   2113  CA  GLU A 265     -15.219  21.626   1.217  1.00 91.45           C  
ATOM   2114  C   GLU A 265     -15.181  21.421  -0.305  1.00 91.45           C  
ATOM   2115  CB  GLU A 265     -14.134  22.624   1.639  1.00 91.45           C  
ATOM   2116  O   GLU A 265     -15.763  22.206  -1.049  1.00 91.45           O  
ATOM   2117  CG  GLU A 265     -14.201  23.031   3.116  1.00 91.45           C  
ATOM   2118  CD  GLU A 265     -12.944  23.821   3.487  1.00 91.45           C  
ATOM   2119  OE1 GLU A 265     -12.079  23.234   4.180  1.00 91.45           O  
ATOM   2120  OE2 GLU A 265     -12.831  24.974   3.018  1.00 91.45           O  
ATOM   2121  N   ASN A 266     -14.521  20.353  -0.777  1.00 88.51           N  
ATOM   2122  CA  ASN A 266     -14.323  20.046  -2.203  1.00 88.51           C  
ATOM   2123  C   ASN A 266     -13.742  21.221  -3.018  1.00 88.51           C  
ATOM   2124  CB  ASN A 266     -15.611  19.454  -2.804  1.00 88.51           C  
ATOM   2125  O   ASN A 266     -14.150  21.470  -4.154  1.00 88.51           O  
ATOM   2126  CG  ASN A 266     -15.977  18.122  -2.187  1.00 88.51           C  
ATOM   2127  ND2 ASN A 266     -17.202  17.960  -1.747  1.00 88.51           N  
ATOM   2128  OD1 ASN A 266     -15.167  17.212  -2.095  1.00 88.51           O  
ATOM   2129  N   LEU A 267     -12.774  21.937  -2.439  1.00 95.96           N  
ATOM   2130  CA  LEU A 267     -12.092  23.052  -3.096  1.00 95.96           C  
ATOM   2131  C   LEU A 267     -11.269  22.584  -4.317  1.00 95.96           C  
ATOM   2132  CB  LEU A 267     -11.191  23.778  -2.080  1.00 95.96           C  
ATOM   2133  O   LEU A 267     -10.717  21.478  -4.300  1.00 95.96           O  
ATOM   2134  CG  LEU A 267     -11.921  24.376  -0.865  1.00 95.96           C  
ATOM   2135  CD1 LEU A 267     -10.900  25.040   0.054  1.00 95.96           C  
ATOM   2136  CD2 LEU A 267     -12.979  25.410  -1.258  1.00 95.96           C  
ATOM   2137  N   PRO A 268     -11.141  23.417  -5.371  1.00 95.72           N  
ATOM   2138  CA  PRO A 268     -10.278  23.116  -6.512  1.00 95.72           C  
ATOM   2139  C   PRO A 268      -8.799  23.098  -6.091  1.00 95.72           C  
ATOM   2140  CB  PRO A 268     -10.551  24.228  -7.528  1.00 95.72           C  
ATOM   2141  O   PRO A 268      -8.432  23.852  -5.196  1.00 95.72           O  
ATOM   2142  CG  PRO A 268     -10.934  25.418  -6.647  1.00 95.72           C  
ATOM   2143  CD  PRO A 268     -11.697  24.759  -5.498  1.00 95.72           C  
ATOM   2144  N   PRO A 269      -7.927  22.301  -6.732  1.00 96.46           N  
ATOM   2145  CA  PRO A 269      -6.514  22.212  -6.358  1.00 96.46           C  
ATOM   2146  C   PRO A 269      -5.791  23.565  -6.430  1.00 96.46           C  
ATOM   2147  CB  PRO A 269      -5.901  21.199  -7.331  1.00 96.46           C  
ATOM   2148  O   PRO A 269      -6.055  24.374  -7.321  1.00 96.46           O  
ATOM   2149  CG  PRO A 269      -6.822  21.256  -8.547  1.00 96.46           C  
ATOM   2150  CD  PRO A 269      -8.192  21.516  -7.926  1.00 96.46           C  
ATOM   2151  N   ALA A 270      -4.859  23.792  -5.504  1.00 97.58           N  
ATOM   2152  CA  ALA A 270      -3.918  24.904  -5.565  1.00 97.58           C  
ATOM   2153  C   ALA A 270      -2.930  24.707  -6.733  1.00 97.58           C  
ATOM   2154  CB  ALA A 270      -3.203  25.014  -4.210  1.00 97.58           C  
ATOM   2155  O   ALA A 270      -2.717  23.578  -7.185  1.00 97.58           O  
ATOM   2156  N   PRO A 271      -2.310  25.775  -7.260  1.00 96.82           N  
ATOM   2157  CA  PRO A 271      -1.275  25.621  -8.274  1.00 96.82           C  
ATOM   2158  C   PRO A 271      -0.057  24.877  -7.709  1.00 96.82           C  
ATOM   2159  CB  PRO A 271      -0.931  27.043  -8.721  1.00 96.82           C  
ATOM   2160  O   PRO A 271       0.404  25.161  -6.605  1.00 96.82           O  
ATOM   2161  CG  PRO A 271      -1.270  27.891  -7.494  1.00 96.82           C  
ATOM   2162  CD  PRO A 271      -2.478  27.173  -6.895  1.00 96.82           C  
ATOM   2163  N   ILE A 272       0.496  23.959  -8.501  1.00 96.21           N  
ATOM   2164  CA  ILE A 272       1.791  23.328  -8.229  1.00 96.21           C  
ATOM   2165  C   ILE A 272       2.884  24.186  -8.872  1.00 96.21           C  
ATOM   2166  CB  ILE A 272       1.816  21.861  -8.721  1.00 96.21           C  
ATOM   2167  O   ILE A 272       2.714  24.708  -9.974  1.00 96.21           O  
ATOM   2168  CG1 ILE A 272       0.701  21.032  -8.042  1.00 96.21           C  
ATOM   2169  CG2 ILE A 272       3.191  21.216  -8.452  1.00 96.21           C  
ATOM   2170  CD1 ILE A 272       0.568  19.614  -8.611  1.00 96.21           C  
ATOM   2171  N   ASP A 273       4.013  24.332  -8.184  1.00 93.69           N  
ATOM   2172  CA  ASP A 273       5.183  25.026  -8.716  1.00 93.69           C  
ATOM   2173  C   ASP A 273       5.697  24.350 -10.007  1.00 93.69           C  
ATOM   2174  CB  ASP A 273       6.252  25.078  -7.618  1.00 93.69           C  
ATOM   2175  O   ASP A 273       5.918  23.138 -10.046  1.00 93.69           O  
ATOM   2176  CG  ASP A 273       7.462  25.902  -8.046  1.00 93.69           C  
ATOM   2177  OD1 ASP A 273       8.238  25.381  -8.876  1.00 93.69           O  
ATOM   2178  OD2 ASP A 273       7.620  27.037  -7.554  1.00 93.69           O  
ATOM   2179  N   GLY A 274       5.926  25.133 -11.066  1.00 94.17           N  
ATOM   2180  CA  GLY A 274       6.330  24.612 -12.381  1.00 94.17           C  
ATOM   2181  C   GLY A 274       7.687  23.892 -12.398  1.00 94.17           C  
ATOM   2182  O   GLY A 274       8.007  23.186 -13.350  1.00 94.17           O  
ATOM   2183  N   THR A 275       8.502  24.007 -11.345  1.00 94.80           N  
ATOM   2184  CA  THR A 275       9.741  23.225 -11.227  1.00 94.80           C  
ATOM   2185  C   THR A 275       9.484  21.725 -11.064  1.00 94.80           C  
ATOM   2186  CB  THR A 275      10.633  23.701 -10.074  1.00 94.80           C  
ATOM   2187  O   THR A 275      10.392  20.928 -11.335  1.00 94.80           O  
ATOM   2188  CG2 THR A 275      11.071  25.161 -10.203  1.00 94.80           C  
ATOM   2189  OG1 THR A 275      10.017  23.512  -8.829  1.00 94.80           O  
ATOM   2190  N   ILE A 276       8.279  21.309 -10.655  1.00 96.51           N  
ATOM   2191  CA  ILE A 276       7.914  19.891 -10.521  1.00 96.51           C  
ATOM   2192  C   ILE A 276       7.859  19.187 -11.885  1.00 96.51           C  
ATOM   2193  CB  ILE A 276       6.611  19.745  -9.697  1.00 96.51           C  
ATOM   2194  O   ILE A 276       8.185  18.004 -11.960  1.00 96.51           O  
ATOM   2195  CG1 ILE A 276       6.732  20.384  -8.289  1.00 96.51           C  
ATOM   2196  CG2 ILE A 276       6.199  18.269  -9.540  1.00 96.51           C  
ATOM   2197  CD1 ILE A 276       8.005  20.030  -7.507  1.00 96.51           C  
ATOM   2198  N   ASP A 277       7.610  19.920 -12.974  1.00 95.89           N  
ATOM   2199  CA  ASP A 277       7.576  19.375 -14.339  1.00 95.89           C  
ATOM   2200  C   ASP A 277       8.958  18.965 -14.874  1.00 95.89           C  
ATOM   2201  CB  ASP A 277       6.933  20.399 -15.287  1.00 95.89           C  
ATOM   2202  O   ASP A 277       9.056  18.247 -15.871  1.00 95.89           O  
ATOM   2203  CG  ASP A 277       5.451  20.656 -14.999  1.00 95.89           C  
ATOM   2204  OD1 ASP A 277       4.802  19.750 -14.428  1.00 95.89           O  
ATOM   2205  OD2 ASP A 277       4.976  21.741 -15.394  1.00 95.89           O  
ATOM   2206  N   LYS A 278      10.048  19.389 -14.218  1.00 97.82           N  
ATOM   2207  CA  LYS A 278      11.420  19.080 -14.640  1.00 97.82           C  
ATOM   2208  C   LYS A 278      11.665  17.567 -14.690  1.00 97.82           C  
ATOM   2209  CB  LYS A 278      12.427  19.776 -13.712  1.00 97.82           C  
ATOM   2210  O   LYS A 278      11.484  16.869 -13.695  1.00 97.82           O  
ATOM   2211  CG  LYS A 278      13.878  19.480 -14.122  1.00 97.82           C  
ATOM   2212  CD  LYS A 278      14.887  20.212 -13.234  1.00 97.82           C  
ATOM   2213  CE  LYS A 278      16.293  19.756 -13.637  1.00 97.82           C  
ATOM   2214  NZ  LYS A 278      17.344  20.389 -12.805  1.00 97.82           N  
ATOM   2215  N   TRP A 279      12.200  17.108 -15.820  1.00 98.07           N  
ATOM   2216  CA  TRP A 279      12.725  15.756 -15.996  1.00 98.07           C  
ATOM   2217  C   TRP A 279      14.194  15.686 -15.583  1.00 98.07           C  
ATOM   2218  CB  TRP A 279      12.526  15.311 -17.446  1.00 98.07           C  
ATOM   2219  O   TRP A 279      15.023  16.485 -16.027  1.00 98.07           O  
ATOM   2220  CG  TRP A 279      11.110  14.966 -17.785  1.00 98.07           C  
ATOM   2221  CD1 TRP A 279      10.062  15.818 -17.849  1.00 98.07           C  
ATOM   2222  CD2 TRP A 279      10.554  13.653 -18.074  1.00 98.07           C  
ATOM   2223  CE2 TRP A 279       9.154  13.778 -18.308  1.00 98.07           C  
ATOM   2224  CE3 TRP A 279      11.102  12.367 -18.167  1.00 98.07           C  
ATOM   2225  NE1 TRP A 279       8.908  15.122 -18.146  1.00 98.07           N  
ATOM   2226  CH2 TRP A 279       8.920  11.417 -18.740  1.00 98.07           C  
ATOM   2227  CZ2 TRP A 279       8.334  12.685 -18.621  1.00 98.07           C  
ATOM   2228  CZ3 TRP A 279      10.298  11.277 -18.532  1.00 98.07           C  
ATOM   2229  N   PHE A 280      14.513  14.724 -14.726  1.00 97.59           N  
ATOM   2230  CA  PHE A 280      15.875  14.391 -14.333  1.00 97.59           C  
ATOM   2231  C   PHE A 280      16.352  13.203 -15.164  1.00 97.59           C  
ATOM   2232  CB  PHE A 280      15.932  14.114 -12.826  1.00 97.59           C  
ATOM   2233  O   PHE A 280      15.663  12.193 -15.255  1.00 97.59           O  
ATOM   2234  CG  PHE A 280      15.752  15.362 -11.980  1.00 97.59           C  
ATOM   2235  CD1 PHE A 280      16.863  15.963 -11.359  1.00 97.59           C  
ATOM   2236  CD2 PHE A 280      14.475  15.929 -11.820  1.00 97.59           C  
ATOM   2237  CE1 PHE A 280      16.696  17.119 -10.574  1.00 97.59           C  
ATOM   2238  CE2 PHE A 280      14.311  17.096 -11.058  1.00 97.59           C  
ATOM   2239  CZ  PHE A 280      15.418  17.686 -10.423  1.00 97.59           C  
ATOM   2240  N   PHE A 281      17.531  13.328 -15.768  1.00 96.12           N  
ATOM   2241  CA  PHE A 281      18.179  12.248 -16.508  1.00 96.12           C  
ATOM   2242  C   PHE A 281      19.226  11.626 -15.596  1.00 96.12           C  
ATOM   2243  CB  PHE A 281      18.777  12.790 -17.810  1.00 96.12           C  
ATOM   2244  O   PHE A 281      20.277  12.221 -15.363  1.00 96.12           O  
ATOM   2245  CG  PHE A 281      17.725  13.200 -18.820  1.00 96.12           C  
ATOM   2246  CD1 PHE A 281      17.328  12.298 -19.824  1.00 96.12           C  
ATOM   2247  CD2 PHE A 281      17.114  14.467 -18.736  1.00 96.12           C  
ATOM   2248  CE1 PHE A 281      16.332  12.664 -20.746  1.00 96.12           C  
ATOM   2249  CE2 PHE A 281      16.112  14.829 -19.653  1.00 96.12           C  
ATOM   2250  CZ  PHE A 281      15.725  13.929 -20.660  1.00 96.12           C  
ATOM   2251  N   ILE A 282      18.892  10.472 -15.028  1.00 91.31           N  
ATOM   2252  CA  ILE A 282      19.713   9.788 -14.035  1.00 91.31           C  
ATOM   2253  C   ILE A 282      20.243   8.520 -14.683  1.00 91.31           C  
ATOM   2254  CB  ILE A 282      18.911   9.486 -12.753  1.00 91.31           C  
ATOM   2255  O   ILE A 282      19.477   7.652 -15.081  1.00 91.31           O  
ATOM   2256  CG1 ILE A 282      18.207  10.762 -12.237  1.00 91.31           C  
ATOM   2257  CG2 ILE A 282      19.851   8.893 -11.688  1.00 91.31           C  
ATOM   2258  CD1 ILE A 282      17.320  10.502 -11.026  1.00 91.31           C  
ATOM   2259  N   SER A 283      21.559   8.423 -14.807  1.00 79.35           N  
ATOM   2260  CA  SER A 283      22.221   7.168 -15.132  1.00 79.35           C  
ATOM   2261  C   SER A 283      22.460   6.423 -13.822  1.00 79.35           C  
ATOM   2262  CB  SER A 283      23.529   7.462 -15.875  1.00 79.35           C  
ATOM   2263  O   SER A 283      23.304   6.855 -13.034  1.00 79.35           O  
ATOM   2264  OG  SER A 283      24.318   8.371 -15.128  1.00 79.35           O  
ATOM   2265  N   GLY A 284      21.719   5.342 -13.571  1.00 61.20           N  
ATOM   2266  CA  GLY A 284      22.082   4.412 -12.502  1.00 61.20           C  
ATOM   2267  C   GLY A 284      23.485   3.857 -12.751  1.00 61.20           C  
ATOM   2268  O   GLY A 284      23.938   3.793 -13.901  1.00 61.20           O  
ATOM   2269  N   ALA A 285      24.192   3.460 -11.694  1.00 54.83           N  
ATOM   2270  CA  ALA A 285      25.363   2.615 -11.885  1.00 54.83           C  
ATOM   2271  C   ALA A 285      24.881   1.343 -12.605  1.00 54.83           C  
ATOM   2272  CB  ALA A 285      26.014   2.333 -10.527  1.00 54.83           C  
ATOM   2273  O   ALA A 285      23.992   0.653 -12.103  1.00 54.83           O  
ATOM   2274  N   ALA A 286      25.383   1.092 -13.818  1.00 39.22           N  
ATOM   2275  CA  ALA A 286      25.061  -0.124 -14.555  1.00 39.22           C  
ATOM   2276  C   ALA A 286      25.373  -1.328 -13.653  1.00 39.22           C  
ATOM   2277  CB  ALA A 286      25.862  -0.148 -15.864  1.00 39.22           C  
ATOM   2278  O   ALA A 286      26.509  -1.461 -13.194  1.00 39.22           O  
ATOM   2279  N   VAL A 287      24.347  -2.132 -13.363  1.00 38.02           N  
ATOM   2280  CA  VAL A 287      24.484  -3.419 -12.668  1.00 38.02           C  
ATOM   2281  C   VAL A 287      24.762  -4.490 -13.707  1.00 38.02           C  
ATOM   2282  CB  VAL A 287      23.263  -3.789 -11.808  1.00 38.02           C  
ATOM   2283  O   VAL A 287      24.041  -4.485 -14.732  1.00 38.02           O  
ATOM   2284  CG1 VAL A 287      23.705  -4.730 -10.681  1.00 38.02           C  
ATOM   2285  CG2 VAL A 287      22.583  -2.574 -11.163  1.00 38.02           C  
ATOM   2286  OXT VAL A 287      25.704  -5.266 -13.460  1.00 38.02           O  
TER    2287      VAL A 287                                                      
ENDMDL                                                                          
END                                                                             
