# Supplementary material for: The inorganic pyrophosphatases of microorganisms: a structural and functional review
Source: PeerJ. 2024 Jun 24;12:e17496. doi: 10.7717/peerj.17496 (PMC11210485; doi:10.7717/peerj.17496)
Supplement: Supplemental Information 1 [file peerj-12-17496-s001.zip › Supplementary Files/Fungal c_PPases/AF-Q6MVH7-F1-model_v4_N_crassa.pdb]

HEADER                                            01-JUN-22                     
TITLE     ALPHAFOLD MONOMER V2.0 PREDICTION FOR INORGANIC PYROPHOSPHATASE       
TITLE    2 (Q6MVH7)                                                             
COMPND    MOL_ID: 1;                                                            
COMPND   2 MOLECULE: INORGANIC PYROPHOSPHATASE;                                 
COMPND   3 CHAIN: A                                                             
SOURCE    MOL_ID: 1;                                                            
SOURCE   2 ORGANISM_SCIENTIFIC: NEUROSPORA CRASSA (STRAIN ATCC 24698 /          
SOURCE   3 74-OR23-1A / CBS 708.71 / DSM 1257 / FGSC 987);                      
SOURCE   4 ORGANISM_TAXID: 367110                                               
REMARK   1                                                                      
REMARK   1 REFERENCE 1                                                          
REMARK   1  AUTH   JOHN JUMPER, RICHARD EVANS, ALEXANDER PRITZEL, TIM GREEN,    
REMARK   1  AUTH 2 MICHAEL FIGURNOV, OLAF RONNEBERGER, KATHRYN TUNYASUVUNAKOOL, 
REMARK   1  AUTH 3 RUSS BATES, AUGUSTIN ZIDEK, ANNA POTAPENKO, ALEX BRIDGLAND,  
REMARK   1  AUTH 4 CLEMENS MEYER, SIMON A A KOHL, ANDREW J BALLARD,             
REMARK   1  AUTH 5 ANDREW COWIE, BERNARDINO ROMERA-PAREDES, STANISLAV NIKOLOV,  
REMARK   1  AUTH 6 RISHUB JAIN, JONAS ADLER, TREVOR BACK, STIG PETERSEN,        
REMARK   1  AUTH 7 DAVID REIMAN, ELLEN CLANCY, MICHAL ZIELINSKI,                
REMARK   1  AUTH 8 MARTIN STEINEGGER, MICHALINA PACHOLSKA, TAMAS BERGHAMMER,    
REMARK   1  AUTH 9 DAVID SILVER, ORIOL VINYALS, ANDREW W SENIOR,                
REMARK   1  AUTH10 KORAY KAVUKCUOGLU, PUSHMEET KOHLI, DEMIS HASSABIS            
REMARK   1  TITL   HIGHLY ACCURATE PROTEIN STRUCTURE PREDICTION WITH ALPHAFOLD  
REMARK   1  REF    NATURE                        V. 596   583 2021              
REMARK   1  REFN                   ISSN 0028-0836                               
REMARK   1  PMID   34265844                                                     
REMARK   1  DOI    10.1038/s41586-021-03819-2                                   
REMARK   1                                                                      
REMARK   1 DISCLAIMERS                                                          
REMARK   1 ALPHAFOLD DATA, COPYRIGHT (2021) DEEPMIND TECHNOLOGIES LIMITED. THE  
REMARK   1 INFORMATION PROVIDED IS THEORETICAL MODELLING ONLY AND CAUTION SHOULD
REMARK   1 BE EXERCISED IN ITS USE. IT IS PROVIDED "AS-IS" WITHOUT ANY WARRANTY 
REMARK   1 OF ANY KIND, WHETHER EXPRESSED OR IMPLIED. NO WARRANTY IS GIVEN THAT 
REMARK   1 USE OF THE INFORMATION SHALL NOT INFRINGE THE RIGHTS OF ANY THIRD    
REMARK   1 PARTY. THE INFORMATION IS NOT INTENDED TO BE A SUBSTITUTE FOR        
REMARK   1 PROFESSIONAL MEDICAL ADVICE, DIAGNOSIS, OR TREATMENT, AND DOES NOT   
REMARK   1 CONSTITUTE MEDICAL OR OTHER PROFESSIONAL ADVICE. IT IS AVAILABLE FOR 
REMARK   1 ACADEMIC AND COMMERCIAL PURPOSES, UNDER CC-BY 4.0 LICENCE.           
DBREF  XXXX A    1   290  UNP    Q6MVH7   IPYR_NEUCR       1    290             
SEQRES   1 A  290  MET ALA SER GLN TYR SER VAL ARG LYS VAL GLY ALA PRO          
SEQRES   2 A  290  TYR THR LEU GLU HIS ARG VAL TYR ILE GLU LYS ASP GLY          
SEQRES   3 A  290  VAL PRO VAL SER PRO PHE HIS ASP ILE PRO LEU TYR ALA          
SEQRES   4 A  290  ASN ALA GLU GLN THR ILE LEU ASN MET VAL VAL GLU ILE          
SEQRES   5 A  290  PRO ARG TRP THR ASN ALA LYS GLN GLU ILE SER LYS GLU          
SEQRES   6 A  290  GLU LEU LEU ASN PRO ILE LYS GLN ASP THR LYS LYS GLY          
SEQRES   7 A  290  LYS LEU ARG PHE VAL ARG ASN CYS PHE PRO HIS LYS GLY          
SEQRES   8 A  290  TYR LEU TRP ASN TYR GLY ALA PHE PRO GLN THR TRP GLU          
SEQRES   9 A  290  ASP PRO ASN SER ILE HIS PRO GLU THR LYS ALA LYS GLY          
SEQRES  10 A  290  ASP ASN ASP PRO LEU ASP VAL CYS GLU ILE GLY GLU LEU          
SEQRES  11 A  290  VAL GLY TYR THR GLY GLN VAL LYS GLN VAL LYS VAL LEU          
SEQRES  12 A  290  GLY VAL MET ALA LEU LEU ASP GLU GLU GLU THR ASP TRP          
SEQRES  13 A  290  LYS VAL ILE VAL ILE ASP VAL ASN ASP PRO LEU ALA PRO          
SEQRES  14 A  290  LYS LEU ASN ASP VAL GLU ASP VAL GLU ARG HIS LEU PRO          
SEQRES  15 A  290  GLY LEU ILE ARG ALA THR ASN GLU TRP PHE ARG ILE TYR          
SEQRES  16 A  290  LYS ILE PRO ASP GLY LYS PRO GLU ASN GLN PHE ALA PHE          
SEQRES  17 A  290  THR GLY GLU CYS LYS ASN LYS THR TYR ALA MET ASP VAL          
SEQRES  18 A  290  VAL ARG GLU CYS ASN GLU ALA TRP GLU ARG LEU ILE THR          
SEQRES  19 A  290  GLY LYS THR ALA PRO GLY GLY VAL SER THR THR ASN VAL          
SEQRES  20 A  290  THR VAL GLN HIS SER SER SER ARG VAL ALA PRO ASP GLN          
SEQRES  21 A  290  LEU PRO PRO LEU PRO PRO ASN GLU ASN LEU PRO PRO ALA          
SEQRES  22 A  290  PRO ILE ASP SER SER ILE ASP LYS TRP PHE PHE ILE SER          
SEQRES  23 A  290  GLY ALA SER ALA                                              
CRYST1    1.000    1.000    1.000  90.00  90.00  90.00 P 1           1          
ORIGX1      1.000000  0.000000  0.000000        0.00000                         
ORIGX2      0.000000  1.000000  0.000000        0.00000                         
ORIGX3      0.000000  0.000000  1.000000        0.00000                         
SCALE1      1.000000  0.000000  0.000000        0.00000                         
SCALE2      0.000000  1.000000  0.000000        0.00000                         
SCALE3      0.000000  0.000000  1.000000        0.00000                         
MODEL        1                                                                  
ATOM      1  N   MET A   1       1.883  22.593  -2.564  1.00 39.42           N  
ATOM      2  CA  MET A   1       2.855  22.467  -3.675  1.00 39.42           C  
ATOM      3  C   MET A   1       2.368  21.357  -4.592  1.00 39.42           C  
ATOM      4  CB  MET A   1       4.265  22.132  -3.170  1.00 39.42           C  
ATOM      5  O   MET A   1       1.695  20.466  -4.090  1.00 39.42           O  
ATOM      6  CG  MET A   1       4.893  23.247  -2.328  1.00 39.42           C  
ATOM      7  SD  MET A   1       6.649  22.944  -2.011  1.00 39.42           S  
ATOM      8  CE  MET A   1       6.846  23.710  -0.381  1.00 39.42           C  
ATOM      9  N   ALA A   2       2.650  21.406  -5.895  1.00 53.48           N  
ATOM     10  CA  ALA A   2       2.410  20.241  -6.748  1.00 53.48           C  
ATOM     11  C   ALA A   2       3.232  19.049  -6.222  1.00 53.48           C  
ATOM     12  CB  ALA A   2       2.758  20.596  -8.199  1.00 53.48           C  
ATOM     13  O   ALA A   2       4.352  19.246  -5.747  1.00 53.48           O  
ATOM     14  N   SER A   3       2.657  17.844  -6.258  1.00 68.12           N  
ATOM     15  CA  SER A   3       3.391  16.610  -5.960  1.00 68.12           C  
ATOM     16  C   SER A   3       4.613  16.519  -6.880  1.00 68.12           C  
ATOM     17  CB  SER A   3       2.474  15.398  -6.176  1.00 68.12           C  
ATOM     18  O   SER A   3       4.483  16.748  -8.079  1.00 68.12           O  
ATOM     19  OG  SER A   3       3.203  14.191  -6.119  1.00 68.12           O  
ATOM     20  N   GLN A   4       5.781  16.176  -6.329  1.00 87.61           N  
ATOM     21  CA  GLN A   4       6.991  15.878  -7.119  1.00 87.61           C  
ATOM     22  C   GLN A   4       6.856  14.566  -7.912  1.00 87.61           C  
ATOM     23  CB  GLN A   4       8.214  15.788  -6.192  1.00 87.61           C  
ATOM     24  O   GLN A   4       7.688  14.269  -8.766  1.00 87.61           O  
ATOM     25  CG  GLN A   4       8.561  17.123  -5.518  1.00 87.61           C  
ATOM     26  CD  GLN A   4       9.728  16.997  -4.538  1.00 87.61           C  
ATOM     27  NE2 GLN A   4       9.720  17.759  -3.465  1.00 87.61           N  
ATOM     28  OE1 GLN A   4      10.656  16.215  -4.688  1.00 87.61           O  
ATOM     29  N   TYR A   5       5.816  13.784  -7.613  1.00 97.12           N  
ATOM     30  CA  TYR A   5       5.536  12.504  -8.238  1.00 97.12           C  
ATOM     31  C   TYR A   5       4.324  12.595  -9.160  1.00 97.12           C  
ATOM     32  CB  TYR A   5       5.351  11.429  -7.166  1.00 97.12           C  
ATOM     33  O   TYR A   5       3.274  13.120  -8.766  1.00 97.12           O  
ATOM     34  CG  TYR A   5       6.555  11.287  -6.259  1.00 97.12           C  
ATOM     35  CD1 TYR A   5       7.695  10.597  -6.713  1.00 97.12           C  
ATOM     36  CD2 TYR A   5       6.541  11.862  -4.973  1.00 97.12           C  
ATOM     37  CE1 TYR A   5       8.820  10.472  -5.876  1.00 97.12           C  
ATOM     38  CE2 TYR A   5       7.660  11.731  -4.130  1.00 97.12           C  
ATOM     39  OH  TYR A   5       9.890  10.924  -3.777  1.00 97.12           O  
ATOM     40  CZ  TYR A   5       8.803  11.038  -4.585  1.00 97.12           C  
ATOM     41  N   SER A   6       4.470  12.041 -10.359  1.00 96.84           N  
ATOM     42  CA  SER A   6       3.405  11.823 -11.335  1.00 96.84           C  
ATOM     43  C   SER A   6       3.205  10.333 -11.596  1.00 96.84           C  
ATOM     44  CB  SER A   6       3.684  12.593 -12.634  1.00 96.84           C  
ATOM     45  O   SER A   6       4.050   9.506 -11.261  1.00 96.84           O  
ATOM     46  OG  SER A   6       4.960  12.323 -13.183  1.00 96.84           O  
ATOM     47  N   VAL A   7       2.069   9.989 -12.203  1.00 97.53           N  
ATOM     48  CA  VAL A   7       1.745   8.609 -12.576  1.00 97.53           C  
ATOM     49  C   VAL A   7       1.735   8.445 -14.090  1.00 97.53           C  
ATOM     50  CB  VAL A   7       0.435   8.115 -11.934  1.00 97.53           C  
ATOM     51  O   VAL A   7       1.150   9.254 -14.815  1.00 97.53           O  
ATOM     52  CG1 VAL A   7       0.551   8.097 -10.407  1.00 97.53           C  
ATOM     53  CG2 VAL A   7      -0.804   8.941 -12.315  1.00 97.53           C  
ATOM     54  N   ARG A   8       2.332   7.352 -14.562  1.00 97.28           N  
ATOM     55  CA  ARG A   8       2.251   6.879 -15.944  1.00 97.28           C  
ATOM     56  C   ARG A   8       1.418   5.603 -15.964  1.00 97.28           C  
ATOM     57  CB  ARG A   8       3.677   6.691 -16.481  1.00 97.28           C  
ATOM     58  O   ARG A   8       1.797   4.602 -15.360  1.00 97.28           O  
ATOM     59  CG  ARG A   8       3.722   6.015 -17.859  1.00 97.28           C  
ATOM     60  CD  ARG A   8       5.140   5.577 -18.216  1.00 97.28           C  
ATOM     61  NE  ARG A   8       6.047   6.713 -18.453  1.00 97.28           N  
ATOM     62  NH1 ARG A   8       7.291   5.848 -20.177  1.00 97.28           N  
ATOM     63  NH2 ARG A   8       7.900   7.760 -19.199  1.00 97.28           N  
ATOM     64  CZ  ARG A   8       7.072   6.763 -19.279  1.00 97.28           C  
ATOM     65  N   LYS A   9       0.284   5.641 -16.665  1.00 98.06           N  
ATOM     66  CA  LYS A   9      -0.658   4.526 -16.789  1.00 98.06           C  
ATOM     67  C   LYS A   9      -0.488   3.865 -18.149  1.00 98.06           C  
ATOM     68  CB  LYS A   9      -2.095   5.025 -16.594  1.00 98.06           C  
ATOM     69  O   LYS A   9      -0.680   4.510 -19.178  1.00 98.06           O  
ATOM     70  CG  LYS A   9      -2.310   5.621 -15.197  1.00 98.06           C  
ATOM     71  CD  LYS A   9      -3.741   6.139 -15.055  1.00 98.06           C  
ATOM     72  CE  LYS A   9      -3.897   6.786 -13.678  1.00 98.06           C  
ATOM     73  NZ  LYS A   9      -5.247   7.371 -13.513  1.00 98.06           N  
ATOM     74  N   VAL A  10      -0.148   2.586 -18.133  1.00 97.99           N  
ATOM     75  CA  VAL A  10      -0.011   1.734 -19.318  1.00 97.99           C  
ATOM     76  C   VAL A  10      -1.137   0.711 -19.281  1.00 97.99           C  
ATOM     77  CB  VAL A  10       1.367   1.052 -19.323  1.00 97.99           C  
ATOM     78  O   VAL A  10      -1.385   0.140 -18.221  1.00 97.99           O  
ATOM     79  CG1 VAL A  10       1.538   0.150 -20.548  1.00 97.99           C  
ATOM     80  CG2 VAL A  10       2.500   2.090 -19.305  1.00 97.99           C  
ATOM     81  N   GLY A  11      -1.838   0.495 -20.395  1.00 97.80           N  
ATOM     82  CA  GLY A  11      -3.000  -0.387 -20.449  1.00 97.80           C  
ATOM     83  C   GLY A  11      -4.234   0.177 -19.733  1.00 97.80           C  
ATOM     84  O   GLY A  11      -4.158   1.039 -18.851  1.00 97.80           O  
ATOM     85  N   ALA A  12      -5.408  -0.326 -20.110  1.00 98.01           N  
ATOM     86  CA  ALA A  12      -6.674   0.056 -19.495  1.00 98.01           C  
ATOM     87  C   ALA A  12      -6.796  -0.535 -18.080  1.00 98.01           C  
ATOM     88  CB  ALA A  12      -7.816  -0.415 -20.401  1.00 98.01           C  
ATOM     89  O   ALA A  12      -6.504  -1.715 -17.902  1.00 98.01           O  
ATOM     90  N   PRO A  13      -7.271   0.221 -17.070  1.00 97.97           N  
ATOM     91  CA  PRO A  13      -7.622  -0.361 -15.778  1.00 97.97           C  
ATOM     92  C   PRO A  13      -8.551  -1.570 -15.940  1.00 97.97           C  
ATOM     93  CB  PRO A  13      -8.281   0.763 -14.976  1.00 97.97           C  
ATOM     94  O   PRO A  13      -9.388  -1.594 -16.842  1.00 97.97           O  
ATOM     95  CG  PRO A  13      -7.707   2.033 -15.604  1.00 97.97           C  
ATOM     96  CD  PRO A  13      -7.499   1.657 -17.070  1.00 97.97           C  
ATOM     97  N   TYR A  14      -8.426  -2.553 -15.047  1.00 97.60           N  
ATOM     98  CA  TYR A  14      -9.147  -3.831 -15.112  1.00 97.60           C  
ATOM     99  C   TYR A  14      -8.766  -4.729 -16.305  1.00 97.60           C  
ATOM    100  CB  TYR A  14     -10.668  -3.640 -14.969  1.00 97.60           C  
ATOM    101  O   TYR A  14      -9.571  -5.549 -16.750  1.00 97.60           O  
ATOM    102  CG  TYR A  14     -11.125  -2.620 -13.941  1.00 97.60           C  
ATOM    103  CD1 TYR A  14     -10.551  -2.573 -12.657  1.00 97.60           C  
ATOM    104  CD2 TYR A  14     -12.147  -1.715 -14.275  1.00 97.60           C  
ATOM    105  CE1 TYR A  14     -10.998  -1.614 -11.726  1.00 97.60           C  
ATOM    106  CE2 TYR A  14     -12.631  -0.791 -13.337  1.00 97.60           C  
ATOM    107  OH  TYR A  14     -12.497   0.174 -11.157  1.00 97.60           O  
ATOM    108  CZ  TYR A  14     -12.051  -0.736 -12.059  1.00 97.60           C  
ATOM    109  N   THR A  15      -7.522  -4.633 -16.785  1.00 97.87           N  
ATOM    110  CA  THR A  15      -6.904  -5.627 -17.681  1.00 97.87           C  
ATOM    111  C   THR A  15      -5.596  -6.170 -17.094  1.00 97.87           C  
ATOM    112  CB  THR A  15      -6.708  -5.111 -19.114  1.00 97.87           C  
ATOM    113  O   THR A  15      -5.054  -5.612 -16.139  1.00 97.87           O  
ATOM    114  CG2 THR A  15      -7.901  -4.324 -19.655  1.00 97.87           C  
ATOM    115  OG1 THR A  15      -5.532  -4.357 -19.260  1.00 97.87           O  
ATOM    116  N   LEU A  16      -5.089  -7.284 -17.637  1.00 97.08           N  
ATOM    117  CA  LEU A  16      -3.844  -7.916 -17.170  1.00 97.08           C  
ATOM    118  C   LEU A  16      -2.599  -7.091 -17.522  1.00 97.08           C  
ATOM    119  CB  LEU A  16      -3.721  -9.322 -17.785  1.00 97.08           C  
ATOM    120  O   LEU A  16      -1.556  -7.242 -16.889  1.00 97.08           O  
ATOM    121  CG  LEU A  16      -4.775 -10.340 -17.317  1.00 97.08           C  
ATOM    122  CD1 LEU A  16      -4.594 -11.653 -18.080  1.00 97.08           C  
ATOM    123  CD2 LEU A  16      -4.658 -10.659 -15.825  1.00 97.08           C  
ATOM    124  N   GLU A  17      -2.714  -6.217 -18.516  1.00 97.21           N  
ATOM    125  CA  GLU A  17      -1.663  -5.343 -19.032  1.00 97.21           C  
ATOM    126  C   GLU A  17      -1.552  -4.040 -18.233  1.00 97.21           C  
ATOM    127  CB  GLU A  17      -1.932  -5.015 -20.514  1.00 97.21           C  
ATOM    128  O   GLU A  17      -0.563  -3.326 -18.376  1.00 97.21           O  
ATOM    129  CG  GLU A  17      -2.064  -6.239 -21.442  1.00 97.21           C  
ATOM    130  CD  GLU A  17      -3.350  -7.060 -21.225  1.00 97.21           C  
ATOM    131  OE1 GLU A  17      -3.315  -8.282 -21.478  1.00 97.21           O  
ATOM    132  OE2 GLU A  17      -4.357  -6.482 -20.736  1.00 97.21           O  
ATOM    133  N   HIS A  18      -2.547  -3.721 -17.395  1.00 98.39           N  
ATOM    134  CA  HIS A  18      -2.576  -2.453 -16.679  1.00 98.39           C  
ATOM    135  C   HIS A  18      -1.401  -2.317 -15.714  1.00 98.39           C  
ATOM    136  CB  HIS A  18      -3.880  -2.269 -15.906  1.00 98.39           C  
ATOM    137  O   HIS A  18      -1.248  -3.147 -14.816  1.00 98.39           O  
ATOM    138  CG  HIS A  18      -4.001  -0.864 -15.361  1.00 98.39           C  
ATOM    139  CD2 HIS A  18      -4.159  -0.501 -14.050  1.00 98.39           C  
ATOM    140  ND1 HIS A  18      -3.888   0.301 -16.088  1.00 98.39           N  
ATOM    141  CE1 HIS A  18      -3.990   1.332 -15.241  1.00 98.39           C  
ATOM    142  NE2 HIS A  18      -4.191   0.899 -13.988  1.00 98.39           N  
ATOM    143  N   ARG A  19      -0.610  -1.255 -15.861  1.00 98.45           N  
ATOM    144  CA  ARG A  19       0.469  -0.880 -14.942  1.00 98.45           C  
ATOM    145  C   ARG A  19       0.400   0.600 -14.617  1.00 98.45           C  
ATOM    146  CB  ARG A  19       1.844  -1.240 -15.536  1.00 98.45           C  
ATOM    147  O   ARG A  19       0.198   1.432 -15.505  1.00 98.45           O  
ATOM    148  CG  ARG A  19       2.063  -2.743 -15.766  1.00 98.45           C  
ATOM    149  CD  ARG A  19       1.934  -3.542 -14.467  1.00 98.45           C  
ATOM    150  NE  ARG A  19       2.126  -4.978 -14.685  1.00 98.45           N  
ATOM    151  NH1 ARG A  19       0.005  -5.555 -15.367  1.00 98.45           N  
ATOM    152  NH2 ARG A  19       1.596  -7.102 -15.207  1.00 98.45           N  
ATOM    153  CZ  ARG A  19       1.238  -5.861 -15.091  1.00 98.45           C  
ATOM    154  N   VAL A  20       0.620   0.925 -13.349  1.00 98.61           N  
ATOM    155  CA  VAL A  20       0.812   2.299 -12.886  1.00 98.61           C  
ATOM    156  C   VAL A  20       2.253   2.445 -12.419  1.00 98.61           C  
ATOM    157  CB  VAL A  20      -0.204   2.694 -11.800  1.00 98.61           C  
ATOM    158  O   VAL A  20       2.629   1.973 -11.350  1.00 98.61           O  
ATOM    159  CG1 VAL A  20      -0.065   4.179 -11.447  1.00 98.61           C  
ATOM    160  CG2 VAL A  20      -1.647   2.432 -12.251  1.00 98.61           C  
ATOM    161  N   TYR A  21       3.060   3.103 -13.244  1.00 98.38           N  
ATOM    162  CA  TYR A  21       4.410   3.517 -12.879  1.00 98.38           C  
ATOM    163  C   TYR A  21       4.357   4.870 -12.172  1.00 98.38           C  
ATOM    164  CB  TYR A  21       5.300   3.588 -14.124  1.00 98.38           C  
ATOM    165  O   TYR A  21       3.532   5.723 -12.518  1.00 98.38           O  
ATOM    166  CG  TYR A  21       5.539   2.251 -14.790  1.00 98.38           C  
ATOM    167  CD1 TYR A  21       6.626   1.454 -14.383  1.00 98.38           C  
ATOM    168  CD2 TYR A  21       4.669   1.802 -15.803  1.00 98.38           C  
ATOM    169  CE1 TYR A  21       6.844   0.200 -14.982  1.00 98.38           C  
ATOM    170  CE2 TYR A  21       4.888   0.550 -16.409  1.00 98.38           C  
ATOM    171  OH  TYR A  21       6.154  -1.473 -16.559  1.00 98.38           O  
ATOM    172  CZ  TYR A  21       5.969  -0.255 -15.992  1.00 98.38           C  
ATOM    173  N   ILE A  22       5.265   5.078 -11.222  1.00 98.20           N  
ATOM    174  CA  ILE A  22       5.497   6.386 -10.610  1.00 98.20           C  
ATOM    175  C   ILE A  22       6.721   7.017 -11.263  1.00 98.20           C  
ATOM    176  CB  ILE A  22       5.593   6.297  -9.071  1.00 98.20           C  
ATOM    177  O   ILE A  22       7.712   6.350 -11.553  1.00 98.20           O  
ATOM    178  CG1 ILE A  22       4.291   5.659  -8.530  1.00 98.20           C  
ATOM    179  CG2 ILE A  22       5.832   7.700  -8.476  1.00 98.20           C  
ATOM    180  CD1 ILE A  22       4.090   5.766  -7.017  1.00 98.20           C  
ATOM    181  N   GLU A  23       6.642   8.316 -11.510  1.00 97.44           N  
ATOM    182  CA  GLU A  23       7.741   9.110 -12.037  1.00 97.44           C  
ATOM    183  C   GLU A  23       8.056  10.250 -11.079  1.00 97.44           C  
ATOM    184  CB  GLU A  23       7.391   9.673 -13.415  1.00 97.44           C  
ATOM    185  O   GLU A  23       7.146  10.874 -10.533  1.00 97.44           O  
ATOM    186  CG  GLU A  23       7.108   8.591 -14.460  1.00 97.44           C  
ATOM    187  CD  GLU A  23       6.684   9.206 -15.792  1.00 97.44           C  
ATOM    188  OE1 GLU A  23       7.058   8.627 -16.835  1.00 97.44           O  
ATOM    189  OE2 GLU A  23       5.926  10.200 -15.801  1.00 97.44           O  
ATOM    190  N   LYS A  24       9.341  10.558 -10.918  1.00 96.42           N  
ATOM    191  CA  LYS A  24       9.818  11.774 -10.266  1.00 96.42           C  
ATOM    192  C   LYS A  24      10.474  12.653 -11.319  1.00 96.42           C  
ATOM    193  CB  LYS A  24      10.777  11.400  -9.135  1.00 96.42           C  
ATOM    194  O   LYS A  24      11.412  12.215 -11.979  1.00 96.42           O  
ATOM    195  CG  LYS A  24      11.212  12.662  -8.385  1.00 96.42           C  
ATOM    196  CD  LYS A  24      12.150  12.316  -7.233  1.00 96.42           C  
ATOM    197  CE  LYS A  24      12.552  13.628  -6.563  1.00 96.42           C  
ATOM    198  NZ  LYS A  24      13.411  13.376  -5.387  1.00 96.42           N  
ATOM    199  N   ASP A  25       9.958  13.866 -11.503  1.00 92.74           N  
ATOM    200  CA  ASP A  25      10.459  14.814 -12.510  1.00 92.74           C  
ATOM    201  C   ASP A  25      10.561  14.199 -13.931  1.00 92.74           C  
ATOM    202  CB  ASP A  25      11.759  15.474 -12.008  1.00 92.74           C  
ATOM    203  O   ASP A  25      11.485  14.479 -14.692  1.00 92.74           O  
ATOM    204  CG  ASP A  25      11.584  16.149 -10.641  1.00 92.74           C  
ATOM    205  OD1 ASP A  25      10.627  16.946 -10.511  1.00 92.74           O  
ATOM    206  OD2 ASP A  25      12.399  15.866  -9.729  1.00 92.74           O  
ATOM    207  N   GLY A  26       9.610  13.322 -14.288  1.00 91.80           N  
ATOM    208  CA  GLY A  26       9.550  12.625 -15.583  1.00 91.80           C  
ATOM    209  C   GLY A  26      10.435  11.377 -15.707  1.00 91.80           C  
ATOM    210  O   GLY A  26      10.414  10.722 -16.749  1.00 91.80           O  
ATOM    211  N   VAL A  27      11.192  11.021 -14.666  1.00 94.86           N  
ATOM    212  CA  VAL A  27      12.005   9.799 -14.620  1.00 94.86           C  
ATOM    213  C   VAL A  27      11.245   8.705 -13.864  1.00 94.86           C  
ATOM    214  CB  VAL A  27      13.376  10.062 -13.974  1.00 94.86           C  
ATOM    215  O   VAL A  27      10.870   8.937 -12.713  1.00 94.86           O  
ATOM    216  CG1 VAL A  27      14.222   8.783 -13.920  1.00 94.86           C  
ATOM    217  CG2 VAL A  27      14.161  11.111 -14.775  1.00 94.86           C  
ATOM    218  N   PRO A  28      11.023   7.517 -14.458  1.00 96.85           N  
ATOM    219  CA  PRO A  28      10.434   6.379 -13.759  1.00 96.85           C  
ATOM    220  C   PRO A  28      11.245   5.971 -12.529  1.00 96.85           C  
ATOM    221  CB  PRO A  28      10.363   5.248 -14.784  1.00 96.85           C  
ATOM    222  O   PRO A  28      12.469   5.862 -12.588  1.00 96.85           O  
ATOM    223  CG  PRO A  28      10.307   5.991 -16.116  1.00 96.85           C  
ATOM    224  CD  PRO A  28      11.200   7.199 -15.865  1.00 96.85           C  
ATOM    225  N   VAL A  29      10.545   5.731 -11.426  1.00 98.01           N  
ATOM    226  CA  VAL A  29      11.115   5.357 -10.131  1.00 98.01           C  
ATOM    227  C   VAL A  29      10.319   4.206  -9.521  1.00 98.01           C  
ATOM    228  CB  VAL A  29      11.162   6.562  -9.170  1.00 98.01           C  
ATOM    229  O   VAL A  29       9.118   4.075  -9.759  1.00 98.01           O  
ATOM    230  CG1 VAL A  29      12.221   7.586  -9.592  1.00 98.01           C  
ATOM    231  CG2 VAL A  29       9.817   7.274  -8.972  1.00 98.01           C  
ATOM    232  N   SER A  30      10.982   3.378  -8.719  1.00 98.57           N  
ATOM    233  CA  SER A  30      10.338   2.303  -7.972  1.00 98.57           C  
ATOM    234  C   SER A  30       9.522   2.863  -6.799  1.00 98.57           C  
ATOM    235  CB  SER A  30      11.383   1.298  -7.480  1.00 98.57           C  
ATOM    236  O   SER A  30      10.108   3.485  -5.905  1.00 98.57           O  
ATOM    237  OG  SER A  30      10.780   0.392  -6.577  1.00 98.57           O  
ATOM    238  N   PRO A  31       8.198   2.615  -6.725  1.00 98.60           N  
ATOM    239  CA  PRO A  31       7.410   2.956  -5.545  1.00 98.60           C  
ATOM    240  C   PRO A  31       7.822   2.148  -4.312  1.00 98.60           C  
ATOM    241  CB  PRO A  31       5.959   2.659  -5.920  1.00 98.60           C  
ATOM    242  O   PRO A  31       7.546   2.574  -3.201  1.00 98.60           O  
ATOM    243  CG  PRO A  31       6.083   1.541  -6.937  1.00 98.60           C  
ATOM    244  CD  PRO A  31       7.368   1.892  -7.681  1.00 98.60           C  
ATOM    245  N   PHE A  32       8.503   1.014  -4.491  1.00 98.76           N  
ATOM    246  CA  PHE A  32       9.025   0.217  -3.389  1.00 98.76           C  
ATOM    247  C   PHE A  32      10.354   0.797  -2.868  1.00 98.76           C  
ATOM    248  CB  PHE A  32       9.172  -1.231  -3.890  1.00 98.76           C  
ATOM    249  O   PHE A  32      10.618   0.787  -1.671  1.00 98.76           O  
ATOM    250  CG  PHE A  32       9.334  -2.334  -2.858  1.00 98.76           C  
ATOM    251  CD1 PHE A  32       9.309  -3.673  -3.294  1.00 98.76           C  
ATOM    252  CD2 PHE A  32       9.552  -2.072  -1.491  1.00 98.76           C  
ATOM    253  CE1 PHE A  32       9.519  -4.727  -2.386  1.00 98.76           C  
ATOM    254  CE2 PHE A  32       9.869  -3.118  -0.620  1.00 98.76           C  
ATOM    255  CZ  PHE A  32       9.826  -4.448  -1.047  1.00 98.76           C  
ATOM    256  N   HIS A  33      11.230   1.304  -3.738  1.00 98.71           N  
ATOM    257  CA  HIS A  33      12.627   1.559  -3.350  1.00 98.71           C  
ATOM    258  C   HIS A  33      13.063   3.021  -3.438  1.00 98.71           C  
ATOM    259  CB  HIS A  33      13.531   0.661  -4.201  1.00 98.71           C  
ATOM    260  O   HIS A  33      13.833   3.483  -2.598  1.00 98.71           O  
ATOM    261  CG  HIS A  33      13.196  -0.807  -4.104  1.00 98.71           C  
ATOM    262  CD2 HIS A  33      13.314  -1.728  -5.108  1.00 98.71           C  
ATOM    263  ND1 HIS A  33      12.680  -1.465  -3.004  1.00 98.71           N  
ATOM    264  CE1 HIS A  33      12.530  -2.758  -3.330  1.00 98.71           C  
ATOM    265  NE2 HIS A  33      12.916  -2.962  -4.593  1.00 98.71           N  
ATOM    266  N   ASP A  34      12.608   3.760  -4.447  1.00 98.58           N  
ATOM    267  CA  ASP A  34      13.174   5.070  -4.787  1.00 98.58           C  
ATOM    268  C   ASP A  34      12.528   6.240  -4.040  1.00 98.58           C  
ATOM    269  CB  ASP A  34      13.009   5.294  -6.288  1.00 98.58           C  
ATOM    270  O   ASP A  34      13.139   7.308  -3.909  1.00 98.58           O  
ATOM    271  CG  ASP A  34      14.020   4.520  -7.116  1.00 98.58           C  
ATOM    272  OD1 ASP A  34      15.224   4.680  -6.850  1.00 98.58           O  
ATOM    273  OD2 ASP A  34      13.635   3.820  -8.074  1.00 98.58           O  
ATOM    274  N   ILE A  35      11.288   6.064  -3.583  1.00 98.33           N  
ATOM    275  CA  ILE A  35      10.573   7.065  -2.792  1.00 98.33           C  
ATOM    276  C   ILE A  35      11.098   6.982  -1.354  1.00 98.33           C  
ATOM    277  CB  ILE A  35       9.048   6.855  -2.866  1.00 98.33           C  
ATOM    278  O   ILE A  35      11.033   5.912  -0.760  1.00 98.33           O  
ATOM    279  CG1 ILE A  35       8.587   6.911  -4.340  1.00 98.33           C  
ATOM    280  CG2 ILE A  35       8.316   7.918  -2.019  1.00 98.33           C  
ATOM    281  CD1 ILE A  35       7.099   6.627  -4.522  1.00 98.33           C  
ATOM    282  N   PRO A  36      11.603   8.075  -0.757  1.00 98.14           N  
ATOM    283  CA  PRO A  36      12.070   8.035   0.626  1.00 98.14           C  
ATOM    284  C   PRO A  36      10.942   7.664   1.593  1.00 98.14           C  
ATOM    285  CB  PRO A  36      12.610   9.440   0.915  1.00 98.14           C  
ATOM    286  O   PRO A  36       9.862   8.249   1.497  1.00 98.14           O  
ATOM    287  CG  PRO A  36      12.957   9.984  -0.470  1.00 98.14           C  
ATOM    288  CD  PRO A  36      11.883   9.366  -1.359  1.00 98.14           C  
ATOM    289  N   LEU A  37      11.203   6.781   2.562  1.00 98.70           N  
ATOM    290  CA  LEU A  37      10.245   6.482   3.639  1.00 98.70           C  
ATOM    291  C   LEU A  37       9.837   7.751   4.394  1.00 98.70           C  
ATOM    292  CB  LEU A  37      10.869   5.459   4.604  1.00 98.70           C  
ATOM    293  O   LEU A  37       8.655   8.032   4.566  1.00 98.70           O  
ATOM    294  CG  LEU A  37      10.031   5.150   5.860  1.00 98.70           C  
ATOM    295  CD1 LEU A  37       8.635   4.642   5.514  1.00 98.70           C  
ATOM    296  CD2 LEU A  37      10.743   4.072   6.671  1.00 98.70           C  
ATOM    297  N   TYR A  38      10.818   8.549   4.814  1.00 98.43           N  
ATOM    298  CA  TYR A  38      10.592   9.768   5.586  1.00 98.43           C  
ATOM    299  C   TYR A  38      10.546  11.003   4.683  1.00 98.43           C  
ATOM    300  CB  TYR A  38      11.644   9.891   6.690  1.00 98.43           C  
ATOM    301  O   TYR A  38      11.421  11.222   3.844  1.00 98.43           O  
ATOM    302  CG  TYR A  38      11.638   8.716   7.651  1.00 98.43           C  
ATOM    303  CD1 TYR A  38      10.573   8.563   8.559  1.00 98.43           C  
ATOM    304  CD2 TYR A  38      12.678   7.765   7.621  1.00 98.43           C  
ATOM    305  CE1 TYR A  38      10.555   7.471   9.447  1.00 98.43           C  
ATOM    306  CE2 TYR A  38      12.662   6.671   8.509  1.00 98.43           C  
ATOM    307  OH  TYR A  38      11.573   5.475  10.288  1.00 98.43           O  
ATOM    308  CZ  TYR A  38      11.600   6.526   9.428  1.00 98.43           C  
ATOM    309  N   ALA A  39       9.528  11.837   4.881  1.00 96.94           N  
ATOM    310  CA  ALA A  39       9.324  13.085   4.150  1.00 96.94           C  
ATOM    311  C   ALA A  39       9.982  14.300   4.827  1.00 96.94           C  
ATOM    312  CB  ALA A  39       7.818  13.290   3.990  1.00 96.94           C  
ATOM    313  O   ALA A  39      10.077  15.366   4.216  1.00 96.94           O  
ATOM    314  N   ASN A  40      10.431  14.157   6.077  1.00 96.83           N  
ATOM    315  CA  ASN A  40      11.128  15.189   6.838  1.00 96.83           C  
ATOM    316  C   ASN A  40      12.298  14.620   7.655  1.00 96.83           C  
ATOM    317  CB  ASN A  40      10.128  15.946   7.725  1.00 96.83           C  
ATOM    318  O   ASN A  40      12.360  13.425   7.940  1.00 96.83           O  
ATOM    319  CG  ASN A  40       9.608  15.147   8.908  1.00 96.83           C  
ATOM    320  ND2 ASN A  40       9.449  15.787  10.033  1.00 96.83           N  
ATOM    321  OD1 ASN A  40       9.327  13.962   8.849  1.00 96.83           O  
ATOM    322  N   ALA A  41      13.224  15.499   8.049  1.00 96.01           N  
ATOM    323  CA  ALA A  41      14.440  15.123   8.771  1.00 96.01           C  
ATOM    324  C   ALA A  41      14.152  14.564  10.173  1.00 96.01           C  
ATOM    325  CB  ALA A  41      15.342  16.360   8.850  1.00 96.01           C  
ATOM    326  O   ALA A  41      14.885  13.707  10.655  1.00 96.01           O  
ATOM    327  N   GLU A  42      13.072  15.018  10.811  1.00 97.53           N  
ATOM    328  CA  GLU A  42      12.666  14.566  12.144  1.00 97.53           C  
ATOM    329  C   GLU A  42      12.009  13.176  12.132  1.00 97.53           C  
ATOM    330  CB  GLU A  42      11.729  15.592  12.814  1.00 97.53           C  
ATOM    331  O   GLU A  42      11.668  12.672  13.198  1.00 97.53           O  
ATOM    332  CG  GLU A  42      12.278  17.027  12.922  1.00 97.53           C  
ATOM    333  CD  GLU A  42      12.367  17.787  11.585  1.00 97.53           C  
ATOM    334  OE1 GLU A  42      13.229  18.683  11.485  1.00 97.53           O  
ATOM    335  OE2 GLU A  42      11.593  17.456  10.649  1.00 97.53           O  
ATOM    336  N   GLN A  43      11.812  12.564  10.954  1.00 97.10           N  
ATOM    337  CA  GLN A  43      11.212  11.231  10.788  1.00 97.10           C  
ATOM    338  C   GLN A  43       9.802  11.100  11.393  1.00 97.10           C  
ATOM    339  CB  GLN A  43      12.182  10.144  11.279  1.00 97.10           C  
ATOM    340  O   GLN A  43       9.376  10.032  11.826  1.00 97.10           O  
ATOM    341  CG  GLN A  43      13.507  10.141  10.507  1.00 97.10           C  
ATOM    342  CD  GLN A  43      14.397   8.966  10.895  1.00 97.10           C  
ATOM    343  NE2 GLN A  43      15.419   8.678  10.120  1.00 97.10           N  
ATOM    344  OE1 GLN A  43      14.224   8.292  11.896  1.00 97.10           O  
ATOM    345  N   THR A  44       9.055  12.204  11.421  1.00 97.05           N  
ATOM    346  CA  THR A  44       7.687  12.259  11.962  1.00 97.05           C  
ATOM    347  C   THR A  44       6.608  12.238  10.884  1.00 97.05           C  
ATOM    348  CB  THR A  44       7.493  13.494  12.848  1.00 97.05           C  
ATOM    349  O   THR A  44       5.447  11.970  11.195  1.00 97.05           O  
ATOM    350  CG2 THR A  44       8.349  13.453  14.111  1.00 97.05           C  
ATOM    351  OG1 THR A  44       7.840  14.678  12.165  1.00 97.05           O  
ATOM    352  N   ILE A  45       6.982  12.520   9.635  1.00 98.44           N  
ATOM    353  CA  ILE A  45       6.123  12.478   8.455  1.00 98.44           C  
ATOM    354  C   ILE A  45       6.702  11.442   7.501  1.00 98.44           C  
ATOM    355  CB  ILE A  45       6.017  13.862   7.779  1.00 98.44           C  
ATOM    356  O   ILE A  45       7.875  11.511   7.130  1.00 98.44           O  
ATOM    357  CG1 ILE A  45       5.545  14.938   8.785  1.00 98.44           C  
ATOM    358  CG2 ILE A  45       5.054  13.769   6.580  1.00 98.44           C  
ATOM    359  CD1 ILE A  45       5.481  16.356   8.207  1.00 98.44           C  
ATOM    360  N   LEU A  46       5.873  10.488   7.099  1.00 98.74           N  
ATOM    361  CA  LEU A  46       6.251   9.403   6.205  1.00 98.74           C  
ATOM    362  C   LEU A  46       5.579   9.605   4.848  1.00 98.74           C  
ATOM    363  CB  LEU A  46       5.901   8.046   6.838  1.00 98.74           C  
ATOM    364  O   LEU A  46       4.480  10.150   4.775  1.00 98.74           O  
ATOM    365  CG  LEU A  46       6.795   7.643   8.027  1.00 98.74           C  
ATOM    366  CD1 LEU A  46       6.566   8.455   9.310  1.00 98.74           C  
ATOM    367  CD2 LEU A  46       6.515   6.194   8.394  1.00 98.74           C  
ATOM    368  N   ASN A  47       6.224   9.176   3.768  1.00 98.75           N  
ATOM    369  CA  ASN A  47       5.553   9.022   2.484  1.00 98.75           C  
ATOM    370  C   ASN A  47       4.884   7.650   2.458  1.00 98.75           C  
ATOM    371  CB  ASN A  47       6.550   9.165   1.328  1.00 98.75           C  
ATOM    372  O   ASN A  47       5.538   6.668   2.765  1.00 98.75           O  
ATOM    373  CG  ASN A  47       7.158  10.549   1.246  1.00 98.75           C  
ATOM    374  ND2 ASN A  47       8.461  10.647   1.339  1.00 98.75           N  
ATOM    375  OD1 ASN A  47       6.487  11.561   1.091  1.00 98.75           O  
ATOM    376  N   MET A  48       3.625   7.569   2.045  1.00 98.69           N  
ATOM    377  CA  MET A  48       2.982   6.319   1.632  1.00 98.69           C  
ATOM    378  C   MET A  48       2.700   6.365   0.131  1.00 98.69           C  
ATOM    379  CB  MET A  48       1.693   6.060   2.428  1.00 98.69           C  
ATOM    380  O   MET A  48       2.492   7.447  -0.430  1.00 98.69           O  
ATOM    381  CG  MET A  48       0.611   7.089   2.082  1.00 98.69           C  
ATOM    382  SD  MET A  48      -1.034   6.800   2.752  1.00 98.69           S  
ATOM    383  CE  MET A  48      -1.536   5.285   1.893  1.00 98.69           C  
ATOM    384  N   VAL A  49       2.614   5.200  -0.499  1.00 98.83           N  
ATOM    385  CA  VAL A  49       2.137   5.049  -1.874  1.00 98.83           C  
ATOM    386  C   VAL A  49       0.743   4.445  -1.830  1.00 98.83           C  
ATOM    387  CB  VAL A  49       3.097   4.170  -2.690  1.00 98.83           C  
ATOM    388  O   VAL A  49       0.576   3.322  -1.378  1.00 98.83           O  
ATOM    389  CG1 VAL A  49       2.582   4.027  -4.127  1.00 98.83           C  
ATOM    390  CG2 VAL A  49       4.499   4.787  -2.737  1.00 98.83           C  
ATOM    391  N   VAL A  50      -0.266   5.181  -2.296  1.00 98.88           N  
ATOM    392  CA  VAL A  50      -1.639   4.670  -2.406  1.00 98.88           C  
ATOM    393  C   VAL A  50      -1.705   3.664  -3.549  1.00 98.88           C  
ATOM    394  CB  VAL A  50      -2.654   5.804  -2.643  1.00 98.88           C  
ATOM    395  O   VAL A  50      -1.453   4.010  -4.703  1.00 98.88           O  
ATOM    396  CG1 VAL A  50      -4.090   5.274  -2.793  1.00 98.88           C  
ATOM    397  CG2 VAL A  50      -2.654   6.823  -1.496  1.00 98.88           C  
ATOM    398  N   GLU A  51      -2.117   2.442  -3.254  1.00 98.88           N  
ATOM    399  CA  GLU A  51      -2.336   1.396  -4.252  1.00 98.88           C  
ATOM    400  C   GLU A  51      -3.822   1.304  -4.597  1.00 98.88           C  
ATOM    401  CB  GLU A  51      -1.819   0.062  -3.720  1.00 98.88           C  
ATOM    402  O   GLU A  51      -4.208   1.348  -5.771  1.00 98.88           O  
ATOM    403  CG  GLU A  51      -0.326   0.088  -3.370  1.00 98.88           C  
ATOM    404  CD  GLU A  51       0.074  -1.201  -2.657  1.00 98.88           C  
ATOM    405  OE1 GLU A  51       1.068  -1.802  -3.102  1.00 98.88           O  
ATOM    406  OE2 GLU A  51      -0.642  -1.569  -1.710  1.00 98.88           O  
ATOM    407  N   ILE A  52      -4.674   1.284  -3.569  1.00 98.78           N  
ATOM    408  CA  ILE A  52      -6.114   1.075  -3.689  1.00 98.78           C  
ATOM    409  C   ILE A  52      -6.853   2.276  -3.088  1.00 98.78           C  
ATOM    410  CB  ILE A  52      -6.555  -0.254  -3.047  1.00 98.78           C  
ATOM    411  O   ILE A  52      -6.863   2.471  -1.870  1.00 98.78           O  
ATOM    412  CG1 ILE A  52      -5.678  -1.436  -3.511  1.00 98.78           C  
ATOM    413  CG2 ILE A  52      -8.038  -0.494  -3.381  1.00 98.78           C  
ATOM    414  CD1 ILE A  52      -5.921  -2.732  -2.743  1.00 98.78           C  
ATOM    415  N   PRO A  53      -7.509   3.096  -3.924  1.00 98.72           N  
ATOM    416  CA  PRO A  53      -8.344   4.187  -3.446  1.00 98.72           C  
ATOM    417  C   PRO A  53      -9.490   3.689  -2.571  1.00 98.72           C  
ATOM    418  CB  PRO A  53      -8.878   4.873  -4.702  1.00 98.72           C  
ATOM    419  O   PRO A  53     -10.102   2.649  -2.853  1.00 98.72           O  
ATOM    420  CG  PRO A  53      -7.794   4.566  -5.731  1.00 98.72           C  
ATOM    421  CD  PRO A  53      -7.398   3.143  -5.371  1.00 98.72           C  
ATOM    422  N   ARG A  54      -9.842   4.482  -1.558  1.00 98.59           N  
ATOM    423  CA  ARG A  54     -10.971   4.187  -0.678  1.00 98.59           C  
ATOM    424  C   ARG A  54     -12.259   3.896  -1.460  1.00 98.59           C  
ATOM    425  CB  ARG A  54     -11.132   5.335   0.327  1.00 98.59           C  
ATOM    426  O   ARG A  54     -12.577   4.567  -2.440  1.00 98.59           O  
ATOM    427  CG  ARG A  54     -12.129   4.939   1.414  1.00 98.59           C  
ATOM    428  CD  ARG A  54     -12.234   5.953   2.549  1.00 98.59           C  
ATOM    429  NE  ARG A  54     -12.845   7.204   2.093  1.00 98.59           N  
ATOM    430  NH1 ARG A  54     -12.334   8.425   3.949  1.00 98.59           N  
ATOM    431  NH2 ARG A  54     -13.319   9.390   2.173  1.00 98.59           N  
ATOM    432  CZ  ARG A  54     -12.829   8.340   2.751  1.00 98.59           C  
ATOM    433  N   TRP A  55     -13.009   2.904  -0.982  1.00 97.56           N  
ATOM    434  CA  TRP A  55     -14.276   2.381  -1.512  1.00 97.56           C  
ATOM    435  C   TRP A  55     -14.189   1.641  -2.851  1.00 97.56           C  
ATOM    436  CB  TRP A  55     -15.351   3.475  -1.540  1.00 97.56           C  
ATOM    437  O   TRP A  55     -15.226   1.318  -3.438  1.00 97.56           O  
ATOM    438  CG  TRP A  55     -15.477   4.320  -0.314  1.00 97.56           C  
ATOM    439  CD1 TRP A  55     -15.470   3.868   0.962  1.00 97.56           C  
ATOM    440  CD2 TRP A  55     -15.644   5.767  -0.231  1.00 97.56           C  
ATOM    441  CE2 TRP A  55     -15.757   6.125   1.145  1.00 97.56           C  
ATOM    442  CE3 TRP A  55     -15.730   6.811  -1.178  1.00 97.56           C  
ATOM    443  NE1 TRP A  55     -15.613   4.936   1.828  1.00 97.56           N  
ATOM    444  CH2 TRP A  55     -16.069   8.461   0.592  1.00 97.56           C  
ATOM    445  CZ2 TRP A  55     -15.965   7.448   1.559  1.00 97.56           C  
ATOM    446  CZ3 TRP A  55     -15.949   8.142  -0.772  1.00 97.56           C  
ATOM    447  N   THR A  56     -12.979   1.353  -3.334  1.00 97.71           N  
ATOM    448  CA  THR A  56     -12.765   0.548  -4.544  1.00 97.71           C  
ATOM    449  C   THR A  56     -12.427  -0.902  -4.198  1.00 97.71           C  
ATOM    450  CB  THR A  56     -11.724   1.173  -5.482  1.00 97.71           C  
ATOM    451  O   THR A  56     -12.072  -1.212  -3.062  1.00 97.71           O  
ATOM    452  CG2 THR A  56     -11.997   2.645  -5.787  1.00 97.71           C  
ATOM    453  OG1 THR A  56     -10.421   1.049  -4.990  1.00 97.71           O  
ATOM    454  N   ASN A  57     -12.599  -1.812  -5.163  1.00 97.72           N  
ATOM    455  CA  ASN A  57     -12.473  -3.254  -4.934  1.00 97.72           C  
ATOM    456  C   ASN A  57     -11.257  -3.896  -5.610  1.00 97.72           C  
ATOM    457  CB  ASN A  57     -13.767  -3.952  -5.394  1.00 97.72           C  
ATOM    458  O   ASN A  57     -10.899  -5.012  -5.246  1.00 97.72           O  
ATOM    459  CG  ASN A  57     -14.965  -3.585  -4.542  1.00 97.72           C  
ATOM    460  ND2 ASN A  57     -15.345  -4.430  -3.618  1.00 97.72           N  
ATOM    461  OD1 ASN A  57     -15.565  -2.537  -4.701  1.00 97.72           O  
ATOM    462  N   ALA A  58     -10.658  -3.260  -6.619  1.00 98.01           N  
ATOM    463  CA  ALA A  58      -9.535  -3.849  -7.345  1.00 98.01           C  
ATOM    464  C   ALA A  58      -8.315  -3.942  -6.424  1.00 98.01           C  
ATOM    465  CB  ALA A  58      -9.248  -3.018  -8.599  1.00 98.01           C  
ATOM    466  O   ALA A  58      -7.862  -2.918  -5.922  1.00 98.01           O  
ATOM    467  N   LYS A  59      -7.797  -5.157  -6.215  1.00 97.87           N  
ATOM    468  CA  LYS A  59      -6.607  -5.394  -5.388  1.00 97.87           C  
ATOM    469  C   LYS A  59      -5.364  -4.994  -6.180  1.00 97.87           C  
ATOM    470  CB  LYS A  59      -6.591  -6.851  -4.901  1.00 97.87           C  
ATOM    471  O   LYS A  59      -4.787  -5.823  -6.871  1.00 97.87           O  
ATOM    472  CG  LYS A  59      -5.464  -7.124  -3.883  1.00 97.87           C  
ATOM    473  CD  LYS A  59      -5.602  -8.548  -3.333  1.00 97.87           C  
ATOM    474  CE  LYS A  59      -4.560  -8.925  -2.268  1.00 97.87           C  
ATOM    475  NZ  LYS A  59      -3.320  -9.530  -2.818  1.00 97.87           N  
ATOM    476  N   GLN A  60      -5.077  -3.700  -6.202  1.00 98.61           N  
ATOM    477  CA  GLN A  60      -3.871  -3.123  -6.790  1.00 98.61           C  
ATOM    478  C   GLN A  60      -2.742  -3.214  -5.769  1.00 98.61           C  
ATOM    479  CB  GLN A  60      -4.120  -1.652  -7.147  1.00 98.61           C  
ATOM    480  O   GLN A  60      -2.986  -2.900  -4.611  1.00 98.61           O  
ATOM    481  CG  GLN A  60      -5.219  -1.410  -8.189  1.00 98.61           C  
ATOM    482  CD  GLN A  60      -4.877  -1.903  -9.590  1.00 98.61           C  
ATOM    483  NE2 GLN A  60      -5.844  -1.945 -10.481  1.00 98.61           N  
ATOM    484  OE1 GLN A  60      -3.765  -2.252  -9.941  1.00 98.61           O  
ATOM    485  N   GLU A  61      -1.553  -3.623  -6.198  1.00 98.22           N  
ATOM    486  CA  GLU A  61      -0.375  -3.803  -5.341  1.00 98.22           C  
ATOM    487  C   GLU A  61       0.896  -3.423  -6.110  1.00 98.22           C  
ATOM    488  CB  GLU A  61      -0.285  -5.259  -4.841  1.00 98.22           C  
ATOM    489  O   GLU A  61       0.991  -3.634  -7.326  1.00 98.22           O  
ATOM    490  CG  GLU A  61      -1.469  -5.584  -3.919  1.00 98.22           C  
ATOM    491  CD  GLU A  61      -1.523  -7.009  -3.380  1.00 98.22           C  
ATOM    492  OE1 GLU A  61      -2.254  -7.191  -2.383  1.00 98.22           O  
ATOM    493  OE2 GLU A  61      -1.242  -7.997  -4.099  1.00 98.22           O  
ATOM    494  N   ILE A  62       1.875  -2.856  -5.412  1.00 98.79           N  
ATOM    495  CA  ILE A  62       3.250  -2.663  -5.859  1.00 98.79           C  
ATOM    496  C   ILE A  62       3.802  -4.037  -6.226  1.00 98.79           C  
ATOM    497  CB  ILE A  62       4.070  -1.989  -4.731  1.00 98.79           C  
ATOM    498  O   ILE A  62       3.902  -4.939  -5.398  1.00 98.79           O  
ATOM    499  CG1 ILE A  62       3.670  -0.502  -4.588  1.00 98.79           C  
ATOM    500  CG2 ILE A  62       5.582  -2.083  -4.992  1.00 98.79           C  
ATOM    501  CD1 ILE A  62       4.232   0.179  -3.332  1.00 98.79           C  
ATOM    502  N   SER A  63       4.176  -4.226  -7.490  1.00 98.24           N  
ATOM    503  CA  SER A  63       4.680  -5.524  -7.919  1.00 98.24           C  
ATOM    504  C   SER A  63       6.059  -5.798  -7.321  1.00 98.24           C  
ATOM    505  CB  SER A  63       4.729  -5.605  -9.441  1.00 98.24           C  
ATOM    506  O   SER A  63       6.977  -4.989  -7.488  1.00 98.24           O  
ATOM    507  OG  SER A  63       5.769  -4.797  -9.930  1.00 98.24           O  
ATOM    508  N   LYS A  64       6.261  -6.977  -6.740  1.00 97.18           N  
ATOM    509  CA  LYS A  64       7.583  -7.384  -6.255  1.00 97.18           C  
ATOM    510  C   LYS A  64       8.515  -7.790  -7.383  1.00 97.18           C  
ATOM    511  CB  LYS A  64       7.438  -8.501  -5.217  1.00 97.18           C  
ATOM    512  O   LYS A  64       9.703  -7.538  -7.284  1.00 97.18           O  
ATOM    513  CG  LYS A  64       6.727  -7.954  -3.975  1.00 97.18           C  
ATOM    514  CD  LYS A  64       6.737  -8.925  -2.798  1.00 97.18           C  
ATOM    515  CE  LYS A  64       5.791 -10.130  -2.944  1.00 97.18           C  
ATOM    516  NZ  LYS A  64       5.087 -10.397  -1.661  1.00 97.18           N  
ATOM    517  N   GLU A  65       8.004  -8.380  -8.459  1.00 96.97           N  
ATOM    518  CA  GLU A  65       8.833  -9.085  -9.447  1.00 96.97           C  
ATOM    519  C   GLU A  65       9.163  -8.256 -10.692  1.00 96.97           C  
ATOM    520  CB  GLU A  65       8.142 -10.384  -9.897  1.00 96.97           C  
ATOM    521  O   GLU A  65      10.093  -8.591 -11.427  1.00 96.97           O  
ATOM    522  CG  GLU A  65       7.547 -11.245  -8.771  1.00 96.97           C  
ATOM    523  CD  GLU A  65       6.201 -10.733  -8.226  1.00 96.97           C  
ATOM    524  OE1 GLU A  65       5.788 -11.266  -7.178  1.00 96.97           O  
ATOM    525  OE2 GLU A  65       5.585  -9.823  -8.852  1.00 96.97           O  
ATOM    526  N   GLU A  66       8.389  -7.207 -10.980  1.00 97.72           N  
ATOM    527  CA  GLU A  66       8.573  -6.416 -12.198  1.00 97.72           C  
ATOM    528  C   GLU A  66       9.568  -5.273 -11.978  1.00 97.72           C  
ATOM    529  CB  GLU A  66       7.243  -5.930 -12.807  1.00 97.72           C  
ATOM    530  O   GLU A  66       9.661  -4.678 -10.902  1.00 97.72           O  
ATOM    531  CG  GLU A  66       6.280  -7.085 -13.136  1.00 97.72           C  
ATOM    532  CD  GLU A  66       4.951  -6.649 -13.776  1.00 97.72           C  
ATOM    533  OE1 GLU A  66       3.964  -7.424 -13.661  1.00 97.72           O  
ATOM    534  OE2 GLU A  66       4.858  -5.575 -14.405  1.00 97.72           O  
ATOM    535  N   LEU A  67      10.308  -4.954 -13.039  1.00 97.59           N  
ATOM    536  CA  LEU A  67      11.272  -3.862 -13.062  1.00 97.59           C  
ATOM    537  C   LEU A  67      10.620  -2.543 -12.618  1.00 97.59           C  
ATOM    538  CB  LEU A  67      11.816  -3.758 -14.495  1.00 97.59           C  
ATOM    539  O   LEU A  67       9.603  -2.138 -13.181  1.00 97.59           O  
ATOM    540  CG  LEU A  67      12.768  -2.574 -14.701  1.00 97.59           C  
ATOM    541  CD1 LEU A  67      14.087  -2.754 -13.961  1.00 97.59           C  
ATOM    542  CD2 LEU A  67      13.075  -2.413 -16.176  1.00 97.59           C  
ATOM    543  N   LEU A  68      11.256  -1.858 -11.660  1.00 98.07           N  
ATOM    544  CA  LEU A  68      10.759  -0.630 -11.021  1.00 98.07           C  
ATOM    545  C   LEU A  68       9.394  -0.777 -10.330  1.00 98.07           C  
ATOM    546  CB  LEU A  68      10.779   0.569 -11.991  1.00 98.07           C  
ATOM    547  O   LEU A  68       8.714   0.217 -10.106  1.00 98.07           O  
ATOM    548  CG  LEU A  68      12.146   0.961 -12.560  1.00 98.07           C  
ATOM    549  CD1 LEU A  68      11.933   2.142 -13.504  1.00 98.07           C  
ATOM    550  CD2 LEU A  68      13.138   1.376 -11.473  1.00 98.07           C  
ATOM    551  N   ASN A  69       8.997  -1.998  -9.983  1.00 98.65           N  
ATOM    552  CA  ASN A  69       7.879  -2.299  -9.095  1.00 98.65           C  
ATOM    553  C   ASN A  69       6.565  -1.540  -9.408  1.00 98.65           C  
ATOM    554  CB  ASN A  69       8.348  -2.139  -7.632  1.00 98.65           C  
ATOM    555  O   ASN A  69       5.975  -0.971  -8.488  1.00 98.65           O  
ATOM    556  CG  ASN A  69       9.683  -2.795  -7.349  1.00 98.65           C  
ATOM    557  ND2 ASN A  69       9.719  -4.082  -7.115  1.00 98.65           N  
ATOM    558  OD1 ASN A  69      10.713  -2.138  -7.372  1.00 98.65           O  
ATOM    559  N   PRO A  70       6.086  -1.465 -10.670  1.00 98.55           N  
ATOM    560  CA  PRO A  70       4.827  -0.791 -10.976  1.00 98.55           C  
ATOM    561  C   PRO A  70       3.670  -1.365 -10.160  1.00 98.55           C  
ATOM    562  CB  PRO A  70       4.575  -1.017 -12.467  1.00 98.55           C  
ATOM    563  O   PRO A  70       3.622  -2.559  -9.866  1.00 98.55           O  
ATOM    564  CG  PRO A  70       5.343  -2.308 -12.756  1.00 98.55           C  
ATOM    565  CD  PRO A  70       6.565  -2.163 -11.853  1.00 98.55           C  
ATOM    566  N   ILE A  71       2.684  -0.524  -9.864  1.00 98.85           N  
ATOM    567  CA  ILE A  71       1.447  -1.007  -9.260  1.00 98.85           C  
ATOM    568  C   ILE A  71       0.650  -1.748 -10.335  1.00 98.85           C  
ATOM    569  CB  ILE A  71       0.650   0.119  -8.583  1.00 98.85           C  
ATOM    570  O   ILE A  71       0.446  -1.236 -11.444  1.00 98.85           O  
ATOM    571  CG1 ILE A  71       1.486   0.845  -7.507  1.00 98.85           C  
ATOM    572  CG2 ILE A  71      -0.641  -0.451  -7.975  1.00 98.85           C  
ATOM    573  CD1 ILE A  71       0.888   2.197  -7.105  1.00 98.85           C  
ATOM    574  N   LYS A  72       0.205  -2.959 -10.009  1.00 98.33           N  
ATOM    575  CA  LYS A  72      -0.610  -3.813 -10.874  1.00 98.33           C  
ATOM    576  C   LYS A  72      -1.701  -4.497 -10.067  1.00 98.33           C  
ATOM    577  CB  LYS A  72       0.288  -4.827 -11.599  1.00 98.33           C  
ATOM    578  O   LYS A  72      -1.596  -4.644  -8.856  1.00 98.33           O  
ATOM    579  CG  LYS A  72       0.812  -5.957 -10.699  1.00 98.33           C  
ATOM    580  CD  LYS A  72       1.755  -6.874 -11.485  1.00 98.33           C  
ATOM    581  CE  LYS A  72       2.326  -7.957 -10.563  1.00 98.33           C  
ATOM    582  NZ  LYS A  72       3.355  -8.782 -11.244  1.00 98.33           N  
ATOM    583  N   GLN A  73      -2.733  -4.972 -10.751  1.00 98.46           N  
ATOM    584  CA  GLN A  73      -3.800  -5.697 -10.080  1.00 98.46           C  
ATOM    585  C   GLN A  73      -3.388  -7.153  -9.835  1.00 98.46           C  
ATOM    586  CB  GLN A  73      -5.092  -5.546 -10.883  1.00 98.46           C  
ATOM    587  O   GLN A  73      -2.982  -7.851 -10.767  1.00 98.46           O  
ATOM    588  CG  GLN A  73      -6.309  -6.079 -10.113  1.00 98.46           C  
ATOM    589  CD  GLN A  73      -7.652  -5.708 -10.734  1.00 98.46           C  
ATOM    590  NE2 GLN A  73      -8.732  -6.216 -10.185  1.00 98.46           N  
ATOM    591  OE1 GLN A  73      -7.786  -4.956 -11.689  1.00 98.46           O  
ATOM    592  N   ASP A  74      -3.547  -7.615  -8.597  1.00 97.27           N  
ATOM    593  CA  ASP A  74      -3.352  -9.005  -8.197  1.00 97.27           C  
ATOM    594  C   ASP A  74      -4.224  -9.939  -9.052  1.00 97.27           C  
ATOM    595  CB  ASP A  74      -3.640  -9.170  -6.689  1.00 97.27           C  
ATOM    596  O   ASP A  74      -5.353  -9.609  -9.452  1.00 97.27           O  
ATOM    597  CG  ASP A  74      -3.359 -10.584  -6.152  1.00 97.27           C  
ATOM    598  OD1 ASP A  74      -2.562 -11.302  -6.790  1.00 97.27           O  
ATOM    599  OD2 ASP A  74      -4.045 -11.002  -5.171  1.00 97.27           O  
ATOM    600  N   THR A  75      -3.713 -11.138  -9.325  1.00 96.04           N  
ATOM    601  CA  THR A  75      -4.416 -12.147 -10.115  1.00 96.04           C  
ATOM    602  C   THR A  75      -4.498 -13.469  -9.372  1.00 96.04           C  
ATOM    603  CB  THR A  75      -3.834 -12.352 -11.522  1.00 96.04           C  
ATOM    604  O   THR A  75      -3.540 -13.956  -8.786  1.00 96.04           O  
ATOM    605  CG2 THR A  75      -3.690 -11.066 -12.328  1.00 96.04           C  
ATOM    606  OG1 THR A  75      -2.583 -12.989 -11.488  1.00 96.04           O  
ATOM    607  N   LYS A  76      -5.657 -14.123  -9.456  1.00 91.52           N  
ATOM    608  CA  LYS A  76      -5.874 -15.467  -8.916  1.00 91.52           C  
ATOM    609  C   LYS A  76      -6.354 -16.371 -10.037  1.00 91.52           C  
ATOM    610  CB  LYS A  76      -6.835 -15.373  -7.724  1.00 91.52           C  
ATOM    611  O   LYS A  76      -7.427 -16.157 -10.599  1.00 91.52           O  
ATOM    612  CG  LYS A  76      -6.974 -16.695  -6.950  1.00 91.52           C  
ATOM    613  CD  LYS A  76      -7.836 -16.462  -5.698  1.00 91.52           C  
ATOM    614  CE  LYS A  76      -8.009 -17.722  -4.839  1.00 91.52           C  
ATOM    615  NZ  LYS A  76      -8.833 -17.433  -3.630  1.00 91.52           N  
ATOM    616  N   LYS A  77      -5.561 -17.397 -10.367  1.00 92.01           N  
ATOM    617  CA  LYS A  77      -5.835 -18.324 -11.486  1.00 92.01           C  
ATOM    618  C   LYS A  77      -6.037 -17.581 -12.822  1.00 92.01           C  
ATOM    619  CB  LYS A  77      -7.015 -19.261 -11.144  1.00 92.01           C  
ATOM    620  O   LYS A  77      -6.988 -17.858 -13.549  1.00 92.01           O  
ATOM    621  CG  LYS A  77      -6.821 -20.063  -9.849  1.00 92.01           C  
ATOM    622  CD  LYS A  77      -8.039 -20.956  -9.575  1.00 92.01           C  
ATOM    623  CE  LYS A  77      -7.796 -21.789  -8.311  1.00 92.01           C  
ATOM    624  NZ  LYS A  77      -8.925 -22.709  -8.018  1.00 92.01           N  
ATOM    625  N   GLY A  78      -5.177 -16.596 -13.098  1.00 92.61           N  
ATOM    626  CA  GLY A  78      -5.201 -15.789 -14.326  1.00 92.61           C  
ATOM    627  C   GLY A  78      -6.341 -14.769 -14.423  1.00 92.61           C  
ATOM    628  O   GLY A  78      -6.481 -14.118 -15.452  1.00 92.61           O  
ATOM    629  N   LYS A  79      -7.168 -14.620 -13.379  1.00 94.63           N  
ATOM    630  CA  LYS A  79      -8.237 -13.616 -13.317  1.00 94.63           C  
ATOM    631  C   LYS A  79      -7.862 -12.498 -12.359  1.00 94.63           C  
ATOM    632  CB  LYS A  79      -9.564 -14.252 -12.890  1.00 94.63           C  
ATOM    633  O   LYS A  79      -7.357 -12.771 -11.273  1.00 94.63           O  
ATOM    634  CG  LYS A  79     -10.071 -15.259 -13.928  1.00 94.63           C  
ATOM    635  CD  LYS A  79     -11.464 -15.762 -13.543  1.00 94.63           C  
ATOM    636  CE  LYS A  79     -11.962 -16.728 -14.620  1.00 94.63           C  
ATOM    637  NZ  LYS A  79     -13.364 -17.142 -14.372  1.00 94.63           N  
ATOM    638  N   LEU A  80      -8.178 -11.269 -12.747  1.00 97.12           N  
ATOM    639  CA  LEU A  80      -8.024 -10.084 -11.909  1.00 97.12           C  
ATOM    640  C   LEU A  80      -8.819 -10.228 -10.612  1.00 97.12           C  
ATOM    641  CB  LEU A  80      -8.516  -8.869 -12.697  1.00 97.12           C  
ATOM    642  O   LEU A  80      -9.990 -10.624 -10.624  1.00 97.12           O  
ATOM    643  CG  LEU A  80      -7.651  -8.539 -13.919  1.00 97.12           C  
ATOM    644  CD1 LEU A  80      -8.395  -7.511 -14.746  1.00 97.12           C  
ATOM    645  CD2 LEU A  80      -6.305  -7.935 -13.538  1.00 97.12           C  
ATOM    646  N   ARG A  81      -8.175  -9.916  -9.488  1.00 96.94           N  
ATOM    647  CA  ARG A  81      -8.771 -10.049  -8.165  1.00 96.94           C  
ATOM    648  C   ARG A  81      -9.442  -8.753  -7.740  1.00 96.94           C  
ATOM    649  CB  ARG A  81      -7.707 -10.523  -7.174  1.00 96.94           C  
ATOM    650  O   ARG A  81      -8.861  -7.670  -7.786  1.00 96.94           O  
ATOM    651  CG  ARG A  81      -8.322 -10.889  -5.816  1.00 96.94           C  
ATOM    652  CD  ARG A  81      -7.239 -11.542  -4.965  1.00 96.94           C  
ATOM    653  NE  ARG A  81      -7.638 -11.714  -3.556  1.00 96.94           N  
ATOM    654  NH1 ARG A  81      -5.490 -11.939  -2.754  1.00 96.94           N  
ATOM    655  NH2 ARG A  81      -7.229 -12.013  -1.342  1.00 96.94           N  
ATOM    656  CZ  ARG A  81      -6.783 -11.883  -2.561  1.00 96.94           C  
ATOM    657  N   PHE A  82     -10.675  -8.898  -7.279  1.00 96.93           N  
ATOM    658  CA  PHE A  82     -11.445  -7.840  -6.650  1.00 96.93           C  
ATOM    659  C   PHE A  82     -11.858  -8.326  -5.267  1.00 96.93           C  
ATOM    660  CB  PHE A  82     -12.666  -7.504  -7.509  1.00 96.93           C  
ATOM    661  O   PHE A  82     -12.383  -9.436  -5.141  1.00 96.93           O  
ATOM    662  CG  PHE A  82     -12.344  -6.904  -8.864  1.00 96.93           C  
ATOM    663  CD1 PHE A  82     -12.369  -5.509  -9.045  1.00 96.93           C  
ATOM    664  CD2 PHE A  82     -12.030  -7.741  -9.952  1.00 96.93           C  
ATOM    665  CE1 PHE A  82     -12.078  -4.956 -10.304  1.00 96.93           C  
ATOM    666  CE2 PHE A  82     -11.730  -7.186 -11.208  1.00 96.93           C  
ATOM    667  CZ  PHE A  82     -11.753  -5.794 -11.384  1.00 96.93           C  
ATOM    668  N   VAL A  83     -11.628  -7.513  -4.239  1.00 96.65           N  
ATOM    669  CA  VAL A  83     -12.131  -7.805  -2.899  1.00 96.65           C  
ATOM    670  C   VAL A  83     -13.657  -7.803  -2.921  1.00 96.65           C  
ATOM    671  CB  VAL A  83     -11.539  -6.846  -1.849  1.00 96.65           C  
ATOM    672  O   VAL A  83     -14.280  -7.027  -3.651  1.00 96.65           O  
ATOM    673  CG1 VAL A  83     -12.319  -5.539  -1.686  1.00 96.65           C  
ATOM    674  CG2 VAL A  83     -11.464  -7.564  -0.506  1.00 96.65           C  
ATOM    675  N   ARG A  84     -14.282  -8.693  -2.153  1.00 96.46           N  
ATOM    676  CA  ARG A  84     -15.743  -8.810  -2.109  1.00 96.46           C  
ATOM    677  C   ARG A  84     -16.336  -7.839  -1.092  1.00 96.46           C  
ATOM    678  CB  ARG A  84     -16.145 -10.259  -1.811  1.00 96.46           C  
ATOM    679  O   ARG A  84     -15.715  -7.538  -0.078  1.00 96.46           O  
ATOM    680  CG  ARG A  84     -15.569 -11.289  -2.793  1.00 96.46           C  
ATOM    681  CD  ARG A  84     -15.851 -10.989  -4.263  1.00 96.46           C  
ATOM    682  NE  ARG A  84     -15.456 -12.158  -5.061  1.00 96.46           N  
ATOM    683  NH1 ARG A  84     -17.291 -12.287  -6.450  1.00 96.46           N  
ATOM    684  NH2 ARG A  84     -15.654 -13.809  -6.582  1.00 96.46           N  
ATOM    685  CZ  ARG A  84     -16.140 -12.739  -6.025  1.00 96.46           C  
ATOM    686  N   ASN A  85     -17.560  -7.384  -1.344  1.00 97.50           N  
ATOM    687  CA  ASN A  85     -18.282  -6.499  -0.431  1.00 97.50           C  
ATOM    688  C   ASN A  85     -18.955  -7.323   0.676  1.00 97.50           C  
ATOM    689  CB  ASN A  85     -19.286  -5.665  -1.241  1.00 97.50           C  
ATOM    690  O   ASN A  85     -20.015  -7.911   0.454  1.00 97.50           O  
ATOM    691  CG  ASN A  85     -18.603  -4.793  -2.275  1.00 97.50           C  
ATOM    692  ND2 ASN A  85     -19.039  -4.830  -3.507  1.00 97.50           N  
ATOM    693  OD1 ASN A  85     -17.648  -4.088  -1.993  1.00 97.50           O  
ATOM    694  N   CYS A  86     -18.335  -7.392   1.853  1.00 96.98           N  
ATOM    695  CA  CYS A  86     -18.928  -8.020   3.034  1.00 96.98           C  
ATOM    696  C   CYS A  86     -19.761  -6.982   3.786  1.00 96.98           C  
ATOM    697  CB  CYS A  86     -17.825  -8.591   3.935  1.00 96.98           C  
ATOM    698  O   CYS A  86     -19.183  -6.082   4.381  1.00 96.98           O  
ATOM    699  SG  CYS A  86     -16.886  -9.869   3.059  1.00 96.98           S  
ATOM    700  N   PHE A  87     -21.093  -7.087   3.767  1.00 95.49           N  
ATOM    701  CA  PHE A  87     -21.970  -6.106   4.416  1.00 95.49           C  
ATOM    702  C   PHE A  87     -21.604  -5.937   5.908  1.00 95.49           C  
ATOM    703  CB  PHE A  87     -23.438  -6.532   4.251  1.00 95.49           C  
ATOM    704  O   PHE A  87     -21.460  -6.955   6.589  1.00 95.49           O  
ATOM    705  CG  PHE A  87     -24.424  -5.582   4.909  1.00 95.49           C  
ATOM    706  CD1 PHE A  87     -24.817  -5.785   6.246  1.00 95.49           C  
ATOM    707  CD2 PHE A  87     -24.900  -4.459   4.205  1.00 95.49           C  
ATOM    708  CE1 PHE A  87     -25.674  -4.866   6.879  1.00 95.49           C  
ATOM    709  CE2 PHE A  87     -25.748  -3.535   4.842  1.00 95.49           C  
ATOM    710  CZ  PHE A  87     -26.136  -3.738   6.178  1.00 95.49           C  
ATOM    711  N   PRO A  88     -21.483  -4.697   6.431  1.00 94.93           N  
ATOM    712  CA  PRO A  88     -21.840  -3.412   5.807  1.00 94.93           C  
ATOM    713  C   PRO A  88     -20.722  -2.741   4.984  1.00 94.93           C  
ATOM    714  CB  PRO A  88     -22.276  -2.541   6.988  1.00 94.93           C  
ATOM    715  O   PRO A  88     -20.890  -1.614   4.522  1.00 94.93           O  
ATOM    716  CG  PRO A  88     -21.308  -2.977   8.086  1.00 94.93           C  
ATOM    717  CD  PRO A  88     -21.153  -4.477   7.836  1.00 94.93           C  
ATOM    718  N   HIS A  89     -19.591  -3.412   4.786  1.00 96.54           N  
ATOM    719  CA  HIS A  89     -18.388  -2.862   4.166  1.00 96.54           C  
ATOM    720  C   HIS A  89     -18.412  -2.951   2.632  1.00 96.54           C  
ATOM    721  CB  HIS A  89     -17.158  -3.565   4.757  1.00 96.54           C  
ATOM    722  O   HIS A  89     -18.769  -3.979   2.047  1.00 96.54           O  
ATOM    723  CG  HIS A  89     -17.132  -3.562   6.271  1.00 96.54           C  
ATOM    724  CD2 HIS A  89     -17.095  -4.657   7.089  1.00 96.54           C  
ATOM    725  ND1 HIS A  89     -17.263  -2.419   7.060  1.00 96.54           N  
ATOM    726  CE1 HIS A  89     -17.280  -2.849   8.332  1.00 96.54           C  
ATOM    727  NE2 HIS A  89     -17.195  -4.186   8.384  1.00 96.54           N  
ATOM    728  N   LYS A  90     -17.978  -1.872   1.967  1.00 95.95           N  
ATOM    729  CA  LYS A  90     -17.800  -1.800   0.508  1.00 95.95           C  
ATOM    730  C   LYS A  90     -16.352  -1.466   0.167  1.00 95.95           C  
ATOM    731  CB  LYS A  90     -18.757  -0.765  -0.106  1.00 95.95           C  
ATOM    732  O   LYS A  90     -15.859  -0.419   0.585  1.00 95.95           O  
ATOM    733  CG  LYS A  90     -18.575  -0.694  -1.632  1.00 95.95           C  
ATOM    734  CD  LYS A  90     -19.417   0.399  -2.292  1.00 95.95           C  
ATOM    735  CE  LYS A  90     -19.062   0.395  -3.784  1.00 95.95           C  
ATOM    736  NZ  LYS A  90     -19.809   1.420  -4.547  1.00 95.95           N  
ATOM    737  N   GLY A  91     -15.729  -2.303  -0.663  1.00 97.55           N  
ATOM    738  CA  GLY A  91     -14.335  -2.131  -1.070  1.00 97.55           C  
ATOM    739  C   GLY A  91     -13.407  -1.969   0.134  1.00 97.55           C  
ATOM    740  O   GLY A  91     -13.710  -2.461   1.220  1.00 97.55           O  
ATOM    741  N   TYR A  92     -12.300  -1.257  -0.050  1.00 98.54           N  
ATOM    742  CA  TYR A  92     -11.408  -0.866   1.043  1.00 98.54           C  
ATOM    743  C   TYR A  92     -11.977   0.342   1.799  1.00 98.54           C  
ATOM    744  CB  TYR A  92     -10.004  -0.594   0.490  1.00 98.54           C  
ATOM    745  O   TYR A  92     -12.408   1.318   1.185  1.00 98.54           O  
ATOM    746  CG  TYR A  92      -9.258  -1.865   0.119  1.00 98.54           C  
ATOM    747  CD1 TYR A  92      -8.186  -2.307   0.916  1.00 98.54           C  
ATOM    748  CD2 TYR A  92      -9.637  -2.616  -1.012  1.00 98.54           C  
ATOM    749  CE1 TYR A  92      -7.475  -3.470   0.569  1.00 98.54           C  
ATOM    750  CE2 TYR A  92      -8.954  -3.799  -1.344  1.00 98.54           C  
ATOM    751  OH  TYR A  92      -7.170  -5.335  -0.918  1.00 98.54           O  
ATOM    752  CZ  TYR A  92      -7.861  -4.221  -0.561  1.00 98.54           C  
ATOM    753  N   LEU A  93     -11.980   0.302   3.134  1.00 98.19           N  
ATOM    754  CA  LEU A  93     -12.542   1.384   3.960  1.00 98.19           C  
ATOM    755  C   LEU A  93     -11.623   2.614   4.064  1.00 98.19           C  
ATOM    756  CB  LEU A  93     -12.874   0.855   5.363  1.00 98.19           C  
ATOM    757  O   LEU A  93     -12.057   3.661   4.540  1.00 98.19           O  
ATOM    758  CG  LEU A  93     -13.822  -0.350   5.437  1.00 98.19           C  
ATOM    759  CD1 LEU A  93     -14.048  -0.723   6.901  1.00 98.19           C  
ATOM    760  CD2 LEU A  93     -15.172  -0.051   4.783  1.00 98.19           C  
ATOM    761  N   TRP A  94     -10.386   2.503   3.581  1.00 98.76           N  
ATOM    762  CA  TRP A  94      -9.319   3.510   3.648  1.00 98.76           C  
ATOM    763  C   TRP A  94      -8.700   3.693   2.269  1.00 98.76           C  
ATOM    764  CB  TRP A  94      -8.240   3.049   4.641  1.00 98.76           C  
ATOM    765  O   TRP A  94      -8.924   2.868   1.380  1.00 98.76           O  
ATOM    766  CG  TRP A  94      -8.788   2.332   5.819  1.00 98.76           C  
ATOM    767  CD1 TRP A  94      -9.482   2.890   6.837  1.00 98.76           C  
ATOM    768  CD2 TRP A  94      -8.876   0.892   5.987  1.00 98.76           C  
ATOM    769  CE2 TRP A  94      -9.721   0.653   7.097  1.00 98.76           C  
ATOM    770  CE3 TRP A  94      -8.431  -0.229   5.253  1.00 98.76           C  
ATOM    771  NE1 TRP A  94      -9.994   1.889   7.632  1.00 98.76           N  
ATOM    772  CH2 TRP A  94      -9.714  -1.731   6.680  1.00 98.76           C  
ATOM    773  CZ2 TRP A  94     -10.200  -0.617   7.382  1.00 98.76           C  
ATOM    774  CZ3 TRP A  94      -8.814  -1.533   5.621  1.00 98.76           C  
ATOM    775  N   ASN A  95      -7.882   4.730   2.095  1.00 98.89           N  
ATOM    776  CA  ASN A  95      -6.877   4.643   1.042  1.00 98.89           C  
ATOM    777  C   ASN A  95      -5.842   3.633   1.518  1.00 98.89           C  
ATOM    778  CB  ASN A  95      -6.263   6.011   0.755  1.00 98.89           C  
ATOM    779  O   ASN A  95      -5.221   3.824   2.563  1.00 98.89           O  
ATOM    780  CG  ASN A  95      -7.299   7.001   0.295  1.00 98.89           C  
ATOM    781  ND2 ASN A  95      -7.375   8.127   0.962  1.00 98.89           N  
ATOM    782  OD1 ASN A  95      -8.036   6.770  -0.658  1.00 98.89           O  
ATOM    783  N   TYR A  96      -5.723   2.542   0.782  1.00 98.90           N  
ATOM    784  CA  TYR A  96      -4.845   1.446   1.127  1.00 98.90           C  
ATOM    785  C   TYR A  96      -3.603   1.491   0.248  1.00 98.90           C  
ATOM    786  CB  TYR A  96      -5.624   0.146   1.006  1.00 98.90           C  
ATOM    787  O   TYR A  96      -3.670   1.891  -0.921  1.00 98.90           O  
ATOM    788  CG  TYR A  96      -4.871  -1.035   1.541  1.00 98.90           C  
ATOM    789  CD1 TYR A  96      -4.026  -1.780   0.695  1.00 98.90           C  
ATOM    790  CD2 TYR A  96      -4.969  -1.330   2.912  1.00 98.90           C  
ATOM    791  CE1 TYR A  96      -3.293  -2.854   1.219  1.00 98.90           C  
ATOM    792  CE2 TYR A  96      -4.255  -2.418   3.427  1.00 98.90           C  
ATOM    793  OH  TYR A  96      -2.835  -4.260   3.079  1.00 98.90           O  
ATOM    794  CZ  TYR A  96      -3.439  -3.180   2.575  1.00 98.90           C  
ATOM    795  N   GLY A  97      -2.471   1.126   0.816  1.00 98.81           N  
ATOM    796  CA  GLY A  97      -1.207   1.130   0.116  1.00 98.81           C  
ATOM    797  C   GLY A  97      -0.091   0.649   1.015  1.00 98.81           C  
ATOM    798  O   GLY A  97      -0.357   0.024   2.034  1.00 98.81           O  
ATOM    799  N   ALA A  98       1.133   1.053   0.704  1.00 98.90           N  
ATOM    800  CA  ALA A  98       2.288   0.663   1.492  1.00 98.90           C  
ATOM    801  C   ALA A  98       3.257   1.820   1.729  1.00 98.90           C  
ATOM    802  CB  ALA A  98       2.955  -0.529   0.815  1.00 98.90           C  
ATOM    803  O   ALA A  98       3.255   2.843   1.027  1.00 98.90           O  
ATOM    804  N   PHE A  99       4.108   1.652   2.734  1.00 98.91           N  
ATOM    805  CA  PHE A  99       5.282   2.488   2.892  1.00 98.91           C  
ATOM    806  C   PHE A  99       6.371   2.070   1.892  1.00 98.91           C  
ATOM    807  CB  PHE A  99       5.775   2.445   4.342  1.00 98.91           C  
ATOM    808  O   PHE A  99       6.647   0.884   1.732  1.00 98.91           O  
ATOM    809  CG  PHE A  99       4.932   3.218   5.341  1.00 98.91           C  
ATOM    810  CD1 PHE A  99       4.482   4.519   5.049  1.00 98.91           C  
ATOM    811  CD2 PHE A  99       4.625   2.656   6.590  1.00 98.91           C  
ATOM    812  CE1 PHE A  99       3.738   5.254   5.983  1.00 98.91           C  
ATOM    813  CE2 PHE A  99       3.897   3.395   7.537  1.00 98.91           C  
ATOM    814  CZ  PHE A  99       3.455   4.694   7.238  1.00 98.91           C  
ATOM    815  N   PRO A 100       7.019   3.024   1.207  1.00 98.74           N  
ATOM    816  CA  PRO A 100       8.214   2.736   0.442  1.00 98.74           C  
ATOM    817  C   PRO A 100       9.386   2.491   1.403  1.00 98.74           C  
ATOM    818  CB  PRO A 100       8.408   3.979  -0.417  1.00 98.74           C  
ATOM    819  O   PRO A 100       9.405   2.987   2.529  1.00 98.74           O  
ATOM    820  CG  PRO A 100       7.959   5.109   0.504  1.00 98.74           C  
ATOM    821  CD  PRO A 100       6.819   4.460   1.289  1.00 98.74           C  
ATOM    822  N   GLN A 101      10.406   1.776   0.938  1.00 98.76           N  
ATOM    823  CA  GLN A 101      11.619   1.466   1.701  1.00 98.76           C  
ATOM    824  C   GLN A 101      11.361   0.708   3.012  1.00 98.76           C  
ATOM    825  CB  GLN A 101      12.486   2.719   1.907  1.00 98.76           C  
ATOM    826  O   GLN A 101      12.100   0.858   3.983  1.00 98.76           O  
ATOM    827  CG  GLN A 101      12.826   3.433   0.602  1.00 98.76           C  
ATOM    828  CD  GLN A 101      13.757   4.622   0.805  1.00 98.76           C  
ATOM    829  NE2 GLN A 101      14.374   5.090  -0.256  1.00 98.76           N  
ATOM    830  OE1 GLN A 101      13.927   5.185   1.880  1.00 98.76           O  
ATOM    831  N   THR A 102      10.327  -0.122   3.051  1.00 98.85           N  
ATOM    832  CA  THR A 102      10.034  -1.055   4.144  1.00 98.85           C  
ATOM    833  C   THR A 102       9.809  -2.433   3.551  1.00 98.85           C  
ATOM    834  CB  THR A 102       8.779  -0.640   4.916  1.00 98.85           C  
ATOM    835  O   THR A 102       9.332  -2.537   2.432  1.00 98.85           O  
ATOM    836  CG2 THR A 102       8.936   0.703   5.622  1.00 98.85           C  
ATOM    837  OG1 THR A 102       7.721  -0.538   4.005  1.00 98.85           O  
ATOM    838  N   TRP A 103      10.178  -3.496   4.255  1.00 98.65           N  
ATOM    839  CA  TRP A 103       9.969  -4.858   3.775  1.00 98.65           C  
ATOM    840  C   TRP A 103       9.749  -5.805   4.947  1.00 98.65           C  
ATOM    841  CB  TRP A 103      11.180  -5.278   2.937  1.00 98.65           C  
ATOM    842  O   TRP A 103      10.569  -5.861   5.868  1.00 98.65           O  
ATOM    843  CG  TRP A 103      11.141  -6.666   2.382  1.00 98.65           C  
ATOM    844  CD1 TRP A 103      10.129  -7.213   1.667  1.00 98.65           C  
ATOM    845  CD2 TRP A 103      12.140  -7.718   2.525  1.00 98.65           C  
ATOM    846  CE2 TRP A 103      11.702  -8.859   1.794  1.00 98.65           C  
ATOM    847  CE3 TRP A 103      13.375  -7.820   3.202  1.00 98.65           C  
ATOM    848  NE1 TRP A 103      10.466  -8.502   1.303  1.00 98.65           N  
ATOM    849  CH2 TRP A 103      13.692 -10.102   2.398  1.00 98.65           C  
ATOM    850  CZ2 TRP A 103      12.473 -10.026   1.704  1.00 98.65           C  
ATOM    851  CZ3 TRP A 103      14.137  -9.001   3.151  1.00 98.65           C  
ATOM    852  N   GLU A 104       8.659  -6.558   4.901  1.00 98.21           N  
ATOM    853  CA  GLU A 104       8.322  -7.580   5.885  1.00 98.21           C  
ATOM    854  C   GLU A 104       9.100  -8.871   5.566  1.00 98.21           C  
ATOM    855  CB  GLU A 104       6.794  -7.760   5.931  1.00 98.21           C  
ATOM    856  O   GLU A 104       8.620  -9.772   4.885  1.00 98.21           O  
ATOM    857  CG  GLU A 104       6.096  -6.451   6.349  1.00 98.21           C  
ATOM    858  CD  GLU A 104       4.620  -6.598   6.749  1.00 98.21           C  
ATOM    859  OE1 GLU A 104       3.847  -5.687   6.383  1.00 98.21           O  
ATOM    860  OE2 GLU A 104       4.337  -7.428   7.645  1.00 98.21           O  
ATOM    861  N   ASP A 105      10.358  -8.946   6.025  1.00 97.44           N  
ATOM    862  CA  ASP A 105      11.306 -10.034   5.709  1.00 97.44           C  
ATOM    863  C   ASP A 105      10.727 -11.432   6.037  1.00 97.44           C  
ATOM    864  CB  ASP A 105      12.631  -9.789   6.467  1.00 97.44           C  
ATOM    865  O   ASP A 105      10.596 -11.782   7.218  1.00 97.44           O  
ATOM    866  CG  ASP A 105      13.803 -10.757   6.195  1.00 97.44           C  
ATOM    867  OD1 ASP A 105      13.637 -11.787   5.492  1.00 97.44           O  
ATOM    868  OD2 ASP A 105      14.914 -10.461   6.727  1.00 97.44           O  
ATOM    869  N   PRO A 106      10.474 -12.298   5.034  1.00 96.70           N  
ATOM    870  CA  PRO A 106       9.882 -13.622   5.243  1.00 96.70           C  
ATOM    871  C   PRO A 106      10.839 -14.619   5.908  1.00 96.70           C  
ATOM    872  CB  PRO A 106       9.468 -14.091   3.850  1.00 96.70           C  
ATOM    873  O   PRO A 106      10.464 -15.752   6.220  1.00 96.70           O  
ATOM    874  CG  PRO A 106      10.527 -13.450   2.954  1.00 96.70           C  
ATOM    875  CD  PRO A 106      10.752 -12.096   3.620  1.00 96.70           C  
ATOM    876  N   ASN A 107      12.098 -14.232   6.124  1.00 95.83           N  
ATOM    877  CA  ASN A 107      13.077 -15.029   6.859  1.00 95.83           C  
ATOM    878  C   ASN A 107      13.179 -14.615   8.332  1.00 95.83           C  
ATOM    879  CB  ASN A 107      14.437 -14.942   6.160  1.00 95.83           C  
ATOM    880  O   ASN A 107      13.862 -15.290   9.105  1.00 95.83           O  
ATOM    881  CG  ASN A 107      14.337 -15.234   4.680  1.00 95.83           C  
ATOM    882  ND2 ASN A 107      14.381 -14.202   3.871  1.00 95.83           N  
ATOM    883  OD1 ASN A 107      14.208 -16.372   4.253  1.00 95.83           O  
ATOM    884  N   SER A 108      12.519 -13.523   8.725  1.00 95.35           N  
ATOM    885  CA  SER A 108      12.479 -13.038  10.100  1.00 95.35           C  
ATOM    886  C   SER A 108      11.201 -13.507  10.780  1.00 95.35           C  
ATOM    887  CB  SER A 108      12.548 -11.514  10.113  1.00 95.35           C  
ATOM    888  O   SER A 108      10.119 -13.336  10.232  1.00 95.35           O  
ATOM    889  OG  SER A 108      12.752 -11.082  11.444  1.00 95.35           O  
ATOM    890  N   ILE A 109      11.311 -14.089  11.976  1.00 96.66           N  
ATOM    891  CA  ILE A 109      10.151 -14.434  12.808  1.00 96.66           C  
ATOM    892  C   ILE A 109       9.984 -13.336  13.847  1.00 96.66           C  
ATOM    893  CB  ILE A 109      10.297 -15.826  13.460  1.00 96.66           C  
ATOM    894  O   ILE A 109      10.866 -13.145  14.689  1.00 96.66           O  
ATOM    895  CG1 ILE A 109      10.384 -16.919  12.371  1.00 96.66           C  
ATOM    896  CG2 ILE A 109       9.110 -16.102  14.408  1.00 96.66           C  
ATOM    897  CD1 ILE A 109      10.682 -18.322  12.914  1.00 96.66           C  
ATOM    898  N   HIS A 110       8.845 -12.652  13.829  1.00 96.30           N  
ATOM    899  CA  HIS A 110       8.596 -11.589  14.787  1.00 96.30           C  
ATOM    900  C   HIS A 110       8.355 -12.183  16.196  1.00 96.30           C  
ATOM    901  CB  HIS A 110       7.497 -10.666  14.261  1.00 96.30           C  
ATOM    902  O   HIS A 110       7.585 -13.141  16.364  1.00 96.30           O  
ATOM    903  CG  HIS A 110       7.171  -9.556  15.219  1.00 96.30           C  
ATOM    904  CD2 HIS A 110       7.765  -8.322  15.270  1.00 96.30           C  
ATOM    905  ND1 HIS A 110       6.240  -9.613  16.228  1.00 96.30           N  
ATOM    906  CE1 HIS A 110       6.288  -8.443  16.892  1.00 96.30           C  
ATOM    907  NE2 HIS A 110       7.209  -7.647  16.353  1.00 96.30           N  
ATOM    908  N   PRO A 111       9.036 -11.672  17.241  1.00 95.32           N  
ATOM    909  CA  PRO A 111       9.106 -12.327  18.545  1.00 95.32           C  
ATOM    910  C   PRO A 111       7.768 -12.396  19.279  1.00 95.32           C  
ATOM    911  CB  PRO A 111      10.142 -11.534  19.351  1.00 95.32           C  
ATOM    912  O   PRO A 111       7.606 -13.292  20.106  1.00 95.32           O  
ATOM    913  CG  PRO A 111      10.137 -10.157  18.690  1.00 95.32           C  
ATOM    914  CD  PRO A 111       9.904 -10.504  17.226  1.00 95.32           C  
ATOM    915  N   GLU A 112       6.815 -11.510  19.008  1.00 95.69           N  
ATOM    916  CA  GLU A 112       5.512 -11.528  19.687  1.00 95.69           C  
ATOM    917  C   GLU A 112       4.434 -12.266  18.892  1.00 95.69           C  
ATOM    918  CB  GLU A 112       5.056 -10.107  20.009  1.00 95.69           C  
ATOM    919  O   GLU A 112       3.645 -13.003  19.479  1.00 95.69           O  
ATOM    920  CG  GLU A 112       6.014  -9.392  20.965  1.00 95.69           C  
ATOM    921  CD  GLU A 112       5.487  -7.991  21.268  1.00 95.69           C  
ATOM    922  OE1 GLU A 112       5.997  -7.041  20.643  1.00 95.69           O  
ATOM    923  OE2 GLU A 112       4.541  -7.887  22.080  1.00 95.69           O  
ATOM    924  N   THR A 113       4.430 -12.128  17.563  1.00 95.77           N  
ATOM    925  CA  THR A 113       3.442 -12.786  16.689  1.00 95.77           C  
ATOM    926  C   THR A 113       3.809 -14.240  16.400  1.00 95.77           C  
ATOM    927  CB  THR A 113       3.252 -12.037  15.362  1.00 95.77           C  
ATOM    928  O   THR A 113       2.931 -15.031  16.069  1.00 95.77           O  
ATOM    929  CG2 THR A 113       2.823 -10.580  15.550  1.00 95.77           C  
ATOM    930  OG1 THR A 113       4.467 -12.048  14.673  1.00 95.77           O  
ATOM    931  N   LYS A 114       5.091 -14.613  16.568  1.00 95.96           N  
ATOM    932  CA  LYS A 114       5.644 -15.952  16.284  1.00 95.96           C  
ATOM    933  C   LYS A 114       5.450 -16.401  14.832  1.00 95.96           C  
ATOM    934  CB  LYS A 114       5.120 -17.000  17.288  1.00 95.96           C  
ATOM    935  O   LYS A 114       5.511 -17.594  14.550  1.00 95.96           O  
ATOM    936  CG  LYS A 114       5.275 -16.627  18.768  1.00 95.96           C  
ATOM    937  CD  LYS A 114       6.733 -16.353  19.143  1.00 95.96           C  
ATOM    938  CE  LYS A 114       6.830 -16.171  20.656  1.00 95.96           C  
ATOM    939  NZ  LYS A 114       8.185 -15.724  21.045  1.00 95.96           N  
ATOM    940  N   ALA A 115       5.266 -15.444  13.933  1.00 97.09           N  
ATOM    941  CA  ALA A 115       5.035 -15.636  12.510  1.00 97.09           C  
ATOM    942  C   ALA A 115       6.107 -14.894  11.698  1.00 97.09           C  
ATOM    943  CB  ALA A 115       3.599 -15.187  12.213  1.00 97.09           C  
ATOM    944  O   ALA A 115       6.800 -14.017  12.226  1.00 97.09           O  
ATOM    945  N   LYS A 116       6.279 -15.290  10.435  1.00 97.41           N  
ATOM    946  CA  LYS A 116       7.234 -14.658   9.506  1.00 97.41           C  
ATOM    947  C   LYS A 116       6.687 -13.340   8.959  1.00 97.41           C  
ATOM    948  CB  LYS A 116       7.544 -15.626   8.367  1.00 97.41           C  
ATOM    949  O   LYS A 116       5.505 -13.106   9.136  1.00 97.41           O  
ATOM    950  CG  LYS A 116       8.388 -16.804   8.864  1.00 97.41           C  
ATOM    951  CD  LYS A 116       8.423 -17.855   7.763  1.00 97.41           C  
ATOM    952  CE  LYS A 116       9.410 -18.959   8.110  1.00 97.41           C  
ATOM    953  NZ  LYS A 116       9.491 -19.885   6.963  1.00 97.41           N  
ATOM    954  N   GLY A 117       7.491 -12.497   8.313  1.00 97.25           N  
ATOM    955  CA  GLY A 117       6.938 -11.431   7.461  1.00 97.25           C  
ATOM    956  C   GLY A 117       6.270 -11.998   6.200  1.00 97.25           C  
ATOM    957  O   GLY A 117       6.626 -13.096   5.766  1.00 97.25           O  
ATOM    958  N   ASP A 118       5.330 -11.262   5.613  1.00 96.77           N  
ATOM    959  CA  ASP A 118       4.575 -11.651   4.406  1.00 96.77           C  
ATOM    960  C   ASP A 118       5.317 -11.386   3.076  1.00 96.77           C  
ATOM    961  CB  ASP A 118       3.202 -10.966   4.440  1.00 96.77           C  
ATOM    962  O   ASP A 118       4.805 -11.631   1.979  1.00 96.77           O  
ATOM    963  CG  ASP A 118       3.258  -9.463   4.151  1.00 96.77           C  
ATOM    964  OD1 ASP A 118       4.388  -8.917   4.078  1.00 96.77           O  
ATOM    965  OD2 ASP A 118       2.158  -8.906   3.970  1.00 96.77           O  
ATOM    966  N   ASN A 119       6.576 -10.941   3.156  1.00 97.20           N  
ATOM    967  CA  ASN A 119       7.431 -10.611   2.021  1.00 97.20           C  
ATOM    968  C   ASN A 119       6.959  -9.403   1.195  1.00 97.20           C  
ATOM    969  CB  ASN A 119       7.648 -11.887   1.176  1.00 97.20           C  
ATOM    970  O   ASN A 119       7.430  -9.266   0.064  1.00 97.20           O  
ATOM    971  CG  ASN A 119       8.771 -11.811   0.170  1.00 97.20           C  
ATOM    972  ND2 ASN A 119       8.621 -12.484  -0.947  1.00 97.20           N  
ATOM    973  OD1 ASN A 119       9.811 -11.206   0.355  1.00 97.20           O  
ATOM    974  N   ASP A 120       6.065  -8.553   1.694  1.00 97.87           N  
ATOM    975  CA  ASP A 120       5.594  -7.337   1.024  1.00 97.87           C  
ATOM    976  C   ASP A 120       6.192  -6.050   1.631  1.00 97.87           C  
ATOM    977  CB  ASP A 120       4.049  -7.354   0.944  1.00 97.87           C  
ATOM    978  O   ASP A 120       6.896  -6.085   2.651  1.00 97.87           O  
ATOM    979  CG  ASP A 120       3.590  -8.199  -0.247  1.00 97.87           C  
ATOM    980  OD1 ASP A 120       4.084  -7.932  -1.370  1.00 97.87           O  
ATOM    981  OD2 ASP A 120       2.963  -9.272  -0.137  1.00 97.87           O  
ATOM    982  N   PRO A 121       6.055  -4.893   0.953  1.00 98.63           N  
ATOM    983  CA  PRO A 121       6.267  -3.604   1.595  1.00 98.63           C  
ATOM    984  C   PRO A 121       5.237  -3.384   2.713  1.00 98.63           C  
ATOM    985  CB  PRO A 121       6.155  -2.552   0.485  1.00 98.63           C  
ATOM    986  O   PRO A 121       4.088  -3.779   2.569  1.00 98.63           O  
ATOM    987  CG  PRO A 121       6.195  -3.345  -0.821  1.00 98.63           C  
ATOM    988  CD  PRO A 121       5.635  -4.706  -0.427  1.00 98.63           C  
ATOM    989  N   LEU A 122       5.633  -2.706   3.797  1.00 98.83           N  
ATOM    990  CA  LEU A 122       4.790  -2.558   4.993  1.00 98.83           C  
ATOM    991  C   LEU A 122       3.461  -1.861   4.675  1.00 98.83           C  
ATOM    992  CB  LEU A 122       5.569  -1.801   6.082  1.00 98.83           C  
ATOM    993  O   LEU A 122       3.460  -0.698   4.252  1.00 98.83           O  
ATOM    994  CG  LEU A 122       4.794  -1.526   7.380  1.00 98.83           C  
ATOM    995  CD1 LEU A 122       4.306  -2.790   8.062  1.00 98.83           C  
ATOM    996  CD2 LEU A 122       5.729  -0.815   8.360  1.00 98.83           C  
ATOM    997  N   ASP A 123       2.359  -2.550   4.948  1.00 98.82           N  
ATOM    998  CA  ASP A 123       1.007  -2.142   4.583  1.00 98.82           C  
ATOM    999  C   ASP A 123       0.454  -0.978   5.427  1.00 98.82           C  
ATOM   1000  CB  ASP A 123       0.081  -3.361   4.661  1.00 98.82           C  
ATOM   1001  O   ASP A 123       0.689  -0.837   6.632  1.00 98.82           O  
ATOM   1002  CG  ASP A 123      -0.001  -4.177   3.378  1.00 98.82           C  
ATOM   1003  OD1 ASP A 123      -0.140  -3.542   2.316  1.00 98.82           O  
ATOM   1004  OD2 ASP A 123      -0.420  -5.346   3.465  1.00 98.82           O  
ATOM   1005  N   VAL A 124      -0.343  -0.119   4.783  1.00 98.86           N  
ATOM   1006  CA  VAL A 124      -0.815   1.158   5.330  1.00 98.86           C  
ATOM   1007  C   VAL A 124      -2.288   1.419   5.001  1.00 98.86           C  
ATOM   1008  CB  VAL A 124       0.057   2.328   4.833  1.00 98.86           C  
ATOM   1009  O   VAL A 124      -2.724   1.382   3.852  1.00 98.86           O  
ATOM   1010  CG1 VAL A 124      -0.373   3.643   5.485  1.00 98.86           C  
ATOM   1011  CG2 VAL A 124       1.539   2.150   5.168  1.00 98.86           C  
ATOM   1012  N   CYS A 125      -3.054   1.789   6.026  1.00 98.91           N  
ATOM   1013  CA  CYS A 125      -4.435   2.257   5.948  1.00 98.91           C  
ATOM   1014  C   CYS A 125      -4.502   3.753   6.284  1.00 98.91           C  
ATOM   1015  CB  CYS A 125      -5.281   1.444   6.936  1.00 98.91           C  
ATOM   1016  O   CYS A 125      -4.410   4.143   7.451  1.00 98.91           O  
ATOM   1017  SG  CYS A 125      -5.280  -0.314   6.495  1.00 98.91           S  
ATOM   1018  N   GLU A 126      -4.693   4.601   5.273  1.00 98.86           N  
ATOM   1019  CA  GLU A 126      -4.829   6.049   5.447  1.00 98.86           C  
ATOM   1020  C   GLU A 126      -6.294   6.458   5.609  1.00 98.86           C  
ATOM   1021  CB  GLU A 126      -4.102   6.768   4.315  1.00 98.86           C  
ATOM   1022  O   GLU A 126      -7.126   6.258   4.717  1.00 98.86           O  
ATOM   1023  CG  GLU A 126      -3.940   8.284   4.484  1.00 98.86           C  
ATOM   1024  CD  GLU A 126      -5.203   9.089   4.195  1.00 98.86           C  
ATOM   1025  OE1 GLU A 126      -5.537   9.935   5.048  1.00 98.86           O  
ATOM   1026  OE2 GLU A 126      -5.754   8.979   3.071  1.00 98.86           O  
ATOM   1027  N   ILE A 127      -6.603   7.011   6.783  1.00 98.78           N  
ATOM   1028  CA  ILE A 127      -7.972   7.150   7.295  1.00 98.78           C  
ATOM   1029  C   ILE A 127      -8.606   8.530   7.082  1.00 98.78           C  
ATOM   1030  CB  ILE A 127      -8.046   6.706   8.771  1.00 98.78           C  
ATOM   1031  O   ILE A 127      -9.688   8.791   7.610  1.00 98.78           O  
ATOM   1032  CG1 ILE A 127      -7.387   7.718   9.734  1.00 98.78           C  
ATOM   1033  CG2 ILE A 127      -7.495   5.277   8.936  1.00 98.78           C  
ATOM   1034  CD1 ILE A 127      -7.334   7.267  11.195  1.00 98.78           C  
ATOM   1035  N   GLY A 128      -7.952   9.417   6.336  1.00 98.33           N  
ATOM   1036  CA  GLY A 128      -8.421  10.771   6.075  1.00 98.33           C  
ATOM   1037  C   GLY A 128      -9.669  10.843   5.206  1.00 98.33           C  
ATOM   1038  O   GLY A 128     -10.144   9.866   4.621  1.00 98.33           O  
ATOM   1039  N   GLU A 129     -10.245  12.034   5.115  1.00 97.74           N  
ATOM   1040  CA  GLU A 129     -11.527  12.261   4.456  1.00 97.74           C  
ATOM   1041  C   GLU A 129     -11.441  12.228   2.924  1.00 97.74           C  
ATOM   1042  CB  GLU A 129     -12.158  13.564   4.961  1.00 97.74           C  
ATOM   1043  O   GLU A 129     -12.438  11.922   2.267  1.00 97.74           O  
ATOM   1044  CG  GLU A 129     -11.443  14.833   4.469  1.00 97.74           C  
ATOM   1045  CD  GLU A 129     -12.116  16.126   4.951  1.00 97.74           C  
ATOM   1046  OE1 GLU A 129     -11.900  17.160   4.276  1.00 97.74           O  
ATOM   1047  OE2 GLU A 129     -12.872  16.091   5.950  1.00 97.74           O  
ATOM   1048  N   LEU A 130     -10.273  12.500   2.336  1.00 97.97           N  
ATOM   1049  CA  LEU A 130     -10.104  12.558   0.884  1.00 97.97           C  
ATOM   1050  C   LEU A 130      -9.806  11.180   0.290  1.00 97.97           C  
ATOM   1051  CB  LEU A 130      -9.017  13.578   0.504  1.00 97.97           C  
ATOM   1052  O   LEU A 130      -8.885  10.486   0.712  1.00 97.97           O  
ATOM   1053  CG  LEU A 130      -9.349  15.041   0.855  1.00 97.97           C  
ATOM   1054  CD1 LEU A 130      -8.196  15.935   0.396  1.00 97.97           C  
ATOM   1055  CD2 LEU A 130     -10.629  15.533   0.172  1.00 97.97           C  
ATOM   1056  N   VAL A 131     -10.547  10.808  -0.755  1.00 98.55           N  
ATOM   1057  CA  VAL A 131     -10.250   9.609  -1.553  1.00 98.55           C  
ATOM   1058  C   VAL A 131      -9.027   9.886  -2.428  1.00 98.55           C  
ATOM   1059  CB  VAL A 131     -11.456   9.175  -2.404  1.00 98.55           C  
ATOM   1060  O   VAL A 131      -9.012  10.853  -3.189  1.00 98.55           O  
ATOM   1061  CG1 VAL A 131     -11.170   7.868  -3.153  1.00 98.55           C  
ATOM   1062  CG2 VAL A 131     -12.697   8.951  -1.528  1.00 98.55           C  
ATOM   1063  N   GLY A 132      -8.002   9.048  -2.300  1.00 98.27           N  
ATOM   1064  CA  GLY A 132      -6.781   9.125  -3.092  1.00 98.27           C  
ATOM   1065  C   GLY A 132      -6.920   8.500  -4.480  1.00 98.27           C  
ATOM   1066  O   GLY A 132      -8.012   8.162  -4.936  1.00 98.27           O  
ATOM   1067  N   TYR A 133      -5.795   8.324  -5.165  1.00 98.18           N  
ATOM   1068  CA  TYR A 133      -5.720   7.616  -6.446  1.00 98.18           C  
ATOM   1069  C   TYR A 133      -4.520   6.663  -6.469  1.00 98.18           C  
ATOM   1070  CB  TYR A 133      -5.702   8.613  -7.612  1.00 98.18           C  
ATOM   1071  O   TYR A 133      -3.516   6.917  -5.812  1.00 98.18           O  
ATOM   1072  CG  TYR A 133      -4.563   9.613  -7.584  1.00 98.18           C  
ATOM   1073  CD1 TYR A 133      -4.744  10.864  -6.963  1.00 98.18           C  
ATOM   1074  CD2 TYR A 133      -3.319   9.284  -8.155  1.00 98.18           C  
ATOM   1075  CE1 TYR A 133      -3.683  11.787  -6.912  1.00 98.18           C  
ATOM   1076  CE2 TYR A 133      -2.253  10.202  -8.103  1.00 98.18           C  
ATOM   1077  OH  TYR A 133      -1.399  12.328  -7.412  1.00 98.18           O  
ATOM   1078  CZ  TYR A 133      -2.434  11.453  -7.481  1.00 98.18           C  
ATOM   1079  N   THR A 134      -4.601   5.577  -7.241  1.00 98.56           N  
ATOM   1080  CA  THR A 134      -3.492   4.622  -7.396  1.00 98.56           C  
ATOM   1081  C   THR A 134      -2.227   5.318  -7.906  1.00 98.56           C  
ATOM   1082  CB  THR A 134      -3.877   3.499  -8.366  1.00 98.56           C  
ATOM   1083  O   THR A 134      -2.272   6.026  -8.916  1.00 98.56           O  
ATOM   1084  CG2 THR A 134      -2.791   2.437  -8.503  1.00 98.56           C  
ATOM   1085  OG1 THR A 134      -5.045   2.862  -7.906  1.00 98.56           O  
ATOM   1086  N   GLY A 135      -1.110   5.104  -7.215  1.00 98.43           N  
ATOM   1087  CA  GLY A 135       0.179   5.754  -7.447  1.00 98.43           C  
ATOM   1088  C   GLY A 135       0.324   7.129  -6.787  1.00 98.43           C  
ATOM   1089  O   GLY A 135       1.342   7.788  -6.984  1.00 98.43           O  
ATOM   1090  N   GLN A 136      -0.663   7.597  -6.014  1.00 98.37           N  
ATOM   1091  CA  GLN A 136      -0.521   8.838  -5.257  1.00 98.37           C  
ATOM   1092  C   GLN A 136       0.490   8.658  -4.128  1.00 98.37           C  
ATOM   1093  CB  GLN A 136      -1.869   9.290  -4.682  1.00 98.37           C  
ATOM   1094  O   GLN A 136       0.327   7.787  -3.277  1.00 98.37           O  
ATOM   1095  CG  GLN A 136      -1.771  10.666  -4.009  1.00 98.37           C  
ATOM   1096  CD  GLN A 136      -3.107  11.144  -3.459  1.00 98.37           C  
ATOM   1097  NE2 GLN A 136      -3.206  12.392  -3.059  1.00 98.37           N  
ATOM   1098  OE1 GLN A 136      -4.085  10.422  -3.364  1.00 98.37           O  
ATOM   1099  N   VAL A 137       1.474   9.551  -4.062  1.00 98.40           N  
ATOM   1100  CA  VAL A 137       2.362   9.656  -2.902  1.00 98.40           C  
ATOM   1101  C   VAL A 137       1.751  10.638  -1.909  1.00 98.40           C  
ATOM   1102  CB  VAL A 137       3.791  10.040  -3.307  1.00 98.40           C  
ATOM   1103  O   VAL A 137       1.590  11.821  -2.223  1.00 98.40           O  
ATOM   1104  CG1 VAL A 137       4.728   9.985  -2.094  1.00 98.40           C  
ATOM   1105  CG2 VAL A 137       4.320   9.074  -4.374  1.00 98.40           C  
ATOM   1106  N   LYS A 138       1.375  10.150  -0.726  1.00 98.19           N  
ATOM   1107  CA  LYS A 138       0.802  10.967   0.353  1.00 98.19           C  
ATOM   1108  C   LYS A 138       1.800  11.109   1.491  1.00 98.19           C  
ATOM   1109  CB  LYS A 138      -0.529  10.386   0.859  1.00 98.19           C  
ATOM   1110  O   LYS A 138       2.519  10.168   1.801  1.00 98.19           O  
ATOM   1111  CG  LYS A 138      -1.623  10.354  -0.221  1.00 98.19           C  
ATOM   1112  CD  LYS A 138      -3.010   9.953   0.317  1.00 98.19           C  
ATOM   1113  CE  LYS A 138      -3.451  10.963   1.376  1.00 98.19           C  
ATOM   1114  NZ  LYS A 138      -4.915  11.095   1.544  1.00 98.19           N  
ATOM   1115  N   GLN A 139       1.811  12.275   2.128  1.00 98.39           N  
ATOM   1116  CA  GLN A 139       2.561  12.503   3.358  1.00 98.39           C  
ATOM   1117  C   GLN A 139       1.644  12.252   4.547  1.00 98.39           C  
ATOM   1118  CB  GLN A 139       3.128  13.923   3.371  1.00 98.39           C  
ATOM   1119  O   GLN A 139       0.576  12.854   4.641  1.00 98.39           O  
ATOM   1120  CG  GLN A 139       4.304  14.035   2.396  1.00 98.39           C  
ATOM   1121  CD  GLN A 139       4.954  15.411   2.401  1.00 98.39           C  
ATOM   1122  NE2 GLN A 139       6.059  15.559   1.708  1.00 98.39           N  
ATOM   1123  OE1 GLN A 139       4.499  16.373   3.000  1.00 98.39           O  
ATOM   1124  N   VAL A 140       2.042  11.353   5.437  1.00 98.80           N  
ATOM   1125  CA  VAL A 140       1.184  10.834   6.499  1.00 98.80           C  
ATOM   1126  C   VAL A 140       1.885  10.798   7.848  1.00 98.80           C  
ATOM   1127  CB  VAL A 140       0.622   9.444   6.149  1.00 98.80           C  
ATOM   1128  O   VAL A 140       3.113  10.781   7.942  1.00 98.80           O  
ATOM   1129  CG1 VAL A 140      -0.251   9.478   4.897  1.00 98.80           C  
ATOM   1130  CG2 VAL A 140       1.708   8.378   5.961  1.00 98.80           C  
ATOM   1131  N   LYS A 141       1.077  10.764   8.905  1.00 98.34           N  
ATOM   1132  CA  LYS A 141       1.503  10.550  10.287  1.00 98.34           C  
ATOM   1133  C   LYS A 141       0.946   9.223  10.798  1.00 98.34           C  
ATOM   1134  CB  LYS A 141       1.033  11.747  11.117  1.00 98.34           C  
ATOM   1135  O   LYS A 141      -0.243   8.958  10.639  1.00 98.34           O  
ATOM   1136  CG  LYS A 141       1.395  11.622  12.606  1.00 98.34           C  
ATOM   1137  CD  LYS A 141       1.049  12.896  13.388  1.00 98.34           C  
ATOM   1138  CE  LYS A 141      -0.446  13.206  13.285  1.00 98.34           C  
ATOM   1139  NZ  LYS A 141      -0.838  14.392  14.076  1.00 98.34           N  
ATOM   1140  N   VAL A 142       1.803   8.426  11.435  1.00 98.89           N  
ATOM   1141  CA  VAL A 142       1.451   7.136  12.051  1.00 98.89           C  
ATOM   1142  C   VAL A 142       0.652   7.345  13.337  1.00 98.89           C  
ATOM   1143  CB  VAL A 142       2.719   6.299  12.312  1.00 98.89           C  
ATOM   1144  O   VAL A 142       0.994   8.215  14.143  1.00 98.89           O  
ATOM   1145  CG1 VAL A 142       2.420   4.977  13.025  1.00 98.89           C  
ATOM   1146  CG2 VAL A 142       3.430   5.970  10.992  1.00 98.89           C  
ATOM   1147  N   LEU A 143      -0.394   6.536  13.514  1.00 98.84           N  
ATOM   1148  CA  LEU A 143      -1.300   6.556  14.667  1.00 98.84           C  
ATOM   1149  C   LEU A 143      -1.326   5.223  15.421  1.00 98.84           C  
ATOM   1150  CB  LEU A 143      -2.719   6.899  14.181  1.00 98.84           C  
ATOM   1151  O   LEU A 143      -1.494   5.221  16.631  1.00 98.84           O  
ATOM   1152  CG  LEU A 143      -2.839   8.254  13.466  1.00 98.84           C  
ATOM   1153  CD1 LEU A 143      -4.255   8.423  12.932  1.00 98.84           C  
ATOM   1154  CD2 LEU A 143      -2.540   9.422  14.405  1.00 98.84           C  
ATOM   1155  N   GLY A 144      -1.151   4.100  14.726  1.00 98.75           N  
ATOM   1156  CA  GLY A 144      -1.177   2.773  15.335  1.00 98.75           C  
ATOM   1157  C   GLY A 144      -0.927   1.669  14.316  1.00 98.75           C  
ATOM   1158  O   GLY A 144      -0.670   1.958  13.150  1.00 98.75           O  
ATOM   1159  N   VAL A 145      -0.983   0.408  14.739  1.00 98.80           N  
ATOM   1160  CA  VAL A 145      -0.789  -0.751  13.853  1.00 98.80           C  
ATOM   1161  C   VAL A 145      -1.590  -1.962  14.328  1.00 98.80           C  
ATOM   1162  CB  VAL A 145       0.713  -1.079  13.693  1.00 98.80           C  
ATOM   1163  O   VAL A 145      -1.742  -2.188  15.529  1.00 98.80           O  
ATOM   1164  CG1 VAL A 145       1.364  -1.584  14.986  1.00 98.80           C  
ATOM   1165  CG2 VAL A 145       0.972  -2.099  12.585  1.00 98.80           C  
ATOM   1166  N   MET A 146      -2.091  -2.761  13.390  1.00 98.42           N  
ATOM   1167  CA  MET A 146      -2.728  -4.052  13.660  1.00 98.42           C  
ATOM   1168  C   MET A 146      -1.894  -5.196  13.080  1.00 98.42           C  
ATOM   1169  CB  MET A 146      -4.140  -4.075  13.073  1.00 98.42           C  
ATOM   1170  O   MET A 146      -1.325  -5.051  12.006  1.00 98.42           O  
ATOM   1171  CG  MET A 146      -5.012  -2.932  13.602  1.00 98.42           C  
ATOM   1172  SD  MET A 146      -6.735  -3.012  13.060  1.00 98.42           S  
ATOM   1173  CE  MET A 146      -7.274  -4.371  14.119  1.00 98.42           C  
ATOM   1174  N   ALA A 147      -1.855  -6.336  13.769  1.00 97.93           N  
ATOM   1175  CA  ALA A 147      -1.125  -7.528  13.333  1.00 97.93           C  
ATOM   1176  C   ALA A 147      -2.093  -8.596  12.818  1.00 97.93           C  
ATOM   1177  CB  ALA A 147      -0.339  -8.054  14.532  1.00 97.93           C  
ATOM   1178  O   ALA A 147      -2.642  -9.363  13.621  1.00 97.93           O  
ATOM   1179  N   LEU A 148      -2.324  -8.640  11.508  1.00 97.53           N  
ATOM   1180  CA  LEU A 148      -3.066  -9.734  10.892  1.00 97.53           C  
ATOM   1181  C   LEU A 148      -2.159 -10.971  10.826  1.00 97.53           C  
ATOM   1182  CB  LEU A 148      -3.561  -9.286   9.505  1.00 97.53           C  
ATOM   1183  O   LEU A 148      -0.958 -10.856  10.600  1.00 97.53           O  
ATOM   1184  CG  LEU A 148      -4.627 -10.199   8.877  1.00 97.53           C  
ATOM   1185  CD1 LEU A 148      -5.944 -10.108   9.653  1.00 97.53           C  
ATOM   1186  CD2 LEU A 148      -4.916  -9.759   7.441  1.00 97.53           C  
ATOM   1187  N   LEU A 149      -2.727 -12.152  11.057  1.00 95.74           N  
ATOM   1188  CA  LEU A 149      -2.053 -13.433  10.873  1.00 95.74           C  
ATOM   1189  C   LEU A 149      -2.706 -14.160   9.696  1.00 95.74           C  
ATOM   1190  CB  LEU A 149      -2.100 -14.261  12.169  1.00 95.74           C  
ATOM   1191  O   LEU A 149      -3.841 -14.638   9.813  1.00 95.74           O  
ATOM   1192  CG  LEU A 149      -1.405 -13.617  13.380  1.00 95.74           C  
ATOM   1193  CD1 LEU A 149      -1.580 -14.522  14.604  1.00 95.74           C  
ATOM   1194  CD2 LEU A 149       0.091 -13.399  13.166  1.00 95.74           C  
ATOM   1195  N   ASP A 150      -1.990 -14.241   8.578  1.00 86.72           N  
ATOM   1196  CA  ASP A 150      -2.417 -14.912   7.349  1.00 86.72           C  
ATOM   1197  C   ASP A 150      -1.492 -16.095   7.065  1.00 86.72           C  
ATOM   1198  CB  ASP A 150      -2.409 -13.921   6.175  1.00 86.72           C  
ATOM   1199  O   ASP A 150      -0.317 -15.904   6.815  1.00 86.72           O  
ATOM   1200  CG  ASP A 150      -3.029 -14.515   4.905  1.00 86.72           C  
ATOM   1201  OD1 ASP A 150      -4.005 -15.302   4.996  1.00 86.72           O  
ATOM   1202  OD2 ASP A 150      -2.852 -13.935   3.810  1.00 86.72           O  
ATOM   1203  N   GLU A 151      -1.995 -17.329   7.135  1.00 85.72           N  
ATOM   1204  CA  GLU A 151      -1.222 -18.527   6.746  1.00 85.72           C  
ATOM   1205  C   GLU A 151       0.210 -18.618   7.355  1.00 85.72           C  
ATOM   1206  CB  GLU A 151      -1.281 -18.734   5.206  1.00 85.72           C  
ATOM   1207  O   GLU A 151       1.138 -19.061   6.692  1.00 85.72           O  
ATOM   1208  CG  GLU A 151      -2.730 -18.918   4.693  1.00 85.72           C  
ATOM   1209  CD  GLU A 151      -2.909 -19.291   3.200  1.00 85.72           C  
ATOM   1210  OE1 GLU A 151      -4.088 -19.483   2.774  1.00 85.72           O  
ATOM   1211  OE2 GLU A 151      -1.941 -19.500   2.442  1.00 85.72           O  
ATOM   1212  N   GLU A 152       0.370 -18.276   8.647  1.00 86.97           N  
ATOM   1213  CA  GLU A 152       1.655 -18.230   9.400  1.00 86.97           C  
ATOM   1214  C   GLU A 152       2.576 -17.030   9.095  1.00 86.97           C  
ATOM   1215  CB  GLU A 152       2.444 -19.559   9.367  1.00 86.97           C  
ATOM   1216  O   GLU A 152       3.707 -16.959   9.594  1.00 86.97           O  
ATOM   1217  CG  GLU A 152       1.627 -20.812   9.715  1.00 86.97           C  
ATOM   1218  CD  GLU A 152       2.464 -22.108   9.700  1.00 86.97           C  
ATOM   1219  OE1 GLU A 152       1.955 -23.117  10.247  1.00 86.97           O  
ATOM   1220  OE2 GLU A 152       3.603 -22.121   9.174  1.00 86.97           O  
ATOM   1221  N   GLU A 153       2.071 -16.055   8.349  1.00 96.59           N  
ATOM   1222  CA  GLU A 153       2.708 -14.771   8.077  1.00 96.59           C  
ATOM   1223  C   GLU A 153       2.053 -13.680   8.940  1.00 96.59           C  
ATOM   1224  CB  GLU A 153       2.683 -14.469   6.564  1.00 96.59           C  
ATOM   1225  O   GLU A 153       0.847 -13.681   9.200  1.00 96.59           O  
ATOM   1226  CG  GLU A 153       3.442 -15.560   5.774  1.00 96.59           C  
ATOM   1227  CD  GLU A 153       3.319 -15.491   4.241  1.00 96.59           C  
ATOM   1228  OE1 GLU A 153       4.176 -16.134   3.580  1.00 96.59           O  
ATOM   1229  OE2 GLU A 153       2.356 -14.887   3.723  1.00 96.59           O  
ATOM   1230  N   THR A 154       2.885 -12.786   9.462  1.00 97.97           N  
ATOM   1231  CA  THR A 154       2.485 -11.518  10.056  1.00 97.97           C  
ATOM   1232  C   THR A 154       2.353 -10.544   8.910  1.00 97.97           C  
ATOM   1233  CB  THR A 154       3.523 -10.954  11.038  1.00 97.97           C  
ATOM   1234  O   THR A 154       3.306 -10.368   8.160  1.00 97.97           O  
ATOM   1235  CG2 THR A 154       2.980  -9.748  11.797  1.00 97.97           C  
ATOM   1236  OG1 THR A 154       3.885 -11.929  11.993  1.00 97.97           O  
ATOM   1237  N   ASP A 155       1.178  -9.948   8.826  1.00 97.69           N  
ATOM   1238  CA  ASP A 155       0.825  -8.948   7.840  1.00 97.69           C  
ATOM   1239  C   ASP A 155       0.389  -7.693   8.620  1.00 97.69           C  
ATOM   1240  CB  ASP A 155      -0.234  -9.592   6.927  1.00 97.69           C  
ATOM   1241  O   ASP A 155      -0.686  -7.637   9.246  1.00 97.69           O  
ATOM   1242  CG  ASP A 155      -0.868  -8.606   5.965  1.00 97.69           C  
ATOM   1243  OD1 ASP A 155      -0.440  -7.438   5.978  1.00 97.69           O  
ATOM   1244  OD2 ASP A 155      -1.958  -8.916   5.399  1.00 97.69           O  
ATOM   1245  N   TRP A 156       1.299  -6.723   8.709  1.00 98.57           N  
ATOM   1246  CA  TRP A 156       1.126  -5.535   9.538  1.00 98.57           C  
ATOM   1247  C   TRP A 156       0.313  -4.457   8.825  1.00 98.57           C  
ATOM   1248  CB  TRP A 156       2.490  -4.970   9.918  1.00 98.57           C  
ATOM   1249  O   TRP A 156       0.711  -3.920   7.805  1.00 98.57           O  
ATOM   1250  CG  TRP A 156       3.295  -5.748  10.903  1.00 98.57           C  
ATOM   1251  CD1 TRP A 156       4.454  -6.376  10.620  1.00 98.57           C  
ATOM   1252  CD2 TRP A 156       3.081  -5.934  12.331  1.00 98.57           C  
ATOM   1253  CE2 TRP A 156       4.171  -6.690  12.851  1.00 98.57           C  
ATOM   1254  CE3 TRP A 156       2.098  -5.512  13.247  1.00 98.57           C  
ATOM   1255  NE1 TRP A 156       4.974  -6.942  11.763  1.00 98.57           N  
ATOM   1256  CH2 TRP A 156       3.302  -6.548  15.101  1.00 98.57           C  
ATOM   1257  CZ2 TRP A 156       4.272  -7.020  14.206  1.00 98.57           C  
ATOM   1258  CZ3 TRP A 156       2.233  -5.766  14.625  1.00 98.57           C  
ATOM   1259  N   LYS A 157      -0.789  -4.009   9.432  1.00 98.61           N  
ATOM   1260  CA  LYS A 157      -1.628  -2.925   8.893  1.00 98.61           C  
ATOM   1261  C   LYS A 157      -1.426  -1.641   9.688  1.00 98.61           C  
ATOM   1262  CB  LYS A 157      -3.099  -3.372   8.838  1.00 98.61           C  
ATOM   1263  O   LYS A 157      -2.045  -1.461  10.743  1.00 98.61           O  
ATOM   1264  CG  LYS A 157      -3.331  -4.725   8.144  1.00 98.61           C  
ATOM   1265  CD  LYS A 157      -2.775  -4.778   6.716  1.00 98.61           C  
ATOM   1266  CE  LYS A 157      -3.154  -6.114   6.087  1.00 98.61           C  
ATOM   1267  NZ  LYS A 157      -2.427  -6.345   4.828  1.00 98.61           N  
ATOM   1268  N   VAL A 158      -0.565  -0.742   9.213  1.00 98.92           N  
ATOM   1269  CA  VAL A 158      -0.296   0.537   9.890  1.00 98.92           C  
ATOM   1270  C   VAL A 158      -1.434   1.524   9.639  1.00 98.92           C  
ATOM   1271  CB  VAL A 158       1.063   1.148   9.497  1.00 98.92           C  
ATOM   1272  O   VAL A 158      -1.824   1.778   8.505  1.00 98.92           O  
ATOM   1273  CG1 VAL A 158       1.362   2.365  10.388  1.00 98.92           C  
ATOM   1274  CG2 VAL A 158       2.217   0.158   9.686  1.00 98.92           C  
ATOM   1275  N   ILE A 159      -1.962   2.125  10.699  1.00 98.92           N  
ATOM   1276  CA  ILE A 159      -3.009   3.145  10.635  1.00 98.92           C  
ATOM   1277  C   ILE A 159      -2.360   4.526  10.597  1.00 98.92           C  
ATOM   1278  CB  ILE A 159      -3.990   3.001  11.816  1.00 98.92           C  
ATOM   1279  O   ILE A 159      -1.573   4.883  11.482  1.00 98.92           O  
ATOM   1280  CG1 ILE A 159      -4.530   1.562  11.995  1.00 98.92           C  
ATOM   1281  CG2 ILE A 159      -5.155   3.991  11.655  1.00 98.92           C  
ATOM   1282  CD1 ILE A 159      -5.155   0.922  10.747  1.00 98.92           C  
ATOM   1283  N   VAL A 160      -2.703   5.320   9.583  1.00 98.93           N  
ATOM   1284  CA  VAL A 160      -2.097   6.636   9.346  1.00 98.93           C  
ATOM   1285  C   VAL A 160      -3.140   7.679   8.955  1.00 98.93           C  
ATOM   1286  CB  VAL A 160      -0.981   6.569   8.283  1.00 98.93           C  
ATOM   1287  O   VAL A 160      -4.233   7.345   8.505  1.00 98.93           O  
ATOM   1288  CG1 VAL A 160       0.048   5.468   8.541  1.00 98.93           C  
ATOM   1289  CG2 VAL A 160      -1.529   6.388   6.866  1.00 98.93           C  
ATOM   1290  N   ILE A 161      -2.780   8.954   9.071  1.00 98.82           N  
ATOM   1291  CA  ILE A 161      -3.584  10.088   8.599  1.00 98.82           C  
ATOM   1292  C   ILE A 161      -2.752  10.994   7.689  1.00 98.82           C  
ATOM   1293  CB  ILE A 161      -4.193  10.834   9.812  1.00 98.82           C  
ATOM   1294  O   ILE A 161      -1.598  11.286   8.014  1.00 98.82           O  
ATOM   1295  CG1 ILE A 161      -5.177  11.951   9.421  1.00 98.82           C  
ATOM   1296  CG2 ILE A 161      -3.131  11.432  10.757  1.00 98.82           C  
ATOM   1297  CD1 ILE A 161      -6.413  11.413   8.704  1.00 98.82           C  
ATOM   1298  N   ASP A 162      -3.317  11.449   6.565  1.00 98.64           N  
ATOM   1299  CA  ASP A 162      -2.716  12.504   5.734  1.00 98.64           C  
ATOM   1300  C   ASP A 162      -2.443  13.756   6.571  1.00 98.64           C  
ATOM   1301  CB  ASP A 162      -3.644  12.818   4.549  1.00 98.64           C  
ATOM   1302  O   ASP A 162      -3.327  14.254   7.261  1.00 98.64           O  
ATOM   1303  CG  ASP A 162      -3.075  13.768   3.481  1.00 98.64           C  
ATOM   1304  OD1 ASP A 162      -2.169  14.590   3.756  1.00 98.64           O  
ATOM   1305  OD2 ASP A 162      -3.571  13.667   2.335  1.00 98.64           O  
ATOM   1306  N   VAL A 163      -1.227  14.300   6.505  1.00 98.32           N  
ATOM   1307  CA  VAL A 163      -0.862  15.511   7.262  1.00 98.32           C  
ATOM   1308  C   VAL A 163      -1.680  16.742   6.865  1.00 98.32           C  
ATOM   1309  CB  VAL A 163       0.638  15.827   7.144  1.00 98.32           C  
ATOM   1310  O   VAL A 163      -1.730  17.710   7.623  1.00 98.32           O  
ATOM   1311  CG1 VAL A 163       1.481  14.675   7.699  1.00 98.32           C  
ATOM   1312  CG2 VAL A 163       1.081  16.155   5.710  1.00 98.32           C  
ATOM   1313  N   ASN A 164      -2.316  16.710   5.691  1.00 97.62           N  
ATOM   1314  CA  ASN A 164      -3.190  17.765   5.186  1.00 97.62           C  
ATOM   1315  C   ASN A 164      -4.669  17.543   5.538  1.00 97.62           C  
ATOM   1316  CB  ASN A 164      -3.005  17.892   3.667  1.00 97.62           C  
ATOM   1317  O   ASN A 164      -5.498  18.387   5.196  1.00 97.62           O  
ATOM   1318  CG  ASN A 164      -1.559  18.073   3.267  1.00 97.62           C  
ATOM   1319  ND2 ASN A 164      -0.940  17.031   2.768  1.00 97.62           N  
ATOM   1320  OD1 ASN A 164      -0.971  19.135   3.404  1.00 97.62           O  
ATOM   1321  N   ASP A 165      -5.017  16.429   6.186  1.00 98.48           N  
ATOM   1322  CA  ASP A 165      -6.388  16.171   6.617  1.00 98.48           C  
ATOM   1323  C   ASP A 165      -6.817  17.161   7.724  1.00 98.48           C  
ATOM   1324  CB  ASP A 165      -6.528  14.722   7.089  1.00 98.48           C  
ATOM   1325  O   ASP A 165      -6.031  17.437   8.641  1.00 98.48           O  
ATOM   1326  CG  ASP A 165      -7.989  14.385   7.345  1.00 98.48           C  
ATOM   1327  OD1 ASP A 165      -8.467  14.702   8.457  1.00 98.48           O  
ATOM   1328  OD2 ASP A 165      -8.629  13.851   6.416  1.00 98.48           O  
ATOM   1329  N   PRO A 166      -8.060  17.683   7.710  1.00 98.38           N  
ATOM   1330  CA  PRO A 166      -8.545  18.596   8.747  1.00 98.38           C  
ATOM   1331  C   PRO A 166      -8.475  18.048  10.184  1.00 98.38           C  
ATOM   1332  CB  PRO A 166      -9.996  18.901   8.356  1.00 98.38           C  
ATOM   1333  O   PRO A 166      -8.369  18.828  11.137  1.00 98.38           O  
ATOM   1334  CG  PRO A 166     -10.014  18.711   6.842  1.00 98.38           C  
ATOM   1335  CD  PRO A 166      -9.050  17.548   6.645  1.00 98.38           C  
ATOM   1336  N   LEU A 167      -8.540  16.724  10.370  1.00 97.95           N  
ATOM   1337  CA  LEU A 167      -8.401  16.061  11.668  1.00 97.95           C  
ATOM   1338  C   LEU A 167      -6.954  15.711  12.025  1.00 97.95           C  
ATOM   1339  CB  LEU A 167      -9.285  14.801  11.726  1.00 97.95           C  
ATOM   1340  O   LEU A 167      -6.699  15.410  13.192  1.00 97.95           O  
ATOM   1341  CG  LEU A 167     -10.798  15.066  11.750  1.00 97.95           C  
ATOM   1342  CD1 LEU A 167     -11.539  13.730  11.763  1.00 97.95           C  
ATOM   1343  CD2 LEU A 167     -11.229  15.848  13.001  1.00 97.95           C  
ATOM   1344  N   ALA A 168      -5.993  15.809  11.102  1.00 98.45           N  
ATOM   1345  CA  ALA A 168      -4.597  15.450  11.361  1.00 98.45           C  
ATOM   1346  C   ALA A 168      -3.992  16.119  12.613  1.00 98.45           C  
ATOM   1347  CB  ALA A 168      -3.753  15.737  10.117  1.00 98.45           C  
ATOM   1348  O   ALA A 168      -3.287  15.434  13.358  1.00 98.45           O  
ATOM   1349  N   PRO A 169      -4.273  17.401  12.940  1.00 98.34           N  
ATOM   1350  CA  PRO A 169      -3.779  18.008  14.180  1.00 98.34           C  
ATOM   1351  C   PRO A 169      -4.333  17.366  15.465  1.00 98.34           C  
ATOM   1352  CB  PRO A 169      -4.176  19.487  14.092  1.00 98.34           C  
ATOM   1353  O   PRO A 169      -3.709  17.471  16.520  1.00 98.34           O  
ATOM   1354  CG  PRO A 169      -4.319  19.741  12.592  1.00 98.34           C  
ATOM   1355  CD  PRO A 169      -4.897  18.420  12.101  1.00 98.34           C  
ATOM   1356  N   LYS A 170      -5.501  16.716  15.389  1.00 98.58           N  
ATOM   1357  CA  LYS A 170      -6.209  16.108  16.528  1.00 98.58           C  
ATOM   1358  C   LYS A 170      -5.944  14.614  16.687  1.00 98.58           C  
ATOM   1359  CB  LYS A 170      -7.720  16.331  16.392  1.00 98.58           C  
ATOM   1360  O   LYS A 170      -6.247  14.082  17.743  1.00 98.58           O  
ATOM   1361  CG  LYS A 170      -8.104  17.813  16.362  1.00 98.58           C  
ATOM   1362  CD  LYS A 170      -9.626  17.935  16.274  1.00 98.58           C  
ATOM   1363  CE  LYS A 170     -10.017  19.408  16.148  1.00 98.58           C  
ATOM   1364  NZ  LYS A 170     -11.466  19.546  15.873  1.00 98.58           N  
ATOM   1365  N   LEU A 171      -5.407  13.955  15.664  1.00 98.52           N  
ATOM   1366  CA  LEU A 171      -5.074  12.533  15.690  1.00 98.52           C  
ATOM   1367  C   LEU A 171      -3.570  12.369  15.897  1.00 98.52           C  
ATOM   1368  CB  LEU A 171      -5.547  11.878  14.379  1.00 98.52           C  
ATOM   1369  O   LEU A 171      -2.803  12.670  14.983  1.00 98.52           O  
ATOM   1370  CG  LEU A 171      -7.061  11.952  14.116  1.00 98.52           C  
ATOM   1371  CD1 LEU A 171      -7.396  11.234  12.812  1.00 98.52           C  
ATOM   1372  CD2 LEU A 171      -7.866  11.303  15.234  1.00 98.52           C  
ATOM   1373  N   ASN A 172      -3.126  11.944  17.079  1.00 98.30           N  
ATOM   1374  CA  ASN A 172      -1.703  11.765  17.388  1.00 98.30           C  
ATOM   1375  C   ASN A 172      -1.348  10.367  17.898  1.00 98.30           C  
ATOM   1376  CB  ASN A 172      -1.266  12.850  18.381  1.00 98.30           C  
ATOM   1377  O   ASN A 172      -0.163  10.034  17.879  1.00 98.30           O  
ATOM   1378  CG  ASN A 172      -1.410  14.231  17.782  1.00 98.30           C  
ATOM   1379  ND2 ASN A 172      -2.361  15.002  18.251  1.00 98.30           N  
ATOM   1380  OD1 ASN A 172      -0.700  14.602  16.852  1.00 98.30           O  
ATOM   1381  N   ASP A 173      -2.344   9.584  18.302  1.00 98.54           N  
ATOM   1382  CA  ASP A 173      -2.225   8.179  18.690  1.00 98.54           C  
ATOM   1383  C   ASP A 173      -3.539   7.426  18.393  1.00 98.54           C  
ATOM   1384  CB  ASP A 173      -1.831   8.095  20.178  1.00 98.54           C  
ATOM   1385  O   ASP A 173      -4.528   8.028  17.953  1.00 98.54           O  
ATOM   1386  CG  ASP A 173      -0.859   6.938  20.435  1.00 98.54           C  
ATOM   1387  OD1 ASP A 173      -1.042   5.864  19.817  1.00 98.54           O  
ATOM   1388  OD2 ASP A 173       0.167   7.168  21.116  1.00 98.54           O  
ATOM   1389  N   VAL A 174      -3.561   6.113  18.615  1.00 97.57           N  
ATOM   1390  CA  VAL A 174      -4.702   5.237  18.313  1.00 97.57           C  
ATOM   1391  C   VAL A 174      -5.959   5.612  19.110  1.00 97.57           C  
ATOM   1392  CB  VAL A 174      -4.301   3.761  18.509  1.00 97.57           C  
ATOM   1393  O   VAL A 174      -7.073   5.518  18.592  1.00 97.57           O  
ATOM   1394  CG1 VAL A 174      -4.002   3.386  19.966  1.00 97.57           C  
ATOM   1395  CG2 VAL A 174      -5.374   2.811  17.967  1.00 97.57           C  
ATOM   1396  N   GLU A 175      -5.818   6.119  20.336  1.00 97.99           N  
ATOM   1397  CA  GLU A 175      -6.946   6.540  21.174  1.00 97.99           C  
ATOM   1398  C   GLU A 175      -7.666   7.773  20.610  1.00 97.99           C  
ATOM   1399  CB  GLU A 175      -6.483   6.844  22.610  1.00 97.99           C  
ATOM   1400  O   GLU A 175      -8.889   7.899  20.741  1.00 97.99           O  
ATOM   1401  CG  GLU A 175      -5.869   5.647  23.360  1.00 97.99           C  
ATOM   1402  CD  GLU A 175      -4.381   5.386  23.068  1.00 97.99           C  
ATOM   1403  OE1 GLU A 175      -3.830   4.473  23.720  1.00 97.99           O  
ATOM   1404  OE2 GLU A 175      -3.805   6.106  22.223  1.00 97.99           O  
ATOM   1405  N   ASP A 176      -6.937   8.672  19.941  1.00 98.60           N  
ATOM   1406  CA  ASP A 176      -7.539   9.833  19.282  1.00 98.60           C  
ATOM   1407  C   ASP A 176      -8.417   9.403  18.100  1.00 98.60           C  
ATOM   1408  CB  ASP A 176      -6.470  10.810  18.781  1.00 98.60           C  
ATOM   1409  O   ASP A 176      -9.427  10.057  17.815  1.00 98.60           O  
ATOM   1410  CG  ASP A 176      -5.671  11.529  19.869  1.00 98.60           C  
ATOM   1411  OD1 ASP A 176      -6.267  11.885  20.917  1.00 98.60           O  
ATOM   1412  OD2 ASP A 176      -4.479  11.806  19.580  1.00 98.60           O  
ATOM   1413  N   VAL A 177      -8.071   8.289  17.438  1.00 98.35           N  
ATOM   1414  CA  VAL A 177      -8.884   7.713  16.358  1.00 98.35           C  
ATOM   1415  C   VAL A 177     -10.238   7.293  16.901  1.00 98.35           C  
ATOM   1416  CB  VAL A 177      -8.209   6.525  15.645  1.00 98.35           C  
ATOM   1417  O   VAL A 177     -11.248   7.727  16.365  1.00 98.35           O  
ATOM   1418  CG1 VAL A 177      -9.066   6.037  14.468  1.00 98.35           C  
ATOM   1419  CG2 VAL A 177      -6.845   6.932  15.087  1.00 98.35           C  
ATOM   1420  N   GLU A 178     -10.299   6.533  17.994  1.00 95.55           N  
ATOM   1421  CA  GLU A 178     -11.593   6.136  18.565  1.00 95.55           C  
ATOM   1422  C   GLU A 178     -12.384   7.348  19.093  1.00 95.55           C  
ATOM   1423  CB  GLU A 178     -11.369   5.078  19.656  1.00 95.55           C  
ATOM   1424  O   GLU A 178     -13.608   7.401  18.988  1.00 95.55           O  
ATOM   1425  CG  GLU A 178     -12.674   4.438  20.165  1.00 95.55           C  
ATOM   1426  CD  GLU A 178     -13.520   3.778  19.055  1.00 95.55           C  
ATOM   1427  OE1 GLU A 178     -14.769   3.826  19.139  1.00 95.55           O  
ATOM   1428  OE2 GLU A 178     -12.950   3.221  18.089  1.00 95.55           O  
ATOM   1429  N   ARG A 179     -11.695   8.376  19.605  1.00 97.98           N  
ATOM   1430  CA  ARG A 179     -12.336   9.606  20.090  1.00 97.98           C  
ATOM   1431  C   ARG A 179     -12.982  10.437  18.977  1.00 97.98           C  
ATOM   1432  CB  ARG A 179     -11.284  10.422  20.849  1.00 97.98           C  
ATOM   1433  O   ARG A 179     -14.032  11.041  19.204  1.00 97.98           O  
ATOM   1434  CG  ARG A 179     -11.888  11.677  21.482  1.00 97.98           C  
ATOM   1435  CD  ARG A 179     -10.803  12.440  22.233  1.00 97.98           C  
ATOM   1436  NE  ARG A 179     -11.374  13.614  22.914  1.00 97.98           N  
ATOM   1437  NH1 ARG A 179      -9.442  14.226  23.973  1.00 97.98           N  
ATOM   1438  NH2 ARG A 179     -11.313  15.411  24.306  1.00 97.98           N  
ATOM   1439  CZ  ARG A 179     -10.708  14.411  23.725  1.00 97.98           C  
ATOM   1440  N   HIS A 180     -12.333  10.545  17.821  1.00 98.23           N  
ATOM   1441  CA  HIS A 180     -12.751  11.437  16.732  1.00 98.23           C  
ATOM   1442  C   HIS A 180     -13.422  10.714  15.559  1.00 98.23           C  
ATOM   1443  CB  HIS A 180     -11.538  12.258  16.274  1.00 98.23           C  
ATOM   1444  O   HIS A 180     -14.211  11.330  14.844  1.00 98.23           O  
ATOM   1445  CG  HIS A 180     -11.149  13.325  17.266  1.00 98.23           C  
ATOM   1446  CD2 HIS A 180     -10.011  13.402  18.028  1.00 98.23           C  
ATOM   1447  ND1 HIS A 180     -11.942  14.395  17.606  1.00 98.23           N  
ATOM   1448  CE1 HIS A 180     -11.308  15.098  18.555  1.00 98.23           C  
ATOM   1449  NE2 HIS A 180     -10.126  14.543  18.842  1.00 98.23           N  
ATOM   1450  N   LEU A 181     -13.139   9.426  15.387  1.00 97.61           N  
ATOM   1451  CA  LEU A 181     -13.625   8.534  14.335  1.00 97.61           C  
ATOM   1452  C   LEU A 181     -14.150   7.223  14.969  1.00 97.61           C  
ATOM   1453  CB  LEU A 181     -12.482   8.280  13.326  1.00 97.61           C  
ATOM   1454  O   LEU A 181     -13.639   6.140  14.669  1.00 97.61           O  
ATOM   1455  CG  LEU A 181     -11.885   9.532  12.658  1.00 97.61           C  
ATOM   1456  CD1 LEU A 181     -10.658   9.151  11.830  1.00 97.61           C  
ATOM   1457  CD2 LEU A 181     -12.900  10.208  11.736  1.00 97.61           C  
ATOM   1458  N   PRO A 182     -15.148   7.300  15.873  1.00 97.70           N  
ATOM   1459  CA  PRO A 182     -15.581   6.161  16.678  1.00 97.70           C  
ATOM   1460  C   PRO A 182     -16.029   4.980  15.818  1.00 97.70           C  
ATOM   1461  CB  PRO A 182     -16.715   6.679  17.566  1.00 97.70           C  
ATOM   1462  O   PRO A 182     -16.757   5.139  14.834  1.00 97.70           O  
ATOM   1463  CG  PRO A 182     -17.259   7.872  16.779  1.00 97.70           C  
ATOM   1464  CD  PRO A 182     -15.995   8.450  16.149  1.00 97.70           C  
ATOM   1465  N   GLY A 183     -15.608   3.780  16.211  1.00 97.53           N  
ATOM   1466  CA  GLY A 183     -15.921   2.539  15.508  1.00 97.53           C  
ATOM   1467  C   GLY A 183     -15.081   2.261  14.260  1.00 97.53           C  
ATOM   1468  O   GLY A 183     -15.195   1.159  13.720  1.00 97.53           O  
ATOM   1469  N   LEU A 184     -14.213   3.180  13.815  1.00 98.24           N  
ATOM   1470  CA  LEU A 184     -13.359   2.951  12.646  1.00 98.24           C  
ATOM   1471  C   LEU A 184     -12.384   1.792  12.873  1.00 98.24           C  
ATOM   1472  CB  LEU A 184     -12.616   4.243  12.272  1.00 98.24           C  
ATOM   1473  O   LEU A 184     -12.332   0.891  12.046  1.00 98.24           O  
ATOM   1474  CG  LEU A 184     -11.688   4.077  11.055  1.00 98.24           C  
ATOM   1475  CD1 LEU A 184     -12.442   3.709   9.773  1.00 98.24           C  
ATOM   1476  CD2 LEU A 184     -10.947   5.379  10.806  1.00 98.24           C  
ATOM   1477  N   ILE A 185     -11.667   1.764  14.003  1.00 98.25           N  
ATOM   1478  CA  ILE A 185     -10.712   0.684  14.316  1.00 98.25           C  
ATOM   1479  C   ILE A 185     -11.423  -0.670  14.402  1.00 98.25           C  
ATOM   1480  CB  ILE A 185      -9.952   1.001  15.625  1.00 98.25           C  
ATOM   1481  O   ILE A 185     -10.938  -1.674  13.882  1.00 98.25           O  
ATOM   1482  CG1 ILE A 185      -9.116   2.298  15.526  1.00 98.25           C  
ATOM   1483  CG2 ILE A 185      -9.052  -0.174  16.052  1.00 98.25           C  
ATOM   1484  CD1 ILE A 185      -8.053   2.317  14.416  1.00 98.25           C  
ATOM   1485  N   ARG A 186     -12.621  -0.698  14.995  1.00 97.09           N  
ATOM   1486  CA  ARG A 186     -13.459  -1.901  15.031  1.00 97.09           C  
ATOM   1487  C   ARG A 186     -13.872  -2.349  13.624  1.00 97.09           C  
ATOM   1488  CB  ARG A 186     -14.666  -1.643  15.940  1.00 97.09           C  
ATOM   1489  O   ARG A 186     -13.811  -3.542  13.337  1.00 97.09           O  
ATOM   1490  CG  ARG A 186     -15.604  -2.854  15.973  1.00 97.09           C  
ATOM   1491  CD  ARG A 186     -16.838  -2.564  16.822  1.00 97.09           C  
ATOM   1492  NE  ARG A 186     -17.929  -3.478  16.449  1.00 97.09           N  
ATOM   1493  NH1 ARG A 186     -19.563  -2.536  17.745  1.00 97.09           N  
ATOM   1494  NH2 ARG A 186     -20.064  -4.237  16.374  1.00 97.09           N  
ATOM   1495  CZ  ARG A 186     -19.178  -3.414  16.859  1.00 97.09           C  
ATOM   1496  N   ALA A 187     -14.289  -1.422  12.760  1.00 97.99           N  
ATOM   1497  CA  ALA A 187     -14.634  -1.725  11.372  1.00 97.99           C  
ATOM   1498  C   ALA A 187     -13.412  -2.226  10.584  1.00 97.99           C  
ATOM   1499  CB  ALA A 187     -15.258  -0.482  10.729  1.00 97.99           C  
ATOM   1500  O   ALA A 187     -13.543  -3.162   9.802  1.00 97.99           O  
ATOM   1501  N   THR A 188     -12.224  -1.671  10.842  1.00 98.33           N  
ATOM   1502  CA  THR A 188     -10.942  -2.143  10.300  1.00 98.33           C  
ATOM   1503  C   THR A 188     -10.624  -3.565  10.709  1.00 98.33           C  
ATOM   1504  CB  THR A 188      -9.790  -1.197  10.703  1.00 98.33           C  
ATOM   1505  O   THR A 188     -10.366  -4.396   9.837  1.00 98.33           O  
ATOM   1506  CG2 THR A 188      -8.435  -1.582  10.117  1.00 98.33           C  
ATOM   1507  OG1 THR A 188     -10.037   0.131  10.299  1.00 98.33           O  
ATOM   1508  N   ASN A 189     -10.713  -3.869  12.005  1.00 97.37           N  
ATOM   1509  CA  ASN A 189     -10.545  -5.229  12.497  1.00 97.37           C  
ATOM   1510  C   ASN A 189     -11.496  -6.190  11.775  1.00 97.37           C  
ATOM   1511  CB  ASN A 189     -10.793  -5.258  14.016  1.00 97.37           C  
ATOM   1512  O   ASN A 189     -11.060  -7.163  11.166  1.00 97.37           O  
ATOM   1513  CG  ASN A 189     -10.478  -6.639  14.558  1.00 97.37           C  
ATOM   1514  ND2 ASN A 189      -9.367  -6.830  15.226  1.00 97.37           N  
ATOM   1515  OD1 ASN A 189     -11.236  -7.577  14.366  1.00 97.37           O  
ATOM   1516  N   GLU A 190     -12.794  -5.880  11.796  1.00 96.71           N  
ATOM   1517  CA  GLU A 190     -13.819  -6.720  11.187  1.00 96.71           C  
ATOM   1518  C   GLU A 190     -13.585  -6.925   9.689  1.00 96.71           C  
ATOM   1519  CB  GLU A 190     -15.196  -6.108  11.463  1.00 96.71           C  
ATOM   1520  O   GLU A 190     -13.691  -8.054   9.217  1.00 96.71           O  
ATOM   1521  CG  GLU A 190     -16.324  -6.910  10.804  1.00 96.71           C  
ATOM   1522  CD  GLU A 190     -17.693  -6.387  11.231  1.00 96.71           C  
ATOM   1523  OE1 GLU A 190     -18.482  -7.199  11.761  1.00 96.71           O  
ATOM   1524  OE2 GLU A 190     -17.930  -5.174  11.030  1.00 96.71           O  
ATOM   1525  N   TRP A 191     -13.229  -5.871   8.954  1.00 97.71           N  
ATOM   1526  CA  TRP A 191     -12.952  -5.954   7.525  1.00 97.71           C  
ATOM   1527  C   TRP A 191     -11.840  -6.964   7.233  1.00 97.71           C  
ATOM   1528  CB  TRP A 191     -12.601  -4.560   6.999  1.00 97.71           C  
ATOM   1529  O   TRP A 191     -12.057  -7.921   6.486  1.00 97.71           O  
ATOM   1530  CG  TRP A 191     -12.520  -4.471   5.512  1.00 97.71           C  
ATOM   1531  CD1 TRP A 191     -13.488  -3.955   4.732  1.00 97.71           C  
ATOM   1532  CD2 TRP A 191     -11.452  -4.884   4.605  1.00 97.71           C  
ATOM   1533  CE2 TRP A 191     -11.873  -4.613   3.270  1.00 97.71           C  
ATOM   1534  CE3 TRP A 191     -10.160  -5.427   4.765  1.00 97.71           C  
ATOM   1535  NE1 TRP A 191     -13.111  -4.031   3.409  1.00 97.71           N  
ATOM   1536  CH2 TRP A 191      -9.810  -5.467   2.349  1.00 97.71           C  
ATOM   1537  CZ2 TRP A 191     -11.072  -4.883   2.155  1.00 97.71           C  
ATOM   1538  CZ3 TRP A 191      -9.359  -5.737   3.651  1.00 97.71           C  
ATOM   1539  N   PHE A 192     -10.677  -6.814   7.875  1.00 97.33           N  
ATOM   1540  CA  PHE A 192      -9.534  -7.711   7.671  1.00 97.33           C  
ATOM   1541  C   PHE A 192      -9.801  -9.131   8.171  1.00 97.33           C  
ATOM   1542  CB  PHE A 192      -8.302  -7.133   8.360  1.00 97.33           C  
ATOM   1543  O   PHE A 192      -9.308 -10.094   7.585  1.00 97.33           O  
ATOM   1544  CG  PHE A 192      -7.613  -6.033   7.594  1.00 97.33           C  
ATOM   1545  CD1 PHE A 192      -7.057  -6.292   6.327  1.00 97.33           C  
ATOM   1546  CD2 PHE A 192      -7.515  -4.749   8.158  1.00 97.33           C  
ATOM   1547  CE1 PHE A 192      -6.455  -5.250   5.602  1.00 97.33           C  
ATOM   1548  CE2 PHE A 192      -6.898  -3.715   7.440  1.00 97.33           C  
ATOM   1549  CZ  PHE A 192      -6.387  -3.964   6.159  1.00 97.33           C  
ATOM   1550  N   ARG A 193     -10.638  -9.280   9.198  1.00 95.65           N  
ATOM   1551  CA  ARG A 193     -11.077 -10.572   9.724  1.00 95.65           C  
ATOM   1552  C   ARG A 193     -11.899 -11.363   8.699  1.00 95.65           C  
ATOM   1553  CB  ARG A 193     -11.845 -10.271  11.016  1.00 95.65           C  
ATOM   1554  O   ARG A 193     -11.671 -12.558   8.523  1.00 95.65           O  
ATOM   1555  CG  ARG A 193     -12.119 -11.487  11.887  1.00 95.65           C  
ATOM   1556  CD  ARG A 193     -12.619 -11.034  13.268  1.00 95.65           C  
ATOM   1557  NE  ARG A 193     -13.894 -10.295  13.185  1.00 95.65           N  
ATOM   1558  NH1 ARG A 193     -15.314 -12.067  12.794  1.00 95.65           N  
ATOM   1559  NH2 ARG A 193     -16.118 -10.002  12.790  1.00 95.65           N  
ATOM   1560  CZ  ARG A 193     -15.092 -10.794  12.926  1.00 95.65           C  
ATOM   1561  N   ILE A 194     -12.820 -10.707   7.982  1.00 96.02           N  
ATOM   1562  CA  ILE A 194     -13.841 -11.400   7.169  1.00 96.02           C  
ATOM   1563  C   ILE A 194     -13.651 -11.325   5.647  1.00 96.02           C  
ATOM   1564  CB  ILE A 194     -15.269 -10.966   7.573  1.00 96.02           C  
ATOM   1565  O   ILE A 194     -14.285 -12.104   4.933  1.00 96.02           O  
ATOM   1566  CG1 ILE A 194     -15.627  -9.565   7.022  1.00 96.02           C  
ATOM   1567  CG2 ILE A 194     -15.479 -11.124   9.093  1.00 96.02           C  
ATOM   1568  CD1 ILE A 194     -16.986  -9.028   7.480  1.00 96.02           C  
ATOM   1569  N   TYR A 195     -12.816 -10.425   5.110  1.00 95.73           N  
ATOM   1570  CA  TYR A 195     -12.817 -10.113   3.666  1.00 95.73           C  
ATOM   1571  C   TYR A 195     -12.507 -11.297   2.736  1.00 95.73           C  
ATOM   1572  CB  TYR A 195     -11.843  -8.972   3.348  1.00 95.73           C  
ATOM   1573  O   TYR A 195     -12.933 -11.297   1.578  1.00 95.73           O  
ATOM   1574  CG  TYR A 195     -10.379  -9.376   3.260  1.00 95.73           C  
ATOM   1575  CD1 TYR A 195      -9.604  -9.511   4.422  1.00 95.73           C  
ATOM   1576  CD2 TYR A 195      -9.787  -9.593   2.004  1.00 95.73           C  
ATOM   1577  CE1 TYR A 195      -8.219  -9.764   4.334  1.00 95.73           C  
ATOM   1578  CE2 TYR A 195      -8.409  -9.852   1.903  1.00 95.73           C  
ATOM   1579  OH  TYR A 195      -6.280 -10.106   2.939  1.00 95.73           O  
ATOM   1580  CZ  TYR A 195      -7.616  -9.905   3.067  1.00 95.73           C  
ATOM   1581  N   LYS A 196     -11.776 -12.311   3.220  1.00 94.90           N  
ATOM   1582  CA  LYS A 196     -11.435 -13.517   2.449  1.00 94.90           C  
ATOM   1583  C   LYS A 196     -12.498 -14.620   2.532  1.00 94.90           C  
ATOM   1584  CB  LYS A 196     -10.069 -14.066   2.884  1.00 94.90           C  
ATOM   1585  O   LYS A 196     -12.453 -15.550   1.724  1.00 94.90           O  
ATOM   1586  CG  LYS A 196      -8.874 -13.144   2.625  1.00 94.90           C  
ATOM   1587  CD  LYS A 196      -7.595 -13.848   3.106  1.00 94.90           C  
ATOM   1588  CE  LYS A 196      -6.307 -13.161   2.645  1.00 94.90           C  
ATOM   1589  NZ  LYS A 196      -5.281 -13.178   3.705  1.00 94.90           N  
ATOM   1590  N   ILE A 197     -13.470 -14.525   3.444  1.00 95.82           N  
ATOM   1591  CA  ILE A 197     -14.510 -15.553   3.634  1.00 95.82           C  
ATOM   1592  C   ILE A 197     -15.310 -15.805   2.343  1.00 95.82           C  
ATOM   1593  CB  ILE A 197     -15.405 -15.247   4.862  1.00 95.82           C  
ATOM   1594  O   ILE A 197     -15.463 -16.967   1.955  1.00 95.82           O  
ATOM   1595  CG1 ILE A 197     -14.564 -15.297   6.158  1.00 95.82           C  
ATOM   1596  CG2 ILE A 197     -16.583 -16.238   4.937  1.00 95.82           C  
ATOM   1597  CD1 ILE A 197     -15.333 -14.876   7.415  1.00 95.82           C  
ATOM   1598  N   PRO A 198     -15.755 -14.775   1.593  1.00 94.19           N  
ATOM   1599  CA  PRO A 198     -16.400 -14.973   0.292  1.00 94.19           C  
ATOM   1600  C   PRO A 198     -15.560 -15.715  -0.757  1.00 94.19           C  
ATOM   1601  CB  PRO A 198     -16.685 -13.560  -0.202  1.00 94.19           C  
ATOM   1602  O   PRO A 198     -16.121 -16.305  -1.680  1.00 94.19           O  
ATOM   1603  CG  PRO A 198     -16.924 -12.779   1.077  1.00 94.19           C  
ATOM   1604  CD  PRO A 198     -15.843 -13.366   1.975  1.00 94.19           C  
ATOM   1605  N   ASP A 199     -14.230 -15.699  -0.628  1.00 92.11           N  
ATOM   1606  CA  ASP A 199     -13.307 -16.426  -1.505  1.00 92.11           C  
ATOM   1607  C   ASP A 199     -13.061 -17.878  -1.036  1.00 92.11           C  
ATOM   1608  CB  ASP A 199     -11.994 -15.638  -1.673  1.00 92.11           C  
ATOM   1609  O   ASP A 199     -12.185 -18.563  -1.579  1.00 92.11           O  
ATOM   1610  CG  ASP A 199     -12.116 -14.347  -2.493  1.00 92.11           C  
ATOM   1611  OD1 ASP A 199     -12.970 -14.286  -3.415  1.00 92.11           O  
ATOM   1612  OD2 ASP A 199     -11.230 -13.485  -2.300  1.00 92.11           O  
ATOM   1613  N   GLY A 200     -13.833 -18.354  -0.050  1.00 92.68           N  
ATOM   1614  CA  GLY A 200     -13.777 -19.712   0.494  1.00 92.68           C  
ATOM   1615  C   GLY A 200     -12.638 -19.945   1.487  1.00 92.68           C  
ATOM   1616  O   GLY A 200     -12.278 -21.095   1.732  1.00 92.68           O  
ATOM   1617  N   LYS A 201     -12.037 -18.876   2.018  1.00 93.73           N  
ATOM   1618  CA  LYS A 201     -11.005 -18.948   3.060  1.00 93.73           C  
ATOM   1619  C   LYS A 201     -11.640 -18.854   4.454  1.00 93.73           C  
ATOM   1620  CB  LYS A 201      -9.984 -17.827   2.833  1.00 93.73           C  
ATOM   1621  O   LYS A 201     -12.748 -18.330   4.572  1.00 93.73           O  
ATOM   1622  CG  LYS A 201      -9.131 -17.993   1.561  1.00 93.73           C  
ATOM   1623  CD  LYS A 201      -8.129 -19.153   1.698  1.00 93.73           C  
ATOM   1624  CE  LYS A 201      -7.105 -19.180   0.556  1.00 93.73           C  
ATOM   1625  NZ  LYS A 201      -5.912 -19.986   0.933  1.00 93.73           N  
ATOM   1626  N   PRO A 202     -10.975 -19.370   5.501  1.00 93.52           N  
ATOM   1627  CA  PRO A 202     -11.415 -19.134   6.868  1.00 93.52           C  
ATOM   1628  C   PRO A 202     -11.308 -17.649   7.235  1.00 93.52           C  
ATOM   1629  CB  PRO A 202     -10.516 -20.015   7.740  1.00 93.52           C  
ATOM   1630  O   PRO A 202     -10.724 -16.840   6.512  1.00 93.52           O  
ATOM   1631  CG  PRO A 202      -9.214 -20.064   6.944  1.00 93.52           C  
ATOM   1632  CD  PRO A 202      -9.699 -20.076   5.495  1.00 93.52           C  
ATOM   1633  N   GLU A 203     -11.890 -17.314   8.377  1.00 93.60           N  
ATOM   1634  CA  GLU A 203     -11.681 -16.033   9.038  1.00 93.60           C  
ATOM   1635  C   GLU A 203     -10.192 -15.831   9.362  1.00 93.60           C  
ATOM   1636  CB  GLU A 203     -12.546 -16.053  10.301  1.00 93.60           C  
ATOM   1637  O   GLU A 203      -9.546 -16.752   9.873  1.00 93.60           O  
ATOM   1638  CG  GLU A 203     -12.637 -14.687  10.965  1.00 93.60           C  
ATOM   1639  CD  GLU A 203     -13.596 -14.694  12.157  1.00 93.60           C  
ATOM   1640  OE1 GLU A 203     -13.375 -13.907  13.097  1.00 93.60           O  
ATOM   1641  OE2 GLU A 203     -14.650 -15.360  12.091  1.00 93.60           O  
ATOM   1642  N   ASN A 204      -9.651 -14.646   9.062  1.00 94.89           N  
ATOM   1643  CA  ASN A 204      -8.274 -14.323   9.432  1.00 94.89           C  
ATOM   1644  C   ASN A 204      -8.165 -14.134  10.945  1.00 94.89           C  
ATOM   1645  CB  ASN A 204      -7.763 -13.068   8.720  1.00 94.89           C  
ATOM   1646  O   ASN A 204      -9.087 -13.636  11.594  1.00 94.89           O  
ATOM   1647  CG  ASN A 204      -7.547 -13.237   7.233  1.00 94.89           C  
ATOM   1648  ND2 ASN A 204      -7.947 -12.262   6.454  1.00 94.89           N  
ATOM   1649  OD1 ASN A 204      -7.038 -14.220   6.732  1.00 94.89           O  
ATOM   1650  N   GLN A 205      -7.007 -14.487  11.490  1.00 95.32           N  
ATOM   1651  CA  GLN A 205      -6.696 -14.285  12.899  1.00 95.32           C  
ATOM   1652  C   GLN A 205      -5.883 -13.009  13.082  1.00 95.32           C  
ATOM   1653  CB  GLN A 205      -5.971 -15.522  13.450  1.00 95.32           C  
ATOM   1654  O   GLN A 205      -5.281 -12.501  12.142  1.00 95.32           O  
ATOM   1655  CG  GLN A 205      -6.850 -16.784  13.410  1.00 95.32           C  
ATOM   1656  CD  GLN A 205      -8.099 -16.690  14.283  1.00 95.32           C  
ATOM   1657  NE2 GLN A 205      -9.086 -17.524  14.049  1.00 95.32           N  
ATOM   1658  OE1 GLN A 205      -8.216 -15.890  15.197  1.00 95.32           O  
ATOM   1659  N   PHE A 206      -5.845 -12.502  14.308  1.00 96.18           N  
ATOM   1660  CA  PHE A 206      -4.971 -11.397  14.682  1.00 96.18           C  
ATOM   1661  C   PHE A 206      -4.066 -11.814  15.832  1.00 96.18           C  
ATOM   1662  CB  PHE A 206      -5.795 -10.173  15.082  1.00 96.18           C  
ATOM   1663  O   PHE A 206      -4.499 -12.524  16.746  1.00 96.18           O  
ATOM   1664  CG  PHE A 206      -6.414  -9.413  13.932  1.00 96.18           C  
ATOM   1665  CD1 PHE A 206      -5.776  -8.260  13.437  1.00 96.18           C  
ATOM   1666  CD2 PHE A 206      -7.637  -9.834  13.380  1.00 96.18           C  
ATOM   1667  CE1 PHE A 206      -6.376  -7.505  12.419  1.00 96.18           C  
ATOM   1668  CE2 PHE A 206      -8.237  -9.076  12.364  1.00 96.18           C  
ATOM   1669  CZ  PHE A 206      -7.622  -7.899  11.913  1.00 96.18           C  
ATOM   1670  N   ALA A 207      -2.839 -11.299  15.846  1.00 95.80           N  
ATOM   1671  CA  ALA A 207      -2.070 -11.277  17.080  1.00 95.80           C  
ATOM   1672  C   ALA A 207      -2.692 -10.274  18.070  1.00 95.80           C  
ATOM   1673  CB  ALA A 207      -0.593 -11.012  16.784  1.00 95.80           C  
ATOM   1674  O   ALA A 207      -3.593  -9.501  17.733  1.00 95.80           O  
ATOM   1675  N   PHE A 208      -2.242 -10.310  19.326  1.00 95.25           N  
ATOM   1676  CA  PHE A 208      -2.700  -9.385  20.376  1.00 95.25           C  
ATOM   1677  C   PHE A 208      -4.226  -9.330  20.545  1.00 95.25           C  
ATOM   1678  CB  PHE A 208      -2.115  -7.986  20.140  1.00 95.25           C  
ATOM   1679  O   PHE A 208      -4.782  -8.291  20.892  1.00 95.25           O  
ATOM   1680  CG  PHE A 208      -0.662  -7.994  19.738  1.00 95.25           C  
ATOM   1681  CD1 PHE A 208       0.315  -8.418  20.656  1.00 95.25           C  
ATOM   1682  CD2 PHE A 208      -0.291  -7.586  18.444  1.00 95.25           C  
ATOM   1683  CE1 PHE A 208       1.666  -8.424  20.281  1.00 95.25           C  
ATOM   1684  CE2 PHE A 208       1.061  -7.608  18.068  1.00 95.25           C  
ATOM   1685  CZ  PHE A 208       2.037  -8.027  18.986  1.00 95.25           C  
ATOM   1686  N   THR A 209      -4.933 -10.429  20.265  1.00 93.27           N  
ATOM   1687  CA  THR A 209      -6.405 -10.495  20.337  1.00 93.27           C  
ATOM   1688  C   THR A 209      -7.129  -9.447  19.473  1.00 93.27           C  
ATOM   1689  CB  THR A 209      -6.912 -10.522  21.798  1.00 93.27           C  
ATOM   1690  O   THR A 209      -8.259  -9.075  19.770  1.00 93.27           O  
ATOM   1691  CG2 THR A 209      -6.379 -11.743  22.551  1.00 93.27           C  
ATOM   1692  OG1 THR A 209      -6.512  -9.408  22.562  1.00 93.27           O  
ATOM   1693  N   GLY A 210      -6.493  -8.968  18.396  1.00 93.58           N  
ATOM   1694  CA  GLY A 210      -7.073  -7.971  17.489  1.00 93.58           C  
ATOM   1695  C   GLY A 210      -6.915  -6.516  17.935  1.00 93.58           C  
ATOM   1696  O   GLY A 210      -7.489  -5.632  17.297  1.00 93.58           O  
ATOM   1697  N   GLU A 211      -6.152  -6.263  19.001  1.00 96.33           N  
ATOM   1698  CA  GLU A 211      -5.815  -4.919  19.471  1.00 96.33           C  
ATOM   1699  C   GLU A 211      -5.037  -4.137  18.398  1.00 96.33           C  
ATOM   1700  CB  GLU A 211      -4.994  -5.034  20.768  1.00 96.33           C  
ATOM   1701  O   GLU A 211      -4.063  -4.635  17.830  1.00 96.33           O  
ATOM   1702  CG  GLU A 211      -4.705  -3.682  21.444  1.00 96.33           C  
ATOM   1703  CD  GLU A 211      -3.703  -3.788  22.609  1.00 96.33           C  
ATOM   1704  OE1 GLU A 211      -3.454  -2.759  23.266  1.00 96.33           O  
ATOM   1705  OE2 GLU A 211      -3.083  -4.864  22.804  1.00 96.33           O  
ATOM   1706  N   CYS A 212      -5.440  -2.887  18.156  1.00 98.35           N  
ATOM   1707  CA  CYS A 212      -4.620  -1.934  17.416  1.00 98.35           C  
ATOM   1708  C   CYS A 212      -3.606  -1.314  18.380  1.00 98.35           C  
ATOM   1709  CB  CYS A 212      -5.524  -0.887  16.755  1.00 98.35           C  
ATOM   1710  O   CYS A 212      -3.984  -0.567  19.282  1.00 98.35           O  
ATOM   1711  SG  CYS A 212      -4.529   0.186  15.678  1.00 98.35           S  
ATOM   1712  N   LYS A 213      -2.325  -1.630  18.195  1.00 98.46           N  
ATOM   1713  CA  LYS A 213      -1.230  -1.085  18.996  1.00 98.46           C  
ATOM   1714  C   LYS A 213      -1.046   0.406  18.722  1.00 98.46           C  
ATOM   1715  CB  LYS A 213       0.064  -1.867  18.724  1.00 98.46           C  
ATOM   1716  O   LYS A 213      -1.380   0.892  17.641  1.00 98.46           O  
ATOM   1717  CG  LYS A 213       0.008  -3.359  19.083  1.00 98.46           C  
ATOM   1718  CD  LYS A 213      -0.283  -3.560  20.573  1.00 98.46           C  
ATOM   1719  CE  LYS A 213      -0.008  -5.005  20.974  1.00 98.46           C  
ATOM   1720  NZ  LYS A 213      -0.423  -5.236  22.375  1.00 98.46           N  
ATOM   1721  N   ASN A 214      -0.510   1.107  19.715  1.00 98.48           N  
ATOM   1722  CA  ASN A 214      -0.306   2.552  19.690  1.00 98.48           C  
ATOM   1723  C   ASN A 214       0.781   2.992  18.696  1.00 98.48           C  
ATOM   1724  CB  ASN A 214      -0.044   3.023  21.133  1.00 98.48           C  
ATOM   1725  O   ASN A 214       1.502   2.181  18.104  1.00 98.48           O  
ATOM   1726  CG  ASN A 214       1.285   2.603  21.737  1.00 98.48           C  
ATOM   1727  ND2 ASN A 214       1.404   2.731  23.035  1.00 98.48           N  
ATOM   1728  OD1 ASN A 214       2.228   2.171  21.089  1.00 98.48           O  
ATOM   1729  N   LYS A 215       0.922   4.308  18.540  1.00 98.60           N  
ATOM   1730  CA  LYS A 215       1.899   4.931  17.648  1.00 98.60           C  
ATOM   1731  C   LYS A 215       3.334   4.498  17.935  1.00 98.60           C  
ATOM   1732  CB  LYS A 215       1.748   6.446  17.781  1.00 98.60           C  
ATOM   1733  O   LYS A 215       4.084   4.278  16.989  1.00 98.60           O  
ATOM   1734  CG  LYS A 215       2.828   7.192  16.990  1.00 98.60           C  
ATOM   1735  CD  LYS A 215       2.604   8.684  17.149  1.00 98.60           C  
ATOM   1736  CE  LYS A 215       3.766   9.441  16.524  1.00 98.60           C  
ATOM   1737  NZ  LYS A 215       3.609  10.877  16.820  1.00 98.60           N  
ATOM   1738  N   THR A 216       3.744   4.413  19.202  1.00 98.57           N  
ATOM   1739  CA  THR A 216       5.124   4.031  19.552  1.00 98.57           C  
ATOM   1740  C   THR A 216       5.453   2.648  19.007  1.00 98.57           C  
ATOM   1741  CB  THR A 216       5.355   4.074  21.068  1.00 98.57           C  
ATOM   1742  O   THR A 216       6.440   2.501  18.294  1.00 98.57           O  
ATOM   1743  CG2 THR A 216       6.768   3.655  21.473  1.00 98.57           C  
ATOM   1744  OG1 THR A 216       5.200   5.399  21.520  1.00 98.57           O  
ATOM   1745  N   TYR A 217       4.578   1.674  19.256  1.00 98.55           N  
ATOM   1746  CA  TYR A 217       4.742   0.316  18.747  1.00 98.55           C  
ATOM   1747  C   TYR A 217       4.724   0.278  17.212  1.00 98.55           C  
ATOM   1748  CB  TYR A 217       3.616  -0.536  19.330  1.00 98.55           C  
ATOM   1749  O   TYR A 217       5.558  -0.367  16.587  1.00 98.55           O  
ATOM   1750  CG  TYR A 217       3.838  -2.019  19.150  1.00 98.55           C  
ATOM   1751  CD1 TYR A 217       3.514  -2.647  17.932  1.00 98.55           C  
ATOM   1752  CD2 TYR A 217       4.431  -2.758  20.189  1.00 98.55           C  
ATOM   1753  CE1 TYR A 217       3.790  -4.015  17.753  1.00 98.55           C  
ATOM   1754  CE2 TYR A 217       4.702  -4.126  20.014  1.00 98.55           C  
ATOM   1755  OH  TYR A 217       4.669  -6.069  18.630  1.00 98.55           O  
ATOM   1756  CZ  TYR A 217       4.389  -4.755  18.792  1.00 98.55           C  
ATOM   1757  N   ALA A 218       3.811   1.024  16.584  1.00 98.76           N  
ATOM   1758  CA  ALA A 218       3.744   1.122  15.129  1.00 98.76           C  
ATOM   1759  C   ALA A 218       5.035   1.686  14.511  1.00 98.76           C  
ATOM   1760  CB  ALA A 218       2.527   1.977  14.775  1.00 98.76           C  
ATOM   1761  O   ALA A 218       5.506   1.182  13.496  1.00 98.76           O  
ATOM   1762  N   MET A 219       5.639   2.703  15.131  1.00 98.66           N  
ATOM   1763  CA  MET A 219       6.919   3.263  14.682  1.00 98.66           C  
ATOM   1764  C   MET A 219       8.091   2.294  14.884  1.00 98.66           C  
ATOM   1765  CB  MET A 219       7.199   4.585  15.410  1.00 98.66           C  
ATOM   1766  O   MET A 219       9.049   2.342  14.111  1.00 98.66           O  
ATOM   1767  CG  MET A 219       6.267   5.725  14.976  1.00 98.66           C  
ATOM   1768  SD  MET A 219       6.332   6.232  13.232  1.00 98.66           S  
ATOM   1769  CE  MET A 219       8.076   6.698  13.045  1.00 98.66           C  
ATOM   1770  N   ASP A 220       8.026   1.413  15.885  1.00 98.46           N  
ATOM   1771  CA  ASP A 220       9.002   0.335  16.054  1.00 98.46           C  
ATOM   1772  C   ASP A 220       8.906  -0.681  14.907  1.00 98.46           C  
ATOM   1773  CB  ASP A 220       8.871  -0.316  17.445  1.00 98.46           C  
ATOM   1774  O   ASP A 220       9.920  -0.944  14.260  1.00 98.46           O  
ATOM   1775  CG  ASP A 220       9.325   0.591  18.597  1.00 98.46           C  
ATOM   1776  OD1 ASP A 220      10.180   1.482  18.351  1.00 98.46           O  
ATOM   1777  OD2 ASP A 220       8.920   0.348  19.752  1.00 98.46           O  
ATOM   1778  N   VAL A 221       7.694  -1.133  14.560  1.00 98.61           N  
ATOM   1779  CA  VAL A 221       7.448  -2.009  13.395  1.00 98.61           C  
ATOM   1780  C   VAL A 221       7.943  -1.367  12.094  1.00 98.61           C  
ATOM   1781  CB  VAL A 221       5.949  -2.361  13.284  1.00 98.61           C  
ATOM   1782  O   VAL A 221       8.642  -2.007  11.308  1.00 98.61           O  
ATOM   1783  CG1 VAL A 221       5.612  -3.129  12.000  1.00 98.61           C  
ATOM   1784  CG2 VAL A 221       5.491  -3.220  14.470  1.00 98.61           C  
ATOM   1785  N   VAL A 222       7.644  -0.080  11.872  1.00 98.83           N  
ATOM   1786  CA  VAL A 222       8.121   0.665  10.692  1.00 98.83           C  
ATOM   1787  C   VAL A 222       9.646   0.660  10.607  1.00 98.83           C  
ATOM   1788  CB  VAL A 222       7.596   2.112  10.708  1.00 98.83           C  
ATOM   1789  O   VAL A 222      10.204   0.426   9.533  1.00 98.83           O  
ATOM   1790  CG1 VAL A 222       8.295   3.000   9.673  1.00 98.83           C  
ATOM   1791  CG2 VAL A 222       6.092   2.175  10.410  1.00 98.83           C  
ATOM   1792  N   ARG A 223      10.332   0.908  11.728  1.00 98.56           N  
ATOM   1793  CA  ARG A 223      11.797   0.905  11.778  1.00 98.56           C  
ATOM   1794  C   ARG A 223      12.359  -0.482  11.473  1.00 98.56           C  
ATOM   1795  CB  ARG A 223      12.250   1.424  13.144  1.00 98.56           C  
ATOM   1796  O   ARG A 223      13.271  -0.579  10.660  1.00 98.56           O  
ATOM   1797  CG  ARG A 223      13.782   1.482  13.254  1.00 98.56           C  
ATOM   1798  CD  ARG A 223      14.236   1.972  14.630  1.00 98.56           C  
ATOM   1799  NE  ARG A 223      13.782   1.061  15.698  1.00 98.56           N  
ATOM   1800  NH1 ARG A 223      12.049   2.321  16.564  1.00 98.56           N  
ATOM   1801  NH2 ARG A 223      12.469   0.338  17.410  1.00 98.56           N  
ATOM   1802  CZ  ARG A 223      12.785   1.248  16.544  1.00 98.56           C  
ATOM   1803  N   GLU A 224      11.803  -1.537  12.061  1.00 98.36           N  
ATOM   1804  CA  GLU A 224      12.232  -2.918  11.802  1.00 98.36           C  
ATOM   1805  C   GLU A 224      12.084  -3.295  10.320  1.00 98.36           C  
ATOM   1806  CB  GLU A 224      11.418  -3.888  12.670  1.00 98.36           C  
ATOM   1807  O   GLU A 224      13.014  -3.838   9.715  1.00 98.36           O  
ATOM   1808  CG  GLU A 224      11.813  -3.806  14.152  1.00 98.36           C  
ATOM   1809  CD  GLU A 224      10.993  -4.739  15.057  1.00 98.36           C  
ATOM   1810  OE1 GLU A 224      11.143  -4.585  16.291  1.00 98.36           O  
ATOM   1811  OE2 GLU A 224      10.301  -5.641  14.528  1.00 98.36           O  
ATOM   1812  N   CYS A 225      10.955  -2.938   9.701  1.00 98.70           N  
ATOM   1813  CA  CYS A 225      10.720  -3.188   8.279  1.00 98.70           C  
ATOM   1814  C   CYS A 225      11.644  -2.341   7.385  1.00 98.70           C  
ATOM   1815  CB  CYS A 225       9.243  -2.937   7.952  1.00 98.70           C  
ATOM   1816  O   CYS A 225      12.088  -2.805   6.334  1.00 98.70           O  
ATOM   1817  SG  CYS A 225       8.190  -4.075   8.887  1.00 98.70           S  
ATOM   1818  N   ASN A 226      11.978  -1.109   7.787  1.00 98.74           N  
ATOM   1819  CA  ASN A 226      12.954  -0.274   7.079  1.00 98.74           C  
ATOM   1820  C   ASN A 226      14.379  -0.845   7.170  1.00 98.74           C  
ATOM   1821  CB  ASN A 226      12.869   1.164   7.615  1.00 98.74           C  
ATOM   1822  O   ASN A 226      15.086  -0.898   6.167  1.00 98.74           O  
ATOM   1823  CG  ASN A 226      13.851   2.110   6.942  1.00 98.74           C  
ATOM   1824  ND2 ASN A 226      13.733   2.339   5.657  1.00 98.74           N  
ATOM   1825  OD1 ASN A 226      14.729   2.682   7.567  1.00 98.74           O  
ATOM   1826  N   GLU A 227      14.790  -1.341   8.337  1.00 98.51           N  
ATOM   1827  CA  GLU A 227      16.078  -2.020   8.524  1.00 98.51           C  
ATOM   1828  C   GLU A 227      16.165  -3.326   7.716  1.00 98.51           C  
ATOM   1829  CB  GLU A 227      16.290  -2.326  10.014  1.00 98.51           C  
ATOM   1830  O   GLU A 227      17.219  -3.663   7.165  1.00 98.51           O  
ATOM   1831  CG  GLU A 227      16.599  -1.076  10.856  1.00 98.51           C  
ATOM   1832  CD  GLU A 227      16.681  -1.372  12.366  1.00 98.51           C  
ATOM   1833  OE1 GLU A 227      16.787  -0.393  13.143  1.00 98.51           O  
ATOM   1834  OE2 GLU A 227      16.706  -2.566  12.744  1.00 98.51           O  
ATOM   1835  N   ALA A 228      15.062  -4.069   7.609  1.00 98.52           N  
ATOM   1836  CA  ALA A 228      14.960  -5.231   6.734  1.00 98.52           C  
ATOM   1837  C   ALA A 228      15.099  -4.858   5.250  1.00 98.52           C  
ATOM   1838  CB  ALA A 228      13.636  -5.932   7.024  1.00 98.52           C  
ATOM   1839  O   ALA A 228      15.897  -5.478   4.538  1.00 98.52           O  
ATOM   1840  N   TRP A 229      14.403  -3.813   4.795  1.00 98.66           N  
ATOM   1841  CA  TRP A 229      14.562  -3.281   3.440  1.00 98.66           C  
ATOM   1842  C   TRP A 229      15.998  -2.808   3.168  1.00 98.66           C  
ATOM   1843  CB  TRP A 229      13.570  -2.141   3.207  1.00 98.66           C  
ATOM   1844  O   TRP A 229      16.553  -3.082   2.105  1.00 98.66           O  
ATOM   1845  CG  TRP A 229      13.831  -1.386   1.944  1.00 98.66           C  
ATOM   1846  CD1 TRP A 229      13.410  -1.739   0.709  1.00 98.66           C  
ATOM   1847  CD2 TRP A 229      14.661  -0.198   1.767  1.00 98.66           C  
ATOM   1848  CE2 TRP A 229      14.694   0.120   0.377  1.00 98.66           C  
ATOM   1849  CE3 TRP A 229      15.400   0.634   2.635  1.00 98.66           C  
ATOM   1850  NE1 TRP A 229      13.939  -0.865  -0.222  1.00 98.66           N  
ATOM   1851  CH2 TRP A 229      16.103   2.046   0.769  1.00 98.66           C  
ATOM   1852  CZ2 TRP A 229      15.397   1.224  -0.126  1.00 98.66           C  
ATOM   1853  CZ3 TRP A 229      16.117   1.740   2.142  1.00 98.66           C  
ATOM   1854  N   GLU A 230      16.650  -2.167   4.135  1.00 98.55           N  
ATOM   1855  CA  GLU A 230      18.037  -1.720   4.003  1.00 98.55           C  
ATOM   1856  C   GLU A 230      18.992  -2.912   3.791  1.00 98.55           C  
ATOM   1857  CB  GLU A 230      18.390  -0.902   5.254  1.00 98.55           C  
ATOM   1858  O   GLU A 230      19.906  -2.865   2.960  1.00 98.55           O  
ATOM   1859  CG  GLU A 230      19.817  -0.350   5.275  1.00 98.55           C  
ATOM   1860  CD  GLU A 230      20.152   0.600   4.120  1.00 98.55           C  
ATOM   1861  OE1 GLU A 230      21.362   0.682   3.819  1.00 98.55           O  
ATOM   1862  OE2 GLU A 230      19.248   1.244   3.541  1.00 98.55           O  
ATOM   1863  N   ARG A 231      18.764  -4.039   4.484  1.00 98.45           N  
ATOM   1864  CA  ARG A 231      19.506  -5.292   4.241  1.00 98.45           C  
ATOM   1865  C   ARG A 231      19.236  -5.862   2.847  1.00 98.45           C  
ATOM   1866  CB  ARG A 231      19.173  -6.346   5.311  1.00 98.45           C  
ATOM   1867  O   ARG A 231      20.178  -6.323   2.200  1.00 98.45           O  
ATOM   1868  CG  ARG A 231      19.735  -5.997   6.696  1.00 98.45           C  
ATOM   1869  CD  ARG A 231      19.456  -7.105   7.727  1.00 98.45           C  
ATOM   1870  NE  ARG A 231      18.035  -7.181   8.134  1.00 98.45           N  
ATOM   1871  NH1 ARG A 231      17.544  -9.365   7.529  1.00 98.45           N  
ATOM   1872  NH2 ARG A 231      15.995  -8.171   8.496  1.00 98.45           N  
ATOM   1873  CZ  ARG A 231      17.218  -8.226   8.066  1.00 98.45           C  
ATOM   1874  N   LEU A 232      17.988  -5.817   2.384  1.00 98.31           N  
ATOM   1875  CA  LEU A 232      17.591  -6.249   1.042  1.00 98.31           C  
ATOM   1876  C   LEU A 232      18.294  -5.414  -0.042  1.00 98.31           C  
ATOM   1877  CB  LEU A 232      16.052  -6.171   0.951  1.00 98.31           C  
ATOM   1878  O   LEU A 232      18.986  -5.958  -0.902  1.00 98.31           O  
ATOM   1879  CG  LEU A 232      15.459  -6.381  -0.451  1.00 98.31           C  
ATOM   1880  CD1 LEU A 232      15.691  -7.805  -0.935  1.00 98.31           C  
ATOM   1881  CD2 LEU A 232      13.958  -6.103  -0.440  1.00 98.31           C  
ATOM   1882  N   ILE A 233      18.181  -4.086   0.020  1.00 98.29           N  
ATOM   1883  CA  ILE A 233      18.621  -3.186  -1.054  1.00 98.29           C  
ATOM   1884  C   ILE A 233      20.153  -3.099  -1.174  1.00 98.29           C  
ATOM   1885  CB  ILE A 233      17.931  -1.814  -0.856  1.00 98.29           C  
ATOM   1886  O   ILE A 233      20.694  -2.882  -2.267  1.00 98.29           O  
ATOM   1887  CG1 ILE A 233      17.760  -1.015  -2.156  1.00 98.29           C  
ATOM   1888  CG2 ILE A 233      18.666  -0.933   0.166  1.00 98.29           C  
ATOM   1889  CD1 ILE A 233      16.942  -1.732  -3.238  1.00 98.29           C  
ATOM   1890  N   THR A 234      20.866  -3.333  -0.066  1.00 98.03           N  
ATOM   1891  CA  THR A 234      22.337  -3.426  -0.015  1.00 98.03           C  
ATOM   1892  C   THR A 234      22.876  -4.817  -0.361  1.00 98.03           C  
ATOM   1893  CB  THR A 234      22.899  -2.979   1.344  1.00 98.03           C  
ATOM   1894  O   THR A 234      24.090  -4.987  -0.461  1.00 98.03           O  
ATOM   1895  CG2 THR A 234      22.619  -1.507   1.609  1.00 98.03           C  
ATOM   1896  OG1 THR A 234      22.377  -3.722   2.424  1.00 98.03           O  
ATOM   1897  N   GLY A 235      22.004  -5.811  -0.570  1.00 96.26           N  
ATOM   1898  CA  GLY A 235      22.393  -7.185  -0.904  1.00 96.26           C  
ATOM   1899  C   GLY A 235      22.905  -8.011   0.283  1.00 96.26           C  
ATOM   1900  O   GLY A 235      23.508  -9.063   0.078  1.00 96.26           O  
ATOM   1901  N   LYS A 236      22.684  -7.559   1.526  1.00 97.14           N  
ATOM   1902  CA  LYS A 236      22.988  -8.336   2.745  1.00 97.14           C  
ATOM   1903  C   LYS A 236      21.993  -9.475   2.968  1.00 97.14           C  
ATOM   1904  CB  LYS A 236      22.984  -7.425   3.977  1.00 97.14           C  
ATOM   1905  O   LYS A 236      22.345 -10.470   3.594  1.00 97.14           O  
ATOM   1906  CG  LYS A 236      24.134  -6.412   3.982  1.00 97.14           C  
ATOM   1907  CD  LYS A 236      23.966  -5.475   5.181  1.00 97.14           C  
ATOM   1908  CE  LYS A 236      25.053  -4.401   5.178  1.00 97.14           C  
ATOM   1909  NZ  LYS A 236      24.723  -3.318   6.137  1.00 97.14           N  
ATOM   1910  N   THR A 237      20.775  -9.327   2.453  1.00 96.55           N  
ATOM   1911  CA  THR A 237      19.768 -10.386   2.378  1.00 96.55           C  
ATOM   1912  C   THR A 237      19.501 -10.712   0.911  1.00 96.55           C  
ATOM   1913  CB  THR A 237      18.486  -9.991   3.130  1.00 96.55           C  
ATOM   1914  O   THR A 237      19.449  -9.815   0.071  1.00 96.55           O  
ATOM   1915  CG2 THR A 237      17.393 -11.054   3.039  1.00 96.55           C  
ATOM   1916  OG1 THR A 237      18.739  -9.879   4.513  1.00 96.55           O  
ATOM   1917  N   ALA A 238      19.358 -12.000   0.589  1.00 94.56           N  
ATOM   1918  CA  ALA A 238      19.041 -12.429  -0.768  1.00 94.56           C  
ATOM   1919  C   ALA A 238      17.630 -11.945  -1.162  1.00 94.56           C  
ATOM   1920  CB  ALA A 238      19.160 -13.955  -0.861  1.00 94.56           C  
ATOM   1921  O   ALA A 238      16.694 -12.176  -0.397  1.00 94.56           O  
ATOM   1922  N   PRO A 239      17.446 -11.339  -2.348  1.00 94.65           N  
ATOM   1923  CA  PRO A 239      16.160 -10.758  -2.733  1.00 94.65           C  
ATOM   1924  C   PRO A 239      15.090 -11.793  -3.098  1.00 94.65           C  
ATOM   1925  CB  PRO A 239      16.490  -9.841  -3.912  1.00 94.65           C  
ATOM   1926  O   PRO A 239      13.912 -11.460  -3.203  1.00 94.65           O  
ATOM   1927  CG  PRO A 239      17.706 -10.499  -4.559  1.00 94.65           C  
ATOM   1928  CD  PRO A 239      18.464 -11.036  -3.347  1.00 94.65           C  
ATOM   1929  N   GLY A 240      15.475 -13.054  -3.321  1.00 94.30           N  
ATOM   1930  CA  GLY A 240      14.554 -14.074  -3.812  1.00 94.30           C  
ATOM   1931  C   GLY A 240      13.940 -13.649  -5.149  1.00 94.30           C  
ATOM   1932  O   GLY A 240      14.661 -13.482  -6.130  1.00 94.30           O  
ATOM   1933  N   GLY A 241      12.616 -13.484  -5.176  1.00 94.94           N  
ATOM   1934  CA  GLY A 241      11.869 -13.001  -6.343  1.00 94.94           C  
ATOM   1935  C   GLY A 241      11.676 -11.482  -6.410  1.00 94.94           C  
ATOM   1936  O   GLY A 241      11.071 -11.006  -7.367  1.00 94.94           O  
ATOM   1937  N   VAL A 242      12.152 -10.722  -5.419  1.00 97.94           N  
ATOM   1938  CA  VAL A 242      11.965  -9.268  -5.377  1.00 97.94           C  
ATOM   1939  C   VAL A 242      12.938  -8.574  -6.336  1.00 97.94           C  
ATOM   1940  CB  VAL A 242      12.071  -8.713  -3.940  1.00 97.94           C  
ATOM   1941  O   VAL A 242      14.155  -8.682  -6.210  1.00 97.94           O  
ATOM   1942  CG1 VAL A 242      11.731  -7.218  -3.919  1.00 97.94           C  
ATOM   1943  CG2 VAL A 242      11.099  -9.440  -2.995  1.00 97.94           C  
ATOM   1944  N   SER A 243      12.403  -7.829  -7.298  1.00 97.99           N  
ATOM   1945  CA  SER A 243      13.140  -6.902  -8.150  1.00 97.99           C  
ATOM   1946  C   SER A 243      13.606  -5.711  -7.318  1.00 97.99           C  
ATOM   1947  CB  SER A 243      12.250  -6.432  -9.311  1.00 97.99           C  
ATOM   1948  O   SER A 243      12.795  -4.871  -6.943  1.00 97.99           O  
ATOM   1949  OG  SER A 243      12.807  -5.285  -9.929  1.00 97.99           O  
ATOM   1950  N   THR A 244      14.918  -5.617  -7.098  1.00 98.22           N  
ATOM   1951  CA  THR A 244      15.586  -4.566  -6.311  1.00 98.22           C  
ATOM   1952  C   THR A 244      16.070  -3.373  -7.140  1.00 98.22           C  
ATOM   1953  CB  THR A 244      16.763  -5.168  -5.528  1.00 98.22           C  
ATOM   1954  O   THR A 244      16.735  -2.479  -6.609  1.00 98.22           O  
ATOM   1955  CG2 THR A 244      16.274  -6.081  -4.406  1.00 98.22           C  
ATOM   1956  OG1 THR A 244      17.565  -5.945  -6.397  1.00 98.22           O  
ATOM   1957  N   THR A 245      15.795  -3.343  -8.450  1.00 98.11           N  
ATOM   1958  CA  THR A 245      16.238  -2.249  -9.325  1.00 98.11           C  
ATOM   1959  C   THR A 245      15.633  -0.916  -8.897  1.00 98.11           C  
ATOM   1960  CB  THR A 245      15.905  -2.502 -10.798  1.00 98.11           C  
ATOM   1961  O   THR A 245      14.429  -0.797  -8.691  1.00 98.11           O  
ATOM   1962  CG2 THR A 245      16.484  -1.415 -11.708  1.00 98.11           C  
ATOM   1963  OG1 THR A 245      16.466  -3.722 -11.220  1.00 98.11           O  
ATOM   1964  N   ASN A 246      16.490   0.093  -8.796  1.00 98.41           N  
ATOM   1965  CA  ASN A 246      16.152   1.442  -8.356  1.00 98.41           C  
ATOM   1966  C   ASN A 246      17.106   2.456  -9.008  1.00 98.41           C  
ATOM   1967  CB  ASN A 246      16.222   1.471  -6.822  1.00 98.41           C  
ATOM   1968  O   ASN A 246      18.112   2.082  -9.614  1.00 98.41           O  
ATOM   1969  CG  ASN A 246      17.632   1.266  -6.329  1.00 98.41           C  
ATOM   1970  ND2 ASN A 246      17.980   0.039  -6.041  1.00 98.41           N  
ATOM   1971  OD1 ASN A 246      18.441   2.179  -6.265  1.00 98.41           O  
ATOM   1972  N   VAL A 247      16.794   3.739  -8.885  1.00 97.94           N  
ATOM   1973  CA  VAL A 247      17.472   4.839  -9.585  1.00 97.94           C  
ATOM   1974  C   VAL A 247      18.121   5.832  -8.611  1.00 97.94           C  
ATOM   1975  CB  VAL A 247      16.449   5.539 -10.502  1.00 97.94           C  
ATOM   1976  O   VAL A 247      19.181   6.411  -8.889  1.00 97.94           O  
ATOM   1977  CG1 VAL A 247      17.117   6.596 -11.383  1.00 97.94           C  
ATOM   1978  CG2 VAL A 247      15.735   4.559 -11.444  1.00 97.94           C  
ATOM   1979  N   THR A 248      17.520   6.036  -7.441  1.00 96.89           N  
ATOM   1980  CA  THR A 248      17.854   7.109  -6.496  1.00 96.89           C  
ATOM   1981  C   THR A 248      18.616   6.618  -5.260  1.00 96.89           C  
ATOM   1982  CB  THR A 248      16.594   7.890  -6.074  1.00 96.89           C  
ATOM   1983  O   THR A 248      19.313   7.423  -4.636  1.00 96.89           O  
ATOM   1984  CG2 THR A 248      15.730   8.337  -7.258  1.00 96.89           C  
ATOM   1985  OG1 THR A 248      15.817   7.104  -5.211  1.00 96.89           O  
ATOM   1986  N   VAL A 249      18.563   5.321  -4.925  1.00 97.83           N  
ATOM   1987  CA  VAL A 249      19.147   4.765  -3.687  1.00 97.83           C  
ATOM   1988  C   VAL A 249      20.654   4.541  -3.837  1.00 97.83           C  
ATOM   1989  CB  VAL A 249      18.433   3.474  -3.233  1.00 97.83           C  
ATOM   1990  O   VAL A 249      21.111   3.498  -4.300  1.00 97.83           O  
ATOM   1991  CG1 VAL A 249      18.884   3.076  -1.822  1.00 97.83           C  
ATOM   1992  CG2 VAL A 249      16.909   3.627  -3.222  1.00 97.83           C  
ATOM   1993  N   GLN A 250      21.453   5.539  -3.450  1.00 97.00           N  
ATOM   1994  CA  GLN A 250      22.899   5.607  -3.730  1.00 97.00           C  
ATOM   1995  C   GLN A 250      23.709   4.384  -3.283  1.00 97.00           C  
ATOM   1996  CB  GLN A 250      23.501   6.839  -3.042  1.00 97.00           C  
ATOM   1997  O   GLN A 250      24.660   4.006  -3.963  1.00 97.00           O  
ATOM   1998  CG  GLN A 250      22.980   8.158  -3.624  1.00 97.00           C  
ATOM   1999  CD  GLN A 250      23.657   9.379  -3.008  1.00 97.00           C  
ATOM   2000  NE2 GLN A 250      23.357  10.562  -3.493  1.00 97.00           N  
ATOM   2001  OE1 GLN A 250      24.469   9.315  -2.102  1.00 97.00           O  
ATOM   2002  N   HIS A 251      23.349   3.788  -2.151  1.00 96.74           N  
ATOM   2003  CA  HIS A 251      24.032   2.644  -1.548  1.00 96.74           C  
ATOM   2004  C   HIS A 251      23.444   1.290  -1.967  1.00 96.74           C  
ATOM   2005  CB  HIS A 251      24.016   2.841  -0.028  1.00 96.74           C  
ATOM   2006  O   HIS A 251      23.887   0.253  -1.474  1.00 96.74           O  
ATOM   2007  CG  HIS A 251      22.620   2.975   0.525  1.00 96.74           C  
ATOM   2008  CD2 HIS A 251      21.981   2.043   1.273  1.00 96.74           C  
ATOM   2009  ND1 HIS A 251      21.783   4.087   0.371  1.00 96.74           N  
ATOM   2010  CE1 HIS A 251      20.670   3.793   1.070  1.00 96.74           C  
ATOM   2011  NE2 HIS A 251      20.760   2.568   1.607  1.00 96.74           N  
ATOM   2012  N   SER A 252      22.471   1.273  -2.883  1.00 97.93           N  
ATOM   2013  CA  SER A 252      21.923   0.026  -3.404  1.00 97.93           C  
ATOM   2014  C   SER A 252      22.904  -0.694  -4.328  1.00 97.93           C  
ATOM   2015  CB  SER A 252      20.623   0.260  -4.158  1.00 97.93           C  
ATOM   2016  O   SER A 252      23.487  -0.102  -5.237  1.00 97.93           O  
ATOM   2017  OG  SER A 252      20.159  -1.000  -4.624  1.00 97.93           O  
ATOM   2018  N   SER A 253      22.990  -2.014  -4.163  1.00 95.59           N  
ATOM   2019  CA  SER A 253      23.738  -2.910  -5.058  1.00 95.59           C  
ATOM   2020  C   SER A 253      23.109  -3.062  -6.452  1.00 95.59           C  
ATOM   2021  CB  SER A 253      23.844  -4.291  -4.406  1.00 95.59           C  
ATOM   2022  O   SER A 253      23.770  -3.523  -7.378  1.00 95.59           O  
ATOM   2023  OG  SER A 253      22.555  -4.861  -4.247  1.00 95.59           O  
ATOM   2024  N   SER A 254      21.835  -2.685  -6.600  1.00 96.71           N  
ATOM   2025  CA  SER A 254      21.022  -2.854  -7.815  1.00 96.71           C  
ATOM   2026  C   SER A 254      20.638  -1.519  -8.461  1.00 96.71           C  
ATOM   2027  CB  SER A 254      19.771  -3.665  -7.476  1.00 96.71           C  
ATOM   2028  O   SER A 254      19.728  -1.465  -9.292  1.00 96.71           O  
ATOM   2029  OG  SER A 254      20.130  -4.922  -6.931  1.00 96.71           O  
ATOM   2030  N   ARG A 255      21.303  -0.429  -8.059  1.00 97.79           N  
ATOM   2031  CA  ARG A 255      21.055   0.902  -8.608  1.00 97.79           C  
ATOM   2032  C   ARG A 255      21.488   0.978 -10.070  1.00 97.79           C  
ATOM   2033  CB  ARG A 255      21.763   1.964  -7.762  1.00 97.79           C  
ATOM   2034  O   ARG A 255      22.596   0.570 -10.415  1.00 97.79           O  
ATOM   2035  CG  ARG A 255      21.398   3.371  -8.243  1.00 97.79           C  
ATOM   2036  CD  ARG A 255      22.100   4.415  -7.387  1.00 97.79           C  
ATOM   2037  NE  ARG A 255      21.824   5.753  -7.919  1.00 97.79           N  
ATOM   2038  NH1 ARG A 255      23.974   6.554  -8.006  1.00 97.79           N  
ATOM   2039  NH2 ARG A 255      22.255   7.781  -8.773  1.00 97.79           N  
ATOM   2040  CZ  ARG A 255      22.693   6.687  -8.224  1.00 97.79           C  
ATOM   2041  N   VAL A 256      20.655   1.596 -10.898  1.00 97.45           N  
ATOM   2042  CA  VAL A 256      20.952   1.906 -12.302  1.00 97.45           C  
ATOM   2043  C   VAL A 256      20.813   3.402 -12.569  1.00 97.45           C  
ATOM   2044  CB  VAL A 256      20.084   1.072 -13.261  1.00 97.45           C  
ATOM   2045  O   VAL A 256      20.077   4.107 -11.876  1.00 97.45           O  
ATOM   2046  CG1 VAL A 256      20.337  -0.428 -13.062  1.00 97.45           C  
ATOM   2047  CG2 VAL A 256      18.583   1.342 -13.108  1.00 97.45           C  
ATOM   2048  N   ALA A 257      21.533   3.912 -13.566  1.00 96.51           N  
ATOM   2049  CA  ALA A 257      21.319   5.278 -14.029  1.00 96.51           C  
ATOM   2050  C   ALA A 257      20.015   5.372 -14.857  1.00 96.51           C  
ATOM   2051  CB  ALA A 257      22.563   5.746 -14.787  1.00 96.51           C  
ATOM   2052  O   ALA A 257      19.649   4.396 -15.517  1.00 96.51           O  
ATOM   2053  N   PRO A 258      19.301   6.518 -14.853  1.00 94.93           N  
ATOM   2054  CA  PRO A 258      18.044   6.675 -15.595  1.00 94.93           C  
ATOM   2055  C   PRO A 258      18.123   6.314 -17.087  1.00 94.93           C  
ATOM   2056  CB  PRO A 258      17.680   8.155 -15.452  1.00 94.93           C  
ATOM   2057  O   PRO A 258      17.171   5.782 -17.645  1.00 94.93           O  
ATOM   2058  CG  PRO A 258      18.328   8.580 -14.139  1.00 94.93           C  
ATOM   2059  CD  PRO A 258      19.581   7.710 -14.061  1.00 94.93           C  
ATOM   2060  N   ASP A 259      19.256   6.593 -17.732  1.00 94.73           N  
ATOM   2061  CA  ASP A 259      19.530   6.320 -19.149  1.00 94.73           C  
ATOM   2062  C   ASP A 259      19.841   4.843 -19.445  1.00 94.73           C  
ATOM   2063  CB  ASP A 259      20.684   7.229 -19.615  1.00 94.73           C  
ATOM   2064  O   ASP A 259      19.845   4.433 -20.604  1.00 94.73           O  
ATOM   2065  CG  ASP A 259      22.021   6.981 -18.895  1.00 94.73           C  
ATOM   2066  OD1 ASP A 259      21.990   6.629 -17.692  1.00 94.73           O  
ATOM   2067  OD2 ASP A 259      23.073   7.204 -19.530  1.00 94.73           O  
ATOM   2068  N   GLN A 260      20.071   4.036 -18.408  1.00 94.90           N  
ATOM   2069  CA  GLN A 260      20.265   2.588 -18.506  1.00 94.90           C  
ATOM   2070  C   GLN A 260      18.958   1.805 -18.345  1.00 94.90           C  
ATOM   2071  CB  GLN A 260      21.281   2.132 -17.453  1.00 94.90           C  
ATOM   2072  O   GLN A 260      18.947   0.586 -18.533  1.00 94.90           O  
ATOM   2073  CG  GLN A 260      22.657   2.776 -17.653  1.00 94.90           C  
ATOM   2074  CD  GLN A 260      23.636   2.330 -16.577  1.00 94.90           C  
ATOM   2075  NE2 GLN A 260      24.845   1.965 -16.944  1.00 94.90           N  
ATOM   2076  OE1 GLN A 260      23.346   2.293 -15.389  1.00 94.90           O  
ATOM   2077  N   LEU A 261      17.859   2.477 -17.990  1.00 94.28           N  
ATOM   2078  CA  LEU A 261      16.555   1.836 -17.914  1.00 94.28           C  
ATOM   2079  C   LEU A 261      16.076   1.444 -19.320  1.00 94.28           C  
ATOM   2080  CB  LEU A 261      15.535   2.758 -17.231  1.00 94.28           C  
ATOM   2081  O   LEU A 261      16.184   2.241 -20.257  1.00 94.28           O  
ATOM   2082  CG  LEU A 261      15.780   2.974 -15.729  1.00 94.28           C  
ATOM   2083  CD1 LEU A 261      14.839   4.074 -15.241  1.00 94.28           C  
ATOM   2084  CD2 LEU A 261      15.510   1.696 -14.928  1.00 94.28           C  
ATOM   2085  N   PRO A 262      15.498   0.243 -19.493  1.00 93.50           N  
ATOM   2086  CA  PRO A 262      14.814  -0.087 -20.730  1.00 93.50           C  
ATOM   2087  C   PRO A 262      13.633   0.873 -20.956  1.00 93.50           C  
ATOM   2088  CB  PRO A 262      14.366  -1.541 -20.583  1.00 93.50           C  
ATOM   2089  O   PRO A 262      13.022   1.351 -19.994  1.00 93.50           O  
ATOM   2090  CG  PRO A 262      14.189  -1.688 -19.077  1.00 93.50           C  
ATOM   2091  CD  PRO A 262      15.286  -0.794 -18.499  1.00 93.50           C  
ATOM   2092  N   PRO A 263      13.279   1.153 -22.222  1.00 92.36           N  
ATOM   2093  CA  PRO A 263      12.179   2.053 -22.531  1.00 92.36           C  
ATOM   2094  C   PRO A 263      10.861   1.505 -21.975  1.00 92.36           C  
ATOM   2095  CB  PRO A 263      12.166   2.174 -24.059  1.00 92.36           C  
ATOM   2096  O   PRO A 263      10.456   0.387 -22.292  1.00 92.36           O  
ATOM   2097  CG  PRO A 263      12.812   0.869 -24.529  1.00 92.36           C  
ATOM   2098  CD  PRO A 263      13.839   0.581 -23.436  1.00 92.36           C  
ATOM   2099  N   LEU A 264      10.173   2.317 -21.172  1.00 92.86           N  
ATOM   2100  CA  LEU A 264       8.812   2.030 -20.726  1.00 92.86           C  
ATOM   2101  C   LEU A 264       7.791   2.532 -21.762  1.00 92.86           C  
ATOM   2102  CB  LEU A 264       8.549   2.657 -19.348  1.00 92.86           C  
ATOM   2103  O   LEU A 264       8.026   3.587 -22.368  1.00 92.86           O  
ATOM   2104  CG  LEU A 264       9.457   2.168 -18.207  1.00 92.86           C  
ATOM   2105  CD1 LEU A 264       8.968   2.807 -16.911  1.00 92.86           C  
ATOM   2106  CD2 LEU A 264       9.431   0.651 -18.026  1.00 92.86           C  
ATOM   2107  N   PRO A 265       6.638   1.853 -21.932  1.00 94.14           N  
ATOM   2108  CA  PRO A 265       5.553   2.341 -22.782  1.00 94.14           C  
ATOM   2109  C   PRO A 265       5.119   3.768 -22.403  1.00 94.14           C  
ATOM   2110  CB  PRO A 265       4.408   1.336 -22.619  1.00 94.14           C  
ATOM   2111  O   PRO A 265       5.287   4.173 -21.247  1.00 94.14           O  
ATOM   2112  CG  PRO A 265       5.125   0.052 -22.205  1.00 94.14           C  
ATOM   2113  CD  PRO A 265       6.278   0.568 -21.349  1.00 94.14           C  
ATOM   2114  N   PRO A 266       4.593   4.565 -23.349  1.00 95.38           N  
ATOM   2115  CA  PRO A 266       4.106   5.907 -23.048  1.00 95.38           C  
ATOM   2116  C   PRO A 266       2.884   5.863 -22.120  1.00 95.38           C  
ATOM   2117  CB  PRO A 266       3.779   6.526 -24.410  1.00 95.38           C  
ATOM   2118  O   PRO A 266       2.235   4.834 -21.964  1.00 95.38           O  
ATOM   2119  CG  PRO A 266       3.378   5.313 -25.250  1.00 95.38           C  
ATOM   2120  CD  PRO A 266       4.305   4.213 -24.733  1.00 95.38           C  
ATOM   2121  N   ASN A 267       2.547   7.002 -21.514  1.00 97.18           N  
ATOM   2122  CA  ASN A 267       1.299   7.139 -20.765  1.00 97.18           C  
ATOM   2123  C   ASN A 267       0.099   7.087 -21.727  1.00 97.18           C  
ATOM   2124  CB  ASN A 267       1.340   8.468 -19.990  1.00 97.18           C  
ATOM   2125  O   ASN A 267      -0.007   7.939 -22.608  1.00 97.18           O  
ATOM   2126  CG  ASN A 267       0.194   8.609 -19.007  1.00 97.18           C  
ATOM   2127  ND2 ASN A 267      -0.072   9.803 -18.534  1.00 97.18           N  
ATOM   2128  OD1 ASN A 267      -0.427   7.656 -18.576  1.00 97.18           O  
ATOM   2129  N   GLU A 268      -0.807   6.127 -21.551  1.00 97.10           N  
ATOM   2130  CA  GLU A 268      -1.938   5.910 -22.464  1.00 97.10           C  
ATOM   2131  C   GLU A 268      -3.246   6.536 -21.955  1.00 97.10           C  
ATOM   2132  CB  GLU A 268      -2.139   4.408 -22.705  1.00 97.10           C  
ATOM   2133  O   GLU A 268      -4.079   6.952 -22.756  1.00 97.10           O  
ATOM   2134  CG  GLU A 268      -0.932   3.696 -23.336  1.00 97.10           C  
ATOM   2135  CD  GLU A 268      -1.129   2.176 -23.457  1.00 97.10           C  
ATOM   2136  OE1 GLU A 268      -0.177   1.509 -23.914  1.00 97.10           O  
ATOM   2137  OE2 GLU A 268      -2.196   1.670 -23.038  1.00 97.10           O  
ATOM   2138  N   ASN A 269      -3.434   6.628 -20.629  1.00 93.37           N  
ATOM   2139  CA  ASN A 269      -4.662   7.128 -19.981  1.00 93.37           C  
ATOM   2140  C   ASN A 269      -5.970   6.528 -20.541  1.00 93.37           C  
ATOM   2141  CB  ASN A 269      -4.684   8.666 -19.967  1.00 93.37           C  
ATOM   2142  O   ASN A 269      -6.968   7.232 -20.715  1.00 93.37           O  
ATOM   2143  CG  ASN A 269      -3.607   9.257 -19.094  1.00 93.37           C  
ATOM   2144  ND2 ASN A 269      -2.819  10.147 -19.646  1.00 93.37           N  
ATOM   2145  OD1 ASN A 269      -3.479   8.945 -17.917  1.00 93.37           O  
ATOM   2146  N   LEU A 270      -5.976   5.224 -20.817  1.00 97.62           N  
ATOM   2147  CA  LEU A 270      -7.158   4.533 -21.330  1.00 97.62           C  
ATOM   2148  C   LEU A 270      -8.288   4.472 -20.281  1.00 97.62           C  
ATOM   2149  CB  LEU A 270      -6.771   3.125 -21.812  1.00 97.62           C  
ATOM   2150  O   LEU A 270      -8.012   4.390 -19.078  1.00 97.62           O  
ATOM   2151  CG  LEU A 270      -5.717   3.088 -22.929  1.00 97.62           C  
ATOM   2152  CD1 LEU A 270      -5.465   1.642 -23.344  1.00 97.62           C  
ATOM   2153  CD2 LEU A 270      -6.130   3.884 -24.170  1.00 97.62           C  
ATOM   2154  N   PRO A 271      -9.565   4.483 -20.711  1.00 97.23           N  
ATOM   2155  CA  PRO A 271     -10.686   4.258 -19.805  1.00 97.23           C  
ATOM   2156  C   PRO A 271     -10.646   2.832 -19.225  1.00 97.23           C  
ATOM   2157  CB  PRO A 271     -11.944   4.490 -20.645  1.00 97.23           C  
ATOM   2158  O   PRO A 271     -10.112   1.930 -19.872  1.00 97.23           O  
ATOM   2159  CG  PRO A 271     -11.493   4.107 -22.055  1.00 97.23           C  
ATOM   2160  CD  PRO A 271     -10.038   4.573 -22.087  1.00 97.23           C  
ATOM   2161  N   PRO A 272     -11.232   2.596 -18.035  1.00 97.29           N  
ATOM   2162  CA  PRO A 272     -11.338   1.254 -17.471  1.00 97.29           C  
ATOM   2163  C   PRO A 272     -12.082   0.287 -18.398  1.00 97.29           C  
ATOM   2164  CB  PRO A 272     -12.069   1.420 -16.135  1.00 97.29           C  
ATOM   2165  O   PRO A 272     -13.102   0.645 -18.993  1.00 97.29           O  
ATOM   2166  CG  PRO A 272     -11.837   2.882 -15.763  1.00 97.29           C  
ATOM   2167  CD  PRO A 272     -11.795   3.578 -17.120  1.00 97.29           C  
ATOM   2168  N   ALA A 273     -11.602  -0.952 -18.484  1.00 97.64           N  
ATOM   2169  CA  ALA A 273     -12.312  -2.042 -19.140  1.00 97.64           C  
ATOM   2170  C   ALA A 273     -13.612  -2.386 -18.380  1.00 97.64           C  
ATOM   2171  CB  ALA A 273     -11.356  -3.237 -19.251  1.00 97.64           C  
ATOM   2172  O   ALA A 273     -13.721  -2.126 -17.182  1.00 97.64           O  
ATOM   2173  N   PRO A 274     -14.632  -2.967 -19.034  1.00 96.24           N  
ATOM   2174  CA  PRO A 274     -15.832  -3.403 -18.329  1.00 96.24           C  
ATOM   2175  C   PRO A 274     -15.503  -4.501 -17.307  1.00 96.24           C  
ATOM   2176  CB  PRO A 274     -16.789  -3.893 -19.418  1.00 96.24           C  
ATOM   2177  O   PRO A 274     -14.722  -5.410 -17.587  1.00 96.24           O  
ATOM   2178  CG  PRO A 274     -15.848  -4.327 -20.543  1.00 96.24           C  
ATOM   2179  CD  PRO A 274     -14.694  -3.330 -20.439  1.00 96.24           C  
ATOM   2180  N   ILE A 275     -16.148  -4.442 -16.142  1.00 93.61           N  
ATOM   2181  CA  ILE A 275     -16.070  -5.471 -15.099  1.00 93.61           C  
ATOM   2182  C   ILE A 275     -17.431  -6.132 -14.892  1.00 93.61           C  
ATOM   2183  CB  ILE A 275     -15.480  -4.921 -13.782  1.00 93.61           C  
ATOM   2184  O   ILE A 275     -18.476  -5.550 -15.180  1.00 93.61           O  
ATOM   2185  CG1 ILE A 275     -16.249  -3.696 -13.239  1.00 93.61           C  
ATOM   2186  CG2 ILE A 275     -13.998  -4.588 -14.009  1.00 93.61           C  
ATOM   2187  CD1 ILE A 275     -15.955  -3.408 -11.761  1.00 93.61           C  
ATOM   2188  N   ASP A 276     -17.416  -7.368 -14.400  1.00 90.70           N  
ATOM   2189  CA  ASP A 276     -18.631  -8.127 -14.119  1.00 90.70           C  
ATOM   2190  C   ASP A 276     -19.410  -7.510 -12.944  1.00 90.70           C  
ATOM   2191  CB  ASP A 276     -18.241  -9.588 -13.861  1.00 90.70           C  
ATOM   2192  O   ASP A 276     -18.844  -7.211 -11.891  1.00 90.70           O  
ATOM   2193  CG  ASP A 276     -19.462 -10.494 -13.741  1.00 90.70           C  
ATOM   2194  OD1 ASP A 276     -20.096 -10.454 -12.666  1.00 90.70           O  
ATOM   2195  OD2 ASP A 276     -19.746 -11.249 -14.689  1.00 90.70           O  
ATOM   2196  N   SER A 277     -20.727  -7.359 -13.092  1.00 91.08           N  
ATOM   2197  CA  SER A 277     -21.582  -6.757 -12.058  1.00 91.08           C  
ATOM   2198  C   SER A 277     -21.639  -7.559 -10.752  1.00 91.08           C  
ATOM   2199  CB  SER A 277     -22.995  -6.552 -12.606  1.00 91.08           C  
ATOM   2200  O   SER A 277     -22.082  -7.047  -9.728  1.00 91.08           O  
ATOM   2201  OG  SER A 277     -23.537  -7.771 -13.090  1.00 91.08           O  
ATOM   2202  N   SER A 278     -21.189  -8.818 -10.738  1.00 91.90           N  
ATOM   2203  CA  SER A 278     -21.060  -9.610  -9.509  1.00 91.90           C  
ATOM   2204  C   SER A 278     -20.045  -9.042  -8.518  1.00 91.90           C  
ATOM   2205  CB  SER A 278     -20.700 -11.068  -9.805  1.00 91.90           C  
ATOM   2206  O   SER A 278     -20.070  -9.445  -7.353  1.00 91.90           O  
ATOM   2207  OG  SER A 278     -19.391 -11.191 -10.318  1.00 91.90           O  
ATOM   2208  N   ILE A 279     -19.183  -8.105  -8.933  1.00 91.73           N  
ATOM   2209  CA  ILE A 279     -18.317  -7.365  -8.007  1.00 91.73           C  
ATOM   2210  C   ILE A 279     -19.146  -6.537  -7.016  1.00 91.73           C  
ATOM   2211  CB  ILE A 279     -17.284  -6.518  -8.789  1.00 91.73           C  
ATOM   2212  O   ILE A 279     -18.770  -6.455  -5.850  1.00 91.73           O  
ATOM   2213  CG1 ILE A 279     -16.333  -7.390  -9.648  1.00 91.73           C  
ATOM   2214  CG2 ILE A 279     -16.440  -5.638  -7.846  1.00 91.73           C  
ATOM   2215  CD1 ILE A 279     -15.746  -8.615  -8.936  1.00 91.73           C  
ATOM   2216  N   ASP A 280     -20.320  -6.036  -7.411  1.00 92.53           N  
ATOM   2217  CA  ASP A 280     -21.215  -5.277  -6.526  1.00 92.53           C  
ATOM   2218  C   ASP A 280     -22.036  -6.164  -5.574  1.00 92.53           C  
ATOM   2219  CB  ASP A 280     -22.134  -4.375  -7.361  1.00 92.53           C  
ATOM   2220  O   ASP A 280     -22.731  -5.657  -4.692  1.00 92.53           O  
ATOM   2221  CG  ASP A 280     -21.374  -3.227  -8.026  1.00 92.53           C  
ATOM   2222  OD1 ASP A 280     -20.577  -2.570  -7.314  1.00 92.53           O  
ATOM   2223  OD2 ASP A 280     -21.629  -2.993  -9.226  1.00 92.53           O  
ATOM   2224  N   LYS A 281     -21.954  -7.497  -5.702  1.00 95.62           N  
ATOM   2225  CA  LYS A 281     -22.689  -8.424  -4.835  1.00 95.62           C  
ATOM   2226  C   LYS A 281     -22.290  -8.235  -3.370  1.00 95.62           C  
ATOM   2227  CB  LYS A 281     -22.463  -9.874  -5.290  1.00 95.62           C  
ATOM   2228  O   LYS A 281     -21.113  -8.323  -3.021  1.00 95.62           O  
ATOM   2229  CG  LYS A 281     -23.237 -10.870  -4.414  1.00 95.62           C  
ATOM   2230  CD  LYS A 281     -23.044 -12.313  -4.880  1.00 95.62           C  
ATOM   2231  CE  LYS A 281     -23.754 -13.236  -3.885  1.00 95.62           C  
ATOM   2232  NZ  LYS A 281     -23.568 -14.664  -4.234  1.00 95.62           N  
ATOM   2233  N   TRP A 282     -23.293  -8.087  -2.507  1.00 93.99           N  
ATOM   2234  CA  TRP A 282     -23.117  -8.143  -1.060  1.00 93.99           C  
ATOM   2235  C   TRP A 282     -23.049  -9.577  -0.549  1.00 93.99           C  
ATOM   2236  CB  TRP A 282     -24.225  -7.367  -0.347  1.00 93.99           C  
ATOM   2237  O   TRP A 282     -23.839 -10.445  -0.933  1.00 93.99           O  
ATOM   2238  CG  TRP A 282     -24.240  -5.890  -0.583  1.00 93.99           C  
ATOM   2239  CD1 TRP A 282     -23.240  -5.149  -1.118  1.00 93.99           C  
ATOM   2240  CD2 TRP A 282     -25.315  -4.948  -0.288  1.00 93.99           C  
ATOM   2241  CE2 TRP A 282     -24.886  -3.641  -0.667  1.00 93.99           C  
ATOM   2242  CE3 TRP A 282     -26.611  -5.069   0.258  1.00 93.99           C  
ATOM   2243  NE1 TRP A 282     -23.617  -3.825  -1.168  1.00 93.99           N  
ATOM   2244  CH2 TRP A 282     -26.981  -2.663   0.037  1.00 93.99           C  
ATOM   2245  CZ2 TRP A 282     -25.696  -2.510  -0.510  1.00 93.99           C  
ATOM   2246  CZ3 TRP A 282     -27.436  -3.939   0.418  1.00 93.99           C  
ATOM   2247  N   PHE A 283     -22.116  -9.799   0.365  1.00 95.83           N  
ATOM   2248  CA  PHE A 283     -21.977 -11.023   1.131  1.00 95.83           C  
ATOM   2249  C   PHE A 283     -22.342 -10.722   2.581  1.00 95.83           C  
ATOM   2250  CB  PHE A 283     -20.557 -11.574   0.969  1.00 95.83           C  
ATOM   2251  O   PHE A 283     -21.766  -9.835   3.205  1.00 95.83           O  
ATOM   2252  CG  PHE A 283     -20.265 -12.063  -0.439  1.00 95.83           C  
ATOM   2253  CD1 PHE A 283     -20.342 -13.436  -0.741  1.00 95.83           C  
ATOM   2254  CD2 PHE A 283     -19.926 -11.148  -1.454  1.00 95.83           C  
ATOM   2255  CE1 PHE A 283     -20.058 -13.892  -2.041  1.00 95.83           C  
ATOM   2256  CE2 PHE A 283     -19.662 -11.599  -2.758  1.00 95.83           C  
ATOM   2257  CZ  PHE A 283     -19.714 -12.973  -3.050  1.00 95.83           C  
ATOM   2258  N   PHE A 284     -23.318 -11.457   3.105  1.00 94.86           N  
ATOM   2259  CA  PHE A 284     -23.695 -11.407   4.512  1.00 94.86           C  
ATOM   2260  C   PHE A 284     -22.964 -12.539   5.221  1.00 94.86           C  
ATOM   2261  CB  PHE A 284     -25.217 -11.518   4.651  1.00 94.86           C  
ATOM   2262  O   PHE A 284     -23.205 -13.710   4.926  1.00 94.86           O  
ATOM   2263  CG  PHE A 284     -25.961 -10.321   4.091  1.00 94.86           C  
ATOM   2264  CD1 PHE A 284     -26.336  -9.266   4.943  1.00 94.86           C  
ATOM   2265  CD2 PHE A 284     -26.255 -10.245   2.715  1.00 94.86           C  
ATOM   2266  CE1 PHE A 284     -27.005  -8.144   4.423  1.00 94.86           C  
ATOM   2267  CE2 PHE A 284     -26.918  -9.120   2.195  1.00 94.86           C  
ATOM   2268  CZ  PHE A 284     -27.296  -8.071   3.051  1.00 94.86           C  
ATOM   2269  N   ILE A 285     -22.041 -12.188   6.111  1.00 91.33           N  
ATOM   2270  CA  ILE A 285     -21.252 -13.160   6.862  1.00 91.33           C  
ATOM   2271  C   ILE A 285     -21.963 -13.410   8.191  1.00 91.33           C  
ATOM   2272  CB  ILE A 285     -19.796 -12.672   7.029  1.00 91.33           C  
ATOM   2273  O   ILE A 285     -22.078 -12.511   9.021  1.00 91.33           O  
ATOM   2274  CG1 ILE A 285     -19.132 -12.264   5.689  1.00 91.33           C  
ATOM   2275  CG2 ILE A 285     -18.957 -13.747   7.738  1.00 91.33           C  
ATOM   2276  CD1 ILE A 285     -19.175 -13.316   4.571  1.00 91.33           C  
ATOM   2277  N   SER A 286     -22.468 -14.626   8.392  1.00 81.96           N  
ATOM   2278  CA  SER A 286     -22.962 -15.054   9.700  1.00 81.96           C  
ATOM   2279  C   SER A 286     -21.765 -15.220  10.633  1.00 81.96           C  
ATOM   2280  CB  SER A 286     -23.747 -16.367   9.573  1.00 81.96           C  
ATOM   2281  O   SER A 286     -20.962 -16.130  10.424  1.00 81.96           O  
ATOM   2282  OG  SER A 286     -22.972 -17.348   8.910  1.00 81.96           O  
ATOM   2283  N   GLY A 287     -21.616 -14.347  11.631  1.00 62.62           N  
ATOM   2284  CA  GLY A 287     -20.581 -14.516  12.650  1.00 62.62           C  
ATOM   2285  C   GLY A 287     -20.743 -15.874  13.338  1.00 62.62           C  
ATOM   2286  O   GLY A 287     -21.825 -16.182  13.832  1.00 62.62           O  
ATOM   2287  N   ALA A 288     -19.690 -16.693  13.357  1.00 53.51           N  
ATOM   2288  CA  ALA A 288     -19.673 -17.931  14.140  1.00 53.51           C  
ATOM   2289  C   ALA A 288     -19.419 -17.673  15.641  1.00 53.51           C  
ATOM   2290  CB  ALA A 288     -18.660 -18.899  13.520  1.00 53.51           C  
ATOM   2291  O   ALA A 288     -19.469 -18.599  16.445  1.00 53.51           O  
ATOM   2292  N   SER A 289     -19.180 -16.422  16.032  1.00 45.77           N  
ATOM   2293  CA  SER A 289     -18.910 -16.014  17.408  1.00 45.77           C  
ATOM   2294  C   SER A 289     -19.238 -14.529  17.569  1.00 45.77           C  
ATOM   2295  CB  SER A 289     -17.437 -16.289  17.737  1.00 45.77           C  
ATOM   2296  O   SER A 289     -18.474 -13.671  17.125  1.00 45.77           O  
ATOM   2297  OG  SER A 289     -16.589 -15.724  16.755  1.00 45.77           O  
ATOM   2298  N   ALA A 290     -20.401 -14.241  18.150  1.00 38.49           N  
ATOM   2299  CA  ALA A 290     -20.677 -12.978  18.826  1.00 38.49           C  
ATOM   2300  C   ALA A 290     -20.584 -13.221  20.334  1.00 38.49           C  
ATOM   2301  CB  ALA A 290     -22.049 -12.437  18.399  1.00 38.49           C  
ATOM   2302  O   ALA A 290     -20.954 -14.345  20.751  1.00 38.49           O  
ATOM   2303  OXT ALA A 290     -20.149 -12.274  21.017  1.00 38.49           O  
TER    2304      ALA A 290                                                      
ENDMDL                                                                          
END                                                                             
