# Supplementary material for: The inorganic pyrophosphatases of microorganisms: a structural and functional review
Source: PeerJ. 2024 Jun 24;12:e17496. doi: 10.7717/peerj.17496 (PMC11210485; doi:10.7717/peerj.17496)
Supplement: Supplemental Information 1 [file peerj-12-17496-s001.zip › Supplementary Files/m_PPases/AF-A0A0U2VTE8-F1-model_v4_M_Paucibacter42545.pdb]

HEADER                                            01-JUN-22                     
TITLE     ALPHAFOLD MONOMER V2.0 PREDICTION FOR K(+)-INSENSITIVE PYROPHOSPHATE- 
TITLE    2 ENERGIZED PROTON PUMP (A0A0U2VTE8)                                   
COMPND    MOL_ID: 1;                                                            
COMPND   2 MOLECULE: K(+)-INSENSITIVE PYROPHOSPHATE-ENERGIZED PROTON PUMP;      
COMPND   3 CHAIN: A                                                             
SOURCE    MOL_ID: 1;                                                            
SOURCE   2 ORGANISM_SCIENTIFIC: PAUCIBACTER SP. KCTC 42545;                     
SOURCE   3 ORGANISM_TAXID: 1768242                                              
REMARK   1                                                                      
REMARK   1 REFERENCE 1                                                          
REMARK   1  AUTH   JOHN JUMPER, RICHARD EVANS, ALEXANDER PRITZEL, TIM GREEN,    
REMARK   1  AUTH 2 MICHAEL FIGURNOV, OLAF RONNEBERGER, KATHRYN TUNYASUVUNAKOOL, 
REMARK   1  AUTH 3 RUSS BATES, AUGUSTIN ZIDEK, ANNA POTAPENKO, ALEX BRIDGLAND,  
REMARK   1  AUTH 4 CLEMENS MEYER, SIMON A A KOHL, ANDREW J BALLARD,             
REMARK   1  AUTH 5 ANDREW COWIE, BERNARDINO ROMERA-PAREDES, STANISLAV NIKOLOV,  
REMARK   1  AUTH 6 RISHUB JAIN, JONAS ADLER, TREVOR BACK, STIG PETERSEN,        
REMARK   1  AUTH 7 DAVID REIMAN, ELLEN CLANCY, MICHAL ZIELINSKI,                
REMARK   1  AUTH 8 MARTIN STEINEGGER, MICHALINA PACHOLSKA, TAMAS BERGHAMMER,    
REMARK   1  AUTH 9 DAVID SILVER, ORIOL VINYALS, ANDREW W SENIOR,                
REMARK   1  AUTH10 KORAY KAVUKCUOGLU, PUSHMEET KOHLI, DEMIS HASSABIS            
REMARK   1  TITL   HIGHLY ACCURATE PROTEIN STRUCTURE PREDICTION WITH ALPHAFOLD  
REMARK   1  REF    NATURE                        V. 596   583 2021              
REMARK   1  REFN                   ISSN 0028-0836                               
REMARK   1  PMID   34265844                                                     
REMARK   1  DOI    10.1038/s41586-021-03819-2                                   
REMARK   1                                                                      
REMARK   1 DISCLAIMERS                                                          
REMARK   1 ALPHAFOLD DATA, COPYRIGHT (2021) DEEPMIND TECHNOLOGIES LIMITED. THE  
REMARK   1 INFORMATION PROVIDED IS THEORETICAL MODELLING ONLY AND CAUTION SHOULD
REMARK   1 BE EXERCISED IN ITS USE. IT IS PROVIDED "AS-IS" WITHOUT ANY WARRANTY 
REMARK   1 OF ANY KIND, WHETHER EXPRESSED OR IMPLIED. NO WARRANTY IS GIVEN THAT 
REMARK   1 USE OF THE INFORMATION SHALL NOT INFRINGE THE RIGHTS OF ANY THIRD    
REMARK   1 PARTY. THE INFORMATION IS NOT INTENDED TO BE A SUBSTITUTE FOR        
REMARK   1 PROFESSIONAL MEDICAL ADVICE, DIAGNOSIS, OR TREATMENT, AND DOES NOT   
REMARK   1 CONSTITUTE MEDICAL OR OTHER PROFESSIONAL ADVICE. IT IS AVAILABLE FOR 
REMARK   1 ACADEMIC AND COMMERCIAL PURPOSES, UNDER CC-BY 4.0 LICENCE.           
DBREF  XXXX A    1   810  UNP    A0A0U2VTE8 A0A0U2VTE8_9BURK     1    810       
SEQRES   1 A  810  MET SER THR SER LEU ALA LEU TYR PHE ALA LEU ALA CYS          
SEQRES   2 A  810  GLY PHE ALA ALA VAL LEU TYR GLY PHE ILE GLN ARG SER          
SEQRES   3 A  810  TRP ILE LEU SER GLN ASP ALA GLY ASN ALA ARG MET GLN          
SEQRES   4 A  810  GLU ILE ALA ALA ALA ILE GLN GLN GLY ALA ALA ALA TYR          
SEQRES   5 A  810  LEU ALA ARG GLN TYR LYS THR ILE ALA ILE VAL GLY VAL          
SEQRES   6 A  810  VAL LEU THR LEU LEU ILE GLY ALA PHE LEU ASP LEU THR          
SEQRES   7 A  810  THR ALA VAL GLY PHE VAL LEU GLY ALA PHE LEU SER GLY          
SEQRES   8 A  810  ALA CYS GLY PHE ILE GLY MET ASN VAL SER VAL ARG ALA          
SEQRES   9 A  810  ASN VAL ARG THR ALA GLN ALA ALA THR LYS GLY ILE GLY          
SEQRES  10 A  810  PRO ALA LEU ASP VAL ALA PHE LYS GLY GLY ALA ILE THR          
SEQRES  11 A  810  GLY MET LEU VAL VAL GLY LEU GLY LEU LEU GLY VAL SER          
SEQRES  12 A  810  LEU PHE PHE TRP TYR LEU SER GLY GLY GLU LYS VAL ASP          
SEQRES  13 A  810  ALA ALA THR LEU LYS PRO LEU LEU GLY PHE ALA PHE GLY          
SEQRES  14 A  810  SER SER LEU ILE SER ILE PHE ALA ARG LEU GLY GLY GLY          
SEQRES  15 A  810  ILE PHE THR LYS GLY ALA ASP VAL GLY ALA ASP LEU VAL          
SEQRES  16 A  810  GLY LYS VAL GLU ALA GLY ILE PRO GLU ASP ASP PRO ARG          
SEQRES  17 A  810  ASN PRO ALA VAL ILE ALA ASP ASN VAL GLY ASP ASN VAL          
SEQRES  18 A  810  GLY ASP CYS ALA GLY MET ALA ALA ASP LEU PHE GLU THR          
SEQRES  19 A  810  TYR ALA VAL THR LEU ILE ALA THR MET THR LEU GLY ALA          
SEQRES  20 A  810  LEU MET VAL ALA ASN ALA PRO MET ALA ALA VAL LEU TYR          
SEQRES  21 A  810  PRO LEU MET LEU GLY GLY VAL SER ILE ILE ALA SER ILE          
SEQRES  22 A  810  ILE GLY CYS TYR PHE VAL LYS ALA SER PRO GLY MET LYS          
SEQRES  23 A  810  ASN VAL MET PRO ALA LEU TYR LYS GLY LEU ALA VAL ALA          
SEQRES  24 A  810  GLY LEU LEU SER LEU ILE ALA PHE TYR PHE VAL THR ASN          
SEQRES  25 A  810  ALA VAL ILE PRO ASP ASP ALA LEU GLY ALA GLY THR GLN          
SEQRES  26 A  810  LEU ARG LEU PHE GLY ALA CYS ALA VAL GLY LEU VAL LEU          
SEQRES  27 A  810  THR ALA ALA LEU VAL TRP VAL THR GLU PHE TYR THR GLY          
SEQRES  28 A  810  THR GLN TYR SER PRO VAL GLN HIS ILE ALA GLN ALA SER          
SEQRES  29 A  810  THR THR GLY HIS GLY THR ASN ILE ILE ALA GLY LEU GLY          
SEQRES  30 A  810  VAL SER MET ARG SER THR ALA TRP PRO VAL LEU PHE VAL          
SEQRES  31 A  810  CYS ALA ALA ILE LEU CYS ALA TYR GLN LEU GLY GLY LEU          
SEQRES  32 A  810  TYR GLY ILE ALA VAL ALA ALA THR SER MET LEU SER MET          
SEQRES  33 A  810  ALA GLY ILE VAL VAL ALA LEU ASP ALA TYR GLY PRO ILE          
SEQRES  34 A  810  THR ASP ASN ALA GLY GLY ILE ALA GLU MET SER GLU LEU          
SEQRES  35 A  810  PRO LYS GLU VAL ARG ASP VAL THR ASP PRO LEU ASP ALA          
SEQRES  36 A  810  VAL GLY ASN THR THR LYS ALA VAL THR LYS GLY TYR ALA          
SEQRES  37 A  810  ILE GLY SER ALA GLY LEU ALA ALA LEU VAL LEU PHE ALA          
SEQRES  38 A  810  ASP TYR THR HIS SER LEU GLU SER ARG GLY ILE SER VAL          
SEQRES  39 A  810  ALA PHE ASP LEU SER ASP PRO LYS VAL ILE VAL GLY LEU          
SEQRES  40 A  810  PHE ILE GLY GLY LEU ILE PRO TYR LEU PHE GLY ALA MET          
SEQRES  41 A  810  ALA MET GLU ALA VAL GLY ARG ALA ALA GLY ALA VAL VAL          
SEQRES  42 A  810  VAL GLU VAL ARG ARG GLN PHE ARG ASP ILE LYS GLY ILE          
SEQRES  43 A  810  MET ASP GLY SER GLY LYS PRO GLU TYR GLY THR ALA VAL          
SEQRES  44 A  810  ASP MET LEU THR THR ALA ALA ILE LYS GLU MET ILE ILE          
SEQRES  45 A  810  PRO SER LEU LEU PRO VAL VAL VAL PRO VAL LEU VAL GLY          
SEQRES  46 A  810  LEU LEU LEU GLY PRO ALA ALA LEU GLY GLY LEU LEU MET          
SEQRES  47 A  810  GLY THR ILE VAL THR GLY LEU PHE VAL ALA ILE SER MET          
SEQRES  48 A  810  CYS THR GLY GLY GLY ALA TRP ASP ASN ALA LYS LYS TYR          
SEQRES  49 A  810  ILE GLU ASP GLY HIS HIS GLY GLY LYS GLY SER GLU ALA          
SEQRES  50 A  810  HIS LYS ALA ALA VAL THR GLY ASP THR VAL GLY ASP PRO          
SEQRES  51 A  810  TYR LYS ASP THR ALA GLY PRO ALA VAL ASN PRO LEU ILE          
SEQRES  52 A  810  LYS ILE ILE ASN ILE VAL ALA LEU LEU ILE VAL PRO LEU          
SEQRES  53 A  810  LEU PRO ALA THR VAL SER ILE LYS PRO VAL ALA ALA THR          
SEQRES  54 A  810  PRO HIS ALA VAL THR ALA PRO LEU LEU ALA ASP VAL PRO          
SEQRES  55 A  810  SER VAL ARG THR ASN SER ASP GLY SER VAL ALA PHE TYR          
SEQRES  56 A  810  PHE ALA SER GLY LYS ALA GLU LEU ALA ALA ASP ALA ALA          
SEQRES  57 A  810  GLY ALA LEU ALA ALA VAL VAL SER GLY ALA ALA ALA GLY          
SEQRES  58 A  810  LYS GLN VAL ILE LEU SER GLY TYR THR ASP ALA SER GLY          
SEQRES  59 A  810  ASP PRO ALA LYS ASN GLU GLU LEU ALA LYS GLN ARG ALA          
SEQRES  60 A  810  PHE ALA VAL ARG ASP ALA LEU LYS THR ALA GLY VAL ALA          
SEQRES  61 A  810  GLU ASP LYS ILE GLU LEU LYS LYS PRO GLU VAL LEU THR          
SEQRES  62 A  810  GLY SER GLY ASP ALA ALA GLU GLY ARG ARG VAL GLU VAL          
SEQRES  63 A  810  ARG LEU GLN PRO                                              
CRYST1    1.000    1.000    1.000  90.00  90.00  90.00 P 1           1          
ORIGX1      1.000000  0.000000  0.000000        0.00000                         
ORIGX2      0.000000  1.000000  0.000000        0.00000                         
ORIGX3      0.000000  0.000000  1.000000        0.00000                         
SCALE1      1.000000  0.000000  0.000000        0.00000                         
SCALE2      0.000000  1.000000  0.000000        0.00000                         
SCALE3      0.000000  0.000000  1.000000        0.00000                         
MODEL        1                                                                  
ATOM      1  N   MET A   1      33.094   3.640  -3.487  1.00 76.44           N  
ATOM      2  CA  MET A   1      32.875   2.465  -2.609  1.00 76.44           C  
ATOM      3  C   MET A   1      32.894   1.208  -3.472  1.00 76.44           C  
ATOM      4  CB  MET A   1      31.535   2.632  -1.876  1.00 76.44           C  
ATOM      5  O   MET A   1      32.471   1.305  -4.616  1.00 76.44           O  
ATOM      6  CG  MET A   1      31.230   1.506  -0.890  1.00 76.44           C  
ATOM      7  SD  MET A   1      29.791   1.785   0.171  1.00 76.44           S  
ATOM      8  CE  MET A   1      28.487   1.930  -1.070  1.00 76.44           C  
ATOM      9  N   SER A   2      33.403   0.063  -2.997  1.00 82.88           N  
ATOM     10  CA  SER A   2      33.309  -1.175  -3.791  1.00 82.88           C  
ATOM     11  C   SER A   2      31.866  -1.689  -3.832  1.00 82.88           C  
ATOM     12  CB  SER A   2      34.272  -2.263  -3.300  1.00 82.88           C  
ATOM     13  O   SER A   2      31.093  -1.485  -2.894  1.00 82.88           O  
ATOM     14  OG  SER A   2      33.926  -2.712  -2.006  1.00 82.88           O  
ATOM     15  N   THR A   3      31.501  -2.368  -4.917  1.00 80.00           N  
ATOM     16  CA  THR A   3      30.157  -2.928  -5.134  1.00 80.00           C  
ATOM     17  C   THR A   3      29.803  -3.978  -4.078  1.00 80.00           C  
ATOM     18  CB  THR A   3      30.082  -3.538  -6.543  1.00 80.00           C  
ATOM     19  O   THR A   3      28.707  -3.952  -3.522  1.00 80.00           O  
ATOM     20  CG2 THR A   3      30.151  -2.448  -7.617  1.00 80.00           C  
ATOM     21  OG1 THR A   3      31.194  -4.384  -6.738  1.00 80.00           O  
ATOM     22  N   SER A   4      30.756  -4.834  -3.700  1.00 84.44           N  
ATOM     23  CA  SER A   4      30.569  -5.827  -2.634  1.00 84.44           C  
ATOM     24  C   SER A   4      30.299  -5.179  -1.273  1.00 84.44           C  
ATOM     25  CB  SER A   4      31.800  -6.731  -2.514  1.00 84.44           C  
ATOM     26  O   SER A   4      29.439  -5.644  -0.531  1.00 84.44           O  
ATOM     27  OG  SER A   4      32.294  -7.097  -3.787  1.00 84.44           O  
ATOM     28  N   LEU A   5      30.989  -4.077  -0.951  1.00 90.12           N  
ATOM     29  CA  LEU A   5      30.758  -3.358   0.304  1.00 90.12           C  
ATOM     30  C   LEU A   5      29.364  -2.718   0.337  1.00 90.12           C  
ATOM     31  CB  LEU A   5      31.880  -2.326   0.516  1.00 90.12           C  
ATOM     32  O   LEU A   5      28.710  -2.763   1.375  1.00 90.12           O  
ATOM     33  CG  LEU A   5      31.773  -1.527   1.829  1.00 90.12           C  
ATOM     34  CD1 LEU A   5      31.801  -2.427   3.066  1.00 90.12           C  
ATOM     35  CD2 LEU A   5      32.958  -0.566   1.941  1.00 90.12           C  
ATOM     36  N   ALA A   6      28.893  -2.179  -0.793  1.00 90.69           N  
ATOM     37  CA  ALA A   6      27.540  -1.638  -0.912  1.00 90.69           C  
ATOM     38  C   ALA A   6      26.473  -2.712  -0.637  1.00 90.69           C  
ATOM     39  CB  ALA A   6      27.374  -1.045  -2.318  1.00 90.69           C  
ATOM     40  O   ALA A   6      25.561  -2.512   0.163  1.00 90.69           O  
ATOM     41  N   LEU A   7      26.628  -3.890  -1.245  1.00 91.31           N  
ATOM     42  CA  LEU A   7      25.714  -5.009  -1.041  1.00 91.31           C  
ATOM     43  C   LEU A   7      25.715  -5.495   0.418  1.00 91.31           C  
ATOM     44  CB  LEU A   7      26.102  -6.120  -2.025  1.00 91.31           C  
ATOM     45  O   LEU A   7      24.651  -5.660   1.012  1.00 91.31           O  
ATOM     46  CG  LEU A   7      25.198  -7.361  -1.954  1.00 91.31           C  
ATOM     47  CD1 LEU A   7      23.745  -7.053  -2.324  1.00 91.31           C  
ATOM     48  CD2 LEU A   7      25.748  -8.402  -2.924  1.00 91.31           C  
ATOM     49  N   TYR A   8      26.892  -5.678   1.026  1.00 94.06           N  
ATOM     50  CA  TYR A   8      26.990  -6.084   2.432  1.00 94.06           C  
ATOM     51  C   TYR A   8      26.413  -5.043   3.387  1.00 94.06           C  
ATOM     52  CB  TYR A   8      28.449  -6.381   2.802  1.00 94.06           C  
ATOM     53  O   TYR A   8      25.790  -5.411   4.382  1.00 94.06           O  
ATOM     54  CG  TYR A   8      29.098  -7.544   2.073  1.00 94.06           C  
ATOM     55  CD1 TYR A   8      28.339  -8.654   1.645  1.00 94.06           C  
ATOM     56  CD2 TYR A   8      30.489  -7.525   1.850  1.00 94.06           C  
ATOM     57  CE1 TYR A   8      28.959  -9.723   0.978  1.00 94.06           C  
ATOM     58  CE2 TYR A   8      31.117  -8.598   1.189  1.00 94.06           C  
ATOM     59  OH  TYR A   8      30.936 -10.740   0.110  1.00 94.06           O  
ATOM     60  CZ  TYR A   8      30.348  -9.698   0.749  1.00 94.06           C  
ATOM     61  N   PHE A   9      26.567  -3.756   3.077  1.00 95.69           N  
ATOM     62  CA  PHE A   9      25.938  -2.689   3.843  1.00 95.69           C  
ATOM     63  C   PHE A   9      24.408  -2.765   3.760  1.00 95.69           C  
ATOM     64  CB  PHE A   9      26.470  -1.338   3.364  1.00 95.69           C  
ATOM     65  O   PHE A   9      23.749  -2.769   4.798  1.00 95.69           O  
ATOM     66  CG  PHE A   9      25.856  -0.178   4.115  1.00 95.69           C  
ATOM     67  CD1 PHE A   9      24.711   0.463   3.608  1.00 95.69           C  
ATOM     68  CD2 PHE A   9      26.394   0.223   5.350  1.00 95.69           C  
ATOM     69  CE1 PHE A   9      24.127   1.526   4.314  1.00 95.69           C  
ATOM     70  CE2 PHE A   9      25.801   1.278   6.065  1.00 95.69           C  
ATOM     71  CZ  PHE A   9      24.673   1.934   5.543  1.00 95.69           C  
ATOM     72  N   ALA A  10      23.838  -2.900   2.557  1.00 95.38           N  
ATOM     73  CA  ALA A  10      22.391  -3.045   2.380  1.00 95.38           C  
ATOM     74  C   ALA A  10      21.838  -4.263   3.145  1.00 95.38           C  
ATOM     75  CB  ALA A  10      22.084  -3.125   0.881  1.00 95.38           C  
ATOM     76  O   ALA A  10      20.835  -4.151   3.854  1.00 95.38           O  
ATOM     77  N   LEU A  11      22.538  -5.403   3.085  1.00 96.44           N  
ATOM     78  CA  LEU A  11      22.194  -6.595   3.865  1.00 96.44           C  
ATOM     79  C   LEU A  11      22.251  -6.324   5.374  1.00 96.44           C  
ATOM     80  CB  LEU A  11      23.129  -7.757   3.482  1.00 96.44           C  
ATOM     81  O   LEU A  11      21.305  -6.648   6.089  1.00 96.44           O  
ATOM     82  CG  LEU A  11      22.890  -8.330   2.073  1.00 96.44           C  
ATOM     83  CD1 LEU A  11      23.986  -9.340   1.736  1.00 96.44           C  
ATOM     84  CD2 LEU A  11      21.543  -9.044   1.976  1.00 96.44           C  
ATOM     85  N   ALA A  12      23.318  -5.691   5.867  1.00 97.75           N  
ATOM     86  CA  ALA A  12      23.457  -5.349   7.280  1.00 97.75           C  
ATOM     87  C   ALA A  12      22.328  -4.423   7.769  1.00 97.75           C  
ATOM     88  CB  ALA A  12      24.838  -4.725   7.506  1.00 97.75           C  
ATOM     89  O   ALA A  12      21.788  -4.642   8.853  1.00 97.75           O  
ATOM     90  N   CYS A  13      21.916  -3.439   6.964  1.00 97.94           N  
ATOM     91  CA  CYS A  13      20.768  -2.579   7.263  1.00 97.94           C  
ATOM     92  C   CYS A  13      19.458  -3.372   7.332  1.00 97.94           C  
ATOM     93  CB  CYS A  13      20.664  -1.488   6.194  1.00 97.94           C  
ATOM     94  O   CYS A  13      18.683  -3.197   8.273  1.00 97.94           O  
ATOM     95  SG  CYS A  13      22.054  -0.338   6.341  1.00 97.94           S  
ATOM     96  N   GLY A  14      19.226  -4.278   6.380  1.00 97.12           N  
ATOM     97  CA  GLY A  14      18.062  -5.161   6.400  1.00 97.12           C  
ATOM     98  C   GLY A  14      18.017  -6.044   7.656  1.00 97.12           C  
ATOM     99  O   GLY A  14      16.983  -6.133   8.321  1.00 97.12           O  
ATOM    100  N   PHE A  15      19.156  -6.617   8.060  1.00 97.56           N  
ATOM    101  CA  PHE A  15      19.277  -7.354   9.323  1.00 97.56           C  
ATOM    102  C   PHE A  15      19.038  -6.465  10.547  1.00 97.56           C  
ATOM    103  CB  PHE A  15      20.655  -8.026   9.425  1.00 97.56           C  
ATOM    104  O   PHE A  15      18.367  -6.895  11.485  1.00 97.56           O  
ATOM    105  CG  PHE A  15      20.746  -9.357   8.709  1.00 97.56           C  
ATOM    106  CD1 PHE A  15      20.045 -10.468   9.215  1.00 97.56           C  
ATOM    107  CD2 PHE A  15      21.537  -9.501   7.555  1.00 97.56           C  
ATOM    108  CE1 PHE A  15      20.117 -11.708   8.558  1.00 97.56           C  
ATOM    109  CE2 PHE A  15      21.597 -10.735   6.887  1.00 97.56           C  
ATOM    110  CZ  PHE A  15      20.886 -11.839   7.388  1.00 97.56           C  
ATOM    111  N   ALA A  16      19.537  -5.226  10.545  1.00 97.88           N  
ATOM    112  CA  ALA A  16      19.315  -4.277  11.632  1.00 97.88           C  
ATOM    113  C   ALA A  16      17.822  -3.954  11.823  1.00 97.88           C  
ATOM    114  CB  ALA A  16      20.142  -3.011  11.375  1.00 97.88           C  
ATOM    115  O   ALA A  16      17.367  -3.861  12.962  1.00 97.88           O  
ATOM    116  N   ALA A  17      17.046  -3.856  10.738  1.00 97.25           N  
ATOM    117  CA  ALA A  17      15.596  -3.666  10.803  1.00 97.25           C  
ATOM    118  C   ALA A  17      14.881  -4.856  11.466  1.00 97.25           C  
ATOM    119  CB  ALA A  17      15.070  -3.444   9.385  1.00 97.25           C  
ATOM    120  O   ALA A  17      14.070  -4.676  12.377  1.00 97.25           O  
ATOM    121  N   VAL A  18      15.223  -6.086  11.062  1.00 95.44           N  
ATOM    122  CA  VAL A  18      14.655  -7.310  11.656  1.00 95.44           C  
ATOM    123  C   VAL A  18      15.052  -7.440  13.130  1.00 95.44           C  
ATOM    124  CB  VAL A  18      15.081  -8.556  10.853  1.00 95.44           C  
ATOM    125  O   VAL A  18      14.212  -7.753  13.977  1.00 95.44           O  
ATOM    126  CG1 VAL A  18      14.565  -9.854  11.489  1.00 95.44           C  
ATOM    127  CG2 VAL A  18      14.536  -8.500   9.419  1.00 95.44           C  
ATOM    128  N   LEU A  19      16.313  -7.146  13.462  1.00 96.62           N  
ATOM    129  CA  LEU A  19      16.810  -7.149  14.837  1.00 96.62           C  
ATOM    130  C   LEU A  19      16.082  -6.112  15.700  1.00 96.62           C  
ATOM    131  CB  LEU A  19      18.329  -6.906  14.822  1.00 96.62           C  
ATOM    132  O   LEU A  19      15.669  -6.432  16.815  1.00 96.62           O  
ATOM    133  CG  LEU A  19      18.969  -6.861  16.222  1.00 96.62           C  
ATOM    134  CD1 LEU A  19      18.793  -8.175  16.987  1.00 96.62           C  
ATOM    135  CD2 LEU A  19      20.463  -6.568  16.097  1.00 96.62           C  
ATOM    136  N   TYR A  20      15.874  -4.898  15.184  1.00 96.50           N  
ATOM    137  CA  TYR A  20      15.066  -3.881  15.853  1.00 96.50           C  
ATOM    138  C   TYR A  20      13.659  -4.411  16.153  1.00 96.50           C  
ATOM    139  CB  TYR A  20      15.012  -2.607  15.000  1.00 96.50           C  
ATOM    140  O   TYR A  20      13.214  -4.334  17.298  1.00 96.50           O  
ATOM    141  CG  TYR A  20      14.089  -1.548  15.567  1.00 96.50           C  
ATOM    142  CD1 TYR A  20      12.725  -1.542  15.214  1.00 96.50           C  
ATOM    143  CD2 TYR A  20      14.588  -0.584  16.463  1.00 96.50           C  
ATOM    144  CE1 TYR A  20      11.865  -0.557  15.731  1.00 96.50           C  
ATOM    145  CE2 TYR A  20      13.728   0.400  16.990  1.00 96.50           C  
ATOM    146  OH  TYR A  20      11.531   1.353  17.134  1.00 96.50           O  
ATOM    147  CZ  TYR A  20      12.366   0.417  16.617  1.00 96.50           C  
ATOM    148  N   GLY A  21      12.996  -5.026  15.167  1.00 93.88           N  
ATOM    149  CA  GLY A  21      11.682  -5.642  15.352  1.00 93.88           C  
ATOM    150  C   GLY A  21      11.670  -6.702  16.460  1.00 93.88           C  
ATOM    151  O   GLY A  21      10.769  -6.720  17.299  1.00 93.88           O  
ATOM    152  N   PHE A  22      12.704  -7.545  16.536  1.00 93.56           N  
ATOM    153  CA  PHE A  22      12.839  -8.558  17.589  1.00 93.56           C  
ATOM    154  C   PHE A  22      13.039  -7.951  18.990  1.00 93.56           C  
ATOM    155  CB  PHE A  22      13.993  -9.501  17.229  1.00 93.56           C  
ATOM    156  O   PHE A  22      12.434  -8.415  19.965  1.00 93.56           O  
ATOM    157  CG  PHE A  22      14.109 -10.680  18.174  1.00 93.56           C  
ATOM    158  CD1 PHE A  22      14.958 -10.612  19.295  1.00 93.56           C  
ATOM    159  CD2 PHE A  22      13.348 -11.841  17.942  1.00 93.56           C  
ATOM    160  CE1 PHE A  22      15.042 -11.700  20.181  1.00 93.56           C  
ATOM    161  CE2 PHE A  22      13.438 -12.933  18.824  1.00 93.56           C  
ATOM    162  CZ  PHE A  22      14.284 -12.860  19.946  1.00 93.56           C  
ATOM    163  N   ILE A  23      13.857  -6.900  19.098  1.00 95.94           N  
ATOM    164  CA  ILE A  23      14.090  -6.175  20.355  1.00 95.94           C  
ATOM    165  C   ILE A  23      12.789  -5.518  20.832  1.00 95.94           C  
ATOM    166  CB  ILE A  23      15.236  -5.147  20.188  1.00 95.94           C  
ATOM    167  O   ILE A  23      12.382  -5.730  21.976  1.00 95.94           O  
ATOM    168  CG1 ILE A  23      16.585  -5.871  19.966  1.00 95.94           C  
ATOM    169  CG2 ILE A  23      15.338  -4.225  21.420  1.00 95.94           C  
ATOM    170  CD1 ILE A  23      17.701  -4.950  19.454  1.00 95.94           C  
ATOM    171  N   GLN A  24      12.098  -4.783  19.954  1.00 95.56           N  
ATOM    172  CA  GLN A  24      10.841  -4.118  20.307  1.00 95.56           C  
ATOM    173  C   GLN A  24       9.739  -5.125  20.643  1.00 95.56           C  
ATOM    174  CB  GLN A  24      10.374  -3.180  19.186  1.00 95.56           C  
ATOM    175  O   GLN A  24       9.024  -4.932  21.622  1.00 95.56           O  
ATOM    176  CG  GLN A  24      11.302  -2.001  18.879  1.00 95.56           C  
ATOM    177  CD  GLN A  24      11.743  -1.202  20.099  1.00 95.56           C  
ATOM    178  NE2 GLN A  24      12.982  -0.760  20.124  1.00 95.56           N  
ATOM    179  OE1 GLN A  24      11.012  -0.964  21.047  1.00 95.56           O  
ATOM    180  N   ARG A  25       9.642  -6.251  19.921  1.00 94.62           N  
ATOM    181  CA  ARG A  25       8.718  -7.345  20.267  1.00 94.62           C  
ATOM    182  C   ARG A  25       8.941  -7.821  21.700  1.00 94.62           C  
ATOM    183  CB  ARG A  25       8.901  -8.505  19.274  1.00 94.62           C  
ATOM    184  O   ARG A  25       7.976  -8.008  22.437  1.00 94.62           O  
ATOM    185  CG  ARG A  25       8.086  -9.754  19.657  1.00 94.62           C  
ATOM    186  CD  ARG A  25       8.507 -10.964  18.822  1.00 94.62           C  
ATOM    187  NE  ARG A  25       7.914 -12.204  19.368  1.00 94.62           N  
ATOM    188  NH1 ARG A  25       9.852 -13.389  19.771  1.00 94.62           N  
ATOM    189  NH2 ARG A  25       7.879 -14.294  20.269  1.00 94.62           N  
ATOM    190  CZ  ARG A  25       8.552 -13.282  19.796  1.00 94.62           C  
ATOM    191  N   SER A  26      10.196  -8.045  22.082  1.00 94.75           N  
ATOM    192  CA  SER A  26      10.545  -8.530  23.423  1.00 94.75           C  
ATOM    193  C   SER A  26      10.155  -7.516  24.502  1.00 94.75           C  
ATOM    194  CB  SER A  26      12.041  -8.849  23.500  1.00 94.75           C  
ATOM    195  O   SER A  26       9.640  -7.902  25.548  1.00 94.75           O  
ATOM    196  OG  SER A  26      12.389  -9.791  22.499  1.00 94.75           O  
ATOM    197  N   TRP A  27      10.326  -6.222  24.216  1.00 96.94           N  
ATOM    198  CA  TRP A  27       9.890  -5.137  25.094  1.00 96.94           C  
ATOM    199  C   TRP A  27       8.361  -5.008  25.188  1.00 96.94           C  
ATOM    200  CB  TRP A  27      10.530  -3.830  24.619  1.00 96.94           C  
ATOM    201  O   TRP A  27       7.840  -4.800  26.279  1.00 96.94           O  
ATOM    202  CG  TRP A  27      10.151  -2.639  25.439  1.00 96.94           C  
ATOM    203  CD1 TRP A  27      10.794  -2.201  26.545  1.00 96.94           C  
ATOM    204  CD2 TRP A  27       8.995  -1.763  25.274  1.00 96.94           C  
ATOM    205  CE2 TRP A  27       9.003  -0.803  26.328  1.00 96.94           C  
ATOM    206  CE3 TRP A  27       7.933  -1.694  24.349  1.00 96.94           C  
ATOM    207  NE1 TRP A  27      10.123  -1.113  27.069  1.00 96.94           N  
ATOM    208  CH2 TRP A  27       6.961   0.215  25.522  1.00 96.94           C  
ATOM    209  CZ2 TRP A  27       8.014   0.184  26.450  1.00 96.94           C  
ATOM    210  CZ3 TRP A  27       6.918  -0.728  24.480  1.00 96.94           C  
ATOM    211  N   ILE A  28       7.623  -5.167  24.082  1.00 96.00           N  
ATOM    212  CA  ILE A  28       6.150  -5.163  24.104  1.00 96.00           C  
ATOM    213  C   ILE A  28       5.654  -6.338  24.936  1.00 96.00           C  
ATOM    214  CB  ILE A  28       5.548  -5.190  22.680  1.00 96.00           C  
ATOM    215  O   ILE A  28       4.836  -6.156  25.826  1.00 96.00           O  
ATOM    216  CG1 ILE A  28       5.826  -3.840  21.989  1.00 96.00           C  
ATOM    217  CG2 ILE A  28       4.030  -5.476  22.697  1.00 96.00           C  
ATOM    218  CD1 ILE A  28       5.338  -3.789  20.544  1.00 96.00           C  
ATOM    219  N   LEU A  29       6.176  -7.542  24.697  1.00 94.62           N  
ATOM    220  CA  LEU A  29       5.743  -8.744  25.409  1.00 94.62           C  
ATOM    221  C   LEU A  29       5.940  -8.659  26.927  1.00 94.62           C  
ATOM    222  CB  LEU A  29       6.478  -9.963  24.835  1.00 94.62           C  
ATOM    223  O   LEU A  29       5.156  -9.279  27.647  1.00 94.62           O  
ATOM    224  CG  LEU A  29       5.918 -10.436  23.484  1.00 94.62           C  
ATOM    225  CD1 LEU A  29       6.758 -11.607  22.967  1.00 94.62           C  
ATOM    226  CD2 LEU A  29       4.468 -10.908  23.621  1.00 94.62           C  
ATOM    227  N   SER A  30       6.923  -7.886  27.401  1.00 96.19           N  
ATOM    228  CA  SER A  30       7.143  -7.643  28.830  1.00 96.19           C  
ATOM    229  C   SER A  30       6.213  -6.590  29.445  1.00 96.19           C  
ATOM    230  CB  SER A  30       8.607  -7.289  29.102  1.00 96.19           C  
ATOM    231  O   SER A  30       6.183  -6.475  30.669  1.00 96.19           O  
ATOM    232  OG  SER A  30       8.944  -6.004  28.620  1.00 96.19           O  
ATOM    233  N   GLN A  31       5.446  -5.842  28.641  1.00 97.25           N  
ATOM    234  CA  GLN A  31       4.412  -4.944  29.159  1.00 97.25           C  
ATOM    235  C   GLN A  31       3.206  -5.731  29.680  1.00 97.25           C  
ATOM    236  CB  GLN A  31       3.952  -3.901  28.123  1.00 97.25           C  
ATOM    237  O   GLN A  31       2.886  -6.819  29.191  1.00 97.25           O  
ATOM    238  CG  GLN A  31       5.071  -3.067  27.488  1.00 97.25           C  
ATOM    239  CD  GLN A  31       6.018  -2.477  28.523  1.00 97.25           C  
ATOM    240  NE2 GLN A  31       7.270  -2.876  28.515  1.00 97.25           N  
ATOM    241  OE1 GLN A  31       5.640  -1.699  29.386  1.00 97.25           O  
ATOM    242  N   ASP A  32       2.528  -5.129  30.655  1.00 96.31           N  
ATOM    243  CA  ASP A  32       1.326  -5.658  31.292  1.00 96.31           C  
ATOM    244  C   ASP A  32       0.186  -5.841  30.274  1.00 96.31           C  
ATOM    245  CB  ASP A  32       0.954  -4.702  32.435  1.00 96.31           C  
ATOM    246  O   ASP A  32      -0.156  -4.916  29.537  1.00 96.31           O  
ATOM    247  CG  ASP A  32      -0.235  -5.161  33.274  1.00 96.31           C  
ATOM    248  OD1 ASP A  32      -0.750  -6.272  33.022  1.00 96.31           O  
ATOM    249  OD2 ASP A  32      -0.632  -4.349  34.140  1.00 96.31           O  
ATOM    250  N   ALA A  33      -0.384  -7.047  30.234  1.00 94.38           N  
ATOM    251  CA  ALA A  33      -1.484  -7.417  29.345  1.00 94.38           C  
ATOM    252  C   ALA A  33      -2.871  -7.093  29.932  1.00 94.38           C  
ATOM    253  CB  ALA A  33      -1.330  -8.895  28.962  1.00 94.38           C  
ATOM    254  O   ALA A  33      -3.881  -7.483  29.353  1.00 94.38           O  
ATOM    255  N   GLY A  34      -2.928  -6.401  31.072  1.00 95.25           N  
ATOM    256  CA  GLY A  34      -4.174  -5.978  31.695  1.00 95.25           C  
ATOM    257  C   GLY A  34      -4.886  -7.109  32.432  1.00 95.25           C  
ATOM    258  O   GLY A  34      -4.309  -8.152  32.755  1.00 95.25           O  
ATOM    259  N   ASN A  35      -6.159  -6.883  32.744  1.00 95.81           N  
ATOM    260  CA  ASN A  35      -6.950  -7.799  33.563  1.00 95.81           C  
ATOM    261  C   ASN A  35      -7.371  -9.078  32.798  1.00 95.81           C  
ATOM    262  CB  ASN A  35      -8.112  -7.000  34.189  1.00 95.81           C  
ATOM    263  O   ASN A  35      -7.191  -9.200  31.586  1.00 95.81           O  
ATOM    264  CG  ASN A  35      -9.159  -6.561  33.180  1.00 95.81           C  
ATOM    265  ND2 ASN A  35      -9.671  -5.359  33.277  1.00 95.81           N  
ATOM    266  OD1 ASN A  35      -9.548  -7.321  32.315  1.00 95.81           O  
ATOM    267  N   ALA A  36      -7.951 -10.048  33.512  1.00 95.56           N  
ATOM    268  CA  ALA A  36      -8.358 -11.331  32.928  1.00 95.56           C  
ATOM    269  C   ALA A  36      -9.388 -11.188  31.792  1.00 95.56           C  
ATOM    270  CB  ALA A  36      -8.908 -12.217  34.052  1.00 95.56           C  
ATOM    271  O   ALA A  36      -9.342 -11.954  30.832  1.00 95.56           O  
ATOM    272  N   ARG A  37     -10.282 -10.194  31.878  1.00 93.19           N  
ATOM    273  CA  ARG A  37     -11.305  -9.938  30.860  1.00 93.19           C  
ATOM    274  C   ARG A  37     -10.680  -9.433  29.559  1.00 93.19           C  
ATOM    275  CB  ARG A  37     -12.352  -8.962  31.428  1.00 93.19           C  
ATOM    276  O   ARG A  37     -10.961  -9.984  28.499  1.00 93.19           O  
ATOM    277  CG  ARG A  37     -13.498  -8.655  30.460  1.00 93.19           C  
ATOM    278  CD  ARG A  37     -14.258  -9.920  30.057  1.00 93.19           C  
ATOM    279  NE  ARG A  37     -15.365  -9.586  29.159  1.00 93.19           N  
ATOM    280  NH1 ARG A  37     -15.750 -11.720  28.371  1.00 93.19           N  
ATOM    281  NH2 ARG A  37     -16.896  -9.961  27.560  1.00 93.19           N  
ATOM    282  CZ  ARG A  37     -15.998 -10.433  28.377  1.00 93.19           C  
ATOM    283  N   MET A  38      -9.757  -8.477  29.656  1.00 95.56           N  
ATOM    284  CA  MET A  38      -8.983  -7.982  28.514  1.00 95.56           C  
ATOM    285  C   MET A  38      -8.207  -9.112  27.828  1.00 95.56           C  
ATOM    286  CB  MET A  38      -7.992  -6.914  28.986  1.00 95.56           C  
ATOM    287  O   MET A  38      -8.180  -9.196  26.602  1.00 95.56           O  
ATOM    288  CG  MET A  38      -8.657  -5.637  29.499  1.00 95.56           C  
ATOM    289  SD  MET A  38      -7.475  -4.488  30.247  1.00 95.56           S  
ATOM    290  CE  MET A  38      -6.594  -3.981  28.751  1.00 95.56           C  
ATOM    291  N   GLN A  39      -7.604 -10.012  28.611  1.00 94.94           N  
ATOM    292  CA  GLN A  39      -6.864 -11.160  28.081  1.00 94.94           C  
ATOM    293  C   GLN A  39      -7.774 -12.192  27.394  1.00 94.94           C  
ATOM    294  CB  GLN A  39      -6.049 -11.819  29.202  1.00 94.94           C  
ATOM    295  O   GLN A  39      -7.377 -12.749  26.372  1.00 94.94           O  
ATOM    296  CG  GLN A  39      -4.913 -10.917  29.710  1.00 94.94           C  
ATOM    297  CD  GLN A  39      -4.122 -11.578  30.833  1.00 94.94           C  
ATOM    298  NE2 GLN A  39      -3.795 -10.867  31.889  1.00 94.94           N  
ATOM    299  OE1 GLN A  39      -3.756 -12.743  30.776  1.00 94.94           O  
ATOM    300  N   GLU A  40      -8.985 -12.433  27.911  1.00 91.44           N  
ATOM    301  CA  GLU A  40      -9.992 -13.303  27.278  1.00 91.44           C  
ATOM    302  C   GLU A  40     -10.391 -12.766  25.894  1.00 91.44           C  
ATOM    303  CB  GLU A  40     -11.225 -13.425  28.203  1.00 91.44           C  
ATOM    304  O   GLU A  40     -10.354 -13.503  24.908  1.00 91.44           O  
ATOM    305  CG  GLU A  40     -12.300 -14.425  27.717  1.00 91.44           C  
ATOM    306  CD  GLU A  40     -13.631 -14.358  28.507  1.00 91.44           C  
ATOM    307  OE1 GLU A  40     -14.569 -15.136  28.195  1.00 91.44           O  
ATOM    308  OE2 GLU A  40     -13.786 -13.477  29.387  1.00 91.44           O  
ATOM    309  N   ILE A  41     -10.705 -11.469  25.807  1.00 91.88           N  
ATOM    310  CA  ILE A  41     -11.091 -10.802  24.554  1.00 91.88           C  
ATOM    311  C   ILE A  41      -9.927 -10.804  23.563  1.00 91.88           C  
ATOM    312  CB  ILE A  41     -11.575  -9.371  24.856  1.00 91.88           C  
ATOM    313  O   ILE A  41     -10.083 -11.222  22.416  1.00 91.88           O  
ATOM    314  CG1 ILE A  41     -12.905  -9.415  25.640  1.00 91.88           C  
ATOM    315  CG2 ILE A  41     -11.774  -8.553  23.568  1.00 91.88           C  
ATOM    316  CD1 ILE A  41     -13.105  -8.161  26.486  1.00 91.88           C  
ATOM    317  N   ALA A  42      -8.731 -10.421  24.015  1.00 92.69           N  
ATOM    318  CA  ALA A  42      -7.540 -10.440  23.177  1.00 92.69           C  
ATOM    319  C   ALA A  42      -7.246 -11.850  22.640  1.00 92.69           C  
ATOM    320  CB  ALA A  42      -6.366  -9.888  23.989  1.00 92.69           C  
ATOM    321  O   ALA A  42      -6.882 -11.999  21.475  1.00 92.69           O  
ATOM    322  N   ALA A  43      -7.441 -12.898  23.446  1.00 90.69           N  
ATOM    323  CA  ALA A  43      -7.279 -14.278  22.997  1.00 90.69           C  
ATOM    324  C   ALA A  43      -8.307 -14.668  21.921  1.00 90.69           C  
ATOM    325  CB  ALA A  43      -7.349 -15.212  24.210  1.00 90.69           C  
ATOM    326  O   ALA A  43      -7.940 -15.354  20.965  1.00 90.69           O  
ATOM    327  N   ALA A  44      -9.559 -14.214  22.031  1.00 89.69           N  
ATOM    328  CA  ALA A  44     -10.582 -14.442  21.009  1.00 89.69           C  
ATOM    329  C   ALA A  44     -10.215 -13.768  19.675  1.00 89.69           C  
ATOM    330  CB  ALA A  44     -11.937 -13.964  21.543  1.00 89.69           C  
ATOM    331  O   ALA A  44     -10.262 -14.418  18.628  1.00 89.69           O  
ATOM    332  N   ILE A  45      -9.751 -12.513  19.720  1.00 92.12           N  
ATOM    333  CA  ILE A  45      -9.269 -11.788  18.533  1.00 92.12           C  
ATOM    334  C   ILE A  45      -8.063 -12.519  17.915  1.00 92.12           C  
ATOM    335  CB  ILE A  45      -8.939 -10.314  18.880  1.00 92.12           C  
ATOM    336  O   ILE A  45      -8.025 -12.753  16.708  1.00 92.12           O  
ATOM    337  CG1 ILE A  45     -10.178  -9.554  19.417  1.00 92.12           C  
ATOM    338  CG2 ILE A  45      -8.405  -9.578  17.636  1.00 92.12           C  
ATOM    339  CD1 ILE A  45      -9.829  -8.235  20.119  1.00 92.12           C  
ATOM    340  N   GLN A  46      -7.099 -12.968  18.730  1.00 90.31           N  
ATOM    341  CA  GLN A  46      -5.929 -13.723  18.248  1.00 90.31           C  
ATOM    342  C   GLN A  46      -6.325 -15.015  17.535  1.00 90.31           C  
ATOM    343  CB  GLN A  46      -4.976 -14.069  19.409  1.00 90.31           C  
ATOM    344  O   GLN A  46      -5.777 -15.332  16.477  1.00 90.31           O  
ATOM    345  CG  GLN A  46      -4.195 -12.841  19.876  1.00 90.31           C  
ATOM    346  CD  GLN A  46      -3.329 -13.042  21.106  1.00 90.31           C  
ATOM    347  NE2 GLN A  46      -2.962 -11.970  21.776  1.00 90.31           N  
ATOM    348  OE1 GLN A  46      -2.919 -14.135  21.467  1.00 90.31           O  
ATOM    349  N   GLN A  47      -7.267 -15.767  18.106  1.00 88.06           N  
ATOM    350  CA  GLN A  47      -7.744 -17.017  17.520  1.00 88.06           C  
ATOM    351  C   GLN A  47      -8.484 -16.772  16.203  1.00 88.06           C  
ATOM    352  CB  GLN A  47      -8.641 -17.749  18.524  1.00 88.06           C  
ATOM    353  O   GLN A  47      -8.201 -17.462  15.222  1.00 88.06           O  
ATOM    354  CG  GLN A  47      -7.834 -18.354  19.681  1.00 88.06           C  
ATOM    355  CD  GLN A  47      -8.730 -18.942  20.765  1.00 88.06           C  
ATOM    356  NE2 GLN A  47      -8.237 -19.094  21.974  1.00 88.06           N  
ATOM    357  OE1 GLN A  47      -9.872 -19.309  20.555  1.00 88.06           O  
ATOM    358  N   GLY A  48      -9.375 -15.775  16.155  1.00 87.75           N  
ATOM    359  CA  GLY A  48     -10.106 -15.407  14.941  1.00 87.75           C  
ATOM    360  C   GLY A  48      -9.173 -14.969  13.812  1.00 87.75           C  
ATOM    361  O   GLY A  48      -9.255 -15.496  12.701  1.00 87.75           O  
ATOM    362  N   ALA A  49      -8.216 -14.089  14.114  1.00 90.12           N  
ATOM    363  CA  ALA A  49      -7.257 -13.585  13.134  1.00 90.12           C  
ATOM    364  C   ALA A  49      -6.338 -14.695  12.595  1.00 90.12           C  
ATOM    365  CB  ALA A  49      -6.487 -12.428  13.782  1.00 90.12           C  
ATOM    366  O   ALA A  49      -6.136 -14.815  11.383  1.00 90.12           O  
ATOM    367  N   ALA A  50      -5.844 -15.576  13.474  1.00 87.38           N  
ATOM    368  CA  ALA A  50      -5.035 -16.722  13.067  1.00 87.38           C  
ATOM    369  C   ALA A  50      -5.826 -17.722  12.204  1.00 87.38           C  
ATOM    370  CB  ALA A  50      -4.467 -17.394  14.322  1.00 87.38           C  
ATOM    371  O   ALA A  50      -5.298 -18.222  11.208  1.00 87.38           O  
ATOM    372  N   ALA A  51      -7.084 -18.004  12.558  1.00 86.06           N  
ATOM    373  CA  ALA A  51      -7.945 -18.909  11.799  1.00 86.06           C  
ATOM    374  C   ALA A  51      -8.260 -18.362  10.398  1.00 86.06           C  
ATOM    375  CB  ALA A  51      -9.225 -19.161  12.606  1.00 86.06           C  
ATOM    376  O   ALA A  51      -8.166 -19.105   9.414  1.00 86.06           O  
ATOM    377  N   TYR A  52      -8.572 -17.066  10.301  1.00 89.75           N  
ATOM    378  CA  TYR A  52      -8.797 -16.388   9.029  1.00 89.75           C  
ATOM    379  C   TYR A  52      -7.554 -16.457   8.133  1.00 89.75           C  
ATOM    380  CB  TYR A  52      -9.224 -14.936   9.277  1.00 89.75           C  
ATOM    381  O   TYR A  52      -7.635 -16.986   7.020  1.00 89.75           O  
ATOM    382  CG  TYR A  52      -9.350 -14.162   7.983  1.00 89.75           C  
ATOM    383  CD1 TYR A  52      -8.233 -13.487   7.454  1.00 89.75           C  
ATOM    384  CD2 TYR A  52     -10.560 -14.191   7.268  1.00 89.75           C  
ATOM    385  CE1 TYR A  52      -8.315 -12.865   6.198  1.00 89.75           C  
ATOM    386  CE2 TYR A  52     -10.653 -13.560   6.015  1.00 89.75           C  
ATOM    387  OH  TYR A  52      -9.594 -12.328   4.264  1.00 89.75           O  
ATOM    388  CZ  TYR A  52      -9.525 -12.905   5.482  1.00 89.75           C  
ATOM    389  N   LEU A  53      -6.387 -16.010   8.626  1.00 86.31           N  
ATOM    390  CA  LEU A  53      -5.155 -16.017   7.829  1.00 86.31           C  
ATOM    391  C   LEU A  53      -4.763 -17.430   7.398  1.00 86.31           C  
ATOM    392  CB  LEU A  53      -3.979 -15.382   8.590  1.00 86.31           C  
ATOM    393  O   LEU A  53      -4.357 -17.625   6.255  1.00 86.31           O  
ATOM    394  CG  LEU A  53      -3.954 -13.846   8.667  1.00 86.31           C  
ATOM    395  CD1 LEU A  53      -2.577 -13.434   9.190  1.00 86.31           C  
ATOM    396  CD2 LEU A  53      -4.124 -13.151   7.316  1.00 86.31           C  
ATOM    397  N   ALA A  54      -4.927 -18.438   8.260  1.00 86.88           N  
ATOM    398  CA  ALA A  54      -4.650 -19.823   7.891  1.00 86.88           C  
ATOM    399  C   ALA A  54      -5.525 -20.290   6.714  1.00 86.88           C  
ATOM    400  CB  ALA A  54      -4.844 -20.712   9.125  1.00 86.88           C  
ATOM    401  O   ALA A  54      -5.029 -20.937   5.786  1.00 86.88           O  
ATOM    402  N   ARG A  55      -6.821 -19.945   6.713  1.00 88.44           N  
ATOM    403  CA  ARG A  55      -7.743 -20.310   5.625  1.00 88.44           C  
ATOM    404  C   ARG A  55      -7.457 -19.513   4.346  1.00 88.44           C  
ATOM    405  CB  ARG A  55      -9.198 -20.161   6.110  1.00 88.44           C  
ATOM    406  O   ARG A  55      -7.443 -20.094   3.256  1.00 88.44           O  
ATOM    407  CG  ARG A  55     -10.156 -20.990   5.234  1.00 88.44           C  
ATOM    408  CD  ARG A  55     -11.641 -20.810   5.588  1.00 88.44           C  
ATOM    409  NE  ARG A  55     -12.051 -21.496   6.833  1.00 88.44           N  
ATOM    410  NH1 ARG A  55     -14.233 -20.693   7.004  1.00 88.44           N  
ATOM    411  NH2 ARG A  55     -13.523 -22.090   8.499  1.00 88.44           N  
ATOM    412  CZ  ARG A  55     -13.243 -21.423   7.422  1.00 88.44           C  
ATOM    413  N   GLN A  56      -7.169 -18.219   4.474  1.00 89.62           N  
ATOM    414  CA  GLN A  56      -6.792 -17.354   3.359  1.00 89.62           C  
ATOM    415  C   GLN A  56      -5.497 -17.850   2.698  1.00 89.62           C  
ATOM    416  CB  GLN A  56      -6.657 -15.911   3.868  1.00 89.62           C  
ATOM    417  O   GLN A  56      -5.481 -18.122   1.499  1.00 89.62           O  
ATOM    418  CG  GLN A  56      -6.476 -14.915   2.714  1.00 89.62           C  
ATOM    419  CD  GLN A  56      -6.136 -13.515   3.211  1.00 89.62           C  
ATOM    420  NE2 GLN A  56      -6.751 -12.485   2.681  1.00 89.62           N  
ATOM    421  OE1 GLN A  56      -5.292 -13.333   4.070  1.00 89.62           O  
ATOM    422  N   TYR A  57      -4.436 -18.068   3.478  1.00 88.69           N  
ATOM    423  CA  TYR A  57      -3.131 -18.489   2.964  1.00 88.69           C  
ATOM    424  C   TYR A  57      -3.169 -19.891   2.365  1.00 88.69           C  
ATOM    425  CB  TYR A  57      -2.067 -18.405   4.066  1.00 88.69           C  
ATOM    426  O   TYR A  57      -2.502 -20.131   1.364  1.00 88.69           O  
ATOM    427  CG  TYR A  57      -1.540 -17.017   4.396  1.00 88.69           C  
ATOM    428  CD1 TYR A  57      -2.204 -15.837   3.990  1.00 88.69           C  
ATOM    429  CD2 TYR A  57      -0.329 -16.915   5.109  1.00 88.69           C  
ATOM    430  CE1 TYR A  57      -1.658 -14.576   4.286  1.00 88.69           C  
ATOM    431  CE2 TYR A  57       0.226 -15.654   5.396  1.00 88.69           C  
ATOM    432  OH  TYR A  57       0.095 -13.262   5.250  1.00 88.69           O  
ATOM    433  CZ  TYR A  57      -0.440 -14.480   4.984  1.00 88.69           C  
ATOM    434  N   LYS A  58      -3.992 -20.808   2.892  1.00 90.06           N  
ATOM    435  CA  LYS A  58      -4.224 -22.111   2.249  1.00 90.06           C  
ATOM    436  C   LYS A  58      -4.804 -21.952   0.841  1.00 90.06           C  
ATOM    437  CB  LYS A  58      -5.139 -22.959   3.142  1.00 90.06           C  
ATOM    438  O   LYS A  58      -4.382 -22.654  -0.074  1.00 90.06           O  
ATOM    439  CG  LYS A  58      -5.348 -24.370   2.573  1.00 90.06           C  
ATOM    440  CD  LYS A  58      -6.251 -25.195   3.493  1.00 90.06           C  
ATOM    441  CE  LYS A  58      -6.449 -26.591   2.895  1.00 90.06           C  
ATOM    442  NZ  LYS A  58      -7.352 -27.417   3.735  1.00 90.06           N  
ATOM    443  N   THR A  59      -5.748 -21.030   0.664  1.00 87.88           N  
ATOM    444  CA  THR A  59      -6.364 -20.755  -0.644  1.00 87.88           C  
ATOM    445  C   THR A  59      -5.355 -20.116  -1.595  1.00 87.88           C  
ATOM    446  CB  THR A  59      -7.604 -19.862  -0.495  1.00 87.88           C  
ATOM    447  O   THR A  59      -5.186 -20.583  -2.721  1.00 87.88           O  
ATOM    448  CG2 THR A  59      -8.353 -19.718  -1.820  1.00 87.88           C  
ATOM    449  OG1 THR A  59      -8.485 -20.442   0.445  1.00 87.88           O  
ATOM    450  N   ILE A  60      -4.624 -19.104  -1.121  1.00 89.56           N  
ATOM    451  CA  ILE A  60      -3.583 -18.436  -1.908  1.00 89.56           C  
ATOM    452  C   ILE A  60      -2.469 -19.418  -2.288  1.00 89.56           C  
ATOM    453  CB  ILE A  60      -3.015 -17.215  -1.155  1.00 89.56           C  
ATOM    454  O   ILE A  60      -2.002 -19.388  -3.420  1.00 89.56           O  
ATOM    455  CG1 ILE A  60      -4.095 -16.149  -0.865  1.00 89.56           C  
ATOM    456  CG2 ILE A  60      -1.902 -16.577  -2.001  1.00 89.56           C  
ATOM    457  CD1 ILE A  60      -3.632 -15.091   0.151  1.00 89.56           C  
ATOM    458  N   ALA A  61      -2.077 -20.335  -1.398  1.00 91.12           N  
ATOM    459  CA  ALA A  61      -1.050 -21.336  -1.675  1.00 91.12           C  
ATOM    460  C   ALA A  61      -1.429 -22.254  -2.846  1.00 91.12           C  
ATOM    461  CB  ALA A  61      -0.780 -22.148  -0.403  1.00 91.12           C  
ATOM    462  O   ALA A  61      -0.565 -22.588  -3.651  1.00 91.12           O  
ATOM    463  N   ILE A  62      -2.707 -22.621  -2.993  1.00 91.25           N  
ATOM    464  CA  ILE A  62      -3.175 -23.412  -4.144  1.00 91.25           C  
ATOM    465  C   ILE A  62      -2.959 -22.631  -5.445  1.00 91.25           C  
ATOM    466  CB  ILE A  62      -4.655 -23.825  -3.964  1.00 91.25           C  
ATOM    467  O   ILE A  62      -2.369 -23.157  -6.389  1.00 91.25           O  
ATOM    468  CG1 ILE A  62      -4.816 -24.771  -2.751  1.00 91.25           C  
ATOM    469  CG2 ILE A  62      -5.193 -24.513  -5.234  1.00 91.25           C  
ATOM    470  CD1 ILE A  62      -6.267 -24.915  -2.275  1.00 91.25           C  
ATOM    471  N   VAL A  63      -3.382 -21.363  -5.482  1.00 90.12           N  
ATOM    472  CA  VAL A  63      -3.184 -20.481  -6.646  1.00 90.12           C  
ATOM    473  C   VAL A  63      -1.691 -20.277  -6.921  1.00 90.12           C  
ATOM    474  CB  VAL A  63      -3.890 -19.125  -6.435  1.00 90.12           C  
ATOM    475  O   VAL A  63      -1.248 -20.384  -8.062  1.00 90.12           O  
ATOM    476  CG1 VAL A  63      -3.682 -18.182  -7.627  1.00 90.12           C  
ATOM    477  CG2 VAL A  63      -5.402 -19.315  -6.245  1.00 90.12           C  
ATOM    478  N   GLY A  64      -0.903 -20.055  -5.870  1.00 92.44           N  
ATOM    479  CA  GLY A  64       0.545 -19.896  -5.931  1.00 92.44           C  
ATOM    480  C   GLY A  64       1.249 -21.124  -6.504  1.00 92.44           C  
ATOM    481  O   GLY A  64       2.121 -20.971  -7.354  1.00 92.44           O  
ATOM    482  N   VAL A  65       0.852 -22.342  -6.124  1.00 95.31           N  
ATOM    483  CA  VAL A  65       1.405 -23.581  -6.701  1.00 95.31           C  
ATOM    484  C   VAL A  65       1.096 -23.671  -8.192  1.00 95.31           C  
ATOM    485  CB  VAL A  65       0.898 -24.829  -5.948  1.00 95.31           C  
ATOM    486  O   VAL A  65       2.002 -23.936  -8.979  1.00 95.31           O  
ATOM    487  CG1 VAL A  65       1.213 -26.142  -6.681  1.00 95.31           C  
ATOM    488  CG2 VAL A  65       1.565 -24.927  -4.571  1.00 95.31           C  
ATOM    489  N   VAL A  66      -0.147 -23.397  -8.602  1.00 93.69           N  
ATOM    490  CA  VAL A  66      -0.522 -23.400 -10.025  1.00 93.69           C  
ATOM    491  C   VAL A  66       0.312 -22.382 -10.807  1.00 93.69           C  
ATOM    492  CB  VAL A  66      -2.034 -23.154 -10.203  1.00 93.69           C  
ATOM    493  O   VAL A  66       0.910 -22.738 -11.821  1.00 93.69           O  
ATOM    494  CG1 VAL A  66      -2.427 -23.000 -11.678  1.00 93.69           C  
ATOM    495  CG2 VAL A  66      -2.840 -24.329  -9.634  1.00 93.69           C  
ATOM    496  N   LEU A  67       0.425 -21.144 -10.319  1.00 93.00           N  
ATOM    497  CA  LEU A  67       1.239 -20.109 -10.962  1.00 93.00           C  
ATOM    498  C   LEU A  67       2.730 -20.462 -10.980  1.00 93.00           C  
ATOM    499  CB  LEU A  67       1.001 -18.756 -10.274  1.00 93.00           C  
ATOM    500  O   LEU A  67       3.377 -20.248 -11.997  1.00 93.00           O  
ATOM    501  CG  LEU A  67      -0.381 -18.137 -10.553  1.00 93.00           C  
ATOM    502  CD1 LEU A  67      -0.538 -16.877  -9.706  1.00 93.00           C  
ATOM    503  CD2 LEU A  67      -0.574 -17.745 -12.020  1.00 93.00           C  
ATOM    504  N   THR A  68       3.268 -21.067  -9.920  1.00 96.19           N  
ATOM    505  CA  THR A  68       4.669 -21.527  -9.874  1.00 96.19           C  
ATOM    506  C   THR A  68       4.943 -22.549 -10.973  1.00 96.19           C  
ATOM    507  CB  THR A  68       5.011 -22.163  -8.518  1.00 96.19           C  
ATOM    508  O   THR A  68       5.949 -22.443 -11.674  1.00 96.19           O  
ATOM    509  CG2 THR A  68       6.477 -22.578  -8.398  1.00 96.19           C  
ATOM    510  OG1 THR A  68       4.781 -21.250  -7.476  1.00 96.19           O  
ATOM    511  N   LEU A  69       4.039 -23.518 -11.163  1.00 96.19           N  
ATOM    512  CA  LEU A  69       4.161 -24.516 -12.226  1.00 96.19           C  
ATOM    513  C   LEU A  69       4.071 -23.876 -13.616  1.00 96.19           C  
ATOM    514  CB  LEU A  69       3.082 -25.600 -12.058  1.00 96.19           C  
ATOM    515  O   LEU A  69       4.865 -24.212 -14.490  1.00 96.19           O  
ATOM    516  CG  LEU A  69       3.235 -26.481 -10.805  1.00 96.19           C  
ATOM    517  CD1 LEU A  69       2.022 -27.405 -10.691  1.00 96.19           C  
ATOM    518  CD2 LEU A  69       4.499 -27.340 -10.847  1.00 96.19           C  
ATOM    519  N   LEU A  70       3.147 -22.931 -13.815  1.00 92.56           N  
ATOM    520  CA  LEU A  70       3.006 -22.215 -15.085  1.00 92.56           C  
ATOM    521  C   LEU A  70       4.245 -21.367 -15.401  1.00 92.56           C  
ATOM    522  CB  LEU A  70       1.734 -21.348 -15.058  1.00 92.56           C  
ATOM    523  O   LEU A  70       4.769 -21.442 -16.508  1.00 92.56           O  
ATOM    524  CG  LEU A  70       0.413 -22.139 -15.063  1.00 92.56           C  
ATOM    525  CD1 LEU A  70      -0.757 -21.175 -14.860  1.00 92.56           C  
ATOM    526  CD2 LEU A  70       0.186 -22.890 -16.375  1.00 92.56           C  
ATOM    527  N   ILE A  71       4.757 -20.607 -14.432  1.00 93.31           N  
ATOM    528  CA  ILE A  71       5.978 -19.806 -14.594  1.00 93.31           C  
ATOM    529  C   ILE A  71       7.165 -20.720 -14.904  1.00 93.31           C  
ATOM    530  CB  ILE A  71       6.235 -18.955 -13.332  1.00 93.31           C  
ATOM    531  O   ILE A  71       7.902 -20.458 -15.849  1.00 93.31           O  
ATOM    532  CG1 ILE A  71       5.139 -17.878 -13.160  1.00 93.31           C  
ATOM    533  CG2 ILE A  71       7.614 -18.267 -13.374  1.00 93.31           C  
ATOM    534  CD1 ILE A  71       5.124 -17.287 -11.745  1.00 93.31           C  
ATOM    535  N   GLY A  72       7.328 -21.816 -14.159  1.00 94.50           N  
ATOM    536  CA  GLY A  72       8.423 -22.760 -14.379  1.00 94.50           C  
ATOM    537  C   GLY A  72       8.372 -23.439 -15.750  1.00 94.50           C  
ATOM    538  O   GLY A  72       9.421 -23.703 -16.332  1.00 94.50           O  
ATOM    539  N   ALA A  73       7.170 -23.696 -16.279  1.00 93.75           N  
ATOM    540  CA  ALA A  73       6.977 -24.346 -17.573  1.00 93.75           C  
ATOM    541  C   ALA A  73       7.103 -23.391 -18.774  1.00 93.75           C  
ATOM    542  CB  ALA A  73       5.608 -25.039 -17.563  1.00 93.75           C  
ATOM    543  O   ALA A  73       7.646 -23.786 -19.803  1.00 93.75           O  
ATOM    544  N   PHE A  74       6.587 -22.162 -18.668  1.00 89.88           N  
ATOM    545  CA  PHE A  74       6.508 -21.215 -19.791  1.00 89.88           C  
ATOM    546  C   PHE A  74       7.591 -20.127 -19.782  1.00 89.88           C  
ATOM    547  CB  PHE A  74       5.108 -20.582 -19.833  1.00 89.88           C  
ATOM    548  O   PHE A  74       7.807 -19.489 -20.812  1.00 89.88           O  
ATOM    549  CG  PHE A  74       4.002 -21.540 -20.237  1.00 89.88           C  
ATOM    550  CD1 PHE A  74       3.874 -21.926 -21.584  1.00 89.88           C  
ATOM    551  CD2 PHE A  74       3.094 -22.040 -19.285  1.00 89.88           C  
ATOM    552  CE1 PHE A  74       2.853 -22.811 -21.973  1.00 89.88           C  
ATOM    553  CE2 PHE A  74       2.082 -22.936 -19.671  1.00 89.88           C  
ATOM    554  CZ  PHE A  74       1.959 -23.320 -21.016  1.00 89.88           C  
ATOM    555  N   LEU A  75       8.254 -19.891 -18.646  1.00 89.19           N  
ATOM    556  CA  LEU A  75       9.323 -18.900 -18.507  1.00 89.19           C  
ATOM    557  C   LEU A  75      10.639 -19.590 -18.148  1.00 89.19           C  
ATOM    558  CB  LEU A  75       8.910 -17.774 -17.533  1.00 89.19           C  
ATOM    559  O   LEU A  75      11.408 -19.920 -19.047  1.00 89.19           O  
ATOM    560  CG  LEU A  75       7.680 -16.974 -17.993  1.00 89.19           C  
ATOM    561  CD1 LEU A  75       7.206 -16.047 -16.876  1.00 89.19           C  
ATOM    562  CD2 LEU A  75       7.990 -16.120 -19.223  1.00 89.19           C  
ATOM    563  N   ASP A  76      10.895 -19.806 -16.858  1.00 91.62           N  
ATOM    564  CA  ASP A  76      12.059 -20.530 -16.351  1.00 91.62           C  
ATOM    565  C   ASP A  76      11.920 -20.833 -14.847  1.00 91.62           C  
ATOM    566  CB  ASP A  76      13.361 -19.750 -16.620  1.00 91.62           C  
ATOM    567  O   ASP A  76      11.144 -20.203 -14.118  1.00 91.62           O  
ATOM    568  CG  ASP A  76      13.444 -18.460 -15.813  1.00 91.62           C  
ATOM    569  OD1 ASP A  76      14.026 -18.525 -14.709  1.00 91.62           O  
ATOM    570  OD2 ASP A  76      12.907 -17.418 -16.257  1.00 91.62           O  
ATOM    571  N   LEU A  77      12.703 -21.805 -14.369  1.00 94.81           N  
ATOM    572  CA  LEU A  77      12.666 -22.261 -12.978  1.00 94.81           C  
ATOM    573  C   LEU A  77      13.154 -21.193 -11.987  1.00 94.81           C  
ATOM    574  CB  LEU A  77      13.495 -23.555 -12.867  1.00 94.81           C  
ATOM    575  O   LEU A  77      12.632 -21.112 -10.878  1.00 94.81           O  
ATOM    576  CG  LEU A  77      13.464 -24.222 -11.477  1.00 94.81           C  
ATOM    577  CD1 LEU A  77      12.051 -24.650 -11.072  1.00 94.81           C  
ATOM    578  CD2 LEU A  77      14.353 -25.467 -11.487  1.00 94.81           C  
ATOM    579  N   THR A  78      14.124 -20.362 -12.365  1.00 94.62           N  
ATOM    580  CA  THR A  78      14.691 -19.340 -11.476  1.00 94.62           C  
ATOM    581  C   THR A  78      13.676 -18.230 -11.208  1.00 94.62           C  
ATOM    582  CB  THR A  78      15.979 -18.757 -12.070  1.00 94.62           C  
ATOM    583  O   THR A  78      13.513 -17.806 -10.065  1.00 94.62           O  
ATOM    584  CG2 THR A  78      16.756 -17.949 -11.039  1.00 94.62           C  
ATOM    585  OG1 THR A  78      16.844 -19.794 -12.479  1.00 94.62           O  
ATOM    586  N   THR A  79      12.923 -17.816 -12.228  1.00 95.00           N  
ATOM    587  CA  THR A  79      11.787 -16.894 -12.092  1.00 95.00           C  
ATOM    588  C   THR A  79      10.687 -17.496 -11.213  1.00 95.00           C  
ATOM    589  CB  THR A  79      11.240 -16.508 -13.476  1.00 95.00           C  
ATOM    590  O   THR A  79      10.130 -16.797 -10.366  1.00 95.00           O  
ATOM    591  CG2 THR A  79      10.116 -15.473 -13.396  1.00 95.00           C  
ATOM    592  OG1 THR A  79      12.257 -15.884 -14.225  1.00 95.00           O  
ATOM    593  N   ALA A  80      10.407 -18.801 -11.337  1.00 96.69           N  
ATOM    594  CA  ALA A  80       9.448 -19.493 -10.470  1.00 96.69           C  
ATOM    595  C   ALA A  80       9.909 -19.536  -9.000  1.00 96.69           C  
ATOM    596  CB  ALA A  80       9.198 -20.898 -11.028  1.00 96.69           C  
ATOM    597  O   ALA A  80       9.109 -19.312  -8.092  1.00 96.69           O  
ATOM    598  N   VAL A  81      11.205 -19.755  -8.750  1.00 96.75           N  
ATOM    599  CA  VAL A  81      11.795 -19.660  -7.403  1.00 96.75           C  
ATOM    600  C   VAL A  81      11.672 -18.238  -6.861  1.00 96.75           C  
ATOM    601  CB  VAL A  81      13.265 -20.126  -7.403  1.00 96.75           C  
ATOM    602  O   VAL A  81      11.235 -18.063  -5.724  1.00 96.75           O  
ATOM    603  CG1 VAL A  81      13.985 -19.816  -6.082  1.00 96.75           C  
ATOM    604  CG2 VAL A  81      13.346 -21.643  -7.618  1.00 96.75           C  
ATOM    605  N   GLY A  82      11.984 -17.227  -7.677  1.00 97.25           N  
ATOM    606  CA  GLY A  82      11.786 -15.821  -7.326  1.00 97.25           C  
ATOM    607  C   GLY A  82      10.350 -15.551  -6.882  1.00 97.25           C  
ATOM    608  O   GLY A  82      10.138 -15.005  -5.802  1.00 97.25           O  
ATOM    609  N   PHE A  83       9.370 -16.022  -7.655  1.00 97.62           N  
ATOM    610  CA  PHE A  83       7.946 -15.931  -7.327  1.00 97.62           C  
ATOM    611  C   PHE A  83       7.596 -16.541  -5.969  1.00 97.62           C  
ATOM    612  CB  PHE A  83       7.141 -16.537  -8.485  1.00 97.62           C  
ATOM    613  O   PHE A  83       6.960 -15.879  -5.148  1.00 97.62           O  
ATOM    614  CG  PHE A  83       5.670 -16.712  -8.191  1.00 97.62           C  
ATOM    615  CD1 PHE A  83       5.211 -17.909  -7.614  1.00 97.62           C  
ATOM    616  CD2 PHE A  83       4.765 -15.676  -8.475  1.00 97.62           C  
ATOM    617  CE1 PHE A  83       3.851 -18.061  -7.313  1.00 97.62           C  
ATOM    618  CE2 PHE A  83       3.397 -15.839  -8.199  1.00 97.62           C  
ATOM    619  CZ  PHE A  83       2.945 -17.038  -7.623  1.00 97.62           C  
ATOM    620  N   VAL A  84       8.056 -17.759  -5.682  1.00 97.81           N  
ATOM    621  CA  VAL A  84       7.799 -18.396  -4.381  1.00 97.81           C  
ATOM    622  C   VAL A  84       8.449 -17.611  -3.239  1.00 97.81           C  
ATOM    623  CB  VAL A  84       8.265 -19.862  -4.387  1.00 97.81           C  
ATOM    624  O   VAL A  84       7.820 -17.431  -2.198  1.00 97.81           O  
ATOM    625  CG1 VAL A  84       8.121 -20.525  -3.009  1.00 97.81           C  
ATOM    626  CG2 VAL A  84       7.430 -20.688  -5.373  1.00 97.81           C  
ATOM    627  N   LEU A  85       9.674 -17.108  -3.423  1.00 97.88           N  
ATOM    628  CA  LEU A  85      10.377 -16.318  -2.408  1.00 97.88           C  
ATOM    629  C   LEU A  85       9.665 -14.994  -2.107  1.00 97.88           C  
ATOM    630  CB  LEU A  85      11.824 -16.054  -2.861  1.00 97.88           C  
ATOM    631  O   LEU A  85       9.460 -14.668  -0.938  1.00 97.88           O  
ATOM    632  CG  LEU A  85      12.747 -17.284  -2.835  1.00 97.88           C  
ATOM    633  CD1 LEU A  85      14.101 -16.904  -3.438  1.00 97.88           C  
ATOM    634  CD2 LEU A  85      12.981 -17.801  -1.413  1.00 97.88           C  
ATOM    635  N   GLY A  86       9.254 -14.261  -3.144  1.00 97.56           N  
ATOM    636  CA  GLY A  86       8.502 -13.014  -2.991  1.00 97.56           C  
ATOM    637  C   GLY A  86       7.160 -13.236  -2.295  1.00 97.56           C  
ATOM    638  O   GLY A  86       6.825 -12.532  -1.342  1.00 97.56           O  
ATOM    639  N   ALA A  87       6.428 -14.282  -2.696  1.00 97.06           N  
ATOM    640  CA  ALA A  87       5.173 -14.659  -2.052  1.00 97.06           C  
ATOM    641  C   ALA A  87       5.379 -15.062  -0.582  1.00 97.06           C  
ATOM    642  CB  ALA A  87       4.523 -15.788  -2.862  1.00 97.06           C  
ATOM    643  O   ALA A  87       4.648 -14.622   0.303  1.00 97.06           O  
ATOM    644  N   PHE A  88       6.405 -15.858  -0.287  1.00 97.19           N  
ATOM    645  CA  PHE A  88       6.700 -16.280   1.078  1.00 97.19           C  
ATOM    646  C   PHE A  88       7.037 -15.094   1.988  1.00 97.19           C  
ATOM    647  CB  PHE A  88       7.838 -17.304   1.059  1.00 97.19           C  
ATOM    648  O   PHE A  88       6.473 -14.984   3.077  1.00 97.19           O  
ATOM    649  CG  PHE A  88       8.282 -17.711   2.448  1.00 97.19           C  
ATOM    650  CD1 PHE A  88       9.437 -17.139   3.015  1.00 97.19           C  
ATOM    651  CD2 PHE A  88       7.509 -18.618   3.196  1.00 97.19           C  
ATOM    652  CE1 PHE A  88       9.821 -17.480   4.323  1.00 97.19           C  
ATOM    653  CE2 PHE A  88       7.895 -18.960   4.504  1.00 97.19           C  
ATOM    654  CZ  PHE A  88       9.052 -18.392   5.066  1.00 97.19           C  
ATOM    655  N   LEU A  89       7.919 -14.191   1.550  1.00 97.62           N  
ATOM    656  CA  LEU A  89       8.329 -13.038   2.353  1.00 97.62           C  
ATOM    657  C   LEU A  89       7.193 -12.024   2.538  1.00 97.62           C  
ATOM    658  CB  LEU A  89       9.573 -12.389   1.731  1.00 97.62           C  
ATOM    659  O   LEU A  89       6.997 -11.550   3.656  1.00 97.62           O  
ATOM    660  CG  LEU A  89      10.857 -13.230   1.841  1.00 97.62           C  
ATOM    661  CD1 LEU A  89      11.986 -12.509   1.112  1.00 97.62           C  
ATOM    662  CD2 LEU A  89      11.305 -13.448   3.290  1.00 97.62           C  
ATOM    663  N   SER A  90       6.389 -11.770   1.500  1.00 96.50           N  
ATOM    664  CA  SER A  90       5.190 -10.925   1.606  1.00 96.50           C  
ATOM    665  C   SER A  90       4.176 -11.512   2.598  1.00 96.50           C  
ATOM    666  CB  SER A  90       4.562 -10.759   0.218  1.00 96.50           C  
ATOM    667  O   SER A  90       3.702 -10.830   3.510  1.00 96.50           O  
ATOM    668  OG  SER A  90       3.492  -9.839   0.273  1.00 96.50           O  
ATOM    669  N   GLY A  91       3.916 -12.822   2.505  1.00 94.88           N  
ATOM    670  CA  GLY A  91       3.039 -13.531   3.437  1.00 94.88           C  
ATOM    671  C   GLY A  91       3.574 -13.537   4.872  1.00 94.88           C  
ATOM    672  O   GLY A  91       2.799 -13.380   5.821  1.00 94.88           O  
ATOM    673  N   ALA A  92       4.893 -13.666   5.043  1.00 94.38           N  
ATOM    674  CA  ALA A  92       5.553 -13.571   6.340  1.00 94.38           C  
ATOM    675  C   ALA A  92       5.417 -12.167   6.945  1.00 94.38           C  
ATOM    676  CB  ALA A  92       7.022 -13.990   6.196  1.00 94.38           C  
ATOM    677  O   ALA A  92       5.136 -12.062   8.139  1.00 94.38           O  
ATOM    678  N   CYS A  93       5.538 -11.102   6.141  1.00 92.06           N  
ATOM    679  CA  CYS A  93       5.296  -9.729   6.587  1.00 92.06           C  
ATOM    680  C   CYS A  93       3.887  -9.553   7.159  1.00 92.06           C  
ATOM    681  CB  CYS A  93       5.564  -8.732   5.449  1.00 92.06           C  
ATOM    682  O   CYS A  93       3.748  -9.109   8.301  1.00 92.06           O  
ATOM    683  SG  CYS A  93       7.344  -8.440   5.287  1.00 92.06           S  
ATOM    684  N   GLY A  94       2.860  -9.971   6.413  1.00 91.44           N  
ATOM    685  CA  GLY A  94       1.470  -9.898   6.870  1.00 91.44           C  
ATOM    686  C   GLY A  94       1.219 -10.712   8.143  1.00 91.44           C  
ATOM    687  O   GLY A  94       0.652 -10.211   9.115  1.00 91.44           O  
ATOM    688  N   PHE A  95       1.714 -11.952   8.185  1.00 91.44           N  
ATOM    689  CA  PHE A  95       1.494 -12.853   9.316  1.00 91.44           C  
ATOM    690  C   PHE A  95       2.199 -12.390  10.596  1.00 91.44           C  
ATOM    691  CB  PHE A  95       1.952 -14.263   8.931  1.00 91.44           C  
ATOM    692  O   PHE A  95       1.602 -12.418  11.676  1.00 91.44           O  
ATOM    693  CG  PHE A  95       1.733 -15.288  10.026  1.00 91.44           C  
ATOM    694  CD1 PHE A  95       2.776 -15.625  10.910  1.00 91.44           C  
ATOM    695  CD2 PHE A  95       0.470 -15.889  10.175  1.00 91.44           C  
ATOM    696  CE1 PHE A  95       2.560 -16.571  11.928  1.00 91.44           C  
ATOM    697  CE2 PHE A  95       0.252 -16.832  11.195  1.00 91.44           C  
ATOM    698  CZ  PHE A  95       1.298 -17.177  12.069  1.00 91.44           C  
ATOM    699  N   ILE A  96       3.469 -11.981  10.501  1.00 92.06           N  
ATOM    700  CA  ILE A  96       4.242 -11.503  11.653  1.00 92.06           C  
ATOM    701  C   ILE A  96       3.689 -10.156  12.129  1.00 92.06           C  
ATOM    702  CB  ILE A  96       5.749 -11.421  11.323  1.00 92.06           C  
ATOM    703  O   ILE A  96       3.516  -9.991  13.336  1.00 92.06           O  
ATOM    704  CG1 ILE A  96       6.338 -12.820  11.023  1.00 92.06           C  
ATOM    705  CG2 ILE A  96       6.536 -10.764  12.478  1.00 92.06           C  
ATOM    706  CD1 ILE A  96       7.739 -12.778  10.394  1.00 92.06           C  
ATOM    707  N   GLY A  97       3.368  -9.238  11.208  1.00 90.38           N  
ATOM    708  CA  GLY A  97       2.775  -7.935  11.524  1.00 90.38           C  
ATOM    709  C   GLY A  97       1.485  -8.077  12.329  1.00 90.38           C  
ATOM    710  O   GLY A  97       1.409  -7.587  13.453  1.00 90.38           O  
ATOM    711  N   MET A  98       0.529  -8.870  11.836  1.00 91.25           N  
ATOM    712  CA  MET A  98      -0.708  -9.172  12.569  1.00 91.25           C  
ATOM    713  C   MET A  98      -0.420  -9.794  13.940  1.00 91.25           C  
ATOM    714  CB  MET A  98      -1.575 -10.095  11.703  1.00 91.25           C  
ATOM    715  O   MET A  98      -0.951  -9.355  14.954  1.00 91.25           O  
ATOM    716  CG  MET A  98      -2.860 -10.590  12.386  1.00 91.25           C  
ATOM    717  SD  MET A  98      -3.286 -12.343  12.192  1.00 91.25           S  
ATOM    718  CE  MET A  98      -1.756 -13.186  12.656  1.00 91.25           C  
ATOM    719  N   ASN A  99       0.476 -10.780  14.016  1.00 90.38           N  
ATOM    720  CA  ASN A  99       0.841 -11.418  15.284  1.00 90.38           C  
ATOM    721  C   ASN A  99       1.391 -10.440  16.333  1.00 90.38           C  
ATOM    722  CB  ASN A  99       1.897 -12.493  14.994  1.00 90.38           C  
ATOM    723  O   ASN A  99       1.286 -10.709  17.533  1.00 90.38           O  
ATOM    724  CG  ASN A  99       1.290 -13.868  14.909  1.00 90.38           C  
ATOM    725  ND2 ASN A  99       1.033 -14.339  13.717  1.00 90.38           N  
ATOM    726  OD1 ASN A  99       1.095 -14.521  15.927  1.00 90.38           O  
ATOM    727  N   VAL A 100       2.047  -9.367  15.901  1.00 91.69           N  
ATOM    728  CA  VAL A 100       2.548  -8.314  16.784  1.00 91.69           C  
ATOM    729  C   VAL A 100       1.413  -7.372  17.171  1.00 91.69           C  
ATOM    730  CB  VAL A 100       3.725  -7.581  16.124  1.00 91.69           C  
ATOM    731  O   VAL A 100       1.254  -7.111  18.363  1.00 91.69           O  
ATOM    732  CG1 VAL A 100       4.145  -6.344  16.919  1.00 91.69           C  
ATOM    733  CG2 VAL A 100       4.940  -8.519  16.040  1.00 91.69           C  
ATOM    734  N   SER A 101       0.586  -6.945  16.216  1.00 92.25           N  
ATOM    735  CA  SER A 101      -0.551  -6.049  16.462  1.00 92.25           C  
ATOM    736  C   SER A 101      -1.534  -6.614  17.482  1.00 92.25           C  
ATOM    737  CB  SER A 101      -1.266  -5.728  15.150  1.00 92.25           C  
ATOM    738  O   SER A 101      -1.808  -5.950  18.481  1.00 92.25           O  
ATOM    739  OG  SER A 101      -0.336  -5.060  14.325  1.00 92.25           O  
ATOM    740  N   VAL A 102      -1.934  -7.886  17.354  1.00 90.94           N  
ATOM    741  CA  VAL A 102      -2.867  -8.518  18.312  1.00 90.94           C  
ATOM    742  C   VAL A 102      -2.227  -8.794  19.690  1.00 90.94           C  
ATOM    743  CB  VAL A 102      -3.502  -9.821  17.778  1.00 90.94           C  
ATOM    744  O   VAL A 102      -2.879  -9.222  20.640  1.00 90.94           O  
ATOM    745  CG1 VAL A 102      -4.852 -10.029  18.473  1.00 90.94           C  
ATOM    746  CG2 VAL A 102      -3.865  -9.914  16.288  1.00 90.94           C  
ATOM    747  N   ARG A 103      -0.910  -8.622  19.836  1.00 93.94           N  
ATOM    748  CA  ARG A 103      -0.242  -8.668  21.150  1.00 93.94           C  
ATOM    749  C   ARG A 103      -0.052  -7.274  21.731  1.00 93.94           C  
ATOM    750  CB  ARG A 103       1.090  -9.409  21.034  1.00 93.94           C  
ATOM    751  O   ARG A 103       0.010  -7.146  22.956  1.00 93.94           O  
ATOM    752  CG  ARG A 103       0.878 -10.911  20.811  1.00 93.94           C  
ATOM    753  CD  ARG A 103       2.244 -11.557  20.578  1.00 93.94           C  
ATOM    754  NE  ARG A 103       2.161 -13.029  20.512  1.00 93.94           N  
ATOM    755  NH1 ARG A 103       2.331 -13.232  18.233  1.00 93.94           N  
ATOM    756  NH2 ARG A 103       2.070 -15.052  19.453  1.00 93.94           N  
ATOM    757  CZ  ARG A 103       2.197 -13.758  19.410  1.00 93.94           C  
ATOM    758  N   ALA A 104       0.079  -6.270  20.869  1.00 96.69           N  
ATOM    759  CA  ALA A 104       0.237  -4.875  21.235  1.00 96.69           C  
ATOM    760  C   ALA A 104      -1.097  -4.243  21.653  1.00 96.69           C  
ATOM    761  CB  ALA A 104       0.892  -4.135  20.062  1.00 96.69           C  
ATOM    762  O   ALA A 104      -1.108  -3.540  22.653  1.00 96.69           O  
ATOM    763  N   ASN A 105      -2.212  -4.544  20.981  1.00 95.81           N  
ATOM    764  CA  ASN A 105      -3.529  -3.943  21.242  1.00 95.81           C  
ATOM    765  C   ASN A 105      -3.968  -4.000  22.722  1.00 95.81           C  
ATOM    766  CB  ASN A 105      -4.572  -4.563  20.291  1.00 95.81           C  
ATOM    767  O   ASN A 105      -4.237  -2.969  23.333  1.00 95.81           O  
ATOM    768  CG  ASN A 105      -4.769  -6.072  20.393  1.00 95.81           C  
ATOM    769  ND2 ASN A 105      -5.667  -6.650  19.633  1.00 95.81           N  
ATOM    770  OD1 ASN A 105      -4.116  -6.764  21.160  1.00 95.81           O  
ATOM    771  N   VAL A 106      -3.937  -5.175  23.356  1.00 97.06           N  
ATOM    772  CA  VAL A 106      -4.330  -5.359  24.762  1.00 97.06           C  
ATOM    773  C   VAL A 106      -3.399  -4.614  25.724  1.00 97.06           C  
ATOM    774  CB  VAL A 106      -4.402  -6.866  25.079  1.00 97.06           C  
ATOM    775  O   VAL A 106      -3.823  -4.090  26.752  1.00 97.06           O  
ATOM    776  CG1 VAL A 106      -3.037  -7.566  25.154  1.00 97.06           C  
ATOM    777  CG2 VAL A 106      -5.168  -7.118  26.374  1.00 97.06           C  
ATOM    778  N   ARG A 107      -2.116  -4.513  25.366  1.00 97.88           N  
ATOM    779  CA  ARG A 107      -1.102  -3.790  26.145  1.00 97.88           C  
ATOM    780  C   ARG A 107      -1.238  -2.284  25.973  1.00 97.88           C  
ATOM    781  CB  ARG A 107       0.294  -4.250  25.730  1.00 97.88           C  
ATOM    782  O   ARG A 107      -0.990  -1.549  26.921  1.00 97.88           O  
ATOM    783  CG  ARG A 107       0.544  -5.694  26.159  1.00 97.88           C  
ATOM    784  CD  ARG A 107       1.839  -6.182  25.526  1.00 97.88           C  
ATOM    785  NE  ARG A 107       2.291  -7.426  26.159  1.00 97.88           N  
ATOM    786  NH1 ARG A 107       0.821  -8.850  25.123  1.00 97.88           N  
ATOM    787  NH2 ARG A 107       2.250  -9.620  26.677  1.00 97.88           N  
ATOM    788  CZ  ARG A 107       1.781  -8.623  25.982  1.00 97.88           C  
ATOM    789  N   THR A 108      -1.662  -1.831  24.798  1.00 97.62           N  
ATOM    790  CA  THR A 108      -2.036  -0.440  24.540  1.00 97.62           C  
ATOM    791  C   THR A 108      -3.255  -0.062  25.376  1.00 97.62           C  
ATOM    792  CB  THR A 108      -2.312  -0.222  23.048  1.00 97.62           C  
ATOM    793  O   THR A 108      -3.207   0.956  26.061  1.00 97.62           O  
ATOM    794  CG2 THR A 108      -2.729   1.211  22.729  1.00 97.62           C  
ATOM    795  OG1 THR A 108      -1.144  -0.490  22.308  1.00 97.62           O  
ATOM    796  N   ALA A 109      -4.291  -0.907  25.418  1.00 97.12           N  
ATOM    797  CA  ALA A 109      -5.462  -0.688  26.269  1.00 97.12           C  
ATOM    798  C   ALA A 109      -5.071  -0.605  27.757  1.00 97.12           C  
ATOM    799  CB  ALA A 109      -6.473  -1.810  26.002  1.00 97.12           C  
ATOM    800  O   ALA A 109      -5.484   0.307  28.470  1.00 97.12           O  
ATOM    801  N   GLN A 110      -4.181  -1.490  28.221  1.00 97.88           N  
ATOM    802  CA  GLN A 110      -3.686  -1.439  29.599  1.00 97.88           C  
ATOM    803  C   GLN A 110      -2.812  -0.205  29.860  1.00 97.88           C  
ATOM    804  CB  GLN A 110      -2.942  -2.745  29.924  1.00 97.88           C  
ATOM    805  O   GLN A 110      -2.861   0.375  30.944  1.00 97.88           O  
ATOM    806  CG  GLN A 110      -2.280  -2.783  31.315  1.00 97.88           C  
ATOM    807  CD  GLN A 110      -3.223  -2.561  32.498  1.00 97.88           C  
ATOM    808  NE2 GLN A 110      -2.722  -2.550  33.710  1.00 97.88           N  
ATOM    809  OE1 GLN A 110      -4.427  -2.428  32.383  1.00 97.88           O  
ATOM    810  N   ALA A 111      -2.013   0.227  28.885  1.00 97.06           N  
ATOM    811  CA  ALA A 111      -1.200   1.432  28.989  1.00 97.06           C  
ATOM    812  C   ALA A 111      -2.048   2.715  28.984  1.00 97.06           C  
ATOM    813  CB  ALA A 111      -0.161   1.418  27.864  1.00 97.06           C  
ATOM    814  O   ALA A 111      -1.656   3.688  29.628  1.00 97.06           O  
ATOM    815  N   ALA A 112      -3.221   2.708  28.345  1.00 96.38           N  
ATOM    816  CA  ALA A 112      -4.154   3.834  28.330  1.00 96.38           C  
ATOM    817  C   ALA A 112      -4.700   4.177  29.724  1.00 96.38           C  
ATOM    818  CB  ALA A 112      -5.259   3.540  27.311  1.00 96.38           C  
ATOM    819  O   ALA A 112      -4.938   5.350  30.006  1.00 96.38           O  
ATOM    820  N   THR A 113      -4.737   3.215  30.655  1.00 95.75           N  
ATOM    821  CA  THR A 113      -5.052   3.477  32.077  1.00 95.75           C  
ATOM    822  C   THR A 113      -4.030   4.397  32.765  1.00 95.75           C  
ATOM    823  CB  THR A 113      -5.190   2.177  32.891  1.00 95.75           C  
ATOM    824  O   THR A 113      -4.305   4.975  33.814  1.00 95.75           O  
ATOM    825  CG2 THR A 113      -6.083   1.136  32.214  1.00 95.75           C  
ATOM    826  OG1 THR A 113      -3.940   1.562  33.120  1.00 95.75           O  
ATOM    827  N   LYS A 114      -2.844   4.565  32.162  1.00 94.19           N  
ATOM    828  CA  LYS A 114      -1.751   5.441  32.619  1.00 94.19           C  
ATOM    829  C   LYS A 114      -1.647   6.732  31.793  1.00 94.19           C  
ATOM    830  CB  LYS A 114      -0.427   4.658  32.620  1.00 94.19           C  
ATOM    831  O   LYS A 114      -0.731   7.524  32.016  1.00 94.19           O  
ATOM    832  CG  LYS A 114      -0.497   3.365  33.448  1.00 94.19           C  
ATOM    833  CD  LYS A 114       0.786   2.541  33.311  1.00 94.19           C  
ATOM    834  CE  LYS A 114       0.571   1.212  34.042  1.00 94.19           C  
ATOM    835  NZ  LYS A 114       1.662   0.244  33.779  1.00 94.19           N  
ATOM    836  N   GLY A 115      -2.564   6.947  30.848  1.00 92.56           N  
ATOM    837  CA  GLY A 115      -2.644   8.128  29.995  1.00 92.56           C  
ATOM    838  C   GLY A 115      -2.110   7.936  28.572  1.00 92.56           C  
ATOM    839  O   GLY A 115      -1.592   6.887  28.187  1.00 92.56           O  
ATOM    840  N   ILE A 116      -2.221   9.007  27.784  1.00 93.06           N  
ATOM    841  CA  ILE A 116      -1.975   9.005  26.334  1.00 93.06           C  
ATOM    842  C   ILE A 116      -0.521   8.725  25.939  1.00 93.06           C  
ATOM    843  CB  ILE A 116      -2.498  10.338  25.752  1.00 93.06           C  
ATOM    844  O   ILE A 116      -0.267   8.069  24.936  1.00 93.06           O  
ATOM    845  CG1 ILE A 116      -2.731  10.224  24.236  1.00 93.06           C  
ATOM    846  CG2 ILE A 116      -1.579  11.522  26.108  1.00 93.06           C  
ATOM    847  CD1 ILE A 116      -3.491  11.410  23.631  1.00 93.06           C  
ATOM    848  N   GLY A 117       0.451   9.183  26.735  1.00 94.00           N  
ATOM    849  CA  GLY A 117       1.873   8.985  26.445  1.00 94.00           C  
ATOM    850  C   GLY A 117       2.288   7.510  26.482  1.00 94.00           C  
ATOM    851  O   GLY A 117       2.836   7.027  25.491  1.00 94.00           O  
ATOM    852  N   PRO A 118       2.015   6.781  27.581  1.00 95.12           N  
ATOM    853  CA  PRO A 118       2.253   5.341  27.650  1.00 95.12           C  
ATOM    854  C   PRO A 118       1.508   4.537  26.576  1.00 95.12           C  
ATOM    855  CB  PRO A 118       1.822   4.930  29.062  1.00 95.12           C  
ATOM    856  O   PRO A 118       2.107   3.647  25.975  1.00 95.12           O  
ATOM    857  CG  PRO A 118       2.057   6.197  29.881  1.00 95.12           C  
ATOM    858  CD  PRO A 118       1.678   7.303  28.900  1.00 95.12           C  
ATOM    859  N   ALA A 119       0.236   4.855  26.307  1.00 95.69           N  
ATOM    860  CA  ALA A 119      -0.541   4.185  25.262  1.00 95.69           C  
ATOM    861  C   ALA A 119       0.067   4.388  23.867  1.00 95.69           C  
ATOM    862  CB  ALA A 119      -1.981   4.692  25.330  1.00 95.69           C  
ATOM    863  O   ALA A 119       0.285   3.413  23.145  1.00 95.69           O  
ATOM    864  N   LEU A 120       0.428   5.631  23.527  1.00 95.56           N  
ATOM    865  CA  LEU A 120       1.117   5.956  22.279  1.00 95.56           C  
ATOM    866  C   LEU A 120       2.440   5.193  22.147  1.00 95.56           C  
ATOM    867  CB  LEU A 120       1.351   7.478  22.212  1.00 95.56           C  
ATOM    868  O   LEU A 120       2.732   4.674  21.077  1.00 95.56           O  
ATOM    869  CG  LEU A 120       2.144   7.942  20.973  1.00 95.56           C  
ATOM    870  CD1 LEU A 120       1.392   7.680  19.672  1.00 95.56           C  
ATOM    871  CD2 LEU A 120       2.451   9.435  21.076  1.00 95.56           C  
ATOM    872  N   ASP A 121       3.239   5.109  23.214  1.00 95.31           N  
ATOM    873  CA  ASP A 121       4.548   4.447  23.176  1.00 95.31           C  
ATOM    874  C   ASP A 121       4.428   2.946  22.861  1.00 95.31           C  
ATOM    875  CB  ASP A 121       5.271   4.700  24.509  1.00 95.31           C  
ATOM    876  O   ASP A 121       5.176   2.426  22.031  1.00 95.31           O  
ATOM    877  CG  ASP A 121       6.725   4.218  24.507  1.00 95.31           C  
ATOM    878  OD1 ASP A 121       7.501   4.531  23.579  1.00 95.31           O  
ATOM    879  OD2 ASP A 121       7.148   3.514  25.451  1.00 95.31           O  
ATOM    880  N   VAL A 122       3.455   2.251  23.466  1.00 96.94           N  
ATOM    881  CA  VAL A 122       3.198   0.829  23.180  1.00 96.94           C  
ATOM    882  C   VAL A 122       2.658   0.644  21.764  1.00 96.94           C  
ATOM    883  CB  VAL A 122       2.250   0.196  24.218  1.00 96.94           C  
ATOM    884  O   VAL A 122       3.196  -0.173  21.012  1.00 96.94           O  
ATOM    885  CG1 VAL A 122       1.951  -1.275  23.894  1.00 96.94           C  
ATOM    886  CG2 VAL A 122       2.885   0.222  25.615  1.00 96.94           C  
ATOM    887  N   ALA A 123       1.640   1.418  21.382  1.00 96.19           N  
ATOM    888  CA  ALA A 123       1.010   1.292  20.075  1.00 96.19           C  
ATOM    889  C   ALA A 123       1.982   1.606  18.932  1.00 96.19           C  
ATOM    890  CB  ALA A 123      -0.210   2.207  20.034  1.00 96.19           C  
ATOM    891  O   ALA A 123       2.100   0.834  17.980  1.00 96.19           O  
ATOM    892  N   PHE A 124       2.740   2.700  19.051  1.00 96.38           N  
ATOM    893  CA  PHE A 124       3.671   3.127  18.013  1.00 96.38           C  
ATOM    894  C   PHE A 124       4.836   2.149  17.865  1.00 96.38           C  
ATOM    895  CB  PHE A 124       4.163   4.551  18.292  1.00 96.38           C  
ATOM    896  O   PHE A 124       5.201   1.807  16.744  1.00 96.38           O  
ATOM    897  CG  PHE A 124       5.154   5.014  17.248  1.00 96.38           C  
ATOM    898  CD1 PHE A 124       6.531   4.984  17.533  1.00 96.38           C  
ATOM    899  CD2 PHE A 124       4.711   5.349  15.956  1.00 96.38           C  
ATOM    900  CE1 PHE A 124       7.464   5.273  16.525  1.00 96.38           C  
ATOM    901  CE2 PHE A 124       5.650   5.626  14.947  1.00 96.38           C  
ATOM    902  CZ  PHE A 124       7.024   5.587  15.230  1.00 96.38           C  
ATOM    903  N   LYS A 125       5.395   1.623  18.966  1.00 96.38           N  
ATOM    904  CA  LYS A 125       6.416   0.562  18.882  1.00 96.38           C  
ATOM    905  C   LYS A 125       5.862  -0.721  18.269  1.00 96.38           C  
ATOM    906  CB  LYS A 125       7.002   0.270  20.262  1.00 96.38           C  
ATOM    907  O   LYS A 125       6.590  -1.391  17.538  1.00 96.38           O  
ATOM    908  CG  LYS A 125       7.993   1.358  20.687  1.00 96.38           C  
ATOM    909  CD  LYS A 125       8.333   1.138  22.157  1.00 96.38           C  
ATOM    910  CE  LYS A 125       9.347   2.155  22.659  1.00 96.38           C  
ATOM    911  NZ  LYS A 125       9.178   2.332  24.115  1.00 96.38           N  
ATOM    912  N   GLY A 126       4.595  -1.047  18.531  1.00 95.69           N  
ATOM    913  CA  GLY A 126       3.886  -2.134  17.857  1.00 95.69           C  
ATOM    914  C   GLY A 126       3.865  -1.936  16.342  1.00 95.69           C  
ATOM    915  O   GLY A 126       4.318  -2.812  15.604  1.00 95.69           O  
ATOM    916  N   GLY A 127       3.453  -0.751  15.887  1.00 95.25           N  
ATOM    917  CA  GLY A 127       3.464  -0.393  14.469  1.00 95.25           C  
ATOM    918  C   GLY A 127       4.870  -0.361  13.858  1.00 95.25           C  
ATOM    919  O   GLY A 127       5.088  -0.870  12.757  1.00 95.25           O  
ATOM    920  N   ALA A 128       5.859   0.158  14.590  1.00 96.56           N  
ATOM    921  CA  ALA A 128       7.251   0.246  14.150  1.00 96.56           C  
ATOM    922  C   ALA A 128       7.886  -1.121  13.875  1.00 96.56           C  
ATOM    923  CB  ALA A 128       8.057   1.039  15.186  1.00 96.56           C  
ATOM    924  O   ALA A 128       8.726  -1.231  12.981  1.00 96.56           O  
ATOM    925  N   ILE A 129       7.473  -2.175  14.587  1.00 96.06           N  
ATOM    926  CA  ILE A 129       7.904  -3.544  14.278  1.00 96.06           C  
ATOM    927  C   ILE A 129       7.434  -3.940  12.880  1.00 96.06           C  
ATOM    928  CB  ILE A 129       7.392  -4.543  15.331  1.00 96.06           C  
ATOM    929  O   ILE A 129       8.250  -4.406  12.088  1.00 96.06           O  
ATOM    930  CG1 ILE A 129       8.053  -4.281  16.696  1.00 96.06           C  
ATOM    931  CG2 ILE A 129       7.689  -5.995  14.904  1.00 96.06           C  
ATOM    932  CD1 ILE A 129       7.253  -4.856  17.865  1.00 96.06           C  
ATOM    933  N   THR A 130       6.156  -3.725  12.560  1.00 94.81           N  
ATOM    934  CA  THR A 130       5.598  -4.019  11.232  1.00 94.81           C  
ATOM    935  C   THR A 130       6.308  -3.205  10.154  1.00 94.81           C  
ATOM    936  CB  THR A 130       4.083  -3.763  11.211  1.00 94.81           C  
ATOM    937  O   THR A 130       6.752  -3.775   9.159  1.00 94.81           O  
ATOM    938  CG2 THR A 130       3.437  -4.134   9.878  1.00 94.81           C  
ATOM    939  OG1 THR A 130       3.492  -4.578  12.198  1.00 94.81           O  
ATOM    940  N   GLY A 131       6.517  -1.905  10.381  1.00 95.62           N  
ATOM    941  CA  GLY A 131       7.224  -1.040   9.435  1.00 95.62           C  
ATOM    942  C   GLY A 131       8.656  -1.485   9.154  1.00 95.62           C  
ATOM    943  O   GLY A 131       9.030  -1.643   7.993  1.00 95.62           O  
ATOM    944  N   MET A 132       9.444  -1.771  10.195  1.00 97.06           N  
ATOM    945  CA  MET A 132      10.816  -2.262  10.028  1.00 97.06           C  
ATOM    946  C   MET A 132      10.869  -3.665   9.421  1.00 97.06           C  
ATOM    947  CB  MET A 132      11.573  -2.247  11.363  1.00 97.06           C  
ATOM    948  O   MET A 132      11.780  -3.960   8.652  1.00 97.06           O  
ATOM    949  CG  MET A 132      11.853  -0.837  11.891  1.00 97.06           C  
ATOM    950  SD  MET A 132      12.643   0.297  10.720  1.00 97.06           S  
ATOM    951  CE  MET A 132      11.307   1.511  10.610  1.00 97.06           C  
ATOM    952  N   LEU A 133       9.899  -4.528   9.721  1.00 95.69           N  
ATOM    953  CA  LEU A 133       9.808  -5.854   9.117  1.00 95.69           C  
ATOM    954  C   LEU A 133       9.550  -5.759   7.606  1.00 95.69           C  
ATOM    955  CB  LEU A 133       8.694  -6.630   9.827  1.00 95.69           C  
ATOM    956  O   LEU A 133      10.204  -6.464   6.844  1.00 95.69           O  
ATOM    957  CG  LEU A 133       8.649  -8.109   9.421  1.00 95.69           C  
ATOM    958  CD1 LEU A 133       9.492  -8.969  10.366  1.00 95.69           C  
ATOM    959  CD2 LEU A 133       7.215  -8.604   9.471  1.00 95.69           C  
ATOM    960  N   VAL A 134       8.642  -4.875   7.180  1.00 96.44           N  
ATOM    961  CA  VAL A 134       8.302  -4.641   5.767  1.00 96.44           C  
ATOM    962  C   VAL A 134       9.536  -4.238   4.960  1.00 96.44           C  
ATOM    963  CB  VAL A 134       7.167  -3.597   5.668  1.00 96.44           C  
ATOM    964  O   VAL A 134       9.899  -4.923   4.003  1.00 96.44           O  
ATOM    965  CG1 VAL A 134       7.028  -2.985   4.276  1.00 96.44           C  
ATOM    966  CG2 VAL A 134       5.829  -4.258   6.019  1.00 96.44           C  
ATOM    967  N   VAL A 135      10.238  -3.178   5.372  1.00 97.06           N  
ATOM    968  CA  VAL A 135      11.439  -2.725   4.646  1.00 97.06           C  
ATOM    969  C   VAL A 135      12.639  -3.645   4.864  1.00 97.06           C  
ATOM    970  CB  VAL A 135      11.809  -1.269   4.969  1.00 97.06           C  
ATOM    971  O   VAL A 135      13.442  -3.829   3.956  1.00 97.06           O  
ATOM    972  CG1 VAL A 135      10.709  -0.324   4.484  1.00 97.06           C  
ATOM    973  CG2 VAL A 135      12.067  -1.012   6.458  1.00 97.06           C  
ATOM    974  N   GLY A 136      12.757  -4.265   6.040  1.00 97.56           N  
ATOM    975  CA  GLY A 136      13.848  -5.172   6.384  1.00 97.56           C  
ATOM    976  C   GLY A 136      13.816  -6.456   5.566  1.00 97.56           C  
ATOM    977  O   GLY A 136      14.800  -6.787   4.909  1.00 97.56           O  
ATOM    978  N   LEU A 137      12.678  -7.158   5.558  1.00 97.50           N  
ATOM    979  CA  LEU A 137      12.503  -8.364   4.746  1.00 97.50           C  
ATOM    980  C   LEU A 137      12.477  -8.039   3.252  1.00 97.50           C  
ATOM    981  CB  LEU A 137      11.231  -9.128   5.159  1.00 97.50           C  
ATOM    982  O   LEU A 137      13.001  -8.829   2.470  1.00 97.50           O  
ATOM    983  CG  LEU A 137      11.254  -9.731   6.576  1.00 97.50           C  
ATOM    984  CD1 LEU A 137       9.990 -10.559   6.817  1.00 97.50           C  
ATOM    985  CD2 LEU A 137      12.448 -10.665   6.801  1.00 97.50           C  
ATOM    986  N   GLY A 138      11.928  -6.887   2.852  1.00 97.38           N  
ATOM    987  CA  GLY A 138      11.958  -6.438   1.460  1.00 97.38           C  
ATOM    988  C   GLY A 138      13.389  -6.228   0.966  1.00 97.38           C  
ATOM    989  O   GLY A 138      13.789  -6.801  -0.047  1.00 97.38           O  
ATOM    990  N   LEU A 139      14.198  -5.482   1.726  1.00 98.00           N  
ATOM    991  CA  LEU A 139      15.586  -5.201   1.367  1.00 98.00           C  
ATOM    992  C   LEU A 139      16.443  -6.469   1.405  1.00 98.00           C  
ATOM    993  CB  LEU A 139      16.147  -4.103   2.291  1.00 98.00           C  
ATOM    994  O   LEU A 139      17.205  -6.708   0.469  1.00 98.00           O  
ATOM    995  CG  LEU A 139      17.564  -3.631   1.914  1.00 98.00           C  
ATOM    996  CD1 LEU A 139      17.604  -2.971   0.535  1.00 98.00           C  
ATOM    997  CD2 LEU A 139      18.059  -2.609   2.935  1.00 98.00           C  
ATOM    998  N   LEU A 140      16.306  -7.300   2.447  1.00 97.62           N  
ATOM    999  CA  LEU A 140      17.018  -8.579   2.550  1.00 97.62           C  
ATOM   1000  C   LEU A 140      16.633  -9.528   1.417  1.00 97.62           C  
ATOM   1001  CB  LEU A 140      16.727  -9.267   3.897  1.00 97.62           C  
ATOM   1002  O   LEU A 140      17.518 -10.083   0.777  1.00 97.62           O  
ATOM   1003  CG  LEU A 140      17.442  -8.655   5.108  1.00 97.62           C  
ATOM   1004  CD1 LEU A 140      16.962  -9.336   6.389  1.00 97.62           C  
ATOM   1005  CD2 LEU A 140      18.960  -8.807   5.017  1.00 97.62           C  
ATOM   1006  N   GLY A 141      15.337  -9.705   1.159  1.00 97.31           N  
ATOM   1007  CA  GLY A 141      14.832 -10.618   0.138  1.00 97.31           C  
ATOM   1008  C   GLY A 141      15.340 -10.261  -1.252  1.00 97.31           C  
ATOM   1009  O   GLY A 141      15.930 -11.107  -1.924  1.00 97.31           O  
ATOM   1010  N   VAL A 142      15.193  -8.992  -1.646  1.00 97.31           N  
ATOM   1011  CA  VAL A 142      15.675  -8.500  -2.943  1.00 97.31           C  
ATOM   1012  C   VAL A 142      17.200  -8.589  -3.028  1.00 97.31           C  
ATOM   1013  CB  VAL A 142      15.171  -7.066  -3.207  1.00 97.31           C  
ATOM   1014  O   VAL A 142      17.719  -9.112  -4.011  1.00 97.31           O  
ATOM   1015  CG1 VAL A 142      15.739  -6.483  -4.506  1.00 97.31           C  
ATOM   1016  CG2 VAL A 142      13.641  -7.039  -3.336  1.00 97.31           C  
ATOM   1017  N   SER A 143      17.930  -8.154  -1.995  1.00 95.88           N  
ATOM   1018  CA  SER A 143      19.403  -8.140  -2.011  1.00 95.88           C  
ATOM   1019  C   SER A 143      20.011  -9.545  -2.020  1.00 95.88           C  
ATOM   1020  CB  SER A 143      19.970  -7.384  -0.806  1.00 95.88           C  
ATOM   1021  O   SER A 143      20.963  -9.792  -2.755  1.00 95.88           O  
ATOM   1022  OG  SER A 143      19.489  -6.060  -0.749  1.00 95.88           O  
ATOM   1023  N   LEU A 144      19.474 -10.479  -1.225  1.00 95.94           N  
ATOM   1024  CA  LEU A 144      19.951 -11.866  -1.175  1.00 95.94           C  
ATOM   1025  C   LEU A 144      19.639 -12.607  -2.471  1.00 95.94           C  
ATOM   1026  CB  LEU A 144      19.306 -12.621   0.002  1.00 95.94           C  
ATOM   1027  O   LEU A 144      20.491 -13.338  -2.973  1.00 95.94           O  
ATOM   1028  CG  LEU A 144      19.827 -12.221   1.392  1.00 95.94           C  
ATOM   1029  CD1 LEU A 144      18.972 -12.882   2.473  1.00 95.94           C  
ATOM   1030  CD2 LEU A 144      21.282 -12.653   1.601  1.00 95.94           C  
ATOM   1031  N   PHE A 145      18.443 -12.408  -3.028  1.00 95.69           N  
ATOM   1032  CA  PHE A 145      18.094 -13.043  -4.289  1.00 95.69           C  
ATOM   1033  C   PHE A 145      18.918 -12.460  -5.442  1.00 95.69           C  
ATOM   1034  CB  PHE A 145      16.580 -12.964  -4.513  1.00 95.69           C  
ATOM   1035  O   PHE A 145      19.485 -13.213  -6.224  1.00 95.69           O  
ATOM   1036  CG  PHE A 145      16.078 -13.804  -5.671  1.00 95.69           C  
ATOM   1037  CD1 PHE A 145      15.146 -13.262  -6.569  1.00 95.69           C  
ATOM   1038  CD2 PHE A 145      16.506 -15.137  -5.842  1.00 95.69           C  
ATOM   1039  CE1 PHE A 145      14.688 -14.017  -7.661  1.00 95.69           C  
ATOM   1040  CE2 PHE A 145      16.039 -15.898  -6.927  1.00 95.69           C  
ATOM   1041  CZ  PHE A 145      15.140 -15.334  -7.846  1.00 95.69           C  
ATOM   1042  N   PHE A 146      19.117 -11.141  -5.483  1.00 93.88           N  
ATOM   1043  CA  PHE A 146      20.053 -10.507  -6.413  1.00 93.88           C  
ATOM   1044  C   PHE A 146      21.487 -11.046  -6.278  1.00 93.88           C  
ATOM   1045  CB  PHE A 146      20.035  -8.994  -6.173  1.00 93.88           C  
ATOM   1046  O   PHE A 146      22.148 -11.316  -7.283  1.00 93.88           O  
ATOM   1047  CG  PHE A 146      21.180  -8.285  -6.857  1.00 93.88           C  
ATOM   1048  CD1 PHE A 146      22.299  -7.868  -6.111  1.00 93.88           C  
ATOM   1049  CD2 PHE A 146      21.179  -8.151  -8.255  1.00 93.88           C  
ATOM   1050  CE1 PHE A 146      23.415  -7.319  -6.765  1.00 93.88           C  
ATOM   1051  CE2 PHE A 146      22.291  -7.594  -8.901  1.00 93.88           C  
ATOM   1052  CZ  PHE A 146      23.408  -7.176  -8.161  1.00 93.88           C  
ATOM   1053  N   TRP A 147      21.978 -11.222  -5.050  1.00 92.12           N  
ATOM   1054  CA  TRP A 147      23.312 -11.767  -4.806  1.00 92.12           C  
ATOM   1055  C   TRP A 147      23.451 -13.198  -5.336  1.00 92.12           C  
ATOM   1056  CB  TRP A 147      23.615 -11.712  -3.309  1.00 92.12           C  
ATOM   1057  O   TRP A 147      24.440 -13.514  -5.995  1.00 92.12           O  
ATOM   1058  CG  TRP A 147      24.986 -12.179  -2.930  1.00 92.12           C  
ATOM   1059  CD1 TRP A 147      26.134 -11.893  -3.588  1.00 92.12           C  
ATOM   1060  CD2 TRP A 147      25.364 -13.070  -1.839  1.00 92.12           C  
ATOM   1061  CE2 TRP A 147      26.776 -13.270  -1.890  1.00 92.12           C  
ATOM   1062  CE3 TRP A 147      24.652 -13.744  -0.823  1.00 92.12           C  
ATOM   1063  NE1 TRP A 147      27.193 -12.531  -2.976  1.00 92.12           N  
ATOM   1064  CH2 TRP A 147      26.715 -14.740   0.030  1.00 92.12           C  
ATOM   1065  CZ2 TRP A 147      27.451 -14.087  -0.974  1.00 92.12           C  
ATOM   1066  CZ3 TRP A 147      25.320 -14.570   0.102  1.00 92.12           C  
ATOM   1067  N   TYR A 148      22.428 -14.030  -5.117  1.00 92.31           N  
ATOM   1068  CA  TYR A 148      22.351 -15.382  -5.668  1.00 92.31           C  
ATOM   1069  C   TYR A 148      22.377 -15.390  -7.205  1.00 92.31           C  
ATOM   1070  CB  TYR A 148      21.087 -16.067  -5.124  1.00 92.31           C  
ATOM   1071  O   TYR A 148      23.092 -16.195  -7.796  1.00 92.31           O  
ATOM   1072  CG  TYR A 148      20.785 -17.401  -5.777  1.00 92.31           C  
ATOM   1073  CD1 TYR A 148      19.801 -17.490  -6.781  1.00 92.31           C  
ATOM   1074  CD2 TYR A 148      21.530 -18.538  -5.413  1.00 92.31           C  
ATOM   1075  CE1 TYR A 148      19.559 -18.721  -7.420  1.00 92.31           C  
ATOM   1076  CE2 TYR A 148      21.293 -19.770  -6.052  1.00 92.31           C  
ATOM   1077  OH  TYR A 148      20.077 -21.047  -7.680  1.00 92.31           O  
ATOM   1078  CZ  TYR A 148      20.306 -19.861  -7.058  1.00 92.31           C  
ATOM   1079  N   LEU A 149      21.640 -14.481  -7.852  1.00 90.19           N  
ATOM   1080  CA  LEU A 149      21.546 -14.408  -9.315  1.00 90.19           C  
ATOM   1081  C   LEU A 149      22.831 -13.893  -9.977  1.00 90.19           C  
ATOM   1082  CB  LEU A 149      20.365 -13.498  -9.698  1.00 90.19           C  
ATOM   1083  O   LEU A 149      23.276 -14.442 -10.980  1.00 90.19           O  
ATOM   1084  CG  LEU A 149      18.980 -14.037  -9.308  1.00 90.19           C  
ATOM   1085  CD1 LEU A 149      17.921 -12.963  -9.554  1.00 90.19           C  
ATOM   1086  CD2 LEU A 149      18.608 -15.294 -10.082  1.00 90.19           C  
ATOM   1087  N   SER A 150      23.425 -12.835  -9.426  1.00 84.38           N  
ATOM   1088  CA  SER A 150      24.579 -12.145 -10.028  1.00 84.38           C  
ATOM   1089  C   SER A 150      25.928 -12.806  -9.732  1.00 84.38           C  
ATOM   1090  CB  SER A 150      24.611 -10.685  -9.563  1.00 84.38           C  
ATOM   1091  O   SER A 150      26.944 -12.430 -10.327  1.00 84.38           O  
ATOM   1092  OG  SER A 150      24.723 -10.608  -8.151  1.00 84.38           O  
ATOM   1093  N   GLY A 151      25.977 -13.715  -8.750  1.00 75.88           N  
ATOM   1094  CA  GLY A 151      27.228 -14.242  -8.198  1.00 75.88           C  
ATOM   1095  C   GLY A 151      28.145 -13.156  -7.614  1.00 75.88           C  
ATOM   1096  O   GLY A 151      29.310 -13.424  -7.343  1.00 75.88           O  
ATOM   1097  N   GLY A 152      27.640 -11.925  -7.448  1.00 65.06           N  
ATOM   1098  CA  GLY A 152      28.402 -10.756  -7.012  1.00 65.06           C  
ATOM   1099  C   GLY A 152      29.222 -10.037  -8.092  1.00 65.06           C  
ATOM   1100  O   GLY A 152      29.867  -9.046  -7.753  1.00 65.06           O  
ATOM   1101  N   GLU A 153      29.208 -10.476  -9.361  1.00 62.91           N  
ATOM   1102  CA  GLU A 153      30.166  -9.973 -10.369  1.00 62.91           C  
ATOM   1103  C   GLU A 153      29.574  -9.605 -11.743  1.00 62.91           C  
ATOM   1104  CB  GLU A 153      31.327 -10.971 -10.534  1.00 62.91           C  
ATOM   1105  O   GLU A 153      30.112  -8.705 -12.390  1.00 62.91           O  
ATOM   1106  CG  GLU A 153      32.187 -11.091  -9.261  1.00 62.91           C  
ATOM   1107  CD  GLU A 153      33.476 -11.906  -9.461  1.00 62.91           C  
ATOM   1108  OE1 GLU A 153      34.342 -11.832  -8.558  1.00 62.91           O  
ATOM   1109  OE2 GLU A 153      33.606 -12.578 -10.512  1.00 62.91           O  
ATOM   1110  N   LYS A 154      28.464 -10.210 -12.199  1.00 65.38           N  
ATOM   1111  CA  LYS A 154      27.831  -9.857 -13.490  1.00 65.38           C  
ATOM   1112  C   LYS A 154      26.396  -9.376 -13.318  1.00 65.38           C  
ATOM   1113  CB  LYS A 154      27.888 -11.028 -14.481  1.00 65.38           C  
ATOM   1114  O   LYS A 154      25.609 -10.006 -12.620  1.00 65.38           O  
ATOM   1115  CG  LYS A 154      29.288 -11.205 -15.083  1.00 65.38           C  
ATOM   1116  CD  LYS A 154      29.255 -12.279 -16.174  1.00 65.38           C  
ATOM   1117  CE  LYS A 154      30.644 -12.441 -16.795  1.00 65.38           C  
ATOM   1118  NZ  LYS A 154      30.622 -13.463 -17.868  1.00 65.38           N  
ATOM   1119  N   VAL A 155      26.061  -8.273 -13.992  1.00 72.06           N  
ATOM   1120  CA  VAL A 155      24.687  -7.769 -14.095  1.00 72.06           C  
ATOM   1121  C   VAL A 155      24.383  -7.392 -15.533  1.00 72.06           C  
ATOM   1122  CB  VAL A 155      24.410  -6.588 -13.148  1.00 72.06           C  
ATOM   1123  O   VAL A 155      24.978  -6.471 -16.085  1.00 72.06           O  
ATOM   1124  CG1 VAL A 155      22.987  -6.056 -13.348  1.00 72.06           C  
ATOM   1125  CG2 VAL A 155      24.485  -7.068 -11.703  1.00 72.06           C  
ATOM   1126  N   ASP A 156      23.429  -8.109 -16.105  1.00 71.81           N  
ATOM   1127  CA  ASP A 156      22.720  -7.748 -17.321  1.00 71.81           C  
ATOM   1128  C   ASP A 156      21.209  -7.941 -17.098  1.00 71.81           C  
ATOM   1129  CB  ASP A 156      23.277  -8.541 -18.521  1.00 71.81           C  
ATOM   1130  O   ASP A 156      20.769  -8.479 -16.075  1.00 71.81           O  
ATOM   1131  CG  ASP A 156      23.157 -10.067 -18.410  1.00 71.81           C  
ATOM   1132  OD1 ASP A 156      22.252 -10.543 -17.687  1.00 71.81           O  
ATOM   1133  OD2 ASP A 156      23.951 -10.763 -19.074  1.00 71.81           O  
ATOM   1134  N   ALA A 157      20.404  -7.487 -18.057  1.00 69.38           N  
ATOM   1135  CA  ALA A 157      18.946  -7.585 -17.994  1.00 69.38           C  
ATOM   1136  C   ALA A 157      18.455  -9.032 -17.816  1.00 69.38           C  
ATOM   1137  CB  ALA A 157      18.395  -6.998 -19.294  1.00 69.38           C  
ATOM   1138  O   ALA A 157      17.494  -9.287 -17.090  1.00 69.38           O  
ATOM   1139  N   ALA A 158      19.141  -9.993 -18.444  1.00 74.88           N  
ATOM   1140  CA  ALA A 158      18.800 -11.407 -18.353  1.00 74.88           C  
ATOM   1141  C   ALA A 158      19.013 -11.953 -16.932  1.00 74.88           C  
ATOM   1142  CB  ALA A 158      19.627 -12.171 -19.393  1.00 74.88           C  
ATOM   1143  O   ALA A 158      18.185 -12.718 -16.440  1.00 74.88           O  
ATOM   1144  N   THR A 159      20.074 -11.512 -16.254  1.00 82.50           N  
ATOM   1145  CA  THR A 159      20.407 -11.895 -14.876  1.00 82.50           C  
ATOM   1146  C   THR A 159      19.403 -11.333 -13.866  1.00 82.50           C  
ATOM   1147  CB  THR A 159      21.827 -11.418 -14.522  1.00 82.50           C  
ATOM   1148  O   THR A 159      19.124 -11.974 -12.855  1.00 82.50           O  
ATOM   1149  CG2 THR A 159      22.309 -11.950 -13.174  1.00 82.50           C  
ATOM   1150  OG1 THR A 159      22.770 -11.861 -15.474  1.00 82.50           O  
ATOM   1151  N   LEU A 160      18.829 -10.152 -14.130  1.00 87.12           N  
ATOM   1152  CA  LEU A 160      17.844  -9.517 -13.244  1.00 87.12           C  
ATOM   1153  C   LEU A 160      16.411  -9.988 -13.486  1.00 87.12           C  
ATOM   1154  CB  LEU A 160      17.926  -7.991 -13.377  1.00 87.12           C  
ATOM   1155  O   LEU A 160      15.591  -9.898 -12.576  1.00 87.12           O  
ATOM   1156  CG  LEU A 160      19.279  -7.394 -12.967  1.00 87.12           C  
ATOM   1157  CD1 LEU A 160      19.199  -5.877 -13.073  1.00 87.12           C  
ATOM   1158  CD2 LEU A 160      19.693  -7.730 -11.535  1.00 87.12           C  
ATOM   1159  N   LYS A 161      16.106 -10.533 -14.668  1.00 86.31           N  
ATOM   1160  CA  LYS A 161      14.758 -10.982 -15.043  1.00 86.31           C  
ATOM   1161  C   LYS A 161      14.058 -11.848 -13.977  1.00 86.31           C  
ATOM   1162  CB  LYS A 161      14.839 -11.677 -16.408  1.00 86.31           C  
ATOM   1163  O   LYS A 161      12.879 -11.596 -13.729  1.00 86.31           O  
ATOM   1164  CG  LYS A 161      13.452 -12.005 -16.971  1.00 86.31           C  
ATOM   1165  CD  LYS A 161      13.601 -12.822 -18.253  1.00 86.31           C  
ATOM   1166  CE  LYS A 161      12.215 -13.206 -18.769  1.00 86.31           C  
ATOM   1167  NZ  LYS A 161      12.317 -14.300 -19.760  1.00 86.31           N  
ATOM   1168  N   PRO A 162      14.719 -12.796 -13.278  1.00 92.50           N  
ATOM   1169  CA  PRO A 162      14.061 -13.573 -12.225  1.00 92.50           C  
ATOM   1170  C   PRO A 162      13.532 -12.746 -11.043  1.00 92.50           C  
ATOM   1171  CB  PRO A 162      15.094 -14.607 -11.773  1.00 92.50           C  
ATOM   1172  O   PRO A 162      12.600 -13.186 -10.365  1.00 92.50           O  
ATOM   1173  CG  PRO A 162      15.980 -14.780 -13.004  1.00 92.50           C  
ATOM   1174  CD  PRO A 162      16.042 -13.354 -13.536  1.00 92.50           C  
ATOM   1175  N   LEU A 163      14.053 -11.534 -10.804  1.00 94.31           N  
ATOM   1176  CA  LEU A 163      13.503 -10.606  -9.809  1.00 94.31           C  
ATOM   1177  C   LEU A 163      12.070 -10.179 -10.156  1.00 94.31           C  
ATOM   1178  CB  LEU A 163      14.394  -9.357  -9.668  1.00 94.31           C  
ATOM   1179  O   LEU A 163      11.281  -9.940  -9.247  1.00 94.31           O  
ATOM   1180  CG  LEU A 163      15.783  -9.598  -9.054  1.00 94.31           C  
ATOM   1181  CD1 LEU A 163      16.705  -8.413  -9.330  1.00 94.31           C  
ATOM   1182  CD2 LEU A 163      15.689  -9.748  -7.535  1.00 94.31           C  
ATOM   1183  N   LEU A 164      11.677 -10.164 -11.434  1.00 92.12           N  
ATOM   1184  CA  LEU A 164      10.279  -9.933 -11.820  1.00 92.12           C  
ATOM   1185  C   LEU A 164       9.354 -11.037 -11.287  1.00 92.12           C  
ATOM   1186  CB  LEU A 164      10.151  -9.835 -13.347  1.00 92.12           C  
ATOM   1187  O   LEU A 164       8.211 -10.765 -10.927  1.00 92.12           O  
ATOM   1188  CG  LEU A 164      10.935  -8.680 -13.997  1.00 92.12           C  
ATOM   1189  CD1 LEU A 164      10.775  -8.777 -15.513  1.00 92.12           C  
ATOM   1190  CD2 LEU A 164      10.425  -7.315 -13.532  1.00 92.12           C  
ATOM   1191  N   GLY A 165       9.861 -12.269 -11.164  1.00 95.38           N  
ATOM   1192  CA  GLY A 165       9.169 -13.347 -10.462  1.00 95.38           C  
ATOM   1193  C   GLY A 165       8.932 -12.989  -8.996  1.00 95.38           C  
ATOM   1194  O   GLY A 165       7.800 -13.063  -8.528  1.00 95.38           O  
ATOM   1195  N   PHE A 166       9.968 -12.516  -8.292  1.00 97.50           N  
ATOM   1196  CA  PHE A 166       9.862 -12.050  -6.900  1.00 97.50           C  
ATOM   1197  C   PHE A 166       8.826 -10.939  -6.735  1.00 97.50           C  
ATOM   1198  CB  PHE A 166      11.247 -11.610  -6.396  1.00 97.50           C  
ATOM   1199  O   PHE A 166       7.971 -11.016  -5.848  1.00 97.50           O  
ATOM   1200  CG  PHE A 166      11.310 -11.270  -4.919  1.00 97.50           C  
ATOM   1201  CD1 PHE A 166      10.715 -10.092  -4.420  1.00 97.50           C  
ATOM   1202  CD2 PHE A 166      11.993 -12.128  -4.039  1.00 97.50           C  
ATOM   1203  CE1 PHE A 166      10.776  -9.796  -3.048  1.00 97.50           C  
ATOM   1204  CE2 PHE A 166      12.090 -11.808  -2.675  1.00 97.50           C  
ATOM   1205  CZ  PHE A 166      11.477 -10.644  -2.178  1.00 97.50           C  
ATOM   1206  N   ALA A 167       8.871  -9.935  -7.609  1.00 95.31           N  
ATOM   1207  CA  ALA A 167       7.871  -8.880  -7.678  1.00 95.31           C  
ATOM   1208  C   ALA A 167       6.459  -9.476  -7.827  1.00 95.31           C  
ATOM   1209  CB  ALA A 167       8.259  -7.956  -8.840  1.00 95.31           C  
ATOM   1210  O   ALA A 167       5.598  -9.222  -6.989  1.00 95.31           O  
ATOM   1211  N   PHE A 168       6.250 -10.366  -8.804  1.00 95.31           N  
ATOM   1212  CA  PHE A 168       4.945 -10.977  -9.062  1.00 95.31           C  
ATOM   1213  C   PHE A 168       4.402 -11.791  -7.882  1.00 95.31           C  
ATOM   1214  CB  PHE A 168       5.038 -11.859 -10.315  1.00 95.31           C  
ATOM   1215  O   PHE A 168       3.225 -11.676  -7.537  1.00 95.31           O  
ATOM   1216  CG  PHE A 168       3.723 -12.480 -10.759  1.00 95.31           C  
ATOM   1217  CD1 PHE A 168       3.685 -13.823 -11.181  1.00 95.31           C  
ATOM   1218  CD2 PHE A 168       2.534 -11.724 -10.754  1.00 95.31           C  
ATOM   1219  CE1 PHE A 168       2.465 -14.412 -11.562  1.00 95.31           C  
ATOM   1220  CE2 PHE A 168       1.316 -12.317 -11.126  1.00 95.31           C  
ATOM   1221  CZ  PHE A 168       1.279 -13.661 -11.528  1.00 95.31           C  
ATOM   1222  N   GLY A 169       5.252 -12.589  -7.231  1.00 96.50           N  
ATOM   1223  CA  GLY A 169       4.864 -13.359  -6.049  1.00 96.50           C  
ATOM   1224  C   GLY A 169       4.455 -12.465  -4.882  1.00 96.50           C  
ATOM   1225  O   GLY A 169       3.458 -12.733  -4.210  1.00 96.50           O  
ATOM   1226  N   SER A 170       5.182 -11.363  -4.688  1.00 96.31           N  
ATOM   1227  CA  SER A 170       4.867 -10.357  -3.670  1.00 96.31           C  
ATOM   1228  C   SER A 170       3.502  -9.708  -3.931  1.00 96.31           C  
ATOM   1229  CB  SER A 170       5.955  -9.277  -3.622  1.00 96.31           C  
ATOM   1230  O   SER A 170       2.693  -9.590  -3.006  1.00 96.31           O  
ATOM   1231  OG  SER A 170       7.238  -9.862  -3.491  1.00 96.31           O  
ATOM   1232  N   SER A 171       3.218  -9.358  -5.192  1.00 93.44           N  
ATOM   1233  CA  SER A 171       1.956  -8.732  -5.611  1.00 93.44           C  
ATOM   1234  C   SER A 171       0.765  -9.666  -5.518  1.00 93.44           C  
ATOM   1235  CB  SER A 171       2.070  -8.147  -7.021  1.00 93.44           C  
ATOM   1236  O   SER A 171      -0.311  -9.224  -5.116  1.00 93.44           O  
ATOM   1237  OG  SER A 171       3.235  -7.380  -7.229  1.00 93.44           O  
ATOM   1238  N   LEU A 172       0.952 -10.960  -5.794  1.00 92.25           N  
ATOM   1239  CA  LEU A 172      -0.099 -11.950  -5.593  1.00 92.25           C  
ATOM   1240  C   LEU A 172      -0.561 -11.977  -4.132  1.00 92.25           C  
ATOM   1241  CB  LEU A 172       0.399 -13.334  -6.032  1.00 92.25           C  
ATOM   1242  O   LEU A 172      -1.757 -11.918  -3.869  1.00 92.25           O  
ATOM   1243  CG  LEU A 172      -0.710 -14.401  -5.957  1.00 92.25           C  
ATOM   1244  CD1 LEU A 172      -1.718 -14.235  -7.095  1.00 92.25           C  
ATOM   1245  CD2 LEU A 172      -0.097 -15.786  -6.086  1.00 92.25           C  
ATOM   1246  N   ILE A 173       0.359 -12.033  -3.166  1.00 94.12           N  
ATOM   1247  CA  ILE A 173      -0.048 -12.004  -1.755  1.00 94.12           C  
ATOM   1248  C   ILE A 173      -0.730 -10.683  -1.417  1.00 94.12           C  
ATOM   1249  CB  ILE A 173       1.138 -12.247  -0.815  1.00 94.12           C  
ATOM   1250  O   ILE A 173      -1.786 -10.707  -0.793  1.00 94.12           O  
ATOM   1251  CG1 ILE A 173       1.824 -13.598  -1.064  1.00 94.12           C  
ATOM   1252  CG2 ILE A 173       0.705 -12.150   0.659  1.00 94.12           C  
ATOM   1253  CD1 ILE A 173       0.925 -14.834  -1.074  1.00 94.12           C  
ATOM   1254  N   SER A 174      -0.164  -9.557  -1.860  1.00 93.56           N  
ATOM   1255  CA  SER A 174      -0.714  -8.224  -1.595  1.00 93.56           C  
ATOM   1256  C   SER A 174      -2.182  -8.106  -2.018  1.00 93.56           C  
ATOM   1257  CB  SER A 174       0.142  -7.155  -2.283  1.00 93.56           C  
ATOM   1258  O   SER A 174      -3.028  -7.780  -1.183  1.00 93.56           O  
ATOM   1259  OG  SER A 174      -0.529  -5.918  -2.211  1.00 93.56           O  
ATOM   1260  N   ILE A 175      -2.527  -8.442  -3.270  1.00 92.44           N  
ATOM   1261  CA  ILE A 175      -3.906  -8.269  -3.753  1.00 92.44           C  
ATOM   1262  C   ILE A 175      -4.899  -9.161  -3.007  1.00 92.44           C  
ATOM   1263  CB  ILE A 175      -4.014  -8.457  -5.281  1.00 92.44           C  
ATOM   1264  O   ILE A 175      -5.991  -8.710  -2.668  1.00 92.44           O  
ATOM   1265  CG1 ILE A 175      -5.397  -7.968  -5.760  1.00 92.44           C  
ATOM   1266  CG2 ILE A 175      -3.761  -9.909  -5.732  1.00 92.44           C  
ATOM   1267  CD1 ILE A 175      -5.512  -7.824  -7.278  1.00 92.44           C  
ATOM   1268  N   PHE A 176      -4.529 -10.411  -2.720  1.00 91.31           N  
ATOM   1269  CA  PHE A 176      -5.408 -11.336  -2.012  1.00 91.31           C  
ATOM   1270  C   PHE A 176      -5.555 -10.954  -0.536  1.00 91.31           C  
ATOM   1271  CB  PHE A 176      -4.877 -12.764  -2.158  1.00 91.31           C  
ATOM   1272  O   PHE A 176      -6.662 -11.011  -0.001  1.00 91.31           O  
ATOM   1273  CG  PHE A 176      -5.311 -13.479  -3.424  1.00 91.31           C  
ATOM   1274  CD1 PHE A 176      -6.486 -14.247  -3.407  1.00 91.31           C  
ATOM   1275  CD2 PHE A 176      -4.571 -13.394  -4.616  1.00 91.31           C  
ATOM   1276  CE1 PHE A 176      -6.900 -14.950  -4.551  1.00 91.31           C  
ATOM   1277  CE2 PHE A 176      -4.986 -14.085  -5.765  1.00 91.31           C  
ATOM   1278  CZ  PHE A 176      -6.144 -14.875  -5.731  1.00 91.31           C  
ATOM   1279  N   ALA A 177      -4.464 -10.538   0.112  1.00 91.81           N  
ATOM   1280  CA  ALA A 177      -4.474 -10.096   1.500  1.00 91.81           C  
ATOM   1281  C   ALA A 177      -5.299  -8.814   1.665  1.00 91.81           C  
ATOM   1282  CB  ALA A 177      -3.033  -9.939   1.994  1.00 91.81           C  
ATOM   1283  O   ALA A 177      -6.147  -8.753   2.554  1.00 91.81           O  
ATOM   1284  N   ARG A 178      -5.125  -7.829   0.773  1.00 91.69           N  
ATOM   1285  CA  ARG A 178      -5.894  -6.578   0.799  1.00 91.69           C  
ATOM   1286  C   ARG A 178      -7.359  -6.765   0.467  1.00 91.69           C  
ATOM   1287  CB  ARG A 178      -5.271  -5.520  -0.132  1.00 91.69           C  
ATOM   1288  O   ARG A 178      -8.200  -6.307   1.229  1.00 91.69           O  
ATOM   1289  CG  ARG A 178      -4.129  -4.738   0.524  1.00 91.69           C  
ATOM   1290  CD  ARG A 178      -4.649  -4.048   1.794  1.00 91.69           C  
ATOM   1291  NE  ARG A 178      -3.766  -2.983   2.263  1.00 91.69           N  
ATOM   1292  NH1 ARG A 178      -4.887  -2.561   4.247  1.00 91.69           N  
ATOM   1293  NH2 ARG A 178      -3.254  -1.216   3.565  1.00 91.69           N  
ATOM   1294  CZ  ARG A 178      -3.977  -2.274   3.357  1.00 91.69           C  
ATOM   1295  N   LEU A 179      -7.674  -7.445  -0.632  1.00 93.19           N  
ATOM   1296  CA  LEU A 179      -9.064  -7.620  -1.038  1.00 93.19           C  
ATOM   1297  C   LEU A 179      -9.808  -8.549  -0.077  1.00 93.19           C  
ATOM   1298  CB  LEU A 179      -9.106  -8.136  -2.481  1.00 93.19           C  
ATOM   1299  O   LEU A 179     -10.880  -8.202   0.405  1.00 93.19           O  
ATOM   1300  CG  LEU A 179     -10.537  -8.303  -3.011  1.00 93.19           C  
ATOM   1301  CD1 LEU A 179     -11.288  -6.976  -3.113  1.00 93.19           C  
ATOM   1302  CD2 LEU A 179     -10.487  -8.929  -4.394  1.00 93.19           C  
ATOM   1303  N   GLY A 180      -9.236  -9.715   0.230  1.00 93.25           N  
ATOM   1304  CA  GLY A 180      -9.856 -10.666   1.146  1.00 93.25           C  
ATOM   1305  C   GLY A 180      -9.985 -10.096   2.554  1.00 93.25           C  
ATOM   1306  O   GLY A 180     -11.054 -10.202   3.156  1.00 93.25           O  
ATOM   1307  N   GLY A 181      -8.911  -9.497   3.079  1.00 92.44           N  
ATOM   1308  CA  GLY A 181      -8.912  -8.886   4.407  1.00 92.44           C  
ATOM   1309  C   GLY A 181      -9.893  -7.720   4.483  1.00 92.44           C  
ATOM   1310  O   GLY A 181     -10.651  -7.649   5.441  1.00 92.44           O  
ATOM   1311  N   GLY A 182      -9.949  -6.890   3.434  1.00 93.31           N  
ATOM   1312  CA  GLY A 182     -10.908  -5.796   3.264  1.00 93.31           C  
ATOM   1313  C   GLY A 182     -12.368  -6.261   3.294  1.00 93.31           C  
ATOM   1314  O   GLY A 182     -13.162  -5.752   4.081  1.00 93.31           O  
ATOM   1315  N   ILE A 183     -12.714  -7.288   2.502  1.00 94.75           N  
ATOM   1316  CA  ILE A 183     -14.076  -7.854   2.485  1.00 94.75           C  
ATOM   1317  C   ILE A 183     -14.462  -8.396   3.863  1.00 94.75           C  
ATOM   1318  CB  ILE A 183     -14.237  -8.941   1.395  1.00 94.75           C  
ATOM   1319  O   ILE A 183     -15.599  -8.219   4.295  1.00 94.75           O  
ATOM   1320  CG1 ILE A 183     -14.076  -8.350  -0.024  1.00 94.75           C  
ATOM   1321  CG2 ILE A 183     -15.630  -9.605   1.486  1.00 94.75           C  
ATOM   1322  CD1 ILE A 183     -13.762  -9.414  -1.086  1.00 94.75           C  
ATOM   1323  N   PHE A 184     -13.524  -9.050   4.550  1.00 94.56           N  
ATOM   1324  CA  PHE A 184     -13.757  -9.565   5.893  1.00 94.56           C  
ATOM   1325  C   PHE A 184     -13.990  -8.430   6.897  1.00 94.56           C  
ATOM   1326  CB  PHE A 184     -12.587 -10.466   6.307  1.00 94.56           C  
ATOM   1327  O   PHE A 184     -15.023  -8.426   7.559  1.00 94.56           O  
ATOM   1328  CG  PHE A 184     -12.769 -11.079   7.677  1.00 94.56           C  
ATOM   1329  CD1 PHE A 184     -12.435 -10.343   8.824  1.00 94.56           C  
ATOM   1330  CD2 PHE A 184     -13.322 -12.361   7.816  1.00 94.56           C  
ATOM   1331  CE1 PHE A 184     -12.661 -10.879  10.098  1.00 94.56           C  
ATOM   1332  CE2 PHE A 184     -13.544 -12.900   9.096  1.00 94.56           C  
ATOM   1333  CZ  PHE A 184     -13.217 -12.158  10.241  1.00 94.56           C  
ATOM   1334  N   THR A 185     -13.058  -7.474   6.985  1.00 92.75           N  
ATOM   1335  CA  THR A 185     -13.116  -6.397   7.984  1.00 92.75           C  
ATOM   1336  C   THR A 185     -14.321  -5.499   7.762  1.00 92.75           C  
ATOM   1337  CB  THR A 185     -11.801  -5.599   8.080  1.00 92.75           C  
ATOM   1338  O   THR A 185     -15.176  -5.397   8.630  1.00 92.75           O  
ATOM   1339  CG2 THR A 185     -11.381  -4.807   6.851  1.00 92.75           C  
ATOM   1340  OG1 THR A 185     -11.971  -4.675   9.112  1.00 92.75           O  
ATOM   1341  N   LYS A 186     -14.511  -4.965   6.551  1.00 92.12           N  
ATOM   1342  CA  LYS A 186     -15.624  -4.046   6.290  1.00 92.12           C  
ATOM   1343  C   LYS A 186     -16.978  -4.746   6.215  1.00 92.12           C  
ATOM   1344  CB  LYS A 186     -15.340  -3.198   5.048  1.00 92.12           C  
ATOM   1345  O   LYS A 186     -18.006  -4.121   6.443  1.00 92.12           O  
ATOM   1346  CG  LYS A 186     -14.075  -2.334   5.178  1.00 92.12           C  
ATOM   1347  CD  LYS A 186     -14.073  -1.339   6.366  1.00 92.12           C  
ATOM   1348  CE  LYS A 186     -12.991  -1.567   7.430  1.00 92.12           C  
ATOM   1349  NZ  LYS A 186     -12.983  -0.465   8.421  1.00 92.12           N  
ATOM   1350  N   GLY A 187     -16.999  -6.048   5.924  1.00 91.81           N  
ATOM   1351  CA  GLY A 187     -18.202  -6.857   6.096  1.00 91.81           C  
ATOM   1352  C   GLY A 187     -18.617  -6.972   7.568  1.00 91.81           C  
ATOM   1353  O   GLY A 187     -19.813  -6.986   7.856  1.00 91.81           O  
ATOM   1354  N   ALA A 188     -17.646  -7.049   8.484  1.00 91.62           N  
ATOM   1355  CA  ALA A 188     -17.881  -7.069   9.924  1.00 91.62           C  
ATOM   1356  C   ALA A 188     -18.287  -5.692  10.451  1.00 91.62           C  
ATOM   1357  CB  ALA A 188     -16.624  -7.566  10.645  1.00 91.62           C  
ATOM   1358  O   ALA A 188     -19.358  -5.586  11.036  1.00 91.62           O  
ATOM   1359  N   ASP A 189     -17.472  -4.678  10.171  1.00 87.50           N  
ATOM   1360  CA  ASP A 189     -17.597  -3.286  10.614  1.00 87.50           C  
ATOM   1361  C   ASP A 189     -18.976  -2.709  10.256  1.00 87.50           C  
ATOM   1362  CB  ASP A 189     -16.437  -2.533   9.940  1.00 87.50           C  
ATOM   1363  O   ASP A 189     -19.819  -2.478  11.122  1.00 87.50           O  
ATOM   1364  CG  ASP A 189     -16.247  -1.083  10.368  1.00 87.50           C  
ATOM   1365  OD1 ASP A 189     -17.034  -0.609  11.206  1.00 87.50           O  
ATOM   1366  OD2 ASP A 189     -15.350  -0.468   9.734  1.00 87.50           O  
ATOM   1367  N   VAL A 190     -19.321  -2.683   8.960  1.00 86.75           N  
ATOM   1368  CA  VAL A 190     -20.628  -2.189   8.487  1.00 86.75           C  
ATOM   1369  C   VAL A 190     -21.791  -2.979   9.101  1.00 86.75           C  
ATOM   1370  CB  VAL A 190     -20.695  -2.240   6.946  1.00 86.75           C  
ATOM   1371  O   VAL A 190     -22.841  -2.417   9.419  1.00 86.75           O  
ATOM   1372  CG1 VAL A 190     -22.065  -1.814   6.398  1.00 86.75           C  
ATOM   1373  CG2 VAL A 190     -19.648  -1.324   6.299  1.00 86.75           C  
ATOM   1374  N   GLY A 191     -21.631  -4.294   9.272  1.00 86.88           N  
ATOM   1375  CA  GLY A 191     -22.652  -5.141   9.886  1.00 86.88           C  
ATOM   1376  C   GLY A 191     -22.844  -4.868  11.381  1.00 86.88           C  
ATOM   1377  O   GLY A 191     -23.983  -4.827  11.856  1.00 86.88           O  
ATOM   1378  N   ALA A 192     -21.744  -4.665  12.105  1.00 86.94           N  
ATOM   1379  CA  ALA A 192     -21.721  -4.349  13.524  1.00 86.94           C  
ATOM   1380  C   ALA A 192     -22.315  -2.961  13.779  1.00 86.94           C  
ATOM   1381  CB  ALA A 192     -20.271  -4.432  14.027  1.00 86.94           C  
ATOM   1382  O   ALA A 192     -23.202  -2.824  14.625  1.00 86.94           O  
ATOM   1383  N   ASP A 193     -21.895  -1.968  13.002  1.00 83.94           N  
ATOM   1384  CA  ASP A 193     -22.248  -0.566  13.177  1.00 83.94           C  
ATOM   1385  C   ASP A 193     -23.699  -0.257  12.831  1.00 83.94           C  
ATOM   1386  CB  ASP A 193     -21.305   0.284  12.312  1.00 83.94           C  
ATOM   1387  O   ASP A 193     -24.390   0.427  13.592  1.00 83.94           O  
ATOM   1388  CG  ASP A 193     -20.066   0.740  13.075  1.00 83.94           C  
ATOM   1389  OD1 ASP A 193     -19.883   0.284  14.230  1.00 83.94           O  
ATOM   1390  OD2 ASP A 193     -19.575   1.833  12.725  1.00 83.94           O  
ATOM   1391  N   LEU A 194     -24.208  -0.786  11.716  1.00 84.25           N  
ATOM   1392  CA  LEU A 194     -25.594  -0.538  11.321  1.00 84.25           C  
ATOM   1393  C   LEU A 194     -26.573  -1.089  12.361  1.00 84.25           C  
ATOM   1394  CB  LEU A 194     -25.862  -1.142   9.933  1.00 84.25           C  
ATOM   1395  O   LEU A 194     -27.484  -0.384  12.799  1.00 84.25           O  
ATOM   1396  CG  LEU A 194     -25.200  -0.378   8.771  1.00 84.25           C  
ATOM   1397  CD1 LEU A 194     -25.438  -1.156   7.476  1.00 84.25           C  
ATOM   1398  CD2 LEU A 194     -25.785   1.027   8.589  1.00 84.25           C  
ATOM   1399  N   VAL A 195     -26.381  -2.332  12.805  1.00 86.94           N  
ATOM   1400  CA  VAL A 195     -27.319  -2.936  13.759  1.00 86.94           C  
ATOM   1401  C   VAL A 195     -27.067  -2.437  15.181  1.00 86.94           C  
ATOM   1402  CB  VAL A 195     -27.327  -4.469  13.674  1.00 86.94           C  
ATOM   1403  O   VAL A 195     -28.018  -2.163  15.910  1.00 86.94           O  
ATOM   1404  CG1 VAL A 195     -28.491  -5.032  14.498  1.00 86.94           C  
ATOM   1405  CG2 VAL A 195     -27.542  -4.942  12.233  1.00 86.94           C  
ATOM   1406  N   GLY A 196     -25.806  -2.269  15.580  1.00 84.69           N  
ATOM   1407  CA  GLY A 196     -25.435  -1.786  16.908  1.00 84.69           C  
ATOM   1408  C   GLY A 196     -25.789  -0.313  17.116  1.00 84.69           C  
ATOM   1409  O   GLY A 196     -26.648   0.011  17.940  1.00 84.69           O  
ATOM   1410  N   LYS A 197     -25.164   0.585  16.347  1.00 80.69           N  
ATOM   1411  CA  LYS A 197     -25.266   2.039  16.549  1.00 80.69           C  
ATOM   1412  C   LYS A 197     -26.589   2.609  16.036  1.00 80.69           C  
ATOM   1413  CB  LYS A 197     -24.079   2.763  15.879  1.00 80.69           C  
ATOM   1414  O   LYS A 197     -27.194   3.443  16.711  1.00 80.69           O  
ATOM   1415  CG  LYS A 197     -22.688   2.403  16.436  1.00 80.69           C  
ATOM   1416  CD  LYS A 197     -21.581   2.993  15.538  1.00 80.69           C  
ATOM   1417  CE  LYS A 197     -20.183   2.859  16.162  1.00 80.69           C  
ATOM   1418  NZ  LYS A 197     -19.100   2.727  15.157  1.00 80.69           N  
ATOM   1419  N   VAL A 198     -27.040   2.199  14.844  1.00 80.12           N  
ATOM   1420  CA  VAL A 198     -28.201   2.830  14.180  1.00 80.12           C  
ATOM   1421  C   VAL A 198     -29.527   2.202  14.610  1.00 80.12           C  
ATOM   1422  CB  VAL A 198     -28.059   2.859  12.642  1.00 80.12           C  
ATOM   1423  O   VAL A 198     -30.477   2.936  14.885  1.00 80.12           O  
ATOM   1424  CG1 VAL A 198     -29.204   3.638  11.979  1.00 80.12           C  
ATOM   1425  CG2 VAL A 198     -26.738   3.510  12.209  1.00 80.12           C  
ATOM   1426  N   GLU A 199     -29.609   0.871  14.676  1.00 86.56           N  
ATOM   1427  CA  GLU A 199     -30.861   0.171  15.006  1.00 86.56           C  
ATOM   1428  C   GLU A 199     -31.059  -0.021  16.512  1.00 86.56           C  
ATOM   1429  CB  GLU A 199     -30.943  -1.185  14.284  1.00 86.56           C  
ATOM   1430  O   GLU A 199     -32.122   0.312  17.037  1.00 86.56           O  
ATOM   1431  CG  GLU A 199     -31.010  -1.031  12.763  1.00 86.56           C  
ATOM   1432  CD  GLU A 199     -30.956  -2.366  12.010  1.00 86.56           C  
ATOM   1433  OE1 GLU A 199     -30.566  -2.337  10.825  1.00 86.56           O  
ATOM   1434  OE2 GLU A 199     -31.404  -3.429  12.503  1.00 86.56           O  
ATOM   1435  N   ALA A 200     -30.055  -0.562  17.207  1.00 85.94           N  
ATOM   1436  CA  ALA A 200     -30.162  -0.906  18.624  1.00 85.94           C  
ATOM   1437  C   ALA A 200     -29.796   0.252  19.568  1.00 85.94           C  
ATOM   1438  CB  ALA A 200     -29.310  -2.154  18.883  1.00 85.94           C  
ATOM   1439  O   ALA A 200     -30.223   0.251  20.723  1.00 85.94           O  
ATOM   1440  N   GLY A 201     -29.022   1.234  19.095  1.00 83.19           N  
ATOM   1441  CA  GLY A 201     -28.557   2.365  19.901  1.00 83.19           C  
ATOM   1442  C   GLY A 201     -27.580   1.970  21.013  1.00 83.19           C  
ATOM   1443  O   GLY A 201     -27.524   2.648  22.039  1.00 83.19           O  
ATOM   1444  N   ILE A 202     -26.848   0.865  20.837  1.00 87.50           N  
ATOM   1445  CA  ILE A 202     -25.779   0.445  21.754  1.00 87.50           C  
ATOM   1446  C   ILE A 202     -24.442   1.102  21.357  1.00 87.50           C  
ATOM   1447  CB  ILE A 202     -25.690  -1.096  21.880  1.00 87.50           C  
ATOM   1448  O   ILE A 202     -24.299   1.518  20.203  1.00 87.50           O  
ATOM   1449  CG1 ILE A 202     -25.313  -1.784  20.552  1.00 87.50           C  
ATOM   1450  CG2 ILE A 202     -27.017  -1.642  22.445  1.00 87.50           C  
ATOM   1451  CD1 ILE A 202     -25.154  -3.306  20.652  1.00 87.50           C  
ATOM   1452  N   PRO A 203     -23.481   1.241  22.293  1.00 84.88           N  
ATOM   1453  CA  PRO A 203     -22.143   1.748  21.993  1.00 84.88           C  
ATOM   1454  C   PRO A 203     -21.431   1.010  20.847  1.00 84.88           C  
ATOM   1455  CB  PRO A 203     -21.351   1.636  23.302  1.00 84.88           C  
ATOM   1456  O   PRO A 203     -21.723  -0.147  20.540  1.00 84.88           O  
ATOM   1457  CG  PRO A 203     -22.431   1.727  24.377  1.00 84.88           C  
ATOM   1458  CD  PRO A 203     -23.611   1.008  23.727  1.00 84.88           C  
ATOM   1459  N   GLU A 204     -20.475   1.706  20.229  1.00 82.75           N  
ATOM   1460  CA  GLU A 204     -19.441   1.101  19.379  1.00 82.75           C  
ATOM   1461  C   GLU A 204     -18.667   0.055  20.181  1.00 82.75           C  
ATOM   1462  CB  GLU A 204     -18.497   2.224  18.928  1.00 82.75           C  
ATOM   1463  O   GLU A 204     -18.455   0.268  21.367  1.00 82.75           O  
ATOM   1464  CG  GLU A 204     -17.441   1.822  17.884  1.00 82.75           C  
ATOM   1465  CD  GLU A 204     -16.807   3.072  17.237  1.00 82.75           C  
ATOM   1466  OE1 GLU A 204     -16.526   3.056  16.022  1.00 82.75           O  
ATOM   1467  OE2 GLU A 204     -16.793   4.152  17.871  1.00 82.75           O  
ATOM   1468  N   ASP A 205     -18.269  -1.056  19.561  1.00 86.56           N  
ATOM   1469  CA  ASP A 205     -17.552  -2.159  20.220  1.00 86.56           C  
ATOM   1470  C   ASP A 205     -18.262  -2.831  21.413  1.00 86.56           C  
ATOM   1471  CB  ASP A 205     -16.130  -1.747  20.608  1.00 86.56           C  
ATOM   1472  O   ASP A 205     -17.634  -3.531  22.215  1.00 86.56           O  
ATOM   1473  CG  ASP A 205     -15.302  -1.240  19.444  1.00 86.56           C  
ATOM   1474  OD1 ASP A 205     -15.165  -2.038  18.492  1.00 86.56           O  
ATOM   1475  OD2 ASP A 205     -14.729  -0.134  19.620  1.00 86.56           O  
ATOM   1476  N   ASP A 206     -19.576  -2.657  21.556  1.00 87.69           N  
ATOM   1477  CA  ASP A 206     -20.297  -3.224  22.692  1.00 87.69           C  
ATOM   1478  C   ASP A 206     -20.220  -4.769  22.696  1.00 87.69           C  
ATOM   1479  CB  ASP A 206     -21.741  -2.723  22.688  1.00 87.69           C  
ATOM   1480  O   ASP A 206     -20.524  -5.412  21.681  1.00 87.69           O  
ATOM   1481  CG  ASP A 206     -22.491  -3.112  23.956  1.00 87.69           C  
ATOM   1482  OD1 ASP A 206     -22.747  -4.314  24.181  1.00 87.69           O  
ATOM   1483  OD2 ASP A 206     -22.941  -2.219  24.699  1.00 87.69           O  
ATOM   1484  N   PRO A 207     -19.880  -5.406  23.836  1.00 86.31           N  
ATOM   1485  CA  PRO A 207     -19.705  -6.854  23.910  1.00 86.31           C  
ATOM   1486  C   PRO A 207     -20.990  -7.634  23.609  1.00 86.31           C  
ATOM   1487  CB  PRO A 207     -19.189  -7.127  25.327  1.00 86.31           C  
ATOM   1488  O   PRO A 207     -20.917  -8.828  23.318  1.00 86.31           O  
ATOM   1489  CG  PRO A 207     -19.716  -5.946  26.143  1.00 86.31           C  
ATOM   1490  CD  PRO A 207     -19.664  -4.796  25.142  1.00 86.31           C  
ATOM   1491  N   ARG A 208     -22.169  -7.005  23.648  1.00 88.56           N  
ATOM   1492  CA  ARG A 208     -23.440  -7.626  23.256  1.00 88.56           C  
ATOM   1493  C   ARG A 208     -23.520  -7.852  21.750  1.00 88.56           C  
ATOM   1494  CB  ARG A 208     -24.612  -6.756  23.735  1.00 88.56           C  
ATOM   1495  O   ARG A 208     -24.255  -8.737  21.327  1.00 88.56           O  
ATOM   1496  CG  ARG A 208     -24.626  -6.605  25.267  1.00 88.56           C  
ATOM   1497  CD  ARG A 208     -25.688  -5.603  25.723  1.00 88.56           C  
ATOM   1498  NE  ARG A 208     -25.277  -4.218  25.439  1.00 88.56           N  
ATOM   1499  NH1 ARG A 208     -27.173  -3.182  26.206  1.00 88.56           N  
ATOM   1500  NH2 ARG A 208     -25.464  -1.954  25.485  1.00 88.56           N  
ATOM   1501  CZ  ARG A 208     -25.967  -3.129  25.706  1.00 88.56           C  
ATOM   1502  N   ASN A 209     -22.777  -7.108  20.934  1.00 90.81           N  
ATOM   1503  CA  ASN A 209     -22.817  -7.235  19.483  1.00 90.81           C  
ATOM   1504  C   ASN A 209     -22.031  -8.476  19.004  1.00 90.81           C  
ATOM   1505  CB  ASN A 209     -22.289  -5.930  18.871  1.00 90.81           C  
ATOM   1506  O   ASN A 209     -20.815  -8.526  19.174  1.00 90.81           O  
ATOM   1507  CG  ASN A 209     -22.570  -5.825  17.384  1.00 90.81           C  
ATOM   1508  ND2 ASN A 209     -22.675  -4.613  16.896  1.00 90.81           N  
ATOM   1509  OD1 ASN A 209     -22.729  -6.815  16.679  1.00 90.81           O  
ATOM   1510  N   PRO A 210     -22.655  -9.481  18.360  1.00 88.19           N  
ATOM   1511  CA  PRO A 210     -21.952 -10.679  17.892  1.00 88.19           C  
ATOM   1512  C   PRO A 210     -20.916 -10.425  16.792  1.00 88.19           C  
ATOM   1513  CB  PRO A 210     -23.041 -11.623  17.387  1.00 88.19           C  
ATOM   1514  O   PRO A 210     -20.080 -11.295  16.546  1.00 88.19           O  
ATOM   1515  CG  PRO A 210     -24.196 -10.695  17.028  1.00 88.19           C  
ATOM   1516  CD  PRO A 210     -24.068  -9.562  18.042  1.00 88.19           C  
ATOM   1517  N   ALA A 211     -20.955  -9.270  16.126  1.00 91.75           N  
ATOM   1518  CA  ALA A 211     -20.007  -8.934  15.071  1.00 91.75           C  
ATOM   1519  C   ALA A 211     -18.716  -8.270  15.590  1.00 91.75           C  
ATOM   1520  CB  ALA A 211     -20.739  -8.091  14.026  1.00 91.75           C  
ATOM   1521  O   ALA A 211     -17.725  -8.286  14.868  1.00 91.75           O  
ATOM   1522  N   VAL A 212     -18.669  -7.786  16.841  1.00 90.88           N  
ATOM   1523  CA  VAL A 212     -17.527  -6.996  17.359  1.00 90.88           C  
ATOM   1524  C   VAL A 212     -16.194  -7.749  17.338  1.00 90.88           C  
ATOM   1525  CB  VAL A 212     -17.822  -6.476  18.779  1.00 90.88           C  
ATOM   1526  O   VAL A 212     -15.151  -7.200  16.999  1.00 90.88           O  
ATOM   1527  CG1 VAL A 212     -17.849  -7.576  19.853  1.00 90.88           C  
ATOM   1528  CG2 VAL A 212     -16.772  -5.451  19.197  1.00 90.88           C  
ATOM   1529  N   ILE A 213     -16.204  -9.052  17.637  1.00 91.19           N  
ATOM   1530  CA  ILE A 213     -14.979  -9.858  17.555  1.00 91.19           C  
ATOM   1531  C   ILE A 213     -14.525  -9.993  16.102  1.00 91.19           C  
ATOM   1532  CB  ILE A 213     -15.176 -11.235  18.222  1.00 91.19           C  
ATOM   1533  O   ILE A 213     -13.326  -9.976  15.845  1.00 91.19           O  
ATOM   1534  CG1 ILE A 213     -15.422 -11.120  19.744  1.00 91.19           C  
ATOM   1535  CG2 ILE A 213     -13.999 -12.195  17.952  1.00 91.19           C  
ATOM   1536  CD1 ILE A 213     -14.265 -10.530  20.564  1.00 91.19           C  
ATOM   1537  N   ALA A 214     -15.453 -10.135  15.151  1.00 92.38           N  
ATOM   1538  CA  ALA A 214     -15.099 -10.208  13.739  1.00 92.38           C  
ATOM   1539  C   ALA A 214     -14.555  -8.868  13.227  1.00 92.38           C  
ATOM   1540  CB  ALA A 214     -16.309 -10.686  12.932  1.00 92.38           C  
ATOM   1541  O   ALA A 214     -13.611  -8.874  12.448  1.00 92.38           O  
ATOM   1542  N   ASP A 215     -15.091  -7.756  13.717  1.00 91.62           N  
ATOM   1543  CA  ASP A 215     -14.624  -6.407  13.411  1.00 91.62           C  
ATOM   1544  C   ASP A 215     -13.177  -6.193  13.877  1.00 91.62           C  
ATOM   1545  CB  ASP A 215     -15.622  -5.443  14.059  1.00 91.62           C  
ATOM   1546  O   ASP A 215     -12.259  -6.063  13.068  1.00 91.62           O  
ATOM   1547  CG  ASP A 215     -15.364  -3.993  13.697  1.00 91.62           C  
ATOM   1548  OD1 ASP A 215     -14.638  -3.786  12.704  1.00 91.62           O  
ATOM   1549  OD2 ASP A 215     -15.967  -3.170  14.407  1.00 91.62           O  
ATOM   1550  N   ASN A 216     -12.917  -6.411  15.170  1.00 92.00           N  
ATOM   1551  CA  ASN A 216     -11.568  -6.292  15.727  1.00 92.00           C  
ATOM   1552  C   ASN A 216     -10.579  -7.311  15.111  1.00 92.00           C  
ATOM   1553  CB  ASN A 216     -11.660  -6.460  17.253  1.00 92.00           C  
ATOM   1554  O   ASN A 216      -9.386  -7.029  14.962  1.00 92.00           O  
ATOM   1555  CG  ASN A 216     -12.046  -5.202  18.023  1.00 92.00           C  
ATOM   1556  ND2 ASN A 216     -13.058  -4.471  17.608  1.00 92.00           N  
ATOM   1557  OD1 ASN A 216     -11.446  -4.934  19.057  1.00 92.00           O  
ATOM   1558  N   VAL A 217     -11.033  -8.516  14.733  1.00 93.94           N  
ATOM   1559  CA  VAL A 217     -10.228  -9.463  13.932  1.00 93.94           C  
ATOM   1560  C   VAL A 217      -9.906  -8.866  12.562  1.00 93.94           C  
ATOM   1561  CB  VAL A 217     -10.953 -10.817  13.772  1.00 93.94           C  
ATOM   1562  O   VAL A 217      -8.771  -8.991  12.091  1.00 93.94           O  
ATOM   1563  CG1 VAL A 217     -10.327 -11.710  12.692  1.00 93.94           C  
ATOM   1564  CG2 VAL A 217     -10.885 -11.621  15.075  1.00 93.94           C  
ATOM   1565  N   GLY A 218     -10.889  -8.217  11.947  1.00 91.88           N  
ATOM   1566  CA  GLY A 218     -10.819  -7.509  10.682  1.00 91.88           C  
ATOM   1567  C   GLY A 218      -9.680  -6.504  10.616  1.00 91.88           C  
ATOM   1568  O   GLY A 218      -8.872  -6.586   9.690  1.00 91.88           O  
ATOM   1569  N   ASP A 219      -9.533  -5.640  11.614  1.00 91.50           N  
ATOM   1570  CA  ASP A 219      -8.444  -4.649  11.660  1.00 91.50           C  
ATOM   1571  C   ASP A 219      -7.059  -5.300  11.599  1.00 91.50           C  
ATOM   1572  CB  ASP A 219      -8.517  -3.856  12.965  1.00 91.50           C  
ATOM   1573  O   ASP A 219      -6.115  -4.808  10.975  1.00 91.50           O  
ATOM   1574  CG  ASP A 219      -9.871  -3.202  13.164  1.00 91.50           C  
ATOM   1575  OD1 ASP A 219     -10.410  -2.772  12.121  1.00 91.50           O  
ATOM   1576  OD2 ASP A 219     -10.289  -3.250  14.341  1.00 91.50           O  
ATOM   1577  N   ASN A 220      -6.917  -6.473  12.212  1.00 92.56           N  
ATOM   1578  CA  ASN A 220      -5.647  -7.184  12.224  1.00 92.56           C  
ATOM   1579  C   ASN A 220      -5.363  -7.886  10.886  1.00 92.56           C  
ATOM   1580  CB  ASN A 220      -5.628  -8.144  13.416  1.00 92.56           C  
ATOM   1581  O   ASN A 220      -4.214  -7.905  10.434  1.00 92.56           O  
ATOM   1582  CG  ASN A 220      -5.561  -7.400  14.732  1.00 92.56           C  
ATOM   1583  ND2 ASN A 220      -6.663  -7.294  15.428  1.00 92.56           N  
ATOM   1584  OD1 ASN A 220      -4.495  -6.977  15.159  1.00 92.56           O  
ATOM   1585  N   VAL A 221      -6.374  -8.470  10.238  1.00 91.31           N  
ATOM   1586  CA  VAL A 221      -6.182  -9.240   8.993  1.00 91.31           C  
ATOM   1587  C   VAL A 221      -6.240  -8.374   7.730  1.00 91.31           C  
ATOM   1588  CB  VAL A 221      -7.140 -10.441   8.900  1.00 91.31           C  
ATOM   1589  O   VAL A 221      -5.547  -8.665   6.756  1.00 91.31           O  
ATOM   1590  CG1 VAL A 221      -6.972 -11.365  10.115  1.00 91.31           C  
ATOM   1591  CG2 VAL A 221      -8.615 -10.052   8.764  1.00 91.31           C  
ATOM   1592  N   GLY A 222      -7.020  -7.296   7.740  1.00 88.19           N  
ATOM   1593  CA  GLY A 222      -7.140  -6.334   6.648  1.00 88.19           C  
ATOM   1594  C   GLY A 222      -6.164  -5.173   6.804  1.00 88.19           C  
ATOM   1595  O   GLY A 222      -5.229  -5.031   6.006  1.00 88.19           O  
ATOM   1596  N   ASP A 223      -6.360  -4.367   7.847  1.00 88.00           N  
ATOM   1597  CA  ASP A 223      -5.648  -3.097   8.020  1.00 88.00           C  
ATOM   1598  C   ASP A 223      -4.196  -3.278   8.464  1.00 88.00           C  
ATOM   1599  CB  ASP A 223      -6.384  -2.161   8.989  1.00 88.00           C  
ATOM   1600  O   ASP A 223      -3.358  -2.440   8.144  1.00 88.00           O  
ATOM   1601  CG  ASP A 223      -7.711  -1.615   8.477  1.00 88.00           C  
ATOM   1602  OD1 ASP A 223      -8.134  -2.049   7.379  1.00 88.00           O  
ATOM   1603  OD2 ASP A 223      -8.201  -0.683   9.154  1.00 88.00           O  
ATOM   1604  N   CYS A 224      -3.858  -4.387   9.129  1.00 89.88           N  
ATOM   1605  CA  CYS A 224      -2.473  -4.711   9.462  1.00 89.88           C  
ATOM   1606  C   CYS A 224      -1.829  -5.703   8.479  1.00 89.88           C  
ATOM   1607  CB  CYS A 224      -2.373  -5.131  10.930  1.00 89.88           C  
ATOM   1608  O   CYS A 224      -0.867  -5.338   7.799  1.00 89.88           O  
ATOM   1609  SG  CYS A 224      -0.615  -5.292  11.340  1.00 89.88           S  
ATOM   1610  N   ALA A 225      -2.321  -6.946   8.374  1.00 92.31           N  
ATOM   1611  CA  ALA A 225      -1.668  -7.959   7.533  1.00 92.31           C  
ATOM   1612  C   ALA A 225      -1.704  -7.600   6.042  1.00 92.31           C  
ATOM   1613  CB  ALA A 225      -2.288  -9.343   7.754  1.00 92.31           C  
ATOM   1614  O   ALA A 225      -0.668  -7.649   5.373  1.00 92.31           O  
ATOM   1615  N   GLY A 226      -2.877  -7.207   5.531  1.00 91.75           N  
ATOM   1616  CA  GLY A 226      -3.037  -6.766   4.147  1.00 91.75           C  
ATOM   1617  C   GLY A 226      -2.171  -5.549   3.826  1.00 91.75           C  
ATOM   1618  O   GLY A 226      -1.531  -5.507   2.778  1.00 91.75           O  
ATOM   1619  N   MET A 227      -2.080  -4.596   4.754  1.00 91.31           N  
ATOM   1620  CA  MET A 227      -1.230  -3.413   4.604  1.00 91.31           C  
ATOM   1621  C   MET A 227       0.254  -3.733   4.562  1.00 91.31           C  
ATOM   1622  CB  MET A 227      -1.535  -2.445   5.746  1.00 91.31           C  
ATOM   1623  O   MET A 227       0.959  -3.248   3.678  1.00 91.31           O  
ATOM   1624  CG  MET A 227      -0.842  -1.094   5.568  1.00 91.31           C  
ATOM   1625  SD  MET A 227       0.794  -0.993   6.321  1.00 91.31           S  
ATOM   1626  CE  MET A 227       0.265  -1.036   8.054  1.00 91.31           C  
ATOM   1627  N   ALA A 228       0.720  -4.586   5.471  1.00 93.44           N  
ATOM   1628  CA  ALA A 228       2.111  -5.002   5.497  1.00 93.44           C  
ATOM   1629  C   ALA A 228       2.502  -5.718   4.194  1.00 93.44           C  
ATOM   1630  CB  ALA A 228       2.324  -5.880   6.733  1.00 93.44           C  
ATOM   1631  O   ALA A 228       3.572  -5.444   3.653  1.00 93.44           O  
ATOM   1632  N   ALA A 229       1.634  -6.584   3.660  1.00 94.69           N  
ATOM   1633  CA  ALA A 229       1.858  -7.251   2.377  1.00 94.69           C  
ATOM   1634  C   ALA A 229       1.880  -6.265   1.192  1.00 94.69           C  
ATOM   1635  CB  ALA A 229       0.778  -8.322   2.193  1.00 94.69           C  
ATOM   1636  O   ALA A 229       2.733  -6.375   0.310  1.00 94.69           O  
ATOM   1637  N   ASP A 230       0.982  -5.277   1.186  1.00 93.25           N  
ATOM   1638  CA  ASP A 230       0.903  -4.240   0.150  1.00 93.25           C  
ATOM   1639  C   ASP A 230       2.133  -3.332   0.126  1.00 93.25           C  
ATOM   1640  CB  ASP A 230      -0.405  -3.460   0.357  1.00 93.25           C  
ATOM   1641  O   ASP A 230       2.741  -3.112  -0.922  1.00 93.25           O  
ATOM   1642  CG  ASP A 230      -0.707  -2.395  -0.701  1.00 93.25           C  
ATOM   1643  OD1 ASP A 230      -0.140  -2.440  -1.815  1.00 93.25           O  
ATOM   1644  OD2 ASP A 230      -1.557  -1.533  -0.389  1.00 93.25           O  
ATOM   1645  N   LEU A 231       2.579  -2.859   1.285  1.00 94.12           N  
ATOM   1646  CA  LEU A 231       3.750  -1.987   1.371  1.00 94.12           C  
ATOM   1647  C   LEU A 231       5.060  -2.763   1.183  1.00 94.12           C  
ATOM   1648  CB  LEU A 231       3.697  -1.200   2.691  1.00 94.12           C  
ATOM   1649  O   LEU A 231       5.992  -2.216   0.593  1.00 94.12           O  
ATOM   1650  CG  LEU A 231       2.815   0.074   2.700  1.00 94.12           C  
ATOM   1651  CD1 LEU A 231       3.659   1.333   2.485  1.00 94.12           C  
ATOM   1652  CD2 LEU A 231       1.691   0.134   1.663  1.00 94.12           C  
ATOM   1653  N   PHE A 232       5.126  -4.035   1.598  1.00 96.62           N  
ATOM   1654  CA  PHE A 232       6.239  -4.927   1.249  1.00 96.62           C  
ATOM   1655  C   PHE A 232       6.363  -5.067  -0.261  1.00 96.62           C  
ATOM   1656  CB  PHE A 232       6.047  -6.306   1.896  1.00 96.62           C  
ATOM   1657  O   PHE A 232       7.448  -4.890  -0.815  1.00 96.62           O  
ATOM   1658  CG  PHE A 232       7.048  -7.341   1.415  1.00 96.62           C  
ATOM   1659  CD1 PHE A 232       6.772  -8.114   0.271  1.00 96.62           C  
ATOM   1660  CD2 PHE A 232       8.266  -7.517   2.093  1.00 96.62           C  
ATOM   1661  CE1 PHE A 232       7.715  -9.045  -0.198  1.00 96.62           C  
ATOM   1662  CE2 PHE A 232       9.190  -8.474   1.639  1.00 96.62           C  
ATOM   1663  CZ  PHE A 232       8.928  -9.218   0.481  1.00 96.62           C  
ATOM   1664  N   GLU A 233       5.246  -5.344  -0.930  1.00 94.81           N  
ATOM   1665  CA  GLU A 233       5.228  -5.440  -2.377  1.00 94.81           C  
ATOM   1666  C   GLU A 233       5.625  -4.121  -3.032  1.00 94.81           C  
ATOM   1667  CB  GLU A 233       3.848  -5.899  -2.831  1.00 94.81           C  
ATOM   1668  O   GLU A 233       6.515  -4.106  -3.879  1.00 94.81           O  
ATOM   1669  CG  GLU A 233       3.829  -5.963  -4.354  1.00 94.81           C  
ATOM   1670  CD  GLU A 233       3.174  -4.788  -5.090  1.00 94.81           C  
ATOM   1671  OE1 GLU A 233       2.931  -4.968  -6.303  1.00 94.81           O  
ATOM   1672  OE2 GLU A 233       2.899  -3.723  -4.490  1.00 94.81           O  
ATOM   1673  N   THR A 234       5.027  -3.013  -2.597  1.00 94.31           N  
ATOM   1674  CA  THR A 234       5.288  -1.680  -3.145  1.00 94.31           C  
ATOM   1675  C   THR A 234       6.782  -1.361  -3.092  1.00 94.31           C  
ATOM   1676  CB  THR A 234       4.510  -0.620  -2.345  1.00 94.31           C  
ATOM   1677  O   THR A 234       7.375  -0.911  -4.078  1.00 94.31           O  
ATOM   1678  CG2 THR A 234       4.645   0.760  -2.969  1.00 94.31           C  
ATOM   1679  OG1 THR A 234       3.123  -0.853  -2.318  1.00 94.31           O  
ATOM   1680  N   TYR A 235       7.400  -1.646  -1.945  1.00 95.75           N  
ATOM   1681  CA  TYR A 235       8.824  -1.479  -1.710  1.00 95.75           C  
ATOM   1682  C   TYR A 235       9.675  -2.398  -2.599  1.00 95.75           C  
ATOM   1683  CB  TYR A 235       9.076  -1.724  -0.219  1.00 95.75           C  
ATOM   1684  O   TYR A 235      10.545  -1.915  -3.325  1.00 95.75           O  
ATOM   1685  CG  TYR A 235      10.504  -1.482   0.200  1.00 95.75           C  
ATOM   1686  CD1 TYR A 235      11.380  -2.563   0.403  1.00 95.75           C  
ATOM   1687  CD2 TYR A 235      10.951  -0.163   0.377  1.00 95.75           C  
ATOM   1688  CE1 TYR A 235      12.706  -2.320   0.804  1.00 95.75           C  
ATOM   1689  CE2 TYR A 235      12.279   0.080   0.762  1.00 95.75           C  
ATOM   1690  OH  TYR A 235      14.438  -0.756   1.365  1.00 95.75           O  
ATOM   1691  CZ  TYR A 235      13.159  -0.998   0.980  1.00 95.75           C  
ATOM   1692  N   ALA A 236       9.407  -3.708  -2.596  1.00 96.00           N  
ATOM   1693  CA  ALA A 236      10.178  -4.686  -3.360  1.00 96.00           C  
ATOM   1694  C   ALA A 236      10.092  -4.446  -4.874  1.00 96.00           C  
ATOM   1695  CB  ALA A 236       9.693  -6.093  -2.997  1.00 96.00           C  
ATOM   1696  O   ALA A 236      11.120  -4.414  -5.548  1.00 96.00           O  
ATOM   1697  N   VAL A 237       8.886  -4.220  -5.404  1.00 94.19           N  
ATOM   1698  CA  VAL A 237       8.650  -3.937  -6.827  1.00 94.19           C  
ATOM   1699  C   VAL A 237       9.397  -2.684  -7.255  1.00 94.19           C  
ATOM   1700  CB  VAL A 237       7.144  -3.776  -7.115  1.00 94.19           C  
ATOM   1701  O   VAL A 237      10.002  -2.678  -8.322  1.00 94.19           O  
ATOM   1702  CG1 VAL A 237       6.849  -3.292  -8.543  1.00 94.19           C  
ATOM   1703  CG2 VAL A 237       6.439  -5.121  -6.937  1.00 94.19           C  
ATOM   1704  N   THR A 238       9.418  -1.641  -6.424  1.00 94.50           N  
ATOM   1705  CA  THR A 238      10.085  -0.389  -6.798  1.00 94.50           C  
ATOM   1706  C   THR A 238      11.603  -0.519  -6.766  1.00 94.50           C  
ATOM   1707  CB  THR A 238       9.612   0.779  -5.938  1.00 94.50           C  
ATOM   1708  O   THR A 238      12.268  -0.017  -7.677  1.00 94.50           O  
ATOM   1709  CG2 THR A 238      10.249   2.094  -6.411  1.00 94.50           C  
ATOM   1710  OG1 THR A 238       8.214   0.879  -6.080  1.00 94.50           O  
ATOM   1711  N   LEU A 239      12.158  -1.242  -5.785  1.00 95.50           N  
ATOM   1712  CA  LEU A 239      13.578  -1.596  -5.786  1.00 95.50           C  
ATOM   1713  C   LEU A 239      13.934  -2.367  -7.058  1.00 95.50           C  
ATOM   1714  CB  LEU A 239      13.937  -2.430  -4.542  1.00 95.50           C  
ATOM   1715  O   LEU A 239      14.823  -1.946  -7.790  1.00 95.50           O  
ATOM   1716  CG  LEU A 239      13.976  -1.667  -3.207  1.00 95.50           C  
ATOM   1717  CD1 LEU A 239      14.366  -2.653  -2.104  1.00 95.50           C  
ATOM   1718  CD2 LEU A 239      15.002  -0.535  -3.210  1.00 95.50           C  
ATOM   1719  N   ILE A 240      13.199  -3.437  -7.364  1.00 94.38           N  
ATOM   1720  CA  ILE A 240      13.446  -4.294  -8.531  1.00 94.38           C  
ATOM   1721  C   ILE A 240      13.313  -3.512  -9.844  1.00 94.38           C  
ATOM   1722  CB  ILE A 240      12.500  -5.514  -8.485  1.00 94.38           C  
ATOM   1723  O   ILE A 240      14.169  -3.643 -10.719  1.00 94.38           O  
ATOM   1724  CG1 ILE A 240      12.893  -6.431  -7.301  1.00 94.38           C  
ATOM   1725  CG2 ILE A 240      12.538  -6.290  -9.817  1.00 94.38           C  
ATOM   1726  CD1 ILE A 240      11.794  -7.426  -6.910  1.00 94.38           C  
ATOM   1727  N   ALA A 241      12.289  -2.670  -9.980  1.00 92.00           N  
ATOM   1728  CA  ALA A 241      12.088  -1.837 -11.162  1.00 92.00           C  
ATOM   1729  C   ALA A 241      13.245  -0.845 -11.348  1.00 92.00           C  
ATOM   1730  CB  ALA A 241      10.741  -1.117 -11.022  1.00 92.00           C  
ATOM   1731  O   ALA A 241      13.777  -0.701 -12.447  1.00 92.00           O  
ATOM   1732  N   THR A 242      13.700  -0.215 -10.262  1.00 94.19           N  
ATOM   1733  CA  THR A 242      14.821   0.737 -10.301  1.00 94.19           C  
ATOM   1734  C   THR A 242      16.144   0.039 -10.595  1.00 94.19           C  
ATOM   1735  CB  THR A 242      14.914   1.527  -8.990  1.00 94.19           C  
ATOM   1736  O   THR A 242      16.942   0.548 -11.377  1.00 94.19           O  
ATOM   1737  CG2 THR A 242      15.951   2.651  -9.049  1.00 94.19           C  
ATOM   1738  OG1 THR A 242      13.666   2.128  -8.739  1.00 94.19           O  
ATOM   1739  N   MET A 243      16.361  -1.150 -10.028  1.00 94.00           N  
ATOM   1740  CA  MET A 243      17.519  -1.999 -10.316  1.00 94.00           C  
ATOM   1741  C   MET A 243      17.573  -2.387 -11.793  1.00 94.00           C  
ATOM   1742  CB  MET A 243      17.439  -3.279  -9.472  1.00 94.00           C  
ATOM   1743  O   MET A 243      18.605  -2.217 -12.440  1.00 94.00           O  
ATOM   1744  CG  MET A 243      17.729  -3.033  -7.995  1.00 94.00           C  
ATOM   1745  SD  MET A 243      17.374  -4.438  -6.913  1.00 94.00           S  
ATOM   1746  CE  MET A 243      18.740  -5.528  -7.385  1.00 94.00           C  
ATOM   1747  N   THR A 244      16.455  -2.884 -12.325  1.00 89.62           N  
ATOM   1748  CA  THR A 244      16.350  -3.354 -13.713  1.00 89.62           C  
ATOM   1749  C   THR A 244      16.552  -2.195 -14.680  1.00 89.62           C  
ATOM   1750  CB  THR A 244      15.009  -4.063 -13.957  1.00 89.62           C  
ATOM   1751  O   THR A 244      17.411  -2.269 -15.556  1.00 89.62           O  
ATOM   1752  CG2 THR A 244      14.958  -4.738 -15.324  1.00 89.62           C  
ATOM   1753  OG1 THR A 244      14.847  -5.072 -12.980  1.00 89.62           O  
ATOM   1754  N   LEU A 245      15.875  -1.067 -14.450  1.00 88.75           N  
ATOM   1755  CA  LEU A 245      16.049   0.122 -15.277  1.00 88.75           C  
ATOM   1756  C   LEU A 245      17.474   0.694 -15.175  1.00 88.75           C  
ATOM   1757  CB  LEU A 245      14.986   1.159 -14.880  1.00 88.75           C  
ATOM   1758  O   LEU A 245      18.037   1.131 -16.175  1.00 88.75           O  
ATOM   1759  CG  LEU A 245      14.886   2.289 -15.916  1.00 88.75           C  
ATOM   1760  CD1 LEU A 245      14.201   1.826 -17.205  1.00 88.75           C  
ATOM   1761  CD2 LEU A 245      14.095   3.471 -15.379  1.00 88.75           C  
ATOM   1762  N   GLY A 246      18.087   0.660 -13.989  1.00 91.38           N  
ATOM   1763  CA  GLY A 246      19.472   1.080 -13.782  1.00 91.38           C  
ATOM   1764  C   GLY A 246      20.470   0.252 -14.591  1.00 91.38           C  
ATOM   1765  O   GLY A 246      21.350   0.822 -15.236  1.00 91.38           O  
ATOM   1766  N   ALA A 247      20.298  -1.073 -14.622  1.00 89.25           N  
ATOM   1767  CA  ALA A 247      21.124  -1.966 -15.438  1.00 89.25           C  
ATOM   1768  C   ALA A 247      21.004  -1.678 -16.941  1.00 89.25           C  
ATOM   1769  CB  ALA A 247      20.712  -3.415 -15.163  1.00 89.25           C  
ATOM   1770  O   ALA A 247      21.979  -1.831 -17.672  1.00 89.25           O  
ATOM   1771  N   LEU A 248      19.815  -1.271 -17.391  1.00 84.19           N  
ATOM   1772  CA  LEU A 248      19.517  -1.009 -18.797  1.00 84.19           C  
ATOM   1773  C   LEU A 248      19.985   0.375 -19.256  1.00 84.19           C  
ATOM   1774  CB  LEU A 248      18.001  -1.167 -18.998  1.00 84.19           C  
ATOM   1775  O   LEU A 248      20.532   0.519 -20.346  1.00 84.19           O  
ATOM   1776  CG  LEU A 248      17.500  -2.613 -18.835  1.00 84.19           C  
ATOM   1777  CD1 LEU A 248      15.972  -2.623 -18.868  1.00 84.19           C  
ATOM   1778  CD2 LEU A 248      18.104  -3.517 -19.906  1.00 84.19           C  
ATOM   1779  N   MET A 249      19.769   1.404 -18.436  1.00 84.94           N  
ATOM   1780  CA  MET A 249      19.951   2.795 -18.855  1.00 84.94           C  
ATOM   1781  C   MET A 249      21.303   3.398 -18.464  1.00 84.94           C  
ATOM   1782  CB  MET A 249      18.802   3.654 -18.319  1.00 84.94           C  
ATOM   1783  O   MET A 249      21.734   4.368 -19.086  1.00 84.94           O  
ATOM   1784  CG  MET A 249      17.438   3.171 -18.819  1.00 84.94           C  
ATOM   1785  SD  MET A 249      16.214   4.499 -18.853  1.00 84.94           S  
ATOM   1786  CE  MET A 249      16.260   4.882 -20.623  1.00 84.94           C  
ATOM   1787  N   VAL A 250      21.986   2.858 -17.449  1.00 89.75           N  
ATOM   1788  CA  VAL A 250      23.256   3.408 -16.942  1.00 89.75           C  
ATOM   1789  C   VAL A 250      24.439   2.591 -17.466  1.00 89.75           C  
ATOM   1790  CB  VAL A 250      23.253   3.547 -15.405  1.00 89.75           C  
ATOM   1791  O   VAL A 250      25.072   1.832 -16.735  1.00 89.75           O  
ATOM   1792  CG1 VAL A 250      24.457   4.382 -14.943  1.00 89.75           C  
ATOM   1793  CG2 VAL A 250      21.991   4.255 -14.884  1.00 89.75           C  
ATOM   1794  N   ALA A 251      24.764   2.759 -18.750  1.00 85.81           N  
ATOM   1795  CA  ALA A 251      25.779   1.955 -19.443  1.00 85.81           C  
ATOM   1796  C   ALA A 251      27.202   2.082 -18.859  1.00 85.81           C  
ATOM   1797  CB  ALA A 251      25.764   2.352 -20.923  1.00 85.81           C  
ATOM   1798  O   ALA A 251      27.957   1.111 -18.855  1.00 85.81           O  
ATOM   1799  N   ASN A 252      27.566   3.258 -18.336  1.00 86.25           N  
ATOM   1800  CA  ASN A 252      28.910   3.513 -17.802  1.00 86.25           C  
ATOM   1801  C   ASN A 252      29.142   2.863 -16.426  1.00 86.25           C  
ATOM   1802  CB  ASN A 252      29.127   5.036 -17.731  1.00 86.25           C  
ATOM   1803  O   ASN A 252      30.283   2.627 -16.037  1.00 86.25           O  
ATOM   1804  CG  ASN A 252      29.239   5.710 -19.087  1.00 86.25           C  
ATOM   1805  ND2 ASN A 252      29.142   7.018 -19.131  1.00 86.25           N  
ATOM   1806  OD1 ASN A 252      29.404   5.085 -20.122  1.00 86.25           O  
ATOM   1807  N   ALA A 253      28.072   2.588 -15.670  1.00 89.56           N  
ATOM   1808  CA  ALA A 253      28.162   2.065 -14.308  1.00 89.56           C  
ATOM   1809  C   ALA A 253      26.933   1.209 -13.918  1.00 89.56           C  
ATOM   1810  CB  ALA A 253      28.398   3.253 -13.360  1.00 89.56           C  
ATOM   1811  O   ALA A 253      26.290   1.487 -12.899  1.00 89.56           O  
ATOM   1812  N   PRO A 254      26.601   0.147 -14.679  1.00 89.44           N  
ATOM   1813  CA  PRO A 254      25.336  -0.578 -14.527  1.00 89.44           C  
ATOM   1814  C   PRO A 254      25.206  -1.237 -13.150  1.00 89.44           C  
ATOM   1815  CB  PRO A 254      25.315  -1.600 -15.670  1.00 89.44           C  
ATOM   1816  O   PRO A 254      24.170  -1.139 -12.500  1.00 89.44           O  
ATOM   1817  CG  PRO A 254      26.789  -1.797 -16.027  1.00 89.44           C  
ATOM   1818  CD  PRO A 254      27.378  -0.412 -15.776  1.00 89.44           C  
ATOM   1819  N   MET A 255      26.289  -1.830 -12.637  1.00 90.44           N  
ATOM   1820  CA  MET A 255      26.305  -2.421 -11.294  1.00 90.44           C  
ATOM   1821  C   MET A 255      26.085  -1.372 -10.193  1.00 90.44           C  
ATOM   1822  CB  MET A 255      27.640  -3.149 -11.090  1.00 90.44           C  
ATOM   1823  O   MET A 255      25.384  -1.632  -9.217  1.00 90.44           O  
ATOM   1824  CG  MET A 255      27.729  -3.841  -9.726  1.00 90.44           C  
ATOM   1825  SD  MET A 255      26.584  -5.212  -9.469  1.00 90.44           S  
ATOM   1826  CE  MET A 255      27.481  -6.481 -10.405  1.00 90.44           C  
ATOM   1827  N   ALA A 256      26.668  -0.178 -10.334  1.00 92.38           N  
ATOM   1828  CA  ALA A 256      26.473   0.894  -9.363  1.00 92.38           C  
ATOM   1829  C   ALA A 256      25.014   1.367  -9.355  1.00 92.38           C  
ATOM   1830  CB  ALA A 256      27.435   2.041  -9.677  1.00 92.38           C  
ATOM   1831  O   ALA A 256      24.440   1.547  -8.283  1.00 92.38           O  
ATOM   1832  N   ALA A 257      24.399   1.495 -10.534  1.00 93.62           N  
ATOM   1833  CA  ALA A 257      22.988   1.840 -10.671  1.00 93.62           C  
ATOM   1834  C   ALA A 257      22.060   0.772 -10.070  1.00 93.62           C  
ATOM   1835  CB  ALA A 257      22.704   2.070 -12.154  1.00 93.62           C  
ATOM   1836  O   ALA A 257      21.079   1.097  -9.415  1.00 93.62           O  
ATOM   1837  N   VAL A 258      22.405  -0.507 -10.203  1.00 93.81           N  
ATOM   1838  CA  VAL A 258      21.637  -1.610  -9.605  1.00 93.81           C  
ATOM   1839  C   VAL A 258      21.734  -1.606  -8.079  1.00 93.81           C  
ATOM   1840  CB  VAL A 258      22.121  -2.936 -10.204  1.00 93.81           C  
ATOM   1841  O   VAL A 258      20.747  -1.821  -7.386  1.00 93.81           O  
ATOM   1842  CG1 VAL A 258      21.528  -4.173  -9.522  1.00 93.81           C  
ATOM   1843  CG2 VAL A 258      21.754  -2.975 -11.691  1.00 93.81           C  
ATOM   1844  N   LEU A 259      22.908  -1.322  -7.517  1.00 94.50           N  
ATOM   1845  CA  LEU A 259      23.096  -1.313  -6.062  1.00 94.50           C  
ATOM   1846  C   LEU A 259      22.597  -0.028  -5.391  1.00 94.50           C  
ATOM   1847  CB  LEU A 259      24.580  -1.555  -5.764  1.00 94.50           C  
ATOM   1848  O   LEU A 259      22.296  -0.029  -4.196  1.00 94.50           O  
ATOM   1849  CG  LEU A 259      25.052  -2.967  -6.155  1.00 94.50           C  
ATOM   1850  CD1 LEU A 259      26.563  -3.053  -5.972  1.00 94.50           C  
ATOM   1851  CD2 LEU A 259      24.403  -4.051  -5.293  1.00 94.50           C  
ATOM   1852  N   TYR A 260      22.500   1.070  -6.137  1.00 97.19           N  
ATOM   1853  CA  TYR A 260      22.073   2.366  -5.623  1.00 97.19           C  
ATOM   1854  C   TYR A 260      20.711   2.350  -4.906  1.00 97.19           C  
ATOM   1855  CB  TYR A 260      22.125   3.387  -6.759  1.00 97.19           C  
ATOM   1856  O   TYR A 260      20.677   2.784  -3.752  1.00 97.19           O  
ATOM   1857  CG  TYR A 260      21.816   4.809  -6.350  1.00 97.19           C  
ATOM   1858  CD1 TYR A 260      20.808   5.524  -7.020  1.00 97.19           C  
ATOM   1859  CD2 TYR A 260      22.567   5.432  -5.333  1.00 97.19           C  
ATOM   1860  CE1 TYR A 260      20.587   6.875  -6.710  1.00 97.19           C  
ATOM   1861  CE2 TYR A 260      22.321   6.777  -5.000  1.00 97.19           C  
ATOM   1862  OH  TYR A 260      21.123   8.820  -5.465  1.00 97.19           O  
ATOM   1863  CZ  TYR A 260      21.342   7.506  -5.708  1.00 97.19           C  
ATOM   1864  N   PRO A 261      19.611   1.810  -5.472  1.00 97.44           N  
ATOM   1865  CA  PRO A 261      18.330   1.752  -4.766  1.00 97.44           C  
ATOM   1866  C   PRO A 261      18.391   0.941  -3.461  1.00 97.44           C  
ATOM   1867  CB  PRO A 261      17.337   1.164  -5.780  1.00 97.44           C  
ATOM   1868  O   PRO A 261      17.774   1.331  -2.469  1.00 97.44           O  
ATOM   1869  CG  PRO A 261      18.212   0.383  -6.751  1.00 97.44           C  
ATOM   1870  CD  PRO A 261      19.461   1.251  -6.809  1.00 97.44           C  
ATOM   1871  N   LEU A 262      19.194  -0.131  -3.409  1.00 97.81           N  
ATOM   1872  CA  LEU A 262      19.397  -0.925  -2.189  1.00 97.81           C  
ATOM   1873  C   LEU A 262      20.100  -0.109  -1.095  1.00 97.81           C  
ATOM   1874  CB  LEU A 262      20.213  -2.195  -2.506  1.00 97.81           C  
ATOM   1875  O   LEU A 262      19.731  -0.176   0.078  1.00 97.81           O  
ATOM   1876  CG  LEU A 262      19.644  -3.099  -3.615  1.00 97.81           C  
ATOM   1877  CD1 LEU A 262      20.563  -4.306  -3.805  1.00 97.81           C  
ATOM   1878  CD2 LEU A 262      18.242  -3.602  -3.278  1.00 97.81           C  
ATOM   1879  N   MET A 263      21.085   0.705  -1.479  1.00 97.94           N  
ATOM   1880  CA  MET A 263      21.794   1.598  -0.562  1.00 97.94           C  
ATOM   1881  C   MET A 263      20.897   2.715  -0.023  1.00 97.94           C  
ATOM   1882  CB  MET A 263      23.012   2.204  -1.265  1.00 97.94           C  
ATOM   1883  O   MET A 263      20.955   3.000   1.175  1.00 97.94           O  
ATOM   1884  CG  MET A 263      24.127   1.184  -1.491  1.00 97.94           C  
ATOM   1885  SD  MET A 263      24.923   0.576   0.018  1.00 97.94           S  
ATOM   1886  CE  MET A 263      25.500   2.108   0.797  1.00 97.94           C  
ATOM   1887  N   LEU A 264      20.053   3.317  -0.874  1.00 98.50           N  
ATOM   1888  CA  LEU A 264      19.050   4.302  -0.446  1.00 98.50           C  
ATOM   1889  C   LEU A 264      18.084   3.680   0.573  1.00 98.50           C  
ATOM   1890  CB  LEU A 264      18.274   4.855  -1.659  1.00 98.50           C  
ATOM   1891  O   LEU A 264      17.857   4.250   1.640  1.00 98.50           O  
ATOM   1892  CG  LEU A 264      19.094   5.636  -2.705  1.00 98.50           C  
ATOM   1893  CD1 LEU A 264      18.162   6.101  -3.825  1.00 98.50           C  
ATOM   1894  CD2 LEU A 264      19.798   6.865  -2.134  1.00 98.50           C  
ATOM   1895  N   GLY A 265      17.591   2.469   0.294  1.00 97.75           N  
ATOM   1896  CA  GLY A 265      16.784   1.689   1.233  1.00 97.75           C  
ATOM   1897  C   GLY A 265      17.496   1.443   2.568  1.00 97.75           C  
ATOM   1898  O   GLY A 265      16.932   1.709   3.629  1.00 97.75           O  
ATOM   1899  N   GLY A 266      18.754   1.000   2.524  1.00 98.00           N  
ATOM   1900  CA  GLY A 266      19.546   0.689   3.715  1.00 98.00           C  
ATOM   1901  C   GLY A 266      19.763   1.888   4.643  1.00 98.00           C  
ATOM   1902  O   GLY A 266      19.546   1.782   5.853  1.00 98.00           O  
ATOM   1903  N   VAL A 267      20.132   3.056   4.104  1.00 98.31           N  
ATOM   1904  CA  VAL A 267      20.316   4.255   4.944  1.00 98.31           C  
ATOM   1905  C   VAL A 267      18.996   4.802   5.484  1.00 98.31           C  
ATOM   1906  CB  VAL A 267      21.124   5.367   4.259  1.00 98.31           C  
ATOM   1907  O   VAL A 267      18.956   5.258   6.629  1.00 98.31           O  
ATOM   1908  CG1 VAL A 267      22.539   4.883   3.932  1.00 98.31           C  
ATOM   1909  CG2 VAL A 267      20.472   5.943   2.999  1.00 98.31           C  
ATOM   1910  N   SER A 268      17.901   4.701   4.723  1.00 98.25           N  
ATOM   1911  CA  SER A 268      16.580   5.115   5.206  1.00 98.25           C  
ATOM   1912  C   SER A 268      16.021   4.203   6.293  1.00 98.25           C  
ATOM   1913  CB  SER A 268      15.572   5.211   4.071  1.00 98.25           C  
ATOM   1914  O   SER A 268      15.291   4.690   7.155  1.00 98.25           O  
ATOM   1915  OG  SER A 268      15.871   6.331   3.267  1.00 98.25           O  
ATOM   1916  N   ILE A 269      16.396   2.919   6.334  1.00 98.50           N  
ATOM   1917  CA  ILE A 269      16.098   2.041   7.478  1.00 98.50           C  
ATOM   1918  C   ILE A 269      16.728   2.602   8.754  1.00 98.50           C  
ATOM   1919  CB  ILE A 269      16.575   0.599   7.199  1.00 98.50           C  
ATOM   1920  O   ILE A 269      16.041   2.763   9.762  1.00 98.50           O  
ATOM   1921  CG1 ILE A 269      15.596  -0.079   6.220  1.00 98.50           C  
ATOM   1922  CG2 ILE A 269      16.709  -0.227   8.491  1.00 98.50           C  
ATOM   1923  CD1 ILE A 269      16.055  -1.453   5.717  1.00 98.50           C  
ATOM   1924  N   ILE A 270      18.018   2.949   8.712  1.00 98.38           N  
ATOM   1925  CA  ILE A 270      18.722   3.512   9.874  1.00 98.38           C  
ATOM   1926  C   ILE A 270      18.062   4.829  10.295  1.00 98.38           C  
ATOM   1927  CB  ILE A 270      20.226   3.704   9.570  1.00 98.38           C  
ATOM   1928  O   ILE A 270      17.756   5.024  11.473  1.00 98.38           O  
ATOM   1929  CG1 ILE A 270      20.896   2.348   9.246  1.00 98.38           C  
ATOM   1930  CG2 ILE A 270      20.928   4.384  10.763  1.00 98.38           C  
ATOM   1931  CD1 ILE A 270      22.346   2.476   8.760  1.00 98.38           C  
ATOM   1932  N   ALA A 271      17.788   5.711   9.332  1.00 98.38           N  
ATOM   1933  CA  ALA A 271      17.106   6.974   9.584  1.00 98.38           C  
ATOM   1934  C   ALA A 271      15.702   6.771  10.180  1.00 98.38           C  
ATOM   1935  CB  ALA A 271      17.048   7.751   8.270  1.00 98.38           C  
ATOM   1936  O   ALA A 271      15.321   7.499  11.095  1.00 98.38           O  
ATOM   1937  N   SER A 272      14.957   5.761   9.723  1.00 98.12           N  
ATOM   1938  CA  SER A 272      13.628   5.419  10.244  1.00 98.12           C  
ATOM   1939  C   SER A 272      13.692   4.873  11.668  1.00 98.12           C  
ATOM   1940  CB  SER A 272      12.919   4.406   9.345  1.00 98.12           C  
ATOM   1941  O   SER A 272      12.898   5.297  12.505  1.00 98.12           O  
ATOM   1942  OG  SER A 272      12.715   4.926   8.049  1.00 98.12           O  
ATOM   1943  N   ILE A 273      14.662   4.005  11.984  1.00 98.00           N  
ATOM   1944  CA  ILE A 273      14.903   3.522  13.356  1.00 98.00           C  
ATOM   1945  C   ILE A 273      15.193   4.703  14.285  1.00 98.00           C  
ATOM   1946  CB  ILE A 273      16.056   2.487  13.386  1.00 98.00           C  
ATOM   1947  O   ILE A 273      14.613   4.791  15.367  1.00 98.00           O  
ATOM   1948  CG1 ILE A 273      15.606   1.169  12.718  1.00 98.00           C  
ATOM   1949  CG2 ILE A 273      16.530   2.214  14.830  1.00 98.00           C  
ATOM   1950  CD1 ILE A 273      16.744   0.171  12.465  1.00 98.00           C  
ATOM   1951  N   ILE A 274      16.057   5.633  13.863  1.00 98.12           N  
ATOM   1952  CA  ILE A 274      16.354   6.844  14.637  1.00 98.12           C  
ATOM   1953  C   ILE A 274      15.084   7.687  14.797  1.00 98.12           C  
ATOM   1954  CB  ILE A 274      17.521   7.637  14.009  1.00 98.12           C  
ATOM   1955  O   ILE A 274      14.749   8.058  15.919  1.00 98.12           O  
ATOM   1956  CG1 ILE A 274      18.829   6.815  14.090  1.00 98.12           C  
ATOM   1957  CG2 ILE A 274      17.708   8.984  14.736  1.00 98.12           C  
ATOM   1958  CD1 ILE A 274      19.968   7.383  13.233  1.00 98.12           C  
ATOM   1959  N   GLY A 275      14.347   7.935  13.710  1.00 97.44           N  
ATOM   1960  CA  GLY A 275      13.097   8.698  13.712  1.00 97.44           C  
ATOM   1961  C   GLY A 275      12.037   8.129  14.655  1.00 97.44           C  
ATOM   1962  O   GLY A 275      11.380   8.899  15.356  1.00 97.44           O  
ATOM   1963  N   CYS A 276      11.936   6.800  14.773  1.00 96.50           N  
ATOM   1964  CA  CYS A 276      11.026   6.144  15.717  1.00 96.50           C  
ATOM   1965  C   CYS A 276      11.268   6.593  17.170  1.00 96.50           C  
ATOM   1966  CB  CYS A 276      11.161   4.616  15.603  1.00 96.50           C  
ATOM   1967  O   CYS A 276      10.315   6.785  17.919  1.00 96.50           O  
ATOM   1968  SG  CYS A 276      10.491   4.002  14.033  1.00 96.50           S  
ATOM   1969  N   TYR A 277      12.517   6.842  17.581  1.00 95.25           N  
ATOM   1970  CA  TYR A 277      12.822   7.312  18.941  1.00 95.25           C  
ATOM   1971  C   TYR A 277      12.416   8.772  19.211  1.00 95.25           C  
ATOM   1972  CB  TYR A 277      14.311   7.110  19.247  1.00 95.25           C  
ATOM   1973  O   TYR A 277      12.410   9.199  20.372  1.00 95.25           O  
ATOM   1974  CG  TYR A 277      14.728   5.660  19.383  1.00 95.25           C  
ATOM   1975  CD1 TYR A 277      14.356   4.928  20.527  1.00 95.25           C  
ATOM   1976  CD2 TYR A 277      15.497   5.047  18.377  1.00 95.25           C  
ATOM   1977  CE1 TYR A 277      14.758   3.586  20.667  1.00 95.25           C  
ATOM   1978  CE2 TYR A 277      15.900   3.706  18.511  1.00 95.25           C  
ATOM   1979  OH  TYR A 277      15.920   1.680  19.799  1.00 95.25           O  
ATOM   1980  CZ  TYR A 277      15.533   2.975  19.660  1.00 95.25           C  
ATOM   1981  N   PHE A 278      12.080   9.543  18.172  1.00 95.50           N  
ATOM   1982  CA  PHE A 278      11.595  10.923  18.292  1.00 95.50           C  
ATOM   1983  C   PHE A 278      10.067  11.026  18.369  1.00 95.50           C  
ATOM   1984  CB  PHE A 278      12.165  11.788  17.159  1.00 95.50           C  
ATOM   1985  O   PHE A 278       9.563  12.110  18.679  1.00 95.50           O  
ATOM   1986  CG  PHE A 278      13.626  12.135  17.354  1.00 95.50           C  
ATOM   1987  CD1 PHE A 278      13.998  13.360  17.938  1.00 95.50           C  
ATOM   1988  CD2 PHE A 278      14.620  11.224  16.968  1.00 95.50           C  
ATOM   1989  CE1 PHE A 278      15.357  13.672  18.122  1.00 95.50           C  
ATOM   1990  CE2 PHE A 278      15.978  11.525  17.161  1.00 95.50           C  
ATOM   1991  CZ  PHE A 278      16.348  12.753  17.734  1.00 95.50           C  
ATOM   1992  N   VAL A 279       9.345   9.924  18.151  1.00 94.38           N  
ATOM   1993  CA  VAL A 279       7.893   9.851  18.324  1.00 94.38           C  
ATOM   1994  C   VAL A 279       7.573   9.703  19.809  1.00 94.38           C  
ATOM   1995  CB  VAL A 279       7.290   8.707  17.491  1.00 94.38           C  
ATOM   1996  O   VAL A 279       7.659   8.620  20.381  1.00 94.38           O  
ATOM   1997  CG1 VAL A 279       5.773   8.685  17.667  1.00 94.38           C  
ATOM   1998  CG2 VAL A 279       7.602   8.920  16.004  1.00 94.38           C  
ATOM   1999  N   LYS A 280       7.267  10.827  20.463  1.00 89.38           N  
ATOM   2000  CA  LYS A 280       6.950  10.892  21.897  1.00 89.38           C  
ATOM   2001  C   LYS A 280       5.864  11.927  22.158  1.00 89.38           C  
ATOM   2002  CB  LYS A 280       8.208  11.236  22.714  1.00 89.38           C  
ATOM   2003  O   LYS A 280       5.961  13.048  21.658  1.00 89.38           O  
ATOM   2004  CG  LYS A 280       9.266  10.125  22.659  1.00 89.38           C  
ATOM   2005  CD  LYS A 280      10.478  10.451  23.532  1.00 89.38           C  
ATOM   2006  CE  LYS A 280      11.435   9.259  23.462  1.00 89.38           C  
ATOM   2007  NZ  LYS A 280      12.722   9.543  24.135  1.00 89.38           N  
ATOM   2008  N   ALA A 281       4.881  11.576  22.984  1.00 86.88           N  
ATOM   2009  CA  ALA A 281       3.889  12.531  23.464  1.00 86.88           C  
ATOM   2010  C   ALA A 281       4.522  13.519  24.455  1.00 86.88           C  
ATOM   2011  CB  ALA A 281       2.716  11.789  24.113  1.00 86.88           C  
ATOM   2012  O   ALA A 281       5.286  13.125  25.340  1.00 86.88           O  
ATOM   2013  N   SER A 282       4.170  14.798  24.336  1.00 83.69           N  
ATOM   2014  CA  SER A 282       4.491  15.804  25.356  1.00 83.69           C  
ATOM   2015  C   SER A 282       3.434  15.798  26.472  1.00 83.69           C  
ATOM   2016  CB  SER A 282       4.602  17.205  24.751  1.00 83.69           C  
ATOM   2017  O   SER A 282       2.283  15.437  26.212  1.00 83.69           O  
ATOM   2018  OG  SER A 282       5.585  17.243  23.732  1.00 83.69           O  
ATOM   2019  N   PRO A 283       3.765  16.231  27.704  1.00 77.94           N  
ATOM   2020  CA  PRO A 283       2.778  16.360  28.777  1.00 77.94           C  
ATOM   2021  C   PRO A 283       1.583  17.234  28.359  1.00 77.94           C  
ATOM   2022  CB  PRO A 283       3.540  16.963  29.964  1.00 77.94           C  
ATOM   2023  O   PRO A 283       1.775  18.331  27.839  1.00 77.94           O  
ATOM   2024  CG  PRO A 283       4.988  16.547  29.709  1.00 77.94           C  
ATOM   2025  CD  PRO A 283       5.093  16.586  28.187  1.00 77.94           C  
ATOM   2026  N   GLY A 284       0.356  16.746  28.573  1.00 74.56           N  
ATOM   2027  CA  GLY A 284      -0.887  17.459  28.230  1.00 74.56           C  
ATOM   2028  C   GLY A 284      -1.285  17.435  26.746  1.00 74.56           C  
ATOM   2029  O   GLY A 284      -2.267  18.073  26.371  1.00 74.56           O  
ATOM   2030  N   MET A 285      -0.550  16.714  25.894  1.00 81.25           N  
ATOM   2031  CA  MET A 285      -0.870  16.559  24.473  1.00 81.25           C  
ATOM   2032  C   MET A 285      -2.153  15.736  24.288  1.00 81.25           C  
ATOM   2033  CB  MET A 285       0.335  15.896  23.788  1.00 81.25           C  
ATOM   2034  O   MET A 285      -2.218  14.608  24.758  1.00 81.25           O  
ATOM   2035  CG  MET A 285       0.196  15.726  22.275  1.00 81.25           C  
ATOM   2036  SD  MET A 285       1.678  15.013  21.501  1.00 81.25           S  
ATOM   2037  CE  MET A 285       2.785  16.444  21.481  1.00 81.25           C  
ATOM   2038  N   LYS A 286      -3.154  16.287  23.588  1.00 75.38           N  
ATOM   2039  CA  LYS A 286      -4.385  15.563  23.208  1.00 75.38           C  
ATOM   2040  C   LYS A 286      -4.338  15.003  21.784  1.00 75.38           C  
ATOM   2041  CB  LYS A 286      -5.622  16.454  23.394  1.00 75.38           C  
ATOM   2042  O   LYS A 286      -4.802  13.900  21.550  1.00 75.38           O  
ATOM   2043  CG  LYS A 286      -5.906  16.789  24.867  1.00 75.38           C  
ATOM   2044  CD  LYS A 286      -7.281  17.458  24.991  1.00 75.38           C  
ATOM   2045  CE  LYS A 286      -7.645  17.711  26.457  1.00 75.38           C  
ATOM   2046  NZ  LYS A 286      -9.068  18.119  26.586  1.00 75.38           N  
ATOM   2047  N   ASN A 287      -3.747  15.747  20.847  1.00 82.81           N  
ATOM   2048  CA  ASN A 287      -3.525  15.298  19.472  1.00 82.81           C  
ATOM   2049  C   ASN A 287      -2.075  14.818  19.317  1.00 82.81           C  
ATOM   2050  CB  ASN A 287      -3.882  16.447  18.507  1.00 82.81           C  
ATOM   2051  O   ASN A 287      -1.149  15.614  19.487  1.00 82.81           O  
ATOM   2052  CG  ASN A 287      -3.675  16.074  17.046  1.00 82.81           C  
ATOM   2053  ND2 ASN A 287      -3.917  16.981  16.132  1.00 82.81           N  
ATOM   2054  OD1 ASN A 287      -3.259  14.982  16.708  1.00 82.81           O  
ATOM   2055  N   VAL A 288      -1.881  13.536  18.994  1.00 87.25           N  
ATOM   2056  CA  VAL A 288      -0.551  12.913  18.861  1.00 87.25           C  
ATOM   2057  C   VAL A 288       0.061  13.042  17.460  1.00 87.25           C  
ATOM   2058  CB  VAL A 288      -0.548  11.453  19.356  1.00 87.25           C  
ATOM   2059  O   VAL A 288       1.249  12.760  17.293  1.00 87.25           O  
ATOM   2060  CG1 VAL A 288      -0.981  11.377  20.826  1.00 87.25           C  
ATOM   2061  CG2 VAL A 288      -1.433  10.524  18.525  1.00 87.25           C  
ATOM   2062  N   MET A 289      -0.684  13.546  16.469  1.00 88.06           N  
ATOM   2063  CA  MET A 289      -0.211  13.702  15.085  1.00 88.06           C  
ATOM   2064  C   MET A 289       1.101  14.506  14.956  1.00 88.06           C  
ATOM   2065  CB  MET A 289      -1.334  14.303  14.215  1.00 88.06           C  
ATOM   2066  O   MET A 289       2.003  14.068  14.238  1.00 88.06           O  
ATOM   2067  CG  MET A 289      -1.106  14.092  12.716  1.00 88.06           C  
ATOM   2068  SD  MET A 289      -1.081  12.334  12.285  1.00 88.06           S  
ATOM   2069  CE  MET A 289      -1.528  12.351  10.542  1.00 88.06           C  
ATOM   2070  N   PRO A 290       1.321  15.615  15.697  1.00 91.06           N  
ATOM   2071  CA  PRO A 290       2.599  16.329  15.646  1.00 91.06           C  
ATOM   2072  C   PRO A 290       3.798  15.488  16.114  1.00 91.06           C  
ATOM   2073  CB  PRO A 290       2.413  17.565  16.534  1.00 91.06           C  
ATOM   2074  O   PRO A 290       4.908  15.665  15.612  1.00 91.06           O  
ATOM   2075  CG  PRO A 290       0.902  17.790  16.529  1.00 91.06           C  
ATOM   2076  CD  PRO A 290       0.369  16.363  16.508  1.00 91.06           C  
ATOM   2077  N   ALA A 291       3.601  14.566  17.065  1.00 91.62           N  
ATOM   2078  CA  ALA A 291       4.660  13.669  17.527  1.00 91.62           C  
ATOM   2079  C   ALA A 291       5.021  12.634  16.453  1.00 91.62           C  
ATOM   2080  CB  ALA A 291       4.220  12.994  18.832  1.00 91.62           C  
ATOM   2081  O   ALA A 291       6.203  12.379  16.212  1.00 91.62           O  
ATOM   2082  N   LEU A 292       4.006  12.096  15.776  1.00 92.00           N  
ATOM   2083  CA  LEU A 292       4.151  11.184  14.644  1.00 92.00           C  
ATOM   2084  C   LEU A 292       4.930  11.841  13.490  1.00 92.00           C  
ATOM   2085  CB  LEU A 292       2.733  10.760  14.216  1.00 92.00           C  
ATOM   2086  O   LEU A 292       5.938  11.308  13.017  1.00 92.00           O  
ATOM   2087  CG  LEU A 292       1.942   9.898  15.226  1.00 92.00           C  
ATOM   2088  CD1 LEU A 292       0.698   9.312  14.578  1.00 92.00           C  
ATOM   2089  CD2 LEU A 292       2.726   8.739  15.837  1.00 92.00           C  
ATOM   2090  N   TYR A 293       4.540  13.058  13.101  1.00 92.75           N  
ATOM   2091  CA  TYR A 293       5.218  13.810  12.042  1.00 92.75           C  
ATOM   2092  C   TYR A 293       6.612  14.288  12.408  1.00 92.75           C  
ATOM   2093  CB  TYR A 293       4.362  14.999  11.625  1.00 92.75           C  
ATOM   2094  O   TYR A 293       7.472  14.367  11.533  1.00 92.75           O  
ATOM   2095  CG  TYR A 293       3.105  14.659  10.859  1.00 92.75           C  
ATOM   2096  CD1 TYR A 293       2.958  13.447  10.143  1.00 92.75           C  
ATOM   2097  CD2 TYR A 293       2.090  15.627  10.808  1.00 92.75           C  
ATOM   2098  CE1 TYR A 293       1.824  13.231   9.345  1.00 92.75           C  
ATOM   2099  CE2 TYR A 293       0.953  15.403  10.022  1.00 92.75           C  
ATOM   2100  OH  TYR A 293      -0.232  14.051   8.438  1.00 92.75           O  
ATOM   2101  CZ  TYR A 293       0.829  14.225   9.262  1.00 92.75           C  
ATOM   2102  N   LYS A 294       6.889  14.545  13.688  1.00 95.31           N  
ATOM   2103  CA  LYS A 294       8.256  14.808  14.138  1.00 95.31           C  
ATOM   2104  C   LYS A 294       9.173  13.620  13.837  1.00 95.31           C  
ATOM   2105  CB  LYS A 294       8.229  15.156  15.625  1.00 95.31           C  
ATOM   2106  O   LYS A 294      10.274  13.827  13.332  1.00 95.31           O  
ATOM   2107  CG  LYS A 294       9.617  15.546  16.137  1.00 95.31           C  
ATOM   2108  CD  LYS A 294       9.524  15.856  17.628  1.00 95.31           C  
ATOM   2109  CE  LYS A 294      10.902  16.244  18.155  1.00 95.31           C  
ATOM   2110  NZ  LYS A 294      10.839  16.503  19.611  1.00 95.31           N  
ATOM   2111  N   GLY A 295       8.723  12.392  14.105  1.00 96.06           N  
ATOM   2112  CA  GLY A 295       9.475  11.180  13.768  1.00 96.06           C  
ATOM   2113  C   GLY A 295       9.714  11.038  12.264  1.00 96.06           C  
ATOM   2114  O   GLY A 295      10.851  10.823  11.838  1.00 96.06           O  
ATOM   2115  N   LEU A 296       8.665  11.245  11.461  1.00 96.00           N  
ATOM   2116  CA  LEU A 296       8.745  11.223   9.997  1.00 96.00           C  
ATOM   2117  C   LEU A 296       9.713  12.283   9.447  1.00 96.00           C  
ATOM   2118  CB  LEU A 296       7.326  11.407   9.430  1.00 96.00           C  
ATOM   2119  O   LEU A 296      10.553  11.968   8.606  1.00 96.00           O  
ATOM   2120  CG  LEU A 296       7.236  11.402   7.892  1.00 96.00           C  
ATOM   2121  CD1 LEU A 296       7.719  10.085   7.285  1.00 96.00           C  
ATOM   2122  CD2 LEU A 296       5.787  11.624   7.466  1.00 96.00           C  
ATOM   2123  N   ALA A 297       9.641  13.519   9.944  1.00 97.12           N  
ATOM   2124  CA  ALA A 297      10.501  14.619   9.515  1.00 97.12           C  
ATOM   2125  C   ALA A 297      11.975  14.364   9.857  1.00 97.12           C  
ATOM   2126  CB  ALA A 297       9.996  15.915  10.160  1.00 97.12           C  
ATOM   2127  O   ALA A 297      12.848  14.601   9.023  1.00 97.12           O  
ATOM   2128  N   VAL A 298      12.260  13.834  11.054  1.00 97.94           N  
ATOM   2129  CA  VAL A 298      13.623  13.441  11.446  1.00 97.94           C  
ATOM   2130  C   VAL A 298      14.147  12.340  10.525  1.00 97.94           C  
ATOM   2131  CB  VAL A 298      13.676  13.011  12.926  1.00 97.94           C  
ATOM   2132  O   VAL A 298      15.247  12.472   9.991  1.00 97.94           O  
ATOM   2133  CG1 VAL A 298      15.016  12.363  13.302  1.00 97.94           C  
ATOM   2134  CG2 VAL A 298      13.493  14.226  13.845  1.00 97.94           C  
ATOM   2135  N   ALA A 299      13.362  11.287  10.286  1.00 98.06           N  
ATOM   2136  CA  ALA A 299      13.759  10.207   9.387  1.00 98.06           C  
ATOM   2137  C   ALA A 299      13.985  10.708   7.946  1.00 98.06           C  
ATOM   2138  CB  ALA A 299      12.691   9.110   9.457  1.00 98.06           C  
ATOM   2139  O   ALA A 299      14.948  10.298   7.294  1.00 98.06           O  
ATOM   2140  N   GLY A 300      13.139  11.619   7.455  1.00 97.75           N  
ATOM   2141  CA  GLY A 300      13.253  12.203   6.118  1.00 97.75           C  
ATOM   2142  C   GLY A 300      14.493  13.080   5.963  1.00 97.75           C  
ATOM   2143  O   GLY A 300      15.248  12.914   5.008  1.00 97.75           O  
ATOM   2144  N   LEU A 301      14.762  13.962   6.931  1.00 98.19           N  
ATOM   2145  CA  LEU A 301      15.938  14.835   6.906  1.00 98.19           C  
ATOM   2146  C   LEU A 301      17.242  14.033   7.001  1.00 98.19           C  
ATOM   2147  CB  LEU A 301      15.819  15.861   8.046  1.00 98.19           C  
ATOM   2148  O   LEU A 301      18.182  14.291   6.250  1.00 98.19           O  
ATOM   2149  CG  LEU A 301      16.969  16.887   8.086  1.00 98.19           C  
ATOM   2150  CD1 LEU A 301      17.019  17.752   6.824  1.00 98.19           C  
ATOM   2151  CD2 LEU A 301      16.793  17.806   9.294  1.00 98.19           C  
ATOM   2152  N   LEU A 302      17.293  13.036   7.889  1.00 98.50           N  
ATOM   2153  CA  LEU A 302      18.450  12.148   8.005  1.00 98.50           C  
ATOM   2154  C   LEU A 302      18.656  11.319   6.733  1.00 98.50           C  
ATOM   2155  CB  LEU A 302      18.284  11.235   9.230  1.00 98.50           C  
ATOM   2156  O   LEU A 302      19.796  11.171   6.293  1.00 98.50           O  
ATOM   2157  CG  LEU A 302      18.403  11.941  10.591  1.00 98.50           C  
ATOM   2158  CD1 LEU A 302      18.158  10.915  11.699  1.00 98.50           C  
ATOM   2159  CD2 LEU A 302      19.781  12.570  10.813  1.00 98.50           C  
ATOM   2160  N   SER A 303      17.574  10.833   6.114  1.00 98.44           N  
ATOM   2161  CA  SER A 303      17.645  10.141   4.822  1.00 98.44           C  
ATOM   2162  C   SER A 303      18.197  11.056   3.733  1.00 98.44           C  
ATOM   2163  CB  SER A 303      16.282   9.598   4.388  1.00 98.44           C  
ATOM   2164  O   SER A 303      19.130  10.659   3.047  1.00 98.44           O  
ATOM   2165  OG  SER A 303      15.850   8.593   5.281  1.00 98.44           O  
ATOM   2166  N   LEU A 304      17.714  12.300   3.621  1.00 98.44           N  
ATOM   2167  CA  LEU A 304      18.214  13.269   2.640  1.00 98.44           C  
ATOM   2168  C   LEU A 304      19.721  13.509   2.796  1.00 98.44           C  
ATOM   2169  CB  LEU A 304      17.433  14.589   2.782  1.00 98.44           C  
ATOM   2170  O   LEU A 304      20.463  13.448   1.819  1.00 98.44           O  
ATOM   2171  CG  LEU A 304      17.811  15.662   1.742  1.00 98.44           C  
ATOM   2172  CD1 LEU A 304      17.516  15.238   0.301  1.00 98.44           C  
ATOM   2173  CD2 LEU A 304      17.026  16.942   2.028  1.00 98.44           C  
ATOM   2174  N   ILE A 305      20.186  13.734   4.028  1.00 98.44           N  
ATOM   2175  CA  ILE A 305      21.617  13.911   4.313  1.00 98.44           C  
ATOM   2176  C   ILE A 305      22.396  12.655   3.902  1.00 98.44           C  
ATOM   2177  CB  ILE A 305      21.825  14.264   5.803  1.00 98.44           C  
ATOM   2178  O   ILE A 305      23.415  12.753   3.218  1.00 98.44           O  
ATOM   2179  CG1 ILE A 305      21.229  15.656   6.117  1.00 98.44           C  
ATOM   2180  CG2 ILE A 305      23.321  14.247   6.171  1.00 98.44           C  
ATOM   2181  CD1 ILE A 305      21.087  15.940   7.618  1.00 98.44           C  
ATOM   2182  N   ALA A 306      21.910  11.469   4.272  1.00 98.25           N  
ATOM   2183  CA  ALA A 306      22.558  10.210   3.926  1.00 98.25           C  
ATOM   2184  C   ALA A 306      22.589   9.960   2.408  1.00 98.25           C  
ATOM   2185  CB  ALA A 306      21.856   9.075   4.675  1.00 98.25           C  
ATOM   2186  O   ALA A 306      23.600   9.478   1.898  1.00 98.25           O  
ATOM   2187  N   PHE A 307      21.540  10.333   1.670  1.00 98.56           N  
ATOM   2188  CA  PHE A 307      21.476  10.177   0.217  1.00 98.56           C  
ATOM   2189  C   PHE A 307      22.577  10.947  -0.495  1.00 98.56           C  
ATOM   2190  CB  PHE A 307      20.113  10.625  -0.320  1.00 98.56           C  
ATOM   2191  O   PHE A 307      23.136  10.423  -1.455  1.00 98.56           O  
ATOM   2192  CG  PHE A 307      18.910   9.829   0.139  1.00 98.56           C  
ATOM   2193  CD1 PHE A 307      19.027   8.517   0.649  1.00 98.56           C  
ATOM   2194  CD2 PHE A 307      17.640  10.422   0.033  1.00 98.56           C  
ATOM   2195  CE1 PHE A 307      17.879   7.798   1.011  1.00 98.56           C  
ATOM   2196  CE2 PHE A 307      16.498   9.705   0.409  1.00 98.56           C  
ATOM   2197  CZ  PHE A 307      16.619   8.395   0.879  1.00 98.56           C  
ATOM   2198  N   TYR A 308      22.953  12.135  -0.017  1.00 98.06           N  
ATOM   2199  CA  TYR A 308      24.093  12.861  -0.577  1.00 98.06           C  
ATOM   2200  C   TYR A 308      25.378  12.025  -0.494  1.00 98.06           C  
ATOM   2201  CB  TYR A 308      24.262  14.198   0.151  1.00 98.06           C  
ATOM   2202  O   TYR A 308      26.058  11.811  -1.499  1.00 98.06           O  
ATOM   2203  CG  TYR A 308      25.449  14.991  -0.349  1.00 98.06           C  
ATOM   2204  CD1 TYR A 308      26.654  14.995   0.382  1.00 98.06           C  
ATOM   2205  CD2 TYR A 308      25.355  15.695  -1.564  1.00 98.06           C  
ATOM   2206  CE1 TYR A 308      27.766  15.712  -0.098  1.00 98.06           C  
ATOM   2207  CE2 TYR A 308      26.464  16.416  -2.045  1.00 98.06           C  
ATOM   2208  OH  TYR A 308      28.733  17.121  -1.789  1.00 98.06           O  
ATOM   2209  CZ  TYR A 308      27.668  16.430  -1.311  1.00 98.06           C  
ATOM   2210  N   PHE A 309      25.693  11.483   0.684  1.00 97.56           N  
ATOM   2211  CA  PHE A 309      26.899  10.673   0.874  1.00 97.56           C  
ATOM   2212  C   PHE A 309      26.843   9.348   0.110  1.00 97.56           C  
ATOM   2213  CB  PHE A 309      27.135  10.437   2.368  1.00 97.56           C  
ATOM   2214  O   PHE A 309      27.829   8.966  -0.514  1.00 97.56           O  
ATOM   2215  CG  PHE A 309      27.430  11.709   3.132  1.00 97.56           C  
ATOM   2216  CD1 PHE A 309      28.663  12.365   2.954  1.00 97.56           C  
ATOM   2217  CD2 PHE A 309      26.472  12.251   4.007  1.00 97.56           C  
ATOM   2218  CE1 PHE A 309      28.934  13.559   3.645  1.00 97.56           C  
ATOM   2219  CE2 PHE A 309      26.742  13.446   4.694  1.00 97.56           C  
ATOM   2220  CZ  PHE A 309      27.972  14.101   4.514  1.00 97.56           C  
ATOM   2221  N   VAL A 310      25.690   8.674   0.102  1.00 97.19           N  
ATOM   2222  CA  VAL A 310      25.487   7.429  -0.653  1.00 97.19           C  
ATOM   2223  C   VAL A 310      25.666   7.662  -2.150  1.00 97.19           C  
ATOM   2224  CB  VAL A 310      24.101   6.830  -0.353  1.00 97.19           C  
ATOM   2225  O   VAL A 310      26.370   6.895  -2.802  1.00 97.19           O  
ATOM   2226  CG1 VAL A 310      23.717   5.698  -1.311  1.00 97.19           C  
ATOM   2227  CG2 VAL A 310      24.075   6.248   1.062  1.00 97.19           C  
ATOM   2228  N   THR A 311      25.085   8.732  -2.694  1.00 97.25           N  
ATOM   2229  CA  THR A 311      25.173   9.045  -4.128  1.00 97.25           C  
ATOM   2230  C   THR A 311      26.618   9.279  -4.546  1.00 97.25           C  
ATOM   2231  CB  THR A 311      24.303  10.252  -4.500  1.00 97.25           C  
ATOM   2232  O   THR A 311      27.083   8.640  -5.484  1.00 97.25           O  
ATOM   2233  CG2 THR A 311      24.209  10.425  -6.010  1.00 97.25           C  
ATOM   2234  OG1 THR A 311      22.991  10.051  -4.033  1.00 97.25           O  
ATOM   2235  N   ASN A 312      27.358  10.095  -3.791  1.00 95.31           N  
ATOM   2236  CA  ASN A 312      28.778  10.347  -4.048  1.00 95.31           C  
ATOM   2237  C   ASN A 312      29.659   9.097  -3.861  1.00 95.31           C  
ATOM   2238  CB  ASN A 312      29.240  11.479  -3.119  1.00 95.31           C  
ATOM   2239  O   ASN A 312      30.699   8.963  -4.502  1.00 95.31           O  
ATOM   2240  CG  ASN A 312      28.681  12.827  -3.531  1.00 95.31           C  
ATOM   2241  ND2 ASN A 312      27.950  13.498  -2.679  1.00 95.31           N  
ATOM   2242  OD1 ASN A 312      28.884  13.299  -4.626  1.00 95.31           O  
ATOM   2243  N   ALA A 313      29.271   8.177  -2.973  1.00 94.81           N  
ATOM   2244  CA  ALA A 313      30.047   6.972  -2.690  1.00 94.81           C  
ATOM   2245  C   ALA A 313      29.814   5.833  -3.697  1.00 94.81           C  
ATOM   2246  CB  ALA A 313      29.726   6.518  -1.262  1.00 94.81           C  
ATOM   2247  O   ALA A 313      30.727   5.026  -3.908  1.00 94.81           O  
ATOM   2248  N   VAL A 314      28.605   5.731  -4.260  1.00 94.25           N  
ATOM   2249  CA  VAL A 314      28.169   4.621  -5.126  1.00 94.25           C  
ATOM   2250  C   VAL A 314      28.248   4.989  -6.603  1.00 94.25           C  
ATOM   2251  CB  VAL A 314      26.733   4.172  -4.779  1.00 94.25           C  
ATOM   2252  O   VAL A 314      28.760   4.194  -7.385  1.00 94.25           O  
ATOM   2253  CG1 VAL A 314      26.232   3.035  -5.682  1.00 94.25           C  
ATOM   2254  CG2 VAL A 314      26.631   3.652  -3.342  1.00 94.25           C  
ATOM   2255  N   ILE A 315      27.743   6.164  -6.988  1.00 94.69           N  
ATOM   2256  CA  ILE A 315      27.569   6.542  -8.392  1.00 94.69           C  
ATOM   2257  C   ILE A 315      28.766   7.377  -8.873  1.00 94.69           C  
ATOM   2258  CB  ILE A 315      26.225   7.274  -8.601  1.00 94.69           C  
ATOM   2259  O   ILE A 315      29.067   8.406  -8.264  1.00 94.69           O  
ATOM   2260  CG1 ILE A 315      24.998   6.402  -8.241  1.00 94.69           C  
ATOM   2261  CG2 ILE A 315      26.114   7.770 -10.052  1.00 94.69           C  
ATOM   2262  CD1 ILE A 315      24.794   5.162  -9.125  1.00 94.69           C  
ATOM   2263  N   PRO A 316      29.440   6.982  -9.969  1.00 92.94           N  
ATOM   2264  CA  PRO A 316      30.409   7.836 -10.658  1.00 92.94           C  
ATOM   2265  C   PRO A 316      29.753   9.098 -11.233  1.00 92.94           C  
ATOM   2266  CB  PRO A 316      31.010   6.970 -11.771  1.00 92.94           C  
ATOM   2267  O   PRO A 316      28.619   9.049 -11.709  1.00 92.94           O  
ATOM   2268  CG  PRO A 316      30.756   5.541 -11.297  1.00 92.94           C  
ATOM   2269  CD  PRO A 316      29.416   5.662 -10.580  1.00 92.94           C  
ATOM   2270  N   ASP A 317      30.458  10.231 -11.219  1.00 92.44           N  
ATOM   2271  CA  ASP A 317      29.874  11.508 -11.660  1.00 92.44           C  
ATOM   2272  C   ASP A 317      29.580  11.581 -13.166  1.00 92.44           C  
ATOM   2273  CB  ASP A 317      30.738  12.690 -11.199  1.00 92.44           C  
ATOM   2274  O   ASP A 317      28.763  12.392 -13.589  1.00 92.44           O  
ATOM   2275  CG  ASP A 317      29.952  14.001 -11.330  1.00 92.44           C  
ATOM   2276  OD1 ASP A 317      28.810  14.048 -10.805  1.00 92.44           O  
ATOM   2277  OD2 ASP A 317      30.448  14.929 -12.009  1.00 92.44           O  
ATOM   2278  N   ASP A 318      30.175  10.699 -13.966  1.00 89.81           N  
ATOM   2279  CA  ASP A 318      29.980  10.565 -15.410  1.00 89.81           C  
ATOM   2280  C   ASP A 318      28.994   9.446 -15.803  1.00 89.81           C  
ATOM   2281  CB  ASP A 318      31.356  10.386 -16.075  1.00 89.81           C  
ATOM   2282  O   ASP A 318      28.806   9.172 -16.994  1.00 89.81           O  
ATOM   2283  CG  ASP A 318      32.079   9.086 -15.687  1.00 89.81           C  
ATOM   2284  OD1 ASP A 318      31.825   8.566 -14.572  1.00 89.81           O  
ATOM   2285  OD2 ASP A 318      32.913   8.641 -16.502  1.00 89.81           O  
ATOM   2286  N   ALA A 319      28.322   8.808 -14.835  1.00 90.81           N  
ATOM   2287  CA  ALA A 319      27.470   7.641 -15.085  1.00 90.81           C  
ATOM   2288  C   ALA A 319      26.301   7.911 -16.062  1.00 90.81           C  
ATOM   2289  CB  ALA A 319      26.989   7.090 -13.738  1.00 90.81           C  
ATOM   2290  O   ALA A 319      25.939   7.029 -16.838  1.00 90.81           O  
ATOM   2291  N   LEU A 320      25.746   9.129 -16.057  1.00 89.25           N  
ATOM   2292  CA  LEU A 320      24.718   9.638 -16.981  1.00 89.25           C  
ATOM   2293  C   LEU A 320      25.151  10.972 -17.637  1.00 89.25           C  
ATOM   2294  CB  LEU A 320      23.374   9.762 -16.231  1.00 89.25           C  
ATOM   2295  O   LEU A 320      24.318  11.813 -17.995  1.00 89.25           O  
ATOM   2296  CG  LEU A 320      22.722   8.425 -15.840  1.00 89.25           C  
ATOM   2297  CD1 LEU A 320      21.513   8.698 -14.945  1.00 89.25           C  
ATOM   2298  CD2 LEU A 320      22.243   7.664 -17.080  1.00 89.25           C  
ATOM   2299  N   GLY A 321      26.465  11.182 -17.776  1.00 88.31           N  
ATOM   2300  CA  GLY A 321      27.079  12.451 -18.191  1.00 88.31           C  
ATOM   2301  C   GLY A 321      27.509  13.326 -17.008  1.00 88.31           C  
ATOM   2302  O   GLY A 321      27.307  12.957 -15.861  1.00 88.31           O  
ATOM   2303  N   ALA A 322      28.120  14.484 -17.268  1.00 88.12           N  
ATOM   2304  CA  ALA A 322      28.704  15.322 -16.213  1.00 88.12           C  
ATOM   2305  C   ALA A 322      27.683  15.752 -15.137  1.00 88.12           C  
ATOM   2306  CB  ALA A 322      29.375  16.538 -16.865  1.00 88.12           C  
ATOM   2307  O   ALA A 322      26.546  16.121 -15.457  1.00 88.12           O  
ATOM   2308  N   GLY A 323      28.101  15.742 -13.866  1.00 91.88           N  
ATOM   2309  CA  GLY A 323      27.269  16.146 -12.733  1.00 91.88           C  
ATOM   2310  C   GLY A 323      26.193  15.128 -12.347  1.00 91.88           C  
ATOM   2311  O   GLY A 323      25.189  15.508 -11.734  1.00 91.88           O  
ATOM   2312  N   THR A 324      26.347  13.850 -12.716  1.00 94.06           N  
ATOM   2313  CA  THR A 324      25.358  12.802 -12.410  1.00 94.06           C  
ATOM   2314  C   THR A 324      25.086  12.695 -10.912  1.00 94.06           C  
ATOM   2315  CB  THR A 324      25.793  11.425 -12.932  1.00 94.06           C  
ATOM   2316  O   THR A 324      23.934  12.501 -10.520  1.00 94.06           O  
ATOM   2317  CG2 THR A 324      24.774  10.334 -12.598  1.00 94.06           C  
ATOM   2318  OG1 THR A 324      25.839  11.440 -14.331  1.00 94.06           O  
ATOM   2319  N   GLN A 325      26.101  12.868 -10.062  1.00 95.94           N  
ATOM   2320  CA  GLN A 325      25.934  12.729  -8.613  1.00 95.94           C  
ATOM   2321  C   GLN A 325      24.946  13.757  -8.059  1.00 95.94           C  
ATOM   2322  CB  GLN A 325      27.293  12.884  -7.920  1.00 95.94           C  
ATOM   2323  O   GLN A 325      23.987  13.400  -7.371  1.00 95.94           O  
ATOM   2324  CG  GLN A 325      28.183  11.658  -8.146  1.00 95.94           C  
ATOM   2325  CD  GLN A 325      29.618  11.863  -7.672  1.00 95.94           C  
ATOM   2326  NE2 GLN A 325      30.341  10.790  -7.453  1.00 95.94           N  
ATOM   2327  OE1 GLN A 325      30.124  12.955  -7.487  1.00 95.94           O  
ATOM   2328  N   LEU A 326      25.129  15.034  -8.406  1.00 97.06           N  
ATOM   2329  CA  LEU A 326      24.244  16.103  -7.945  1.00 97.06           C  
ATOM   2330  C   LEU A 326      22.834  15.953  -8.525  1.00 97.06           C  
ATOM   2331  CB  LEU A 326      24.870  17.460  -8.306  1.00 97.06           C  
ATOM   2332  O   LEU A 326      21.846  16.199  -7.833  1.00 97.06           O  
ATOM   2333  CG  LEU A 326      24.089  18.669  -7.755  1.00 97.06           C  
ATOM   2334  CD1 LEU A 326      24.019  18.665  -6.226  1.00 97.06           C  
ATOM   2335  CD2 LEU A 326      24.768  19.963  -8.198  1.00 97.06           C  
ATOM   2336  N   ARG A 327      22.736  15.507  -9.779  1.00 97.56           N  
ATOM   2337  CA  ARG A 327      21.459  15.279 -10.457  1.00 97.56           C  
ATOM   2338  C   ARG A 327      20.649  14.155  -9.802  1.00 97.56           C  
ATOM   2339  CB  ARG A 327      21.728  14.996 -11.937  1.00 97.56           C  
ATOM   2340  O   ARG A 327      19.477  14.360  -9.491  1.00 97.56           O  
ATOM   2341  CG  ARG A 327      22.202  16.235 -12.719  1.00 97.56           C  
ATOM   2342  CD  ARG A 327      22.709  15.878 -14.125  1.00 97.56           C  
ATOM   2343  NE  ARG A 327      21.607  15.470 -15.013  1.00 97.56           N  
ATOM   2344  NH1 ARG A 327      22.838  14.724 -16.797  1.00 97.56           N  
ATOM   2345  NH2 ARG A 327      20.596  14.669 -16.875  1.00 97.56           N  
ATOM   2346  CZ  ARG A 327      21.689  14.961 -16.226  1.00 97.56           C  
ATOM   2347  N   LEU A 328      21.260  13.000  -9.524  1.00 97.94           N  
ATOM   2348  CA  LEU A 328      20.580  11.885  -8.849  1.00 97.94           C  
ATOM   2349  C   LEU A 328      20.281  12.179  -7.375  1.00 97.94           C  
ATOM   2350  CB  LEU A 328      21.402  10.596  -8.977  1.00 97.94           C  
ATOM   2351  O   LEU A 328      19.226  11.784  -6.878  1.00 97.94           O  
ATOM   2352  CG  LEU A 328      21.511  10.027 -10.402  1.00 97.94           C  
ATOM   2353  CD1 LEU A 328      22.253   8.697 -10.315  1.00 97.94           C  
ATOM   2354  CD2 LEU A 328      20.155   9.782 -11.069  1.00 97.94           C  
ATOM   2355  N   PHE A 329      21.140  12.939  -6.691  1.00 98.44           N  
ATOM   2356  CA  PHE A 329      20.812  13.473  -5.369  1.00 98.44           C  
ATOM   2357  C   PHE A 329      19.578  14.388  -5.424  1.00 98.44           C  
ATOM   2358  CB  PHE A 329      22.025  14.214  -4.797  1.00 98.44           C  
ATOM   2359  O   PHE A 329      18.674  14.259  -4.598  1.00 98.44           O  
ATOM   2360  CG  PHE A 329      21.700  14.953  -3.516  1.00 98.44           C  
ATOM   2361  CD1 PHE A 329      21.707  16.360  -3.480  1.00 98.44           C  
ATOM   2362  CD2 PHE A 329      21.302  14.228  -2.380  1.00 98.44           C  
ATOM   2363  CE1 PHE A 329      21.342  17.040  -2.304  1.00 98.44           C  
ATOM   2364  CE2 PHE A 329      20.918  14.909  -1.216  1.00 98.44           C  
ATOM   2365  CZ  PHE A 329      20.947  16.312  -1.169  1.00 98.44           C  
ATOM   2366  N   GLY A 330      19.491  15.257  -6.436  1.00 98.38           N  
ATOM   2367  CA  GLY A 330      18.298  16.058  -6.707  1.00 98.38           C  
ATOM   2368  C   GLY A 330      17.053  15.198  -6.940  1.00 98.38           C  
ATOM   2369  O   GLY A 330      15.990  15.514  -6.413  1.00 98.38           O  
ATOM   2370  N   ALA A 331      17.175  14.077  -7.660  1.00 98.25           N  
ATOM   2371  CA  ALA A 331      16.065  13.146  -7.870  1.00 98.25           C  
ATOM   2372  C   ALA A 331      15.608  12.488  -6.554  1.00 98.25           C  
ATOM   2373  CB  ALA A 331      16.469  12.113  -8.925  1.00 98.25           C  
ATOM   2374  O   ALA A 331      14.407  12.357  -6.316  1.00 98.25           O  
ATOM   2375  N   CYS A 332      16.540  12.160  -5.651  1.00 98.50           N  
ATOM   2376  CA  CYS A 332      16.194  11.718  -4.297  1.00 98.50           C  
ATOM   2377  C   CYS A 332      15.435  12.809  -3.523  1.00 98.50           C  
ATOM   2378  CB  CYS A 332      17.455  11.316  -3.521  1.00 98.50           C  
ATOM   2379  O   CYS A 332      14.401  12.548  -2.910  1.00 98.50           O  
ATOM   2380  SG  CYS A 332      18.296   9.903  -4.275  1.00 98.50           S  
ATOM   2381  N   ALA A 333      15.906  14.057  -3.584  1.00 98.62           N  
ATOM   2382  CA  ALA A 333      15.224  15.177  -2.941  1.00 98.62           C  
ATOM   2383  C   ALA A 333      13.792  15.360  -3.476  1.00 98.62           C  
ATOM   2384  CB  ALA A 333      16.071  16.443  -3.103  1.00 98.62           C  
ATOM   2385  O   ALA A 333      12.875  15.560  -2.682  1.00 98.62           O  
ATOM   2386  N   VAL A 334      13.578  15.216  -4.790  1.00 98.44           N  
ATOM   2387  CA  VAL A 334      12.238  15.227  -5.405  1.00 98.44           C  
ATOM   2388  C   VAL A 334      11.345  14.137  -4.806  1.00 98.44           C  
ATOM   2389  CB  VAL A 334      12.329  15.087  -6.941  1.00 98.44           C  
ATOM   2390  O   VAL A 334      10.206  14.428  -4.445  1.00 98.44           O  
ATOM   2391  CG1 VAL A 334      10.963  14.866  -7.602  1.00 98.44           C  
ATOM   2392  CG2 VAL A 334      12.926  16.349  -7.577  1.00 98.44           C  
ATOM   2393  N   GLY A 335      11.859  12.914  -4.637  1.00 97.38           N  
ATOM   2394  CA  GLY A 335      11.130  11.813  -3.999  1.00 97.38           C  
ATOM   2395  C   GLY A 335      10.685  12.133  -2.568  1.00 97.38           C  
ATOM   2396  O   GLY A 335       9.515  11.967  -2.230  1.00 97.38           O  
ATOM   2397  N   LEU A 336      11.584  12.665  -1.733  1.00 97.94           N  
ATOM   2398  CA  LEU A 336      11.250  13.048  -0.354  1.00 97.94           C  
ATOM   2399  C   LEU A 336      10.290  14.242  -0.270  1.00 97.94           C  
ATOM   2400  CB  LEU A 336      12.533  13.363   0.431  1.00 97.94           C  
ATOM   2401  O   LEU A 336       9.408  14.262   0.591  1.00 97.94           O  
ATOM   2402  CG  LEU A 336      13.446  12.158   0.703  1.00 97.94           C  
ATOM   2403  CD1 LEU A 336      14.611  12.636   1.567  1.00 97.94           C  
ATOM   2404  CD2 LEU A 336      12.737  11.026   1.448  1.00 97.94           C  
ATOM   2405  N   VAL A 337      10.435  15.228  -1.158  1.00 98.00           N  
ATOM   2406  CA  VAL A 337       9.503  16.361  -1.247  1.00 98.00           C  
ATOM   2407  C   VAL A 337       8.117  15.876  -1.662  1.00 98.00           C  
ATOM   2408  CB  VAL A 337      10.034  17.444  -2.206  1.00 98.00           C  
ATOM   2409  O   VAL A 337       7.129  16.312  -1.072  1.00 98.00           O  
ATOM   2410  CG1 VAL A 337       8.986  18.518  -2.529  1.00 98.00           C  
ATOM   2411  CG2 VAL A 337      11.234  18.166  -1.578  1.00 98.00           C  
ATOM   2412  N   LEU A 338       8.028  14.936  -2.608  1.00 97.25           N  
ATOM   2413  CA  LEU A 338       6.758  14.320  -2.983  1.00 97.25           C  
ATOM   2414  C   LEU A 338       6.130  13.568  -1.803  1.00 97.25           C  
ATOM   2415  CB  LEU A 338       6.956  13.406  -4.201  1.00 97.25           C  
ATOM   2416  O   LEU A 338       4.937  13.740  -1.560  1.00 97.25           O  
ATOM   2417  CG  LEU A 338       5.652  12.719  -4.650  1.00 97.25           C  
ATOM   2418  CD1 LEU A 338       4.598  13.716  -5.132  1.00 97.25           C  
ATOM   2419  CD2 LEU A 338       5.950  11.755  -5.786  1.00 97.25           C  
ATOM   2420  N   THR A 339       6.912  12.805  -1.029  1.00 95.94           N  
ATOM   2421  CA  THR A 339       6.427  12.172   0.212  1.00 95.94           C  
ATOM   2422  C   THR A 339       5.787  13.204   1.137  1.00 95.94           C  
ATOM   2423  CB  THR A 339       7.558  11.466   0.979  1.00 95.94           C  
ATOM   2424  O   THR A 339       4.647  13.027   1.560  1.00 95.94           O  
ATOM   2425  CG2 THR A 339       7.078  10.754   2.244  1.00 95.94           C  
ATOM   2426  OG1 THR A 339       8.151  10.481   0.181  1.00 95.94           O  
ATOM   2427  N   ALA A 340       6.487  14.306   1.423  1.00 96.06           N  
ATOM   2428  CA  ALA A 340       5.975  15.360   2.296  1.00 96.06           C  
ATOM   2429  C   ALA A 340       4.701  16.016   1.734  1.00 96.06           C  
ATOM   2430  CB  ALA A 340       7.091  16.386   2.521  1.00 96.06           C  
ATOM   2431  O   ALA A 340       3.749  16.244   2.479  1.00 96.06           O  
ATOM   2432  N   ALA A 341       4.658  16.273   0.424  1.00 96.75           N  
ATOM   2433  CA  ALA A 341       3.499  16.856  -0.241  1.00 96.75           C  
ATOM   2434  C   ALA A 341       2.270  15.936  -0.170  1.00 96.75           C  
ATOM   2435  CB  ALA A 341       3.876  17.187  -1.690  1.00 96.75           C  
ATOM   2436  O   ALA A 341       1.182  16.398   0.164  1.00 96.75           O  
ATOM   2437  N   LEU A 342       2.431  14.635  -0.430  1.00 95.31           N  
ATOM   2438  CA  LEU A 342       1.330  13.668  -0.370  1.00 95.31           C  
ATOM   2439  C   LEU A 342       0.807  13.477   1.054  1.00 95.31           C  
ATOM   2440  CB  LEU A 342       1.784  12.327  -0.965  1.00 95.31           C  
ATOM   2441  O   LEU A 342      -0.408  13.413   1.245  1.00 95.31           O  
ATOM   2442  CG  LEU A 342       2.023  12.367  -2.483  1.00 95.31           C  
ATOM   2443  CD1 LEU A 342       2.590  11.025  -2.921  1.00 95.31           C  
ATOM   2444  CD2 LEU A 342       0.748  12.625  -3.279  1.00 95.31           C  
ATOM   2445  N   VAL A 343       1.699  13.444   2.048  1.00 93.75           N  
ATOM   2446  CA  VAL A 343       1.322  13.406   3.469  1.00 93.75           C  
ATOM   2447  C   VAL A 343       0.482  14.631   3.824  1.00 93.75           C  
ATOM   2448  CB  VAL A 343       2.576  13.312   4.363  1.00 93.75           C  
ATOM   2449  O   VAL A 343      -0.624  14.483   4.338  1.00 93.75           O  
ATOM   2450  CG1 VAL A 343       2.264  13.515   5.851  1.00 93.75           C  
ATOM   2451  CG2 VAL A 343       3.278  11.954   4.213  1.00 93.75           C  
ATOM   2452  N   TRP A 344       0.973  15.824   3.485  1.00 94.25           N  
ATOM   2453  CA  TRP A 344       0.304  17.086   3.794  1.00 94.25           C  
ATOM   2454  C   TRP A 344      -1.062  17.221   3.111  1.00 94.25           C  
ATOM   2455  CB  TRP A 344       1.232  18.233   3.381  1.00 94.25           C  
ATOM   2456  O   TRP A 344      -2.049  17.579   3.750  1.00 94.25           O  
ATOM   2457  CG  TRP A 344       0.615  19.587   3.510  1.00 94.25           C  
ATOM   2458  CD1 TRP A 344       0.221  20.152   4.672  1.00 94.25           C  
ATOM   2459  CD2 TRP A 344       0.206  20.509   2.453  1.00 94.25           C  
ATOM   2460  CE2 TRP A 344      -0.425  21.634   3.063  1.00 94.25           C  
ATOM   2461  CE3 TRP A 344       0.280  20.499   1.043  1.00 94.25           C  
ATOM   2462  NE1 TRP A 344      -0.377  21.368   4.415  1.00 94.25           N  
ATOM   2463  CH2 TRP A 344      -0.865  22.653   0.912  1.00 94.25           C  
ATOM   2464  CZ2 TRP A 344      -0.952  22.697   2.314  1.00 94.25           C  
ATOM   2465  CZ3 TRP A 344      -0.253  21.556   0.280  1.00 94.25           C  
ATOM   2466  N   VAL A 345      -1.147  16.909   1.815  1.00 95.88           N  
ATOM   2467  CA  VAL A 345      -2.413  16.996   1.074  1.00 95.88           C  
ATOM   2468  C   VAL A 345      -3.428  15.986   1.595  1.00 95.88           C  
ATOM   2469  CB  VAL A 345      -2.189  16.779  -0.427  1.00 95.88           C  
ATOM   2470  O   VAL A 345      -4.604  16.320   1.720  1.00 95.88           O  
ATOM   2471  CG1 VAL A 345      -3.507  16.696  -1.201  1.00 95.88           C  
ATOM   2472  CG2 VAL A 345      -1.415  17.940  -1.053  1.00 95.88           C  
ATOM   2473  N   THR A 346      -2.998  14.761   1.899  1.00 94.44           N  
ATOM   2474  CA  THR A 346      -3.917  13.737   2.408  1.00 94.44           C  
ATOM   2475  C   THR A 346      -4.463  14.144   3.772  1.00 94.44           C  
ATOM   2476  CB  THR A 346      -3.264  12.354   2.469  1.00 94.44           C  
ATOM   2477  O   THR A 346      -5.676  14.125   3.956  1.00 94.44           O  
ATOM   2478  CG2 THR A 346      -4.292  11.281   2.810  1.00 94.44           C  
ATOM   2479  OG1 THR A 346      -2.720  12.021   1.211  1.00 94.44           O  
ATOM   2480  N   GLU A 347      -3.601  14.626   4.675  1.00 93.12           N  
ATOM   2481  CA  GLU A 347      -4.023  15.172   5.968  1.00 93.12           C  
ATOM   2482  C   GLU A 347      -5.009  16.335   5.804  1.00 93.12           C  
ATOM   2483  CB  GLU A 347      -2.793  15.654   6.749  1.00 93.12           C  
ATOM   2484  O   GLU A 347      -6.011  16.386   6.507  1.00 93.12           O  
ATOM   2485  CG  GLU A 347      -3.126  15.911   8.230  1.00 93.12           C  
ATOM   2486  CD  GLU A 347      -2.108  16.796   8.964  1.00 93.12           C  
ATOM   2487  OE1 GLU A 347      -2.333  17.032  10.177  1.00 93.12           O  
ATOM   2488  OE2 GLU A 347      -1.128  17.263   8.337  1.00 93.12           O  
ATOM   2489  N   PHE A 348      -4.790  17.242   4.847  1.00 95.38           N  
ATOM   2490  CA  PHE A 348      -5.719  18.344   4.589  1.00 95.38           C  
ATOM   2491  C   PHE A 348      -7.135  17.863   4.226  1.00 95.38           C  
ATOM   2492  CB  PHE A 348      -5.151  19.247   3.487  1.00 95.38           C  
ATOM   2493  O   PHE A 348      -8.120  18.491   4.615  1.00 95.38           O  
ATOM   2494  CG  PHE A 348      -6.121  20.324   3.044  1.00 95.38           C  
ATOM   2495  CD1 PHE A 348      -6.886  20.152   1.874  1.00 95.38           C  
ATOM   2496  CD2 PHE A 348      -6.318  21.462   3.847  1.00 95.38           C  
ATOM   2497  CE1 PHE A 348      -7.837  21.118   1.504  1.00 95.38           C  
ATOM   2498  CE2 PHE A 348      -7.268  22.430   3.477  1.00 95.38           C  
ATOM   2499  CZ  PHE A 348      -8.028  22.258   2.306  1.00 95.38           C  
ATOM   2500  N   TYR A 349      -7.252  16.764   3.478  1.00 96.25           N  
ATOM   2501  CA  TYR A 349      -8.549  16.230   3.062  1.00 96.25           C  
ATOM   2502  C   TYR A 349      -9.196  15.293   4.081  1.00 96.25           C  
ATOM   2503  CB  TYR A 349      -8.429  15.566   1.688  1.00 96.25           C  
ATOM   2504  O   TYR A 349     -10.415  15.137   4.031  1.00 96.25           O  
ATOM   2505  CG  TYR A 349      -8.433  16.556   0.542  1.00 96.25           C  
ATOM   2506  CD1 TYR A 349      -9.628  17.215   0.205  1.00 96.25           C  
ATOM   2507  CD2 TYR A 349      -7.261  16.817  -0.189  1.00 96.25           C  
ATOM   2508  CE1 TYR A 349      -9.656  18.144  -0.851  1.00 96.25           C  
ATOM   2509  CE2 TYR A 349      -7.277  17.745  -1.246  1.00 96.25           C  
ATOM   2510  OH  TYR A 349      -8.505  19.279  -2.623  1.00 96.25           O  
ATOM   2511  CZ  TYR A 349      -8.477  18.411  -1.577  1.00 96.25           C  
ATOM   2512  N   THR A 350      -8.426  14.695   4.993  1.00 93.75           N  
ATOM   2513  CA  THR A 350      -8.957  13.741   5.977  1.00 93.75           C  
ATOM   2514  C   THR A 350      -8.932  14.244   7.413  1.00 93.75           C  
ATOM   2515  CB  THR A 350      -8.256  12.378   5.890  1.00 93.75           C  
ATOM   2516  O   THR A 350      -9.651  13.698   8.230  1.00 93.75           O  
ATOM   2517  CG2 THR A 350      -8.366  11.782   4.489  1.00 93.75           C  
ATOM   2518  OG1 THR A 350      -6.886  12.486   6.206  1.00 93.75           O  
ATOM   2519  N   GLY A 351      -8.152  15.260   7.769  1.00 90.56           N  
ATOM   2520  CA  GLY A 351      -8.047  15.752   9.145  1.00 90.56           C  
ATOM   2521  C   GLY A 351      -9.285  16.530   9.600  1.00 90.56           C  
ATOM   2522  O   GLY A 351      -9.799  17.388   8.878  1.00 90.56           O  
ATOM   2523  N   THR A 352      -9.737  16.281  10.831  1.00 88.88           N  
ATOM   2524  CA  THR A 352     -10.928  16.913  11.438  1.00 88.88           C  
ATOM   2525  C   THR A 352     -10.788  18.430  11.620  1.00 88.88           C  
ATOM   2526  CB  THR A 352     -11.228  16.276  12.805  1.00 88.88           C  
ATOM   2527  O   THR A 352     -11.775  19.169  11.653  1.00 88.88           O  
ATOM   2528  CG2 THR A 352     -11.548  14.788  12.707  1.00 88.88           C  
ATOM   2529  OG1 THR A 352     -10.121  16.401  13.666  1.00 88.88           O  
ATOM   2530  N   GLN A 353      -9.552  18.926  11.685  1.00 88.12           N  
ATOM   2531  CA  GLN A 353      -9.233  20.346  11.798  1.00 88.12           C  
ATOM   2532  C   GLN A 353      -9.422  21.137  10.492  1.00 88.12           C  
ATOM   2533  CB  GLN A 353      -7.816  20.526  12.379  1.00 88.12           C  
ATOM   2534  O   GLN A 353      -9.373  22.369  10.525  1.00 88.12           O  
ATOM   2535  CG  GLN A 353      -6.629  20.096  11.487  1.00 88.12           C  
ATOM   2536  CD  GLN A 353      -6.238  18.617  11.577  1.00 88.12           C  
ATOM   2537  NE2 GLN A 353      -4.999  18.273  11.300  1.00 88.12           N  
ATOM   2538  OE1 GLN A 353      -7.027  17.750  11.910  1.00 88.12           O  
ATOM   2539  N   TYR A 354      -9.621  20.465   9.354  1.00 94.69           N  
ATOM   2540  CA  TYR A 354      -9.664  21.104   8.040  1.00 94.69           C  
ATOM   2541  C   TYR A 354     -11.072  21.189   7.447  1.00 94.69           C  
ATOM   2542  CB  TYR A 354      -8.683  20.414   7.088  1.00 94.69           C  
ATOM   2543  O   TYR A 354     -11.981  20.416   7.757  1.00 94.69           O  
ATOM   2544  CG  TYR A 354      -7.238  20.479   7.538  1.00 94.69           C  
ATOM   2545  CD1 TYR A 354      -6.559  21.714   7.578  1.00 94.69           C  
ATOM   2546  CD2 TYR A 354      -6.574  19.301   7.919  1.00 94.69           C  
ATOM   2547  CE1 TYR A 354      -5.220  21.773   8.011  1.00 94.69           C  
ATOM   2548  CE2 TYR A 354      -5.232  19.354   8.335  1.00 94.69           C  
ATOM   2549  OH  TYR A 354      -3.285  20.634   8.862  1.00 94.69           O  
ATOM   2550  CZ  TYR A 354      -4.558  20.587   8.399  1.00 94.69           C  
ATOM   2551  N   SER A 355     -11.242  22.150   6.536  1.00 97.44           N  
ATOM   2552  CA  SER A 355     -12.535  22.464   5.931  1.00 97.44           C  
ATOM   2553  C   SER A 355     -13.175  21.339   5.105  1.00 97.44           C  
ATOM   2554  CB  SER A 355     -12.455  23.754   5.111  1.00 97.44           C  
ATOM   2555  O   SER A 355     -14.405  21.293   5.112  1.00 97.44           O  
ATOM   2556  OG  SER A 355     -11.547  23.656   4.027  1.00 97.44           O  
ATOM   2557  N   PRO A 356     -12.452  20.423   4.418  1.00 97.81           N  
ATOM   2558  CA  PRO A 356     -13.103  19.346   3.669  1.00 97.81           C  
ATOM   2559  C   PRO A 356     -13.930  18.412   4.559  1.00 97.81           C  
ATOM   2560  CB  PRO A 356     -11.978  18.602   2.938  1.00 97.81           C  
ATOM   2561  O   PRO A 356     -15.081  18.128   4.238  1.00 97.81           O  
ATOM   2562  CG  PRO A 356     -10.891  19.665   2.804  1.00 97.81           C  
ATOM   2563  CD  PRO A 356     -11.020  20.404   4.131  1.00 97.81           C  
ATOM   2564  N   VAL A 357     -13.385  18.001   5.707  1.00 96.50           N  
ATOM   2565  CA  VAL A 357     -14.082  17.130   6.667  1.00 96.50           C  
ATOM   2566  C   VAL A 357     -15.226  17.871   7.351  1.00 96.50           C  
ATOM   2567  CB  VAL A 357     -13.090  16.594   7.710  1.00 96.50           C  
ATOM   2568  O   VAL A 357     -16.350  17.374   7.405  1.00 96.50           O  
ATOM   2569  CG1 VAL A 357     -13.788  15.751   8.776  1.00 96.50           C  
ATOM   2570  CG2 VAL A 357     -12.047  15.711   7.028  1.00 96.50           C  
ATOM   2571  N   GLN A 358     -14.975  19.102   7.803  1.00 97.62           N  
ATOM   2572  CA  GLN A 358     -15.999  19.943   8.431  1.00 97.62           C  
ATOM   2573  C   GLN A 358     -17.164  20.233   7.478  1.00 97.62           C  
ATOM   2574  CB  GLN A 358     -15.359  21.258   8.888  1.00 97.62           C  
ATOM   2575  O   GLN A 358     -18.311  20.320   7.908  1.00 97.62           O  
ATOM   2576  CG  GLN A 358     -14.376  21.034  10.044  1.00 97.62           C  
ATOM   2577  CD  GLN A 358     -13.514  22.252  10.342  1.00 97.62           C  
ATOM   2578  NE2 GLN A 358     -12.536  22.083  11.202  1.00 97.62           N  
ATOM   2579  OE1 GLN A 358     -13.669  23.339   9.798  1.00 97.62           O  
ATOM   2580  N   HIS A 359     -16.900  20.338   6.173  1.00 98.12           N  
ATOM   2581  CA  HIS A 359     -17.940  20.494   5.162  1.00 98.12           C  
ATOM   2582  C   HIS A 359     -18.848  19.260   5.064  1.00 98.12           C  
ATOM   2583  CB  HIS A 359     -17.287  20.815   3.814  1.00 98.12           C  
ATOM   2584  O   HIS A 359     -20.067  19.415   5.004  1.00 98.12           O  
ATOM   2585  CG  HIS A 359     -18.288  20.950   2.701  1.00 98.12           C  
ATOM   2586  CD2 HIS A 359     -18.424  20.126   1.616  1.00 98.12           C  
ATOM   2587  ND1 HIS A 359     -19.284  21.894   2.625  1.00 98.12           N  
ATOM   2588  CE1 HIS A 359     -20.001  21.650   1.517  1.00 98.12           C  
ATOM   2589  NE2 HIS A 359     -19.501  20.595   0.857  1.00 98.12           N  
ATOM   2590  N   ILE A 360     -18.279  18.050   5.096  1.00 98.38           N  
ATOM   2591  CA  ILE A 360     -19.053  16.798   5.104  1.00 98.38           C  
ATOM   2592  C   ILE A 360     -19.878  16.697   6.395  1.00 98.38           C  
ATOM   2593  CB  ILE A 360     -18.123  15.576   4.927  1.00 98.38           C  
ATOM   2594  O   ILE A 360     -21.074  16.415   6.337  1.00 98.38           O  
ATOM   2595  CG1 ILE A 360     -17.379  15.624   3.574  1.00 98.38           C  
ATOM   2596  CG2 ILE A 360     -18.918  14.260   5.029  1.00 98.38           C  
ATOM   2597  CD1 ILE A 360     -16.226  14.616   3.494  1.00 98.38           C  
ATOM   2598  N   ALA A 361     -19.276  17.001   7.548  1.00 97.81           N  
ATOM   2599  CA  ALA A 361     -19.968  17.002   8.836  1.00 97.81           C  
ATOM   2600  C   ALA A 361     -21.123  18.020   8.877  1.00 97.81           C  
ATOM   2601  CB  ALA A 361     -18.941  17.280   9.936  1.00 97.81           C  
ATOM   2602  O   ALA A 361     -22.229  17.703   9.317  1.00 97.81           O  
ATOM   2603  N   GLN A 362     -20.907  19.225   8.344  1.00 98.19           N  
ATOM   2604  CA  GLN A 362     -21.953  20.234   8.208  1.00 98.19           C  
ATOM   2605  C   GLN A 362     -23.068  19.758   7.268  1.00 98.19           C  
ATOM   2606  CB  GLN A 362     -21.327  21.549   7.718  1.00 98.19           C  
ATOM   2607  O   GLN A 362     -24.244  19.986   7.559  1.00 98.19           O  
ATOM   2608  CG  GLN A 362     -22.346  22.684   7.529  1.00 98.19           C  
ATOM   2609  CD  GLN A 362     -23.081  23.058   8.814  1.00 98.19           C  
ATOM   2610  NE2 GLN A 362     -24.390  23.152   8.800  1.00 98.19           N  
ATOM   2611  OE1 GLN A 362     -22.501  23.293   9.856  1.00 98.19           O  
ATOM   2612  N   ALA A 363     -22.740  19.081   6.164  1.00 98.00           N  
ATOM   2613  CA  ALA A 363     -23.735  18.530   5.246  1.00 98.00           C  
ATOM   2614  C   ALA A 363     -24.635  17.491   5.935  1.00 98.00           C  
ATOM   2615  CB  ALA A 363     -23.029  17.961   4.012  1.00 98.00           C  
ATOM   2616  O   ALA A 363     -25.840  17.484   5.681  1.00 98.00           O  
ATOM   2617  N   SER A 364     -24.107  16.717   6.890  1.00 98.00           N  
ATOM   2618  CA  SER A 364     -24.887  15.764   7.694  1.00 98.00           C  
ATOM   2619  C   SER A 364     -26.069  16.396   8.435  1.00 98.00           C  
ATOM   2620  CB  SER A 364     -24.002  15.072   8.734  1.00 98.00           C  
ATOM   2621  O   SER A 364     -27.073  15.727   8.656  1.00 98.00           O  
ATOM   2622  OG  SER A 364     -22.832  14.539   8.156  1.00 98.00           O  
ATOM   2623  N   THR A 365     -26.018  17.696   8.758  1.00 97.81           N  
ATOM   2624  CA  THR A 365     -27.148  18.413   9.392  1.00 97.81           C  
ATOM   2625  C   THR A 365     -28.390  18.511   8.503  1.00 97.81           C  
ATOM   2626  CB  THR A 365     -26.766  19.833   9.834  1.00 97.81           C  
ATOM   2627  O   THR A 365     -29.485  18.776   8.992  1.00 97.81           O  
ATOM   2628  CG2 THR A 365     -25.553  19.850  10.760  1.00 97.81           C  
ATOM   2629  OG1 THR A 365     -26.485  20.675   8.738  1.00 97.81           O  
ATOM   2630  N   THR A 366     -28.227  18.278   7.200  1.00 96.44           N  
ATOM   2631  CA  THR A 366     -29.305  18.299   6.202  1.00 96.44           C  
ATOM   2632  C   THR A 366     -29.709  16.899   5.723  1.00 96.44           C  
ATOM   2633  CB  THR A 366     -28.968  19.243   5.038  1.00 96.44           C  
ATOM   2634  O   THR A 366     -30.594  16.779   4.877  1.00 96.44           O  
ATOM   2635  CG2 THR A 366     -28.764  20.688   5.497  1.00 96.44           C  
ATOM   2636  OG1 THR A 366     -27.779  18.866   4.386  1.00 96.44           O  
ATOM   2637  N   GLY A 367     -29.110  15.843   6.291  1.00 95.25           N  
ATOM   2638  CA  GLY A 367     -29.488  14.445   6.081  1.00 95.25           C  
ATOM   2639  C   GLY A 367     -28.439  13.582   5.371  1.00 95.25           C  
ATOM   2640  O   GLY A 367     -27.353  14.022   4.998  1.00 95.25           O  
ATOM   2641  N   HIS A 368     -28.788  12.308   5.176  1.00 97.06           N  
ATOM   2642  CA  HIS A 368     -27.909  11.283   4.600  1.00 97.06           C  
ATOM   2643  C   HIS A 368     -27.496  11.604   3.154  1.00 97.06           C  
ATOM   2644  CB  HIS A 368     -28.628   9.922   4.651  1.00 97.06           C  
ATOM   2645  O   HIS A 368     -26.328  11.497   2.795  1.00 97.06           O  
ATOM   2646  CG  HIS A 368     -29.098   9.516   6.028  1.00 97.06           C  
ATOM   2647  CD2 HIS A 368     -30.228   9.937   6.678  1.00 97.06           C  
ATOM   2648  ND1 HIS A 368     -28.479   8.627   6.869  1.00 97.06           N  
ATOM   2649  CE1 HIS A 368     -29.183   8.542   8.004  1.00 97.06           C  
ATOM   2650  NE2 HIS A 368     -30.264   9.328   7.932  1.00 97.06           N  
ATOM   2651  N   GLY A 369     -28.443  12.035   2.311  1.00 98.00           N  
ATOM   2652  CA  GLY A 369     -28.178  12.281   0.890  1.00 98.00           C  
ATOM   2653  C   GLY A 369     -27.157  13.397   0.652  1.00 98.00           C  
ATOM   2654  O   GLY A 369     -26.257  13.249  -0.171  1.00 98.00           O  
ATOM   2655  N   THR A 370     -27.251  14.496   1.399  1.00 97.69           N  
ATOM   2656  CA  THR A 370     -26.307  15.617   1.303  1.00 97.69           C  
ATOM   2657  C   THR A 370     -24.937  15.267   1.873  1.00 97.69           C  
ATOM   2658  CB  THR A 370     -26.856  16.854   2.015  1.00 97.69           C  
ATOM   2659  O   THR A 370     -23.938  15.690   1.294  1.00 97.69           O  
ATOM   2660  CG2 THR A 370     -28.001  17.499   1.236  1.00 97.69           C  
ATOM   2661  OG1 THR A 370     -27.384  16.464   3.250  1.00 97.69           O  
ATOM   2662  N   ASN A 371     -24.864  14.446   2.927  1.00 98.12           N  
ATOM   2663  CA  ASN A 371     -23.601  13.886   3.412  1.00 98.12           C  
ATOM   2664  C   ASN A 371     -22.883  13.063   2.320  1.00 98.12           C  
ATOM   2665  CB  ASN A 371     -23.875  13.056   4.678  1.00 98.12           C  
ATOM   2666  O   ASN A 371     -21.702  13.294   2.054  1.00 98.12           O  
ATOM   2667  CG  ASN A 371     -22.621  12.340   5.133  1.00 98.12           C  
ATOM   2668  ND2 ASN A 371     -21.902  12.864   6.091  1.00 98.12           N  
ATOM   2669  OD1 ASN A 371     -22.235  11.334   4.574  1.00 98.12           O  
ATOM   2670  N   ILE A 372     -23.597  12.159   1.640  1.00 98.19           N  
ATOM   2671  CA  ILE A 372     -23.021  11.343   0.559  1.00 98.19           C  
ATOM   2672  C   ILE A 372     -22.582  12.217  -0.623  1.00 98.19           C  
ATOM   2673  CB  ILE A 372     -24.009  10.237   0.120  1.00 98.19           C  
ATOM   2674  O   ILE A 372     -21.480  12.054  -1.145  1.00 98.19           O  
ATOM   2675  CG1 ILE A 372     -24.328   9.236   1.254  1.00 98.19           C  
ATOM   2676  CG2 ILE A 372     -23.488   9.475  -1.114  1.00 98.19           C  
ATOM   2677  CD1 ILE A 372     -23.135   8.424   1.766  1.00 98.19           C  
ATOM   2678  N   ILE A 373     -23.401  13.189  -1.031  1.00 98.25           N  
ATOM   2679  CA  ILE A 373     -23.041  14.115  -2.117  1.00 98.25           C  
ATOM   2680  C   ILE A 373     -21.777  14.911  -1.758  1.00 98.25           C  
ATOM   2681  CB  ILE A 373     -24.235  15.038  -2.450  1.00 98.25           C  
ATOM   2682  O   ILE A 373     -20.869  15.025  -2.585  1.00 98.25           O  
ATOM   2683  CG1 ILE A 373     -25.371  14.224  -3.112  1.00 98.25           C  
ATOM   2684  CG2 ILE A 373     -23.817  16.190  -3.386  1.00 98.25           C  
ATOM   2685  CD1 ILE A 373     -26.722  14.953  -3.116  1.00 98.25           C  
ATOM   2686  N   ALA A 374     -21.694  15.436  -0.532  1.00 98.25           N  
ATOM   2687  CA  ALA A 374     -20.542  16.204  -0.071  1.00 98.25           C  
ATOM   2688  C   ALA A 374     -19.264  15.354  -0.051  1.00 98.25           C  
ATOM   2689  CB  ALA A 374     -20.852  16.794   1.310  1.00 98.25           C  
ATOM   2690  O   ALA A 374     -18.236  15.786  -0.575  1.00 98.25           O  
ATOM   2691  N   GLY A 375     -19.327  14.136   0.491  1.00 97.50           N  
ATOM   2692  CA  GLY A 375     -18.162  13.258   0.555  1.00 97.50           C  
ATOM   2693  C   GLY A 375     -17.697  12.757  -0.813  1.00 97.50           C  
ATOM   2694  O   GLY A 375     -16.496  12.774  -1.074  1.00 97.50           O  
ATOM   2695  N   LEU A 376     -18.605  12.444  -1.749  1.00 97.88           N  
ATOM   2696  CA  LEU A 376     -18.235  12.144  -3.142  1.00 97.88           C  
ATOM   2697  C   LEU A 376     -17.580  13.353  -3.829  1.00 97.88           C  
ATOM   2698  CB  LEU A 376     -19.473  11.695  -3.940  1.00 97.88           C  
ATOM   2699  O   LEU A 376     -16.595  13.204  -4.554  1.00 97.88           O  
ATOM   2700  CG  LEU A 376     -19.972  10.274  -3.627  1.00 97.88           C  
ATOM   2701  CD1 LEU A 376     -21.296  10.031  -4.351  1.00 97.88           C  
ATOM   2702  CD2 LEU A 376     -18.982   9.197  -4.090  1.00 97.88           C  
ATOM   2703  N   GLY A 377     -18.089  14.562  -3.575  1.00 98.12           N  
ATOM   2704  CA  GLY A 377     -17.485  15.802  -4.062  1.00 98.12           C  
ATOM   2705  C   GLY A 377     -16.059  16.009  -3.542  1.00 98.12           C  
ATOM   2706  O   GLY A 377     -15.150  16.306  -4.322  1.00 98.12           O  
ATOM   2707  N   VAL A 378     -15.841  15.808  -2.237  1.00 97.81           N  
ATOM   2708  CA  VAL A 378     -14.512  15.876  -1.605  1.00 97.81           C  
ATOM   2709  C   VAL A 378     -13.587  14.781  -2.141  1.00 97.81           C  
ATOM   2710  CB  VAL A 378     -14.633  15.813  -0.067  1.00 97.81           C  
ATOM   2711  O   VAL A 378     -12.443  15.075  -2.479  1.00 97.81           O  
ATOM   2712  CG1 VAL A 378     -13.275  15.634   0.621  1.00 97.81           C  
ATOM   2713  CG2 VAL A 378     -15.240  17.119   0.465  1.00 97.81           C  
ATOM   2714  N   SER A 379     -14.097  13.559  -2.292  1.00 96.19           N  
ATOM   2715  CA  SER A 379     -13.395  12.398  -2.846  1.00 96.19           C  
ATOM   2716  C   SER A 379     -12.839  12.677  -4.246  1.00 96.19           C  
ATOM   2717  CB  SER A 379     -14.379  11.223  -2.869  1.00 96.19           C  
ATOM   2718  O   SER A 379     -11.653  12.485  -4.489  1.00 96.19           O  
ATOM   2719  OG  SER A 379     -13.827  10.065  -3.447  1.00 96.19           O  
ATOM   2720  N   MET A 380     -13.648  13.210  -5.165  1.00 97.25           N  
ATOM   2721  CA  MET A 380     -13.164  13.541  -6.511  1.00 97.25           C  
ATOM   2722  C   MET A 380     -12.152  14.694  -6.485  1.00 97.25           C  
ATOM   2723  CB  MET A 380     -14.352  13.896  -7.412  1.00 97.25           C  
ATOM   2724  O   MET A 380     -11.130  14.655  -7.175  1.00 97.25           O  
ATOM   2725  CG  MET A 380     -15.206  12.666  -7.733  1.00 97.25           C  
ATOM   2726  SD  MET A 380     -16.631  13.028  -8.796  1.00 97.25           S  
ATOM   2727  CE  MET A 380     -17.784  13.687  -7.563  1.00 97.25           C  
ATOM   2728  N   ARG A 381     -12.407  15.718  -5.661  1.00 97.38           N  
ATOM   2729  CA  ARG A 381     -11.539  16.898  -5.538  1.00 97.38           C  
ATOM   2730  C   ARG A 381     -10.168  16.564  -4.945  1.00 97.38           C  
ATOM   2731  CB  ARG A 381     -12.275  17.953  -4.702  1.00 97.38           C  
ATOM   2732  O   ARG A 381      -9.181  17.199  -5.324  1.00 97.38           O  
ATOM   2733  CG  ARG A 381     -11.516  19.283  -4.658  1.00 97.38           C  
ATOM   2734  CD  ARG A 381     -12.270  20.297  -3.801  1.00 97.38           C  
ATOM   2735  NE  ARG A 381     -11.499  21.545  -3.667  1.00 97.38           N  
ATOM   2736  NH1 ARG A 381     -13.072  22.722  -2.486  1.00 97.38           N  
ATOM   2737  NH2 ARG A 381     -11.128  23.692  -3.008  1.00 97.38           N  
ATOM   2738  CZ  ARG A 381     -11.901  22.644  -3.057  1.00 97.38           C  
ATOM   2739  N   SER A 382     -10.091  15.584  -4.044  1.00 95.88           N  
ATOM   2740  CA  SER A 382      -8.844  15.216  -3.369  1.00 95.88           C  
ATOM   2741  C   SER A 382      -7.780  14.672  -4.318  1.00 95.88           C  
ATOM   2742  CB  SER A 382      -9.088  14.213  -2.243  1.00 95.88           C  
ATOM   2743  O   SER A 382      -6.599  14.734  -3.995  1.00 95.88           O  
ATOM   2744  OG  SER A 382      -9.388  12.948  -2.786  1.00 95.88           O  
ATOM   2745  N   THR A 383      -8.165  14.220  -5.513  1.00 95.88           N  
ATOM   2746  CA  THR A 383      -7.238  13.708  -6.529  1.00 95.88           C  
ATOM   2747  C   THR A 383      -6.379  14.788  -7.193  1.00 95.88           C  
ATOM   2748  CB  THR A 383      -7.993  12.944  -7.620  1.00 95.88           C  
ATOM   2749  O   THR A 383      -5.283  14.494  -7.667  1.00 95.88           O  
ATOM   2750  CG2 THR A 383      -8.899  11.839  -7.081  1.00 95.88           C  
ATOM   2751  OG1 THR A 383      -8.791  13.822  -8.384  1.00 95.88           O  
ATOM   2752  N   ALA A 384      -6.828  16.048  -7.201  1.00 96.25           N  
ATOM   2753  CA  ALA A 384      -6.209  17.100  -8.006  1.00 96.25           C  
ATOM   2754  C   ALA A 384      -4.767  17.416  -7.574  1.00 96.25           C  
ATOM   2755  CB  ALA A 384      -7.109  18.342  -7.954  1.00 96.25           C  
ATOM   2756  O   ALA A 384      -3.841  17.336  -8.378  1.00 96.25           O  
ATOM   2757  N   TRP A 385      -4.559  17.756  -6.300  1.00 96.38           N  
ATOM   2758  CA  TRP A 385      -3.233  18.126  -5.796  1.00 96.38           C  
ATOM   2759  C   TRP A 385      -2.230  16.966  -5.797  1.00 96.38           C  
ATOM   2760  CB  TRP A 385      -3.333  18.779  -4.414  1.00 96.38           C  
ATOM   2761  O   TRP A 385      -1.123  17.175  -6.294  1.00 96.38           O  
ATOM   2762  CG  TRP A 385      -3.883  20.163  -4.418  1.00 96.38           C  
ATOM   2763  CD1 TRP A 385      -4.987  20.577  -3.758  1.00 96.38           C  
ATOM   2764  CD2 TRP A 385      -3.327  21.346  -5.064  1.00 96.38           C  
ATOM   2765  CE2 TRP A 385      -4.179  22.452  -4.774  1.00 96.38           C  
ATOM   2766  CE3 TRP A 385      -2.176  21.599  -5.841  1.00 96.38           C  
ATOM   2767  NE1 TRP A 385      -5.173  21.927  -3.975  1.00 96.38           N  
ATOM   2768  CH2 TRP A 385      -2.768  23.963  -6.028  1.00 96.38           C  
ATOM   2769  CZ2 TRP A 385      -3.915  23.746  -5.245  1.00 96.38           C  
ATOM   2770  CZ3 TRP A 385      -1.901  22.894  -6.320  1.00 96.38           C  
ATOM   2771  N   PRO A 386      -2.570  15.753  -5.311  1.00 95.06           N  
ATOM   2772  CA  PRO A 386      -1.654  14.619  -5.344  1.00 95.06           C  
ATOM   2773  C   PRO A 386      -1.158  14.313  -6.756  1.00 95.06           C  
ATOM   2774  CB  PRO A 386      -2.447  13.442  -4.771  1.00 95.06           C  
ATOM   2775  O   PRO A 386       0.044  14.166  -6.961  1.00 95.06           O  
ATOM   2776  CG  PRO A 386      -3.431  14.112  -3.825  1.00 95.06           C  
ATOM   2777  CD  PRO A 386      -3.799  15.343  -4.646  1.00 95.06           C  
ATOM   2778  N   VAL A 387      -2.056  14.293  -7.747  1.00 95.19           N  
ATOM   2779  CA  VAL A 387      -1.678  14.008  -9.136  1.00 95.19           C  
ATOM   2780  C   VAL A 387      -0.824  15.133  -9.721  1.00 95.19           C  
ATOM   2781  CB  VAL A 387      -2.914  13.710 -10.001  1.00 95.19           C  
ATOM   2782  O   VAL A 387       0.180  14.845 -10.365  1.00 95.19           O  
ATOM   2783  CG1 VAL A 387      -2.523  13.491 -11.468  1.00 95.19           C  
ATOM   2784  CG2 VAL A 387      -3.607  12.430  -9.510  1.00 95.19           C  
ATOM   2785  N   LEU A 388      -1.136  16.406  -9.447  1.00 96.81           N  
ATOM   2786  CA  LEU A 388      -0.290  17.527  -9.877  1.00 96.81           C  
ATOM   2787  C   LEU A 388       1.126  17.448  -9.289  1.00 96.81           C  
ATOM   2788  CB  LEU A 388      -0.951  18.862  -9.491  1.00 96.81           C  
ATOM   2789  O   LEU A 388       2.097  17.697 -10.006  1.00 96.81           O  
ATOM   2790  CG  LEU A 388      -2.169  19.249 -10.348  1.00 96.81           C  
ATOM   2791  CD1 LEU A 388      -2.835  20.484  -9.738  1.00 96.81           C  
ATOM   2792  CD2 LEU A 388      -1.786  19.573 -11.794  1.00 96.81           C  
ATOM   2793  N   PHE A 389       1.265  17.063  -8.016  1.00 97.00           N  
ATOM   2794  CA  PHE A 389       2.577  16.847  -7.404  1.00 97.00           C  
ATOM   2795  C   PHE A 389       3.313  15.655  -8.018  1.00 97.00           C  
ATOM   2796  CB  PHE A 389       2.451  16.693  -5.882  1.00 97.00           C  
ATOM   2797  O   PHE A 389       4.514  15.761  -8.261  1.00 97.00           O  
ATOM   2798  CG  PHE A 389       2.146  17.983  -5.144  1.00 97.00           C  
ATOM   2799  CD1 PHE A 389       2.985  19.102  -5.313  1.00 97.00           C  
ATOM   2800  CD2 PHE A 389       1.052  18.064  -4.262  1.00 97.00           C  
ATOM   2801  CE1 PHE A 389       2.719  20.299  -4.628  1.00 97.00           C  
ATOM   2802  CE2 PHE A 389       0.787  19.266  -3.581  1.00 97.00           C  
ATOM   2803  CZ  PHE A 389       1.617  20.381  -3.763  1.00 97.00           C  
ATOM   2804  N   VAL A 390       2.616  14.560  -8.340  1.00 94.88           N  
ATOM   2805  CA  VAL A 390       3.202  13.428  -9.077  1.00 94.88           C  
ATOM   2806  C   VAL A 390       3.675  13.874 -10.466  1.00 94.88           C  
ATOM   2807  CB  VAL A 390       2.221  12.240  -9.153  1.00 94.88           C  
ATOM   2808  O   VAL A 390       4.805  13.573 -10.839  1.00 94.88           O  
ATOM   2809  CG1 VAL A 390       2.708  11.131 -10.094  1.00 94.88           C  
ATOM   2810  CG2 VAL A 390       2.031  11.599  -7.771  1.00 94.88           C  
ATOM   2811  N   CYS A 391       2.885  14.654 -11.210  1.00 95.19           N  
ATOM   2812  CA  CYS A 391       3.295  15.205 -12.506  1.00 95.19           C  
ATOM   2813  C   CYS A 391       4.541  16.094 -12.386  1.00 95.19           C  
ATOM   2814  CB  CYS A 391       2.140  16.007 -13.125  1.00 95.19           C  
ATOM   2815  O   CYS A 391       5.482  15.943 -13.165  1.00 95.19           O  
ATOM   2816  SG  CYS A 391       0.764  14.924 -13.599  1.00 95.19           S  
ATOM   2817  N   ALA A 392       4.574  16.994 -11.399  1.00 97.38           N  
ATOM   2818  CA  ALA A 392       5.738  17.837 -11.140  1.00 97.38           C  
ATOM   2819  C   ALA A 392       6.974  16.993 -10.788  1.00 97.38           C  
ATOM   2820  CB  ALA A 392       5.389  18.834 -10.030  1.00 97.38           C  
ATOM   2821  O   ALA A 392       8.048  17.220 -11.341  1.00 97.38           O  
ATOM   2822  N   ALA A 393       6.816  15.976  -9.936  1.00 97.19           N  
ATOM   2823  CA  ALA A 393       7.892  15.065  -9.567  1.00 97.19           C  
ATOM   2824  C   ALA A 393       8.430  14.286 -10.775  1.00 97.19           C  
ATOM   2825  CB  ALA A 393       7.394  14.127  -8.464  1.00 97.19           C  
ATOM   2826  O   ALA A 393       9.645  14.206 -10.938  1.00 97.19           O  
ATOM   2827  N   ILE A 394       7.553  13.784 -11.655  1.00 95.31           N  
ATOM   2828  CA  ILE A 394       7.942  13.115 -12.906  1.00 95.31           C  
ATOM   2829  C   ILE A 394       8.786  14.057 -13.767  1.00 95.31           C  
ATOM   2830  CB  ILE A 394       6.700  12.598 -13.675  1.00 95.31           C  
ATOM   2831  O   ILE A 394       9.893  13.693 -14.156  1.00 95.31           O  
ATOM   2832  CG1 ILE A 394       6.084  11.393 -12.935  1.00 95.31           C  
ATOM   2833  CG2 ILE A 394       7.052  12.181 -15.117  1.00 95.31           C  
ATOM   2834  CD1 ILE A 394       4.682  10.995 -13.414  1.00 95.31           C  
ATOM   2835  N   LEU A 395       8.304  15.274 -14.038  1.00 96.62           N  
ATOM   2836  CA  LEU A 395       9.004  16.229 -14.902  1.00 96.62           C  
ATOM   2837  C   LEU A 395      10.357  16.654 -14.314  1.00 96.62           C  
ATOM   2838  CB  LEU A 395       8.107  17.455 -15.146  1.00 96.62           C  
ATOM   2839  O   LEU A 395      11.360  16.664 -15.028  1.00 96.62           O  
ATOM   2840  CG  LEU A 395       6.849  17.178 -15.990  1.00 96.62           C  
ATOM   2841  CD1 LEU A 395       5.988  18.441 -16.037  1.00 96.62           C  
ATOM   2842  CD2 LEU A 395       7.187  16.770 -17.425  1.00 96.62           C  
ATOM   2843  N   CYS A 396      10.405  16.960 -13.016  1.00 97.88           N  
ATOM   2844  CA  CYS A 396      11.640  17.336 -12.335  1.00 97.88           C  
ATOM   2845  C   CYS A 396      12.646  16.178 -12.312  1.00 97.88           C  
ATOM   2846  CB  CYS A 396      11.314  17.815 -10.913  1.00 97.88           C  
ATOM   2847  O   CYS A 396      13.801  16.358 -12.694  1.00 97.88           O  
ATOM   2848  SG  CYS A 396      10.441  19.408 -10.960  1.00 97.88           S  
ATOM   2849  N   ALA A 397      12.221  14.977 -11.914  1.00 96.88           N  
ATOM   2850  CA  ALA A 397      13.098  13.811 -11.849  1.00 96.88           C  
ATOM   2851  C   ALA A 397      13.594  13.380 -13.240  1.00 96.88           C  
ATOM   2852  CB  ALA A 397      12.350  12.685 -11.132  1.00 96.88           C  
ATOM   2853  O   ALA A 397      14.760  13.007 -13.387  1.00 96.88           O  
ATOM   2854  N   TYR A 398      12.751  13.507 -14.270  1.00 95.06           N  
ATOM   2855  CA  TYR A 398      13.128  13.226 -15.654  1.00 95.06           C  
ATOM   2856  C   TYR A 398      14.222  14.168 -16.164  1.00 95.06           C  
ATOM   2857  CB  TYR A 398      11.900  13.319 -16.562  1.00 95.06           C  
ATOM   2858  O   TYR A 398      15.187  13.720 -16.778  1.00 95.06           O  
ATOM   2859  CG  TYR A 398      12.180  12.843 -17.971  1.00 95.06           C  
ATOM   2860  CD1 TYR A 398      12.530  13.770 -18.972  1.00 95.06           C  
ATOM   2861  CD2 TYR A 398      12.128  11.468 -18.269  1.00 95.06           C  
ATOM   2862  CE1 TYR A 398      12.822  13.324 -20.274  1.00 95.06           C  
ATOM   2863  CE2 TYR A 398      12.410  11.020 -19.572  1.00 95.06           C  
ATOM   2864  OH  TYR A 398      13.039  11.501 -21.826  1.00 95.06           O  
ATOM   2865  CZ  TYR A 398      12.759  11.946 -20.575  1.00 95.06           C  
ATOM   2866  N   GLN A 399      14.129  15.469 -15.881  1.00 96.06           N  
ATOM   2867  CA  GLN A 399      15.184  16.418 -16.264  1.00 96.06           C  
ATOM   2868  C   GLN A 399      16.511  16.119 -15.549  1.00 96.06           C  
ATOM   2869  CB  GLN A 399      14.722  17.845 -15.952  1.00 96.06           C  
ATOM   2870  O   GLN A 399      17.594  16.306 -16.108  1.00 96.06           O  
ATOM   2871  CG  GLN A 399      13.607  18.302 -16.902  1.00 96.06           C  
ATOM   2872  CD  GLN A 399      13.075  19.687 -16.552  1.00 96.06           C  
ATOM   2873  NE2 GLN A 399      11.912  20.051 -17.043  1.00 96.06           N  
ATOM   2874  OE1 GLN A 399      13.687  20.477 -15.854  1.00 96.06           O  
ATOM   2875  N   LEU A 400      16.433  15.606 -14.321  1.00 96.25           N  
ATOM   2876  CA  LEU A 400      17.605  15.271 -13.528  1.00 96.25           C  
ATOM   2877  C   LEU A 400      18.275  13.974 -13.996  1.00 96.25           C  
ATOM   2878  CB  LEU A 400      17.211  15.239 -12.046  1.00 96.25           C  
ATOM   2879  O   LEU A 400      19.486  13.977 -14.163  1.00 96.25           O  
ATOM   2880  CG  LEU A 400      16.830  16.624 -11.485  1.00 96.25           C  
ATOM   2881  CD1 LEU A 400      16.210  16.455 -10.103  1.00 96.25           C  
ATOM   2882  CD2 LEU A 400      18.036  17.555 -11.346  1.00 96.25           C  
ATOM   2883  N   GLY A 401      17.549  12.893 -14.275  1.00 93.31           N  
ATOM   2884  CA  GLY A 401      18.171  11.592 -14.580  1.00 93.31           C  
ATOM   2885  C   GLY A 401      17.442  10.741 -15.616  1.00 93.31           C  
ATOM   2886  O   GLY A 401      17.630   9.527 -15.638  1.00 93.31           O  
ATOM   2887  N   GLY A 402      16.574  11.338 -16.433  1.00 93.19           N  
ATOM   2888  CA  GLY A 402      15.693  10.612 -17.345  1.00 93.19           C  
ATOM   2889  C   GLY A 402      14.757   9.662 -16.596  1.00 93.19           C  
ATOM   2890  O   GLY A 402      14.370   9.911 -15.451  1.00 93.19           O  
ATOM   2891  N   LEU A 403      14.423   8.536 -17.224  1.00 91.31           N  
ATOM   2892  CA  LEU A 403      13.591   7.499 -16.606  1.00 91.31           C  
ATOM   2893  C   LEU A 403      14.243   6.914 -15.343  1.00 91.31           C  
ATOM   2894  CB  LEU A 403      13.316   6.400 -17.639  1.00 91.31           C  
ATOM   2895  O   LEU A 403      13.549   6.641 -14.366  1.00 91.31           O  
ATOM   2896  CG  LEU A 403      12.523   6.838 -18.882  1.00 91.31           C  
ATOM   2897  CD1 LEU A 403      12.576   5.734 -19.930  1.00 91.31           C  
ATOM   2898  CD2 LEU A 403      11.066   7.134 -18.534  1.00 91.31           C  
ATOM   2899  N   TYR A 404      15.576   6.793 -15.316  1.00 94.25           N  
ATOM   2900  CA  TYR A 404      16.283   6.350 -14.114  1.00 94.25           C  
ATOM   2901  C   TYR A 404      16.174   7.375 -12.974  1.00 94.25           C  
ATOM   2902  CB  TYR A 404      17.738   6.017 -14.453  1.00 94.25           C  
ATOM   2903  O   TYR A 404      15.994   6.995 -11.823  1.00 94.25           O  
ATOM   2904  CG  TYR A 404      18.475   5.405 -13.280  1.00 94.25           C  
ATOM   2905  CD1 TYR A 404      19.506   6.120 -12.641  1.00 94.25           C  
ATOM   2906  CD2 TYR A 404      18.091   4.138 -12.797  1.00 94.25           C  
ATOM   2907  CE1 TYR A 404      20.170   5.564 -11.535  1.00 94.25           C  
ATOM   2908  CE2 TYR A 404      18.735   3.590 -11.673  1.00 94.25           C  
ATOM   2909  OH  TYR A 404      20.393   3.795  -9.960  1.00 94.25           O  
ATOM   2910  CZ  TYR A 404      19.773   4.304 -11.047  1.00 94.25           C  
ATOM   2911  N   GLY A 405      16.176   8.675 -13.281  1.00 96.31           N  
ATOM   2912  CA  GLY A 405      15.882   9.734 -12.312  1.00 96.31           C  
ATOM   2913  C   GLY A 405      14.488   9.594 -11.692  1.00 96.31           C  
ATOM   2914  O   GLY A 405      14.348   9.712 -10.476  1.00 96.31           O  
ATOM   2915  N   ILE A 406      13.468   9.269 -12.496  1.00 95.56           N  
ATOM   2916  CA  ILE A 406      12.108   8.978 -12.002  1.00 95.56           C  
ATOM   2917  C   ILE A 406      12.118   7.751 -11.079  1.00 95.56           C  
ATOM   2918  CB  ILE A 406      11.116   8.790 -13.174  1.00 95.56           C  
ATOM   2919  O   ILE A 406      11.532   7.796  -9.997  1.00 95.56           O  
ATOM   2920  CG1 ILE A 406      11.009  10.086 -14.011  1.00 95.56           C  
ATOM   2921  CG2 ILE A 406       9.719   8.379 -12.660  1.00 95.56           C  
ATOM   2922  CD1 ILE A 406      10.276   9.867 -15.336  1.00 95.56           C  
ATOM   2923  N   ALA A 407      12.818   6.681 -11.462  1.00 95.50           N  
ATOM   2924  CA  ALA A 407      12.941   5.472 -10.646  1.00 95.50           C  
ATOM   2925  C   ALA A 407      13.663   5.726  -9.311  1.00 95.50           C  
ATOM   2926  CB  ALA A 407      13.642   4.405 -11.492  1.00 95.50           C  
ATOM   2927  O   ALA A 407      13.240   5.242  -8.259  1.00 95.50           O  
ATOM   2928  N   VAL A 408      14.700   6.565  -9.321  1.00 97.69           N  
ATOM   2929  CA  VAL A 408      15.394   7.025  -8.112  1.00 97.69           C  
ATOM   2930  C   VAL A 408      14.473   7.864  -7.226  1.00 97.69           C  
ATOM   2931  CB  VAL A 408      16.678   7.787  -8.489  1.00 97.69           C  
ATOM   2932  O   VAL A 408      14.452   7.650  -6.015  1.00 97.69           O  
ATOM   2933  CG1 VAL A 408      17.292   8.546  -7.306  1.00 97.69           C  
ATOM   2934  CG2 VAL A 408      17.730   6.798  -9.012  1.00 97.69           C  
ATOM   2935  N   ALA A 409      13.669   8.767  -7.794  1.00 97.75           N  
ATOM   2936  CA  ALA A 409      12.681   9.532  -7.031  1.00 97.75           C  
ATOM   2937  C   ALA A 409      11.620   8.615  -6.394  1.00 97.75           C  
ATOM   2938  CB  ALA A 409      12.054  10.594  -7.942  1.00 97.75           C  
ATOM   2939  O   ALA A 409      11.307   8.769  -5.213  1.00 97.75           O  
ATOM   2940  N   ALA A 410      11.129   7.613  -7.133  1.00 95.62           N  
ATOM   2941  CA  ALA A 410      10.207   6.600  -6.617  1.00 95.62           C  
ATOM   2942  C   ALA A 410      10.833   5.782  -5.475  1.00 95.62           C  
ATOM   2943  CB  ALA A 410       9.779   5.688  -7.774  1.00 95.62           C  
ATOM   2944  O   ALA A 410      10.219   5.601  -4.424  1.00 95.62           O  
ATOM   2945  N   THR A 411      12.083   5.341  -5.643  1.00 96.56           N  
ATOM   2946  CA  THR A 411      12.821   4.614  -4.602  1.00 96.56           C  
ATOM   2947  C   THR A 411      13.057   5.479  -3.372  1.00 96.56           C  
ATOM   2948  CB  THR A 411      14.172   4.107  -5.116  1.00 96.56           C  
ATOM   2949  O   THR A 411      12.888   5.007  -2.256  1.00 96.56           O  
ATOM   2950  CG2 THR A 411      14.962   3.400  -4.013  1.00 96.56           C  
ATOM   2951  OG1 THR A 411      13.966   3.142  -6.113  1.00 96.56           O  
ATOM   2952  N   SER A 412      13.428   6.745  -3.550  1.00 97.56           N  
ATOM   2953  CA  SER A 412      13.667   7.672  -2.445  1.00 97.56           C  
ATOM   2954  C   SER A 412      12.392   7.988  -1.664  1.00 97.56           C  
ATOM   2955  CB  SER A 412      14.267   8.951  -3.012  1.00 97.56           C  
ATOM   2956  O   SER A 412      12.416   8.068  -0.438  1.00 97.56           O  
ATOM   2957  OG  SER A 412      14.578   9.821  -1.956  1.00 97.56           O  
ATOM   2958  N   MET A 413      11.257   8.100  -2.357  1.00 95.81           N  
ATOM   2959  CA  MET A 413       9.949   8.159  -1.717  1.00 95.81           C  
ATOM   2960  C   MET A 413       9.703   6.887  -0.893  1.00 95.81           C  
ATOM   2961  CB  MET A 413       8.879   8.392  -2.794  1.00 95.81           C  
ATOM   2962  O   MET A 413       9.405   6.983   0.299  1.00 95.81           O  
ATOM   2963  CG  MET A 413       7.456   8.279  -2.252  1.00 95.81           C  
ATOM   2964  SD  MET A 413       6.174   8.677  -3.456  1.00 95.81           S  
ATOM   2965  CE  MET A 413       4.778   8.544  -2.323  1.00 95.81           C  
ATOM   2966  N   LEU A 414       9.874   5.703  -1.493  1.00 95.00           N  
ATOM   2967  CA  LEU A 414       9.577   4.409  -0.865  1.00 95.00           C  
ATOM   2968  C   LEU A 414      10.578   3.927   0.180  1.00 95.00           C  
ATOM   2969  CB  LEU A 414       9.298   3.349  -1.925  1.00 95.00           C  
ATOM   2970  O   LEU A 414      10.234   3.104   1.024  1.00 95.00           O  
ATOM   2971  CG  LEU A 414       7.893   3.521  -2.524  1.00 95.00           C  
ATOM   2972  CD1 LEU A 414       7.745   2.477  -3.603  1.00 95.00           C  
ATOM   2973  CD2 LEU A 414       6.761   3.329  -1.511  1.00 95.00           C  
ATOM   2974  N   SER A 415      11.788   4.472   0.212  1.00 95.81           N  
ATOM   2975  CA  SER A 415      12.758   4.160   1.259  1.00 95.81           C  
ATOM   2976  C   SER A 415      12.281   4.628   2.641  1.00 95.81           C  
ATOM   2977  CB  SER A 415      14.122   4.723   0.878  1.00 95.81           C  
ATOM   2978  O   SER A 415      12.686   4.064   3.657  1.00 95.81           O  
ATOM   2979  OG  SER A 415      14.144   6.108   1.090  1.00 95.81           O  
ATOM   2980  N   MET A 416      11.348   5.585   2.681  1.00 95.50           N  
ATOM   2981  CA  MET A 416      10.658   6.048   3.888  1.00 95.50           C  
ATOM   2982  C   MET A 416       9.556   5.098   4.385  1.00 95.50           C  
ATOM   2983  CB  MET A 416      10.086   7.452   3.636  1.00 95.50           C  
ATOM   2984  O   MET A 416       8.975   5.355   5.442  1.00 95.50           O  
ATOM   2985  CG  MET A 416      11.175   8.483   3.306  1.00 95.50           C  
ATOM   2986  SD  MET A 416      12.504   8.645   4.535  1.00 95.50           S  
ATOM   2987  CE  MET A 416      11.524   9.121   5.977  1.00 95.50           C  
ATOM   2988  N   ALA A 417       9.275   3.994   3.682  1.00 95.19           N  
ATOM   2989  CA  ALA A 417       8.182   3.086   4.024  1.00 95.19           C  
ATOM   2990  C   ALA A 417       8.291   2.543   5.456  1.00 95.19           C  
ATOM   2991  CB  ALA A 417       8.130   1.948   2.999  1.00 95.19           C  
ATOM   2992  O   ALA A 417       7.272   2.352   6.106  1.00 95.19           O  
ATOM   2993  N   GLY A 418       9.502   2.371   5.997  1.00 95.88           N  
ATOM   2994  CA  GLY A 418       9.693   1.859   7.354  1.00 95.88           C  
ATOM   2995  C   GLY A 418       9.009   2.717   8.423  1.00 95.88           C  
ATOM   2996  O   GLY A 418       8.285   2.188   9.264  1.00 95.88           O  
ATOM   2997  N   ILE A 419       9.206   4.040   8.386  1.00 96.56           N  
ATOM   2998  CA  ILE A 419       8.546   4.960   9.325  1.00 96.56           C  
ATOM   2999  C   ILE A 419       7.087   5.219   8.934  1.00 96.56           C  
ATOM   3000  CB  ILE A 419       9.366   6.260   9.509  1.00 96.56           C  
ATOM   3001  O   ILE A 419       6.248   5.314   9.817  1.00 96.56           O  
ATOM   3002  CG1 ILE A 419       8.837   7.185  10.627  1.00 96.56           C  
ATOM   3003  CG2 ILE A 419       9.476   7.067   8.209  1.00 96.56           C  
ATOM   3004  CD1 ILE A 419       8.984   6.584  12.028  1.00 96.56           C  
ATOM   3005  N   VAL A 420       6.752   5.280   7.640  1.00 95.00           N  
ATOM   3006  CA  VAL A 420       5.366   5.519   7.194  1.00 95.00           C  
ATOM   3007  C   VAL A 420       4.449   4.359   7.598  1.00 95.00           C  
ATOM   3008  CB  VAL A 420       5.315   5.798   5.679  1.00 95.00           C  
ATOM   3009  O   VAL A 420       3.404   4.584   8.196  1.00 95.00           O  
ATOM   3010  CG1 VAL A 420       3.880   5.951   5.173  1.00 95.00           C  
ATOM   3011  CG2 VAL A 420       6.054   7.100   5.331  1.00 95.00           C  
ATOM   3012  N   VAL A 421       4.879   3.112   7.399  1.00 94.38           N  
ATOM   3013  CA  VAL A 421       4.142   1.920   7.853  1.00 94.38           C  
ATOM   3014  C   VAL A 421       4.054   1.857   9.376  1.00 94.38           C  
ATOM   3015  CB  VAL A 421       4.803   0.641   7.309  1.00 94.38           C  
ATOM   3016  O   VAL A 421       3.062   1.366   9.904  1.00 94.38           O  
ATOM   3017  CG1 VAL A 421       4.194  -0.653   7.868  1.00 94.38           C  
ATOM   3018  CG2 VAL A 421       4.665   0.569   5.791  1.00 94.38           C  
ATOM   3019  N   ALA A 422       5.051   2.371  10.104  1.00 95.00           N  
ATOM   3020  CA  ALA A 422       4.968   2.462  11.561  1.00 95.00           C  
ATOM   3021  C   ALA A 422       3.810   3.363  12.020  1.00 95.00           C  
ATOM   3022  CB  ALA A 422       6.305   2.957  12.123  1.00 95.00           C  
ATOM   3023  O   ALA A 422       3.139   3.047  13.001  1.00 95.00           O  
ATOM   3024  N   LEU A 423       3.570   4.462  11.294  1.00 91.94           N  
ATOM   3025  CA  LEU A 423       2.443   5.370  11.520  1.00 91.94           C  
ATOM   3026  C   LEU A 423       1.100   4.723  11.167  1.00 91.94           C  
ATOM   3027  CB  LEU A 423       2.626   6.646  10.676  1.00 91.94           C  
ATOM   3028  O   LEU A 423       0.113   4.966  11.855  1.00 91.94           O  
ATOM   3029  CG  LEU A 423       3.897   7.454  10.973  1.00 91.94           C  
ATOM   3030  CD1 LEU A 423       4.020   8.632  10.007  1.00 91.94           C  
ATOM   3031  CD2 LEU A 423       3.849   7.976  12.395  1.00 91.94           C  
ATOM   3032  N   ASP A 424       1.066   3.919  10.105  1.00 91.94           N  
ATOM   3033  CA  ASP A 424      -0.132   3.200   9.662  1.00 91.94           C  
ATOM   3034  C   ASP A 424      -0.515   2.090  10.646  1.00 91.94           C  
ATOM   3035  CB  ASP A 424       0.123   2.618   8.263  1.00 91.94           C  
ATOM   3036  O   ASP A 424      -1.580   2.122  11.251  1.00 91.94           O  
ATOM   3037  CG  ASP A 424      -1.155   2.188   7.532  1.00 91.94           C  
ATOM   3038  OD1 ASP A 424      -2.202   2.051   8.188  1.00 91.94           O  
ATOM   3039  OD2 ASP A 424      -1.086   1.999   6.299  1.00 91.94           O  
ATOM   3040  N   ALA A 425       0.408   1.158  10.905  1.00 92.94           N  
ATOM   3041  CA  ALA A 425       0.174  -0.001  11.766  1.00 92.94           C  
ATOM   3042  C   ALA A 425      -0.109   0.374  13.229  1.00 92.94           C  
ATOM   3043  CB  ALA A 425       1.384  -0.938  11.661  1.00 92.94           C  
ATOM   3044  O   ALA A 425      -0.644  -0.443  13.973  1.00 92.94           O  
ATOM   3045  N   TYR A 426       0.231   1.596  13.643  1.00 91.69           N  
ATOM   3046  CA  TYR A 426      -0.208   2.162  14.913  1.00 91.69           C  
ATOM   3047  C   TYR A 426      -1.744   2.278  14.999  1.00 91.69           C  
ATOM   3048  CB  TYR A 426       0.502   3.513  15.092  1.00 91.69           C  
ATOM   3049  O   TYR A 426      -2.297   1.965  16.050  1.00 91.69           O  
ATOM   3050  CG  TYR A 426      -0.209   4.478  16.011  1.00 91.69           C  
ATOM   3051  CD1 TYR A 426      -1.162   5.358  15.467  1.00 91.69           C  
ATOM   3052  CD2 TYR A 426       0.026   4.452  17.396  1.00 91.69           C  
ATOM   3053  CE1 TYR A 426      -1.901   6.197  16.309  1.00 91.69           C  
ATOM   3054  CE2 TYR A 426      -0.692   5.313  18.245  1.00 91.69           C  
ATOM   3055  OH  TYR A 426      -2.390   6.995  18.467  1.00 91.69           O  
ATOM   3056  CZ  TYR A 426      -1.657   6.178  17.690  1.00 91.69           C  
ATOM   3057  N   GLY A 427      -2.427   2.646  13.907  1.00 91.81           N  
ATOM   3058  CA  GLY A 427      -3.876   2.867  13.871  1.00 91.81           C  
ATOM   3059  C   GLY A 427      -4.694   1.631  14.266  1.00 91.81           C  
ATOM   3060  O   GLY A 427      -5.380   1.682  15.281  1.00 91.81           O  
ATOM   3061  N   PRO A 428      -4.569   0.483  13.569  1.00 92.44           N  
ATOM   3062  CA  PRO A 428      -5.278  -0.751  13.933  1.00 92.44           C  
ATOM   3063  C   PRO A 428      -4.995  -1.235  15.363  1.00 92.44           C  
ATOM   3064  CB  PRO A 428      -4.798  -1.800  12.922  1.00 92.44           C  
ATOM   3065  O   PRO A 428      -5.817  -1.905  15.980  1.00 92.44           O  
ATOM   3066  CG  PRO A 428      -4.414  -0.966  11.708  1.00 92.44           C  
ATOM   3067  CD  PRO A 428      -3.830   0.295  12.332  1.00 92.44           C  
ATOM   3068  N   ILE A 429      -3.815  -0.918  15.909  1.00 95.94           N  
ATOM   3069  CA  ILE A 429      -3.459  -1.280  17.286  1.00 95.94           C  
ATOM   3070  C   ILE A 429      -4.242  -0.432  18.292  1.00 95.94           C  
ATOM   3071  CB  ILE A 429      -1.933  -1.167  17.505  1.00 95.94           C  
ATOM   3072  O   ILE A 429      -4.639  -0.956  19.333  1.00 95.94           O  
ATOM   3073  CG1 ILE A 429      -1.201  -2.229  16.657  1.00 95.94           C  
ATOM   3074  CG2 ILE A 429      -1.570  -1.343  18.992  1.00 95.94           C  
ATOM   3075  CD1 ILE A 429       0.321  -2.044  16.617  1.00 95.94           C  
ATOM   3076  N   THR A 430      -4.427   0.862  18.020  1.00 94.12           N  
ATOM   3077  CA  THR A 430      -5.196   1.763  18.891  1.00 94.12           C  
ATOM   3078  C   THR A 430      -6.695   1.565  18.765  1.00 94.12           C  
ATOM   3079  CB  THR A 430      -4.849   3.234  18.649  1.00 94.12           C  
ATOM   3080  O   THR A 430      -7.381   1.637  19.779  1.00 94.12           O  
ATOM   3081  CG2 THR A 430      -3.418   3.471  19.119  1.00 94.12           C  
ATOM   3082  OG1 THR A 430      -4.883   3.611  17.294  1.00 94.12           O  
ATOM   3083  N   ASP A 431      -7.156   1.230  17.566  1.00 92.12           N  
ATOM   3084  CA  ASP A 431      -8.536   0.866  17.242  1.00 92.12           C  
ATOM   3085  C   ASP A 431      -8.993  -0.337  18.093  1.00 92.12           C  
ATOM   3086  CB  ASP A 431      -8.521   0.578  15.733  1.00 92.12           C  
ATOM   3087  O   ASP A 431      -9.780  -0.214  19.034  1.00 92.12           O  
ATOM   3088  CG  ASP A 431      -9.883   0.529  15.068  1.00 92.12           C  
ATOM   3089  OD1 ASP A 431     -10.879   0.547  15.818  1.00 92.12           O  
ATOM   3090  OD2 ASP A 431      -9.817   0.494  13.812  1.00 92.12           O  
ATOM   3091  N   ASN A 432      -8.289  -1.469  17.958  1.00 94.94           N  
ATOM   3092  CA  ASN A 432      -8.495  -2.643  18.810  1.00 94.94           C  
ATOM   3093  C   ASN A 432      -8.277  -2.368  20.309  1.00 94.94           C  
ATOM   3094  CB  ASN A 432      -7.493  -3.723  18.390  1.00 94.94           C  
ATOM   3095  O   ASN A 432      -8.844  -3.062  21.152  1.00 94.94           O  
ATOM   3096  CG  ASN A 432      -8.011  -4.770  17.441  1.00 94.94           C  
ATOM   3097  ND2 ASN A 432      -8.710  -4.440  16.388  1.00 94.94           N  
ATOM   3098  OD1 ASN A 432      -7.683  -5.934  17.644  1.00 94.94           O  
ATOM   3099  N   ALA A 433      -7.402  -1.430  20.684  1.00 96.50           N  
ATOM   3100  CA  ALA A 433      -7.230  -1.078  22.093  1.00 96.50           C  
ATOM   3101  C   ALA A 433      -8.493  -0.407  22.654  1.00 96.50           C  
ATOM   3102  CB  ALA A 433      -5.993  -0.196  22.272  1.00 96.50           C  
ATOM   3103  O   ALA A 433      -8.870  -0.699  23.791  1.00 96.50           O  
ATOM   3104  N   GLY A 434      -9.150   0.441  21.857  1.00 93.62           N  
ATOM   3105  CA  GLY A 434     -10.464   1.001  22.157  1.00 93.62           C  
ATOM   3106  C   GLY A 434     -11.531  -0.086  22.261  1.00 93.62           C  
ATOM   3107  O   GLY A 434     -12.247  -0.130  23.266  1.00 93.62           O  
ATOM   3108  N   GLY A 435     -11.583  -1.009  21.297  1.00 92.81           N  
ATOM   3109  CA  GLY A 435     -12.538  -2.119  21.316  1.00 92.81           C  
ATOM   3110  C   GLY A 435     -12.363  -3.045  22.522  1.00 92.81           C  
ATOM   3111  O   GLY A 435     -13.322  -3.376  23.219  1.00 92.81           O  
ATOM   3112  N   ILE A 436     -11.119  -3.396  22.869  1.00 95.75           N  
ATOM   3113  CA  ILE A 436     -10.813  -4.173  24.081  1.00 95.75           C  
ATOM   3114  C   ILE A 436     -11.223  -3.414  25.347  1.00 95.75           C  
ATOM   3115  CB  ILE A 436      -9.317  -4.565  24.120  1.00 95.75           C  
ATOM   3116  O   ILE A 436     -11.710  -4.046  26.288  1.00 95.75           O  
ATOM   3117  CG1 ILE A 436      -9.026  -5.630  23.039  1.00 95.75           C  
ATOM   3118  CG2 ILE A 436      -8.893  -5.115  25.501  1.00 95.75           C  
ATOM   3119  CD1 ILE A 436      -7.533  -5.852  22.770  1.00 95.75           C  
ATOM   3120  N   ALA A 437     -11.010  -2.096  25.400  1.00 95.31           N  
ATOM   3121  CA  ALA A 437     -11.387  -1.287  26.553  1.00 95.31           C  
ATOM   3122  C   ALA A 437     -12.907  -1.283  26.772  1.00 95.31           C  
ATOM   3123  CB  ALA A 437     -10.820   0.131  26.392  1.00 95.31           C  
ATOM   3124  O   ALA A 437     -13.344  -1.496  27.905  1.00 95.31           O  
ATOM   3125  N   GLU A 438     -13.688  -1.130  25.700  1.00 92.56           N  
ATOM   3126  CA  GLU A 438     -15.154  -1.142  25.755  1.00 92.56           C  
ATOM   3127  C   GLU A 438     -15.696  -2.531  26.118  1.00 92.56           C  
ATOM   3128  CB  GLU A 438     -15.724  -0.676  24.409  1.00 92.56           C  
ATOM   3129  O   GLU A 438     -16.431  -2.685  27.092  1.00 92.56           O  
ATOM   3130  CG  GLU A 438     -17.228  -0.377  24.515  1.00 92.56           C  
ATOM   3131  CD  GLU A 438     -17.567   0.891  25.321  1.00 92.56           C  
ATOM   3132  OE1 GLU A 438     -18.748   1.042  25.715  1.00 92.56           O  
ATOM   3133  OE2 GLU A 438     -16.648   1.710  25.575  1.00 92.56           O  
ATOM   3134  N   MET A 439     -15.249  -3.584  25.421  1.00 92.31           N  
ATOM   3135  CA  MET A 439     -15.672  -4.967  25.687  1.00 92.31           C  
ATOM   3136  C   MET A 439     -15.288  -5.474  27.089  1.00 92.31           C  
ATOM   3137  CB  MET A 439     -15.048  -5.899  24.644  1.00 92.31           C  
ATOM   3138  O   MET A 439     -15.858  -6.458  27.585  1.00 92.31           O  
ATOM   3139  CG  MET A 439     -15.649  -5.803  23.245  1.00 92.31           C  
ATOM   3140  SD  MET A 439     -14.966  -7.085  22.154  1.00 92.31           S  
ATOM   3141  CE  MET A 439     -13.502  -6.209  21.536  1.00 92.31           C  
ATOM   3142  N   SER A 440     -14.289  -4.841  27.710  1.00 93.62           N  
ATOM   3143  CA  SER A 440     -13.845  -5.125  29.079  1.00 93.62           C  
ATOM   3144  C   SER A 440     -14.484  -4.220  30.130  1.00 93.62           C  
ATOM   3145  CB  SER A 440     -12.323  -5.035  29.205  1.00 93.62           C  
ATOM   3146  O   SER A 440     -14.111  -4.340  31.297  1.00 93.62           O  
ATOM   3147  OG  SER A 440     -11.677  -5.866  28.268  1.00 93.62           O  
ATOM   3148  N   GLU A 441     -15.401  -3.333  29.733  1.00 91.50           N  
ATOM   3149  CA  GLU A 441     -16.103  -2.392  30.613  1.00 91.50           C  
ATOM   3150  C   GLU A 441     -15.130  -1.554  31.461  1.00 91.50           C  
ATOM   3151  CB  GLU A 441     -17.170  -3.126  31.446  1.00 91.50           C  
ATOM   3152  O   GLU A 441     -15.329  -1.332  32.660  1.00 91.50           O  
ATOM   3153  CG  GLU A 441     -18.208  -3.880  30.595  1.00 91.50           C  
ATOM   3154  CD  GLU A 441     -19.202  -4.697  31.439  1.00 91.50           C  
ATOM   3155  OE1 GLU A 441     -20.099  -5.320  30.828  1.00 91.50           O  
ATOM   3156  OE2 GLU A 441     -19.053  -4.752  32.684  1.00 91.50           O  
ATOM   3157  N   LEU A 442     -14.017  -1.123  30.854  1.00 93.50           N  
ATOM   3158  CA  LEU A 442     -13.062  -0.254  31.534  1.00 93.50           C  
ATOM   3159  C   LEU A 442     -13.680   1.129  31.814  1.00 93.50           C  
ATOM   3160  CB  LEU A 442     -11.751  -0.142  30.733  1.00 93.50           C  
ATOM   3161  O   LEU A 442     -14.620   1.543  31.134  1.00 93.50           O  
ATOM   3162  CG  LEU A 442     -10.950  -1.448  30.604  1.00 93.50           C  
ATOM   3163  CD1 LEU A 442      -9.603  -1.158  29.939  1.00 93.50           C  
ATOM   3164  CD2 LEU A 442     -10.651  -2.122  31.949  1.00 93.50           C  
ATOM   3165  N   PRO A 443     -13.149   1.882  32.799  1.00 93.50           N  
ATOM   3166  CA  PRO A 443     -13.607   3.241  33.063  1.00 93.50           C  
ATOM   3167  C   PRO A 443     -13.535   4.124  31.812  1.00 93.50           C  
ATOM   3168  CB  PRO A 443     -12.711   3.770  34.184  1.00 93.50           C  
ATOM   3169  O   PRO A 443     -12.608   4.000  31.005  1.00 93.50           O  
ATOM   3170  CG  PRO A 443     -12.232   2.505  34.889  1.00 93.50           C  
ATOM   3171  CD  PRO A 443     -12.111   1.503  33.746  1.00 93.50           C  
ATOM   3172  N   LYS A 444     -14.491   5.050  31.676  1.00 89.81           N  
ATOM   3173  CA  LYS A 444     -14.631   5.921  30.498  1.00 89.81           C  
ATOM   3174  C   LYS A 444     -13.360   6.718  30.192  1.00 89.81           C  
ATOM   3175  CB  LYS A 444     -15.832   6.851  30.718  1.00 89.81           C  
ATOM   3176  O   LYS A 444     -13.051   6.959  29.030  1.00 89.81           O  
ATOM   3177  CG  LYS A 444     -16.078   7.714  29.477  1.00 89.81           C  
ATOM   3178  CD  LYS A 444     -17.298   8.614  29.639  1.00 89.81           C  
ATOM   3179  CE  LYS A 444     -17.348   9.471  28.376  1.00 89.81           C  
ATOM   3180  NZ  LYS A 444     -18.463  10.438  28.421  1.00 89.81           N  
ATOM   3181  N   GLU A 445     -12.579   7.053  31.214  1.00 91.06           N  
ATOM   3182  CA  GLU A 445     -11.309   7.767  31.083  1.00 91.06           C  
ATOM   3183  C   GLU A 445     -10.287   7.007  30.216  1.00 91.06           C  
ATOM   3184  CB  GLU A 445     -10.697   8.013  32.474  1.00 91.06           C  
ATOM   3185  O   GLU A 445      -9.376   7.620  29.665  1.00 91.06           O  
ATOM   3186  CG  GLU A 445     -11.569   8.830  33.449  1.00 91.06           C  
ATOM   3187  CD  GLU A 445     -12.727   8.055  34.107  1.00 91.06           C  
ATOM   3188  OE1 GLU A 445     -13.570   8.715  34.754  1.00 91.06           O  
ATOM   3189  OE2 GLU A 445     -12.774   6.810  33.981  1.00 91.06           O  
ATOM   3190  N   VAL A 446     -10.424   5.681  30.079  1.00 93.31           N  
ATOM   3191  CA  VAL A 446      -9.599   4.868  29.175  1.00 93.31           C  
ATOM   3192  C   VAL A 446     -10.011   5.091  27.719  1.00 93.31           C  
ATOM   3193  CB  VAL A 446      -9.655   3.372  29.543  1.00 93.31           C  
ATOM   3194  O   VAL A 446      -9.133   5.302  26.881  1.00 93.31           O  
ATOM   3195  CG1 VAL A 446      -8.688   2.555  28.677  1.00 93.31           C  
ATOM   3196  CG2 VAL A 446      -9.251   3.144  31.008  1.00 93.31           C  
ATOM   3197  N   ARG A 447     -11.320   5.126  27.417  1.00 89.12           N  
ATOM   3198  CA  ARG A 447     -11.824   5.479  26.075  1.00 89.12           C  
ATOM   3199  C   ARG A 447     -11.495   6.928  25.713  1.00 89.12           C  
ATOM   3200  CB  ARG A 447     -13.331   5.199  25.922  1.00 89.12           C  
ATOM   3201  O   ARG A 447     -11.060   7.181  24.596  1.00 89.12           O  
ATOM   3202  CG  ARG A 447     -13.718   3.713  25.764  1.00 89.12           C  
ATOM   3203  CD  ARG A 447     -13.241   2.996  24.481  1.00 89.12           C  
ATOM   3204  NE  ARG A 447     -13.768   3.583  23.228  1.00 89.12           N  
ATOM   3205  NH1 ARG A 447     -14.022   1.687  21.894  1.00 89.12           N  
ATOM   3206  NH2 ARG A 447     -14.521   3.683  21.102  1.00 89.12           N  
ATOM   3207  CZ  ARG A 447     -14.115   2.969  22.102  1.00 89.12           C  
ATOM   3208  N   ASP A 448     -11.535   7.848  26.679  1.00 88.44           N  
ATOM   3209  CA  ASP A 448     -11.100   9.243  26.489  1.00 88.44           C  
ATOM   3210  C   ASP A 448      -9.602   9.361  26.105  1.00 88.44           C  
ATOM   3211  CB  ASP A 448     -11.363  10.068  27.765  1.00 88.44           C  
ATOM   3212  O   ASP A 448      -9.155  10.411  25.632  1.00 88.44           O  
ATOM   3213  CG  ASP A 448     -12.834  10.273  28.170  1.00 88.44           C  
ATOM   3214  OD1 ASP A 448     -13.754  10.126  27.333  1.00 88.44           O  
ATOM   3215  OD2 ASP A 448     -13.042  10.674  29.339  1.00 88.44           O  
ATOM   3216  N   VAL A 449      -8.811   8.295  26.305  1.00 91.44           N  
ATOM   3217  CA  VAL A 449      -7.421   8.178  25.838  1.00 91.44           C  
ATOM   3218  C   VAL A 449      -7.322   7.436  24.505  1.00 91.44           C  
ATOM   3219  CB  VAL A 449      -6.530   7.515  26.909  1.00 91.44           C  
ATOM   3220  O   VAL A 449      -6.536   7.861  23.660  1.00 91.44           O  
ATOM   3221  CG1 VAL A 449      -5.113   7.233  26.391  1.00 91.44           C  
ATOM   3222  CG2 VAL A 449      -6.378   8.418  28.139  1.00 91.44           C  
ATOM   3223  N   THR A 450      -8.063   6.343  24.295  1.00 91.31           N  
ATOM   3224  CA  THR A 450      -7.972   5.554  23.053  1.00 91.31           C  
ATOM   3225  C   THR A 450      -8.657   6.225  21.867  1.00 91.31           C  
ATOM   3226  CB  THR A 450      -8.510   4.124  23.212  1.00 91.31           C  
ATOM   3227  O   THR A 450      -8.102   6.178  20.776  1.00 91.31           O  
ATOM   3228  CG2 THR A 450      -7.685   3.313  24.216  1.00 91.31           C  
ATOM   3229  OG1 THR A 450      -9.838   4.133  23.665  1.00 91.31           O  
ATOM   3230  N   ASP A 451      -9.788   6.908  22.060  1.00 86.31           N  
ATOM   3231  CA  ASP A 451     -10.546   7.531  20.963  1.00 86.31           C  
ATOM   3232  C   ASP A 451      -9.724   8.619  20.226  1.00 86.31           C  
ATOM   3233  CB  ASP A 451     -11.907   8.075  21.459  1.00 86.31           C  
ATOM   3234  O   ASP A 451      -9.658   8.591  18.995  1.00 86.31           O  
ATOM   3235  CG  ASP A 451     -12.944   7.022  21.887  1.00 86.31           C  
ATOM   3236  OD1 ASP A 451     -12.753   5.813  21.628  1.00 86.31           O  
ATOM   3237  OD2 ASP A 451     -13.978   7.416  22.471  1.00 86.31           O  
ATOM   3238  N   PRO A 452      -8.995   9.535  20.907  1.00 85.81           N  
ATOM   3239  CA  PRO A 452      -8.102  10.469  20.215  1.00 85.81           C  
ATOM   3240  C   PRO A 452      -6.924   9.789  19.505  1.00 85.81           C  
ATOM   3241  CB  PRO A 452      -7.583  11.428  21.293  1.00 85.81           C  
ATOM   3242  O   PRO A 452      -6.419  10.306  18.506  1.00 85.81           O  
ATOM   3243  CG  PRO A 452      -8.641  11.350  22.389  1.00 85.81           C  
ATOM   3244  CD  PRO A 452      -9.087   9.896  22.317  1.00 85.81           C  
ATOM   3245  N   LEU A 453      -6.446   8.658  20.036  1.00 90.00           N  
ATOM   3246  CA  LEU A 453      -5.364   7.884  19.429  1.00 90.00           C  
ATOM   3247  C   LEU A 453      -5.833   7.209  18.133  1.00 90.00           C  
ATOM   3248  CB  LEU A 453      -4.831   6.853  20.443  1.00 90.00           C  
ATOM   3249  O   LEU A 453      -5.098   7.261  17.144  1.00 90.00           O  
ATOM   3250  CG  LEU A 453      -4.028   7.420  21.625  1.00 90.00           C  
ATOM   3251  CD1 LEU A 453      -3.654   6.280  22.574  1.00 90.00           C  
ATOM   3252  CD2 LEU A 453      -2.718   8.114  21.256  1.00 90.00           C  
ATOM   3253  N   ASP A 454      -7.046   6.656  18.145  1.00 87.25           N  
ATOM   3254  CA  ASP A 454      -7.732   6.048  17.004  1.00 87.25           C  
ATOM   3255  C   ASP A 454      -8.040   7.069  15.897  1.00 87.25           C  
ATOM   3256  CB  ASP A 454      -9.013   5.368  17.515  1.00 87.25           C  
ATOM   3257  O   ASP A 454      -7.643   6.881  14.749  1.00 87.25           O  
ATOM   3258  CG  ASP A 454      -9.816   4.796  16.351  1.00 87.25           C  
ATOM   3259  OD1 ASP A 454      -9.148   4.133  15.529  1.00 87.25           O  
ATOM   3260  OD2 ASP A 454     -11.022   5.134  16.265  1.00 87.25           O  
ATOM   3261  N   ALA A 455      -8.595   8.236  16.241  1.00 81.31           N  
ATOM   3262  CA  ALA A 455      -8.861   9.299  15.265  1.00 81.31           C  
ATOM   3263  C   ALA A 455      -7.588   9.756  14.516  1.00 81.31           C  
ATOM   3264  CB  ALA A 455      -9.509  10.470  16.013  1.00 81.31           C  
ATOM   3265  O   ALA A 455      -7.593  10.023  13.306  1.00 81.31           O  
ATOM   3266  N   VAL A 456      -6.454   9.821  15.225  1.00 85.00           N  
ATOM   3267  CA  VAL A 456      -5.153  10.061  14.585  1.00 85.00           C  
ATOM   3268  C   VAL A 456      -4.739   8.866  13.720  1.00 85.00           C  
ATOM   3269  CB  VAL A 456      -4.076  10.434  15.619  1.00 85.00           C  
ATOM   3270  O   VAL A 456      -4.250   9.076  12.609  1.00 85.00           O  
ATOM   3271  CG1 VAL A 456      -2.701  10.534  14.951  1.00 85.00           C  
ATOM   3272  CG2 VAL A 456      -4.382  11.808  16.234  1.00 85.00           C  
ATOM   3273  N   GLY A 457      -4.987   7.640  14.183  1.00 88.38           N  
ATOM   3274  CA  GLY A 457      -4.825   6.401  13.421  1.00 88.38           C  
ATOM   3275  C   GLY A 457      -5.553   6.413  12.073  1.00 88.38           C  
ATOM   3276  O   GLY A 457      -4.944   6.105  11.053  1.00 88.38           O  
ATOM   3277  N   ASN A 458      -6.806   6.865  12.009  1.00 85.25           N  
ATOM   3278  CA  ASN A 458      -7.558   6.932  10.745  1.00 85.25           C  
ATOM   3279  C   ASN A 458      -6.922   7.911   9.751  1.00 85.25           C  
ATOM   3280  CB  ASN A 458      -9.036   7.252  11.052  1.00 85.25           C  
ATOM   3281  O   ASN A 458      -6.822   7.640   8.548  1.00 85.25           O  
ATOM   3282  CG  ASN A 458      -9.678   6.107  11.822  1.00 85.25           C  
ATOM   3283  ND2 ASN A 458     -10.815   6.309  12.430  1.00 85.25           N  
ATOM   3284  OD1 ASN A 458      -9.136   5.014  11.867  1.00 85.25           O  
ATOM   3285  N   THR A 459      -6.378   9.017  10.263  1.00 85.62           N  
ATOM   3286  CA  THR A 459      -5.615   9.969   9.449  1.00 85.62           C  
ATOM   3287  C   THR A 459      -4.296   9.360   8.956  1.00 85.62           C  
ATOM   3288  CB  THR A 459      -5.371  11.278  10.214  1.00 85.62           C  
ATOM   3289  O   THR A 459      -3.950   9.530   7.785  1.00 85.62           O  
ATOM   3290  CG2 THR A 459      -4.804  12.376   9.310  1.00 85.62           C  
ATOM   3291  OG1 THR A 459      -6.591  11.784  10.712  1.00 85.62           O  
ATOM   3292  N   THR A 460      -3.556   8.616   9.786  1.00 89.94           N  
ATOM   3293  CA  THR A 460      -2.293   7.982   9.362  1.00 89.94           C  
ATOM   3294  C   THR A 460      -2.499   6.805   8.407  1.00 89.94           C  
ATOM   3295  CB  THR A 460      -1.416   7.529  10.532  1.00 89.94           C  
ATOM   3296  O   THR A 460      -1.716   6.671   7.459  1.00 89.94           O  
ATOM   3297  CG2 THR A 460      -0.970   8.696  11.405  1.00 89.94           C  
ATOM   3298  OG1 THR A 460      -2.068   6.605  11.354  1.00 89.94           O  
ATOM   3299  N   LYS A 461      -3.573   6.017   8.580  1.00 90.06           N  
ATOM   3300  CA  LYS A 461      -4.038   5.002   7.616  1.00 90.06           C  
ATOM   3301  C   LYS A 461      -4.267   5.657   6.246  1.00 90.06           C  
ATOM   3302  CB  LYS A 461      -5.338   4.311   8.115  1.00 90.06           C  
ATOM   3303  O   LYS A 461      -3.739   5.202   5.230  1.00 90.06           O  
ATOM   3304  CG  LYS A 461      -5.236   3.315   9.303  1.00 90.06           C  
ATOM   3305  CD  LYS A 461      -6.630   2.737   9.679  1.00 90.06           C  
ATOM   3306  CE  LYS A 461      -6.703   1.926  10.996  1.00 90.06           C  
ATOM   3307  NZ  LYS A 461      -8.044   1.286  11.228  1.00 90.06           N  
ATOM   3308  N   ALA A 462      -5.003   6.773   6.200  1.00 89.56           N  
ATOM   3309  CA  ALA A 462      -5.265   7.501   4.955  1.00 89.56           C  
ATOM   3310  C   ALA A 462      -3.983   8.057   4.314  1.00 89.56           C  
ATOM   3311  CB  ALA A 462      -6.282   8.613   5.222  1.00 89.56           C  
ATOM   3312  O   ALA A 462      -3.764   7.867   3.116  1.00 89.56           O  
ATOM   3313  N   VAL A 463      -3.112   8.691   5.106  1.00 91.38           N  
ATOM   3314  CA  VAL A 463      -1.810   9.210   4.653  1.00 91.38           C  
ATOM   3315  C   VAL A 463      -0.964   8.109   4.016  1.00 91.38           C  
ATOM   3316  CB  VAL A 463      -1.070   9.870   5.832  1.00 91.38           C  
ATOM   3317  O   VAL A 463      -0.389   8.318   2.947  1.00 91.38           O  
ATOM   3318  CG1 VAL A 463       0.426  10.066   5.574  1.00 91.38           C  
ATOM   3319  CG2 VAL A 463      -1.671  11.247   6.142  1.00 91.38           C  
ATOM   3320  N   THR A 464      -0.916   6.927   4.626  1.00 91.62           N  
ATOM   3321  CA  THR A 464      -0.120   5.806   4.112  1.00 91.62           C  
ATOM   3322  C   THR A 464      -0.708   5.225   2.833  1.00 91.62           C  
ATOM   3323  CB  THR A 464       0.051   4.727   5.175  1.00 91.62           C  
ATOM   3324  O   THR A 464       0.040   4.939   1.897  1.00 91.62           O  
ATOM   3325  CG2 THR A 464       0.938   3.582   4.672  1.00 91.62           C  
ATOM   3326  OG1 THR A 464       0.665   5.358   6.275  1.00 91.62           O  
ATOM   3327  N   LYS A 465      -2.040   5.145   2.724  1.00 91.56           N  
ATOM   3328  CA  LYS A 465      -2.718   4.791   1.467  1.00 91.56           C  
ATOM   3329  C   LYS A 465      -2.386   5.797   0.361  1.00 91.56           C  
ATOM   3330  CB  LYS A 465      -4.235   4.694   1.697  1.00 91.56           C  
ATOM   3331  O   LYS A 465      -1.988   5.392  -0.729  1.00 91.56           O  
ATOM   3332  CG  LYS A 465      -4.631   3.497   2.580  1.00 91.56           C  
ATOM   3333  CD  LYS A 465      -6.065   3.655   3.105  1.00 91.56           C  
ATOM   3334  CE  LYS A 465      -6.395   2.553   4.117  1.00 91.56           C  
ATOM   3335  NZ  LYS A 465      -7.742   2.746   4.695  1.00 91.56           N  
ATOM   3336  N   GLY A 466      -2.476   7.099   0.644  1.00 90.00           N  
ATOM   3337  CA  GLY A 466      -2.121   8.165  -0.301  1.00 90.00           C  
ATOM   3338  C   GLY A 466      -0.654   8.104  -0.741  1.00 90.00           C  
ATOM   3339  O   GLY A 466      -0.350   8.241  -1.926  1.00 90.00           O  
ATOM   3340  N   TYR A 467       0.251   7.817   0.194  1.00 91.56           N  
ATOM   3341  CA  TYR A 467       1.667   7.572  -0.072  1.00 91.56           C  
ATOM   3342  C   TYR A 467       1.891   6.346  -0.973  1.00 91.56           C  
ATOM   3343  CB  TYR A 467       2.376   7.425   1.276  1.00 91.56           C  
ATOM   3344  O   TYR A 467       2.567   6.455  -1.997  1.00 91.56           O  
ATOM   3345  CG  TYR A 467       3.778   6.872   1.197  1.00 91.56           C  
ATOM   3346  CD1 TYR A 467       4.002   5.500   1.426  1.00 91.56           C  
ATOM   3347  CD2 TYR A 467       4.852   7.739   0.934  1.00 91.56           C  
ATOM   3348  CE1 TYR A 467       5.315   5.008   1.469  1.00 91.56           C  
ATOM   3349  CE2 TYR A 467       6.168   7.246   0.954  1.00 91.56           C  
ATOM   3350  OH  TYR A 467       7.649   5.446   1.456  1.00 91.56           O  
ATOM   3351  CZ  TYR A 467       6.391   5.891   1.267  1.00 91.56           C  
ATOM   3352  N   ALA A 468       1.293   5.198  -0.646  1.00 90.50           N  
ATOM   3353  CA  ALA A 468       1.431   3.974  -1.432  1.00 90.50           C  
ATOM   3354  C   ALA A 468       0.918   4.173  -2.867  1.00 90.50           C  
ATOM   3355  CB  ALA A 468       0.690   2.845  -0.709  1.00 90.50           C  
ATOM   3356  O   ALA A 468       1.625   3.867  -3.828  1.00 90.50           O  
ATOM   3357  N   ILE A 469      -0.258   4.785  -3.020  1.00 89.62           N  
ATOM   3358  CA  ILE A 469      -0.872   5.054  -4.324  1.00 89.62           C  
ATOM   3359  C   ILE A 469      -0.068   6.089  -5.127  1.00 89.62           C  
ATOM   3360  CB  ILE A 469      -2.333   5.495  -4.110  1.00 89.62           C  
ATOM   3361  O   ILE A 469       0.182   5.893  -6.317  1.00 89.62           O  
ATOM   3362  CG1 ILE A 469      -3.192   4.348  -3.533  1.00 89.62           C  
ATOM   3363  CG2 ILE A 469      -2.932   5.958  -5.442  1.00 89.62           C  
ATOM   3364  CD1 ILE A 469      -4.486   4.838  -2.871  1.00 89.62           C  
ATOM   3365  N   GLY A 470       0.392   7.171  -4.492  1.00 88.25           N  
ATOM   3366  CA  GLY A 470       1.228   8.176  -5.151  1.00 88.25           C  
ATOM   3367  C   GLY A 470       2.548   7.594  -5.663  1.00 88.25           C  
ATOM   3368  O   GLY A 470       2.972   7.907  -6.777  1.00 88.25           O  
ATOM   3369  N   SER A 471       3.156   6.677  -4.900  1.00 86.19           N  
ATOM   3370  CA  SER A 471       4.365   5.965  -5.328  1.00 86.19           C  
ATOM   3371  C   SER A 471       4.115   5.055  -6.533  1.00 86.19           C  
ATOM   3372  CB  SER A 471       4.961   5.165  -4.167  1.00 86.19           C  
ATOM   3373  O   SER A 471       4.960   4.968  -7.424  1.00 86.19           O  
ATOM   3374  OG  SER A 471       4.285   3.944  -3.940  1.00 86.19           O  
ATOM   3375  N   ALA A 472       2.934   4.434  -6.614  1.00 82.06           N  
ATOM   3376  CA  ALA A 472       2.563   3.581  -7.734  1.00 82.06           C  
ATOM   3377  C   ALA A 472       2.445   4.364  -9.043  1.00 82.06           C  
ATOM   3378  CB  ALA A 472       1.271   2.852  -7.387  1.00 82.06           C  
ATOM   3379  O   ALA A 472       2.821   3.841 -10.087  1.00 82.06           O  
ATOM   3380  N   GLY A 473       2.018   5.631  -8.993  1.00 82.75           N  
ATOM   3381  CA  GLY A 473       2.029   6.516 -10.160  1.00 82.75           C  
ATOM   3382  C   GLY A 473       3.431   6.692 -10.762  1.00 82.75           C  
ATOM   3383  O   GLY A 473       3.594   6.599 -11.978  1.00 82.75           O  
ATOM   3384  N   LEU A 474       4.457   6.879  -9.921  1.00 86.19           N  
ATOM   3385  CA  LEU A 474       5.855   6.956 -10.368  1.00 86.19           C  
ATOM   3386  C   LEU A 474       6.390   5.592 -10.821  1.00 86.19           C  
ATOM   3387  CB  LEU A 474       6.747   7.492  -9.235  1.00 86.19           C  
ATOM   3388  O   LEU A 474       6.980   5.482 -11.896  1.00 86.19           O  
ATOM   3389  CG  LEU A 474       6.593   8.979  -8.891  1.00 86.19           C  
ATOM   3390  CD1 LEU A 474       7.367   9.264  -7.607  1.00 86.19           C  
ATOM   3391  CD2 LEU A 474       7.195   9.868  -9.977  1.00 86.19           C  
ATOM   3392  N   ALA A 475       6.179   4.551 -10.011  1.00 81.00           N  
ATOM   3393  CA  ALA A 475       6.688   3.209 -10.279  1.00 81.00           C  
ATOM   3394  C   ALA A 475       6.101   2.619 -11.567  1.00 81.00           C  
ATOM   3395  CB  ALA A 475       6.378   2.317  -9.072  1.00 81.00           C  
ATOM   3396  O   ALA A 475       6.797   1.928 -12.305  1.00 81.00           O  
ATOM   3397  N   ALA A 476       4.843   2.914 -11.885  1.00 76.31           N  
ATOM   3398  CA  ALA A 476       4.220   2.355 -13.070  1.00 76.31           C  
ATOM   3399  C   ALA A 476       4.757   2.960 -14.376  1.00 76.31           C  
ATOM   3400  CB  ALA A 476       2.714   2.470 -12.925  1.00 76.31           C  
ATOM   3401  O   ALA A 476       4.865   2.246 -15.367  1.00 76.31           O  
ATOM   3402  N   LEU A 477       5.193   4.226 -14.374  1.00 79.81           N  
ATOM   3403  CA  LEU A 477       5.917   4.800 -15.514  1.00 79.81           C  
ATOM   3404  C   LEU A 477       7.273   4.104 -15.729  1.00 79.81           C  
ATOM   3405  CB  LEU A 477       6.078   6.311 -15.280  1.00 79.81           C  
ATOM   3406  O   LEU A 477       7.684   3.874 -16.864  1.00 79.81           O  
ATOM   3407  CG  LEU A 477       6.762   7.065 -16.436  1.00 79.81           C  
ATOM   3408  CD1 LEU A 477       5.983   6.967 -17.750  1.00 79.81           C  
ATOM   3409  CD2 LEU A 477       6.860   8.544 -16.071  1.00 79.81           C  
ATOM   3410  N   VAL A 478       7.945   3.728 -14.637  1.00 85.94           N  
ATOM   3411  CA  VAL A 478       9.204   2.966 -14.670  1.00 85.94           C  
ATOM   3412  C   VAL A 478       8.973   1.555 -15.215  1.00 85.94           C  
ATOM   3413  CB  VAL A 478       9.846   2.928 -13.268  1.00 85.94           C  
ATOM   3414  O   VAL A 478       9.703   1.120 -16.100  1.00 85.94           O  
ATOM   3415  CG1 VAL A 478      11.113   2.071 -13.194  1.00 85.94           C  
ATOM   3416  CG2 VAL A 478      10.200   4.344 -12.801  1.00 85.94           C  
ATOM   3417  N   LEU A 479       7.931   0.861 -14.751  1.00 86.19           N  
ATOM   3418  CA  LEU A 479       7.558  -0.463 -15.262  1.00 86.19           C  
ATOM   3419  C   LEU A 479       7.118  -0.412 -16.733  1.00 86.19           C  
ATOM   3420  CB  LEU A 479       6.433  -1.053 -14.395  1.00 86.19           C  
ATOM   3421  O   LEU A 479       7.405  -1.333 -17.493  1.00 86.19           O  
ATOM   3422  CG  LEU A 479       6.833  -1.403 -12.950  1.00 86.19           C  
ATOM   3423  CD1 LEU A 479       5.585  -1.775 -12.146  1.00 86.19           C  
ATOM   3424  CD2 LEU A 479       7.802  -2.584 -12.889  1.00 86.19           C  
ATOM   3425  N   PHE A 480       6.464   0.671 -17.159  1.00 87.62           N  
ATOM   3426  CA  PHE A 480       6.109   0.869 -18.562  1.00 87.62           C  
ATOM   3427  C   PHE A 480       7.349   1.053 -19.448  1.00 87.62           C  
ATOM   3428  CB  PHE A 480       5.150   2.056 -18.693  1.00 87.62           C  
ATOM   3429  O   PHE A 480       7.422   0.471 -20.526  1.00 87.62           O  
ATOM   3430  CG  PHE A 480       4.662   2.239 -20.113  1.00 87.62           C  
ATOM   3431  CD1 PHE A 480       5.158   3.283 -20.916  1.00 87.62           C  
ATOM   3432  CD2 PHE A 480       3.743   1.321 -20.649  1.00 87.62           C  
ATOM   3433  CE1 PHE A 480       4.726   3.412 -22.249  1.00 87.62           C  
ATOM   3434  CE2 PHE A 480       3.320   1.446 -21.981  1.00 87.62           C  
ATOM   3435  CZ  PHE A 480       3.806   2.492 -22.781  1.00 87.62           C  
ATOM   3436  N   ALA A 481       8.356   1.797 -18.985  1.00 85.12           N  
ATOM   3437  CA  ALA A 481       9.638   1.889 -19.682  1.00 85.12           C  
ATOM   3438  C   ALA A 481      10.370   0.537 -19.758  1.00 85.12           C  
ATOM   3439  CB  ALA A 481      10.504   2.921 -18.967  1.00 85.12           C  
ATOM   3440  O   ALA A 481      10.948   0.192 -20.789  1.00 85.12           O  
ATOM   3441  N   ASP A 482      10.316  -0.256 -18.687  1.00 85.62           N  
ATOM   3442  CA  ASP A 482      10.860  -1.617 -18.696  1.00 85.62           C  
ATOM   3443  C   ASP A 482      10.124  -2.506 -19.714  1.00 85.62           C  
ATOM   3444  CB  ASP A 482      10.793  -2.192 -17.274  1.00 85.62           C  
ATOM   3445  O   ASP A 482      10.732  -3.328 -20.402  1.00 85.62           O  
ATOM   3446  CG  ASP A 482      11.643  -3.455 -17.126  1.00 85.62           C  
ATOM   3447  OD1 ASP A 482      12.807  -3.417 -17.580  1.00 85.62           O  
ATOM   3448  OD2 ASP A 482      11.141  -4.428 -16.522  1.00 85.62           O  
ATOM   3449  N   TYR A 483       8.818  -2.280 -19.901  1.00 89.69           N  
ATOM   3450  CA  TYR A 483       8.015  -2.985 -20.897  1.00 89.69           C  
ATOM   3451  C   TYR A 483       8.443  -2.636 -22.318  1.00 89.69           C  
ATOM   3452  CB  TYR A 483       6.521  -2.725 -20.655  1.00 89.69           C  
ATOM   3453  O   TYR A 483       8.667  -3.542 -23.126  1.00 89.69           O  
ATOM   3454  CG  TYR A 483       5.626  -3.339 -21.708  1.00 89.69           C  
ATOM   3455  CD1 TYR A 483       5.012  -2.533 -22.689  1.00 89.69           C  
ATOM   3456  CD2 TYR A 483       5.432  -4.731 -21.709  1.00 89.69           C  
ATOM   3457  CE1 TYR A 483       4.207  -3.130 -23.678  1.00 89.69           C  
ATOM   3458  CE2 TYR A 483       4.640  -5.331 -22.700  1.00 89.69           C  
ATOM   3459  OH  TYR A 483       3.326  -5.133 -24.673  1.00 89.69           O  
ATOM   3460  CZ  TYR A 483       4.041  -4.530 -23.692  1.00 89.69           C  
ATOM   3461  N   THR A 484       8.622  -1.347 -22.623  1.00 87.75           N  
ATOM   3462  CA  THR A 484       9.087  -0.923 -23.950  1.00 87.75           C  
ATOM   3463  C   THR A 484      10.463  -1.499 -24.264  1.00 87.75           C  
ATOM   3464  CB  THR A 484       9.083   0.606 -24.119  1.00 87.75           C  
ATOM   3465  O   THR A 484      10.670  -2.042 -25.347  1.00 87.75           O  
ATOM   3466  CG2 THR A 484       7.693   1.196 -23.872  1.00 87.75           C  
ATOM   3467  OG1 THR A 484       9.941   1.269 -23.222  1.00 87.75           O  
ATOM   3468  N   HIS A 485      11.380  -1.482 -23.298  1.00 83.00           N  
ATOM   3469  CA  HIS A 485      12.726  -2.002 -23.510  1.00 83.00           C  
ATOM   3470  C   HIS A 485      12.769  -3.535 -23.605  1.00 83.00           C  
ATOM   3471  CB  HIS A 485      13.626  -1.485 -22.394  1.00 83.00           C  
ATOM   3472  O   HIS A 485      13.492  -4.108 -24.422  1.00 83.00           O  
ATOM   3473  CG  HIS A 485      15.062  -1.553 -22.813  1.00 83.00           C  
ATOM   3474  CD2 HIS A 485      16.013  -2.408 -22.337  1.00 83.00           C  
ATOM   3475  ND1 HIS A 485      15.629  -0.833 -23.841  1.00 83.00           N  
ATOM   3476  CE1 HIS A 485      16.917  -1.199 -23.926  1.00 83.00           C  
ATOM   3477  NE2 HIS A 485      17.200  -2.160 -23.033  1.00 83.00           N  
ATOM   3478  N   SER A 486      11.933  -4.226 -22.828  1.00 85.12           N  
ATOM   3479  CA  SER A 486      11.774  -5.678 -22.928  1.00 85.12           C  
ATOM   3480  C   SER A 486      11.270  -6.096 -24.313  1.00 85.12           C  
ATOM   3481  CB  SER A 486      10.814  -6.182 -21.850  1.00 85.12           C  
ATOM   3482  O   SER A 486      11.738  -7.099 -24.857  1.00 85.12           O  
ATOM   3483  OG  SER A 486      11.394  -6.054 -20.573  1.00 85.12           O  
ATOM   3484  N   LEU A 487      10.361  -5.326 -24.921  1.00 88.56           N  
ATOM   3485  CA  LEU A 487       9.932  -5.545 -26.306  1.00 88.56           C  
ATOM   3486  C   LEU A 487      11.086  -5.337 -27.299  1.00 88.56           C  
ATOM   3487  CB  LEU A 487       8.758  -4.614 -26.645  1.00 88.56           C  
ATOM   3488  O   LEU A 487      11.322  -6.204 -28.144  1.00 88.56           O  
ATOM   3489  CG  LEU A 487       7.423  -4.923 -25.953  1.00 88.56           C  
ATOM   3490  CD1 LEU A 487       6.443  -3.804 -26.307  1.00 88.56           C  
ATOM   3491  CD2 LEU A 487       6.824  -6.248 -26.431  1.00 88.56           C  
ATOM   3492  N   GLU A 488      11.848  -4.250 -27.160  1.00 85.25           N  
ATOM   3493  CA  GLU A 488      13.016  -3.958 -28.005  1.00 85.25           C  
ATOM   3494  C   GLU A 488      14.073  -5.066 -27.937  1.00 85.25           C  
ATOM   3495  CB  GLU A 488      13.666  -2.639 -27.574  1.00 85.25           C  
ATOM   3496  O   GLU A 488      14.617  -5.460 -28.968  1.00 85.25           O  
ATOM   3497  CG  GLU A 488      12.822  -1.413 -27.936  1.00 85.25           C  
ATOM   3498  CD  GLU A 488      13.371  -0.111 -27.328  1.00 85.25           C  
ATOM   3499  OE1 GLU A 488      12.863   0.949 -27.752  1.00 85.25           O  
ATOM   3500  OE2 GLU A 488      14.277  -0.164 -26.457  1.00 85.25           O  
ATOM   3501  N   SER A 489      14.306  -5.642 -26.753  1.00 80.75           N  
ATOM   3502  CA  SER A 489      15.242  -6.761 -26.569  1.00 80.75           C  
ATOM   3503  C   SER A 489      14.832  -8.028 -27.339  1.00 80.75           C  
ATOM   3504  CB  SER A 489      15.408  -7.069 -25.077  1.00 80.75           C  
ATOM   3505  O   SER A 489      15.681  -8.842 -27.701  1.00 80.75           O  
ATOM   3506  OG  SER A 489      14.337  -7.848 -24.572  1.00 80.75           O  
ATOM   3507  N   ARG A 490      13.534  -8.178 -27.649  1.00 83.19           N  
ATOM   3508  CA  ARG A 490      12.993  -9.228 -28.532  1.00 83.19           C  
ATOM   3509  C   ARG A 490      12.977  -8.824 -30.010  1.00 83.19           C  
ATOM   3510  CB  ARG A 490      11.586  -9.644 -28.073  1.00 83.19           C  
ATOM   3511  O   ARG A 490      12.443  -9.568 -30.831  1.00 83.19           O  
ATOM   3512  CG  ARG A 490      11.574 -10.362 -26.721  1.00 83.19           C  
ATOM   3513  CD  ARG A 490      10.158 -10.863 -26.405  1.00 83.19           C  
ATOM   3514  NE  ARG A 490       9.724 -11.978 -27.282  1.00 83.19           N  
ATOM   3515  NH1 ARG A 490       7.531 -11.359 -27.672  1.00 83.19           N  
ATOM   3516  NH2 ARG A 490       8.248 -13.204 -28.545  1.00 83.19           N  
ATOM   3517  CZ  ARG A 490       8.528 -12.163 -27.824  1.00 83.19           C  
ATOM   3518  N   GLY A 491      13.509  -7.653 -30.357  1.00 81.88           N  
ATOM   3519  CA  GLY A 491      13.420  -7.079 -31.699  1.00 81.88           C  
ATOM   3520  C   GLY A 491      12.023  -6.563 -32.054  1.00 81.88           C  
ATOM   3521  O   GLY A 491      11.712  -6.412 -33.234  1.00 81.88           O  
ATOM   3522  N   ILE A 492      11.161  -6.320 -31.059  1.00 85.00           N  
ATOM   3523  CA  ILE A 492       9.812  -5.788 -31.258  1.00 85.00           C  
ATOM   3524  C   ILE A 492       9.840  -4.288 -30.962  1.00 85.00           C  
ATOM   3525  CB  ILE A 492       8.763  -6.540 -30.405  1.00 85.00           C  
ATOM   3526  O   ILE A 492       9.733  -3.865 -29.816  1.00 85.00           O  
ATOM   3527  CG1 ILE A 492       8.841  -8.069 -30.612  1.00 85.00           C  
ATOM   3528  CG2 ILE A 492       7.352  -6.045 -30.774  1.00 85.00           C  
ATOM   3529  CD1 ILE A 492       7.851  -8.864 -29.755  1.00 85.00           C  
ATOM   3530  N   SER A 493       9.949  -3.472 -32.005  1.00 81.31           N  
ATOM   3531  CA  SER A 493       9.829  -2.018 -31.881  1.00 81.31           C  
ATOM   3532  C   SER A 493       8.363  -1.605 -31.998  1.00 81.31           C  
ATOM   3533  CB  SER A 493      10.692  -1.316 -32.929  1.00 81.31           C  
ATOM   3534  O   SER A 493       7.744  -1.779 -33.049  1.00 81.31           O  
ATOM   3535  OG  SER A 493      12.043  -1.710 -32.782  1.00 81.31           O  
ATOM   3536  N   VAL A 494       7.802  -1.057 -30.919  1.00 83.44           N  
ATOM   3537  CA  VAL A 494       6.425  -0.544 -30.879  1.00 83.44           C  
ATOM   3538  C   VAL A 494       6.452   0.924 -30.489  1.00 83.44           C  
ATOM   3539  CB  VAL A 494       5.533  -1.336 -29.903  1.00 83.44           C  
ATOM   3540  O   VAL A 494       6.950   1.274 -29.424  1.00 83.44           O  
ATOM   3541  CG1 VAL A 494       4.077  -0.862 -29.967  1.00 83.44           C  
ATOM   3542  CG2 VAL A 494       5.548  -2.833 -30.219  1.00 83.44           C  
ATOM   3543  N   ALA A 495       5.878   1.776 -31.335  1.00 84.06           N  
ATOM   3544  CA  ALA A 495       5.548   3.143 -30.961  1.00 84.06           C  
ATOM   3545  C   ALA A 495       4.128   3.169 -30.377  1.00 84.06           C  
ATOM   3546  CB  ALA A 495       5.701   4.053 -32.184  1.00 84.06           C  
ATOM   3547  O   ALA A 495       3.191   2.675 -31.002  1.00 84.06           O  
ATOM   3548  N   PHE A 496       3.962   3.750 -29.190  1.00 88.62           N  
ATOM   3549  CA  PHE A 496       2.661   3.885 -28.526  1.00 88.62           C  
ATOM   3550  C   PHE A 496       1.981   5.198 -28.930  1.00 88.62           C  
ATOM   3551  CB  PHE A 496       2.814   3.702 -27.009  1.00 88.62           C  
ATOM   3552  O   PHE A 496       1.722   6.065 -28.097  1.00 88.62           O  
ATOM   3553  CG  PHE A 496       3.346   2.334 -26.642  1.00 88.62           C  
ATOM   3554  CD1 PHE A 496       2.467   1.240 -26.529  1.00 88.62           C  
ATOM   3555  CD2 PHE A 496       4.732   2.134 -26.511  1.00 88.62           C  
ATOM   3556  CE1 PHE A 496       2.979  -0.049 -26.300  1.00 88.62           C  
ATOM   3557  CE2 PHE A 496       5.238   0.845 -26.285  1.00 88.62           C  
ATOM   3558  CZ  PHE A 496       4.363  -0.245 -26.162  1.00 88.62           C  
ATOM   3559  N   ASP A 497       1.750   5.368 -30.231  1.00 90.12           N  
ATOM   3560  CA  ASP A 497       1.106   6.560 -30.779  1.00 90.12           C  
ATOM   3561  C   ASP A 497      -0.397   6.545 -30.460  1.00 90.12           C  
ATOM   3562  CB  ASP A 497       1.394   6.653 -32.286  1.00 90.12           C  
ATOM   3563  O   ASP A 497      -1.082   5.547 -30.687  1.00 90.12           O  
ATOM   3564  CG  ASP A 497       1.096   8.038 -32.867  1.00 90.12           C  
ATOM   3565  OD1 ASP A 497       0.039   8.614 -32.522  1.00 90.12           O  
ATOM   3566  OD2 ASP A 497       1.893   8.515 -33.695  1.00 90.12           O  
ATOM   3567  N   LEU A 498      -0.930   7.660 -29.952  1.00 91.25           N  
ATOM   3568  CA  LEU A 498      -2.363   7.800 -29.676  1.00 91.25           C  
ATOM   3569  C   LEU A 498      -3.221   7.770 -30.948  1.00 91.25           C  
ATOM   3570  CB  LEU A 498      -2.629   9.094 -28.887  1.00 91.25           C  
ATOM   3571  O   LEU A 498      -4.434   7.637 -30.844  1.00 91.25           O  
ATOM   3572  CG  LEU A 498      -2.049   9.123 -27.464  1.00 91.25           C  
ATOM   3573  CD1 LEU A 498      -2.410  10.456 -26.804  1.00 91.25           C  
ATOM   3574  CD2 LEU A 498      -2.600   7.999 -26.585  1.00 91.25           C  
ATOM   3575  N   SER A 499      -2.622   7.889 -32.132  1.00 92.19           N  
ATOM   3576  CA  SER A 499      -3.291   7.681 -33.416  1.00 92.19           C  
ATOM   3577  C   SER A 499      -3.417   6.205 -33.816  1.00 92.19           C  
ATOM   3578  CB  SER A 499      -2.598   8.490 -34.516  1.00 92.19           C  
ATOM   3579  O   SER A 499      -4.217   5.903 -34.703  1.00 92.19           O  
ATOM   3580  OG  SER A 499      -1.289   8.031 -34.765  1.00 92.19           O  
ATOM   3581  N   ASP A 500      -2.702   5.273 -33.166  1.00 91.19           N  
ATOM   3582  CA  ASP A 500      -2.884   3.832 -33.376  1.00 91.19           C  
ATOM   3583  C   ASP A 500      -4.160   3.348 -32.655  1.00 91.19           C  
ATOM   3584  CB  ASP A 500      -1.643   3.026 -32.937  1.00 91.19           C  
ATOM   3585  O   ASP A 500      -4.230   3.375 -31.418  1.00 91.19           O  
ATOM   3586  CG  ASP A 500      -1.756   1.505 -33.187  1.00 91.19           C  
ATOM   3587  OD1 ASP A 500      -2.853   1.005 -33.540  1.00 91.19           O  
ATOM   3588  OD2 ASP A 500      -0.752   0.787 -32.991  1.00 91.19           O  
ATOM   3589  N   PRO A 501      -5.168   2.824 -33.384  1.00 94.19           N  
ATOM   3590  CA  PRO A 501      -6.387   2.302 -32.776  1.00 94.19           C  
ATOM   3591  C   PRO A 501      -6.136   1.210 -31.731  1.00 94.19           C  
ATOM   3592  CB  PRO A 501      -7.220   1.753 -33.939  1.00 94.19           C  
ATOM   3593  O   PRO A 501      -6.903   1.101 -30.777  1.00 94.19           O  
ATOM   3594  CG  PRO A 501      -6.727   2.548 -35.145  1.00 94.19           C  
ATOM   3595  CD  PRO A 501      -5.248   2.733 -34.836  1.00 94.19           C  
ATOM   3596  N   LYS A 502      -5.071   0.406 -31.868  1.00 94.38           N  
ATOM   3597  CA  LYS A 502      -4.732  -0.630 -30.881  1.00 94.38           C  
ATOM   3598  C   LYS A 502      -4.354  -0.019 -29.540  1.00 94.38           C  
ATOM   3599  CB  LYS A 502      -3.578  -1.501 -31.385  1.00 94.38           C  
ATOM   3600  O   LYS A 502      -4.795  -0.527 -28.511  1.00 94.38           O  
ATOM   3601  CG  LYS A 502      -3.990  -2.364 -32.579  1.00 94.38           C  
ATOM   3602  CD  LYS A 502      -2.829  -3.287 -32.946  1.00 94.38           C  
ATOM   3603  CE  LYS A 502      -3.218  -4.167 -34.132  1.00 94.38           C  
ATOM   3604  NZ  LYS A 502      -2.135  -5.130 -34.427  1.00 94.38           N  
ATOM   3605  N   VAL A 503      -3.589   1.072 -29.549  1.00 95.44           N  
ATOM   3606  CA  VAL A 503      -3.195   1.796 -28.334  1.00 95.44           C  
ATOM   3607  C   VAL A 503      -4.428   2.405 -27.668  1.00 95.44           C  
ATOM   3608  CB  VAL A 503      -2.132   2.867 -28.648  1.00 95.44           C  
ATOM   3609  O   VAL A 503      -4.601   2.233 -26.465  1.00 95.44           O  
ATOM   3610  CG1 VAL A 503      -1.736   3.666 -27.399  1.00 95.44           C  
ATOM   3611  CG2 VAL A 503      -0.858   2.218 -29.205  1.00 95.44           C  
ATOM   3612  N   ILE A 504      -5.337   3.019 -28.438  1.00 96.50           N  
ATOM   3613  CA  ILE A 504      -6.607   3.564 -27.916  1.00 96.50           C  
ATOM   3614  C   ILE A 504      -7.487   2.466 -27.303  1.00 96.50           C  
ATOM   3615  CB  ILE A 504      -7.388   4.320 -29.014  1.00 96.50           C  
ATOM   3616  O   ILE A 504      -8.004   2.627 -26.198  1.00 96.50           O  
ATOM   3617  CG1 ILE A 504      -6.583   5.508 -29.586  1.00 96.50           C  
ATOM   3618  CG2 ILE A 504      -8.746   4.806 -28.464  1.00 96.50           C  
ATOM   3619  CD1 ILE A 504      -7.339   6.231 -30.713  1.00 96.50           C  
ATOM   3620  N   VAL A 505      -7.666   1.339 -28.000  1.00 97.44           N  
ATOM   3621  CA  VAL A 505      -8.437   0.197 -27.481  1.00 97.44           C  
ATOM   3622  C   VAL A 505      -7.810  -0.312 -26.187  1.00 97.44           C  
ATOM   3623  CB  VAL A 505      -8.540  -0.923 -28.533  1.00 97.44           C  
ATOM   3624  O   VAL A 505      -8.520  -0.515 -25.204  1.00 97.44           O  
ATOM   3625  CG1 VAL A 505      -9.068  -2.242 -27.952  1.00 97.44           C  
ATOM   3626  CG2 VAL A 505      -9.500  -0.511 -29.656  1.00 97.44           C  
ATOM   3627  N   GLY A 506      -6.483  -0.447 -26.165  1.00 97.38           N  
ATOM   3628  CA  GLY A 506      -5.721  -0.740 -24.960  1.00 97.38           C  
ATOM   3629  C   GLY A 506      -6.043   0.232 -23.830  1.00 97.38           C  
ATOM   3630  O   GLY A 506      -6.434  -0.209 -22.757  1.00 97.38           O  
ATOM   3631  N   LEU A 507      -5.959   1.542 -24.077  1.00 97.12           N  
ATOM   3632  CA  LEU A 507      -6.239   2.593 -23.093  1.00 97.12           C  
ATOM   3633  C   LEU A 507      -7.643   2.479 -22.494  1.00 97.12           C  
ATOM   3634  CB  LEU A 507      -6.052   3.976 -23.743  1.00 97.12           C  
ATOM   3635  O   LEU A 507      -7.782   2.574 -21.277  1.00 97.12           O  
ATOM   3636  CG  LEU A 507      -4.585   4.402 -23.916  1.00 97.12           C  
ATOM   3637  CD1 LEU A 507      -4.484   5.550 -24.916  1.00 97.12           C  
ATOM   3638  CD2 LEU A 507      -3.993   4.896 -22.598  1.00 97.12           C  
ATOM   3639  N   PHE A 508      -8.674   2.235 -23.308  1.00 97.94           N  
ATOM   3640  CA  PHE A 508     -10.036   2.044 -22.798  1.00 97.94           C  
ATOM   3641  C   PHE A 508     -10.183   0.757 -21.982  1.00 97.94           C  
ATOM   3642  CB  PHE A 508     -11.052   2.070 -23.946  1.00 97.94           C  
ATOM   3643  O   PHE A 508     -10.809   0.784 -20.922  1.00 97.94           O  
ATOM   3644  CG  PHE A 508     -11.366   3.454 -24.479  1.00 97.94           C  
ATOM   3645  CD1 PHE A 508     -11.853   4.451 -23.611  1.00 97.94           C  
ATOM   3646  CD2 PHE A 508     -11.216   3.739 -25.848  1.00 97.94           C  
ATOM   3647  CE1 PHE A 508     -12.168   5.729 -24.104  1.00 97.94           C  
ATOM   3648  CE2 PHE A 508     -11.545   5.014 -26.344  1.00 97.94           C  
ATOM   3649  CZ  PHE A 508     -12.014   6.010 -25.472  1.00 97.94           C  
ATOM   3650  N   ILE A 509      -9.582  -0.352 -22.430  1.00 98.00           N  
ATOM   3651  CA  ILE A 509      -9.590  -1.608 -21.665  1.00 98.00           C  
ATOM   3652  C   ILE A 509      -8.821  -1.443 -20.353  1.00 98.00           C  
ATOM   3653  CB  ILE A 509      -9.068  -2.804 -22.490  1.00 98.00           C  
ATOM   3654  O   ILE A 509      -9.284  -1.889 -19.316  1.00 98.00           O  
ATOM   3655  CG1 ILE A 509      -9.970  -3.069 -23.719  1.00 98.00           C  
ATOM   3656  CG2 ILE A 509      -9.045  -4.076 -21.616  1.00 98.00           C  
ATOM   3657  CD1 ILE A 509      -9.355  -4.055 -24.722  1.00 98.00           C  
ATOM   3658  N   GLY A 510      -7.675  -0.769 -20.353  1.00 96.81           N  
ATOM   3659  CA  GLY A 510      -6.959  -0.448 -19.122  1.00 96.81           C  
ATOM   3660  C   GLY A 510      -7.780   0.450 -18.204  1.00 96.81           C  
ATOM   3661  O   GLY A 510      -7.895   0.190 -17.012  1.00 96.81           O  
ATOM   3662  N   GLY A 511      -8.410   1.475 -18.777  1.00 96.81           N  
ATOM   3663  CA  GLY A 511      -9.198   2.462 -18.052  1.00 96.81           C  
ATOM   3664  C   GLY A 511     -10.438   1.903 -17.352  1.00 96.81           C  
ATOM   3665  O   GLY A 511     -10.815   2.385 -16.285  1.00 96.81           O  
ATOM   3666  N   LEU A 512     -11.073   0.874 -17.924  1.00 97.12           N  
ATOM   3667  CA  LEU A 512     -12.262   0.257 -17.325  1.00 97.12           C  
ATOM   3668  C   LEU A 512     -11.925  -0.647 -16.133  1.00 97.12           C  
ATOM   3669  CB  LEU A 512     -13.098  -0.459 -18.409  1.00 97.12           C  
ATOM   3670  O   LEU A 512     -12.776  -0.841 -15.265  1.00 97.12           O  
ATOM   3671  CG  LEU A 512     -12.583  -1.843 -18.855  1.00 97.12           C  
ATOM   3672  CD1 LEU A 512     -13.123  -3.015 -18.027  1.00 97.12           C  
ATOM   3673  CD2 LEU A 512     -12.964  -2.123 -20.310  1.00 97.12           C  
ATOM   3674  N   ILE A 513     -10.712  -1.215 -16.082  1.00 96.50           N  
ATOM   3675  CA  ILE A 513     -10.356  -2.250 -15.102  1.00 96.50           C  
ATOM   3676  C   ILE A 513     -10.453  -1.735 -13.658  1.00 96.50           C  
ATOM   3677  CB  ILE A 513      -8.988  -2.894 -15.425  1.00 96.50           C  
ATOM   3678  O   ILE A 513     -11.110  -2.413 -12.867  1.00 96.50           O  
ATOM   3679  CG1 ILE A 513      -9.074  -3.801 -16.666  1.00 96.50           C  
ATOM   3680  CG2 ILE A 513      -8.479  -3.730 -14.244  1.00 96.50           C  
ATOM   3681  CD1 ILE A 513      -7.690  -4.112 -17.256  1.00 96.50           C  
ATOM   3682  N   PRO A 514      -9.886  -0.570 -13.279  1.00 96.44           N  
ATOM   3683  CA  PRO A 514     -10.002  -0.069 -11.909  1.00 96.44           C  
ATOM   3684  C   PRO A 514     -11.449   0.163 -11.462  1.00 96.44           C  
ATOM   3685  CB  PRO A 514      -9.184   1.225 -11.873  1.00 96.44           C  
ATOM   3686  O   PRO A 514     -11.791  -0.151 -10.324  1.00 96.44           O  
ATOM   3687  CG  PRO A 514      -8.120   0.966 -12.934  1.00 96.44           C  
ATOM   3688  CD  PRO A 514      -8.915   0.239 -14.009  1.00 96.44           C  
ATOM   3689  N   TYR A 515     -12.318   0.642 -12.358  1.00 96.81           N  
ATOM   3690  CA  TYR A 515     -13.742   0.829 -12.065  1.00 96.81           C  
ATOM   3691  C   TYR A 515     -14.476  -0.500 -11.895  1.00 96.81           C  
ATOM   3692  CB  TYR A 515     -14.406   1.650 -13.175  1.00 96.81           C  
ATOM   3693  O   TYR A 515     -15.219  -0.670 -10.930  1.00 96.81           O  
ATOM   3694  CG  TYR A 515     -14.163   3.135 -13.047  1.00 96.81           C  
ATOM   3695  CD1 TYR A 515     -15.008   3.903 -12.222  1.00 96.81           C  
ATOM   3696  CD2 TYR A 515     -13.098   3.747 -13.736  1.00 96.81           C  
ATOM   3697  CE1 TYR A 515     -14.798   5.288 -12.090  1.00 96.81           C  
ATOM   3698  CE2 TYR A 515     -12.886   5.132 -13.606  1.00 96.81           C  
ATOM   3699  OH  TYR A 515     -13.525   7.239 -12.664  1.00 96.81           O  
ATOM   3700  CZ  TYR A 515     -13.735   5.903 -12.786  1.00 96.81           C  
ATOM   3701  N   LEU A 516     -14.253  -1.453 -12.805  1.00 96.69           N  
ATOM   3702  CA  LEU A 516     -14.865  -2.779 -12.727  1.00 96.69           C  
ATOM   3703  C   LEU A 516     -14.412  -3.516 -11.462  1.00 96.69           C  
ATOM   3704  CB  LEU A 516     -14.509  -3.559 -14.006  1.00 96.69           C  
ATOM   3705  O   LEU A 516     -15.229  -4.099 -10.753  1.00 96.69           O  
ATOM   3706  CG  LEU A 516     -15.111  -4.975 -14.065  1.00 96.69           C  
ATOM   3707  CD1 LEU A 516     -16.640  -4.964 -14.031  1.00 96.69           C  
ATOM   3708  CD2 LEU A 516     -14.652  -5.677 -15.342  1.00 96.69           C  
ATOM   3709  N   PHE A 517     -13.118  -3.452 -11.155  1.00 95.94           N  
ATOM   3710  CA  PHE A 517     -12.554  -4.017  -9.938  1.00 95.94           C  
ATOM   3711  C   PHE A 517     -13.152  -3.375  -8.683  1.00 95.94           C  
ATOM   3712  CB  PHE A 517     -11.035  -3.862  -9.975  1.00 95.94           C  
ATOM   3713  O   PHE A 517     -13.613  -4.092  -7.796  1.00 95.94           O  
ATOM   3714  CG  PHE A 517     -10.371  -4.425  -8.741  1.00 95.94           C  
ATOM   3715  CD1 PHE A 517     -10.137  -3.590  -7.635  1.00 95.94           C  
ATOM   3716  CD2 PHE A 517     -10.002  -5.782  -8.691  1.00 95.94           C  
ATOM   3717  CE1 PHE A 517      -9.545  -4.112  -6.477  1.00 95.94           C  
ATOM   3718  CE2 PHE A 517      -9.394  -6.300  -7.535  1.00 95.94           C  
ATOM   3719  CZ  PHE A 517      -9.171  -5.467  -6.426  1.00 95.94           C  
ATOM   3720  N   GLY A 518     -13.198  -2.039  -8.632  1.00 95.38           N  
ATOM   3721  CA  GLY A 518     -13.788  -1.301  -7.519  1.00 95.38           C  
ATOM   3722  C   GLY A 518     -15.257  -1.660  -7.298  1.00 95.38           C  
ATOM   3723  O   GLY A 518     -15.647  -1.938  -6.168  1.00 95.38           O  
ATOM   3724  N   ALA A 519     -16.051  -1.752  -8.369  1.00 95.75           N  
ATOM   3725  CA  ALA A 519     -17.452  -2.161  -8.293  1.00 95.75           C  
ATOM   3726  C   ALA A 519     -17.608  -3.572  -7.704  1.00 95.75           C  
ATOM   3727  CB  ALA A 519     -18.075  -2.056  -9.690  1.00 95.75           C  
ATOM   3728  O   ALA A 519     -18.347  -3.753  -6.739  1.00 95.75           O  
ATOM   3729  N   MET A 520     -16.860  -4.560  -8.212  1.00 96.00           N  
ATOM   3730  CA  MET A 520     -16.923  -5.929  -7.686  1.00 96.00           C  
ATOM   3731  C   MET A 520     -16.512  -6.005  -6.209  1.00 96.00           C  
ATOM   3732  CB  MET A 520     -16.020  -6.865  -8.494  1.00 96.00           C  
ATOM   3733  O   MET A 520     -17.142  -6.726  -5.436  1.00 96.00           O  
ATOM   3734  CG  MET A 520     -16.480  -7.092  -9.936  1.00 96.00           C  
ATOM   3735  SD  MET A 520     -15.451  -8.264 -10.873  1.00 96.00           S  
ATOM   3736  CE  MET A 520     -13.887  -7.360 -10.959  1.00 96.00           C  
ATOM   3737  N   ALA A 521     -15.477  -5.257  -5.810  1.00 95.12           N  
ATOM   3738  CA  ALA A 521     -15.012  -5.198  -4.427  1.00 95.12           C  
ATOM   3739  C   ALA A 521     -16.065  -4.575  -3.493  1.00 95.12           C  
ATOM   3740  CB  ALA A 521     -13.691  -4.422  -4.402  1.00 95.12           C  
ATOM   3741  O   ALA A 521     -16.342  -5.119  -2.424  1.00 95.12           O  
ATOM   3742  N   MET A 522     -16.700  -3.477  -3.909  1.00 94.31           N  
ATOM   3743  CA  MET A 522     -17.773  -2.843  -3.139  1.00 94.31           C  
ATOM   3744  C   MET A 522     -19.002  -3.742  -3.003  1.00 94.31           C  
ATOM   3745  CB  MET A 522     -18.195  -1.537  -3.810  1.00 94.31           C  
ATOM   3746  O   MET A 522     -19.552  -3.880  -1.912  1.00 94.31           O  
ATOM   3747  CG  MET A 522     -17.149  -0.436  -3.660  1.00 94.31           C  
ATOM   3748  SD  MET A 522     -17.713   1.132  -4.352  1.00 94.31           S  
ATOM   3749  CE  MET A 522     -18.966   1.573  -3.107  1.00 94.31           C  
ATOM   3750  N   GLU A 523     -19.428  -4.387  -4.089  1.00 94.69           N  
ATOM   3751  CA  GLU A 523     -20.563  -5.306  -4.052  1.00 94.69           C  
ATOM   3752  C   GLU A 523     -20.283  -6.541  -3.183  1.00 94.69           C  
ATOM   3753  CB  GLU A 523     -20.900  -5.775  -5.463  1.00 94.69           C  
ATOM   3754  O   GLU A 523     -21.187  -7.029  -2.503  1.00 94.69           O  
ATOM   3755  CG  GLU A 523     -21.524  -4.727  -6.390  1.00 94.69           C  
ATOM   3756  CD  GLU A 523     -21.817  -5.327  -7.776  1.00 94.69           C  
ATOM   3757  OE1 GLU A 523     -22.286  -4.564  -8.647  1.00 94.69           O  
ATOM   3758  OE2 GLU A 523     -21.615  -6.559  -7.942  1.00 94.69           O  
ATOM   3759  N   ALA A 524     -19.041  -7.039  -3.181  1.00 94.62           N  
ATOM   3760  CA  ALA A 524     -18.615  -8.130  -2.309  1.00 94.62           C  
ATOM   3761  C   ALA A 524     -18.755  -7.760  -0.825  1.00 94.62           C  
ATOM   3762  CB  ALA A 524     -17.173  -8.509  -2.653  1.00 94.62           C  
ATOM   3763  O   ALA A 524     -19.335  -8.533  -0.060  1.00 94.62           O  
ATOM   3764  N   VAL A 525     -18.299  -6.563  -0.433  1.00 94.38           N  
ATOM   3765  CA  VAL A 525     -18.496  -6.048   0.933  1.00 94.38           C  
ATOM   3766  C   VAL A 525     -19.982  -5.890   1.234  1.00 94.38           C  
ATOM   3767  CB  VAL A 525     -17.775  -4.708   1.160  1.00 94.38           C  
ATOM   3768  O   VAL A 525     -20.436  -6.355   2.271  1.00 94.38           O  
ATOM   3769  CG1 VAL A 525     -18.062  -4.157   2.566  1.00 94.38           C  
ATOM   3770  CG2 VAL A 525     -16.258  -4.855   1.031  1.00 94.38           C  
ATOM   3771  N   GLY A 526     -20.768  -5.316   0.318  1.00 92.69           N  
ATOM   3772  CA  GLY A 526     -22.209  -5.136   0.514  1.00 92.69           C  
ATOM   3773  C   GLY A 526     -22.956  -6.454   0.754  1.00 92.69           C  
ATOM   3774  O   GLY A 526     -23.806  -6.532   1.643  1.00 92.69           O  
ATOM   3775  N   ARG A 527     -22.611  -7.519   0.016  1.00 93.94           N  
ATOM   3776  CA  ARG A 527     -23.156  -8.869   0.250  1.00 93.94           C  
ATOM   3777  C   ARG A 527     -22.731  -9.434   1.606  1.00 93.94           C  
ATOM   3778  CB  ARG A 527     -22.735  -9.830  -0.875  1.00 93.94           C  
ATOM   3779  O   ARG A 527     -23.574  -9.996   2.306  1.00 93.94           O  
ATOM   3780  CG  ARG A 527     -23.491  -9.583  -2.188  1.00 93.94           C  
ATOM   3781  CD  ARG A 527     -23.212 -10.692  -3.217  1.00 93.94           C  
ATOM   3782  NE  ARG A 527     -21.820 -10.703  -3.714  1.00 93.94           N  
ATOM   3783  NH1 ARG A 527     -22.025  -9.009  -5.258  1.00 93.94           N  
ATOM   3784  NH2 ARG A 527     -20.082 -10.032  -5.038  1.00 93.94           N  
ATOM   3785  CZ  ARG A 527     -21.313  -9.917  -4.652  1.00 93.94           C  
ATOM   3786  N   ALA A 528     -21.457  -9.288   1.974  1.00 92.56           N  
ATOM   3787  CA  ALA A 528     -20.930  -9.764   3.252  1.00 92.56           C  
ATOM   3788  C   ALA A 528     -21.581  -9.034   4.441  1.00 92.56           C  
ATOM   3789  CB  ALA A 528     -19.403  -9.617   3.237  1.00 92.56           C  
ATOM   3790  O   ALA A 528     -22.141  -9.682   5.323  1.00 92.56           O  
ATOM   3791  N   ALA A 529     -21.605  -7.700   4.408  1.00 90.62           N  
ATOM   3792  CA  ALA A 529     -22.238  -6.859   5.418  1.00 90.62           C  
ATOM   3793  C   ALA A 529     -23.736  -7.154   5.544  1.00 90.62           C  
ATOM   3794  CB  ALA A 529     -21.991  -5.391   5.054  1.00 90.62           C  
ATOM   3795  O   ALA A 529     -24.240  -7.339   6.648  1.00 90.62           O  
ATOM   3796  N   GLY A 530     -24.455  -7.290   4.423  1.00 91.38           N  
ATOM   3797  CA  GLY A 530     -25.876  -7.642   4.436  1.00 91.38           C  
ATOM   3798  C   GLY A 530     -26.161  -8.975   5.140  1.00 91.38           C  
ATOM   3799  O   GLY A 530     -27.147  -9.084   5.872  1.00 91.38           O  
ATOM   3800  N   ALA A 531     -25.288  -9.973   4.973  1.00 91.69           N  
ATOM   3801  CA  ALA A 531     -25.401 -11.247   5.679  1.00 91.69           C  
ATOM   3802  C   ALA A 531     -25.150 -11.095   7.191  1.00 91.69           C  
ATOM   3803  CB  ALA A 531     -24.450 -12.257   5.026  1.00 91.69           C  
ATOM   3804  O   ALA A 531     -25.919 -11.634   7.990  1.00 91.69           O  
ATOM   3805  N   VAL A 532     -24.143 -10.305   7.585  1.00 91.31           N  
ATOM   3806  CA  VAL A 532     -23.853 -10.008   8.999  1.00 91.31           C  
ATOM   3807  C   VAL A 532     -25.004  -9.253   9.656  1.00 91.31           C  
ATOM   3808  CB  VAL A 532     -22.534  -9.230   9.159  1.00 91.31           C  
ATOM   3809  O   VAL A 532     -25.432  -9.645  10.735  1.00 91.31           O  
ATOM   3810  CG1 VAL A 532     -22.259  -8.831  10.616  1.00 91.31           C  
ATOM   3811  CG2 VAL A 532     -21.357 -10.098   8.715  1.00 91.31           C  
ATOM   3812  N   VAL A 533     -25.581  -8.245   8.996  1.00 91.75           N  
ATOM   3813  CA  VAL A 533     -26.749  -7.500   9.503  1.00 91.75           C  
ATOM   3814  C   VAL A 533     -27.902  -8.447   9.849  1.00 91.75           C  
ATOM   3815  CB  VAL A 533     -27.208  -6.453   8.462  1.00 91.75           C  
ATOM   3816  O   VAL A 533     -28.502  -8.348  10.920  1.00 91.75           O  
ATOM   3817  CG1 VAL A 533     -28.599  -5.868   8.745  1.00 91.75           C  
ATOM   3818  CG2 VAL A 533     -26.229  -5.279   8.382  1.00 91.75           C  
ATOM   3819  N   VAL A 534     -28.224  -9.387   8.954  1.00 94.00           N  
ATOM   3820  CA  VAL A 534     -29.297 -10.368   9.188  1.00 94.00           C  
ATOM   3821  C   VAL A 534     -28.970 -11.274  10.375  1.00 94.00           C  
ATOM   3822  CB  VAL A 534     -29.571 -11.188   7.912  1.00 94.00           C  
ATOM   3823  O   VAL A 534     -29.861 -11.571  11.173  1.00 94.00           O  
ATOM   3824  CG1 VAL A 534     -30.555 -12.344   8.146  1.00 94.00           C  
ATOM   3825  CG2 VAL A 534     -30.189 -10.290   6.830  1.00 94.00           C  
ATOM   3826  N   GLU A 535     -27.711 -11.678  10.522  1.00 94.00           N  
ATOM   3827  CA  GLU A 535     -27.267 -12.536  11.619  1.00 94.00           C  
ATOM   3828  C   GLU A 535     -27.255 -11.810  12.971  1.00 94.00           C  
ATOM   3829  CB  GLU A 535     -25.900 -13.137  11.258  1.00 94.00           C  
ATOM   3830  O   GLU A 535     -27.775 -12.346  13.950  1.00 94.00           O  
ATOM   3831  CG  GLU A 535     -25.296 -14.043  12.343  1.00 94.00           C  
ATOM   3832  CD  GLU A 535     -26.222 -15.171  12.829  1.00 94.00           C  
ATOM   3833  OE1 GLU A 535     -26.004 -15.659  13.961  1.00 94.00           O  
ATOM   3834  OE2 GLU A 535     -27.176 -15.576  12.127  1.00 94.00           O  
ATOM   3835  N   VAL A 536     -26.761 -10.570  13.036  1.00 92.75           N  
ATOM   3836  CA  VAL A 536     -26.799  -9.751  14.260  1.00 92.75           C  
ATOM   3837  C   VAL A 536     -28.251  -9.549  14.706  1.00 92.75           C  
ATOM   3838  CB  VAL A 536     -26.096  -8.391  14.057  1.00 92.75           C  
ATOM   3839  O   VAL A 536     -28.588  -9.803  15.864  1.00 92.75           O  
ATOM   3840  CG1 VAL A 536     -26.182  -7.548  15.334  1.00 92.75           C  
ATOM   3841  CG2 VAL A 536     -24.605  -8.511  13.711  1.00 92.75           C  
ATOM   3842  N   ARG A 537     -29.152  -9.200  13.774  1.00 94.12           N  
ATOM   3843  CA  ARG A 537     -30.595  -9.077  14.051  1.00 94.12           C  
ATOM   3844  C   ARG A 537     -31.203 -10.383  14.558  1.00 94.12           C  
ATOM   3845  CB  ARG A 537     -31.334  -8.634  12.784  1.00 94.12           C  
ATOM   3846  O   ARG A 537     -32.030 -10.358  15.470  1.00 94.12           O  
ATOM   3847  CG  ARG A 537     -31.117  -7.157  12.425  1.00 94.12           C  
ATOM   3848  CD  ARG A 537     -31.733  -6.930  11.044  1.00 94.12           C  
ATOM   3849  NE  ARG A 537     -31.670  -5.529  10.604  1.00 94.12           N  
ATOM   3850  NH1 ARG A 537     -32.214  -5.932   8.411  1.00 94.12           N  
ATOM   3851  NH2 ARG A 537     -31.789  -3.863   9.050  1.00 94.12           N  
ATOM   3852  CZ  ARG A 537     -31.890  -5.110   9.372  1.00 94.12           C  
ATOM   3853  N   ARG A 538     -30.822 -11.526  13.974  1.00 95.62           N  
ATOM   3854  CA  ARG A 538     -31.274 -12.849  14.426  1.00 95.62           C  
ATOM   3855  C   ARG A 538     -30.847 -13.090  15.869  1.00 95.62           C  
ATOM   3856  CB  ARG A 538     -30.725 -13.948  13.502  1.00 95.62           C  
ATOM   3857  O   ARG A 538     -31.693 -13.453  16.679  1.00 95.62           O  
ATOM   3858  CG  ARG A 538     -31.291 -15.333  13.859  1.00 95.62           C  
ATOM   3859  CD  ARG A 538     -30.431 -16.477  13.316  1.00 95.62           C  
ATOM   3860  NE  ARG A 538     -29.127 -16.577  14.000  1.00 95.62           N  
ATOM   3861  NH1 ARG A 538     -29.772 -17.622  15.953  1.00 95.62           N  
ATOM   3862  NH2 ARG A 538     -27.606 -17.235  15.533  1.00 95.62           N  
ATOM   3863  CZ  ARG A 538     -28.848 -17.146  15.162  1.00 95.62           C  
ATOM   3864  N   GLN A 539     -29.578 -12.864  16.202  1.00 92.94           N  
ATOM   3865  CA  GLN A 539     -29.073 -13.101  17.555  1.00 92.94           C  
ATOM   3866  C   GLN A 539     -29.728 -12.180  18.587  1.00 92.94           C  
ATOM   3867  CB  GLN A 539     -27.550 -12.975  17.589  1.00 92.94           C  
ATOM   3868  O   GLN A 539     -30.183 -12.673  19.616  1.00 92.94           O  
ATOM   3869  CG  GLN A 539     -26.888 -14.136  16.831  1.00 92.94           C  
ATOM   3870  CD  GLN A 539     -25.408 -14.287  17.149  1.00 92.94           C  
ATOM   3871  NE2 GLN A 539     -24.598 -14.662  16.185  1.00 92.94           N  
ATOM   3872  OE1 GLN A 539     -24.972 -14.099  18.274  1.00 92.94           O  
ATOM   3873  N   PHE A 540     -29.878 -10.885  18.290  1.00 92.88           N  
ATOM   3874  CA  PHE A 540     -30.579  -9.945  19.176  1.00 92.88           C  
ATOM   3875  C   PHE A 540     -32.043 -10.317  19.421  1.00 92.88           C  
ATOM   3876  CB  PHE A 540     -30.487  -8.526  18.593  1.00 92.88           C  
ATOM   3877  O   PHE A 540     -32.556 -10.102  20.519  1.00 92.88           O  
ATOM   3878  CG  PHE A 540     -29.137  -7.835  18.677  1.00 92.88           C  
ATOM   3879  CD1 PHE A 540     -28.075  -8.375  19.428  1.00 92.88           C  
ATOM   3880  CD2 PHE A 540     -28.963  -6.587  18.045  1.00 92.88           C  
ATOM   3881  CE1 PHE A 540     -26.873  -7.670  19.549  1.00 92.88           C  
ATOM   3882  CE2 PHE A 540     -27.750  -5.884  18.173  1.00 92.88           C  
ATOM   3883  CZ  PHE A 540     -26.701  -6.428  18.926  1.00 92.88           C  
ATOM   3884  N   ARG A 541     -32.724 -10.883  18.419  1.00 93.31           N  
ATOM   3885  CA  ARG A 541     -34.124 -11.310  18.538  1.00 93.31           C  
ATOM   3886  C   ARG A 541     -34.276 -12.663  19.240  1.00 93.31           C  
ATOM   3887  CB  ARG A 541     -34.731 -11.332  17.131  1.00 93.31           C  
ATOM   3888  O   ARG A 541     -35.179 -12.821  20.059  1.00 93.31           O  
ATOM   3889  CG  ARG A 541     -36.235 -11.656  17.137  1.00 93.31           C  
ATOM   3890  CD  ARG A 541     -36.754 -11.861  15.712  1.00 93.31           C  
ATOM   3891  NE  ARG A 541     -36.127 -13.049  15.113  1.00 93.31           N  
ATOM   3892  NH1 ARG A 541     -35.766 -12.284  12.984  1.00 93.31           N  
ATOM   3893  NH2 ARG A 541     -34.912 -14.251  13.639  1.00 93.31           N  
ATOM   3894  CZ  ARG A 541     -35.611 -13.189  13.913  1.00 93.31           C  
ATOM   3895  N   ASP A 542     -33.443 -13.639  18.884  1.00 93.75           N  
ATOM   3896  CA  ASP A 542     -33.679 -15.053  19.198  1.00 93.75           C  
ATOM   3897  C   ASP A 542     -32.904 -15.532  20.440  1.00 93.75           C  
ATOM   3898  CB  ASP A 542     -33.363 -15.929  17.964  1.00 93.75           C  
ATOM   3899  O   ASP A 542     -33.370 -16.436  21.141  1.00 93.75           O  
ATOM   3900  CG  ASP A 542     -34.218 -15.622  16.719  1.00 93.75           C  
ATOM   3901  OD1 ASP A 542     -35.312 -15.026  16.833  1.00 93.75           O  
ATOM   3902  OD2 ASP A 542     -33.815 -15.983  15.588  1.00 93.75           O  
ATOM   3903  N   ILE A 543     -31.744 -14.938  20.750  1.00 89.88           N  
ATOM   3904  CA  ILE A 543     -30.915 -15.339  21.895  1.00 89.88           C  
ATOM   3905  C   ILE A 543     -31.274 -14.479  23.109  1.00 89.88           C  
ATOM   3906  CB  ILE A 543     -29.407 -15.306  21.571  1.00 89.88           C  
ATOM   3907  O   ILE A 543     -30.942 -13.297  23.208  1.00 89.88           O  
ATOM   3908  CG1 ILE A 543     -29.088 -16.145  20.310  1.00 89.88           C  
ATOM   3909  CG2 ILE A 543     -28.607 -15.822  22.787  1.00 89.88           C  
ATOM   3910  CD1 ILE A 543     -27.612 -16.137  19.900  1.00 89.88           C  
ATOM   3911  N   LYS A 544     -31.958 -15.101  24.074  1.00 91.06           N  
ATOM   3912  CA  LYS A 544     -32.362 -14.440  25.320  1.00 91.06           C  
ATOM   3913  C   LYS A 544     -31.139 -14.015  26.137  1.00 91.06           C  
ATOM   3914  CB  LYS A 544     -33.277 -15.348  26.151  1.00 91.06           C  
ATOM   3915  O   LYS A 544     -30.189 -14.779  26.276  1.00 91.06           O  
ATOM   3916  CG  LYS A 544     -34.592 -15.654  25.422  1.00 91.06           C  
ATOM   3917  CD  LYS A 544     -35.528 -16.452  26.332  1.00 91.06           C  
ATOM   3918  CE  LYS A 544     -36.820 -16.761  25.574  1.00 91.06           C  
ATOM   3919  NZ  LYS A 544     -37.774 -17.508  26.427  1.00 91.06           N  
ATOM   3920  N   GLY A 545     -31.211 -12.819  26.714  1.00 87.19           N  
ATOM   3921  CA  GLY A 545     -30.191 -12.281  27.611  1.00 87.19           C  
ATOM   3922  C   GLY A 545     -29.090 -11.456  26.938  1.00 87.19           C  
ATOM   3923  O   GLY A 545     -28.311 -10.824  27.638  1.00 87.19           O  
ATOM   3924  N   ILE A 546     -28.998 -11.400  25.602  1.00 86.56           N  
ATOM   3925  CA  ILE A 546     -27.955 -10.579  24.951  1.00 86.56           C  
ATOM   3926  C   ILE A 546     -28.156  -9.089  25.258  1.00 86.56           C  
ATOM   3927  CB  ILE A 546     -27.867 -10.856  23.432  1.00 86.56           C  
ATOM   3928  O   ILE A 546     -27.240  -8.422  25.724  1.00 86.56           O  
ATOM   3929  CG1 ILE A 546     -27.302 -12.276  23.209  1.00 86.56           C  
ATOM   3930  CG2 ILE A 546     -26.988  -9.793  22.743  1.00 86.56           C  
ATOM   3931  CD1 ILE A 546     -27.043 -12.629  21.738  1.00 86.56           C  
ATOM   3932  N   MET A 547     -29.363  -8.558  25.041  1.00 87.44           N  
ATOM   3933  CA  MET A 547     -29.607  -7.114  25.175  1.00 87.44           C  
ATOM   3934  C   MET A 547     -29.543  -6.610  26.624  1.00 87.44           C  
ATOM   3935  CB  MET A 547     -30.952  -6.743  24.532  1.00 87.44           C  
ATOM   3936  O   MET A 547     -29.186  -5.452  26.845  1.00 87.44           O  
ATOM   3937  CG  MET A 547     -30.961  -6.960  23.012  1.00 87.44           C  
ATOM   3938  SD  MET A 547     -29.637  -6.126  22.088  1.00 87.44           S  
ATOM   3939  CE  MET A 547     -30.009  -4.380  22.408  1.00 87.44           C  
ATOM   3940  N   ASP A 548     -29.854  -7.476  27.595  1.00 87.25           N  
ATOM   3941  CA  ASP A 548     -29.752  -7.184  29.032  1.00 87.25           C  
ATOM   3942  C   ASP A 548     -28.386  -7.557  29.646  1.00 87.25           C  
ATOM   3943  CB  ASP A 548     -30.946  -7.802  29.786  1.00 87.25           C  
ATOM   3944  O   ASP A 548     -28.162  -7.305  30.828  1.00 87.25           O  
ATOM   3945  CG  ASP A 548     -30.990  -9.333  29.771  1.00 87.25           C  
ATOM   3946  OD1 ASP A 548     -29.924  -9.973  29.897  1.00 87.25           O  
ATOM   3947  OD2 ASP A 548     -32.098  -9.891  29.608  1.00 87.25           O  
ATOM   3948  N   GLY A 549     -27.467  -8.117  28.846  1.00 81.19           N  
ATOM   3949  CA  GLY A 549     -26.100  -8.463  29.244  1.00 81.19           C  
ATOM   3950  C   GLY A 549     -25.942  -9.795  29.990  1.00 81.19           C  
ATOM   3951  O   GLY A 549     -24.819 -10.171  30.320  1.00 81.19           O  
ATOM   3952  N   SER A 550     -27.021 -10.543  30.252  1.00 85.88           N  
ATOM   3953  CA  SER A 550     -26.950 -11.849  30.933  1.00 85.88           C  
ATOM   3954  C   SER A 550     -26.566 -13.025  30.018  1.00 85.88           C  
ATOM   3955  CB  SER A 550     -28.268 -12.137  31.656  1.00 85.88           C  
ATOM   3956  O   SER A 550     -26.139 -14.076  30.503  1.00 85.88           O  
ATOM   3957  OG  SER A 550     -29.339 -12.326  30.753  1.00 85.88           O  
ATOM   3958  N   GLY A 551     -26.708 -12.864  28.700  1.00 80.00           N  
ATOM   3959  CA  GLY A 551     -26.412 -13.859  27.666  1.00 80.00           C  
ATOM   3960  C   GLY A 551     -25.178 -13.498  26.835  1.00 80.00           C  
ATOM   3961  O   GLY A 551     -24.876 -12.326  26.631  1.00 80.00           O  
ATOM   3962  N   LYS A 552     -24.463 -14.513  26.329  1.00 82.25           N  
ATOM   3963  CA  LYS A 552     -23.280 -14.325  25.469  1.00 82.25           C  
ATOM   3964  C   LYS A 552     -23.643 -14.454  23.979  1.00 82.25           C  
ATOM   3965  CB  LYS A 552     -22.148 -15.296  25.839  1.00 82.25           C  
ATOM   3966  O   LYS A 552     -24.292 -15.442  23.631  1.00 82.25           O  
ATOM   3967  CG  LYS A 552     -21.481 -14.941  27.180  1.00 82.25           C  
ATOM   3968  CD  LYS A 552     -20.180 -15.738  27.385  1.00 82.25           C  
ATOM   3969  CE  LYS A 552     -19.465 -15.298  28.673  1.00 82.25           C  
ATOM   3970  NZ  LYS A 552     -18.083 -15.850  28.781  1.00 82.25           N  
ATOM   3971  N   PRO A 553     -23.197 -13.531  23.108  1.00 86.12           N  
ATOM   3972  CA  PRO A 553     -23.376 -13.655  21.660  1.00 86.12           C  
ATOM   3973  C   PRO A 553     -22.540 -14.785  21.042  1.00 86.12           C  
ATOM   3974  CB  PRO A 553     -22.995 -12.296  21.066  1.00 86.12           C  
ATOM   3975  O   PRO A 553     -21.503 -15.190  21.573  1.00 86.12           O  
ATOM   3976  CG  PRO A 553     -23.012 -11.347  22.254  1.00 86.12           C  
ATOM   3977  CD  PRO A 553     -22.625 -12.230  23.424  1.00 86.12           C  
ATOM   3978  N   GLU A 554     -22.960 -15.269  19.875  1.00 87.38           N  
ATOM   3979  CA  GLU A 554     -22.260 -16.299  19.103  1.00 87.38           C  
ATOM   3980  C   GLU A 554     -21.238 -15.659  18.144  1.00 87.38           C  
ATOM   3981  CB  GLU A 554     -23.255 -17.207  18.350  1.00 87.38           C  
ATOM   3982  O   GLU A 554     -21.445 -15.611  16.929  1.00 87.38           O  
ATOM   3983  CG  GLU A 554     -24.275 -17.931  19.242  1.00 87.38           C  
ATOM   3984  CD  GLU A 554     -25.340 -18.711  18.441  1.00 87.38           C  
ATOM   3985  OE1 GLU A 554     -25.898 -19.674  19.011  1.00 87.38           O  
ATOM   3986  OE2 GLU A 554     -25.654 -18.339  17.282  1.00 87.38           O  
ATOM   3987  N   TYR A 555     -20.108 -15.178  18.677  1.00 83.38           N  
ATOM   3988  CA  TYR A 555     -19.066 -14.505  17.878  1.00 83.38           C  
ATOM   3989  C   TYR A 555     -18.489 -15.379  16.750  1.00 83.38           C  
ATOM   3990  CB  TYR A 555     -17.910 -14.080  18.792  1.00 83.38           C  
ATOM   3991  O   TYR A 555     -18.195 -14.897  15.656  1.00 83.38           O  
ATOM   3992  CG  TYR A 555     -18.290 -13.196  19.963  1.00 83.38           C  
ATOM   3993  CD1 TYR A 555     -18.861 -11.925  19.750  1.00 83.38           C  
ATOM   3994  CD2 TYR A 555     -18.037 -13.639  21.274  1.00 83.38           C  
ATOM   3995  CE1 TYR A 555     -19.203 -11.106  20.846  1.00 83.38           C  
ATOM   3996  CE2 TYR A 555     -18.357 -12.816  22.366  1.00 83.38           C  
ATOM   3997  OH  TYR A 555     -19.241 -10.813  23.252  1.00 83.38           O  
ATOM   3998  CZ  TYR A 555     -18.942 -11.554  22.157  1.00 83.38           C  
ATOM   3999  N   GLY A 556     -18.331 -16.685  17.000  1.00 84.00           N  
ATOM   4000  CA  GLY A 556     -17.746 -17.620  16.031  1.00 84.00           C  
ATOM   4001  C   GLY A 556     -18.552 -17.739  14.734  1.00 84.00           C  
ATOM   4002  O   GLY A 556     -17.967 -17.948  13.672  1.00 84.00           O  
ATOM   4003  N   THR A 557     -19.873 -17.549  14.805  1.00 86.81           N  
ATOM   4004  CA  THR A 557     -20.767 -17.591  13.642  1.00 86.81           C  
ATOM   4005  C   THR A 557     -20.490 -16.425  12.693  1.00 86.81           C  
ATOM   4006  CB  THR A 557     -22.238 -17.573  14.095  1.00 86.81           C  
ATOM   4007  O   THR A 557     -20.344 -16.640  11.489  1.00 86.81           O  
ATOM   4008  CG2 THR A 557     -23.207 -17.774  12.932  1.00 86.81           C  
ATOM   4009  OG1 THR A 557     -22.464 -18.621  15.012  1.00 86.81           O  
ATOM   4010  N   ALA A 558     -20.349 -15.204  13.227  1.00 86.50           N  
ATOM   4011  CA  ALA A 558     -20.023 -14.022  12.429  1.00 86.50           C  
ATOM   4012  C   ALA A 558     -18.646 -14.168  11.758  1.00 86.50           C  
ATOM   4013  CB  ALA A 558     -20.098 -12.780  13.329  1.00 86.50           C  
ATOM   4014  O   ALA A 558     -18.518 -13.962  10.550  1.00 86.50           O  
ATOM   4015  N   VAL A 559     -17.637 -14.621  12.514  1.00 87.75           N  
ATOM   4016  CA  VAL A 559     -16.277 -14.849  11.999  1.00 87.75           C  
ATOM   4017  C   VAL A 559     -16.259 -15.891  10.873  1.00 87.75           C  
ATOM   4018  CB  VAL A 559     -15.315 -15.252  13.137  1.00 87.75           C  
ATOM   4019  O   VAL A 559     -15.645 -15.649   9.833  1.00 87.75           O  
ATOM   4020  CG1 VAL A 559     -13.911 -15.611  12.624  1.00 87.75           C  
ATOM   4021  CG2 VAL A 559     -15.142 -14.117  14.155  1.00 87.75           C  
ATOM   4022  N   ASP A 560     -16.914 -17.046  11.025  1.00 88.06           N  
ATOM   4023  CA  ASP A 560     -16.891 -18.090   9.986  1.00 88.06           C  
ATOM   4024  C   ASP A 560     -17.657 -17.678   8.718  1.00 88.06           C  
ATOM   4025  CB  ASP A 560     -17.417 -19.421  10.539  1.00 88.06           C  
ATOM   4026  O   ASP A 560     -17.185 -17.926   7.599  1.00 88.06           O  
ATOM   4027  CG  ASP A 560     -17.247 -20.552   9.512  1.00 88.06           C  
ATOM   4028  OD1 ASP A 560     -16.080 -20.852   9.125  1.00 88.06           O  
ATOM   4029  OD2 ASP A 560     -18.275 -21.117   9.088  1.00 88.06           O  
ATOM   4030  N   MET A 561     -18.788 -16.982   8.882  1.00 89.06           N  
ATOM   4031  CA  MET A 561     -19.576 -16.442   7.774  1.00 89.06           C  
ATOM   4032  C   MET A 561     -18.752 -15.455   6.942  1.00 89.06           C  
ATOM   4033  CB  MET A 561     -20.845 -15.781   8.333  1.00 89.06           C  
ATOM   4034  O   MET A 561     -18.626 -15.627   5.726  1.00 89.06           O  
ATOM   4035  CG  MET A 561     -21.768 -15.269   7.220  1.00 89.06           C  
ATOM   4036  SD  MET A 561     -23.239 -14.386   7.803  1.00 89.06           S  
ATOM   4037  CE  MET A 561     -24.132 -15.712   8.661  1.00 89.06           C  
ATOM   4038  N   LEU A 562     -18.134 -14.470   7.598  1.00 91.00           N  
ATOM   4039  CA  LEU A 562     -17.291 -13.471   6.944  1.00 91.00           C  
ATOM   4040  C   LEU A 562     -16.049 -14.089   6.314  1.00 91.00           C  
ATOM   4041  CB  LEU A 562     -16.880 -12.421   7.977  1.00 91.00           C  
ATOM   4042  O   LEU A 562     -15.694 -13.743   5.190  1.00 91.00           O  
ATOM   4043  CG  LEU A 562     -18.000 -11.420   8.275  1.00 91.00           C  
ATOM   4044  CD1 LEU A 562     -17.654 -10.723   9.577  1.00 91.00           C  
ATOM   4045  CD2 LEU A 562     -18.108 -10.405   7.135  1.00 91.00           C  
ATOM   4046  N   THR A 563     -15.417 -15.052   6.990  1.00 89.12           N  
ATOM   4047  CA  THR A 563     -14.254 -15.764   6.445  1.00 89.12           C  
ATOM   4048  C   THR A 563     -14.619 -16.452   5.131  1.00 89.12           C  
ATOM   4049  CB  THR A 563     -13.728 -16.817   7.433  1.00 89.12           C  
ATOM   4050  O   THR A 563     -13.894 -16.358   4.140  1.00 89.12           O  
ATOM   4051  CG2 THR A 563     -12.474 -17.503   6.902  1.00 89.12           C  
ATOM   4052  OG1 THR A 563     -13.334 -16.248   8.650  1.00 89.12           O  
ATOM   4053  N   THR A 564     -15.750 -17.155   5.111  1.00 88.88           N  
ATOM   4054  CA  THR A 564     -16.203 -17.897   3.931  1.00 88.88           C  
ATOM   4055  C   THR A 564     -16.604 -16.956   2.797  1.00 88.88           C  
ATOM   4056  CB  THR A 564     -17.351 -18.835   4.318  1.00 88.88           C  
ATOM   4057  O   THR A 564     -16.229 -17.197   1.647  1.00 88.88           O  
ATOM   4058  CG2 THR A 564     -17.806 -19.708   3.147  1.00 88.88           C  
ATOM   4059  OG1 THR A 564     -16.891 -19.703   5.331  1.00 88.88           O  
ATOM   4060  N   ALA A 565     -17.310 -15.867   3.113  1.00 90.31           N  
ATOM   4061  CA  ALA A 565     -17.687 -14.844   2.143  1.00 90.31           C  
ATOM   4062  C   ALA A 565     -16.450 -14.175   1.527  1.00 90.31           C  
ATOM   4063  CB  ALA A 565     -18.612 -13.830   2.825  1.00 90.31           C  
ATOM   4064  O   ALA A 565     -16.293 -14.198   0.309  1.00 90.31           O  
ATOM   4065  N   ALA A 566     -15.527 -13.677   2.353  1.00 90.44           N  
ATOM   4066  CA  ALA A 566     -14.314 -13.003   1.901  1.00 90.44           C  
ATOM   4067  C   ALA A 566     -13.474 -13.872   0.958  1.00 90.44           C  
ATOM   4068  CB  ALA A 566     -13.510 -12.593   3.136  1.00 90.44           C  
ATOM   4069  O   ALA A 566     -13.065 -13.414  -0.109  1.00 90.44           O  
ATOM   4070  N   ILE A 567     -13.267 -15.148   1.305  1.00 87.38           N  
ATOM   4071  CA  ILE A 567     -12.469 -16.062   0.479  1.00 87.38           C  
ATOM   4072  C   ILE A 567     -13.145 -16.354  -0.860  1.00 87.38           C  
ATOM   4073  CB  ILE A 567     -12.149 -17.358   1.254  1.00 87.38           C  
ATOM   4074  O   ILE A 567     -12.464 -16.443  -1.879  1.00 87.38           O  
ATOM   4075  CG1 ILE A 567     -11.165 -17.017   2.394  1.00 87.38           C  
ATOM   4076  CG2 ILE A 567     -11.552 -18.456   0.348  1.00 87.38           C  
ATOM   4077  CD1 ILE A 567     -10.884 -18.194   3.325  1.00 87.38           C  
ATOM   4078  N   LYS A 568     -14.470 -16.516  -0.878  1.00 90.19           N  
ATOM   4079  CA  LYS A 568     -15.214 -16.795  -2.109  1.00 90.19           C  
ATOM   4080  C   LYS A 568     -15.255 -15.574  -3.029  1.00 90.19           C  
ATOM   4081  CB  LYS A 568     -16.619 -17.268  -1.718  1.00 90.19           C  
ATOM   4082  O   LYS A 568     -15.021 -15.701  -4.228  1.00 90.19           O  
ATOM   4083  CG  LYS A 568     -17.458 -17.663  -2.939  1.00 90.19           C  
ATOM   4084  CD  LYS A 568     -18.880 -18.007  -2.496  1.00 90.19           C  
ATOM   4085  CE  LYS A 568     -19.745 -18.291  -3.725  1.00 90.19           C  
ATOM   4086  NZ  LYS A 568     -21.175 -18.385  -3.348  1.00 90.19           N  
ATOM   4087  N   GLU A 569     -15.559 -14.413  -2.463  1.00 92.06           N  
ATOM   4088  CA  GLU A 569     -15.801 -13.176  -3.205  1.00 92.06           C  
ATOM   4089  C   GLU A 569     -14.505 -12.549  -3.743  1.00 92.06           C  
ATOM   4090  CB  GLU A 569     -16.563 -12.198  -2.297  1.00 92.06           C  
ATOM   4091  O   GLU A 569     -14.525 -11.923  -4.800  1.00 92.06           O  
ATOM   4092  CG  GLU A 569     -17.987 -12.654  -1.903  1.00 92.06           C  
ATOM   4093  CD  GLU A 569     -19.011 -12.593  -3.044  1.00 92.06           C  
ATOM   4094  OE1 GLU A 569     -20.188 -12.966  -2.831  1.00 92.06           O  
ATOM   4095  OE2 GLU A 569     -18.664 -12.146  -4.156  1.00 92.06           O  
ATOM   4096  N   MET A 570     -13.353 -12.771  -3.092  1.00 88.62           N  
ATOM   4097  CA  MET A 570     -12.074 -12.214  -3.559  1.00 88.62           C  
ATOM   4098  C   MET A 570     -11.525 -12.876  -4.836  1.00 88.62           C  
ATOM   4099  CB  MET A 570     -11.026 -12.226  -2.430  1.00 88.62           C  
ATOM   4100  O   MET A 570     -10.732 -12.261  -5.543  1.00 88.62           O  
ATOM   4101  CG  MET A 570     -10.485 -13.626  -2.110  1.00 88.62           C  
ATOM   4102  SD  MET A 570      -9.275 -13.688  -0.758  1.00 88.62           S  
ATOM   4103  CE  MET A 570      -8.877 -15.458  -0.786  1.00 88.62           C  
ATOM   4104  N   ILE A 571     -11.923 -14.115  -5.167  1.00 87.94           N  
ATOM   4105  CA  ILE A 571     -11.285 -14.893  -6.250  1.00 87.94           C  
ATOM   4106  C   ILE A 571     -11.434 -14.206  -7.610  1.00 87.94           C  
ATOM   4107  CB  ILE A 571     -11.826 -16.345  -6.295  1.00 87.94           C  
ATOM   4108  O   ILE A 571     -10.446 -14.029  -8.320  1.00 87.94           O  
ATOM   4109  CG1 ILE A 571     -11.376 -17.112  -5.034  1.00 87.94           C  
ATOM   4110  CG2 ILE A 571     -11.346 -17.098  -7.555  1.00 87.94           C  
ATOM   4111  CD1 ILE A 571     -12.074 -18.464  -4.832  1.00 87.94           C  
ATOM   4112  N   ILE A 572     -12.659 -13.832  -7.992  1.00 89.62           N  
ATOM   4113  CA  ILE A 572     -12.928 -13.280  -9.328  1.00 89.62           C  
ATOM   4114  C   ILE A 572     -12.218 -11.929  -9.522  1.00 89.62           C  
ATOM   4115  CB  ILE A 572     -14.444 -13.237  -9.642  1.00 89.62           C  
ATOM   4116  O   ILE A 572     -11.485 -11.800 -10.508  1.00 89.62           O  
ATOM   4117  CG1 ILE A 572     -15.011 -14.673  -9.702  1.00 89.62           C  
ATOM   4118  CG2 ILE A 572     -14.708 -12.481 -10.959  1.00 89.62           C  
ATOM   4119  CD1 ILE A 572     -16.539 -14.729  -9.828  1.00 89.62           C  
ATOM   4120  N   PRO A 573     -12.340 -10.945  -8.606  1.00 91.62           N  
ATOM   4121  CA  PRO A 573     -11.648  -9.673  -8.779  1.00 91.62           C  
ATOM   4122  C   PRO A 573     -10.121  -9.822  -8.757  1.00 91.62           C  
ATOM   4123  CB  PRO A 573     -12.152  -8.754  -7.665  1.00 91.62           C  
ATOM   4124  O   PRO A 573      -9.448  -9.148  -9.532  1.00 91.62           O  
ATOM   4125  CG  PRO A 573     -13.458  -9.398  -7.207  1.00 91.62           C  
ATOM   4126  CD  PRO A 573     -13.211 -10.878  -7.439  1.00 91.62           C  
ATOM   4127  N   SER A 574      -9.558 -10.732  -7.948  1.00 90.31           N  
ATOM   4128  CA  SER A 574      -8.106 -10.976  -7.916  1.00 90.31           C  
ATOM   4129  C   SER A 574      -7.557 -11.638  -9.187  1.00 90.31           C  
ATOM   4130  CB  SER A 574      -7.724 -11.837  -6.708  1.00 90.31           C  
ATOM   4131  O   SER A 574      -6.378 -11.469  -9.494  1.00 90.31           O  
ATOM   4132  OG  SER A 574      -7.964 -11.149  -5.498  1.00 90.31           O  
ATOM   4133  N   LEU A 575      -8.380 -12.365  -9.953  1.00 89.50           N  
ATOM   4134  CA  LEU A 575      -7.970 -12.941 -11.241  1.00 89.50           C  
ATOM   4135  C   LEU A 575      -7.953 -11.912 -12.376  1.00 89.50           C  
ATOM   4136  CB  LEU A 575      -8.897 -14.114 -11.602  1.00 89.50           C  
ATOM   4137  O   LEU A 575      -7.176 -12.067 -13.319  1.00 89.50           O  
ATOM   4138  CG  LEU A 575      -8.670 -15.387 -10.769  1.00 89.50           C  
ATOM   4139  CD1 LEU A 575      -9.756 -16.409 -11.115  1.00 89.50           C  
ATOM   4140  CD2 LEU A 575      -7.306 -16.028 -11.040  1.00 89.50           C  
ATOM   4141  N   LEU A 576      -8.772 -10.859 -12.291  1.00 92.44           N  
ATOM   4142  CA  LEU A 576      -8.880  -9.822 -13.320  1.00 92.44           C  
ATOM   4143  C   LEU A 576      -7.512  -9.223 -13.726  1.00 92.44           C  
ATOM   4144  CB  LEU A 576      -9.896  -8.757 -12.852  1.00 92.44           C  
ATOM   4145  O   LEU A 576      -7.188  -9.277 -14.917  1.00 92.44           O  
ATOM   4146  CG  LEU A 576     -10.253  -7.718 -13.929  1.00 92.44           C  
ATOM   4147  CD1 LEU A 576     -11.197  -8.313 -14.976  1.00 92.44           C  
ATOM   4148  CD2 LEU A 576     -10.956  -6.515 -13.302  1.00 92.44           C  
ATOM   4149  N   PRO A 577      -6.662  -8.725 -12.802  1.00 92.62           N  
ATOM   4150  CA  PRO A 577      -5.366  -8.151 -13.168  1.00 92.62           C  
ATOM   4151  C   PRO A 577      -4.338  -9.168 -13.673  1.00 92.62           C  
ATOM   4152  CB  PRO A 577      -4.868  -7.451 -11.906  1.00 92.62           C  
ATOM   4153  O   PRO A 577      -3.334  -8.767 -14.253  1.00 92.62           O  
ATOM   4154  CG  PRO A 577      -5.531  -8.209 -10.769  1.00 92.62           C  
ATOM   4155  CD  PRO A 577      -6.882  -8.573 -11.366  1.00 92.62           C  
ATOM   4156  N   VAL A 578      -4.569 -10.470 -13.482  1.00 91.94           N  
ATOM   4157  CA  VAL A 578      -3.683 -11.532 -13.982  1.00 91.94           C  
ATOM   4158  C   VAL A 578      -4.108 -11.979 -15.378  1.00 91.94           C  
ATOM   4159  CB  VAL A 578      -3.643 -12.722 -13.003  1.00 91.94           C  
ATOM   4160  O   VAL A 578      -3.277 -12.126 -16.267  1.00 91.94           O  
ATOM   4161  CG1 VAL A 578      -2.685 -13.821 -13.482  1.00 91.94           C  
ATOM   4162  CG2 VAL A 578      -3.184 -12.284 -11.605  1.00 91.94           C  
ATOM   4163  N   VAL A 579      -5.406 -12.185 -15.596  1.00 93.44           N  
ATOM   4164  CA  VAL A 579      -5.930 -12.767 -16.839  1.00 93.44           C  
ATOM   4165  C   VAL A 579      -6.010 -11.734 -17.962  1.00 93.44           C  
ATOM   4166  CB  VAL A 579      -7.296 -13.430 -16.572  1.00 93.44           C  
ATOM   4167  O   VAL A 579      -5.657 -12.039 -19.101  1.00 93.44           O  
ATOM   4168  CG1 VAL A 579      -7.953 -13.953 -17.855  1.00 93.44           C  
ATOM   4169  CG2 VAL A 579      -7.145 -14.622 -15.614  1.00 93.44           C  
ATOM   4170  N   VAL A 580      -6.455 -10.507 -17.675  1.00 95.94           N  
ATOM   4171  CA  VAL A 580      -6.720  -9.513 -18.730  1.00 95.94           C  
ATOM   4172  C   VAL A 580      -5.457  -9.106 -19.505  1.00 95.94           C  
ATOM   4173  CB  VAL A 580      -7.498  -8.294 -18.200  1.00 95.94           C  
ATOM   4174  O   VAL A 580      -5.521  -9.121 -20.737  1.00 95.94           O  
ATOM   4175  CG1 VAL A 580      -7.771  -7.296 -19.328  1.00 95.94           C  
ATOM   4176  CG2 VAL A 580      -8.870  -8.708 -17.657  1.00 95.94           C  
ATOM   4177  N   PRO A 581      -4.300  -8.814 -18.874  1.00 95.69           N  
ATOM   4178  CA  PRO A 581      -3.078  -8.489 -19.616  1.00 95.69           C  
ATOM   4179  C   PRO A 581      -2.622  -9.632 -20.529  1.00 95.69           C  
ATOM   4180  CB  PRO A 581      -2.015  -8.175 -18.558  1.00 95.69           C  
ATOM   4181  O   PRO A 581      -2.176  -9.384 -21.648  1.00 95.69           O  
ATOM   4182  CG  PRO A 581      -2.836  -7.775 -17.342  1.00 95.69           C  
ATOM   4183  CD  PRO A 581      -4.065  -8.666 -17.445  1.00 95.69           C  
ATOM   4184  N   VAL A 582      -2.797 -10.885 -20.092  1.00 94.75           N  
ATOM   4185  CA  VAL A 582      -2.491 -12.080 -20.895  1.00 94.75           C  
ATOM   4186  C   VAL A 582      -3.393 -12.147 -22.123  1.00 94.75           C  
ATOM   4187  CB  VAL A 582      -2.604 -13.368 -20.054  1.00 94.75           C  
ATOM   4188  O   VAL A 582      -2.899 -12.288 -23.240  1.00 94.75           O  
ATOM   4189  CG1 VAL A 582      -2.284 -14.618 -20.882  1.00 94.75           C  
ATOM   4190  CG2 VAL A 582      -1.642 -13.343 -18.862  1.00 94.75           C  
ATOM   4191  N   LEU A 583      -4.708 -11.996 -21.943  1.00 95.69           N  
ATOM   4192  CA  LEU A 583      -5.662 -12.022 -23.054  1.00 95.69           C  
ATOM   4193  C   LEU A 583      -5.409 -10.885 -24.049  1.00 95.69           C  
ATOM   4194  CB  LEU A 583      -7.101 -11.955 -22.515  1.00 95.69           C  
ATOM   4195  O   LEU A 583      -5.342 -11.129 -25.250  1.00 95.69           O  
ATOM   4196  CG  LEU A 583      -7.567 -13.198 -21.736  1.00 95.69           C  
ATOM   4197  CD1 LEU A 583      -9.002 -12.971 -21.261  1.00 95.69           C  
ATOM   4198  CD2 LEU A 583      -7.538 -14.471 -22.585  1.00 95.69           C  
ATOM   4199  N   VAL A 584      -5.225  -9.654 -23.569  1.00 96.50           N  
ATOM   4200  CA  VAL A 584      -4.966  -8.493 -24.435  1.00 96.50           C  
ATOM   4201  C   VAL A 584      -3.633  -8.643 -25.163  1.00 96.50           C  
ATOM   4202  CB  VAL A 584      -5.041  -7.186 -23.624  1.00 96.50           C  
ATOM   4203  O   VAL A 584      -3.578  -8.442 -26.376  1.00 96.50           O  
ATOM   4204  CG1 VAL A 584      -4.565  -5.961 -24.417  1.00 96.50           C  
ATOM   4205  CG2 VAL A 584      -6.499  -6.948 -23.209  1.00 96.50           C  
ATOM   4206  N   GLY A 585      -2.577  -9.062 -24.465  1.00 94.75           N  
ATOM   4207  CA  GLY A 585      -1.263  -9.284 -25.061  1.00 94.75           C  
ATOM   4208  C   GLY A 585      -1.271 -10.341 -26.164  1.00 94.75           C  
ATOM   4209  O   GLY A 585      -0.709 -10.112 -27.234  1.00 94.75           O  
ATOM   4210  N   LEU A 586      -1.935 -11.477 -25.933  1.00 92.88           N  
ATOM   4211  CA  LEU A 586      -1.964 -12.587 -26.889  1.00 92.88           C  
ATOM   4212  C   LEU A 586      -2.946 -12.364 -28.051  1.00 92.88           C  
ATOM   4213  CB  LEU A 586      -2.271 -13.897 -26.141  1.00 92.88           C  
ATOM   4214  O   LEU A 586      -2.651 -12.783 -29.168  1.00 92.88           O  
ATOM   4215  CG  LEU A 586      -1.199 -14.336 -25.121  1.00 92.88           C  
ATOM   4216  CD1 LEU A 586      -1.654 -15.629 -24.444  1.00 92.88           C  
ATOM   4217  CD2 LEU A 586       0.168 -14.583 -25.763  1.00 92.88           C  
ATOM   4218  N   LEU A 587      -4.090 -11.709 -27.815  1.00 94.69           N  
ATOM   4219  CA  LEU A 587      -5.133 -11.519 -28.834  1.00 94.69           C  
ATOM   4220  C   LEU A 587      -4.979 -10.215 -29.629  1.00 94.69           C  
ATOM   4221  CB  LEU A 587      -6.527 -11.576 -28.177  1.00 94.69           C  
ATOM   4222  O   LEU A 587      -5.227 -10.202 -30.833  1.00 94.69           O  
ATOM   4223  CG  LEU A 587      -6.871 -12.898 -27.463  1.00 94.69           C  
ATOM   4224  CD1 LEU A 587      -8.232 -12.766 -26.776  1.00 94.69           C  
ATOM   4225  CD2 LEU A 587      -6.934 -14.079 -28.434  1.00 94.69           C  
ATOM   4226  N   LEU A 588      -4.597  -9.114 -28.974  1.00 94.19           N  
ATOM   4227  CA  LEU A 588      -4.543  -7.772 -29.578  1.00 94.19           C  
ATOM   4228  C   LEU A 588      -3.106  -7.285 -29.837  1.00 94.19           C  
ATOM   4229  CB  LEU A 588      -5.343  -6.781 -28.710  1.00 94.19           C  
ATOM   4230  O   LEU A 588      -2.891  -6.387 -30.660  1.00 94.19           O  
ATOM   4231  CG  LEU A 588      -6.818  -7.153 -28.463  1.00 94.19           C  
ATOM   4232  CD1 LEU A 588      -7.490  -6.071 -27.615  1.00 94.19           C  
ATOM   4233  CD2 LEU A 588      -7.609  -7.285 -29.767  1.00 94.19           C  
ATOM   4234  N   GLY A 589      -2.118  -7.918 -29.200  1.00 93.69           N  
ATOM   4235  CA  GLY A 589      -0.695  -7.681 -29.418  1.00 93.69           C  
ATOM   4236  C   GLY A 589      -0.070  -6.633 -28.485  1.00 93.69           C  
ATOM   4237  O   GLY A 589      -0.755  -6.021 -27.660  1.00 93.69           O  
ATOM   4238  N   PRO A 590       1.250  -6.399 -28.620  1.00 94.06           N  
ATOM   4239  CA  PRO A 590       2.029  -5.587 -27.681  1.00 94.06           C  
ATOM   4240  C   PRO A 590       1.608  -4.108 -27.626  1.00 94.06           C  
ATOM   4241  CB  PRO A 590       3.490  -5.758 -28.121  1.00 94.06           C  
ATOM   4242  O   PRO A 590       1.605  -3.510 -26.555  1.00 94.06           O  
ATOM   4243  CG  PRO A 590       3.400  -6.165 -29.592  1.00 94.06           C  
ATOM   4244  CD  PRO A 590       2.117  -6.988 -29.633  1.00 94.06           C  
ATOM   4245  N   ALA A 591       1.178  -3.519 -28.748  1.00 93.50           N  
ATOM   4246  CA  ALA A 591       0.698  -2.132 -28.777  1.00 93.50           C  
ATOM   4247  C   ALA A 591      -0.558  -1.928 -27.910  1.00 93.50           C  
ATOM   4248  CB  ALA A 591       0.446  -1.732 -30.236  1.00 93.50           C  
ATOM   4249  O   ALA A 591      -0.615  -1.009 -27.094  1.00 93.50           O  
ATOM   4250  N   ALA A 592      -1.541  -2.828 -28.037  1.00 96.25           N  
ATOM   4251  CA  ALA A 592      -2.756  -2.785 -27.228  1.00 96.25           C  
ATOM   4252  C   ALA A 592      -2.469  -3.073 -25.751  1.00 96.25           C  
ATOM   4253  CB  ALA A 592      -3.766  -3.785 -27.798  1.00 96.25           C  
ATOM   4254  O   ALA A 592      -3.046  -2.431 -24.877  1.00 96.25           O  
ATOM   4255  N   LEU A 593      -1.547  -3.995 -25.466  1.00 96.69           N  
ATOM   4256  CA  LEU A 593      -1.123  -4.271 -24.098  1.00 96.69           C  
ATOM   4257  C   LEU A 593      -0.469  -3.045 -23.450  1.00 96.69           C  
ATOM   4258  CB  LEU A 593      -0.210  -5.504 -24.095  1.00 96.69           C  
ATOM   4259  O   LEU A 593      -0.848  -2.691 -22.340  1.00 96.69           O  
ATOM   4260  CG  LEU A 593       0.302  -5.902 -22.699  1.00 96.69           C  
ATOM   4261  CD1 LEU A 593      -0.842  -6.162 -21.718  1.00 96.69           C  
ATOM   4262  CD2 LEU A 593       1.120  -7.187 -22.814  1.00 96.69           C  
ATOM   4263  N   GLY A 594       0.432  -2.341 -24.140  1.00 94.88           N  
ATOM   4264  CA  GLY A 594       0.998  -1.105 -23.592  1.00 94.88           C  
ATOM   4265  C   GLY A 594      -0.041   0.008 -23.412  1.00 94.88           C  
ATOM   4266  O   GLY A 594      -0.011   0.706 -22.400  1.00 94.88           O  
ATOM   4267  N   GLY A 595      -1.027   0.118 -24.311  1.00 95.88           N  
ATOM   4268  CA  GLY A 595      -2.192   0.984 -24.094  1.00 95.88           C  
ATOM   4269  C   GLY A 595      -2.957   0.624 -22.813  1.00 95.88           C  
ATOM   4270  O   GLY A 595      -3.300   1.507 -22.028  1.00 95.88           O  
ATOM   4271  N   LEU A 596      -3.164  -0.672 -22.553  1.00 97.25           N  
ATOM   4272  CA  LEU A 596      -3.804  -1.169 -21.331  1.00 97.25           C  
ATOM   4273  C   LEU A 596      -3.023  -0.802 -20.072  1.00 97.25           C  
ATOM   4274  CB  LEU A 596      -4.063  -2.680 -21.476  1.00 97.25           C  
ATOM   4275  O   LEU A 596      -3.639  -0.390 -19.086  1.00 97.25           O  
ATOM   4276  CG  LEU A 596      -4.647  -3.347 -20.218  1.00 97.25           C  
ATOM   4277  CD1 LEU A 596      -5.449  -4.571 -20.622  1.00 97.25           C  
ATOM   4278  CD2 LEU A 596      -3.596  -3.850 -19.224  1.00 97.25           C  
ATOM   4279  N   LEU A 597      -1.692  -0.906 -20.100  1.00 95.56           N  
ATOM   4280  CA  LEU A 597      -0.849  -0.497 -18.976  1.00 95.56           C  
ATOM   4281  C   LEU A 597      -1.088   0.977 -18.640  1.00 95.56           C  
ATOM   4282  CB  LEU A 597       0.637  -0.768 -19.282  1.00 95.56           C  
ATOM   4283  O   LEU A 597      -1.481   1.296 -17.519  1.00 95.56           O  
ATOM   4284  CG  LEU A 597       1.007  -2.245 -19.498  1.00 95.56           C  
ATOM   4285  CD1 LEU A 597       2.519  -2.403 -19.636  1.00 95.56           C  
ATOM   4286  CD2 LEU A 597       0.479  -3.116 -18.365  1.00 95.56           C  
ATOM   4287  N   MET A 598      -0.970   1.863 -19.631  1.00 93.38           N  
ATOM   4288  CA  MET A 598      -1.161   3.303 -19.435  1.00 93.38           C  
ATOM   4289  C   MET A 598      -2.581   3.657 -18.978  1.00 93.38           C  
ATOM   4290  CB  MET A 598      -0.801   4.050 -20.727  1.00 93.38           C  
ATOM   4291  O   MET A 598      -2.750   4.465 -18.065  1.00 93.38           O  
ATOM   4292  CG  MET A 598       0.690   3.933 -21.072  1.00 93.38           C  
ATOM   4293  SD  MET A 598       1.846   4.428 -19.761  1.00 93.38           S  
ATOM   4294  CE  MET A 598       1.424   6.176 -19.559  1.00 93.38           C  
ATOM   4295  N   GLY A 599      -3.604   3.023 -19.558  1.00 95.56           N  
ATOM   4296  CA  GLY A 599      -5.001   3.256 -19.185  1.00 95.56           C  
ATOM   4297  C   GLY A 599      -5.285   2.861 -17.736  1.00 95.56           C  
ATOM   4298  O   GLY A 599      -5.931   3.612 -17.000  1.00 95.56           O  
ATOM   4299  N   THR A 600      -4.740   1.718 -17.308  1.00 95.75           N  
ATOM   4300  CA  THR A 600      -4.857   1.219 -15.929  1.00 95.75           C  
ATOM   4301  C   THR A 600      -4.172   2.162 -14.945  1.00 95.75           C  
ATOM   4302  CB  THR A 600      -4.227  -0.176 -15.793  1.00 95.75           C  
ATOM   4303  O   THR A 600      -4.731   2.461 -13.894  1.00 95.75           O  
ATOM   4304  CG2 THR A 600      -4.451  -0.793 -14.416  1.00 95.75           C  
ATOM   4305  OG1 THR A 600      -4.776  -1.076 -16.727  1.00 95.75           O  
ATOM   4306  N   ILE A 601      -2.980   2.663 -15.285  1.00 92.81           N  
ATOM   4307  CA  ILE A 601      -2.203   3.568 -14.428  1.00 92.81           C  
ATOM   4308  C   ILE A 601      -2.948   4.880 -14.214  1.00 92.81           C  
ATOM   4309  CB  ILE A 601      -0.811   3.827 -15.043  1.00 92.81           C  
ATOM   4310  O   ILE A 601      -3.162   5.286 -13.073  1.00 92.81           O  
ATOM   4311  CG1 ILE A 601       0.003   2.522 -15.025  1.00 92.81           C  
ATOM   4312  CG2 ILE A 601      -0.048   4.930 -14.278  1.00 92.81           C  
ATOM   4313  CD1 ILE A 601       1.222   2.557 -15.963  1.00 92.81           C  
ATOM   4314  N   VAL A 602      -3.351   5.535 -15.308  1.00 93.00           N  
ATOM   4315  CA  VAL A 602      -3.983   6.856 -15.240  1.00 93.00           C  
ATOM   4316  C   VAL A 602      -5.283   6.760 -14.455  1.00 93.00           C  
ATOM   4317  CB  VAL A 602      -4.195   7.456 -16.643  1.00 93.00           C  
ATOM   4318  O   VAL A 602      -5.434   7.440 -13.448  1.00 93.00           O  
ATOM   4319  CG1 VAL A 602      -4.990   8.768 -16.598  1.00 93.00           C  
ATOM   4320  CG2 VAL A 602      -2.846   7.765 -17.307  1.00 93.00           C  
ATOM   4321  N   THR A 603      -6.204   5.885 -14.859  1.00 95.81           N  
ATOM   4322  CA  THR A 603      -7.510   5.774 -14.189  1.00 95.81           C  
ATOM   4323  C   THR A 603      -7.396   5.226 -12.770  1.00 95.81           C  
ATOM   4324  CB  THR A 603      -8.479   4.903 -14.987  1.00 95.81           C  
ATOM   4325  O   THR A 603      -8.041   5.746 -11.861  1.00 95.81           O  
ATOM   4326  CG2 THR A 603      -8.769   5.504 -16.363  1.00 95.81           C  
ATOM   4327  OG1 THR A 603      -7.933   3.618 -15.146  1.00 95.81           O  
ATOM   4328  N   GLY A 604      -6.538   4.226 -12.554  1.00 95.25           N  
ATOM   4329  CA  GLY A 604      -6.339   3.599 -11.256  1.00 95.25           C  
ATOM   4330  C   GLY A 604      -5.803   4.574 -10.216  1.00 95.25           C  
ATOM   4331  O   GLY A 604      -6.277   4.556  -9.085  1.00 95.25           O  
ATOM   4332  N   LEU A 605      -4.898   5.481 -10.603  1.00 94.56           N  
ATOM   4333  CA  LEU A 605      -4.384   6.525  -9.715  1.00 94.56           C  
ATOM   4334  C   LEU A 605      -5.515   7.420  -9.181  1.00 94.56           C  
ATOM   4335  CB  LEU A 605      -3.316   7.334 -10.478  1.00 94.56           C  
ATOM   4336  O   LEU A 605      -5.617   7.628  -7.972  1.00 94.56           O  
ATOM   4337  CG  LEU A 605      -2.621   8.432  -9.654  1.00 94.56           C  
ATOM   4338  CD1 LEU A 605      -1.813   7.846  -8.500  1.00 94.56           C  
ATOM   4339  CD2 LEU A 605      -1.659   9.223 -10.541  1.00 94.56           C  
ATOM   4340  N   PHE A 606      -6.394   7.909 -10.062  1.00 95.62           N  
ATOM   4341  CA  PHE A 606      -7.531   8.744  -9.658  1.00 95.62           C  
ATOM   4342  C   PHE A 606      -8.538   7.968  -8.805  1.00 95.62           C  
ATOM   4343  CB  PHE A 606      -8.225   9.352 -10.886  1.00 95.62           C  
ATOM   4344  O   PHE A 606      -8.934   8.458  -7.748  1.00 95.62           O  
ATOM   4345  CG  PHE A 606      -7.447  10.479 -11.536  1.00 95.62           C  
ATOM   4346  CD1 PHE A 606      -7.511  11.778 -11.008  1.00 95.62           C  
ATOM   4347  CD2 PHE A 606      -6.680  10.246 -12.686  1.00 95.62           C  
ATOM   4348  CE1 PHE A 606      -6.772  12.821 -11.593  1.00 95.62           C  
ATOM   4349  CE2 PHE A 606      -5.919  11.275 -13.265  1.00 95.62           C  
ATOM   4350  CZ  PHE A 606      -5.967  12.567 -12.717  1.00 95.62           C  
ATOM   4351  N   VAL A 607      -8.927   6.761  -9.230  1.00 96.44           N  
ATOM   4352  CA  VAL A 607      -9.900   5.924  -8.506  1.00 96.44           C  
ATOM   4353  C   VAL A 607      -9.395   5.599  -7.102  1.00 96.44           C  
ATOM   4354  CB  VAL A 607     -10.219   4.638  -9.299  1.00 96.44           C  
ATOM   4355  O   VAL A 607     -10.124   5.795  -6.131  1.00 96.44           O  
ATOM   4356  CG1 VAL A 607     -11.050   3.629  -8.496  1.00 96.44           C  
ATOM   4357  CG2 VAL A 607     -11.027   4.974 -10.560  1.00 96.44           C  
ATOM   4358  N   ALA A 608      -8.139   5.170  -6.975  1.00 95.56           N  
ATOM   4359  CA  ALA A 608      -7.559   4.783  -5.697  1.00 95.56           C  
ATOM   4360  C   ALA A 608      -7.463   5.969  -4.722  1.00 95.56           C  
ATOM   4361  CB  ALA A 608      -6.199   4.138  -5.973  1.00 95.56           C  
ATOM   4362  O   ALA A 608      -7.900   5.850  -3.577  1.00 95.56           O  
ATOM   4363  N   ILE A 609      -6.954   7.130  -5.166  1.00 95.62           N  
ATOM   4364  CA  ILE A 609      -6.869   8.333  -4.315  1.00 95.62           C  
ATOM   4365  C   ILE A 609      -8.268   8.785  -3.896  1.00 95.62           C  
ATOM   4366  CB  ILE A 609      -6.114   9.486  -5.020  1.00 95.62           C  
ATOM   4367  O   ILE A 609      -8.511   9.024  -2.713  1.00 95.62           O  
ATOM   4368  CG1 ILE A 609      -4.636   9.106  -5.235  1.00 95.62           C  
ATOM   4369  CG2 ILE A 609      -6.206  10.787  -4.192  1.00 95.62           C  
ATOM   4370  CD1 ILE A 609      -3.885  10.026  -6.201  1.00 95.62           C  
ATOM   4371  N   SER A 610      -9.193   8.868  -4.857  1.00 96.19           N  
ATOM   4372  CA  SER A 610     -10.573   9.280  -4.609  1.00 96.19           C  
ATOM   4373  C   SER A 610     -11.204   8.389  -3.539  1.00 96.19           C  
ATOM   4374  CB  SER A 610     -11.364   9.217  -5.924  1.00 96.19           C  
ATOM   4375  O   SER A 610     -11.715   8.897  -2.539  1.00 96.19           O  
ATOM   4376  OG  SER A 610     -12.661   9.783  -5.867  1.00 96.19           O  
ATOM   4377  N   MET A 611     -11.128   7.067  -3.701  1.00 96.50           N  
ATOM   4378  CA  MET A 611     -11.752   6.120  -2.781  1.00 96.50           C  
ATOM   4379  C   MET A 611     -11.129   6.154  -1.381  1.00 96.50           C  
ATOM   4380  CB  MET A 611     -11.710   4.708  -3.377  1.00 96.50           C  
ATOM   4381  O   MET A 611     -11.852   6.306  -0.396  1.00 96.50           O  
ATOM   4382  CG  MET A 611     -12.709   4.524  -4.521  1.00 96.50           C  
ATOM   4383  SD  MET A 611     -12.680   2.857  -5.231  1.00 96.50           S  
ATOM   4384  CE  MET A 611     -14.254   2.894  -6.127  1.00 96.50           C  
ATOM   4385  N   CYS A 612      -9.797   6.094  -1.285  1.00 94.50           N  
ATOM   4386  CA  CYS A 612      -9.085   6.090  -0.006  1.00 94.50           C  
ATOM   4387  C   CYS A 612      -9.290   7.386   0.785  1.00 94.50           C  
ATOM   4388  CB  CYS A 612      -7.595   5.848  -0.265  1.00 94.50           C  
ATOM   4389  O   CYS A 612      -9.641   7.346   1.964  1.00 94.50           O  
ATOM   4390  SG  CYS A 612      -7.355   4.130  -0.784  1.00 94.50           S  
ATOM   4391  N   THR A 613      -9.087   8.540   0.146  1.00 94.38           N  
ATOM   4392  CA  THR A 613      -9.227   9.838   0.814  1.00 94.38           C  
ATOM   4393  C   THR A 613     -10.690  10.177   1.085  1.00 94.38           C  
ATOM   4394  CB  THR A 613      -8.576  10.942  -0.026  1.00 94.38           C  
ATOM   4395  O   THR A 613     -10.997  10.715   2.142  1.00 94.38           O  
ATOM   4396  CG2 THR A 613      -8.624  12.306   0.650  1.00 94.38           C  
ATOM   4397  OG1 THR A 613      -7.216  10.663  -0.261  1.00 94.38           O  
ATOM   4398  N   GLY A 614     -11.599   9.840   0.165  1.00 94.38           N  
ATOM   4399  CA  GLY A 614     -13.036  10.061   0.331  1.00 94.38           C  
ATOM   4400  C   GLY A 614     -13.609   9.306   1.526  1.00 94.38           C  
ATOM   4401  O   GLY A 614     -14.233   9.918   2.387  1.00 94.38           O  
ATOM   4402  N   GLY A 615     -13.335   7.999   1.622  1.00 94.25           N  
ATOM   4403  CA  GLY A 615     -13.750   7.202   2.777  1.00 94.25           C  
ATOM   4404  C   GLY A 615     -13.149   7.700   4.091  1.00 94.25           C  
ATOM   4405  O   GLY A 615     -13.877   7.834   5.068  1.00 94.25           O  
ATOM   4406  N   GLY A 616     -11.860   8.062   4.110  1.00 92.56           N  
ATOM   4407  CA  GLY A 616     -11.240   8.649   5.307  1.00 92.56           C  
ATOM   4408  C   GLY A 616     -11.866   9.987   5.725  1.00 92.56           C  
ATOM   4409  O   GLY A 616     -11.967  10.281   6.912  1.00 92.56           O  
ATOM   4410  N   ALA A 617     -12.326  10.794   4.765  1.00 95.56           N  
ATOM   4411  CA  ALA A 617     -13.008  12.052   5.051  1.00 95.56           C  
ATOM   4412  C   ALA A 617     -14.415  11.844   5.641  1.00 95.56           C  
ATOM   4413  CB  ALA A 617     -13.036  12.897   3.773  1.00 95.56           C  
ATOM   4414  O   ALA A 617     -14.819  12.617   6.509  1.00 95.56           O  
ATOM   4415  N   TRP A 618     -15.152  10.812   5.206  1.00 96.44           N  
ATOM   4416  CA  TRP A 618     -16.438  10.446   5.813  1.00 96.44           C  
ATOM   4417  C   TRP A 618     -16.285   9.957   7.254  1.00 96.44           C  
ATOM   4418  CB  TRP A 618     -17.158   9.384   4.978  1.00 96.44           C  
ATOM   4419  O   TRP A 618     -17.006  10.441   8.126  1.00 96.44           O  
ATOM   4420  CG  TRP A 618     -18.012   9.896   3.862  1.00 96.44           C  
ATOM   4421  CD1 TRP A 618     -19.081  10.709   4.005  1.00 96.44           C  
ATOM   4422  CD2 TRP A 618     -17.969   9.546   2.450  1.00 96.44           C  
ATOM   4423  CE2 TRP A 618     -19.074  10.159   1.796  1.00 96.44           C  
ATOM   4424  CE3 TRP A 618     -17.131   8.735   1.662  1.00 96.44           C  
ATOM   4425  NE1 TRP A 618     -19.708  10.880   2.788  1.00 96.44           N  
ATOM   4426  CH2 TRP A 618     -18.446   9.168  -0.328  1.00 96.44           C  
ATOM   4427  CZ2 TRP A 618     -19.314   9.975   0.427  1.00 96.44           C  
ATOM   4428  CZ3 TRP A 618     -17.352   8.548   0.289  1.00 96.44           C  
ATOM   4429  N   ASP A 619     -15.319   9.075   7.513  1.00 91.06           N  
ATOM   4430  CA  ASP A 619     -15.044   8.567   8.863  1.00 91.06           C  
ATOM   4431  C   ASP A 619     -14.690   9.704   9.829  1.00 91.06           C  
ATOM   4432  CB  ASP A 619     -13.890   7.567   8.777  1.00 91.06           C  
ATOM   4433  O   ASP A 619     -15.318   9.899  10.870  1.00 91.06           O  
ATOM   4434  CG  ASP A 619     -13.585   6.879  10.111  1.00 91.06           C  
ATOM   4435  OD1 ASP A 619     -14.418   6.898  11.052  1.00 91.06           O  
ATOM   4436  OD2 ASP A 619     -12.434   6.406  10.189  1.00 91.06           O  
ATOM   4437  N   ASN A 620     -13.767  10.578   9.429  1.00 91.81           N  
ATOM   4438  CA  ASN A 620     -13.393  11.707  10.273  1.00 91.81           C  
ATOM   4439  C   ASN A 620     -14.500  12.768  10.385  1.00 91.81           C  
ATOM   4440  CB  ASN A 620     -12.034  12.244   9.805  1.00 91.81           C  
ATOM   4441  O   ASN A 620     -14.551  13.488  11.382  1.00 91.81           O  
ATOM   4442  CG  ASN A 620     -10.888  11.381  10.320  1.00 91.81           C  
ATOM   4443  ND2 ASN A 620      -9.712  11.499   9.770  1.00 91.81           N  
ATOM   4444  OD1 ASN A 620     -10.993  10.638  11.273  1.00 91.81           O  
ATOM   4445  N   ALA A 621     -15.438  12.850   9.435  1.00 95.25           N  
ATOM   4446  CA  ALA A 621     -16.630  13.684   9.591  1.00 95.25           C  
ATOM   4447  C   ALA A 621     -17.588  13.114  10.650  1.00 95.25           C  
ATOM   4448  CB  ALA A 621     -17.316  13.859   8.234  1.00 95.25           C  
ATOM   4449  O   ALA A 621     -18.176  13.888  11.410  1.00 95.25           O  
ATOM   4450  N   LYS A 622     -17.711  11.781  10.740  1.00 91.88           N  
ATOM   4451  CA  LYS A 622     -18.409  11.090  11.836  1.00 91.88           C  
ATOM   4452  C   LYS A 622     -17.715  11.383  13.168  1.00 91.88           C  
ATOM   4453  CB  LYS A 622     -18.519   9.583  11.516  1.00 91.88           C  
ATOM   4454  O   LYS A 622     -18.362  11.954  14.045  1.00 91.88           O  
ATOM   4455  CG  LYS A 622     -19.126   8.721  12.641  1.00 91.88           C  
ATOM   4456  CD  LYS A 622     -18.674   7.247  12.563  1.00 91.88           C  
ATOM   4457  CE  LYS A 622     -17.188   7.075  12.940  1.00 91.88           C  
ATOM   4458  NZ  LYS A 622     -16.618   5.765  12.523  1.00 91.88           N  
ATOM   4459  N   LYS A 623     -16.407  11.120  13.294  1.00 86.94           N  
ATOM   4460  CA  LYS A 623     -15.643  11.383  14.534  1.00 86.94           C  
ATOM   4461  C   LYS A 623     -15.722  12.857  14.971  1.00 86.94           C  
ATOM   4462  CB  LYS A 623     -14.179  10.923  14.381  1.00 86.94           C  
ATOM   4463  O   LYS A 623     -15.936  13.146  16.143  1.00 86.94           O  
ATOM   4464  CG  LYS A 623     -13.963   9.407  14.162  1.00 86.94           C  
ATOM   4465  CD  LYS A 623     -14.376   8.502  15.344  1.00 86.94           C  
ATOM   4466  CE  LYS A 623     -13.968   7.034  15.084  1.00 86.94           C  
ATOM   4467  NZ  LYS A 623     -14.331   6.087  16.181  1.00 86.94           N  
ATOM   4468  N   TYR A 624     -15.680  13.808  14.033  1.00 91.00           N  
ATOM   4469  CA  TYR A 624     -15.858  15.235  14.340  1.00 91.00           C  
ATOM   4470  C   TYR A 624     -17.213  15.546  15.003  1.00 91.00           C  
ATOM   4471  CB  TYR A 624     -15.694  16.052  13.051  1.00 91.00           C  
ATOM   4472  O   TYR A 624     -17.286  16.374  15.913  1.00 91.00           O  
ATOM   4473  CG  TYR A 624     -15.788  17.552  13.255  1.00 91.00           C  
ATOM   4474  CD1 TYR A 624     -16.963  18.252  12.915  1.00 91.00           C  
ATOM   4475  CD2 TYR A 624     -14.698  18.245  13.811  1.00 91.00           C  
ATOM   4476  CE1 TYR A 624     -17.037  19.645  13.107  1.00 91.00           C  
ATOM   4477  CE2 TYR A 624     -14.768  19.634  14.015  1.00 91.00           C  
ATOM   4478  OH  TYR A 624     -16.015  21.674  13.883  1.00 91.00           O  
ATOM   4479  CZ  TYR A 624     -15.940  20.336  13.664  1.00 91.00           C  
ATOM   4480  N   ILE A 625     -18.292  14.886  14.572  1.00 93.81           N  
ATOM   4481  CA  ILE A 625     -19.615  15.009  15.201  1.00 93.81           C  
ATOM   4482  C   ILE A 625     -19.632  14.294  16.556  1.00 93.81           C  
ATOM   4483  CB  ILE A 625     -20.714  14.499  14.241  1.00 93.81           C  
ATOM   4484  O   ILE A 625     -20.198  14.822  17.510  1.00 93.81           O  
ATOM   4485  CG1 ILE A 625     -20.814  15.463  13.038  1.00 93.81           C  
ATOM   4486  CG2 ILE A 625     -22.086  14.380  14.936  1.00 93.81           C  
ATOM   4487  CD1 ILE A 625     -21.624  14.910  11.864  1.00 93.81           C  
ATOM   4488  N   GLU A 626     -18.989  13.132  16.675  1.00 85.44           N  
ATOM   4489  CA  GLU A 626     -18.871  12.391  17.938  1.00 85.44           C  
ATOM   4490  C   GLU A 626     -18.168  13.189  19.048  1.00 85.44           C  
ATOM   4491  CB  GLU A 626     -18.143  11.064  17.710  1.00 85.44           C  
ATOM   4492  O   GLU A 626     -18.570  13.080  20.208  1.00 85.44           O  
ATOM   4493  CG  GLU A 626     -18.965  10.071  16.873  1.00 85.44           C  
ATOM   4494  CD  GLU A 626     -18.243   8.734  16.662  1.00 85.44           C  
ATOM   4495  OE1 GLU A 626     -18.777   7.898  15.908  1.00 85.44           O  
ATOM   4496  OE2 GLU A 626     -17.174   8.541  17.281  1.00 85.44           O  
ATOM   4497  N   ASP A 627     -17.230  14.072  18.686  1.00 85.56           N  
ATOM   4498  CA  ASP A 627     -16.561  15.031  19.583  1.00 85.56           C  
ATOM   4499  C   ASP A 627     -17.488  16.150  20.116  1.00 85.56           C  
ATOM   4500  CB  ASP A 627     -15.345  15.645  18.862  1.00 85.56           C  
ATOM   4501  O   ASP A 627     -17.059  17.034  20.862  1.00 85.56           O  
ATOM   4502  CG  ASP A 627     -14.118  14.733  18.769  1.00 85.56           C  
ATOM   4503  OD1 ASP A 627     -14.067  13.724  19.504  1.00 85.56           O  
ATOM   4504  OD2 ASP A 627     -13.189  15.136  18.029  1.00 85.56           O  
ATOM   4505  N   GLY A 628     -18.773  16.136  19.749  1.00 88.00           N  
ATOM   4506  CA  GLY A 628     -19.802  17.043  20.266  1.00 88.00           C  
ATOM   4507  C   GLY A 628     -20.231  18.147  19.298  1.00 88.00           C  
ATOM   4508  O   GLY A 628     -21.112  18.945  19.630  1.00 88.00           O  
ATOM   4509  N   HIS A 629     -19.668  18.195  18.090  1.00 92.50           N  
ATOM   4510  CA  HIS A 629     -20.118  19.126  17.056  1.00 92.50           C  
ATOM   4511  C   HIS A 629     -21.465  18.680  16.468  1.00 92.50           C  
ATOM   4512  CB  HIS A 629     -19.043  19.307  15.978  1.00 92.50           C  
ATOM   4513  O   HIS A 629     -21.807  17.501  16.464  1.00 92.50           O  
ATOM   4514  CG  HIS A 629     -17.717  19.752  16.543  1.00 92.50           C  
ATOM   4515  CD2 HIS A 629     -17.289  21.036  16.742  1.00 92.50           C  
ATOM   4516  ND1 HIS A 629     -16.706  18.923  16.962  1.00 92.50           N  
ATOM   4517  CE1 HIS A 629     -15.698  19.684  17.412  1.00 92.50           C  
ATOM   4518  NE2 HIS A 629     -16.001  20.990  17.289  1.00 92.50           N  
ATOM   4519  N   HIS A 630     -22.262  19.632  15.978  1.00 95.25           N  
ATOM   4520  CA  HIS A 630     -23.547  19.374  15.303  1.00 95.25           C  
ATOM   4521  C   HIS A 630     -24.541  18.465  16.061  1.00 95.25           C  
ATOM   4522  CB  HIS A 630     -23.296  18.910  13.861  1.00 95.25           C  
ATOM   4523  O   HIS A 630     -25.393  17.832  15.443  1.00 95.25           O  
ATOM   4524  CG  HIS A 630     -22.398  19.840  13.089  1.00 95.25           C  
ATOM   4525  CD2 HIS A 630     -21.176  19.534  12.556  1.00 95.25           C  
ATOM   4526  ND1 HIS A 630     -22.624  21.177  12.849  1.00 95.25           N  
ATOM   4527  CE1 HIS A 630     -21.557  21.665  12.196  1.00 95.25           C  
ATOM   4528  NE2 HIS A 630     -20.650  20.700  11.995  1.00 95.25           N  
ATOM   4529  N   GLY A 631     -24.475  18.442  17.395  1.00 92.12           N  
ATOM   4530  CA  GLY A 631     -25.413  17.708  18.251  1.00 92.12           C  
ATOM   4531  C   GLY A 631     -24.864  16.421  18.866  1.00 92.12           C  
ATOM   4532  O   GLY A 631     -25.544  15.850  19.713  1.00 92.12           O  
ATOM   4533  N   GLY A 632     -23.651  15.986  18.513  1.00 91.56           N  
ATOM   4534  CA  GLY A 632     -23.008  14.858  19.189  1.00 91.56           C  
ATOM   4535  C   GLY A 632     -23.577  13.480  18.835  1.00 91.56           C  
ATOM   4536  O   GLY A 632     -24.452  13.337  17.970  1.00 91.56           O  
ATOM   4537  N   LYS A 633     -23.078  12.458  19.546  1.00 85.56           N  
ATOM   4538  CA  LYS A 633     -23.517  11.056  19.432  1.00 85.56           C  
ATOM   4539  C   LYS A 633     -25.039  10.932  19.593  1.00 85.56           C  
ATOM   4540  CB  LYS A 633     -22.771  10.160  20.452  1.00 85.56           C  
ATOM   4541  O   LYS A 633     -25.638  11.508  20.496  1.00 85.56           O  
ATOM   4542  CG  LYS A 633     -21.277  10.000  20.108  1.00 85.56           C  
ATOM   4543  CD  LYS A 633     -20.502   8.977  20.970  1.00 85.56           C  
ATOM   4544  CE  LYS A 633     -19.041   8.912  20.470  1.00 85.56           C  
ATOM   4545  NZ  LYS A 633     -18.210   7.814  21.039  1.00 85.56           N  
ATOM   4546  N   GLY A 634     -25.662  10.165  18.699  1.00 83.62           N  
ATOM   4547  CA  GLY A 634     -27.105   9.880  18.690  1.00 83.62           C  
ATOM   4548  C   GLY A 634     -27.991  10.919  17.986  1.00 83.62           C  
ATOM   4549  O   GLY A 634     -29.162  10.635  17.735  1.00 83.62           O  
ATOM   4550  N   SER A 635     -27.453  12.088  17.619  1.00 92.31           N  
ATOM   4551  CA  SER A 635     -28.177  13.097  16.832  1.00 92.31           C  
ATOM   4552  C   SER A 635     -28.498  12.623  15.404  1.00 92.31           C  
ATOM   4553  CB  SER A 635     -27.383  14.410  16.800  1.00 92.31           C  
ATOM   4554  O   SER A 635     -27.883  11.693  14.882  1.00 92.31           O  
ATOM   4555  OG  SER A 635     -26.187  14.263  16.062  1.00 92.31           O  
ATOM   4556  N   GLU A 636     -29.433  13.291  14.720  1.00 94.12           N  
ATOM   4557  CA  GLU A 636     -29.731  12.987  13.309  1.00 94.12           C  
ATOM   4558  C   GLU A 636     -28.529  13.265  12.389  1.00 94.12           C  
ATOM   4559  CB  GLU A 636     -30.965  13.778  12.847  1.00 94.12           C  
ATOM   4560  O   GLU A 636     -28.270  12.505  11.458  1.00 94.12           O  
ATOM   4561  CG  GLU A 636     -32.258  13.347  13.563  1.00 94.12           C  
ATOM   4562  CD  GLU A 636     -32.547  11.846  13.391  1.00 94.12           C  
ATOM   4563  OE1 GLU A 636     -32.631  11.121  14.415  1.00 94.12           O  
ATOM   4564  OE2 GLU A 636     -32.630  11.395  12.233  1.00 94.12           O  
ATOM   4565  N   ALA A 637     -27.728  14.293  12.699  1.00 95.81           N  
ATOM   4566  CA  ALA A 637     -26.476  14.554  11.990  1.00 95.81           C  
ATOM   4567  C   ALA A 637     -25.465  13.415  12.191  1.00 95.81           C  
ATOM   4568  CB  ALA A 637     -25.907  15.896  12.465  1.00 95.81           C  
ATOM   4569  O   ALA A 637     -24.801  13.007  11.240  1.00 95.81           O  
ATOM   4570  N   HIS A 638     -25.382  12.860  13.403  1.00 93.50           N  
ATOM   4571  CA  HIS A 638     -24.540  11.701  13.686  1.00 93.50           C  
ATOM   4572  C   HIS A 638     -24.983  10.472  12.884  1.00 93.50           C  
ATOM   4573  CB  HIS A 638     -24.540  11.443  15.193  1.00 93.50           C  
ATOM   4574  O   HIS A 638     -24.160   9.866  12.208  1.00 93.50           O  
ATOM   4575  CG  HIS A 638     -23.771  10.222  15.600  1.00 93.50           C  
ATOM   4576  CD2 HIS A 638     -22.417  10.053  15.518  1.00 93.50           C  
ATOM   4577  ND1 HIS A 638     -24.301   9.067  16.137  1.00 93.50           N  
ATOM   4578  CE1 HIS A 638     -23.283   8.229  16.392  1.00 93.50           C  
ATOM   4579  NE2 HIS A 638     -22.130   8.799  16.046  1.00 93.50           N  
ATOM   4580  N   LYS A 639     -26.282  10.148  12.855  1.00 90.12           N  
ATOM   4581  CA  LYS A 639     -26.802   9.029  12.042  1.00 90.12           C  
ATOM   4582  C   LYS A 639     -26.514   9.207  10.547  1.00 90.12           C  
ATOM   4583  CB  LYS A 639     -28.312   8.886  12.255  1.00 90.12           C  
ATOM   4584  O   LYS A 639     -26.148   8.245   9.869  1.00 90.12           O  
ATOM   4585  CG  LYS A 639     -28.685   8.462  13.682  1.00 90.12           C  
ATOM   4586  CD  LYS A 639     -30.210   8.465  13.797  1.00 90.12           C  
ATOM   4587  CE  LYS A 639     -30.666   8.252  15.237  1.00 90.12           C  
ATOM   4588  NZ  LYS A 639     -32.106   8.575  15.343  1.00 90.12           N  
ATOM   4589  N   ALA A 640     -26.642  10.432  10.032  1.00 94.94           N  
ATOM   4590  CA  ALA A 640     -26.280  10.753   8.654  1.00 94.94           C  
ATOM   4591  C   ALA A 640     -24.779  10.566   8.386  1.00 94.94           C  
ATOM   4592  CB  ALA A 640     -26.759  12.172   8.331  1.00 94.94           C  
ATOM   4593  O   ALA A 640     -24.412  10.024   7.345  1.00 94.94           O  
ATOM   4594  N   ALA A 641     -23.919  10.948   9.331  1.00 94.69           N  
ATOM   4595  CA  ALA A 641     -22.478  10.753   9.215  1.00 94.69           C  
ATOM   4596  C   ALA A 641     -22.065   9.276   9.296  1.00 94.69           C  
ATOM   4597  CB  ALA A 641     -21.789  11.605  10.274  1.00 94.69           C  
ATOM   4598  O   ALA A 641     -21.238   8.855   8.496  1.00 94.69           O  
ATOM   4599  N   VAL A 642     -22.700   8.475  10.162  1.00 90.44           N  
ATOM   4600  CA  VAL A 642     -22.518   7.009  10.214  1.00 90.44           C  
ATOM   4601  C   VAL A 642     -22.906   6.360   8.879  1.00 90.44           C  
ATOM   4602  CB  VAL A 642     -23.334   6.399  11.377  1.00 90.44           C  
ATOM   4603  O   VAL A 642     -22.242   5.444   8.407  1.00 90.44           O  
ATOM   4604  CG1 VAL A 642     -23.324   4.865  11.377  1.00 90.44           C  
ATOM   4605  CG2 VAL A 642     -22.792   6.848  12.741  1.00 90.44           C  
ATOM   4606  N   THR A 643     -23.945   6.862   8.204  1.00 92.50           N  
ATOM   4607  CA  THR A 643     -24.285   6.389   6.847  1.00 92.50           C  
ATOM   4608  C   THR A 643     -23.203   6.740   5.826  1.00 92.50           C  
ATOM   4609  CB  THR A 643     -25.615   6.970   6.380  1.00 92.50           C  
ATOM   4610  O   THR A 643     -22.893   5.933   4.957  1.00 92.50           O  
ATOM   4611  CG2 THR A 643     -26.080   6.445   5.021  1.00 92.50           C  
ATOM   4612  OG1 THR A 643     -26.611   6.630   7.314  1.00 92.50           O  
ATOM   4613  N   GLY A 644     -22.621   7.937   5.920  1.00 94.75           N  
ATOM   4614  CA  GLY A 644     -21.478   8.324   5.095  1.00 94.75           C  
ATOM   4615  C   GLY A 644     -20.272   7.418   5.299  1.00 94.75           C  
ATOM   4616  O   GLY A 644     -19.686   6.940   4.332  1.00 94.75           O  
ATOM   4617  N   ASP A 645     -19.938   7.155   6.557  1.00 92.38           N  
ATOM   4618  CA  ASP A 645     -18.810   6.313   6.939  1.00 92.38           C  
ATOM   4619  C   ASP A 645     -18.976   4.862   6.473  1.00 92.38           C  
ATOM   4620  CB  ASP A 645     -18.644   6.416   8.449  1.00 92.38           C  
ATOM   4621  O   ASP A 645     -18.107   4.350   5.776  1.00 92.38           O  
ATOM   4622  CG  ASP A 645     -17.398   5.683   8.923  1.00 92.38           C  
ATOM   4623  OD1 ASP A 645     -16.373   5.732   8.198  1.00 92.38           O  
ATOM   4624  OD2 ASP A 645     -17.472   5.209  10.070  1.00 92.38           O  
ATOM   4625  N   THR A 646     -20.154   4.268   6.686  1.00 88.19           N  
ATOM   4626  CA  THR A 646     -20.470   2.900   6.221  1.00 88.19           C  
ATOM   4627  C   THR A 646     -20.477   2.748   4.695  1.00 88.19           C  
ATOM   4628  CB  THR A 646     -21.795   2.395   6.806  1.00 88.19           C  
ATOM   4629  O   THR A 646     -20.233   1.660   4.169  1.00 88.19           O  
ATOM   4630  CG2 THR A 646     -21.706   2.134   8.308  1.00 88.19           C  
ATOM   4631  OG1 THR A 646     -22.827   3.338   6.627  1.00 88.19           O  
ATOM   4632  N   VAL A 647     -20.705   3.833   3.942  1.00 92.62           N  
ATOM   4633  CA  VAL A 647     -20.452   3.875   2.487  1.00 92.62           C  
ATOM   4634  C   VAL A 647     -18.954   4.028   2.188  1.00 92.62           C  
ATOM   4635  CB  VAL A 647     -21.279   4.999   1.827  1.00 92.62           C  
ATOM   4636  O   VAL A 647     -18.441   3.436   1.235  1.00 92.62           O  
ATOM   4637  CG1 VAL A 647     -20.902   5.233   0.355  1.00 92.62           C  
ATOM   4638  CG2 VAL A 647     -22.775   4.650   1.856  1.00 92.62           C  
ATOM   4639  N   GLY A 648     -18.248   4.816   2.998  1.00 93.94           N  
ATOM   4640  CA  GLY A 648     -16.812   5.072   2.927  1.00 93.94           C  
ATOM   4641  C   GLY A 648     -15.923   3.877   3.293  1.00 93.94           C  
ATOM   4642  O   GLY A 648     -14.799   3.804   2.802  1.00 93.94           O  
ATOM   4643  N   ASP A 649     -16.409   2.929   4.090  1.00 90.88           N  
ATOM   4644  CA  ASP A 649     -15.709   1.719   4.539  1.00 90.88           C  
ATOM   4645  C   ASP A 649     -15.215   0.819   3.398  1.00 90.88           C  
ATOM   4646  CB  ASP A 649     -16.630   0.943   5.500  1.00 90.88           C  
ATOM   4647  O   ASP A 649     -13.997   0.669   3.226  1.00 90.88           O  
ATOM   4648  CG  ASP A 649     -16.649   1.542   6.898  1.00 90.88           C  
ATOM   4649  OD1 ASP A 649     -15.599   2.121   7.258  1.00 90.88           O  
ATOM   4650  OD2 ASP A 649     -17.730   1.466   7.505  1.00 90.88           O  
ATOM   4651  N   PRO A 650     -16.093   0.265   2.533  1.00 92.81           N  
ATOM   4652  CA  PRO A 650     -15.636  -0.504   1.377  1.00 92.81           C  
ATOM   4653  C   PRO A 650     -14.778   0.341   0.429  1.00 92.81           C  
ATOM   4654  CB  PRO A 650     -16.912  -0.984   0.682  1.00 92.81           C  
ATOM   4655  O   PRO A 650     -13.901  -0.196  -0.249  1.00 92.81           O  
ATOM   4656  CG  PRO A 650     -17.983   0.013   1.116  1.00 92.81           C  
ATOM   4657  CD  PRO A 650     -17.548   0.367   2.532  1.00 92.81           C  
ATOM   4658  N   TYR A 651     -15.003   1.658   0.396  1.00 91.69           N  
ATOM   4659  CA  TYR A 651     -14.217   2.622  -0.371  1.00 91.69           C  
ATOM   4660  C   TYR A 651     -12.757   2.658   0.108  1.00 91.69           C  
ATOM   4661  CB  TYR A 651     -14.889   4.009  -0.270  1.00 91.69           C  
ATOM   4662  O   TYR A 651     -11.844   2.427  -0.688  1.00 91.69           O  
ATOM   4663  CG  TYR A 651     -15.459   4.564  -1.557  1.00 91.69           C  
ATOM   4664  CD1 TYR A 651     -15.143   5.875  -1.960  1.00 91.69           C  
ATOM   4665  CD2 TYR A 651     -16.366   3.801  -2.312  1.00 91.69           C  
ATOM   4666  CE1 TYR A 651     -15.674   6.403  -3.153  1.00 91.69           C  
ATOM   4667  CE2 TYR A 651     -16.917   4.336  -3.493  1.00 91.69           C  
ATOM   4668  OH  TYR A 651     -17.088   6.112  -5.077  1.00 91.69           O  
ATOM   4669  CZ  TYR A 651     -16.562   5.624  -3.924  1.00 91.69           C  
ATOM   4670  N   LYS A 652     -12.529   2.914   1.403  1.00 93.44           N  
ATOM   4671  CA  LYS A 652     -11.198   3.197   1.959  1.00 93.44           C  
ATOM   4672  C   LYS A 652     -10.413   1.972   2.393  1.00 93.44           C  
ATOM   4673  CB  LYS A 652     -11.285   4.235   3.096  1.00 93.44           C  
ATOM   4674  O   LYS A 652      -9.191   2.087   2.439  1.00 93.44           O  
ATOM   4675  CG  LYS A 652     -11.893   3.700   4.414  1.00 93.44           C  
ATOM   4676  CD  LYS A 652     -12.438   4.778   5.371  1.00 93.44           C  
ATOM   4677  CE  LYS A 652     -12.809   4.213   6.760  1.00 93.44           C  
ATOM   4678  NZ  LYS A 652     -14.255   4.316   7.116  1.00 93.44           N  
ATOM   4679  N   ASP A 653     -11.058   0.846   2.689  1.00 92.44           N  
ATOM   4680  CA  ASP A 653     -10.390  -0.325   3.287  1.00 92.44           C  
ATOM   4681  C   ASP A 653     -10.460  -1.589   2.423  1.00 92.44           C  
ATOM   4682  CB  ASP A 653     -10.956  -0.575   4.690  1.00 92.44           C  
ATOM   4683  O   ASP A 653      -9.773  -2.568   2.704  1.00 92.44           O  
ATOM   4684  CG  ASP A 653     -10.675   0.587   5.644  1.00 92.44           C  
ATOM   4685  OD1 ASP A 653      -9.559   1.150   5.541  1.00 92.44           O  
ATOM   4686  OD2 ASP A 653     -11.601   1.005   6.368  1.00 92.44           O  
ATOM   4687  N   THR A 654     -11.238  -1.575   1.333  1.00 93.56           N  
ATOM   4688  CA  THR A 654     -11.321  -2.715   0.404  1.00 93.56           C  
ATOM   4689  C   THR A 654     -10.980  -2.318  -1.027  1.00 93.56           C  
ATOM   4690  CB  THR A 654     -12.692  -3.401   0.476  1.00 93.56           C  
ATOM   4691  O   THR A 654      -9.940  -2.718  -1.545  1.00 93.56           O  
ATOM   4692  CG2 THR A 654     -12.692  -4.728  -0.277  1.00 93.56           C  
ATOM   4693  OG1 THR A 654     -13.024  -3.701   1.804  1.00 93.56           O  
ATOM   4694  N   ALA A 655     -11.836  -1.526  -1.676  1.00 94.56           N  
ATOM   4695  CA  ALA A 655     -11.726  -1.223  -3.098  1.00 94.56           C  
ATOM   4696  C   ALA A 655     -10.532  -0.307  -3.397  1.00 94.56           C  
ATOM   4697  CB  ALA A 655     -13.057  -0.626  -3.574  1.00 94.56           C  
ATOM   4698  O   ALA A 655      -9.641  -0.692  -4.152  1.00 94.56           O  
ATOM   4699  N   GLY A 656     -10.484   0.876  -2.774  1.00 94.56           N  
ATOM   4700  CA  GLY A 656      -9.468   1.898  -3.033  1.00 94.56           C  
ATOM   4701  C   GLY A 656      -8.031   1.399  -2.851  1.00 94.56           C  
ATOM   4702  O   GLY A 656      -7.249   1.485  -3.801  1.00 94.56           O  
ATOM   4703  N   PRO A 657      -7.668   0.820  -1.689  1.00 92.69           N  
ATOM   4704  CA  PRO A 657      -6.317   0.314  -1.471  1.00 92.69           C  
ATOM   4705  C   PRO A 657      -5.956  -0.828  -2.419  1.00 92.69           C  
ATOM   4706  CB  PRO A 657      -6.260  -0.152  -0.014  1.00 92.69           C  
ATOM   4707  O   PRO A 657      -4.831  -0.872  -2.898  1.00 92.69           O  
ATOM   4708  CG  PRO A 657      -7.381   0.631   0.651  1.00 92.69           C  
ATOM   4709  CD  PRO A 657      -8.430   0.764  -0.451  1.00 92.69           C  
ATOM   4710  N   ALA A 658      -6.891  -1.730  -2.741  1.00 93.81           N  
ATOM   4711  CA  ALA A 658      -6.606  -2.882  -3.597  1.00 93.81           C  
ATOM   4712  C   ALA A 658      -6.421  -2.518  -5.087  1.00 93.81           C  
ATOM   4713  CB  ALA A 658      -7.679  -3.946  -3.362  1.00 93.81           C  
ATOM   4714  O   ALA A 658      -5.849  -3.308  -5.842  1.00 93.81           O  
ATOM   4715  N   VAL A 659      -6.802  -1.305  -5.512  1.00 94.62           N  
ATOM   4716  CA  VAL A 659      -6.440  -0.780  -6.841  1.00 94.62           C  
ATOM   4717  C   VAL A 659      -4.918  -0.597  -6.975  1.00 94.62           C  
ATOM   4718  CB  VAL A 659      -7.200   0.524  -7.157  1.00 94.62           C  
ATOM   4719  O   VAL A 659      -4.376  -0.800  -8.060  1.00 94.62           O  
ATOM   4720  CG1 VAL A 659      -6.736   1.190  -8.459  1.00 94.62           C  
ATOM   4721  CG2 VAL A 659      -8.700   0.260  -7.331  1.00 94.62           C  
ATOM   4722  N   ASN A 660      -4.202  -0.292  -5.887  1.00 91.69           N  
ATOM   4723  CA  ASN A 660      -2.741  -0.147  -5.896  1.00 91.69           C  
ATOM   4724  C   ASN A 660      -2.009  -1.426  -6.367  1.00 91.69           C  
ATOM   4725  CB  ASN A 660      -2.275   0.344  -4.513  1.00 91.69           C  
ATOM   4726  O   ASN A 660      -1.304  -1.366  -7.381  1.00 91.69           O  
ATOM   4727  CG  ASN A 660      -0.772   0.457  -4.404  1.00 91.69           C  
ATOM   4728  ND2 ASN A 660      -0.154  -0.094  -3.384  1.00 91.69           N  
ATOM   4729  OD1 ASN A 660      -0.117   1.023  -5.254  1.00 91.69           O  
ATOM   4730  N   PRO A 661      -2.176  -2.597  -5.718  1.00 91.62           N  
ATOM   4731  CA  PRO A 661      -1.569  -3.829  -6.207  1.00 91.62           C  
ATOM   4732  C   PRO A 661      -2.143  -4.273  -7.554  1.00 91.62           C  
ATOM   4733  CB  PRO A 661      -1.791  -4.865  -5.107  1.00 91.62           C  
ATOM   4734  O   PRO A 661      -1.410  -4.850  -8.351  1.00 91.62           O  
ATOM   4735  CG  PRO A 661      -3.025  -4.367  -4.361  1.00 91.62           C  
ATOM   4736  CD  PRO A 661      -2.877  -2.853  -4.467  1.00 91.62           C  
ATOM   4737  N   LEU A 662      -3.405  -3.961  -7.875  1.00 94.12           N  
ATOM   4738  CA  LEU A 662      -3.966  -4.232  -9.202  1.00 94.12           C  
ATOM   4739  C   LEU A 662      -3.158  -3.556 -10.322  1.00 94.12           C  
ATOM   4740  CB  LEU A 662      -5.450  -3.836  -9.201  1.00 94.12           C  
ATOM   4741  O   LEU A 662      -2.816  -4.225 -11.300  1.00 94.12           O  
ATOM   4742  CG  LEU A 662      -6.114  -3.806 -10.591  1.00 94.12           C  
ATOM   4743  CD1 LEU A 662      -7.557  -4.274 -10.471  1.00 94.12           C  
ATOM   4744  CD2 LEU A 662      -6.129  -2.407 -11.215  1.00 94.12           C  
ATOM   4745  N   ILE A 663      -2.809  -2.270 -10.172  1.00 92.75           N  
ATOM   4746  CA  ILE A 663      -2.014  -1.534 -11.171  1.00 92.75           C  
ATOM   4747  C   ILE A 663      -0.671  -2.238 -11.385  1.00 92.75           C  
ATOM   4748  CB  ILE A 663      -1.805  -0.059 -10.740  1.00 92.75           C  
ATOM   4749  O   ILE A 663      -0.241  -2.445 -12.522  1.00 92.75           O  
ATOM   4750  CG1 ILE A 663      -3.133   0.733 -10.748  1.00 92.75           C  
ATOM   4751  CG2 ILE A 663      -0.791   0.659 -11.657  1.00 92.75           C  
ATOM   4752  CD1 ILE A 663      -3.057   2.026  -9.926  1.00 92.75           C  
ATOM   4753  N   LYS A 664      -0.005  -2.639 -10.301  1.00 90.81           N  
ATOM   4754  CA  LYS A 664       1.328  -3.248 -10.369  1.00 90.81           C  
ATOM   4755  C   LYS A 664       1.296  -4.660 -10.935  1.00 90.81           C  
ATOM   4756  CB  LYS A 664       1.960  -3.256  -8.986  1.00 90.81           C  
ATOM   4757  O   LYS A 664       2.118  -4.962 -11.792  1.00 90.81           O  
ATOM   4758  CG  LYS A 664       2.205  -1.833  -8.463  1.00 90.81           C  
ATOM   4759  CD  LYS A 664       2.598  -1.991  -7.008  1.00 90.81           C  
ATOM   4760  CE  LYS A 664       2.630  -0.699  -6.213  1.00 90.81           C  
ATOM   4761  NZ  LYS A 664       2.277  -1.066  -4.834  1.00 90.81           N  
ATOM   4762  N   ILE A 665       0.329  -5.492 -10.540  1.00 92.62           N  
ATOM   4763  CA  ILE A 665       0.164  -6.846 -11.094  1.00 92.62           C  
ATOM   4764  C   ILE A 665      -0.010  -6.775 -12.604  1.00 92.62           C  
ATOM   4765  CB  ILE A 665      -1.029  -7.584 -10.452  1.00 92.62           C  
ATOM   4766  O   ILE A 665       0.657  -7.516 -13.316  1.00 92.62           O  
ATOM   4767  CG1 ILE A 665      -0.673  -7.934  -9.001  1.00 92.62           C  
ATOM   4768  CG2 ILE A 665      -1.384  -8.885 -11.203  1.00 92.62           C  
ATOM   4769  CD1 ILE A 665      -1.861  -8.430  -8.186  1.00 92.62           C  
ATOM   4770  N   ILE A 666      -0.850  -5.864 -13.098  1.00 94.62           N  
ATOM   4771  CA  ILE A 666      -1.082  -5.708 -14.536  1.00 94.62           C  
ATOM   4772  C   ILE A 666       0.224  -5.407 -15.282  1.00 94.62           C  
ATOM   4773  CB  ILE A 666      -2.183  -4.646 -14.755  1.00 94.62           C  
ATOM   4774  O   ILE A 666       0.515  -6.044 -16.295  1.00 94.62           O  
ATOM   4775  CG1 ILE A 666      -3.538  -5.314 -14.464  1.00 94.62           C  
ATOM   4776  CG2 ILE A 666      -2.150  -4.035 -16.160  1.00 94.62           C  
ATOM   4777  CD1 ILE A 666      -4.723  -4.363 -14.321  1.00 94.62           C  
ATOM   4778  N   ASN A 667       1.042  -4.499 -14.745  1.00 91.75           N  
ATOM   4779  CA  ASN A 667       2.344  -4.156 -15.316  1.00 91.75           C  
ATOM   4780  C   ASN A 667       3.350  -5.317 -15.231  1.00 91.75           C  
ATOM   4781  CB  ASN A 667       2.869  -2.885 -14.632  1.00 91.75           C  
ATOM   4782  O   ASN A 667       3.997  -5.647 -16.222  1.00 91.75           O  
ATOM   4783  CG  ASN A 667       2.192  -1.631 -15.152  1.00 91.75           C  
ATOM   4784  ND2 ASN A 667       1.215  -1.089 -14.469  1.00 91.75           N  
ATOM   4785  OD1 ASN A 667       2.515  -1.127 -16.209  1.00 91.75           O  
ATOM   4786  N   ILE A 668       3.456  -5.983 -14.080  1.00 91.94           N  
ATOM   4787  CA  ILE A 668       4.397  -7.092 -13.873  1.00 91.94           C  
ATOM   4788  C   ILE A 668       4.024  -8.301 -14.737  1.00 91.94           C  
ATOM   4789  CB  ILE A 668       4.460  -7.466 -12.377  1.00 91.94           C  
ATOM   4790  O   ILE A 668       4.893  -8.910 -15.357  1.00 91.94           O  
ATOM   4791  CG1 ILE A 668       5.078  -6.323 -11.541  1.00 91.94           C  
ATOM   4792  CG2 ILE A 668       5.293  -8.743 -12.177  1.00 91.94           C  
ATOM   4793  CD1 ILE A 668       4.747  -6.439 -10.049  1.00 91.94           C  
ATOM   4794  N   VAL A 669       2.738  -8.644 -14.827  1.00 93.12           N  
ATOM   4795  CA  VAL A 669       2.265  -9.728 -15.696  1.00 93.12           C  
ATOM   4796  C   VAL A 669       2.562  -9.394 -17.152  1.00 93.12           C  
ATOM   4797  CB  VAL A 669       0.769 -10.015 -15.476  1.00 93.12           C  
ATOM   4798  O   VAL A 669       3.064 -10.259 -17.868  1.00 93.12           O  
ATOM   4799  CG1 VAL A 669       0.204 -10.997 -16.511  1.00 93.12           C  
ATOM   4800  CG2 VAL A 669       0.553 -10.648 -14.094  1.00 93.12           C  
ATOM   4801  N   ALA A 670       2.326  -8.150 -17.585  1.00 93.56           N  
ATOM   4802  CA  ALA A 670       2.667  -7.720 -18.938  1.00 93.56           C  
ATOM   4803  C   ALA A 670       4.162  -7.887 -19.245  1.00 93.56           C  
ATOM   4804  CB  ALA A 670       2.212  -6.279 -19.142  1.00 93.56           C  
ATOM   4805  O   ALA A 670       4.488  -8.388 -20.320  1.00 93.56           O  
ATOM   4806  N   LEU A 671       5.049  -7.548 -18.301  1.00 90.94           N  
ATOM   4807  CA  LEU A 671       6.496  -7.779 -18.406  1.00 90.94           C  
ATOM   4808  C   LEU A 671       6.842  -9.270 -18.497  1.00 90.94           C  
ATOM   4809  CB  LEU A 671       7.211  -7.149 -17.195  1.00 90.94           C  
ATOM   4810  O   LEU A 671       7.587  -9.688 -19.384  1.00 90.94           O  
ATOM   4811  CG  LEU A 671       7.265  -5.616 -17.216  1.00 90.94           C  
ATOM   4812  CD1 LEU A 671       7.747  -5.073 -15.873  1.00 90.94           C  
ATOM   4813  CD2 LEU A 671       8.232  -5.145 -18.285  1.00 90.94           C  
ATOM   4814  N   LEU A 672       6.265 -10.094 -17.619  1.00 90.12           N  
ATOM   4815  CA  LEU A 672       6.530 -11.532 -17.580  1.00 90.12           C  
ATOM   4816  C   LEU A 672       6.106 -12.243 -18.864  1.00 90.12           C  
ATOM   4817  CB  LEU A 672       5.822 -12.160 -16.369  1.00 90.12           C  
ATOM   4818  O   LEU A 672       6.793 -13.169 -19.287  1.00 90.12           O  
ATOM   4819  CG  LEU A 672       6.489 -11.880 -15.012  1.00 90.12           C  
ATOM   4820  CD1 LEU A 672       5.645 -12.530 -13.916  1.00 90.12           C  
ATOM   4821  CD2 LEU A 672       7.902 -12.463 -14.914  1.00 90.12           C  
ATOM   4822  N   ILE A 673       5.017 -11.813 -19.509  1.00 92.06           N  
ATOM   4823  CA  ILE A 673       4.555 -12.422 -20.761  1.00 92.06           C  
ATOM   4824  C   ILE A 673       5.220 -11.845 -22.004  1.00 92.06           C  
ATOM   4825  CB  ILE A 673       3.024 -12.407 -20.904  1.00 92.06           C  
ATOM   4826  O   ILE A 673       4.966 -12.373 -23.085  1.00 92.06           O  
ATOM   4827  CG1 ILE A 673       2.486 -10.981 -21.150  1.00 92.06           C  
ATOM   4828  CG2 ILE A 673       2.385 -13.125 -19.705  1.00 92.06           C  
ATOM   4829  CD1 ILE A 673       0.973 -10.912 -21.350  1.00 92.06           C
[truncated: 79,137 more chars]
