# Supplementary material for: The inorganic pyrophosphatases of microorganisms: a structural and functional review
Source: PeerJ. 2024 Jun 24;12:e17496. doi: 10.7717/peerj.17496 (PMC11210485; doi:10.7717/peerj.17496)
Supplement: Supplemental Information 1 [file peerj-12-17496-s001.zip › Supplementary Files/m_PPases/AF-A0A254N8W5-F1-model_v4_M_Ppuraquae.pdb]

HEADER                                            01-JUN-22                     
TITLE     ALPHAFOLD MONOMER V2.0 PREDICTION FOR K(+)-INSENSITIVE PYROPHOSPHATE- 
TITLE    2 ENERGIZED PROTON PUMP (A0A254N8W5)                                   
COMPND    MOL_ID: 1;                                                            
COMPND   2 MOLECULE: K(+)-INSENSITIVE PYROPHOSPHATE-ENERGIZED PROTON PUMP;      
COMPND   3 CHAIN: A                                                             
SOURCE    MOL_ID: 1;                                                            
SOURCE   2 ORGANISM_SCIENTIFIC: PELOMONAS PURAQUAE;                             
SOURCE   3 ORGANISM_TAXID: 431059                                               
REMARK   1                                                                      
REMARK   1 REFERENCE 1                                                          
REMARK   1  AUTH   JOHN JUMPER, RICHARD EVANS, ALEXANDER PRITZEL, TIM GREEN,    
REMARK   1  AUTH 2 MICHAEL FIGURNOV, OLAF RONNEBERGER, KATHRYN TUNYASUVUNAKOOL, 
REMARK   1  AUTH 3 RUSS BATES, AUGUSTIN ZIDEK, ANNA POTAPENKO, ALEX BRIDGLAND,  
REMARK   1  AUTH 4 CLEMENS MEYER, SIMON A A KOHL, ANDREW J BALLARD,             
REMARK   1  AUTH 5 ANDREW COWIE, BERNARDINO ROMERA-PAREDES, STANISLAV NIKOLOV,  
REMARK   1  AUTH 6 RISHUB JAIN, JONAS ADLER, TREVOR BACK, STIG PETERSEN,        
REMARK   1  AUTH 7 DAVID REIMAN, ELLEN CLANCY, MICHAL ZIELINSKI,                
REMARK   1  AUTH 8 MARTIN STEINEGGER, MICHALINA PACHOLSKA, TAMAS BERGHAMMER,    
REMARK   1  AUTH 9 DAVID SILVER, ORIOL VINYALS, ANDREW W SENIOR,                
REMARK   1  AUTH10 KORAY KAVUKCUOGLU, PUSHMEET KOHLI, DEMIS HASSABIS            
REMARK   1  TITL   HIGHLY ACCURATE PROTEIN STRUCTURE PREDICTION WITH ALPHAFOLD  
REMARK   1  REF    NATURE                        V. 596   583 2021              
REMARK   1  REFN                   ISSN 0028-0836                               
REMARK   1  PMID   34265844                                                     
REMARK   1  DOI    10.1038/s41586-021-03819-2                                   
REMARK   1                                                                      
REMARK   1 DISCLAIMERS                                                          
REMARK   1 ALPHAFOLD DATA, COPYRIGHT (2021) DEEPMIND TECHNOLOGIES LIMITED. THE  
REMARK   1 INFORMATION PROVIDED IS THEORETICAL MODELLING ONLY AND CAUTION SHOULD
REMARK   1 BE EXERCISED IN ITS USE. IT IS PROVIDED "AS-IS" WITHOUT ANY WARRANTY 
REMARK   1 OF ANY KIND, WHETHER EXPRESSED OR IMPLIED. NO WARRANTY IS GIVEN THAT 
REMARK   1 USE OF THE INFORMATION SHALL NOT INFRINGE THE RIGHTS OF ANY THIRD    
REMARK   1 PARTY. THE INFORMATION IS NOT INTENDED TO BE A SUBSTITUTE FOR        
REMARK   1 PROFESSIONAL MEDICAL ADVICE, DIAGNOSIS, OR TREATMENT, AND DOES NOT   
REMARK   1 CONSTITUTE MEDICAL OR OTHER PROFESSIONAL ADVICE. IT IS AVAILABLE FOR 
REMARK   1 ACADEMIC AND COMMERCIAL PURPOSES, UNDER CC-BY 4.0 LICENCE.           
DBREF  XXXX A    1   724  UNP    A0A254N8W5 A0A254N8W5_9BURK     1    724       
SEQRES   1 A  724  MET SER THR GLU MET ALA LEU TYR PHE ALA LEU ALA CYS          
SEQRES   2 A  724  GLY LEU ALA ALA VAL LEU TYR GLY PHE ILE GLN ARG SER          
SEQRES   3 A  724  TRP ILE LEU SER GLN ASP ALA GLY ASN ALA ARG MET GLN          
SEQRES   4 A  724  GLU ILE ALA THR ALA ILE GLN GLN GLY ALA ALA ALA TYR          
SEQRES   5 A  724  LEU GLY ARG GLN TYR ARG THR ILE GLY MET VAL GLY VAL          
SEQRES   6 A  724  VAL LEU ALA ILE ALA ILE ALA VAL SER GLY LEU GLY THR          
SEQRES   7 A  724  THR THR ALA VAL GLY PHE VAL ILE GLY ALA VAL LEU SER          
SEQRES   8 A  724  GLY ILE CYS GLY PHE ILE GLY MET ASN ILE SER VAL ARG          
SEQRES   9 A  724  ALA ASN VAL ARG THR ALA GLN ALA ALA SER LYS GLY ILE          
SEQRES  10 A  724  GLY PRO ALA LEU ASP VAL ALA PHE LYS GLY GLY ALA ILE          
SEQRES  11 A  724  THR GLY MET LEU VAL VAL GLY LEU GLY LEU LEU GLY VAL          
SEQRES  12 A  724  GLY GLY PHE TYR LEU ALA ILE GLY GLY GLY HIS ASP SER          
SEQRES  13 A  724  ALA ALA LEU LYS PRO MET LEU GLY LEU ALA PHE GLY SER          
SEQRES  14 A  724  SER LEU ILE SER ILE PHE ALA ARG LEU GLY GLY GLY ILE          
SEQRES  15 A  724  PHE THR LYS GLY ALA ASP VAL GLY ALA ASP LEU VAL GLY          
SEQRES  16 A  724  LYS VAL GLU ALA GLY ILE PRO GLU ASP ASP PRO ARG ASN          
SEQRES  17 A  724  PRO ALA VAL ILE ALA ASP ASN VAL GLY ASP ASN VAL GLY          
SEQRES  18 A  724  ASP CYS ALA GLY MET ALA ALA ASP LEU PHE GLU THR TYR          
SEQRES  19 A  724  ALA VAL THR LEU ILE ALA ALA MET ALA LEU GLY ALA LEU          
SEQRES  20 A  724  MET VAL LEU GLY ASN SER ALA GLN ALA GLY VAL VAL TYR          
SEQRES  21 A  724  PRO LEU ALA LEU GLY GLY VAL SER ILE ILE ALA SER ILE          
SEQRES  22 A  724  ILE GLY CYS PHE PHE VAL LYS ALA SER ASP GLY MET LYS          
SEQRES  23 A  724  ASN VAL MET PRO ALA LEU TYR LYS GLY LEU ILE VAL ALA          
SEQRES  24 A  724  GLY VAL LEU SER LEU ILE ALA PHE PHE PHE VAL THR LYS          
SEQRES  25 A  724  ALA MET PHE PRO GLY GLU VAL GLU LEU ALA GLY GLY ALA          
SEQRES  26 A  724  LYS THR THR ALA MET ALA LEU PHE GLY ALA CYS VAL VAL          
SEQRES  27 A  724  GLY LEU VAL LEU THR ALA ALA MET VAL TRP ILE THR GLU          
SEQRES  28 A  724  TYR TYR THR GLY THR GLN TYR HIS PRO VAL GLN HIS VAL          
SEQRES  29 A  724  ALA GLN ALA SER THR THR GLY HIS GLY THR ASN VAL ILE          
SEQRES  30 A  724  ALA GLY LEU GLY VAL SER MET LYS SER THR ALA TRP PRO          
SEQRES  31 A  724  VAL LEU PHE VAL CYS ALA ALA ILE TYR ALA ALA TYR MET          
SEQRES  32 A  724  LEU ALA GLY LEU TYR GLY ILE ALA ILE ALA ALA THR SER          
SEQRES  33 A  724  MET LEU SER MET ALA GLY ILE ILE VAL ALA LEU ASP ALA          
SEQRES  34 A  724  TYR GLY PRO ILE THR ASP ASN ALA GLY GLY ILE ALA GLU          
SEQRES  35 A  724  MET ALA GLU LEU PRO ALA ALA VAL ARG ASP VAL THR ASP          
SEQRES  36 A  724  PRO LEU ASP ALA VAL GLY ASN THR THR LYS ALA VAL THR          
SEQRES  37 A  724  LYS GLY TYR ALA ILE GLY SER ALA GLY LEU ALA ALA LEU          
SEQRES  38 A  724  VAL LEU PHE ALA ASP TYR THR HIS ALA LEU GLU ALA ARG          
SEQRES  39 A  724  GLY ALA HIS ILE ASN PHE ASP LEU SER ASP HIS LYS VAL          
SEQRES  40 A  724  ILE LEU GLY LEU PHE ILE GLY GLY LEU ILE PRO TYR LEU          
SEQRES  41 A  724  PHE GLY ALA MET ALA MET GLU ALA VAL GLY ARG ALA ALA          
SEQRES  42 A  724  GLY ALA VAL VAL VAL GLU VAL ARG LYS GLN PHE ALA ASP          
SEQRES  43 A  724  GLY ALA ILE MET ALA GLY GLN ARG LYS PRO ASP TYR SER          
SEQRES  44 A  724  ALA ALA VAL ASP MET LEU THR THR ALA ALA ILE LYS GLU          
SEQRES  45 A  724  MET ILE VAL PRO SER LEU LEU PRO VAL ALA ALA PRO ILE          
SEQRES  46 A  724  ILE VAL GLY LEU VAL LEU GLY PRO ALA ALA LEU GLY GLY          
SEQRES  47 A  724  LEU LEU MET GLY THR ILE VAL THR GLY LEU PHE VAL GLY          
SEQRES  48 A  724  ILE SER MET CYS THR GLY GLY GLY ALA TRP ASP ASN ALA          
SEQRES  49 A  724  LYS LYS LEU ILE GLU GLU GLY PHE LYS ASP ASP LYS GLY          
SEQRES  50 A  724  VAL LEU HIS LYS LYS GLY SER GLU ALA HIS LYS ALA ALA          
SEQRES  51 A  724  VAL THR GLY ASP THR VAL GLY ASP PRO TYR LYS ASP THR          
SEQRES  52 A  724  ALA GLY PRO ALA VAL ASN PRO LEU ILE LYS ILE ILE ASN          
SEQRES  53 A  724  ILE VAL ALA LEU LEU ILE VAL PRO LEU LEU PRO LEU PRO          
SEQRES  54 A  724  ALA GLY SER HIS ALA PRO ALA PRO SER PRO THR GLN ALA          
SEQRES  55 A  724  SER THR THR ALA GLU PRO ALA PRO ALA ALA SER MET ALA          
SEQRES  56 A  724  GLU LEU PRO ALA SER GLY ALA SER GLN                          
CRYST1    1.000    1.000    1.000  90.00  90.00  90.00 P 1           1          
ORIGX1      1.000000  0.000000  0.000000        0.00000                         
ORIGX2      0.000000  1.000000  0.000000        0.00000                         
ORIGX3      0.000000  0.000000  1.000000        0.00000                         
SCALE1      1.000000  0.000000  0.000000        0.00000                         
SCALE2      0.000000  1.000000  0.000000        0.00000                         
SCALE3      0.000000  0.000000  1.000000        0.00000                         
MODEL        1                                                                  
ATOM      1  N   MET A   1      33.080   4.478  -4.960  1.00 83.19           N  
ATOM      2  CA  MET A   1      32.550   3.211  -4.411  1.00 83.19           C  
ATOM      3  C   MET A   1      32.355   2.264  -5.579  1.00 83.19           C  
ATOM      4  CB  MET A   1      31.237   3.466  -3.652  1.00 83.19           C  
ATOM      5  O   MET A   1      31.780   2.697  -6.568  1.00 83.19           O  
ATOM      6  CG  MET A   1      30.576   2.191  -3.118  1.00 83.19           C  
ATOM      7  SD  MET A   1      29.224   2.478  -1.946  1.00 83.19           S  
ATOM      8  CE  MET A   1      28.001   3.315  -2.991  1.00 83.19           C  
ATOM      9  N   SER A   2      32.874   1.033  -5.517  1.00 89.50           N  
ATOM     10  CA  SER A   2      32.608   0.054  -6.582  1.00 89.50           C  
ATOM     11  C   SER A   2      31.140  -0.378  -6.551  1.00 89.50           C  
ATOM     12  CB  SER A   2      33.543  -1.161  -6.497  1.00 89.50           C  
ATOM     13  O   SER A   2      30.489  -0.330  -5.505  1.00 89.50           O  
ATOM     14  OG  SER A   2      33.330  -1.884  -5.303  1.00 89.50           O  
ATOM     15  N   THR A   3      30.610  -0.802  -7.694  1.00 90.19           N  
ATOM     16  CA  THR A   3      29.228  -1.289  -7.819  1.00 90.19           C  
ATOM     17  C   THR A   3      28.997  -2.554  -6.993  1.00 90.19           C  
ATOM     18  CB  THR A   3      28.901  -1.555  -9.292  1.00 90.19           C  
ATOM     19  O   THR A   3      27.971  -2.668  -6.333  1.00 90.19           O  
ATOM     20  CG2 THR A   3      28.810  -0.241 -10.065  1.00 90.19           C  
ATOM     21  OG1 THR A   3      29.947  -2.308  -9.866  1.00 90.19           O  
ATOM     22  N   GLU A   4      29.980  -3.454  -6.931  1.00 91.62           N  
ATOM     23  CA  GLU A   4      29.937  -4.631  -6.053  1.00 91.62           C  
ATOM     24  C   GLU A   4      29.838  -4.243  -4.576  1.00 91.62           C  
ATOM     25  CB  GLU A   4      31.199  -5.474  -6.242  1.00 91.62           C  
ATOM     26  O   GLU A   4      28.992  -4.762  -3.851  1.00 91.62           O  
ATOM     27  CG  GLU A   4      31.284  -6.127  -7.626  1.00 91.62           C  
ATOM     28  CD  GLU A   4      32.511  -7.041  -7.749  1.00 91.62           C  
ATOM     29  OE1 GLU A   4      32.591  -7.747  -8.773  1.00 91.62           O  
ATOM     30  OE2 GLU A   4      33.366  -7.004  -6.832  1.00 91.62           O  
ATOM     31  N   MET A   5      30.656  -3.284  -4.126  1.00 93.50           N  
ATOM     32  CA  MET A   5      30.597  -2.795  -2.748  1.00 93.50           C  
ATOM     33  C   MET A   5      29.231  -2.173  -2.441  1.00 93.50           C  
ATOM     34  CB  MET A   5      31.735  -1.794  -2.508  1.00 93.50           C  
ATOM     35  O   MET A   5      28.683  -2.424  -1.372  1.00 93.50           O  
ATOM     36  CG  MET A   5      31.750  -1.249  -1.078  1.00 93.50           C  
ATOM     37  SD  MET A   5      33.034  -0.003  -0.792  1.00 93.50           S  
ATOM     38  CE  MET A   5      32.577   0.473   0.896  1.00 93.50           C  
ATOM     39  N   ALA A   6      28.667  -1.401  -3.376  1.00 94.44           N  
ATOM     40  CA  ALA A   6      27.343  -0.799  -3.230  1.00 94.44           C  
ATOM     41  C   ALA A   6      26.237  -1.860  -3.088  1.00 94.44           C  
ATOM     42  CB  ALA A   6      27.093   0.103  -4.445  1.00 94.44           C  
ATOM     43  O   ALA A   6      25.347  -1.723  -2.250  1.00 94.44           O  
ATOM     44  N   LEU A   7      26.324  -2.940  -3.868  1.00 95.00           N  
ATOM     45  CA  LEU A   7      25.376  -4.049  -3.842  1.00 95.00           C  
ATOM     46  C   LEU A   7      25.460  -4.853  -2.540  1.00 95.00           C  
ATOM     47  CB  LEU A   7      25.647  -4.903  -5.086  1.00 95.00           C  
ATOM     48  O   LEU A   7      24.440  -5.064  -1.885  1.00 95.00           O  
ATOM     49  CG  LEU A   7      24.746  -6.133  -5.268  1.00 95.00           C  
ATOM     50  CD1 LEU A   7      23.252  -5.816  -5.202  1.00 95.00           C  
ATOM     51  CD2 LEU A   7      25.046  -6.671  -6.663  1.00 95.00           C  
ATOM     52  N   TYR A   8      26.662  -5.246  -2.109  1.00 96.69           N  
ATOM     53  CA  TYR A   8      26.834  -5.935  -0.826  1.00 96.69           C  
ATOM     54  C   TYR A   8      26.438  -5.055   0.360  1.00 96.69           C  
ATOM     55  CB  TYR A   8      28.279  -6.413  -0.660  1.00 96.69           C  
ATOM     56  O   TYR A   8      25.845  -5.550   1.316  1.00 96.69           O  
ATOM     57  CG  TYR A   8      28.662  -7.559  -1.572  1.00 96.69           C  
ATOM     58  CD1 TYR A   8      27.918  -8.755  -1.550  1.00 96.69           C  
ATOM     59  CD2 TYR A   8      29.773  -7.438  -2.429  1.00 96.69           C  
ATOM     60  CE1 TYR A   8      28.273  -9.820  -2.398  1.00 96.69           C  
ATOM     61  CE2 TYR A   8      30.132  -8.501  -3.278  1.00 96.69           C  
ATOM     62  OH  TYR A   8      29.712 -10.725  -4.079  1.00 96.69           O  
ATOM     63  CZ  TYR A   8      29.378  -9.693  -3.264  1.00 96.69           C  
ATOM     64  N   PHE A   9      26.711  -3.751   0.286  1.00 96.94           N  
ATOM     65  CA  PHE A   9      26.240  -2.792   1.278  1.00 96.94           C  
ATOM     66  C   PHE A   9      24.707  -2.757   1.341  1.00 96.94           C  
ATOM     67  CB  PHE A   9      26.831  -1.412   0.971  1.00 96.94           C  
ATOM     68  O   PHE A   9      24.145  -2.885   2.426  1.00 96.94           O  
ATOM     69  CG  PHE A   9      26.270  -0.327   1.857  1.00 96.94           C  
ATOM     70  CD1 PHE A   9      25.223   0.487   1.389  1.00 96.94           C  
ATOM     71  CD2 PHE A   9      26.737  -0.185   3.176  1.00 96.94           C  
ATOM     72  CE1 PHE A   9      24.642   1.436   2.242  1.00 96.94           C  
ATOM     73  CE2 PHE A   9      26.165   0.778   4.025  1.00 96.94           C  
ATOM     74  CZ  PHE A   9      25.117   1.590   3.557  1.00 96.94           C  
ATOM     75  N   ALA A  10      24.024  -2.666   0.195  1.00 97.12           N  
ATOM     76  CA  ALA A  10      22.564  -2.700   0.141  1.00 97.12           C  
ATOM     77  C   ALA A  10      21.997  -3.990   0.764  1.00 97.12           C  
ATOM     78  CB  ALA A  10      22.124  -2.521  -1.317  1.00 97.12           C  
ATOM     79  O   ALA A  10      21.088  -3.932   1.591  1.00 97.12           O  
ATOM     80  N   LEU A  11      22.581  -5.151   0.454  1.00 97.94           N  
ATOM     81  CA  LEU A  11      22.177  -6.427   1.054  1.00 97.94           C  
ATOM     82  C   LEU A  11      22.429  -6.480   2.563  1.00 97.94           C  
ATOM     83  CB  LEU A  11      22.910  -7.578   0.353  1.00 97.94           C  
ATOM     84  O   LEU A  11      21.577  -6.962   3.310  1.00 97.94           O  
ATOM     85  CG  LEU A  11      22.487  -7.769  -1.109  1.00 97.94           C  
ATOM     86  CD1 LEU A  11      23.327  -8.869  -1.733  1.00 97.94           C  
ATOM     87  CD2 LEU A  11      21.018  -8.168  -1.241  1.00 97.94           C  
ATOM     88  N   ALA A  12      23.558  -5.948   3.033  1.00 98.12           N  
ATOM     89  CA  ALA A  12      23.847  -5.847   4.459  1.00 98.12           C  
ATOM     90  C   ALA A  12      22.826  -4.952   5.184  1.00 98.12           C  
ATOM     91  CB  ALA A  12      25.283  -5.341   4.640  1.00 98.12           C  
ATOM     92  O   ALA A  12      22.373  -5.300   6.274  1.00 98.12           O  
ATOM     93  N   CYS A  13      22.401  -3.842   4.570  1.00 98.25           N  
ATOM     94  CA  CYS A  13      21.323  -3.000   5.091  1.00 98.25           C  
ATOM     95  C   CYS A  13      19.978  -3.741   5.128  1.00 98.25           C  
ATOM     96  CB  CYS A  13      21.215  -1.729   4.243  1.00 98.25           C  
ATOM     97  O   CYS A  13      19.272  -3.667   6.133  1.00 98.25           O  
ATOM     98  SG  CYS A  13      22.686  -0.695   4.473  1.00 98.25           S  
ATOM     99  N   GLY A  14      19.646  -4.503   4.081  1.00 97.69           N  
ATOM    100  CA  GLY A  14      18.453  -5.353   4.064  1.00 97.69           C  
ATOM    101  C   GLY A  14      18.459  -6.387   5.198  1.00 97.69           C  
ATOM    102  O   GLY A  14      17.467  -6.542   5.912  1.00 97.69           O  
ATOM    103  N   LEU A  15      19.607  -7.025   5.446  1.00 98.00           N  
ATOM    104  CA  LEU A  15      19.792  -7.937   6.577  1.00 98.00           C  
ATOM    105  C   LEU A  15      19.671  -7.217   7.929  1.00 98.00           C  
ATOM    106  CB  LEU A  15      21.151  -8.644   6.428  1.00 98.00           C  
ATOM    107  O   LEU A  15      19.056  -7.751   8.851  1.00 98.00           O  
ATOM    108  CG  LEU A  15      21.434  -9.699   7.515  1.00 98.00           C  
ATOM    109  CD1 LEU A  15      20.443 -10.865   7.457  1.00 98.00           C  
ATOM    110  CD2 LEU A  15      22.846 -10.255   7.337  1.00 98.00           C  
ATOM    111  N   ALA A  16      20.208  -6.000   8.051  1.00 98.12           N  
ATOM    112  CA  ALA A  16      20.087  -5.188   9.261  1.00 98.12           C  
ATOM    113  C   ALA A  16      18.622  -4.848   9.588  1.00 98.12           C  
ATOM    114  CB  ALA A  16      20.943  -3.924   9.112  1.00 98.12           C  
ATOM    115  O   ALA A  16      18.238  -4.891  10.756  1.00 98.12           O  
ATOM    116  N   ALA A  17      17.786  -4.586   8.578  1.00 97.50           N  
ATOM    117  CA  ALA A  17      16.343  -4.407   8.752  1.00 97.50           C  
ATOM    118  C   ALA A  17      15.650  -5.670   9.291  1.00 97.50           C  
ATOM    119  CB  ALA A  17      15.731  -3.971   7.417  1.00 97.50           C  
ATOM    120  O   ALA A  17      14.876  -5.593  10.247  1.00 97.50           O  
ATOM    121  N   VAL A  18      15.959  -6.846   8.731  1.00 96.12           N  
ATOM    122  CA  VAL A  18      15.414  -8.125   9.223  1.00 96.12           C  
ATOM    123  C   VAL A  18      15.873  -8.400  10.660  1.00 96.12           C  
ATOM    124  CB  VAL A  18      15.800  -9.286   8.284  1.00 96.12           C  
ATOM    125  O   VAL A  18      15.067  -8.790  11.508  1.00 96.12           O  
ATOM    126  CG1 VAL A  18      15.312 -10.641   8.814  1.00 96.12           C  
ATOM    127  CG2 VAL A  18      15.190  -9.095   6.888  1.00 96.12           C  
ATOM    128  N   LEU A  19      17.149  -8.142  10.963  1.00 96.94           N  
ATOM    129  CA  LEU A  19      17.706  -8.289  12.308  1.00 96.94           C  
ATOM    130  C   LEU A  19      17.026  -7.343  13.306  1.00 96.94           C  
ATOM    131  CB  LEU A  19      19.226  -8.054  12.251  1.00 96.94           C  
ATOM    132  O   LEU A  19      16.650  -7.775  14.396  1.00 96.94           O  
ATOM    133  CG  LEU A  19      19.933  -8.224  13.608  1.00 96.94           C  
ATOM    134  CD1 LEU A  19      19.803  -9.648  14.154  1.00 96.94           C  
ATOM    135  CD2 LEU A  19      21.417  -7.894  13.464  1.00 96.94           C  
ATOM    136  N   TYR A  20      16.814  -6.080  12.926  1.00 96.56           N  
ATOM    137  CA  TYR A  20      16.051  -5.122  13.723  1.00 96.56           C  
ATOM    138  C   TYR A  20      14.650  -5.661  14.031  1.00 96.56           C  
ATOM    139  CB  TYR A  20      15.980  -3.773  12.995  1.00 96.56           C  
ATOM    140  O   TYR A  20      14.249  -5.679  15.196  1.00 96.56           O  
ATOM    141  CG  TYR A  20      15.095  -2.761  13.694  1.00 96.56           C  
ATOM    142  CD1 TYR A  20      13.720  -2.702  13.394  1.00 96.56           C  
ATOM    143  CD2 TYR A  20      15.643  -1.890  14.655  1.00 96.56           C  
ATOM    144  CE1 TYR A  20      12.897  -1.758  14.034  1.00 96.56           C  
ATOM    145  CE2 TYR A  20      14.823  -0.944  15.299  1.00 96.56           C  
ATOM    146  OH  TYR A  20      12.651   0.032  15.605  1.00 96.56           O  
ATOM    147  CZ  TYR A  20      13.448  -0.874  14.983  1.00 96.56           C  
ATOM    148  N   GLY A  21      13.943  -6.181  13.022  1.00 94.06           N  
ATOM    149  CA  GLY A  21      12.631  -6.803  13.202  1.00 94.06           C  
ATOM    150  C   GLY A  21      12.653  -7.953  14.216  1.00 94.06           C  
ATOM    151  O   GLY A  21      11.782  -8.043  15.081  1.00 94.06           O  
ATOM    152  N   PHE A  22      13.686  -8.800  14.182  1.00 93.56           N  
ATOM    153  CA  PHE A  22      13.843  -9.912  15.125  1.00 93.56           C  
ATOM    154  C   PHE A  22      14.121  -9.448  16.567  1.00 93.56           C  
ATOM    155  CB  PHE A  22      14.952 -10.842  14.619  1.00 93.56           C  
ATOM    156  O   PHE A  22      13.575 -10.010  17.525  1.00 93.56           O  
ATOM    157  CG  PHE A  22      14.859 -12.241  15.194  1.00 93.56           C  
ATOM    158  CD1 PHE A  22      15.491 -12.563  16.409  1.00 93.56           C  
ATOM    159  CD2 PHE A  22      14.126 -13.226  14.506  1.00 93.56           C  
ATOM    160  CE1 PHE A  22      15.397 -13.867  16.928  1.00 93.56           C  
ATOM    161  CE2 PHE A  22      14.036 -14.531  15.022  1.00 93.56           C  
ATOM    162  CZ  PHE A  22      14.677 -14.853  16.231  1.00 93.56           C  
ATOM    163  N   ILE A  23      14.936  -8.401  16.729  1.00 95.81           N  
ATOM    164  CA  ILE A  23      15.235  -7.788  18.031  1.00 95.81           C  
ATOM    165  C   ILE A  23      13.965  -7.163  18.620  1.00 95.81           C  
ATOM    166  CB  ILE A  23      16.384  -6.759  17.897  1.00 95.81           C  
ATOM    167  O   ILE A  23      13.601  -7.474  19.756  1.00 95.81           O  
ATOM    168  CG1 ILE A  23      17.711  -7.471  17.543  1.00 95.81           C  
ATOM    169  CG2 ILE A  23      16.558  -5.952  19.200  1.00 95.81           C  
ATOM    170  CD1 ILE A  23      18.813  -6.520  17.057  1.00 95.81           C  
ATOM    171  N   GLN A  24      13.251  -6.342  17.843  1.00 95.56           N  
ATOM    172  CA  GLN A  24      12.021  -5.693  18.308  1.00 95.56           C  
ATOM    173  C   GLN A  24      10.919  -6.712  18.600  1.00 95.56           C  
ATOM    174  CB  GLN A  24      11.520  -4.658  17.291  1.00 95.56           C  
ATOM    175  O   GLN A  24      10.243  -6.596  19.618  1.00 95.56           O  
ATOM    176  CG  GLN A  24      12.446  -3.460  17.062  1.00 95.56           C  
ATOM    177  CD  GLN A  24      12.934  -2.790  18.339  1.00 95.56           C  
ATOM    178  NE2 GLN A  24      14.192  -2.412  18.393  1.00 95.56           N  
ATOM    179  OE1 GLN A  24      12.224  -2.605  19.314  1.00 95.56           O  
ATOM    180  N   ARG A  25      10.785  -7.770  17.787  1.00 94.94           N  
ATOM    181  CA  ARG A  25       9.872  -8.885  18.079  1.00 94.94           C  
ATOM    182  C   ARG A  25      10.143  -9.462  19.464  1.00 94.94           C  
ATOM    183  CB  ARG A  25      10.011  -9.964  16.992  1.00 94.94           C  
ATOM    184  O   ARG A  25       9.209  -9.662  20.231  1.00 94.94           O  
ATOM    185  CG  ARG A  25       9.252 -11.257  17.332  1.00 94.94           C  
ATOM    186  CD  ARG A  25       9.593 -12.360  16.330  1.00 94.94           C  
ATOM    187  NE  ARG A  25       9.041 -13.657  16.772  1.00 94.94           N  
ATOM    188  NH1 ARG A  25      11.015 -14.835  16.999  1.00 94.94           N  
ATOM    189  NH2 ARG A  25       9.076 -15.822  17.467  1.00 94.94           N  
ATOM    190  CZ  ARG A  25       9.715 -14.755  17.076  1.00 94.94           C  
ATOM    191  N   SER A  26      11.405  -9.747  19.778  1.00 95.25           N  
ATOM    192  CA  SER A  26      11.780 -10.338  21.067  1.00 95.25           C  
ATOM    193  C   SER A  26      11.413  -9.414  22.232  1.00 95.25           C  
ATOM    194  CB  SER A  26      13.274 -10.672  21.080  1.00 95.25           C  
ATOM    195  O   SER A  26      10.873  -9.881  23.233  1.00 95.25           O  
ATOM    196  OG  SER A  26      13.583 -11.531  19.993  1.00 95.25           O  
ATOM    197  N   TRP A  27      11.613  -8.104  22.062  1.00 97.19           N  
ATOM    198  CA  TRP A  27      11.219  -7.088  23.040  1.00 97.19           C  
ATOM    199  C   TRP A  27       9.696  -6.947  23.198  1.00 97.19           C  
ATOM    200  CB  TRP A  27      11.853  -5.752  22.639  1.00 97.19           C  
ATOM    201  O   TRP A  27       9.215  -6.801  24.321  1.00 97.19           O  
ATOM    202  CG  TRP A  27      11.519  -4.623  23.559  1.00 97.19           C  
ATOM    203  CD1 TRP A  27      12.207  -4.277  24.670  1.00 97.19           C  
ATOM    204  CD2 TRP A  27      10.367  -3.728  23.507  1.00 97.19           C  
ATOM    205  CE2 TRP A  27      10.428  -2.849  24.628  1.00 97.19           C  
ATOM    206  CE3 TRP A  27       9.268  -3.585  22.636  1.00 97.19           C  
ATOM    207  NE1 TRP A  27      11.574  -3.220  25.296  1.00 97.19           N  
ATOM    208  CH2 TRP A  27       8.362  -1.766  23.988  1.00 97.19           C  
ATOM    209  CZ2 TRP A  27       9.453  -1.871  24.866  1.00 97.19           C  
ATOM    210  CZ3 TRP A  27       8.268  -2.627  22.882  1.00 97.19           C  
ATOM    211  N   ILE A  28       8.920  -7.019  22.108  1.00 96.31           N  
ATOM    212  CA  ILE A  28       7.450  -7.003  22.178  1.00 96.31           C  
ATOM    213  C   ILE A  28       6.971  -8.235  22.935  1.00 96.31           C  
ATOM    214  CB  ILE A  28       6.801  -6.908  20.778  1.00 96.31           C  
ATOM    215  O   ILE A  28       6.191  -8.109  23.869  1.00 96.31           O  
ATOM    216  CG1 ILE A  28       7.072  -5.504  20.201  1.00 96.31           C  
ATOM    217  CG2 ILE A  28       5.281  -7.183  20.821  1.00 96.31           C  
ATOM    218  CD1 ILE A  28       6.531  -5.308  18.789  1.00 96.31           C  
ATOM    219  N   LEU A  29       7.467  -9.427  22.593  1.00 95.19           N  
ATOM    220  CA  LEU A  29       7.018 -10.667  23.231  1.00 95.19           C  
ATOM    221  C   LEU A  29       7.295 -10.707  24.737  1.00 95.19           C  
ATOM    222  CB  LEU A  29       7.646 -11.882  22.535  1.00 95.19           C  
ATOM    223  O   LEU A  29       6.523 -11.350  25.448  1.00 95.19           O  
ATOM    224  CG  LEU A  29       7.179 -12.090  21.088  1.00 95.19           C  
ATOM    225  CD1 LEU A  29       7.887 -13.300  20.473  1.00 95.19           C  
ATOM    226  CD2 LEU A  29       5.680 -12.319  20.950  1.00 95.19           C  
ATOM    227  N   SER A  30       8.329 -10.006  25.213  1.00 96.25           N  
ATOM    228  CA  SER A  30       8.612  -9.867  26.644  1.00 96.25           C  
ATOM    229  C   SER A  30       7.704  -8.872  27.376  1.00 96.25           C  
ATOM    230  CB  SER A  30      10.085  -9.512  26.880  1.00 96.25           C  
ATOM    231  O   SER A  30       7.736  -8.842  28.603  1.00 96.25           O  
ATOM    232  OG  SER A  30      10.427  -8.222  26.413  1.00 96.25           O  
ATOM    233  N   GLN A  31       6.921  -8.047  26.668  1.00 97.19           N  
ATOM    234  CA  GLN A  31       5.925  -7.185  27.310  1.00 97.19           C  
ATOM    235  C   GLN A  31       4.731  -8.003  27.807  1.00 97.19           C  
ATOM    236  CB  GLN A  31       5.434  -6.048  26.395  1.00 97.19           C  
ATOM    237  O   GLN A  31       4.378  -9.039  27.233  1.00 97.19           O  
ATOM    238  CG  GLN A  31       6.532  -5.172  25.783  1.00 97.19           C  
ATOM    239  CD  GLN A  31       7.536  -4.683  26.815  1.00 97.19           C  
ATOM    240  NE2 GLN A  31       8.800  -5.002  26.646  1.00 97.19           N  
ATOM    241  OE1 GLN A  31       7.201  -4.056  27.808  1.00 97.19           O  
ATOM    242  N   ASP A  32       4.103  -7.487  28.860  1.00 96.25           N  
ATOM    243  CA  ASP A  32       2.920  -8.059  29.494  1.00 96.25           C  
ATOM    244  C   ASP A  32       1.738  -8.129  28.510  1.00 96.25           C  
ATOM    245  CB  ASP A  32       2.607  -7.213  30.736  1.00 96.25           C  
ATOM    246  O   ASP A  32       1.375  -7.130  27.888  1.00 96.25           O  
ATOM    247  CG  ASP A  32       1.437  -7.733  31.568  1.00 96.25           C  
ATOM    248  OD1 ASP A  32       0.915  -8.821  31.244  1.00 96.25           O  
ATOM    249  OD2 ASP A  32       1.062  -6.990  32.503  1.00 96.25           O  
ATOM    250  N   ALA A  33       1.152  -9.320  28.371  1.00 94.38           N  
ATOM    251  CA  ALA A  33       0.007  -9.583  27.500  1.00 94.38           C  
ATOM    252  C   ALA A  33      -1.345  -9.292  28.180  1.00 94.38           C  
ATOM    253  CB  ALA A  33       0.112 -11.019  26.971  1.00 94.38           C  
ATOM    254  O   ALA A  33      -2.390  -9.611  27.621  1.00 94.38           O  
ATOM    255  N   GLY A  34      -1.332  -8.711  29.381  1.00 95.19           N  
ATOM    256  CA  GLY A  34      -2.535  -8.343  30.111  1.00 95.19           C  
ATOM    257  C   GLY A  34      -3.226  -9.541  30.755  1.00 95.19           C  
ATOM    258  O   GLY A  34      -2.648 -10.616  30.940  1.00 95.19           O  
ATOM    259  N   ASN A  35      -4.480  -9.342  31.147  1.00 95.81           N  
ATOM    260  CA  ASN A  35      -5.241 -10.335  31.902  1.00 95.81           C  
ATOM    261  C   ASN A  35      -5.706 -11.527  31.031  1.00 95.81           C  
ATOM    262  CB  ASN A  35      -6.368  -9.605  32.658  1.00 95.81           C  
ATOM    263  O   ASN A  35      -5.611 -11.514  29.804  1.00 95.81           O  
ATOM    264  CG  ASN A  35      -7.449  -9.053  31.745  1.00 95.81           C  
ATOM    265  ND2 ASN A  35      -7.932  -7.860  31.985  1.00 95.81           N  
ATOM    266  OD1 ASN A  35      -7.892  -9.716  30.826  1.00 95.81           O  
ATOM    267  N   ALA A  36      -6.243 -12.570  31.673  1.00 96.00           N  
ATOM    268  CA  ALA A  36      -6.687 -13.787  30.986  1.00 96.00           C  
ATOM    269  C   ALA A  36      -7.772 -13.529  29.924  1.00 96.00           C  
ATOM    270  CB  ALA A  36      -7.188 -14.780  32.043  1.00 96.00           C  
ATOM    271  O   ALA A  36      -7.781 -14.192  28.889  1.00 96.00           O  
ATOM    272  N   ARG A  37      -8.655 -12.548  30.155  1.00 94.31           N  
ATOM    273  CA  ARG A  37      -9.726 -12.193  29.219  1.00 94.31           C  
ATOM    274  C   ARG A  37      -9.165 -11.564  27.945  1.00 94.31           C  
ATOM    275  CB  ARG A  37     -10.736 -11.274  29.933  1.00 94.31           C  
ATOM    276  O   ARG A  37      -9.531 -11.982  26.852  1.00 94.31           O  
ATOM    277  CG  ARG A  37     -11.925 -10.869  29.059  1.00 94.31           C  
ATOM    278  CD  ARG A  37     -12.734 -12.082  28.600  1.00 94.31           C  
ATOM    279  NE  ARG A  37     -13.861 -11.653  27.769  1.00 94.31           N  
ATOM    280  NH1 ARG A  37     -14.205 -13.659  26.683  1.00 94.31           N  
ATOM    281  NH2 ARG A  37     -15.329 -11.800  26.082  1.00 94.31           N  
ATOM    282  CZ  ARG A  37     -14.461 -12.385  26.857  1.00 94.31           C  
ATOM    283  N   MET A  38      -8.223 -10.632  28.080  1.00 95.88           N  
ATOM    284  CA  MET A  38      -7.511 -10.033  26.947  1.00 95.88           C  
ATOM    285  C   MET A  38      -6.771 -11.095  26.123  1.00 95.88           C  
ATOM    286  CB  MET A  38      -6.500  -9.003  27.460  1.00 95.88           C  
ATOM    287  O   MET A  38      -6.825 -11.078  24.896  1.00 95.88           O  
ATOM    288  CG  MET A  38      -7.144  -7.789  28.130  1.00 95.88           C  
ATOM    289  SD  MET A  38      -5.927  -6.724  28.943  1.00 95.88           S  
ATOM    290  CE  MET A  38      -5.069  -6.098  27.478  1.00 95.88           C  
ATOM    291  N   GLN A  39      -6.118 -12.053  26.789  1.00 95.38           N  
ATOM    292  CA  GLN A  39      -5.406 -13.146  26.119  1.00 95.38           C  
ATOM    293  C   GLN A  39      -6.350 -14.109  25.380  1.00 95.38           C  
ATOM    294  CB  GLN A  39      -4.552 -13.912  27.138  1.00 95.38           C  
ATOM    295  O   GLN A  39      -6.008 -14.571  24.291  1.00 95.38           O  
ATOM    296  CG  GLN A  39      -3.397 -13.067  27.698  1.00 95.38           C  
ATOM    297  CD  GLN A  39      -2.572 -13.838  28.723  1.00 95.38           C  
ATOM    298  NE2 GLN A  39      -2.154 -13.217  29.804  1.00 95.38           N  
ATOM    299  OE1 GLN A  39      -2.264 -15.010  28.569  1.00 95.38           O  
ATOM    300  N   GLU A  40      -7.535 -14.398  25.930  1.00 93.12           N  
ATOM    301  CA  GLU A  40      -8.576 -15.200  25.269  1.00 93.12           C  
ATOM    302  C   GLU A  40      -9.026 -14.539  23.955  1.00 93.12           C  
ATOM    303  CB  GLU A  40      -9.765 -15.388  26.236  1.00 93.12           C  
ATOM    304  O   GLU A  40      -9.022 -15.184  22.906  1.00 93.12           O  
ATOM    305  CG  GLU A  40     -10.868 -16.336  25.724  1.00 93.12           C  
ATOM    306  CD  GLU A  40     -12.164 -16.297  26.569  1.00 93.12           C  
ATOM    307  OE1 GLU A  40     -13.145 -16.990  26.205  1.00 93.12           O  
ATOM    308  OE2 GLU A  40     -12.258 -15.504  27.537  1.00 93.12           O  
ATOM    309  N   ILE A  41      -9.336 -13.238  24.000  1.00 93.31           N  
ATOM    310  CA  ILE A  41      -9.768 -12.452  22.833  1.00 93.31           C  
ATOM    311  C   ILE A  41      -8.655 -12.383  21.785  1.00 93.31           C  
ATOM    312  CB  ILE A  41     -10.202 -11.041  23.284  1.00 93.31           C  
ATOM    313  O   ILE A  41      -8.876 -12.715  20.621  1.00 93.31           O  
ATOM    314  CG1 ILE A  41     -11.449 -11.106  24.195  1.00 93.31           C  
ATOM    315  CG2 ILE A  41     -10.507 -10.138  22.076  1.00 93.31           C  
ATOM    316  CD1 ILE A  41     -11.544  -9.891  25.119  1.00 93.31           C  
ATOM    317  N   ALA A  42      -7.434 -12.035  22.199  1.00 93.38           N  
ATOM    318  CA  ALA A  42      -6.284 -11.974  21.301  1.00 93.38           C  
ATOM    319  C   ALA A  42      -6.005 -13.328  20.628  1.00 93.38           C  
ATOM    320  CB  ALA A  42      -5.077 -11.492  22.109  1.00 93.38           C  
ATOM    321  O   ALA A  42      -5.672 -13.382  19.445  1.00 93.38           O  
ATOM    322  N   THR A  43      -6.197 -14.435  21.353  1.00 92.56           N  
ATOM    323  CA  THR A  43      -6.058 -15.788  20.796  1.00 92.56           C  
ATOM    324  C   THR A  43      -7.130 -16.077  19.745  1.00 92.56           C  
ATOM    325  CB  THR A  43      -6.102 -16.852  21.902  1.00 92.56           C  
ATOM    326  O   THR A  43      -6.809 -16.651  18.704  1.00 92.56           O  
ATOM    327  CG2 THR A  43      -5.903 -18.270  21.363  1.00 92.56           C  
ATOM    328  OG1 THR A  43      -5.059 -16.632  22.823  1.00 92.56           O  
ATOM    329  N   ALA A  44      -8.380 -15.661  19.970  1.00 90.94           N  
ATOM    330  CA  ALA A  44      -9.457 -15.812  18.991  1.00 90.94           C  
ATOM    331  C   ALA A  44      -9.171 -15.018  17.704  1.00 90.94           C  
ATOM    332  CB  ALA A  44     -10.782 -15.395  19.641  1.00 90.94           C  
ATOM    333  O   ALA A  44      -9.273 -15.574  16.607  1.00 90.94           O  
ATOM    334  N   ILE A  45      -8.715 -13.767  17.837  1.00 93.31           N  
ATOM    335  CA  ILE A  45      -8.284 -12.933  16.703  1.00 93.31           C  
ATOM    336  C   ILE A  45      -7.129 -13.617  15.955  1.00 93.31           C  
ATOM    337  CB  ILE A  45      -7.898 -11.512  17.184  1.00 93.31           C  
ATOM    338  O   ILE A  45      -7.161 -13.755  14.732  1.00 93.31           O  
ATOM    339  CG1 ILE A  45      -9.114 -10.774  17.796  1.00 93.31           C  
ATOM    340  CG2 ILE A  45      -7.327 -10.683  16.018  1.00 93.31           C  
ATOM    341  CD1 ILE A  45      -8.729  -9.534  18.616  1.00 93.31           C  
ATOM    342  N   GLN A  46      -6.129 -14.133  16.675  1.00 91.62           N  
ATOM    343  CA  GLN A  46      -4.984 -14.817  16.067  1.00 91.62           C  
ATOM    344  C   GLN A  46      -5.389 -16.062  15.278  1.00 91.62           C  
ATOM    345  CB  GLN A  46      -3.967 -15.185  17.161  1.00 91.62           C  
ATOM    346  O   GLN A  46      -4.879 -16.296  14.180  1.00 91.62           O  
ATOM    347  CG  GLN A  46      -2.611 -15.536  16.537  1.00 91.62           C  
ATOM    348  CD  GLN A  46      -1.563 -15.977  17.550  1.00 91.62           C  
ATOM    349  NE2 GLN A  46      -0.472 -16.551  17.091  1.00 91.62           N  
ATOM    350  OE1 GLN A  46      -1.669 -15.859  18.757  1.00 91.62           O  
ATOM    351  N   GLN A  47      -6.294 -16.870  15.829  1.00 89.69           N  
ATOM    352  CA  GLN A  47      -6.793 -18.071  15.167  1.00 89.69           C  
ATOM    353  C   GLN A  47      -7.597 -17.721  13.912  1.00 89.69           C  
ATOM    354  CB  GLN A  47      -7.637 -18.885  16.153  1.00 89.69           C  
ATOM    355  O   GLN A  47      -7.365 -18.331  12.867  1.00 89.69           O  
ATOM    356  CG  GLN A  47      -6.769 -19.583  17.211  1.00 89.69           C  
ATOM    357  CD  GLN A  47      -7.599 -20.292  18.276  1.00 89.69           C  
ATOM    358  NE2 GLN A  47      -6.970 -20.960  19.217  1.00 89.69           N  
ATOM    359  OE1 GLN A  47      -8.816 -20.294  18.287  1.00 89.69           O  
ATOM    360  N   GLY A  48      -8.479 -16.718  13.988  1.00 89.69           N  
ATOM    361  CA  GLY A  48      -9.251 -16.233  12.843  1.00 89.69           C  
ATOM    362  C   GLY A  48      -8.355 -15.707  11.720  1.00 89.69           C  
ATOM    363  O   GLY A  48      -8.474 -16.148  10.575  1.00 89.69           O  
ATOM    364  N   ALA A  49      -7.385 -14.852  12.054  1.00 91.31           N  
ATOM    365  CA  ALA A  49      -6.455 -14.278  11.084  1.00 91.31           C  
ATOM    366  C   ALA A  49      -5.567 -15.345  10.424  1.00 91.31           C  
ATOM    367  CB  ALA A  49      -5.633 -13.192  11.789  1.00 91.31           C  
ATOM    368  O   ALA A  49      -5.386 -15.347   9.203  1.00 91.31           O  
ATOM    369  N   ALA A  50      -5.053 -16.302  11.205  1.00 89.06           N  
ATOM    370  CA  ALA A  50      -4.259 -17.409  10.677  1.00 89.06           C  
ATOM    371  C   ALA A  50      -5.083 -18.344   9.775  1.00 89.06           C  
ATOM    372  CB  ALA A  50      -3.632 -18.169  11.851  1.00 89.06           C  
ATOM    373  O   ALA A  50      -4.594 -18.773   8.727  1.00 89.06           O  
ATOM    374  N   ALA A  51      -6.330 -18.646  10.151  1.00 87.75           N  
ATOM    375  CA  ALA A  51      -7.226 -19.481   9.355  1.00 87.75           C  
ATOM    376  C   ALA A  51      -7.582 -18.818   8.016  1.00 87.75           C  
ATOM    377  CB  ALA A  51      -8.478 -19.792  10.182  1.00 87.75           C  
ATOM    378  O   ALA A  51      -7.510 -19.473   6.970  1.00 87.75           O  
ATOM    379  N   TYR A  52      -7.906 -17.521   8.037  1.00 90.75           N  
ATOM    380  CA  TYR A  52      -8.181 -16.743   6.834  1.00 90.75           C  
ATOM    381  C   TYR A  52      -6.963 -16.704   5.900  1.00 90.75           C  
ATOM    382  CB  TYR A  52      -8.647 -15.332   7.210  1.00 90.75           C  
ATOM    383  O   TYR A  52      -7.069 -17.147   4.753  1.00 90.75           O  
ATOM    384  CG  TYR A  52      -8.817 -14.460   5.985  1.00 90.75           C  
ATOM    385  CD1 TYR A  52      -7.745 -13.665   5.538  1.00 90.75           C  
ATOM    386  CD2 TYR A  52     -10.006 -14.526   5.238  1.00 90.75           C  
ATOM    387  CE1 TYR A  52      -7.854 -12.938   4.341  1.00 90.75           C  
ATOM    388  CE2 TYR A  52     -10.111 -13.824   4.025  1.00 90.75           C  
ATOM    389  OH  TYR A  52      -9.096 -12.424   2.376  1.00 90.75           O  
ATOM    390  CZ  TYR A  52      -9.033 -13.036   3.578  1.00 90.75           C  
ATOM    391  N   LEU A  53      -5.787 -16.270   6.388  1.00 87.94           N  
ATOM    392  CA  LEU A  53      -4.581 -16.202   5.550  1.00 87.94           C  
ATOM    393  C   LEU A  53      -4.190 -17.577   5.005  1.00 87.94           C  
ATOM    394  CB  LEU A  53      -3.380 -15.605   6.306  1.00 87.94           C  
ATOM    395  O   LEU A  53      -3.814 -17.684   3.842  1.00 87.94           O  
ATOM    396  CG  LEU A  53      -3.385 -14.083   6.531  1.00 87.94           C  
ATOM    397  CD1 LEU A  53      -1.992 -13.656   7.001  1.00 87.94           C  
ATOM    398  CD2 LEU A  53      -3.672 -13.269   5.270  1.00 87.94           C  
ATOM    399  N   GLY A  54      -4.322 -18.646   5.797  1.00 88.25           N  
ATOM    400  CA  GLY A  54      -4.057 -20.007   5.331  1.00 88.25           C  
ATOM    401  C   GLY A  54      -4.938 -20.411   4.143  1.00 88.25           C  
ATOM    402  O   GLY A  54      -4.441 -20.962   3.156  1.00 88.25           O  
ATOM    403  N   ARG A  55      -6.243 -20.104   4.193  1.00 89.75           N  
ATOM    404  CA  ARG A  55      -7.179 -20.368   3.084  1.00 89.75           C  
ATOM    405  C   ARG A  55      -6.908 -19.461   1.878  1.00 89.75           C  
ATOM    406  CB  ARG A  55      -8.629 -20.204   3.568  1.00 89.75           C  
ATOM    407  O   ARG A  55      -6.890 -19.949   0.742  1.00 89.75           O  
ATOM    408  CG  ARG A  55      -9.118 -21.309   4.524  1.00 89.75           C  
ATOM    409  CD  ARG A  55     -10.527 -20.927   5.000  1.00 89.75           C  
ATOM    410  NE  ARG A  55     -11.159 -21.875   5.944  1.00 89.75           N  
ATOM    411  NH1 ARG A  55     -13.146 -20.713   6.160  1.00 89.75           N  
ATOM    412  NH2 ARG A  55     -12.908 -22.548   7.300  1.00 89.75           N  
ATOM    413  CZ  ARG A  55     -12.376 -21.713   6.458  1.00 89.75           C  
ATOM    414  N   GLN A  56      -6.651 -18.175   2.113  1.00 90.62           N  
ATOM    415  CA  GLN A  56      -6.326 -17.204   1.070  1.00 90.62           C  
ATOM    416  C   GLN A  56      -5.047 -17.617   0.324  1.00 90.62           C  
ATOM    417  CB  GLN A  56      -6.197 -15.809   1.708  1.00 90.62           C  
ATOM    418  O   GLN A  56      -5.067 -17.776  -0.896  1.00 90.62           O  
ATOM    419  CG  GLN A  56      -6.079 -14.706   0.647  1.00 90.62           C  
ATOM    420  CD  GLN A  56      -5.729 -13.348   1.247  1.00 90.62           C  
ATOM    421  NE2 GLN A  56      -6.348 -12.273   0.812  1.00 90.62           N  
ATOM    422  OE1 GLN A  56      -4.869 -13.231   2.101  1.00 90.62           O  
ATOM    423  N   TYR A  57      -3.959 -17.893   1.044  1.00 90.12           N  
ATOM    424  CA  TYR A  57      -2.665 -18.248   0.457  1.00 90.12           C  
ATOM    425  C   TYR A  57      -2.687 -19.604  -0.240  1.00 90.12           C  
ATOM    426  CB  TYR A  57      -1.574 -18.235   1.533  1.00 90.12           C  
ATOM    427  O   TYR A  57      -2.024 -19.765  -1.259  1.00 90.12           O  
ATOM    428  CG  TYR A  57      -1.064 -16.873   1.971  1.00 90.12           C  
ATOM    429  CD1 TYR A  57      -1.742 -15.670   1.667  1.00 90.12           C  
ATOM    430  CD2 TYR A  57       0.151 -16.821   2.681  1.00 90.12           C  
ATOM    431  CE1 TYR A  57      -1.204 -14.433   2.063  1.00 90.12           C  
ATOM    432  CE2 TYR A  57       0.698 -15.584   3.063  1.00 90.12           C  
ATOM    433  OH  TYR A  57       0.562 -13.193   3.108  1.00 90.12           O  
ATOM    434  CZ  TYR A  57       0.021 -14.386   2.754  1.00 90.12           C  
ATOM    435  N   ARG A  58      -3.479 -20.575   0.234  1.00 90.88           N  
ATOM    436  CA  ARG A  58      -3.687 -21.830  -0.505  1.00 90.88           C  
ATOM    437  C   ARG A  58      -4.347 -21.573  -1.860  1.00 90.88           C  
ATOM    438  CB  ARG A  58      -4.505 -22.799   0.357  1.00 90.88           C  
ATOM    439  O   ARG A  58      -3.934 -22.159  -2.857  1.00 90.88           O  
ATOM    440  CG  ARG A  58      -4.666 -24.165  -0.323  1.00 90.88           C  
ATOM    441  CD  ARG A  58      -5.427 -25.121   0.596  1.00 90.88           C  
ATOM    442  NE  ARG A  58      -5.628 -26.431  -0.049  1.00 90.88           N  
ATOM    443  NH1 ARG A  58      -6.665 -27.465   1.717  1.00 90.88           N  
ATOM    444  NH2 ARG A  58      -6.328 -28.593  -0.180  1.00 90.88           N  
ATOM    445  CZ  ARG A  58      -6.204 -27.487   0.497  1.00 90.88           C  
ATOM    446  N   THR A  59      -5.345 -20.693  -1.898  1.00 89.06           N  
ATOM    447  CA  THR A  59      -6.055 -20.332  -3.134  1.00 89.06           C  
ATOM    448  C   THR A  59      -5.139 -19.592  -4.102  1.00 89.06           C  
ATOM    449  CB  THR A  59      -7.321 -19.518  -2.838  1.00 89.06           C  
ATOM    450  O   THR A  59      -4.995 -20.007  -5.252  1.00 89.06           O  
ATOM    451  CG2 THR A  59      -8.156 -19.309  -4.102  1.00 89.06           C  
ATOM    452  OG1 THR A  59      -8.114 -20.230  -1.911  1.00 89.06           O  
ATOM    453  N   ILE A  60      -4.448 -18.557  -3.618  1.00 89.62           N  
ATOM    454  CA  ILE A  60      -3.489 -17.796  -4.423  1.00 89.62           C  
ATOM    455  C   ILE A  60      -2.330 -18.692  -4.873  1.00 89.62           C  
ATOM    456  CB  ILE A  60      -2.963 -16.571  -3.647  1.00 89.62           C  
ATOM    457  O   ILE A  60      -1.909 -18.608  -6.019  1.00 89.62           O  
ATOM    458  CG1 ILE A  60      -4.092 -15.605  -3.226  1.00 89.62           C  
ATOM    459  CG2 ILE A  60      -1.966 -15.808  -4.534  1.00 89.62           C  
ATOM    460  CD1 ILE A  60      -3.626 -14.607  -2.154  1.00 89.62           C  
ATOM    461  N   GLY A  61      -1.851 -19.597  -4.018  1.00 91.38           N  
ATOM    462  CA  GLY A  61      -0.777 -20.536  -4.337  1.00 91.38           C  
ATOM    463  C   GLY A  61      -1.121 -21.460  -5.504  1.00 91.38           C  
ATOM    464  O   GLY A  61      -0.274 -21.687  -6.363  1.00 91.38           O  
ATOM    465  N   MET A  62      -2.370 -21.932  -5.604  1.00 91.12           N  
ATOM    466  CA  MET A  62      -2.822 -22.707  -6.769  1.00 91.12           C  
ATOM    467  C   MET A  62      -2.754 -21.880  -8.060  1.00 91.12           C  
ATOM    468  CB  MET A  62      -4.249 -23.232  -6.556  1.00 91.12           C  
ATOM    469  O   MET A  62      -2.213 -22.351  -9.059  1.00 91.12           O  
ATOM    470  CG  MET A  62      -4.314 -24.324  -5.482  1.00 91.12           C  
ATOM    471  SD  MET A  62      -5.958 -25.054  -5.222  1.00 91.12           S  
ATOM    472  CE  MET A  62      -6.857 -23.650  -4.513  1.00 91.12           C  
ATOM    473  N   VAL A  63      -3.240 -20.634  -8.030  1.00 89.88           N  
ATOM    474  CA  VAL A  63      -3.151 -19.706  -9.174  1.00 89.88           C  
ATOM    475  C   VAL A  63      -1.688 -19.407  -9.517  1.00 89.88           C  
ATOM    476  CB  VAL A  63      -3.927 -18.403  -8.886  1.00 89.88           C  
ATOM    477  O   VAL A  63      -1.301 -19.445 -10.684  1.00 89.88           O  
ATOM    478  CG1 VAL A  63      -3.820 -17.402 -10.042  1.00 89.88           C  
ATOM    479  CG2 VAL A  63      -5.417 -18.690  -8.654  1.00 89.88           C  
ATOM    480  N   GLY A  64      -0.853 -19.182  -8.503  1.00 92.31           N  
ATOM    481  CA  GLY A  64       0.577 -18.935  -8.642  1.00 92.31           C  
ATOM    482  C   GLY A  64       1.313 -20.097  -9.305  1.00 92.31           C  
ATOM    483  O   GLY A  64       2.117 -19.864 -10.198  1.00 92.31           O  
ATOM    484  N   VAL A  65       1.007 -21.349  -8.951  1.00 94.56           N  
ATOM    485  CA  VAL A  65       1.601 -22.529  -9.608  1.00 94.56           C  
ATOM    486  C   VAL A  65       1.225 -22.584 -11.088  1.00 94.56           C  
ATOM    487  CB  VAL A  65       1.198 -23.830  -8.885  1.00 94.56           C  
ATOM    488  O   VAL A  65       2.097 -22.798 -11.930  1.00 94.56           O  
ATOM    489  CG1 VAL A  65       1.567 -25.095  -9.675  1.00 94.56           C  
ATOM    490  CG2 VAL A  65       1.910 -23.928  -7.530  1.00 94.56           C  
ATOM    491  N   VAL A  66      -0.047 -22.347 -11.422  1.00 92.81           N  
ATOM    492  CA  VAL A  66      -0.503 -22.322 -12.821  1.00 92.81           C  
ATOM    493  C   VAL A  66       0.227 -21.233 -13.610  1.00 92.81           C  
ATOM    494  CB  VAL A  66      -2.032 -22.146 -12.897  1.00 92.81           C  
ATOM    495  O   VAL A  66       0.731 -21.503 -14.700  1.00 92.81           O  
ATOM    496  CG1 VAL A  66      -2.529 -21.957 -14.337  1.00 92.81           C  
ATOM    497  CG2 VAL A  66      -2.744 -23.381 -12.328  1.00 92.81           C  
ATOM    498  N   LEU A  67       0.348 -20.026 -13.051  1.00 91.44           N  
ATOM    499  CA  LEU A  67       1.064 -18.920 -13.689  1.00 91.44           C  
ATOM    500  C   LEU A  67       2.570 -19.183 -13.802  1.00 91.44           C  
ATOM    501  CB  LEU A  67       0.789 -17.615 -12.926  1.00 91.44           C  
ATOM    502  O   LEU A  67       3.148 -18.906 -14.848  1.00 91.44           O  
ATOM    503  CG  LEU A  67      -0.643 -17.075 -13.091  1.00 91.44           C  
ATOM    504  CD1 LEU A  67      -0.823 -15.853 -12.193  1.00 91.44           C  
ATOM    505  CD2 LEU A  67      -0.950 -16.656 -14.532  1.00 91.44           C  
ATOM    506  N   ALA A  68       3.206 -19.768 -12.787  1.00 94.50           N  
ATOM    507  CA  ALA A  68       4.623 -20.121 -12.833  1.00 94.50           C  
ATOM    508  C   ALA A  68       4.915 -21.125 -13.959  1.00 94.50           C  
ATOM    509  CB  ALA A  68       5.044 -20.676 -11.467  1.00 94.50           C  
ATOM    510  O   ALA A  68       5.872 -20.944 -14.714  1.00 94.50           O  
ATOM    511  N   ILE A  69       4.061 -22.144 -14.117  1.00 94.06           N  
ATOM    512  CA  ILE A  69       4.153 -23.098 -15.230  1.00 94.06           C  
ATOM    513  C   ILE A  69       3.935 -22.374 -16.559  1.00 94.06           C  
ATOM    514  CB  ILE A  69       3.163 -24.271 -15.041  1.00 94.06           C  
ATOM    515  O   ILE A  69       4.736 -22.548 -17.475  1.00 94.06           O  
ATOM    516  CG1 ILE A  69       3.576 -25.123 -13.818  1.00 94.06           C  
ATOM    517  CG2 ILE A  69       3.107 -25.158 -16.303  1.00 94.06           C  
ATOM    518  CD1 ILE A  69       2.503 -26.125 -13.371  1.00 94.06           C  
ATOM    519  N   ALA A  70       2.903 -21.529 -16.660  1.00 90.31           N  
ATOM    520  CA  ALA A  70       2.612 -20.773 -17.875  1.00 90.31           C  
ATOM    521  C   ALA A  70       3.800 -19.897 -18.309  1.00 90.31           C  
ATOM    522  CB  ALA A  70       1.341 -19.944 -17.658  1.00 90.31           C  
ATOM    523  O   ALA A  70       4.172 -19.919 -19.478  1.00 90.31           O  
ATOM    524  N   ILE A  71       4.443 -19.190 -17.374  1.00 90.56           N  
ATOM    525  CA  ILE A  71       5.645 -18.381 -17.633  1.00 90.56           C  
ATOM    526  C   ILE A  71       6.811 -19.265 -18.089  1.00 90.56           C  
ATOM    527  CB  ILE A  71       6.021 -17.567 -16.371  1.00 90.56           C  
ATOM    528  O   ILE A  71       7.515 -18.924 -19.039  1.00 90.56           O  
ATOM    529  CG1 ILE A  71       4.936 -16.518 -16.036  1.00 90.56           C  
ATOM    530  CG2 ILE A  71       7.374 -16.841 -16.526  1.00 90.56           C  
ATOM    531  CD1 ILE A  71       5.043 -16.007 -14.593  1.00 90.56           C  
ATOM    532  N   ALA A  72       7.021 -20.413 -17.440  1.00 91.25           N  
ATOM    533  CA  ALA A  72       8.123 -21.306 -17.779  1.00 91.25           C  
ATOM    534  C   ALA A  72       8.008 -21.868 -19.209  1.00 91.25           C  
ATOM    535  CB  ALA A  72       8.187 -22.425 -16.733  1.00 91.25           C  
ATOM    536  O   ALA A  72       9.030 -22.024 -19.878  1.00 91.25           O  
ATOM    537  N   VAL A  73       6.787 -22.144 -19.687  1.00 89.94           N  
ATOM    538  CA  VAL A  73       6.549 -22.780 -20.998  1.00 89.94           C  
ATOM    539  C   VAL A  73       6.225 -21.803 -22.134  1.00 89.94           C  
ATOM    540  CB  VAL A  73       5.484 -23.894 -20.917  1.00 89.94           C  
ATOM    541  O   VAL A  73       6.339 -22.183 -23.295  1.00 89.94           O  
ATOM    542  CG1 VAL A  73       5.825 -24.929 -19.835  1.00 89.94           C  
ATOM    543  CG2 VAL A  73       4.065 -23.356 -20.694  1.00 89.94           C  
ATOM    544  N   SER A  74       5.856 -20.549 -21.849  1.00 81.44           N  
ATOM    545  CA  SER A  74       5.449 -19.560 -22.869  1.00 81.44           C  
ATOM    546  C   SER A  74       6.607 -18.906 -23.638  1.00 81.44           C  
ATOM    547  CB  SER A  74       4.579 -18.469 -22.240  1.00 81.44           C  
ATOM    548  O   SER A  74       6.382 -17.998 -24.436  1.00 81.44           O  
ATOM    549  OG  SER A  74       5.347 -17.692 -21.343  1.00 81.44           O  
ATOM    550  N   GLY A  75       7.852 -19.328 -23.393  1.00 78.44           N  
ATOM    551  CA  GLY A  75       9.053 -18.708 -23.969  1.00 78.44           C  
ATOM    552  C   GLY A  75       9.600 -17.516 -23.169  1.00 78.44           C  
ATOM    553  O   GLY A  75      10.565 -16.887 -23.600  1.00 78.44           O  
ATOM    554  N   LEU A  76       9.036 -17.214 -21.990  1.00 82.00           N  
ATOM    555  CA  LEU A  76       9.557 -16.183 -21.074  1.00 82.00           C  
ATOM    556  C   LEU A  76      10.792 -16.635 -20.280  1.00 82.00           C  
ATOM    557  CB  LEU A  76       8.441 -15.723 -20.119  1.00 82.00           C  
ATOM    558  O   LEU A  76      11.533 -15.792 -19.770  1.00 82.00           O  
ATOM    559  CG  LEU A  76       7.335 -14.922 -20.816  1.00 82.00           C  
ATOM    560  CD1 LEU A  76       6.098 -14.795 -19.926  1.00 82.00           C  
ATOM    561  CD2 LEU A  76       7.819 -13.516 -21.153  1.00 82.00           C  
ATOM    562  N   GLY A  77      11.029 -17.946 -20.211  1.00 88.31           N  
ATOM    563  CA  GLY A  77      12.207 -18.554 -19.599  1.00 88.31           C  
ATOM    564  C   GLY A  77      11.983 -19.015 -18.158  1.00 88.31           C  
ATOM    565  O   GLY A  77      11.235 -18.417 -17.383  1.00 88.31           O  
ATOM    566  N   THR A  78      12.680 -20.086 -17.782  1.00 93.19           N  
ATOM    567  CA  THR A  78      12.598 -20.695 -16.447  1.00 93.19           C  
ATOM    568  C   THR A  78      13.097 -19.757 -15.351  1.00 93.19           C  
ATOM    569  CB  THR A  78      13.402 -22.001 -16.400  1.00 93.19           C  
ATOM    570  O   THR A  78      12.498 -19.708 -14.281  1.00 93.19           O  
ATOM    571  CG2 THR A  78      12.768 -23.088 -17.268  1.00 93.19           C  
ATOM    572  OG1 THR A  78      14.699 -21.772 -16.902  1.00 93.19           O  
ATOM    573  N   THR A  79      14.126 -18.949 -15.617  1.00 94.62           N  
ATOM    574  CA  THR A  79      14.643 -17.954 -14.662  1.00 94.62           C  
ATOM    575  C   THR A  79      13.590 -16.902 -14.308  1.00 94.62           C  
ATOM    576  CB  THR A  79      15.898 -17.261 -15.214  1.00 94.62           C  
ATOM    577  O   THR A  79      13.458 -16.540 -13.143  1.00 94.62           O  
ATOM    578  CG2 THR A  79      16.703 -16.559 -14.124  1.00 94.62           C  
ATOM    579  OG1 THR A  79      16.753 -18.217 -15.798  1.00 94.62           O  
ATOM    580  N   THR A  80      12.781 -16.461 -15.277  1.00 94.62           N  
ATOM    581  CA  THR A  80      11.658 -15.536 -15.040  1.00 94.62           C  
ATOM    582  C   THR A  80      10.588 -16.184 -14.158  1.00 94.62           C  
ATOM    583  CB  THR A  80      11.031 -15.093 -16.373  1.00 94.62           C  
ATOM    584  O   THR A  80      10.086 -15.552 -13.231  1.00 94.62           O  
ATOM    585  CG2 THR A  80      10.037 -13.946 -16.199  1.00 94.62           C  
ATOM    586  OG1 THR A  80      12.041 -14.648 -17.252  1.00 94.62           O  
ATOM    587  N   ALA A  81      10.277 -17.466 -14.387  1.00 95.94           N  
ATOM    588  CA  ALA A  81       9.352 -18.217 -13.537  1.00 95.94           C  
ATOM    589  C   ALA A  81       9.888 -18.395 -12.102  1.00 95.94           C  
ATOM    590  CB  ALA A  81       9.049 -19.565 -14.200  1.00 95.94           C  
ATOM    591  O   ALA A  81       9.131 -18.269 -11.143  1.00 95.94           O  
ATOM    592  N   VAL A  82      11.197 -18.623 -11.935  1.00 96.50           N  
ATOM    593  CA  VAL A  82      11.849 -18.656 -10.614  1.00 96.50           C  
ATOM    594  C   VAL A  82      11.752 -17.295  -9.926  1.00 96.50           C  
ATOM    595  CB  VAL A  82      13.315 -19.122 -10.724  1.00 96.50           C  
ATOM    596  O   VAL A  82      11.357 -17.237  -8.763  1.00 96.50           O  
ATOM    597  CG1 VAL A  82      14.086 -18.959  -9.408  1.00 96.50           C  
ATOM    598  CG2 VAL A  82      13.381 -20.605 -11.109  1.00 96.50           C  
ATOM    599  N   GLY A  83      12.031 -16.204 -10.647  1.00 97.06           N  
ATOM    600  CA  GLY A  83      11.851 -14.841 -10.145  1.00 97.06           C  
ATOM    601  C   GLY A  83      10.428 -14.610  -9.643  1.00 97.06           C  
ATOM    602  O   GLY A  83      10.243 -14.155  -8.517  1.00 97.06           O  
ATOM    603  N   PHE A  84       9.427 -15.019 -10.426  1.00 97.25           N  
ATOM    604  CA  PHE A  84       8.013 -14.963 -10.046  1.00 97.25           C  
ATOM    605  C   PHE A  84       7.711 -15.700  -8.741  1.00 97.25           C  
ATOM    606  CB  PHE A  84       7.169 -15.462 -11.228  1.00 97.25           C  
ATOM    607  O   PHE A  84       7.075 -15.133  -7.853  1.00 97.25           O  
ATOM    608  CG  PHE A  84       5.711 -15.681 -10.898  1.00 97.25           C  
ATOM    609  CD1 PHE A  84       5.291 -16.919 -10.382  1.00 97.25           C  
ATOM    610  CD2 PHE A  84       4.782 -14.644 -11.081  1.00 97.25           C  
ATOM    611  CE1 PHE A  84       3.946 -17.114 -10.041  1.00 97.25           C  
ATOM    612  CE2 PHE A  84       3.428 -14.846 -10.764  1.00 97.25           C  
ATOM    613  CZ  PHE A  84       3.015 -16.087 -10.248  1.00 97.25           C  
ATOM    614  N   VAL A  85       8.214 -16.923  -8.574  1.00 97.62           N  
ATOM    615  CA  VAL A  85       8.020 -17.670  -7.325  1.00 97.62           C  
ATOM    616  C   VAL A  85       8.694 -16.961  -6.149  1.00 97.62           C  
ATOM    617  CB  VAL A  85       8.506 -19.123  -7.471  1.00 97.62           C  
ATOM    618  O   VAL A  85       8.084 -16.849  -5.089  1.00 97.62           O  
ATOM    619  CG1 VAL A  85       8.430 -19.893  -6.146  1.00 97.62           C  
ATOM    620  CG2 VAL A  85       7.641 -19.881  -8.487  1.00 97.62           C  
ATOM    621  N   ILE A  86       9.911 -16.437  -6.324  1.00 97.81           N  
ATOM    622  CA  ILE A  86      10.625 -15.693  -5.273  1.00 97.81           C  
ATOM    623  C   ILE A  86       9.827 -14.456  -4.846  1.00 97.81           C  
ATOM    624  CB  ILE A  86      12.056 -15.324  -5.735  1.00 97.81           C  
ATOM    625  O   ILE A  86       9.595 -14.267  -3.652  1.00 97.81           O  
ATOM    626  CG1 ILE A  86      12.920 -16.601  -5.856  1.00 97.81           C  
ATOM    627  CG2 ILE A  86      12.725 -14.327  -4.765  1.00 97.81           C  
ATOM    628  CD1 ILE A  86      14.244 -16.378  -6.596  1.00 97.81           C  
ATOM    629  N   GLY A  87       9.366 -13.644  -5.802  1.00 97.31           N  
ATOM    630  CA  GLY A  87       8.576 -12.443  -5.519  1.00 97.31           C  
ATOM    631  C   GLY A  87       7.272 -12.759  -4.789  1.00 97.31           C  
ATOM    632  O   GLY A  87       6.956 -12.129  -3.779  1.00 97.31           O  
ATOM    633  N   ALA A  88       6.560 -13.798  -5.236  1.00 96.94           N  
ATOM    634  CA  ALA A  88       5.332 -14.245  -4.588  1.00 96.94           C  
ATOM    635  C   ALA A  88       5.584 -14.747  -3.155  1.00 96.94           C  
ATOM    636  CB  ALA A  88       4.681 -15.321  -5.467  1.00 96.94           C  
ATOM    637  O   ALA A  88       4.882 -14.368  -2.220  1.00 96.94           O  
ATOM    638  N   VAL A  89       6.616 -15.565  -2.945  1.00 97.12           N  
ATOM    639  CA  VAL A  89       6.941 -16.089  -1.612  1.00 97.12           C  
ATOM    640  C   VAL A  89       7.348 -14.964  -0.662  1.00 97.12           C  
ATOM    641  CB  VAL A  89       8.017 -17.186  -1.707  1.00 97.12           C  
ATOM    642  O   VAL A  89       6.842 -14.913   0.457  1.00 97.12           O  
ATOM    643  CG1 VAL A  89       8.585 -17.581  -0.338  1.00 97.12           C  
ATOM    644  CG2 VAL A  89       7.423 -18.457  -2.331  1.00 97.12           C  
ATOM    645  N   LEU A  90       8.216 -14.043  -1.089  1.00 97.38           N  
ATOM    646  CA  LEU A  90       8.666 -12.938  -0.240  1.00 97.38           C  
ATOM    647  C   LEU A  90       7.526 -11.973   0.113  1.00 97.38           C  
ATOM    648  CB  LEU A  90       9.831 -12.202  -0.916  1.00 97.38           C  
ATOM    649  O   LEU A  90       7.383 -11.628   1.285  1.00 97.38           O  
ATOM    650  CG  LEU A  90      11.148 -12.994  -0.994  1.00 97.38           C  
ATOM    651  CD1 LEU A  90      12.182 -12.154  -1.741  1.00 97.38           C  
ATOM    652  CD2 LEU A  90      11.722 -13.327   0.386  1.00 97.38           C  
ATOM    653  N   SER A  91       6.667 -11.621  -0.850  1.00 96.19           N  
ATOM    654  CA  SER A  91       5.473 -10.802  -0.589  1.00 96.19           C  
ATOM    655  C   SER A  91       4.526 -11.490   0.404  1.00 96.19           C  
ATOM    656  CB  SER A  91       4.749 -10.506  -1.906  1.00 96.19           C  
ATOM    657  O   SER A  91       4.091 -10.888   1.390  1.00 96.19           O  
ATOM    658  OG  SER A  91       3.644  -9.660  -1.663  1.00 96.19           O  
ATOM    659  N   GLY A  92       4.286 -12.795   0.222  1.00 95.00           N  
ATOM    660  CA  GLY A  92       3.473 -13.592   1.140  1.00 95.00           C  
ATOM    661  C   GLY A  92       4.061 -13.664   2.554  1.00 95.00           C  
ATOM    662  O   GLY A  92       3.317 -13.560   3.534  1.00 95.00           O  
ATOM    663  N   ILE A  93       5.388 -13.789   2.674  1.00 95.00           N  
ATOM    664  CA  ILE A  93       6.107 -13.763   3.956  1.00 95.00           C  
ATOM    665  C   ILE A  93       5.947 -12.401   4.642  1.00 95.00           C  
ATOM    666  CB  ILE A  93       7.594 -14.154   3.761  1.00 95.00           C  
ATOM    667  O   ILE A  93       5.670 -12.379   5.842  1.00 95.00           O  
ATOM    668  CG1 ILE A  93       7.717 -15.668   3.472  1.00 95.00           C  
ATOM    669  CG2 ILE A  93       8.441 -13.817   5.002  1.00 95.00           C  
ATOM    670  CD1 ILE A  93       9.107 -16.092   2.979  1.00 95.00           C  
ATOM    671  N   CYS A  94       6.067 -11.283   3.916  1.00 92.50           N  
ATOM    672  CA  CYS A  94       5.836  -9.943   4.468  1.00 92.50           C  
ATOM    673  C   CYS A  94       4.432  -9.820   5.073  1.00 92.50           C  
ATOM    674  CB  CYS A  94       6.056  -8.879   3.380  1.00 92.50           C  
ATOM    675  O   CYS A  94       4.309  -9.445   6.240  1.00 92.50           O  
ATOM    676  SG  CYS A  94       7.826  -8.658   3.065  1.00 92.50           S  
ATOM    677  N   GLY A  95       3.393 -10.212   4.327  1.00 92.00           N  
ATOM    678  CA  GLY A  95       2.012 -10.195   4.820  1.00 92.00           C  
ATOM    679  C   GLY A  95       1.801 -11.097   6.040  1.00 92.00           C  
ATOM    680  O   GLY A  95       1.214 -10.685   7.040  1.00 92.00           O  
ATOM    681  N   PHE A  96       2.349 -12.314   6.007  1.00 92.19           N  
ATOM    682  CA  PHE A  96       2.187 -13.283   7.090  1.00 92.19           C  
ATOM    683  C   PHE A  96       2.904 -12.857   8.374  1.00 92.19           C  
ATOM    684  CB  PHE A  96       2.680 -14.657   6.625  1.00 92.19           C  
ATOM    685  O   PHE A  96       2.318 -12.933   9.456  1.00 92.19           O  
ATOM    686  CG  PHE A  96       2.507 -15.744   7.667  1.00 92.19           C  
ATOM    687  CD1 PHE A  96       3.581 -16.109   8.502  1.00 92.19           C  
ATOM    688  CD2 PHE A  96       1.261 -16.380   7.814  1.00 92.19           C  
ATOM    689  CE1 PHE A  96       3.410 -17.115   9.471  1.00 92.19           C  
ATOM    690  CE2 PHE A  96       1.089 -17.384   8.784  1.00 92.19           C  
ATOM    691  CZ  PHE A  96       2.165 -17.755   9.610  1.00 92.19           C  
ATOM    692  N   ILE A  97       4.165 -12.419   8.284  1.00 91.94           N  
ATOM    693  CA  ILE A  97       4.915 -11.971   9.463  1.00 91.94           C  
ATOM    694  C   ILE A  97       4.307 -10.678  10.013  1.00 91.94           C  
ATOM    695  CB  ILE A  97       6.430 -11.826   9.187  1.00 91.94           C  
ATOM    696  O   ILE A  97       4.149 -10.585  11.230  1.00 91.94           O  
ATOM    697  CG1 ILE A  97       7.056 -13.182   8.786  1.00 91.94           C  
ATOM    698  CG2 ILE A  97       7.117 -11.303  10.467  1.00 91.94           C  
ATOM    699  CD1 ILE A  97       8.538 -13.093   8.389  1.00 91.94           C  
ATOM    700  N   GLY A  98       3.923  -9.738   9.140  1.00 90.88           N  
ATOM    701  CA  GLY A  98       3.241  -8.497   9.514  1.00 90.88           C  
ATOM    702  C   GLY A  98       1.976  -8.759  10.333  1.00 90.88           C  
ATOM    703  O   GLY A  98       1.849  -8.272  11.450  1.00 90.88           O  
ATOM    704  N   MET A  99       1.096  -9.639   9.853  1.00 91.94           N  
ATOM    705  CA  MET A  99      -0.090 -10.055  10.611  1.00 91.94           C  
ATOM    706  C   MET A  99       0.272 -10.695  11.957  1.00 91.94           C  
ATOM    707  CB  MET A  99      -0.908 -11.014   9.739  1.00 91.94           C  
ATOM    708  O   MET A  99      -0.255 -10.315  13.000  1.00 91.94           O  
ATOM    709  CG  MET A  99      -2.175 -11.518  10.434  1.00 91.94           C  
ATOM    710  SD  MET A  99      -2.001 -12.996  11.479  1.00 91.94           S  
ATOM    711  CE  MET A  99      -1.846 -14.277  10.224  1.00 91.94           C  
ATOM    712  N   ASN A 100       1.214 -11.643  11.960  1.00 91.00           N  
ATOM    713  CA  ASN A 100       1.590 -12.354  13.182  1.00 91.00           C  
ATOM    714  C   ASN A 100       2.183 -11.434  14.253  1.00 91.00           C  
ATOM    715  CB  ASN A 100       2.600 -13.464  12.857  1.00 91.00           C  
ATOM    716  O   ASN A 100       2.058 -11.746  15.438  1.00 91.00           O  
ATOM    717  CG  ASN A 100       1.929 -14.769  12.503  1.00 91.00           C  
ATOM    718  ND2 ASN A 100       1.674 -14.998  11.242  1.00 91.00           N  
ATOM    719  OD1 ASN A 100       1.678 -15.603  13.362  1.00 91.00           O  
ATOM    720  N   ILE A 101       2.877 -10.358  13.869  1.00 93.31           N  
ATOM    721  CA  ILE A 101       3.399  -9.398  14.839  1.00 93.31           C  
ATOM    722  C   ILE A 101       2.310  -8.441  15.320  1.00 93.31           C  
ATOM    723  CB  ILE A 101       4.673  -8.690  14.336  1.00 93.31           C  
ATOM    724  O   ILE A 101       2.238  -8.214  16.527  1.00 93.31           O  
ATOM    725  CG1 ILE A 101       5.388  -7.935  15.468  1.00 93.31           C  
ATOM    726  CG2 ILE A 101       4.445  -7.709  13.180  1.00 93.31           C  
ATOM    727  CD1 ILE A 101       5.888  -8.837  16.606  1.00 93.31           C  
ATOM    728  N   SER A 102       1.425  -7.973  14.435  1.00 93.06           N  
ATOM    729  CA  SER A 102       0.318  -7.083  14.796  1.00 93.06           C  
ATOM    730  C   SER A 102      -0.611  -7.715  15.830  1.00 93.06           C  
ATOM    731  CB  SER A 102      -0.470  -6.663  13.553  1.00 93.06           C  
ATOM    732  O   SER A 102      -0.830  -7.124  16.887  1.00 93.06           O  
ATOM    733  OG  SER A 102       0.380  -5.909  12.712  1.00 93.06           O  
ATOM    734  N   VAL A 103      -1.012  -8.977  15.629  1.00 91.25           N  
ATOM    735  CA  VAL A 103      -1.858  -9.712  16.590  1.00 91.25           C  
ATOM    736  C   VAL A 103      -1.155  -9.989  17.928  1.00 91.25           C  
ATOM    737  CB  VAL A 103      -2.354 -11.045  15.998  1.00 91.25           C  
ATOM    738  O   VAL A 103      -1.781 -10.281  18.940  1.00 91.25           O  
ATOM    739  CG1 VAL A 103      -3.321 -11.733  16.966  1.00 91.25           C  
ATOM    740  CG2 VAL A 103      -3.126 -10.888  14.686  1.00 91.25           C  
ATOM    741  N   ARG A 104       0.178  -9.951  17.981  1.00 94.56           N  
ATOM    742  CA  ARG A 104       0.901 -10.095  19.257  1.00 94.56           C  
ATOM    743  C   ARG A 104       1.122  -8.754  19.937  1.00 94.56           C  
ATOM    744  CB  ARG A 104       2.210 -10.842  19.035  1.00 94.56           C  
ATOM    745  O   ARG A 104       1.251  -8.726  21.163  1.00 94.56           O  
ATOM    746  CG  ARG A 104       1.941 -12.294  18.621  1.00 94.56           C  
ATOM    747  CD  ARG A 104       3.291 -12.984  18.469  1.00 94.56           C  
ATOM    748  NE  ARG A 104       3.204 -14.261  17.752  1.00 94.56           N  
ATOM    749  NH1 ARG A 104       4.981 -15.292  18.786  1.00 94.56           N  
ATOM    750  NH2 ARG A 104       3.776 -16.400  17.260  1.00 94.56           N  
ATOM    751  CZ  ARG A 104       3.987 -15.306  17.933  1.00 94.56           C  
ATOM    752  N   ALA A 105       1.207  -7.683  19.156  1.00 97.00           N  
ATOM    753  CA  ALA A 105       1.395  -6.327  19.632  1.00 97.00           C  
ATOM    754  C   ALA A 105       0.086  -5.727  20.162  1.00 97.00           C  
ATOM    755  CB  ALA A 105       2.007  -5.494  18.501  1.00 97.00           C  
ATOM    756  O   ALA A 105       0.130  -5.107  21.215  1.00 97.00           O  
ATOM    757  N   ASN A 106      -1.064  -5.966  19.523  1.00 96.12           N  
ATOM    758  CA  ASN A 106      -2.351  -5.353  19.888  1.00 96.12           C  
ATOM    759  C   ASN A 106      -2.738  -5.545  21.373  1.00 96.12           C  
ATOM    760  CB  ASN A 106      -3.444  -5.829  18.907  1.00 96.12           C  
ATOM    761  O   ASN A 106      -2.989  -4.575  22.083  1.00 96.12           O  
ATOM    762  CG  ASN A 106      -3.722  -7.328  18.888  1.00 96.12           C  
ATOM    763  ND2 ASN A 106      -4.598  -7.822  18.049  1.00 96.12           N  
ATOM    764  OD1 ASN A 106      -3.156  -8.095  19.643  1.00 96.12           O  
ATOM    765  N   VAL A 107      -2.665  -6.768  21.902  1.00 97.12           N  
ATOM    766  CA  VAL A 107      -3.008  -7.090  23.295  1.00 97.12           C  
ATOM    767  C   VAL A 107      -2.031  -6.450  24.283  1.00 97.12           C  
ATOM    768  CB  VAL A 107      -3.082  -8.620  23.457  1.00 97.12           C  
ATOM    769  O   VAL A 107      -2.406  -6.021  25.373  1.00 97.12           O  
ATOM    770  CG1 VAL A 107      -1.721  -9.332  23.422  1.00 97.12           C  
ATOM    771  CG2 VAL A 107      -3.815  -8.998  24.741  1.00 97.12           C  
ATOM    772  N   ARG A 108      -0.762  -6.328  23.881  1.00 97.88           N  
ATOM    773  CA  ARG A 108       0.293  -5.685  24.674  1.00 97.88           C  
ATOM    774  C   ARG A 108       0.163  -4.170  24.645  1.00 97.88           C  
ATOM    775  CB  ARG A 108       1.664  -6.114  24.154  1.00 97.88           C  
ATOM    776  O   ARG A 108       0.449  -3.527  25.647  1.00 97.88           O  
ATOM    777  CG  ARG A 108       1.914  -7.594  24.431  1.00 97.88           C  
ATOM    778  CD  ARG A 108       3.179  -8.036  23.708  1.00 97.88           C  
ATOM    779  NE  ARG A 108       3.627  -9.343  24.203  1.00 97.88           N  
ATOM    780  NH1 ARG A 108       2.089 -10.638  23.096  1.00 97.88           N  
ATOM    781  NH2 ARG A 108       3.544 -11.570  24.531  1.00 97.88           N  
ATOM    782  CZ  ARG A 108       3.080 -10.507  23.937  1.00 97.88           C  
ATOM    783  N   THR A 109      -0.298  -3.610  23.532  1.00 97.62           N  
ATOM    784  CA  THR A 109      -0.666  -2.201  23.406  1.00 97.62           C  
ATOM    785  C   THR A 109      -1.850  -1.883  24.314  1.00 97.62           C  
ATOM    786  CB  THR A 109      -0.991  -1.860  21.948  1.00 97.62           C  
ATOM    787  O   THR A 109      -1.766  -0.928  25.080  1.00 97.62           O  
ATOM    788  CG2 THR A 109      -1.401  -0.406  21.753  1.00 97.62           C  
ATOM    789  OG1 THR A 109       0.148  -2.075  21.148  1.00 97.62           O  
ATOM    790  N   ALA A 110      -2.893  -2.721  24.325  1.00 96.88           N  
ATOM    791  CA  ALA A 110      -4.031  -2.569  25.235  1.00 96.88           C  
ATOM    792  C   ALA A 110      -3.587  -2.615  26.708  1.00 96.88           C  
ATOM    793  CB  ALA A 110      -5.056  -3.662  24.913  1.00 96.88           C  
ATOM    794  O   ALA A 110      -3.967  -1.765  27.513  1.00 96.88           O  
ATOM    795  N   GLN A 111      -2.693  -3.546  27.062  1.00 97.69           N  
ATOM    796  CA  GLN A 111      -2.141  -3.613  28.417  1.00 97.69           C  
ATOM    797  C   GLN A 111      -1.263  -2.396  28.738  1.00 97.69           C  
ATOM    798  CB  GLN A 111      -1.381  -4.939  28.591  1.00 97.69           C  
ATOM    799  O   GLN A 111      -1.313  -1.862  29.846  1.00 97.69           O  
ATOM    800  CG  GLN A 111      -0.667  -5.102  29.945  1.00 97.69           C  
ATOM    801  CD  GLN A 111      -1.568  -5.014  31.176  1.00 97.69           C  
ATOM    802  NE2 GLN A 111      -1.012  -5.095  32.362  1.00 97.69           N  
ATOM    803  OE1 GLN A 111      -2.780  -4.916  31.120  1.00 97.69           O  
ATOM    804  N   ALA A 112      -0.461  -1.921  27.785  1.00 96.81           N  
ATOM    805  CA  ALA A 112       0.377  -0.739  27.955  1.00 96.81           C  
ATOM    806  C   ALA A 112      -0.443   0.557  28.079  1.00 96.81           C  
ATOM    807  CB  ALA A 112       1.380  -0.684  26.801  1.00 96.81           C  
ATOM    808  O   ALA A 112      -0.018   1.458  28.800  1.00 96.81           O  
ATOM    809  N   ALA A 113      -1.630   0.629  27.472  1.00 95.81           N  
ATOM    810  CA  ALA A 113      -2.542   1.767  27.585  1.00 95.81           C  
ATOM    811  C   ALA A 113      -3.039   1.998  29.021  1.00 95.81           C  
ATOM    812  CB  ALA A 113      -3.679   1.576  26.576  1.00 95.81           C  
ATOM    813  O   ALA A 113      -3.236   3.147  29.412  1.00 95.81           O  
ATOM    814  N   SER A 114      -3.083   0.960  29.868  1.00 94.38           N  
ATOM    815  CA  SER A 114      -3.325   1.125  31.315  1.00 94.38           C  
ATOM    816  C   SER A 114      -2.258   1.968  32.036  1.00 94.38           C  
ATOM    817  CB  SER A 114      -3.447  -0.240  32.002  1.00 94.38           C  
ATOM    818  O   SER A 114      -2.498   2.476  33.130  1.00 94.38           O  
ATOM    819  OG  SER A 114      -2.188  -0.881  32.116  1.00 94.38           O  
ATOM    820  N   LYS A 115      -1.079   2.137  31.421  1.00 93.12           N  
ATOM    821  CA  LYS A 115       0.050   2.939  31.921  1.00 93.12           C  
ATOM    822  C   LYS A 115       0.157   4.303  31.225  1.00 93.12           C  
ATOM    823  CB  LYS A 115       1.357   2.137  31.788  1.00 93.12           C  
ATOM    824  O   LYS A 115       1.075   5.063  31.528  1.00 93.12           O  
ATOM    825  CG  LYS A 115       1.298   0.771  32.488  1.00 93.12           C  
ATOM    826  CD  LYS A 115       2.571  -0.040  32.229  1.00 93.12           C  
ATOM    827  CE  LYS A 115       2.397  -1.426  32.857  1.00 93.12           C  
ATOM    828  NZ  LYS A 115       3.494  -2.351  32.481  1.00 93.12           N  
ATOM    829  N   GLY A 116      -0.760   4.614  30.306  1.00 92.00           N  
ATOM    830  CA  GLY A 116      -0.823   5.870  29.562  1.00 92.00           C  
ATOM    831  C   GLY A 116      -0.382   5.771  28.099  1.00 92.00           C  
ATOM    832  O   GLY A 116       0.055   4.731  27.604  1.00 92.00           O  
ATOM    833  N   ILE A 117      -0.485   6.904  27.403  1.00 92.75           N  
ATOM    834  CA  ILE A 117      -0.315   6.997  25.945  1.00 92.75           C  
ATOM    835  C   ILE A 117       1.112   6.730  25.460  1.00 92.75           C  
ATOM    836  CB  ILE A 117      -0.850   8.365  25.473  1.00 92.75           C  
ATOM    837  O   ILE A 117       1.298   6.132  24.406  1.00 92.75           O  
ATOM    838  CG1 ILE A 117      -1.158   8.346  23.963  1.00 92.75           C  
ATOM    839  CG2 ILE A 117       0.106   9.508  25.862  1.00 92.75           C  
ATOM    840  CD1 ILE A 117      -1.938   9.575  23.482  1.00 92.75           C  
ATOM    841  N   GLY A 118       2.132   7.124  26.229  1.00 93.88           N  
ATOM    842  CA  GLY A 118       3.534   6.918  25.856  1.00 93.88           C  
ATOM    843  C   GLY A 118       3.913   5.438  25.764  1.00 93.88           C  
ATOM    844  O   GLY A 118       4.392   5.013  24.712  1.00 93.88           O  
ATOM    845  N   PRO A 119       3.671   4.634  26.817  1.00 95.00           N  
ATOM    846  CA  PRO A 119       3.881   3.190  26.764  1.00 95.00           C  
ATOM    847  C   PRO A 119       3.067   2.482  25.671  1.00 95.00           C  
ATOM    848  CB  PRO A 119       3.512   2.678  28.159  1.00 95.00           C  
ATOM    849  O   PRO A 119       3.612   1.617  24.988  1.00 95.00           O  
ATOM    850  CG  PRO A 119       3.804   3.877  29.060  1.00 95.00           C  
ATOM    851  CD  PRO A 119       3.403   5.060  28.186  1.00 95.00           C  
ATOM    852  N   ALA A 120       1.794   2.852  25.482  1.00 95.44           N  
ATOM    853  CA  ALA A 120       0.952   2.286  24.424  1.00 95.44           C  
ATOM    854  C   ALA A 120       1.508   2.584  23.025  1.00 95.44           C  
ATOM    855  CB  ALA A 120      -0.470   2.823  24.584  1.00 95.44           C  
ATOM    856  O   ALA A 120       1.663   1.667  22.217  1.00 95.44           O  
ATOM    857  N   LEU A 121       1.889   3.841  22.772  1.00 95.44           N  
ATOM    858  CA  LEU A 121       2.518   4.252  21.520  1.00 95.44           C  
ATOM    859  C   LEU A 121       3.826   3.495  21.269  1.00 95.44           C  
ATOM    860  CB  LEU A 121       2.761   5.773  21.547  1.00 95.44           C  
ATOM    861  O   LEU A 121       4.057   3.057  20.149  1.00 95.44           O  
ATOM    862  CG  LEU A 121       3.439   6.312  20.271  1.00 95.44           C  
ATOM    863  CD1 LEU A 121       2.535   6.185  19.047  1.00 95.44           C  
ATOM    864  CD2 LEU A 121       3.811   7.782  20.456  1.00 95.44           C  
ATOM    865  N   ASP A 122       4.678   3.322  22.284  1.00 95.44           N  
ATOM    866  CA  ASP A 122       5.971   2.641  22.126  1.00 95.44           C  
ATOM    867  C   ASP A 122       5.798   1.176  21.691  1.00 95.44           C  
ATOM    868  CB  ASP A 122       6.772   2.758  23.435  1.00 95.44           C  
ATOM    869  O   ASP A 122       6.494   0.713  20.786  1.00 95.44           O  
ATOM    870  CG  ASP A 122       8.210   2.236  23.314  1.00 95.44           C  
ATOM    871  OD1 ASP A 122       8.949   2.609  22.378  1.00 95.44           O  
ATOM    872  OD2 ASP A 122       8.660   1.439  24.169  1.00 95.44           O  
ATOM    873  N   VAL A 123       4.836   0.453  22.280  1.00 97.00           N  
ATOM    874  CA  VAL A 123       4.531  -0.933  21.882  1.00 97.00           C  
ATOM    875  C   VAL A 123       3.928  -0.983  20.481  1.00 97.00           C  
ATOM    876  CB  VAL A 123       3.616  -1.639  22.903  1.00 97.00           C  
ATOM    877  O   VAL A 123       4.411  -1.750  19.643  1.00 97.00           O  
ATOM    878  CG1 VAL A 123       3.275  -3.071  22.467  1.00 97.00           C  
ATOM    879  CG2 VAL A 123       4.309  -1.747  24.269  1.00 97.00           C  
ATOM    880  N   ALA A 124       2.920  -0.153  20.205  1.00 96.12           N  
ATOM    881  CA  ALA A 124       2.237  -0.152  18.917  1.00 96.12           C  
ATOM    882  C   ALA A 124       3.168   0.238  17.764  1.00 96.12           C  
ATOM    883  CB  ALA A 124       1.042   0.794  18.988  1.00 96.12           C  
ATOM    884  O   ALA A 124       3.251  -0.469  16.760  1.00 96.12           O  
ATOM    885  N   PHE A 125       3.930   1.321  17.935  1.00 96.38           N  
ATOM    886  CA  PHE A 125       4.853   1.811  16.920  1.00 96.38           C  
ATOM    887  C   PHE A 125       5.990   0.823  16.656  1.00 96.38           C  
ATOM    888  CB  PHE A 125       5.395   3.187  17.319  1.00 96.38           C  
ATOM    889  O   PHE A 125       6.313   0.571  15.499  1.00 96.38           O  
ATOM    890  CG  PHE A 125       6.368   3.717  16.291  1.00 96.38           C  
ATOM    891  CD1 PHE A 125       7.752   3.620  16.523  1.00 96.38           C  
ATOM    892  CD2 PHE A 125       5.894   4.192  15.054  1.00 96.38           C  
ATOM    893  CE1 PHE A 125       8.660   3.985  15.517  1.00 96.38           C  
ATOM    894  CE2 PHE A 125       6.808   4.549  14.048  1.00 96.38           C  
ATOM    895  CZ  PHE A 125       8.189   4.442  14.277  1.00 96.38           C  
ATOM    896  N   LYS A 126       6.577   0.197  17.687  1.00 96.50           N  
ATOM    897  CA  LYS A 126       7.583  -0.861  17.473  1.00 96.50           C  
ATOM    898  C   LYS A 126       6.993  -2.085  16.777  1.00 96.50           C  
ATOM    899  CB  LYS A 126       8.226  -1.271  18.796  1.00 96.50           C  
ATOM    900  O   LYS A 126       7.690  -2.704  15.976  1.00 96.50           O  
ATOM    901  CG  LYS A 126       9.249  -0.232  19.267  1.00 96.50           C  
ATOM    902  CD  LYS A 126       9.652  -0.583  20.695  1.00 96.50           C  
ATOM    903  CE  LYS A 126      10.719   0.359  21.233  1.00 96.50           C  
ATOM    904  NZ  LYS A 126      10.679   0.338  22.709  1.00 96.50           N  
ATOM    905  N   GLY A 127       5.729  -2.417  17.050  1.00 95.88           N  
ATOM    906  CA  GLY A 127       4.986  -3.438  16.310  1.00 95.88           C  
ATOM    907  C   GLY A 127       4.910  -3.104  14.822  1.00 95.88           C  
ATOM    908  O   GLY A 127       5.331  -3.910  13.992  1.00 95.88           O  
ATOM    909  N   GLY A 128       4.491  -1.880  14.492  1.00 95.31           N  
ATOM    910  CA  GLY A 128       4.448  -1.398  13.112  1.00 95.31           C  
ATOM    911  C   GLY A 128       5.828  -1.313  12.450  1.00 95.31           C  
ATOM    912  O   GLY A 128       5.999  -1.712  11.297  1.00 95.31           O  
ATOM    913  N   ALA A 129       6.852  -0.880  13.188  1.00 96.50           N  
ATOM    914  CA  ALA A 129       8.227  -0.771  12.704  1.00 96.50           C  
ATOM    915  C   ALA A 129       8.825  -2.117  12.281  1.00 96.50           C  
ATOM    916  CB  ALA A 129       9.085  -0.090  13.778  1.00 96.50           C  
ATOM    917  O   ALA A 129       9.646  -2.153  11.364  1.00 96.50           O  
ATOM    918  N   ILE A 130       8.406  -3.229  12.895  1.00 96.00           N  
ATOM    919  CA  ILE A 130       8.802  -4.572  12.451  1.00 96.00           C  
ATOM    920  C   ILE A 130       8.274  -4.831  11.041  1.00 96.00           C  
ATOM    921  CB  ILE A 130       8.327  -5.646  13.450  1.00 96.00           C  
ATOM    922  O   ILE A 130       9.054  -5.214  10.171  1.00 96.00           O  
ATOM    923  CG1 ILE A 130       9.096  -5.491  14.776  1.00 96.00           C  
ATOM    924  CG2 ILE A 130       8.538  -7.069  12.899  1.00 96.00           C  
ATOM    925  CD1 ILE A 130       8.395  -6.147  15.961  1.00 96.00           C  
ATOM    926  N   THR A 131       6.986  -4.579  10.794  1.00 95.12           N  
ATOM    927  CA  THR A 131       6.374  -4.713   9.464  1.00 95.12           C  
ATOM    928  C   THR A 131       7.081  -3.812   8.454  1.00 95.12           C  
ATOM    929  CB  THR A 131       4.873  -4.385   9.522  1.00 95.12           C  
ATOM    930  O   THR A 131       7.517  -4.295   7.411  1.00 95.12           O  
ATOM    931  CG2 THR A 131       4.137  -4.640   8.204  1.00 95.12           C  
ATOM    932  OG1 THR A 131       4.286  -5.215  10.499  1.00 95.12           O  
ATOM    933  N   GLY A 132       7.291  -2.535   8.791  1.00 95.75           N  
ATOM    934  CA  GLY A 132       7.959  -1.581   7.906  1.00 95.75           C  
ATOM    935  C   GLY A 132       9.376  -1.991   7.525  1.00 95.75           C  
ATOM    936  O   GLY A 132       9.706  -2.022   6.341  1.00 95.75           O  
ATOM    937  N   MET A 133      10.200  -2.387   8.500  1.00 97.12           N  
ATOM    938  CA  MET A 133      11.563  -2.847   8.223  1.00 97.12           C  
ATOM    939  C   MET A 133      11.584  -4.174   7.464  1.00 97.12           C  
ATOM    940  CB  MET A 133      12.382  -2.962   9.516  1.00 97.12           C  
ATOM    941  O   MET A 133      12.431  -4.353   6.594  1.00 97.12           O  
ATOM    942  CG  MET A 133      12.681  -1.611  10.178  1.00 97.12           C  
ATOM    943  SD  MET A 133      13.453  -0.364   9.114  1.00 97.12           S  
ATOM    944  CE  MET A 133      12.032   0.734   8.909  1.00 97.12           C  
ATOM    945  N   LEU A 134      10.658  -5.097   7.732  1.00 95.62           N  
ATOM    946  CA  LEU A 134      10.572  -6.349   6.979  1.00 95.62           C  
ATOM    947  C   LEU A 134      10.196  -6.118   5.516  1.00 95.62           C  
ATOM    948  CB  LEU A 134       9.563  -7.293   7.641  1.00 95.62           C  
ATOM    949  O   LEU A 134      10.781  -6.764   4.653  1.00 95.62           O  
ATOM    950  CG  LEU A 134      10.100  -7.971   8.909  1.00 95.62           C  
ATOM    951  CD1 LEU A 134       8.940  -8.682   9.592  1.00 95.62           C  
ATOM    952  CD2 LEU A 134      11.180  -9.014   8.600  1.00 95.62           C  
ATOM    953  N   VAL A 135       9.272  -5.196   5.235  1.00 96.50           N  
ATOM    954  CA  VAL A 135       8.864  -4.834   3.869  1.00 96.50           C  
ATOM    955  C   VAL A 135      10.066  -4.372   3.044  1.00 96.50           C  
ATOM    956  CB  VAL A 135       7.738  -3.779   3.919  1.00 96.50           C  
ATOM    957  O   VAL A 135      10.370  -4.967   2.011  1.00 96.50           O  
ATOM    958  CG1 VAL A 135       7.546  -3.044   2.593  1.00 96.50           C  
ATOM    959  CG2 VAL A 135       6.413  -4.463   4.271  1.00 96.50           C  
ATOM    960  N   VAL A 136      10.807  -3.369   3.522  1.00 97.12           N  
ATOM    961  CA  VAL A 136      11.977  -2.857   2.785  1.00 97.12           C  
ATOM    962  C   VAL A 136      13.181  -3.795   2.860  1.00 97.12           C  
ATOM    963  CB  VAL A 136      12.367  -1.437   3.224  1.00 97.12           C  
ATOM    964  O   VAL A 136      13.928  -3.914   1.893  1.00 97.12           O  
ATOM    965  CG1 VAL A 136      11.255  -0.449   2.867  1.00 97.12           C  
ATOM    966  CG2 VAL A 136      12.677  -1.320   4.722  1.00 97.12           C  
ATOM    967  N   GLY A 137      13.365  -4.504   3.975  1.00 97.69           N  
ATOM    968  CA  GLY A 137      14.475  -5.432   4.181  1.00 97.69           C  
ATOM    969  C   GLY A 137      14.380  -6.654   3.275  1.00 97.69           C  
ATOM    970  O   GLY A 137      15.320  -6.945   2.538  1.00 97.69           O  
ATOM    971  N   LEU A 138      13.231  -7.339   3.273  1.00 97.62           N  
ATOM    972  CA  LEU A 138      12.985  -8.465   2.370  1.00 97.62           C  
ATOM    973  C   LEU A 138      12.869  -8.006   0.917  1.00 97.62           C  
ATOM    974  CB  LEU A 138      11.726  -9.244   2.791  1.00 97.62           C  
ATOM    975  O   LEU A 138      13.316  -8.732   0.035  1.00 97.62           O  
ATOM    976  CG  LEU A 138      11.839  -9.963   4.148  1.00 97.62           C  
ATOM    977  CD1 LEU A 138      10.518 -10.651   4.492  1.00 97.62           C  
ATOM    978  CD2 LEU A 138      12.931 -11.037   4.145  1.00 97.62           C  
ATOM    979  N   GLY A 139      12.329  -6.811   0.658  1.00 97.19           N  
ATOM    980  CA  GLY A 139      12.295  -6.233  -0.686  1.00 97.19           C  
ATOM    981  C   GLY A 139      13.700  -6.038  -1.252  1.00 97.19           C  
ATOM    982  O   GLY A 139      14.001  -6.504  -2.350  1.00 97.19           O  
ATOM    983  N   LEU A 140      14.599  -5.434  -0.471  1.00 97.56           N  
ATOM    984  CA  LEU A 140      15.972  -5.174  -0.895  1.00 97.56           C  
ATOM    985  C   LEU A 140      16.800  -6.462  -1.009  1.00 97.56           C  
ATOM    986  CB  LEU A 140      16.596  -4.160   0.079  1.00 97.56           C  
ATOM    987  O   LEU A 140      17.551  -6.623  -1.970  1.00 97.56           O  
ATOM    988  CG  LEU A 140      17.935  -3.569  -0.390  1.00 97.56           C  
ATOM    989  CD1 LEU A 140      17.792  -2.796  -1.703  1.00 97.56           C  
ATOM    990  CD2 LEU A 140      18.440  -2.591   0.667  1.00 97.56           C  
ATOM    991  N   LEU A 141      16.633  -7.403  -0.070  1.00 98.19           N  
ATOM    992  CA  LEU A 141      17.263  -8.727  -0.138  1.00 98.19           C  
ATOM    993  C   LEU A 141      16.745  -9.549  -1.323  1.00 98.19           C  
ATOM    994  CB  LEU A 141      17.015  -9.496   1.172  1.00 98.19           C  
ATOM    995  O   LEU A 141      17.531 -10.215  -1.989  1.00 98.19           O  
ATOM    996  CG  LEU A 141      17.804  -8.984   2.390  1.00 98.19           C  
ATOM    997  CD1 LEU A 141      17.323  -9.715   3.644  1.00 98.19           C  
ATOM    998  CD2 LEU A 141      19.308  -9.215   2.244  1.00 98.19           C  
ATOM    999  N   GLY A 142      15.442  -9.492  -1.601  1.00 97.44           N  
ATOM   1000  CA  GLY A 142      14.812 -10.191  -2.715  1.00 97.44           C  
ATOM   1001  C   GLY A 142      15.303  -9.676  -4.060  1.00 97.44           C  
ATOM   1002  O   GLY A 142      15.796 -10.455  -4.871  1.00 97.44           O  
ATOM   1003  N   VAL A 143      15.230  -8.360  -4.276  1.00 97.88           N  
ATOM   1004  CA  VAL A 143      15.675  -7.731  -5.526  1.00 97.88           C  
ATOM   1005  C   VAL A 143      17.194  -7.855  -5.686  1.00 97.88           C  
ATOM   1006  CB  VAL A 143      15.203  -6.264  -5.599  1.00 97.88           C  
ATOM   1007  O   VAL A 143      17.664  -8.389  -6.687  1.00 97.88           O  
ATOM   1008  CG1 VAL A 143      15.708  -5.557  -6.860  1.00 97.88           C  
ATOM   1009  CG2 VAL A 143      13.671  -6.170  -5.637  1.00 97.88           C  
ATOM   1010  N   GLY A 144      17.982  -7.427  -4.697  1.00 97.19           N  
ATOM   1011  CA  GLY A 144      19.444  -7.463  -4.790  1.00 97.19           C  
ATOM   1012  C   GLY A 144      20.013  -8.885  -4.828  1.00 97.19           C  
ATOM   1013  O   GLY A 144      20.950  -9.160  -5.575  1.00 97.19           O  
ATOM   1014  N   GLY A 145      19.436  -9.808  -4.054  1.00 97.12           N  
ATOM   1015  CA  GLY A 145      19.871 -11.201  -3.998  1.00 97.12           C  
ATOM   1016  C   GLY A 145      19.529 -11.964  -5.273  1.00 97.12           C  
ATOM   1017  O   GLY A 145      20.368 -12.706  -5.782  1.00 97.12           O  
ATOM   1018  N   PHE A 146      18.337 -11.747  -5.836  1.00 97.44           N  
ATOM   1019  CA  PHE A 146      17.975 -12.355  -7.114  1.00 97.44           C  
ATOM   1020  C   PHE A 146      18.796 -11.773  -8.271  1.00 97.44           C  
ATOM   1021  CB  PHE A 146      16.466 -12.235  -7.347  1.00 97.44           C  
ATOM   1022  O   PHE A 146      19.278 -12.535  -9.104  1.00 97.44           O  
ATOM   1023  CG  PHE A 146      15.973 -12.989  -8.566  1.00 97.44           C  
ATOM   1024  CD1 PHE A 146      15.205 -12.328  -9.540  1.00 97.44           C  
ATOM   1025  CD2 PHE A 146      16.279 -14.354  -8.732  1.00 97.44           C  
ATOM   1026  CE1 PHE A 146      14.782 -13.013 -10.690  1.00 97.44           C  
ATOM   1027  CE2 PHE A 146      15.847 -15.043  -9.879  1.00 97.44           C  
ATOM   1028  CZ  PHE A 146      15.107 -14.368 -10.863  1.00 97.44           C  
ATOM   1029  N   TYR A 147      19.060 -10.461  -8.264  1.00 97.12           N  
ATOM   1030  CA  TYR A 147      19.969  -9.816  -9.215  1.00 97.12           C  
ATOM   1031  C   TYR A 147      21.382 -10.424  -9.190  1.00 97.12           C  
ATOM   1032  CB  TYR A 147      20.023  -8.317  -8.910  1.00 97.12           C  
ATOM   1033  O   TYR A 147      21.951 -10.721 -10.242  1.00 97.12           O  
ATOM   1034  CG  TYR A 147      21.023  -7.568  -9.761  1.00 97.12           C  
ATOM   1035  CD1 TYR A 147      22.186  -7.014  -9.187  1.00 97.12           C  
ATOM   1036  CD2 TYR A 147      20.792  -7.451 -11.141  1.00 97.12           C  
ATOM   1037  CE1 TYR A 147      23.104  -6.312  -9.994  1.00 97.12           C  
ATOM   1038  CE2 TYR A 147      21.701  -6.745 -11.943  1.00 97.12           C  
ATOM   1039  OH  TYR A 147      23.679  -5.449 -12.169  1.00 97.12           O  
ATOM   1040  CZ  TYR A 147      22.845  -6.159 -11.374  1.00 97.12           C  
ATOM   1041  N   LEU A 148      21.935 -10.679  -7.998  1.00 95.38           N  
ATOM   1042  CA  LEU A 148      23.203 -11.402  -7.860  1.00 95.38           C  
ATOM   1043  C   LEU A 148      23.115 -12.834  -8.399  1.00 95.38           C  
ATOM   1044  CB  LEU A 148      23.628 -11.448  -6.383  1.00 95.38           C  
ATOM   1045  O   LEU A 148      24.017 -13.279  -9.104  1.00 95.38           O  
ATOM   1046  CG  LEU A 148      24.299 -10.176  -5.858  1.00 95.38           C  
ATOM   1047  CD1 LEU A 148      24.655 -10.386  -4.390  1.00 95.38           C  
ATOM   1048  CD2 LEU A 148      25.610  -9.885  -6.593  1.00 95.38           C  
ATOM   1049  N   ALA A 149      22.035 -13.552  -8.085  1.00 95.31           N  
ATOM   1050  CA  ALA A 149      21.857 -14.946  -8.486  1.00 95.31           C  
ATOM   1051  C   ALA A 149      21.767 -15.131 -10.010  1.00 95.31           C  
ATOM   1052  CB  ALA A 149      20.611 -15.498  -7.785  1.00 95.31           C  
ATOM   1053  O   ALA A 149      22.173 -16.175 -10.519  1.00 95.31           O  
ATOM   1054  N   ILE A 150      21.273 -14.127 -10.742  1.00 94.25           N  
ATOM   1055  CA  ILE A 150      21.218 -14.136 -12.213  1.00 94.25           C  
ATOM   1056  C   ILE A 150      22.487 -13.569 -12.877  1.00 94.25           C  
ATOM   1057  CB  ILE A 150      19.913 -13.496 -12.739  1.00 94.25           C  
ATOM   1058  O   ILE A 150      22.520 -13.416 -14.094  1.00 94.25           O  
ATOM   1059  CG1 ILE A 150      19.874 -11.978 -12.474  1.00 94.25           C  
ATOM   1060  CG2 ILE A 150      18.690 -14.234 -12.158  1.00 94.25           C  
ATOM   1061  CD1 ILE A 150      18.590 -11.294 -12.950  1.00 94.25           C  
ATOM   1062  N   GLY A 151      23.540 -13.285 -12.100  1.00 90.31           N  
ATOM   1063  CA  GLY A 151      24.869 -12.913 -12.600  1.00 90.31           C  
ATOM   1064  C   GLY A 151      25.194 -11.417 -12.573  1.00 90.31           C  
ATOM   1065  O   GLY A 151      26.319 -11.049 -12.899  1.00 90.31           O  
ATOM   1066  N   GLY A 152      24.258 -10.554 -12.162  1.00 88.06           N  
ATOM   1067  CA  GLY A 152      24.523  -9.131 -11.935  1.00 88.06           C  
ATOM   1068  C   GLY A 152      24.899  -8.320 -13.184  1.00 88.06           C  
ATOM   1069  O   GLY A 152      25.719  -7.406 -13.080  1.00 88.06           O  
ATOM   1070  N   GLY A 153      24.352  -8.661 -14.355  1.00 87.94           N  
ATOM   1071  CA  GLY A 153      24.578  -7.927 -15.608  1.00 87.94           C  
ATOM   1072  C   GLY A 153      23.846  -6.579 -15.671  1.00 87.94           C  
ATOM   1073  O   GLY A 153      22.832  -6.391 -15.005  1.00 87.94           O  
ATOM   1074  N   HIS A 154      24.344  -5.646 -16.488  1.00 84.62           N  
ATOM   1075  CA  HIS A 154      23.747  -4.310 -16.656  1.00 84.62           C  
ATOM   1076  C   HIS A 154      22.922  -4.136 -17.928  1.00 84.62           C  
ATOM   1077  CB  HIS A 154      24.815  -3.210 -16.626  1.00 84.62           C  
ATOM   1078  O   HIS A 154      22.406  -3.050 -18.158  1.00 84.62           O  
ATOM   1079  CG  HIS A 154      25.867  -3.374 -17.692  1.00 84.62           C  
ATOM   1080  CD2 HIS A 154      25.845  -2.838 -18.952  1.00 84.62           C  
ATOM   1081  ND1 HIS A 154      26.991  -4.158 -17.595  1.00 84.62           N  
ATOM   1082  CE1 HIS A 154      27.633  -4.103 -18.775  1.00 84.62           C  
ATOM   1083  NE2 HIS A 154      26.983  -3.296 -19.627  1.00 84.62           N  
ATOM   1084  N   ASP A 155      22.832  -5.141 -18.788  1.00 83.62           N  
ATOM   1085  CA  ASP A 155      22.049  -5.068 -20.011  1.00 83.62           C  
ATOM   1086  C   ASP A 155      20.585  -5.457 -19.757  1.00 83.62           C  
ATOM   1087  CB  ASP A 155      22.722  -5.899 -21.113  1.00 83.62           C  
ATOM   1088  O   ASP A 155      20.254  -6.250 -18.873  1.00 83.62           O  
ATOM   1089  CG  ASP A 155      22.828  -7.393 -20.789  1.00 83.62           C  
ATOM   1090  OD1 ASP A 155      23.213  -7.731 -19.648  1.00 83.62           O  
ATOM   1091  OD2 ASP A 155      22.506  -8.194 -21.690  1.00 83.62           O  
ATOM   1092  N   SER A 156      19.680  -4.905 -20.569  1.00 77.69           N  
ATOM   1093  CA  SER A 156      18.234  -5.140 -20.436  1.00 77.69           C  
ATOM   1094  C   SER A 156      17.871  -6.635 -20.480  1.00 77.69           C  
ATOM   1095  CB  SER A 156      17.515  -4.376 -21.551  1.00 77.69           C  
ATOM   1096  O   SER A 156      16.980  -7.090 -19.758  1.00 77.69           O  
ATOM   1097  OG  SER A 156      16.114  -4.498 -21.435  1.00 77.69           O  
ATOM   1098  N   ALA A 157      18.607  -7.434 -21.262  1.00 80.62           N  
ATOM   1099  CA  ALA A 157      18.399  -8.877 -21.336  1.00 80.62           C  
ATOM   1100  C   ALA A 157      18.728  -9.590 -20.012  1.00 80.62           C  
ATOM   1101  CB  ALA A 157      19.215  -9.436 -22.506  1.00 80.62           C  
ATOM   1102  O   ALA A 157      17.964 -10.471 -19.606  1.00 80.62           O  
ATOM   1103  N   ALA A 158      19.795  -9.189 -19.310  1.00 84.25           N  
ATOM   1104  CA  ALA A 158      20.148  -9.744 -18.003  1.00 84.25           C  
ATOM   1105  C   ALA A 158      19.137  -9.384 -16.908  1.00 84.25           C  
ATOM   1106  CB  ALA A 158      21.550  -9.275 -17.610  1.00 84.25           C  
ATOM   1107  O   ALA A 158      18.927 -10.174 -15.991  1.00 84.25           O  
ATOM   1108  N   LEU A 159      18.468  -8.231 -17.010  1.00 88.12           N  
ATOM   1109  CA  LEU A 159      17.450  -7.807 -16.043  1.00 88.12           C  
ATOM   1110  C   LEU A 159      16.053  -8.364 -16.326  1.00 88.12           C  
ATOM   1111  CB  LEU A 159      17.425  -6.276 -15.968  1.00 88.12           C  
ATOM   1112  O   LEU A 159      15.207  -8.360 -15.434  1.00 88.12           O  
ATOM   1113  CG  LEU A 159      18.669  -5.673 -15.296  1.00 88.12           C  
ATOM   1114  CD1 LEU A 159      18.548  -4.157 -15.347  1.00 88.12           C  
ATOM   1115  CD2 LEU A 159      18.782  -6.075 -13.824  1.00 88.12           C  
ATOM   1116  N   LYS A 160      15.796  -8.901 -17.523  1.00 87.06           N  
ATOM   1117  CA  LYS A 160      14.485  -9.448 -17.905  1.00 87.06           C  
ATOM   1118  C   LYS A 160      13.881 -10.425 -16.875  1.00 87.06           C  
ATOM   1119  CB  LYS A 160      14.598 -10.062 -19.305  1.00 87.06           C  
ATOM   1120  O   LYS A 160      12.685 -10.299 -16.604  1.00 87.06           O  
ATOM   1121  CG  LYS A 160      13.231 -10.474 -19.864  1.00 87.06           C  
ATOM   1122  CD  LYS A 160      13.404 -11.098 -21.249  1.00 87.06           C  
ATOM   1123  CE  LYS A 160      12.039 -11.518 -21.797  1.00 87.06           C  
ATOM   1124  NZ  LYS A 160      12.183 -12.215 -23.098  1.00 87.06           N  
ATOM   1125  N   PRO A 161      14.635 -11.352 -16.244  1.00 92.81           N  
ATOM   1126  CA  PRO A 161      14.077 -12.237 -15.219  1.00 92.81           C  
ATOM   1127  C   PRO A 161      13.518 -11.506 -13.989  1.00 92.81           C  
ATOM   1128  CB  PRO A 161      15.216 -13.182 -14.822  1.00 92.81           C  
ATOM   1129  O   PRO A 161      12.617 -12.031 -13.333  1.00 92.81           O  
ATOM   1130  CG  PRO A 161      16.132 -13.179 -16.042  1.00 92.81           C  
ATOM   1131  CD  PRO A 161      16.016 -11.736 -16.516  1.00 92.81           C  
ATOM   1132  N   MET A 162      13.998 -10.293 -13.688  1.00 94.31           N  
ATOM   1133  CA  MET A 162      13.518  -9.473 -12.569  1.00 94.31           C  
ATOM   1134  C   MET A 162      12.040  -9.096 -12.727  1.00 94.31           C  
ATOM   1135  CB  MET A 162      14.352  -8.188 -12.435  1.00 94.31           C  
ATOM   1136  O   MET A 162      11.330  -8.999 -11.728  1.00 94.31           O  
ATOM   1137  CG  MET A 162      15.856  -8.425 -12.240  1.00 94.31           C  
ATOM   1138  SD  MET A 162      16.317  -9.296 -10.721  1.00 94.31           S  
ATOM   1139  CE  MET A 162      15.882  -8.051  -9.486  1.00 94.31           C  
ATOM   1140  N   LEU A 163      11.539  -8.974 -13.964  1.00 91.94           N  
ATOM   1141  CA  LEU A 163      10.111  -8.759 -14.230  1.00 91.94           C  
ATOM   1142  C   LEU A 163       9.244  -9.905 -13.694  1.00 91.94           C  
ATOM   1143  CB  LEU A 163       9.867  -8.603 -15.740  1.00 91.94           C  
ATOM   1144  O   LEU A 163       8.102  -9.683 -13.299  1.00 91.94           O  
ATOM   1145  CG  LEU A 163      10.527  -7.377 -16.392  1.00 91.94           C  
ATOM   1146  CD1 LEU A 163      10.240  -7.404 -17.893  1.00 91.94           C  
ATOM   1147  CD2 LEU A 163       9.988  -6.065 -15.817  1.00 91.94           C  
ATOM   1148  N   GLY A 164       9.796 -11.121 -13.625  1.00 95.06           N  
ATOM   1149  CA  GLY A 164       9.161 -12.243 -12.946  1.00 95.06           C  
ATOM   1150  C   GLY A 164       8.935 -11.937 -11.468  1.00 95.06           C  
ATOM   1151  O   GLY A 164       7.805 -12.034 -11.000  1.00 95.06           O  
ATOM   1152  N   LEU A 165       9.979 -11.502 -10.751  1.00 97.12           N  
ATOM   1153  CA  LEU A 165       9.895 -11.135  -9.329  1.00 97.12           C  
ATOM   1154  C   LEU A 165       8.870 -10.031  -9.091  1.00 97.12           C  
ATOM   1155  CB  LEU A 165      11.303 -10.775  -8.806  1.00 97.12           C  
ATOM   1156  O   LEU A 165       8.022 -10.172  -8.207  1.00 97.12           O  
ATOM   1157  CG  LEU A 165      11.405 -10.634  -7.271  1.00 97.12           C  
ATOM   1158  CD1 LEU A 165      12.863 -10.804  -6.840  1.00 97.12           C  
ATOM   1159  CD2 LEU A 165      10.950  -9.287  -6.697  1.00 97.12           C  
ATOM   1160  N   ALA A 166       8.908  -8.980  -9.910  1.00 95.06           N  
ATOM   1161  CA  ALA A 166       7.902  -7.925  -9.906  1.00 95.06           C  
ATOM   1162  C   ALA A 166       6.487  -8.520 -10.034  1.00 95.06           C  
ATOM   1163  CB  ALA A 166       8.245  -6.948 -11.039  1.00 95.06           C  
ATOM   1164  O   ALA A 166       5.659  -8.332  -9.146  1.00 95.06           O  
ATOM   1165  N   PHE A 167       6.242  -9.342 -11.060  1.00 94.81           N  
ATOM   1166  CA  PHE A 167       4.927  -9.934 -11.311  1.00 94.81           C  
ATOM   1167  C   PHE A 167       4.428 -10.837 -10.176  1.00 94.81           C  
ATOM   1168  CB  PHE A 167       4.970 -10.713 -12.635  1.00 94.81           C  
ATOM   1169  O   PHE A 167       3.262 -10.761  -9.789  1.00 94.81           O  
ATOM   1170  CG  PHE A 167       3.640 -11.309 -13.067  1.00 94.81           C  
ATOM   1171  CD1 PHE A 167       3.586 -12.617 -13.585  1.00 94.81           C  
ATOM   1172  CD2 PHE A 167       2.451 -10.560 -12.958  1.00 94.81           C  
ATOM   1173  CE1 PHE A 167       2.352 -13.183 -13.956  1.00 94.81           C  
ATOM   1174  CE2 PHE A 167       1.220 -11.127 -13.324  1.00 94.81           C  
ATOM   1175  CZ  PHE A 167       1.168 -12.440 -13.819  1.00 94.81           C  
ATOM   1176  N   GLY A 168       5.302 -11.672  -9.611  1.00 95.94           N  
ATOM   1177  CA  GLY A 168       4.951 -12.540  -8.486  1.00 95.94           C  
ATOM   1178  C   GLY A 168       4.582 -11.752  -7.232  1.00 95.94           C  
ATOM   1179  O   GLY A 168       3.614 -12.087  -6.550  1.00 95.94           O  
ATOM   1180  N   SER A 169       5.312 -10.666  -6.971  1.00 95.94           N  
ATOM   1181  CA  SER A 169       5.029  -9.746  -5.864  1.00 95.94           C  
ATOM   1182  C   SER A 169       3.667  -9.071  -6.043  1.00 95.94           C  
ATOM   1183  CB  SER A 169       6.123  -8.679  -5.758  1.00 95.94           C  
ATOM   1184  O   SER A 169       2.872  -9.022  -5.101  1.00 95.94           O  
ATOM   1185  OG  SER A 169       7.405  -9.279  -5.738  1.00 95.94           O  
ATOM   1186  N   SER A 170       3.365  -8.619  -7.265  1.00 93.19           N  
ATOM   1187  CA  SER A 170       2.094  -7.969  -7.588  1.00 93.19           C  
ATOM   1188  C   SER A 170       0.896  -8.905  -7.525  1.00 93.19           C  
ATOM   1189  CB  SER A 170       2.166  -7.230  -8.924  1.00 93.19           C  
ATOM   1190  O   SER A 170      -0.159  -8.495  -7.039  1.00 93.19           O  
ATOM   1191  OG  SER A 170       3.322  -6.432  -9.062  1.00 93.19           O  
ATOM   1192  N   LEU A 171       1.058 -10.174  -7.912  1.00 91.62           N  
ATOM   1193  CA  LEU A 171       0.005 -11.175  -7.755  1.00 91.62           C  
ATOM   1194  C   LEU A 171      -0.415 -11.312  -6.287  1.00 91.62           C  
ATOM   1195  CB  LEU A 171       0.482 -12.526  -8.312  1.00 91.62           C  
ATOM   1196  O   LEU A 171      -1.600 -11.259  -5.984  1.00 91.62           O  
ATOM   1197  CG  LEU A 171      -0.619 -13.606  -8.273  1.00 91.62           C  
ATOM   1198  CD1 LEU A 171      -1.667 -13.369  -9.362  1.00 91.62           C  
ATOM   1199  CD2 LEU A 171      -0.009 -14.978  -8.520  1.00 91.62           C  
ATOM   1200  N   ILE A 172       0.531 -11.469  -5.358  1.00 93.56           N  
ATOM   1201  CA  ILE A 172       0.166 -11.588  -3.941  1.00 93.56           C  
ATOM   1202  C   ILE A 172      -0.485 -10.303  -3.436  1.00 93.56           C  
ATOM   1203  CB  ILE A 172       1.375 -11.970  -3.078  1.00 93.56           C  
ATOM   1204  O   ILE A 172      -1.521 -10.383  -2.782  1.00 93.56           O  
ATOM   1205  CG1 ILE A 172       1.995 -13.311  -3.507  1.00 93.56           C  
ATOM   1206  CG2 ILE A 172       1.003 -12.026  -1.585  1.00 93.56           C  
ATOM   1207  CD1 ILE A 172       1.051 -14.509  -3.610  1.00 93.56           C  
ATOM   1208  N   SER A 173       0.076  -9.140  -3.779  1.00 93.12           N  
ATOM   1209  CA  SER A 173      -0.446  -7.838  -3.353  1.00 93.12           C  
ATOM   1210  C   SER A 173      -1.924  -7.648  -3.707  1.00 93.12           C  
ATOM   1211  CB  SER A 173       0.397  -6.716  -3.961  1.00 93.12           C  
ATOM   1212  O   SER A 173      -2.730  -7.391  -2.812  1.00 93.12           O  
ATOM   1213  OG  SER A 173      -0.258  -5.485  -3.752  1.00 93.12           O  
ATOM   1214  N   ILE A 174      -2.318  -7.841  -4.975  1.00 91.81           N  
ATOM   1215  CA  ILE A 174      -3.705  -7.574  -5.384  1.00 91.81           C  
ATOM   1216  C   ILE A 174      -4.704  -8.499  -4.687  1.00 91.81           C  
ATOM   1217  CB  ILE A 174      -3.874  -7.603  -6.916  1.00 91.81           C  
ATOM   1218  O   ILE A 174      -5.746  -8.043  -4.221  1.00 91.81           O  
ATOM   1219  CG1 ILE A 174      -5.250  -7.011  -7.277  1.00 91.81           C  
ATOM   1220  CG2 ILE A 174      -3.699  -9.010  -7.523  1.00 91.81           C  
ATOM   1221  CD1 ILE A 174      -5.399  -6.666  -8.756  1.00 91.81           C  
ATOM   1222  N   PHE A 175      -4.379  -9.787  -4.559  1.00 91.12           N  
ATOM   1223  CA  PHE A 175      -5.264 -10.741  -3.898  1.00 91.12           C  
ATOM   1224  C   PHE A 175      -5.303 -10.526  -2.382  1.00 91.12           C  
ATOM   1225  CB  PHE A 175      -4.830 -12.170  -4.231  1.00 91.12           C  
ATOM   1226  O   PHE A 175      -6.370 -10.656  -1.779  1.00 91.12           O  
ATOM   1227  CG  PHE A 175      -5.304 -12.699  -5.570  1.00 91.12           C  
ATOM   1228  CD1 PHE A 175      -6.565 -13.313  -5.661  1.00 91.12           C  
ATOM   1229  CD2 PHE A 175      -4.505 -12.614  -6.721  1.00 91.12           C  
ATOM   1230  CE1 PHE A 175      -7.008 -13.856  -6.878  1.00 91.12           C  
ATOM   1231  CE2 PHE A 175      -4.949 -13.141  -7.943  1.00 91.12           C  
ATOM   1232  CZ  PHE A 175      -6.196 -13.775  -8.021  1.00 91.12           C  
ATOM   1233  N   ALA A 176      -4.168 -10.183  -1.766  1.00 91.69           N  
ATOM   1234  CA  ALA A 176      -4.091  -9.881  -0.343  1.00 91.69           C  
ATOM   1235  C   ALA A 176      -4.906  -8.627  -0.006  1.00 91.69           C  
ATOM   1236  CB  ALA A 176      -2.624  -9.766   0.083  1.00 91.69           C  
ATOM   1237  O   ALA A 176      -5.723  -8.672   0.913  1.00 91.69           O  
ATOM   1238  N   ARG A 177      -4.758  -7.551  -0.792  1.00 91.38           N  
ATOM   1239  CA  ARG A 177      -5.509  -6.305  -0.604  1.00 91.38           C  
ATOM   1240  C   ARG A 177      -6.990  -6.449  -0.877  1.00 91.38           C  
ATOM   1241  CB  ARG A 177      -4.921  -5.164  -1.459  1.00 91.38           C  
ATOM   1242  O   ARG A 177      -7.785  -6.065  -0.030  1.00 91.38           O  
ATOM   1243  CG  ARG A 177      -3.781  -4.417  -0.759  1.00 91.38           C  
ATOM   1244  CD  ARG A 177      -4.277  -3.853   0.580  1.00 91.38           C  
ATOM   1245  NE  ARG A 177      -3.384  -2.841   1.137  1.00 91.38           N  
ATOM   1246  NH1 ARG A 177      -4.468  -2.641   3.177  1.00 91.38           N  
ATOM   1247  NH2 ARG A 177      -2.836  -1.235   2.623  1.00 91.38           N  
ATOM   1248  CZ  ARG A 177      -3.569  -2.259   2.310  1.00 91.38           C  
ATOM   1249  N   LEU A 178      -7.364  -7.021  -2.017  1.00 92.38           N  
ATOM   1250  CA  LEU A 178      -8.770  -7.139  -2.374  1.00 92.38           C  
ATOM   1251  C   LEU A 178      -9.493  -8.142  -1.470  1.00 92.38           C  
ATOM   1252  CB  LEU A 178      -8.875  -7.514  -3.856  1.00 92.38           C  
ATOM   1253  O   LEU A 178     -10.536  -7.822  -0.916  1.00 92.38           O  
ATOM   1254  CG  LEU A 178     -10.325  -7.561  -4.353  1.00 92.38           C  
ATOM   1255  CD1 LEU A 178     -10.990  -6.184  -4.363  1.00 92.38           C  
ATOM   1256  CD2 LEU A 178     -10.342  -8.111  -5.768  1.00 92.38           C  
ATOM   1257  N   GLY A 179      -8.931  -9.341  -1.286  1.00 93.06           N  
ATOM   1258  CA  GLY A 179      -9.539 -10.353  -0.425  1.00 93.06           C  
ATOM   1259  C   GLY A 179      -9.598  -9.893   1.028  1.00 93.06           C  
ATOM   1260  O   GLY A 179     -10.654  -9.960   1.650  1.00 93.06           O  
ATOM   1261  N   GLY A 180      -8.473  -9.400   1.560  1.00 92.38           N  
ATOM   1262  CA  GLY A 180      -8.408  -8.872   2.921  1.00 92.38           C  
ATOM   1263  C   GLY A 180      -9.393  -7.724   3.128  1.00 92.38           C  
ATOM   1264  O   GLY A 180     -10.144  -7.767   4.093  1.00 92.38           O  
ATOM   1265  N   GLY A 181      -9.465  -6.779   2.184  1.00 93.25           N  
ATOM   1266  CA  GLY A 181     -10.415  -5.663   2.187  1.00 93.25           C  
ATOM   1267  C   GLY A 181     -11.880  -6.106   2.201  1.00 93.25           C  
ATOM   1268  O   GLY A 181     -12.650  -5.654   3.045  1.00 93.25           O  
ATOM   1269  N   ILE A 182     -12.262  -7.057   1.335  1.00 94.81           N  
ATOM   1270  CA  ILE A 182     -13.630  -7.609   1.319  1.00 94.81           C  
ATOM   1271  C   ILE A 182     -13.970  -8.261   2.662  1.00 94.81           C  
ATOM   1272  CB  ILE A 182     -13.839  -8.597   0.146  1.00 94.81           C  
ATOM   1273  O   ILE A 182     -15.089  -8.109   3.150  1.00 94.81           O  
ATOM   1274  CG1 ILE A 182     -13.732  -7.882  -1.221  1.00 94.81           C  
ATOM   1275  CG2 ILE A 182     -15.228  -9.268   0.233  1.00 94.81           C  
ATOM   1276  CD1 ILE A 182     -13.470  -8.845  -2.387  1.00 94.81           C  
ATOM   1277  N   PHE A 183     -13.012  -8.970   3.265  1.00 94.75           N  
ATOM   1278  CA  PHE A 183     -13.196  -9.582   4.574  1.00 94.75           C  
ATOM   1279  C   PHE A 183     -13.368  -8.525   5.674  1.00 94.75           C  
ATOM   1280  CB  PHE A 183     -12.034 -10.542   4.862  1.00 94.75           C  
ATOM   1281  O   PHE A 183     -14.376  -8.563   6.375  1.00 94.75           O  
ATOM   1282  CG  PHE A 183     -12.194 -11.294   6.164  1.00 94.75           C  
ATOM   1283  CD1 PHE A 183     -11.866 -10.671   7.378  1.00 94.75           C  
ATOM   1284  CD2 PHE A 183     -12.712 -12.599   6.176  1.00 94.75           C  
ATOM   1285  CE1 PHE A 183     -12.062 -11.339   8.593  1.00 94.75           C  
ATOM   1286  CE2 PHE A 183     -12.913 -13.266   7.397  1.00 94.75           C  
ATOM   1287  CZ  PHE A 183     -12.592 -12.636   8.609  1.00 94.75           C  
ATOM   1288  N   THR A 184     -12.419  -7.586   5.811  1.00 92.94           N  
ATOM   1289  CA  THR A 184     -12.448  -6.580   6.888  1.00 92.94           C  
ATOM   1290  C   THR A 184     -13.666  -5.684   6.774  1.00 92.94           C  
ATOM   1291  CB  THR A 184     -11.155  -5.745   7.006  1.00 92.94           C  
ATOM   1292  O   THR A 184     -14.462  -5.634   7.699  1.00 92.94           O  
ATOM   1293  CG2 THR A 184     -10.631  -5.044   5.750  1.00 92.94           C  
ATOM   1294  OG1 THR A 184     -11.311  -4.701   7.931  1.00 92.94           O  
ATOM   1295  N   LYS A 185     -13.910  -5.071   5.614  1.00 92.38           N  
ATOM   1296  CA  LYS A 185     -15.009  -4.112   5.478  1.00 92.38           C  
ATOM   1297  C   LYS A 185     -16.374  -4.783   5.399  1.00 92.38           C  
ATOM   1298  CB  LYS A 185     -14.746  -3.165   4.304  1.00 92.38           C  
ATOM   1299  O   LYS A 185     -17.381  -4.171   5.732  1.00 92.38           O  
ATOM   1300  CG  LYS A 185     -13.451  -2.348   4.458  1.00 92.38           C  
ATOM   1301  CD  LYS A 185     -13.377  -1.460   5.722  1.00 92.38           C  
ATOM   1302  CE  LYS A 185     -12.250  -1.812   6.699  1.00 92.38           C  
ATOM   1303  NZ  LYS A 185     -12.172  -0.815   7.794  1.00 92.38           N  
ATOM   1304  N   GLY A 186     -16.425  -6.054   4.994  1.00 92.06           N  
ATOM   1305  CA  GLY A 186     -17.626  -6.867   5.153  1.00 92.06           C  
ATOM   1306  C   GLY A 186     -17.977  -7.098   6.629  1.00 92.06           C  
ATOM   1307  O   GLY A 186     -19.158  -7.100   6.970  1.00 92.06           O  
ATOM   1308  N   ALA A 187     -16.970  -7.278   7.491  1.00 92.06           N  
ATOM   1309  CA  ALA A 187     -17.154  -7.405   8.935  1.00 92.06           C  
ATOM   1310  C   ALA A 187     -17.523  -6.071   9.584  1.00 92.06           C  
ATOM   1311  CB  ALA A 187     -15.882  -7.970   9.575  1.00 92.06           C  
ATOM   1312  O   ALA A 187     -18.568  -6.004  10.220  1.00 92.06           O  
ATOM   1313  N   ASP A 188     -16.706  -5.045   9.358  1.00 88.12           N  
ATOM   1314  CA  ASP A 188     -16.789  -3.695   9.924  1.00 88.12           C  
ATOM   1315  C   ASP A 188     -18.173  -3.073   9.677  1.00 88.12           C  
ATOM   1316  CB  ASP A 188     -15.646  -2.905   9.263  1.00 88.12           C  
ATOM   1317  O   ASP A 188     -18.978  -2.915  10.595  1.00 88.12           O  
ATOM   1318  CG  ASP A 188     -15.400  -1.503   9.806  1.00 88.12           C  
ATOM   1319  OD1 ASP A 188     -16.151  -1.079  10.704  1.00 88.12           O  
ATOM   1320  OD2 ASP A 188     -14.503  -0.863   9.197  1.00 88.12           O  
ATOM   1321  N   VAL A 189     -18.568  -2.924   8.404  1.00 87.19           N  
ATOM   1322  CA  VAL A 189     -19.882  -2.372   8.029  1.00 87.19           C  
ATOM   1323  C   VAL A 189     -21.034  -3.196   8.619  1.00 87.19           C  
ATOM   1324  CB  VAL A 189     -20.009  -2.287   6.493  1.00 87.19           C  
ATOM   1325  O   VAL A 189     -22.056  -2.647   9.037  1.00 87.19           O  
ATOM   1326  CG1 VAL A 189     -21.391  -1.793   6.041  1.00 87.19           C  
ATOM   1327  CG2 VAL A 189     -18.971  -1.335   5.886  1.00 87.19           C  
ATOM   1328  N   GLY A 190     -20.899  -4.524   8.658  1.00 87.19           N  
ATOM   1329  CA  GLY A 190     -21.917  -5.402   9.229  1.00 87.19           C  
ATOM   1330  C   GLY A 190     -22.041  -5.277  10.750  1.00 87.19           C  
ATOM   1331  O   GLY A 190     -23.159  -5.259  11.276  1.00 87.19           O  
ATOM   1332  N   ALA A 191     -20.908  -5.171  11.444  1.00 87.00           N  
ATOM   1333  CA  ALA A 191     -20.820  -4.996  12.884  1.00 87.00           C  
ATOM   1334  C   ALA A 191     -21.377  -3.631  13.297  1.00 87.00           C  
ATOM   1335  CB  ALA A 191     -19.353  -5.148  13.316  1.00 87.00           C  
ATOM   1336  O   ALA A 191     -22.218  -3.565  14.197  1.00 87.00           O  
ATOM   1337  N   ASP A 192     -20.976  -2.573  12.599  1.00 84.19           N  
ATOM   1338  CA  ASP A 192     -21.304  -1.191  12.922  1.00 84.19           C  
ATOM   1339  C   ASP A 192     -22.762  -0.838  12.659  1.00 84.19           C  
ATOM   1340  CB  ASP A 192     -20.375  -0.267  12.120  1.00 84.19           C  
ATOM   1341  O   ASP A 192     -23.414  -0.220  13.506  1.00 84.19           O  
ATOM   1342  CG  ASP A 192     -19.118   0.117  12.894  1.00 84.19           C  
ATOM   1343  OD1 ASP A 192     -18.927  -0.414  14.013  1.00 84.19           O  
ATOM   1344  OD2 ASP A 192     -18.608   1.221  12.610  1.00 84.19           O  
ATOM   1345  N   LEU A 193     -23.319  -1.260  11.521  1.00 84.19           N  
ATOM   1346  CA  LEU A 193     -24.718  -0.972  11.205  1.00 84.19           C  
ATOM   1347  C   LEU A 193     -25.659  -1.608  12.232  1.00 84.19           C  
ATOM   1348  CB  LEU A 193     -25.050  -1.451   9.783  1.00 84.19           C  
ATOM   1349  O   LEU A 193     -26.536  -0.936  12.777  1.00 84.19           O  
ATOM   1350  CG  LEU A 193     -24.444  -0.584   8.664  1.00 84.19           C  
ATOM   1351  CD1 LEU A 193     -24.731  -1.250   7.317  1.00 84.19           C  
ATOM   1352  CD2 LEU A 193     -25.044   0.825   8.628  1.00 84.19           C  
ATOM   1353  N   VAL A 194     -25.470  -2.890  12.546  1.00 86.69           N  
ATOM   1354  CA  VAL A 194     -26.378  -3.570  13.477  1.00 86.69           C  
ATOM   1355  C   VAL A 194     -26.060  -3.212  14.928  1.00 86.69           C  
ATOM   1356  CB  VAL A 194     -26.414  -5.087  13.249  1.00 86.69           C  
ATOM   1357  O   VAL A 194     -26.975  -3.010  15.722  1.00 86.69           O  
ATOM   1358  CG1 VAL A 194     -27.526  -5.717  14.098  1.00 86.69           C  
ATOM   1359  CG2 VAL A 194     -26.727  -5.412  11.786  1.00 86.69           C  
ATOM   1360  N   GLY A 195     -24.782  -3.086  15.285  1.00 84.31           N  
ATOM   1361  CA  GLY A 195     -24.352  -2.731  16.634  1.00 84.31           C  
ATOM   1362  C   GLY A 195     -24.690  -1.284  16.994  1.00 84.31           C  
ATOM   1363  O   GLY A 195     -25.512  -1.037  17.879  1.00 84.31           O  
ATOM   1364  N   LYS A 196     -24.087  -0.319  16.293  1.00 80.12           N  
ATOM   1365  CA  LYS A 196     -24.168   1.108  16.640  1.00 80.12           C  
ATOM   1366  C   LYS A 196     -25.509   1.726  16.245  1.00 80.12           C  
ATOM   1367  CB  LYS A 196     -23.008   1.891  15.989  1.00 80.12           C  
ATOM   1368  O   LYS A 196     -26.085   2.481  17.027  1.00 80.12           O  
ATOM   1369  CG  LYS A 196     -21.603   1.432  16.421  1.00 80.12           C  
ATOM   1370  CD  LYS A 196     -20.519   2.150  15.597  1.00 80.12           C  
ATOM   1371  CE  LYS A 196     -19.117   1.744  16.064  1.00 80.12           C  
ATOM   1372  NZ  LYS A 196     -18.057   2.084  15.083  1.00 80.12           N  
ATOM   1373  N   VAL A 197     -26.007   1.435  15.038  1.00 79.62           N  
ATOM   1374  CA  VAL A 197     -27.190   2.126  14.485  1.00 79.62           C  
ATOM   1375  C   VAL A 197     -28.501   1.463  14.911  1.00 79.62           C  
ATOM   1376  CB  VAL A 197     -27.111   2.298  12.951  1.00 79.62           C  
ATOM   1377  O   VAL A 197     -29.432   2.170  15.298  1.00 79.62           O  
ATOM   1378  CG1 VAL A 197     -28.272   3.147  12.416  1.00 79.62           C  
ATOM   1379  CG2 VAL A 197     -25.799   2.972  12.526  1.00 79.62           C  
ATOM   1380  N   GLU A 198     -28.590   0.131  14.855  1.00 86.31           N  
ATOM   1381  CA  GLU A 198     -29.832  -0.594  15.171  1.00 86.31           C  
ATOM   1382  C   GLU A 198     -29.964  -0.935  16.660  1.00 86.31           C  
ATOM   1383  CB  GLU A 198     -29.964  -1.871  14.322  1.00 86.31           C  
ATOM   1384  O   GLU A 198     -30.995  -0.644  17.266  1.00 86.31           O  
ATOM   1385  CG  GLU A 198     -30.096  -1.570  12.826  1.00 86.31           C  
ATOM   1386  CD  GLU A 198     -30.108  -2.826  11.945  1.00 86.31           C  
ATOM   1387  OE1 GLU A 198     -29.783  -2.685  10.748  1.00 86.31           O  
ATOM   1388  OE2 GLU A 198     -30.535  -3.930  12.359  1.00 86.31           O  
ATOM   1389  N   ALA A 199     -28.938  -1.552  17.253  1.00 85.44           N  
ATOM   1390  CA  ALA A 199     -28.980  -2.024  18.637  1.00 85.44           C  
ATOM   1391  C   ALA A 199     -28.563  -0.957  19.664  1.00 85.44           C  
ATOM   1392  CB  ALA A 199     -28.127  -3.294  18.746  1.00 85.44           C  
ATOM   1393  O   ALA A 199     -28.907  -1.079  20.841  1.00 85.44           O  
ATOM   1394  N   GLY A 200     -27.833   0.080  19.240  1.00 83.25           N  
ATOM   1395  CA  GLY A 200     -27.331   1.139  20.117  1.00 83.25           C  
ATOM   1396  C   GLY A 200     -26.290   0.660  21.134  1.00 83.25           C  
ATOM   1397  O   GLY A 200     -26.195   1.238  22.218  1.00 83.25           O  
ATOM   1398  N   ILE A 201     -25.546  -0.405  20.819  1.00 87.12           N  
ATOM   1399  CA  ILE A 201     -24.430  -0.889  21.648  1.00 87.12           C  
ATOM   1400  C   ILE A 201     -23.116  -0.188  21.263  1.00 87.12           C  
ATOM   1401  CB  ILE A 201     -24.305  -2.432  21.636  1.00 87.12           C  
ATOM   1402  O   ILE A 201     -23.012   0.319  20.142  1.00 87.12           O  
ATOM   1403  CG1 ILE A 201     -24.017  -3.012  20.236  1.00 87.12           C  
ATOM   1404  CG2 ILE A 201     -25.580  -3.032  22.246  1.00 87.12           C  
ATOM   1405  CD1 ILE A 201     -23.894  -4.540  20.194  1.00 87.12           C  
ATOM   1406  N   PRO A 202     -22.128  -0.127  22.179  1.00 84.81           N  
ATOM   1407  CA  PRO A 202     -20.795   0.386  21.875  1.00 84.81           C  
ATOM   1408  C   PRO A 202     -20.124  -0.285  20.665  1.00 84.81           C  
ATOM   1409  CB  PRO A 202     -19.967   0.176  23.148  1.00 84.81           C  
ATOM   1410  O   PRO A 202     -20.444  -1.414  20.288  1.00 84.81           O  
ATOM   1411  CG  PRO A 202     -21.012   0.189  24.260  1.00 84.81           C  
ATOM   1412  CD  PRO A 202     -22.212  -0.477  23.592  1.00 84.81           C  
ATOM   1413  N   GLU A 203     -19.163   0.431  20.083  1.00 82.50           N  
ATOM   1414  CA  GLU A 203     -18.180  -0.116  19.139  1.00 82.50           C  
ATOM   1415  C   GLU A 203     -17.377  -1.231  19.808  1.00 82.50           C  
ATOM   1416  CB  GLU A 203     -17.234   1.024  18.746  1.00 82.50           C  
ATOM   1417  O   GLU A 203     -17.021  -1.086  20.973  1.00 82.50           O  
ATOM   1418  CG  GLU A 203     -16.289   0.714  17.574  1.00 82.50           C  
ATOM   1419  CD  GLU A 203     -15.687   2.011  16.997  1.00 82.50           C  
ATOM   1420  OE1 GLU A 203     -15.416   2.067  15.781  1.00 82.50           O  
ATOM   1421  OE2 GLU A 203     -15.727   3.061  17.678  1.00 82.50           O  
ATOM   1422  N   ASP A 204     -17.092  -2.315  19.087  1.00 87.06           N  
ATOM   1423  CA  ASP A 204     -16.388  -3.502  19.597  1.00 87.06           C  
ATOM   1424  C   ASP A 204     -17.044  -4.236  20.781  1.00 87.06           C  
ATOM   1425  CB  ASP A 204     -14.920  -3.208  19.906  1.00 87.06           C  
ATOM   1426  O   ASP A 204     -16.389  -4.979  21.520  1.00 87.06           O  
ATOM   1427  CG  ASP A 204     -14.168  -2.603  18.741  1.00 87.06           C  
ATOM   1428  OD1 ASP A 204     -14.040  -3.342  17.744  1.00 87.06           O  
ATOM   1429  OD2 ASP A 204     -13.652  -1.477  18.954  1.00 87.06           O  
ATOM   1430  N   ASP A 205     -18.348  -4.062  20.988  1.00 88.56           N  
ATOM   1431  CA  ASP A 205     -19.027  -4.709  22.104  1.00 88.56           C  
ATOM   1432  C   ASP A 205     -18.979  -6.254  21.985  1.00 88.56           C  
ATOM   1433  CB  ASP A 205     -20.459  -4.185  22.191  1.00 88.56           C  
ATOM   1434  O   ASP A 205     -19.333  -6.808  20.935  1.00 88.56           O  
ATOM   1435  CG  ASP A 205     -21.173  -4.649  23.454  1.00 88.56           C  
ATOM   1436  OD1 ASP A 205     -21.469  -5.855  23.594  1.00 88.56           O  
ATOM   1437  OD2 ASP A 205     -21.551  -3.804  24.287  1.00 88.56           O  
ATOM   1438  N   PRO A 206     -18.626  -6.989  23.062  1.00 87.94           N  
ATOM   1439  CA  PRO A 206     -18.508  -8.450  23.042  1.00 87.94           C  
ATOM   1440  C   PRO A 206     -19.847  -9.183  22.851  1.00 87.94           C  
ATOM   1441  CB  PRO A 206     -17.853  -8.809  24.381  1.00 87.94           C  
ATOM   1442  O   PRO A 206     -19.886 -10.411  22.795  1.00 87.94           O  
ATOM   1443  CG  PRO A 206     -18.312  -7.688  25.312  1.00 87.94           C  
ATOM   1444  CD  PRO A 206     -18.323  -6.472  24.391  1.00 87.94           C  
ATOM   1445  N   ARG A 207     -20.977  -8.478  22.786  1.00 90.00           N  
ATOM   1446  CA  ARG A 207     -22.266  -9.049  22.384  1.00 90.00           C  
ATOM   1447  C   ARG A 207     -22.382  -9.151  20.867  1.00 90.00           C  
ATOM   1448  CB  ARG A 207     -23.406  -8.212  22.980  1.00 90.00           C  
ATOM   1449  O   ARG A 207     -23.146  -9.984  20.394  1.00 90.00           O  
ATOM   1450  CG  ARG A 207     -23.403  -8.280  24.518  1.00 90.00           C  
ATOM   1451  CD  ARG A 207     -24.387  -7.284  25.132  1.00 90.00           C  
ATOM   1452  NE  ARG A 207     -23.907  -5.897  25.013  1.00 90.00           N  
ATOM   1453  NH1 ARG A 207     -25.672  -4.888  26.062  1.00 90.00           N  
ATOM   1454  NH2 ARG A 207     -23.989  -3.642  25.327  1.00 90.00           N  
ATOM   1455  CZ  ARG A 207     -24.516  -4.818  25.459  1.00 90.00           C  
ATOM   1456  N   ASN A 208     -21.641  -8.354  20.099  1.00 91.69           N  
ATOM   1457  CA  ASN A 208     -21.732  -8.342  18.644  1.00 91.69           C  
ATOM   1458  C   ASN A 208     -21.014  -9.560  18.026  1.00 91.69           C  
ATOM   1459  CB  ASN A 208     -21.180  -7.005  18.125  1.00 91.69           C  
ATOM   1460  O   ASN A 208     -19.797  -9.665  18.145  1.00 91.69           O  
ATOM   1461  CG  ASN A 208     -21.536  -6.753  16.672  1.00 91.69           C  
ATOM   1462  ND2 ASN A 208     -21.623  -5.500  16.300  1.00 91.69           N  
ATOM   1463  OD1 ASN A 208     -21.766  -7.669  15.892  1.00 91.69           O  
ATOM   1464  N   PRO A 209     -21.705 -10.477  17.323  1.00 89.00           N  
ATOM   1465  CA  PRO A 209     -21.069 -11.651  16.721  1.00 89.00           C  
ATOM   1466  C   PRO A 209     -20.063 -11.322  15.612  1.00 89.00           C  
ATOM   1467  CB  PRO A 209     -22.221 -12.509  16.189  1.00 89.00           C  
ATOM   1468  O   PRO A 209     -19.254 -12.181  15.264  1.00 89.00           O  
ATOM   1469  CG  PRO A 209     -23.342 -11.506  15.945  1.00 89.00           C  
ATOM   1470  CD  PRO A 209     -23.129 -10.468  17.044  1.00 89.00           C  
ATOM   1471  N   ALA A 210     -20.080 -10.107  15.061  1.00 92.81           N  
ATOM   1472  CA  ALA A 210     -19.152  -9.701  14.012  1.00 92.81           C  
ATOM   1473  C   ALA A 210     -17.828  -9.110  14.539  1.00 92.81           C  
ATOM   1474  CB  ALA A 210     -19.899  -8.760  13.065  1.00 92.81           C  
ATOM   1475  O   ALA A 210     -16.867  -9.071  13.778  1.00 92.81           O  
ATOM   1476  N   VAL A 211     -17.717  -8.743  15.825  1.00 91.62           N  
ATOM   1477  CA  VAL A 211     -16.541  -8.012  16.359  1.00 91.62           C  
ATOM   1478  C   VAL A 211     -15.216  -8.768  16.210  1.00 91.62           C  
ATOM   1479  CB  VAL A 211     -16.760  -7.617  17.832  1.00 91.62           C  
ATOM   1480  O   VAL A 211     -14.184  -8.191  15.882  1.00 91.62           O  
ATOM   1481  CG1 VAL A 211     -16.786  -8.816  18.789  1.00 91.62           C  
ATOM   1482  CG2 VAL A 211     -15.661  -6.671  18.308  1.00 91.62           C  
ATOM   1483  N   ILE A 212     -15.224 -10.094  16.389  1.00 92.25           N  
ATOM   1484  CA  ILE A 212     -14.011 -10.896  16.181  1.00 92.25           C  
ATOM   1485  C   ILE A 212     -13.630 -10.910  14.701  1.00 92.25           C  
ATOM   1486  CB  ILE A 212     -14.185 -12.325  16.737  1.00 92.25           C  
ATOM   1487  O   ILE A 212     -12.446 -10.865  14.389  1.00 92.25           O  
ATOM   1488  CG1 ILE A 212     -14.357 -12.337  18.273  1.00 92.25           C  
ATOM   1489  CG2 ILE A 212     -13.030 -13.262  16.329  1.00 92.25           C  
ATOM   1490  CD1 ILE A 212     -13.145 -11.853  19.084  1.00 92.25           C  
ATOM   1491  N   ALA A 213     -14.604 -10.972  13.789  1.00 93.12           N  
ATOM   1492  CA  ALA A 213     -14.319 -10.917  12.360  1.00 93.12           C  
ATOM   1493  C   ALA A 213     -13.780  -9.542  11.949  1.00 93.12           C  
ATOM   1494  CB  ALA A 213     -15.573 -11.298  11.569  1.00 93.12           C  
ATOM   1495  O   ALA A 213     -12.879  -9.481  11.123  1.00 93.12           O  
ATOM   1496  N   ASP A 214     -14.272  -8.476  12.570  1.00 92.19           N  
ATOM   1497  CA  ASP A 214     -13.800  -7.113  12.355  1.00 92.19           C  
ATOM   1498  C   ASP A 214     -12.329  -6.955  12.761  1.00 92.19           C  
ATOM   1499  CB  ASP A 214     -14.742  -6.189  13.130  1.00 92.19           C  
ATOM   1500  O   ASP A 214     -11.455  -6.753  11.918  1.00 92.19           O  
ATOM   1501  CG  ASP A 214     -14.501  -4.722  12.828  1.00 92.19           C  
ATOM   1502  OD1 ASP A 214     -13.827  -4.467  11.808  1.00 92.19           O  
ATOM   1503  OD2 ASP A 214     -15.081  -3.938  13.599  1.00 92.19           O  
ATOM   1504  N   ASN A 215     -12.012  -7.303  14.012  1.00 92.50           N  
ATOM   1505  CA  ASN A 215     -10.642  -7.244  14.520  1.00 92.50           C  
ATOM   1506  C   ASN A 215      -9.696  -8.213  13.772  1.00 92.50           C  
ATOM   1507  CB  ASN A 215     -10.668  -7.540  16.030  1.00 92.50           C  
ATOM   1508  O   ASN A 215      -8.512  -7.923  13.577  1.00 92.50           O  
ATOM   1509  CG  ASN A 215     -10.995  -6.336  16.906  1.00 92.50           C  
ATOM   1510  ND2 ASN A 215     -12.167  -5.752  16.781  1.00 92.50           N  
ATOM   1511  OD1 ASN A 215     -10.201  -5.991  17.771  1.00 92.50           O  
ATOM   1512  N   VAL A 216     -10.180  -9.382  13.322  1.00 94.44           N  
ATOM   1513  CA  VAL A 216      -9.430 -10.265  12.403  1.00 94.44           C  
ATOM   1514  C   VAL A 216      -9.166  -9.555  11.076  1.00 94.44           C  
ATOM   1515  CB  VAL A 216     -10.186 -11.588  12.156  1.00 94.44           C  
ATOM   1516  O   VAL A 216      -8.064  -9.663  10.532  1.00 94.44           O  
ATOM   1517  CG1 VAL A 216      -9.618 -12.399  10.981  1.00 94.44           C  
ATOM   1518  CG2 VAL A 216     -10.091 -12.504  13.380  1.00 94.44           C  
ATOM   1519  N   GLY A 217     -10.164  -8.832  10.576  1.00 92.25           N  
ATOM   1520  CA  GLY A 217     -10.130  -8.009   9.382  1.00 92.25           C  
ATOM   1521  C   GLY A 217      -8.961  -7.038   9.358  1.00 92.25           C  
ATOM   1522  O   GLY A 217      -8.179  -7.085   8.407  1.00 92.25           O  
ATOM   1523  N   ASP A 218      -8.767  -6.249  10.409  1.00 91.94           N  
ATOM   1524  CA  ASP A 218      -7.668  -5.270  10.478  1.00 91.94           C  
ATOM   1525  C   ASP A 218      -6.295  -5.931  10.312  1.00 91.94           C  
ATOM   1526  CB  ASP A 218      -7.686  -4.564  11.836  1.00 91.94           C  
ATOM   1527  O   ASP A 218      -5.363  -5.406   9.698  1.00 91.94           O  
ATOM   1528  CG  ASP A 218      -9.041  -3.959  12.157  1.00 91.94           C  
ATOM   1529  OD1 ASP A 218      -9.661  -3.485  11.182  1.00 91.94           O  
ATOM   1530  OD2 ASP A 218      -9.399  -4.103  13.346  1.00 91.94           O  
ATOM   1531  N   ASN A 219      -6.159  -7.156  10.816  1.00 93.00           N  
ATOM   1532  CA  ASN A 219      -4.918  -7.908  10.728  1.00 93.00           C  
ATOM   1533  C   ASN A 219      -4.684  -8.513   9.332  1.00 93.00           C  
ATOM   1534  CB  ASN A 219      -4.929  -8.967  11.830  1.00 93.00           C  
ATOM   1535  O   ASN A 219      -3.540  -8.591   8.872  1.00 93.00           O  
ATOM   1536  CG  ASN A 219      -4.752  -8.345  13.195  1.00 93.00           C  
ATOM   1537  ND2 ASN A 219      -5.801  -8.297  13.970  1.00 93.00           N  
ATOM   1538  OD1 ASN A 219      -3.658  -7.953  13.576  1.00 93.00           O  
ATOM   1539  N   VAL A 220      -5.736  -8.957   8.640  1.00 91.81           N  
ATOM   1540  CA  VAL A 220      -5.607  -9.620   7.328  1.00 91.81           C  
ATOM   1541  C   VAL A 220      -5.699  -8.649   6.148  1.00 91.81           C  
ATOM   1542  CB  VAL A 220      -6.591 -10.792   7.173  1.00 91.81           C  
ATOM   1543  O   VAL A 220      -5.068  -8.881   5.118  1.00 91.81           O  
ATOM   1544  CG1 VAL A 220      -6.390 -11.820   8.297  1.00 91.81           C  
ATOM   1545  CG2 VAL A 220      -8.062 -10.372   7.127  1.00 91.81           C  
ATOM   1546  N   GLY A 221      -6.440  -7.553   6.292  1.00 89.00           N  
ATOM   1547  CA  GLY A 221      -6.574  -6.483   5.308  1.00 89.00           C  
ATOM   1548  C   GLY A 221      -5.547  -5.381   5.533  1.00 89.00           C  
ATOM   1549  O   GLY A 221      -4.626  -5.216   4.724  1.00 89.00           O  
ATOM   1550  N   ASP A 222      -5.680  -4.661   6.646  1.00 88.75           N  
ATOM   1551  CA  ASP A 222      -4.914  -3.439   6.915  1.00 88.75           C  
ATOM   1552  C   ASP A 222      -3.460  -3.700   7.317  1.00 88.75           C  
ATOM   1553  CB  ASP A 222      -5.612  -2.567   7.967  1.00 88.75           C  
ATOM   1554  O   ASP A 222      -2.603  -2.860   7.065  1.00 88.75           O  
ATOM   1555  CG  ASP A 222      -6.910  -1.916   7.499  1.00 88.75           C  
ATOM   1556  OD1 ASP A 222      -7.299  -2.175   6.335  1.00 88.75           O  
ATOM   1557  OD2 ASP A 222      -7.393  -1.065   8.280  1.00 88.75           O  
ATOM   1558  N   CYS A 223      -3.140  -4.877   7.864  1.00 90.38           N  
ATOM   1559  CA  CYS A 223      -1.755  -5.293   8.104  1.00 90.38           C  
ATOM   1560  C   CYS A 223      -1.193  -6.167   6.979  1.00 90.38           C  
ATOM   1561  CB  CYS A 223      -1.633  -5.980   9.465  1.00 90.38           C  
ATOM   1562  O   CYS A 223      -0.238  -5.768   6.310  1.00 90.38           O  
ATOM   1563  SG  CYS A 223      -1.704  -4.743  10.769  1.00 90.38           S  
ATOM   1564  N   ALA A 224      -1.739  -7.372   6.769  1.00 93.00           N  
ATOM   1565  CA  ALA A 224      -1.144  -8.331   5.831  1.00 93.00           C  
ATOM   1566  C   ALA A 224      -1.202  -7.839   4.379  1.00 93.00           C  
ATOM   1567  CB  ALA A 224      -1.824  -9.698   5.958  1.00 93.00           C  
ATOM   1568  O   ALA A 224      -0.186  -7.850   3.679  1.00 93.00           O  
ATOM   1569  N   GLY A 225      -2.381  -7.380   3.945  1.00 92.06           N  
ATOM   1570  CA  GLY A 225      -2.583  -6.814   2.613  1.00 92.06           C  
ATOM   1571  C   GLY A 225      -1.711  -5.585   2.377  1.00 92.06           C  
ATOM   1572  O   GLY A 225      -1.090  -5.468   1.324  1.00 92.06           O  
ATOM   1573  N   MET A 226      -1.589  -4.712   3.378  1.00 92.06           N  
ATOM   1574  CA  MET A 226      -0.721  -3.534   3.311  1.00 92.06           C  
ATOM   1575  C   MET A 226       0.754  -3.885   3.179  1.00 92.06           C  
ATOM   1576  CB  MET A 226      -0.966  -2.674   4.551  1.00 92.06           C  
ATOM   1577  O   MET A 226       1.431  -3.362   2.298  1.00 92.06           O  
ATOM   1578  CG  MET A 226      -0.285  -1.307   4.462  1.00 92.06           C  
ATOM   1579  SD  MET A 226       1.415  -1.282   5.066  1.00 92.06           S  
ATOM   1580  CE  MET A 226       1.038  -1.476   6.828  1.00 92.06           C  
ATOM   1581  N   ALA A 227       1.252  -4.809   3.998  1.00 94.00           N  
ATOM   1582  CA  ALA A 227       2.643  -5.230   3.923  1.00 94.00           C  
ATOM   1583  C   ALA A 227       2.975  -5.850   2.554  1.00 94.00           C  
ATOM   1584  CB  ALA A 227       2.907  -6.202   5.073  1.00 94.00           C  
ATOM   1585  O   ALA A 227       4.032  -5.561   1.994  1.00 94.00           O  
ATOM   1586  N   ALA A 228       2.071  -6.663   1.995  1.00 94.75           N  
ATOM   1587  CA  ALA A 228       2.232  -7.232   0.657  1.00 94.75           C  
ATOM   1588  C   ALA A 228       2.232  -6.152  -0.442  1.00 94.75           C  
ATOM   1589  CB  ALA A 228       1.121  -8.264   0.436  1.00 94.75           C  
ATOM   1590  O   ALA A 228       3.053  -6.209  -1.359  1.00 94.75           O  
ATOM   1591  N   ASP A 229       1.353  -5.154  -0.328  1.00 93.50           N  
ATOM   1592  CA  ASP A 229       1.230  -4.029  -1.261  1.00 93.50           C  
ATOM   1593  C   ASP A 229       2.449  -3.108  -1.252  1.00 93.50           C  
ATOM   1594  CB  ASP A 229      -0.072  -3.284  -0.930  1.00 93.50           C  
ATOM   1595  O   ASP A 229       2.993  -2.764  -2.301  1.00 93.50           O  
ATOM   1596  CG  ASP A 229      -0.409  -2.107  -1.846  1.00 93.50           C  
ATOM   1597  OD1 ASP A 229       0.086  -2.056  -2.993  1.00 93.50           O  
ATOM   1598  OD2 ASP A 229      -1.215  -1.267  -1.390  1.00 93.50           O  
ATOM   1599  N   LEU A 230       2.965  -2.761  -0.077  1.00 94.44           N  
ATOM   1600  CA  LEU A 230       4.133  -1.891   0.009  1.00 94.44           C  
ATOM   1601  C   LEU A 230       5.434  -2.645  -0.303  1.00 94.44           C  
ATOM   1602  CB  LEU A 230       4.134  -1.154   1.358  1.00 94.44           C  
ATOM   1603  O   LEU A 230       6.351  -2.042  -0.860  1.00 94.44           O  
ATOM   1604  CG  LEU A 230       3.233   0.103   1.410  1.00 94.44           C  
ATOM   1605  CD1 LEU A 230       3.762   1.224   0.509  1.00 94.44           C  
ATOM   1606  CD2 LEU A 230       1.762  -0.135   1.073  1.00 94.44           C  
ATOM   1607  N   PHE A 231       5.507  -3.958  -0.042  1.00 96.62           N  
ATOM   1608  CA  PHE A 231       6.598  -4.808  -0.539  1.00 96.62           C  
ATOM   1609  C   PHE A 231       6.633  -4.819  -2.065  1.00 96.62           C  
ATOM   1610  CB  PHE A 231       6.456  -6.236   0.008  1.00 96.62           C  
ATOM   1611  O   PHE A 231       7.679  -4.579  -2.663  1.00 96.62           O  
ATOM   1612  CG  PHE A 231       7.420  -7.222  -0.628  1.00 96.62           C  
ATOM   1613  CD1 PHE A 231       7.058  -7.901  -1.807  1.00 96.62           C  
ATOM   1614  CD2 PHE A 231       8.688  -7.444  -0.063  1.00 96.62           C  
ATOM   1615  CE1 PHE A 231       7.963  -8.780  -2.425  1.00 96.62           C  
ATOM   1616  CE2 PHE A 231       9.580  -8.343  -0.673  1.00 96.62           C  
ATOM   1617  CZ  PHE A 231       9.232  -8.986  -1.869  1.00 96.62           C  
ATOM   1618  N   GLU A 232       5.481  -5.062  -2.687  1.00 95.00           N  
ATOM   1619  CA  GLU A 232       5.308  -5.002  -4.134  1.00 95.00           C  
ATOM   1620  C   GLU A 232       5.721  -3.639  -4.676  1.00 95.00           C  
ATOM   1621  CB  GLU A 232       3.839  -5.308  -4.413  1.00 95.00           C  
ATOM   1622  O   GLU A 232       6.559  -3.565  -5.570  1.00 95.00           O  
ATOM   1623  CG  GLU A 232       3.393  -5.321  -5.866  1.00 95.00           C  
ATOM   1624  CD  GLU A 232       3.223  -3.996  -6.612  1.00 95.00           C  
ATOM   1625  OE1 GLU A 232       3.147  -4.089  -7.857  1.00 95.00           O  
ATOM   1626  OE2 GLU A 232       3.055  -2.923  -5.986  1.00 95.00           O  
ATOM   1627  N   THR A 233       5.210  -2.569  -4.069  1.00 94.44           N  
ATOM   1628  CA  THR A 233       5.469  -1.195  -4.492  1.00 94.44           C  
ATOM   1629  C   THR A 233       6.966  -0.907  -4.473  1.00 94.44           C  
ATOM   1630  CB  THR A 233       4.696  -0.214  -3.589  1.00 94.44           C  
ATOM   1631  O   THR A 233       7.524  -0.427  -5.457  1.00 94.44           O  
ATOM   1632  CG2 THR A 233       4.864   1.246  -4.000  1.00 94.44           C  
ATOM   1633  OG1 THR A 233       3.304  -0.443  -3.635  1.00 94.44           O  
ATOM   1634  N   TYR A 234       7.636  -1.283  -3.386  1.00 95.88           N  
ATOM   1635  CA  TYR A 234       9.072  -1.119  -3.226  1.00 95.88           C  
ATOM   1636  C   TYR A 234       9.878  -1.952  -4.236  1.00 95.88           C  
ATOM   1637  CB  TYR A 234       9.415  -1.484  -1.779  1.00 95.88           C  
ATOM   1638  O   TYR A 234      10.750  -1.418  -4.925  1.00 95.88           O  
ATOM   1639  CG  TYR A 234      10.857  -1.238  -1.420  1.00 95.88           C  
ATOM   1640  CD1 TYR A 234      11.766  -2.309  -1.347  1.00 95.88           C  
ATOM   1641  CD2 TYR A 234      11.285   0.074  -1.161  1.00 95.88           C  
ATOM   1642  CE1 TYR A 234      13.106  -2.068  -0.990  1.00 95.88           C  
ATOM   1643  CE2 TYR A 234      12.624   0.317  -0.818  1.00 95.88           C  
ATOM   1644  OH  TYR A 234      14.825  -0.511  -0.375  1.00 95.88           O  
ATOM   1645  CZ  TYR A 234      13.536  -0.753  -0.726  1.00 95.88           C  
ATOM   1646  N   ALA A 235       9.577  -3.248  -4.364  1.00 96.06           N  
ATOM   1647  CA  ALA A 235      10.309  -4.157  -5.243  1.00 96.06           C  
ATOM   1648  C   ALA A 235      10.142  -3.789  -6.725  1.00 96.06           C  
ATOM   1649  CB  ALA A 235       9.850  -5.594  -4.963  1.00 96.06           C  
ATOM   1650  O   ALA A 235      11.128  -3.736  -7.459  1.00 96.06           O  
ATOM   1651  N   VAL A 236       8.913  -3.493  -7.161  1.00 94.25           N  
ATOM   1652  CA  VAL A 236       8.604  -3.120  -8.548  1.00 94.25           C  
ATOM   1653  C   VAL A 236       9.289  -1.816  -8.926  1.00 94.25           C  
ATOM   1654  CB  VAL A 236       7.082  -3.025  -8.771  1.00 94.25           C  
ATOM   1655  O   VAL A 236       9.889  -1.743  -9.993  1.00 94.25           O  
ATOM   1656  CG1 VAL A 236       6.721  -2.444 -10.147  1.00 94.25           C  
ATOM   1657  CG2 VAL A 236       6.466  -4.425  -8.676  1.00 94.25           C  
ATOM   1658  N   THR A 237       9.267  -0.800  -8.063  1.00 94.38           N  
ATOM   1659  CA  THR A 237       9.942   0.469  -8.361  1.00 94.38           C  
ATOM   1660  C   THR A 237      11.456   0.324  -8.403  1.00 94.38           C  
ATOM   1661  CB  THR A 237       9.549   1.529  -7.345  1.00 94.38           C  
ATOM   1662  O   THR A 237      12.076   0.914  -9.285  1.00 94.38           O  
ATOM   1663  CG2 THR A 237      10.246   2.880  -7.530  1.00 94.38           C  
ATOM   1664  OG1 THR A 237       8.168   1.774  -7.481  1.00 94.38           O  
ATOM   1665  N   LEU A 238      12.059  -0.481  -7.519  1.00 95.88           N  
ATOM   1666  CA  LEU A 238      13.487  -0.788  -7.621  1.00 95.88           C  
ATOM   1667  C   LEU A 238      13.802  -1.476  -8.949  1.00 95.88           C  
ATOM   1668  CB  LEU A 238      13.944  -1.663  -6.443  1.00 95.88           C  
ATOM   1669  O   LEU A 238      14.696  -1.029  -9.657  1.00 95.88           O  
ATOM   1670  CG  LEU A 238      14.096  -0.930  -5.101  1.00 95.88           C  
ATOM   1671  CD1 LEU A 238      14.500  -1.956  -4.042  1.00 95.88           C  
ATOM   1672  CD2 LEU A 238      15.173   0.157  -5.150  1.00 95.88           C  
ATOM   1673  N   ILE A 239      13.045  -2.511  -9.320  1.00 95.12           N  
ATOM   1674  CA  ILE A 239      13.254  -3.248 -10.574  1.00 95.12           C  
ATOM   1675  C   ILE A 239      13.075  -2.340 -11.794  1.00 95.12           C  
ATOM   1676  CB  ILE A 239      12.327  -4.482 -10.626  1.00 95.12           C  
ATOM   1677  O   ILE A 239      13.900  -2.390 -12.701  1.00 95.12           O  
ATOM   1678  CG1 ILE A 239      12.832  -5.512  -9.595  1.00 95.12           C  
ATOM   1679  CG2 ILE A 239      12.305  -5.107 -12.038  1.00 95.12           C  
ATOM   1680  CD1 ILE A 239      11.829  -6.623  -9.275  1.00 95.12           C  
ATOM   1681  N   ALA A 240      12.052  -1.486 -11.804  1.00 92.62           N  
ATOM   1682  CA  ALA A 240      11.816  -0.525 -12.878  1.00 92.62           C  
ATOM   1683  C   ALA A 240      12.964   0.494 -12.980  1.00 92.62           C  
ATOM   1684  CB  ALA A 240      10.469   0.157 -12.615  1.00 92.62           C  
ATOM   1685  O   ALA A 240      13.463   0.774 -14.064  1.00 92.62           O  
ATOM   1686  N   ALA A 241      13.456   1.008 -11.849  1.00 94.75           N  
ATOM   1687  CA  ALA A 241      14.592   1.924 -11.843  1.00 94.75           C  
ATOM   1688  C   ALA A 241      15.902   1.248 -12.277  1.00 94.75           C  
ATOM   1689  CB  ALA A 241      14.705   2.556 -10.454  1.00 94.75           C  
ATOM   1690  O   ALA A 241      16.709   1.870 -12.964  1.00 94.75           O  
ATOM   1691  N   MET A 242      16.102  -0.024 -11.917  1.00 95.44           N  
ATOM   1692  CA  MET A 242      17.222  -0.842 -12.388  1.00 95.44           C  
ATOM   1693  C   MET A 242      17.151  -1.061 -13.903  1.00 95.44           C  
ATOM   1694  CB  MET A 242      17.209  -2.208 -11.682  1.00 95.44           C  
ATOM   1695  O   MET A 242      18.147  -0.853 -14.594  1.00 95.44           O  
ATOM   1696  CG  MET A 242      17.569  -2.147 -10.197  1.00 95.44           C  
ATOM   1697  SD  MET A 242      17.378  -3.713  -9.308  1.00 95.44           S  
ATOM   1698  CE  MET A 242      18.752  -4.641 -10.042  1.00 95.44           C  
ATOM   1699  N   ALA A 243      15.982  -1.456 -14.418  1.00 91.50           N  
ATOM   1700  CA  ALA A 243      15.744  -1.691 -15.841  1.00 91.50           C  
ATOM   1701  C   ALA A 243      15.955  -0.414 -16.659  1.00 91.50           C  
ATOM   1702  CB  ALA A 243      14.326  -2.247 -16.017  1.00 91.50           C  
ATOM   1703  O   ALA A 243      16.695  -0.422 -17.643  1.00 91.50           O  
ATOM   1704  N   LEU A 244      15.417   0.710 -16.190  1.00 90.69           N  
ATOM   1705  CA  LEU A 244      15.637   1.987 -16.844  1.00 90.69           C  
ATOM   1706  C   LEU A 244      17.094   2.455 -16.715  1.00 90.69           C  
ATOM   1707  CB  LEU A 244      14.640   3.005 -16.283  1.00 90.69           C  
ATOM   1708  O   LEU A 244      17.628   3.047 -17.646  1.00 90.69           O  
ATOM   1709  CG  LEU A 244      14.564   4.239 -17.190  1.00 90.69           C  
ATOM   1710  CD1 LEU A 244      13.811   3.978 -18.496  1.00 90.69           C  
ATOM   1711  CD2 LEU A 244      13.879   5.395 -16.489  1.00 90.69           C  
ATOM   1712  N   GLY A 245      17.772   2.163 -15.603  1.00 93.44           N  
ATOM   1713  CA  GLY A 245      19.207   2.408 -15.445  1.00 93.44           C  
ATOM   1714  C   GLY A 245      20.049   1.664 -16.483  1.00 93.44           C  
ATOM   1715  O   GLY A 245      20.951   2.262 -17.064  1.00 93.44           O  
ATOM   1716  N   ALA A 246      19.707   0.405 -16.770  1.00 91.88           N  
ATOM   1717  CA  ALA A 246      20.338  -0.408 -17.814  1.00 91.88           C  
ATOM   1718  C   ALA A 246      20.128   0.144 -19.232  1.00 91.88           C  
ATOM   1719  CB  ALA A 246      19.760  -1.824 -17.721  1.00 91.88           C  
ATOM   1720  O   ALA A 246      20.978  -0.041 -20.101  1.00 91.88           O  
ATOM   1721  N   LEU A 247      18.991   0.799 -19.477  1.00 88.50           N  
ATOM   1722  CA  LEU A 247      18.650   1.368 -20.782  1.00 88.50           C  
ATOM   1723  C   LEU A 247      19.217   2.777 -20.971  1.00 88.50           C  
ATOM   1724  CB  LEU A 247      17.118   1.373 -20.925  1.00 88.50           C  
ATOM   1725  O   LEU A 247      19.681   3.127 -22.054  1.00 88.50           O  
ATOM   1726  CG  LEU A 247      16.495  -0.030 -21.042  1.00 88.50           C  
ATOM   1727  CD1 LEU A 247      14.975   0.081 -20.984  1.00 88.50           C  
ATOM   1728  CD2 LEU A 247      16.876  -0.715 -22.357  1.00 88.50           C  
ATOM   1729  N   MET A 248      19.163   3.593 -19.920  1.00 90.75           N  
ATOM   1730  CA  MET A 248      19.417   5.024 -20.010  1.00 90.75           C  
ATOM   1731  C   MET A 248      20.834   5.412 -19.621  1.00 90.75           C  
ATOM   1732  CB  MET A 248      18.414   5.803 -19.151  1.00 90.75           C  
ATOM   1733  O   MET A 248      21.278   6.448 -20.094  1.00 90.75           O  
ATOM   1734  CG  MET A 248      16.968   5.667 -19.641  1.00 90.75           C  
ATOM   1735  SD  MET A 248      16.634   6.247 -21.328  1.00 90.75           S  
ATOM   1736  CE  MET A 248      16.988   8.017 -21.195  1.00 90.75           C  
ATOM   1737  N   VAL A 249      21.536   4.660 -18.769  1.00 93.00           N  
ATOM   1738  CA  VAL A 249      22.895   5.012 -18.328  1.00 93.00           C  
ATOM   1739  C   VAL A 249      23.919   4.228 -19.138  1.00 93.00           C  
ATOM   1740  CB  VAL A 249      23.090   4.798 -16.817  1.00 93.00           C  
ATOM   1741  O   VAL A 249      23.913   3.001 -19.140  1.00 93.00           O  
ATOM   1742  CG1 VAL A 249      24.473   5.299 -16.384  1.00 93.00           C  
ATOM   1743  CG2 VAL A 249      22.046   5.572 -15.997  1.00 93.00           C  
ATOM   1744  N   LEU A 250      24.825   4.941 -19.807  1.00 90.19           N  
ATOM   1745  CA  LEU A 250      25.765   4.363 -20.763  1.00 90.19           C  
ATOM   1746  C   LEU A 250      27.225   4.457 -20.294  1.00 90.19           C  
ATOM   1747  CB  LEU A 250      25.539   5.018 -22.142  1.00 90.19           C  
ATOM   1748  O   LEU A 250      27.564   5.042 -19.258  1.00 90.19           O  
ATOM   1749  CG  LEU A 250      24.117   4.864 -22.721  1.00 90.19           C  
ATOM   1750  CD1 LEU A 250      24.069   5.524 -24.098  1.00 90.19           C  
ATOM   1751  CD2 LEU A 250      23.694   3.401 -22.885  1.00 90.19           C  
ATOM   1752  N   GLY A 251      28.105   3.833 -21.078  1.00 87.69           N  
ATOM   1753  CA  GLY A 251      29.549   3.860 -20.874  1.00 87.69           C  
ATOM   1754  C   GLY A 251      29.976   3.246 -19.541  1.00 87.69           C  
ATOM   1755  O   GLY A 251      29.387   2.286 -19.044  1.00 87.69           O  
ATOM   1756  N   ASN A 252      31.009   3.827 -18.929  1.00 85.88           N  
ATOM   1757  CA  ASN A 252      31.610   3.304 -17.696  1.00 85.88           C  
ATOM   1758  C   ASN A 252      30.672   3.358 -16.474  1.00 85.88           C  
ATOM   1759  CB  ASN A 252      32.914   4.075 -17.421  1.00 85.88           C  
ATOM   1760  O   ASN A 252      30.977   2.765 -15.440  1.00 85.88           O  
ATOM   1761  CG  ASN A 252      33.988   3.839 -18.468  1.00 85.88           C  
ATOM   1762  ND2 ASN A 252      34.988   4.685 -18.521  1.00 85.88           N  
ATOM   1763  OD1 ASN A 252      33.958   2.908 -19.248  1.00 85.88           O  
ATOM   1764  N   SER A 253      29.548   4.073 -16.570  1.00 91.00           N  
ATOM   1765  CA  SER A 253      28.571   4.223 -15.488  1.00 91.00           C  
ATOM   1766  C   SER A 253      27.353   3.304 -15.623  1.00 91.00           C  
ATOM   1767  CB  SER A 253      28.144   5.688 -15.361  1.00 91.00           C  
ATOM   1768  O   SER A 253      26.529   3.302 -14.711  1.00 91.00           O  
ATOM   1769  OG  SER A 253      29.259   6.474 -14.977  1.00 91.00           O  
ATOM   1770  N   ALA A 254      27.240   2.495 -16.684  1.00 91.19           N  
ATOM   1771  CA  ALA A 254      26.062   1.657 -16.942  1.00 91.19           C  
ATOM   1772  C   ALA A 254      25.712   0.735 -15.758  1.00 91.19           C  
ATOM   1773  CB  ALA A 254      26.312   0.863 -18.229  1.00 91.19           C  
ATOM   1774  O   ALA A 254      24.610   0.786 -15.212  1.00 91.19           O  
ATOM   1775  N   GLN A 255      26.695  -0.018 -15.253  1.00 93.69           N  
ATOM   1776  CA  GLN A 255      26.515  -0.870 -14.070  1.00 93.69           C  
ATOM   1777  C   GLN A 255      26.129  -0.065 -12.816  1.00 93.69           C  
ATOM   1778  CB  GLN A 255      27.819  -1.647 -13.822  1.00 93.69           C  
ATOM   1779  O   GLN A 255      25.367  -0.542 -11.974  1.00 93.69           O  
ATOM   1780  CG  GLN A 255      27.692  -2.747 -12.749  1.00 93.69           C  
ATOM   1781  CD  GLN A 255      26.957  -3.996 -13.221  1.00 93.69           C  
ATOM   1782  NE2 GLN A 255      26.497  -4.826 -12.315  1.00 93.69           N  
ATOM   1783  OE1 GLN A 255      26.873  -4.291 -14.397  1.00 93.69           O  
ATOM   1784  N   ALA A 256      26.654   1.155 -12.667  1.00 95.12           N  
ATOM   1785  CA  ALA A 256      26.298   2.020 -11.548  1.00 95.12           C  
ATOM   1786  C   ALA A 256      24.840   2.487 -11.650  1.00 95.12           C  
ATOM   1787  CB  ALA A 256      27.290   3.187 -11.451  1.00 95.12           C  
ATOM   1788  O   ALA A 256      24.176   2.551 -10.621  1.00 95.12           O  
ATOM   1789  N   GLY A 257      24.328   2.728 -12.862  1.00 95.19           N  
ATOM   1790  CA  GLY A 257      22.915   3.012 -13.116  1.00 95.19           C  
ATOM   1791  C   GLY A 257      21.989   1.907 -12.601  1.00 95.19           C  
ATOM   1792  O   GLY A 257      21.006   2.173 -11.921  1.00 95.19           O  
ATOM   1793  N   VAL A 258      22.354   0.646 -12.830  1.00 96.31           N  
ATOM   1794  CA  VAL A 258      21.559  -0.497 -12.358  1.00 96.31           C  
ATOM   1795  C   VAL A 258      21.622  -0.655 -10.837  1.00 96.31           C  
ATOM   1796  CB  VAL A 258      21.994  -1.783 -13.081  1.00 96.31           C  
ATOM   1797  O   VAL A 258      20.610  -0.896 -10.197  1.00 96.31           O  
ATOM   1798  CG1 VAL A 258      21.189  -3.003 -12.624  1.00 96.31           C  
ATOM   1799  CG2 VAL A 258      21.782  -1.607 -14.587  1.00 96.31           C  
ATOM   1800  N   VAL A 259      22.790  -0.504 -10.210  1.00 97.38           N  
ATOM   1801  CA  VAL A 259      22.937  -0.775  -8.763  1.00 97.38           C  
ATOM   1802  C   VAL A 259      22.511   0.408  -7.881  1.00 97.38           C  
ATOM   1803  CB  VAL A 259      24.370  -1.251  -8.460  1.00 97.38           C  
ATOM   1804  O   VAL A 259      22.175   0.225  -6.709  1.00 97.38           O  
ATOM   1805  CG1 VAL A 259      24.605  -1.523  -6.968  1.00 97.38           C  
ATOM   1806  CG2 VAL A 259      24.672  -2.562  -9.204  1.00 97.38           C  
ATOM   1807  N   TYR A 260      22.507   1.631  -8.412  1.00 97.94           N  
ATOM   1808  CA  TYR A 260      22.261   2.848  -7.636  1.00 97.94           C  
ATOM   1809  C   TYR A 260      20.918   2.868  -6.879  1.00 97.94           C  
ATOM   1810  CB  TYR A 260      22.459   4.060  -8.548  1.00 97.94           C  
ATOM   1811  O   TYR A 260      20.945   3.192  -5.687  1.00 97.94           O  
ATOM   1812  CG  TYR A 260      22.159   5.401  -7.926  1.00 97.94           C  
ATOM   1813  CD1 TYR A 260      21.261   6.277  -8.557  1.00 97.94           C  
ATOM   1814  CD2 TYR A 260      22.843   5.810  -6.766  1.00 97.94           C  
ATOM   1815  CE1 TYR A 260      21.035   7.558  -8.036  1.00 97.94           C  
ATOM   1816  CE2 TYR A 260      22.621   7.093  -6.238  1.00 97.94           C  
ATOM   1817  OH  TYR A 260      21.436   9.169  -6.337  1.00 97.94           O  
ATOM   1818  CZ  TYR A 260      21.707   7.960  -6.870  1.00 97.94           C  
ATOM   1819  N   PRO A 261      19.776   2.444  -7.462  1.00 97.75           N  
ATOM   1820  CA  PRO A 261      18.515   2.342  -6.727  1.00 97.75           C  
ATOM   1821  C   PRO A 261      18.602   1.488  -5.451  1.00 97.75           C  
ATOM   1822  CB  PRO A 261      17.512   1.751  -7.730  1.00 97.75           C  
ATOM   1823  O   PRO A 261      18.059   1.859  -4.409  1.00 97.75           O  
ATOM   1824  CG  PRO A 261      18.042   2.227  -9.079  1.00 97.75           C  
ATOM   1825  CD  PRO A 261      19.550   2.166  -8.876  1.00 97.75           C  
ATOM   1826  N   LEU A 262      19.350   0.378  -5.495  1.00 98.25           N  
ATOM   1827  CA  LEU A 262      19.542  -0.517  -4.348  1.00 98.25           C  
ATOM   1828  C   LEU A 262      20.357   0.157  -3.238  1.00 98.25           C  
ATOM   1829  CB  LEU A 262      20.238  -1.817  -4.801  1.00 98.25           C  
ATOM   1830  O   LEU A 262      20.039   0.015  -2.058  1.00 98.25           O  
ATOM   1831  CG  LEU A 262      19.531  -2.585  -5.932  1.00 98.25           C  
ATOM   1832  CD1 LEU A 262      20.364  -3.803  -6.329  1.00 98.25           C  
ATOM   1833  CD2 LEU A 262      18.148  -3.072  -5.509  1.00 98.25           C  
ATOM   1834  N   ALA A 263      21.386   0.924  -3.606  1.00 98.19           N  
ATOM   1835  CA  ALA A 263      22.206   1.660  -2.649  1.00 98.19           C  
ATOM   1836  C   ALA A 263      21.406   2.763  -1.932  1.00 98.19           C  
ATOM   1837  CB  ALA A 263      23.431   2.220  -3.380  1.00 98.19           C  
ATOM   1838  O   ALA A 263      21.545   2.921  -0.716  1.00 98.19           O  
ATOM   1839  N   LEU A 264      20.535   3.480  -2.659  1.00 98.50           N  
ATOM   1840  CA  LEU A 264      19.600   4.450  -2.075  1.00 98.50           C  
ATOM   1841  C   LEU A 264      18.642   3.770  -1.087  1.00 98.50           C  
ATOM   1842  CB  LEU A 264      18.803   5.165  -3.182  1.00 98.50           C  
ATOM   1843  O   LEU A 264      18.482   4.235   0.041  1.00 98.50           O  
ATOM   1844  CG  LEU A 264      19.623   6.041  -4.145  1.00 98.50           C  
ATOM   1845  CD1 LEU A 264      18.672   6.647  -5.179  1.00 98.50           C  
ATOM   1846  CD2 LEU A 264      20.343   7.182  -3.426  1.00 98.50           C  
ATOM   1847  N   GLY A 265      18.071   2.625  -1.475  1.00 97.69           N  
ATOM   1848  CA  GLY A 265      17.257   1.799  -0.585  1.00 97.69           C  
ATOM   1849  C   GLY A 265      18.001   1.402   0.695  1.00 97.69           C  
ATOM   1850  O   GLY A 265      17.484   1.594   1.794  1.00 97.69           O  
ATOM   1851  N   GLY A 266      19.242   0.925   0.564  1.00 98.00           N  
ATOM   1852  CA  GLY A 266      20.073   0.497   1.690  1.00 98.00           C  
ATOM   1853  C   GLY A 266      20.330   1.602   2.717  1.00 98.00           C  
ATOM   1854  O   GLY A 266      20.107   1.396   3.912  1.00 98.00           O  
ATOM   1855  N   VAL A 267      20.737   2.800   2.282  1.00 98.25           N  
ATOM   1856  CA  VAL A 267      20.973   3.906   3.228  1.00 98.25           C  
ATOM   1857  C   VAL A 267      19.688   4.409   3.887  1.00 98.25           C  
ATOM   1858  CB  VAL A 267      21.752   5.083   2.624  1.00 98.25           C  
ATOM   1859  O   VAL A 267      19.710   4.737   5.076  1.00 98.25           O  
ATOM   1860  CG1 VAL A 267      23.164   4.669   2.209  1.00 98.25           C  
ATOM   1861  CG2 VAL A 267      21.070   5.758   1.434  1.00 98.25           C  
ATOM   1862  N   SER A 268      18.558   4.413   3.171  1.00 98.00           N  
ATOM   1863  CA  SER A 268      17.270   4.806   3.753  1.00 98.00           C  
ATOM   1864  C   SER A 268      16.739   3.807   4.776  1.00 98.00           C  
ATOM   1865  CB  SER A 268      16.209   5.018   2.682  1.00 98.00           C  
ATOM   1866  O   SER A 268      16.059   4.222   5.714  1.00 98.00           O  
ATOM   1867  OG  SER A 268      16.468   6.217   1.985  1.00 98.00           O  
ATOM   1868  N   ILE A 269      17.085   2.518   4.672  1.00 98.44           N  
ATOM   1869  CA  ILE A 269      16.791   1.537   5.728  1.00 98.44           C  
ATOM   1870  C   ILE A 269      17.484   1.938   7.030  1.00 98.44           C  
ATOM   1871  CB  ILE A 269      17.186   0.108   5.291  1.00 98.44           C  
ATOM   1872  O   ILE A 269      16.839   2.013   8.074  1.00 98.44           O  
ATOM   1873  CG1 ILE A 269      16.178  -0.398   4.242  1.00 98.44           C  
ATOM   1874  CG2 ILE A 269      17.237  -0.839   6.504  1.00 98.44           C  
ATOM   1875  CD1 ILE A 269      16.518  -1.765   3.637  1.00 98.44           C  
ATOM   1876  N   ILE A 270      18.782   2.250   6.978  1.00 98.38           N  
ATOM   1877  CA  ILE A 270      19.535   2.665   8.170  1.00 98.38           C  
ATOM   1878  C   ILE A 270      18.960   3.962   8.744  1.00 98.38           C  
ATOM   1879  CB  ILE A 270      21.037   2.804   7.845  1.00 98.38           C  
ATOM   1880  O   ILE A 270      18.733   4.059   9.951  1.00 98.38           O  
ATOM   1881  CG1 ILE A 270      21.643   1.503   7.271  1.00 98.38           C  
ATOM   1882  CG2 ILE A 270      21.827   3.258   9.086  1.00 98.38           C  
ATOM   1883  CD1 ILE A 270      21.472   0.248   8.140  1.00 98.38           C  
ATOM   1884  N   ALA A 271      18.662   4.936   7.883  1.00 98.31           N  
ATOM   1885  CA  ALA A 271      18.021   6.179   8.292  1.00 98.31           C  
ATOM   1886  C   ALA A 271      16.642   5.944   8.937  1.00 98.31           C  
ATOM   1887  CB  ALA A 271      17.919   7.081   7.064  1.00 98.31           C  
ATOM   1888  O   ALA A 271      16.329   6.580   9.941  1.00 98.31           O  
ATOM   1889  N   SER A 272      15.848   5.005   8.414  1.00 98.00           N  
ATOM   1890  CA  SER A 272      14.540   4.636   8.967  1.00 98.00           C  
ATOM   1891  C   SER A 272      14.666   3.952  10.326  1.00 98.00           C  
ATOM   1892  CB  SER A 272      13.762   3.730   8.010  1.00 98.00           C  
ATOM   1893  O   SER A 272      13.957   4.332  11.252  1.00 98.00           O  
ATOM   1894  OG  SER A 272      13.519   4.376   6.778  1.00 98.00           O  
ATOM   1895  N   ILE A 273      15.615   3.019  10.491  1.00 98.06           N  
ATOM   1896  CA  ILE A 273      15.917   2.392  11.790  1.00 98.06           C  
ATOM   1897  C   ILE A 273      16.275   3.463  12.824  1.00 98.06           C  
ATOM   1898  CB  ILE A 273      17.056   1.350  11.651  1.00 98.06           C  
ATOM   1899  O   ILE A 273      15.754   3.440  13.938  1.00 98.06           O  
ATOM   1900  CG1 ILE A 273      16.566   0.117  10.859  1.00 98.06           C  
ATOM   1901  CG2 ILE A 273      17.591   0.912  13.030  1.00 98.06           C  
ATOM   1902  CD1 ILE A 273      17.683  -0.855  10.455  1.00 98.06           C  
ATOM   1903  N   ILE A 274      17.136   4.420  12.458  1.00 98.06           N  
ATOM   1904  CA  ILE A 274      17.499   5.533  13.342  1.00 98.06           C  
ATOM   1905  C   ILE A 274      16.263   6.384  13.654  1.00 98.06           C  
ATOM   1906  CB  ILE A 274      18.665   6.361  12.758  1.00 98.06           C  
ATOM   1907  O   ILE A 274      16.003   6.656  14.823  1.00 98.06           O  
ATOM   1908  CG1 ILE A 274      19.950   5.501  12.694  1.00 98.06           C  
ATOM   1909  CG2 ILE A 274      18.922   7.606  13.631  1.00 98.06           C  
ATOM   1910  CD1 ILE A 274      21.066   6.124  11.847  1.00 98.06           C  
ATOM   1911  N   GLY A 275      15.475   6.751  12.639  1.00 97.38           N  
ATOM   1912  CA  GLY A 275      14.243   7.532  12.780  1.00 97.38           C  
ATOM   1913  C   GLY A 275      13.225   6.898  13.729  1.00 97.38           C  
ATOM   1914  O   GLY A 275      12.644   7.607  14.552  1.00 97.38           O  
ATOM   1915  N   CYS A 276      13.081   5.568  13.711  1.00 96.31           N  
ATOM   1916  CA  CYS A 276      12.207   4.843  14.634  1.00 96.31           C  
ATOM   1917  C   CYS A 276      12.538   5.125  16.111  1.00 96.31           C  
ATOM   1918  CB  CYS A 276      12.290   3.334  14.352  1.00 96.31           C  
ATOM   1919  O   CYS A 276      11.630   5.225  16.931  1.00 96.31           O  
ATOM   1920  SG  CYS A 276      11.489   2.916  12.778  1.00 96.31           S  
ATOM   1921  N   PHE A 277      13.810   5.323  16.478  1.00 95.12           N  
ATOM   1922  CA  PHE A 277      14.188   5.634  17.866  1.00 95.12           C  
ATOM   1923  C   PHE A 277      13.788   7.048  18.325  1.00 95.12           C  
ATOM   1924  CB  PHE A 277      15.694   5.416  18.068  1.00 95.12           C  
ATOM   1925  O   PHE A 277      13.830   7.332  19.527  1.00 95.12           O  
ATOM   1926  CG  PHE A 277      16.138   3.971  17.961  1.00 95.12           C  
ATOM   1927  CD1 PHE A 277      15.834   3.058  18.989  1.00 95.12           C  
ATOM   1928  CD2 PHE A 277      16.874   3.539  16.847  1.00 95.12           C  
ATOM   1929  CE1 PHE A 277      16.272   1.724  18.902  1.00 95.12           C  
ATOM   1930  CE2 PHE A 277      17.309   2.205  16.755  1.00 95.12           C  
ATOM   1931  CZ  PHE A 277      17.013   1.298  17.786  1.00 95.12           C  
ATOM   1932  N   PHE A 278      13.408   7.934  17.399  1.00 95.44           N  
ATOM   1933  CA  PHE A 278      12.965   9.302  17.691  1.00 95.44           C  
ATOM   1934  C   PHE A 278      11.444   9.440  17.818  1.00 95.44           C  
ATOM   1935  CB  PHE A 278      13.538  10.276  16.651  1.00 95.44           C  
ATOM   1936  O   PHE A 278      10.981  10.505  18.239  1.00 95.44           O  
ATOM   1937  CG  PHE A 278      15.019  10.540  16.830  1.00 95.44           C  
ATOM   1938  CD1 PHE A 278      15.463  11.676  17.532  1.00 95.44           C  
ATOM   1939  CD2 PHE A 278      15.958   9.640  16.307  1.00 95.44           C  
ATOM   1940  CE1 PHE A 278      16.840  11.910  17.698  1.00 95.44           C  
ATOM   1941  CE2 PHE A 278      17.334   9.863  16.479  1.00 95.44           C  
ATOM   1942  CZ  PHE A 278      17.776  11.002  17.172  1.00 95.44           C  
ATOM   1943  N   VAL A 279      10.681   8.386  17.516  1.00 94.12           N  
ATOM   1944  CA  VAL A 279       9.231   8.342  17.730  1.00 94.12           C  
ATOM   1945  C   VAL A 279       8.954   8.059  19.202  1.00 94.12           C  
ATOM   1946  CB  VAL A 279       8.559   7.302  16.819  1.00 94.12           C  
ATOM   1947  O   VAL A 279       9.050   6.926  19.668  1.00 94.12           O  
ATOM   1948  CG1 VAL A 279       7.046   7.287  17.049  1.00 94.12           C  
ATOM   1949  CG2 VAL A 279       8.824   7.650  15.349  1.00 94.12           C  
ATOM   1950  N   LYS A 280       8.669   9.120  19.960  1.00 89.38           N  
ATOM   1951  CA  LYS A 280       8.366   9.060  21.396  1.00 89.38           C  
ATOM   1952  C   LYS A 280       7.311  10.099  21.749  1.00 89.38           C  
ATOM   1953  CB  LYS A 280       9.637   9.301  22.231  1.00 89.38           C  
ATOM   1954  O   LYS A 280       7.448  11.255  21.348  1.00 89.38           O  
ATOM   1955  CG  LYS A 280      10.689   8.201  22.035  1.00 89.38           C  
ATOM   1956  CD  LYS A 280      11.903   8.415  22.938  1.00 89.38           C  
ATOM   1957  CE  LYS A 280      12.879   7.265  22.688  1.00 89.38           C  
ATOM   1958  NZ  LYS A 280      14.133   7.436  23.456  1.00 89.38           N  
ATOM   1959  N   ALA A 281       6.303   9.700  22.520  1.00 86.69           N  
ATOM   1960  CA  ALA A 281       5.345  10.642  23.088  1.00 86.69           C  
ATOM   1961  C   ALA A 281       6.018  11.490  24.178  1.00 86.69           C  
ATOM   1962  CB  ALA A 281       4.136   9.892  23.653  1.00 86.69           C  
ATOM   1963  O   ALA A 281       6.826  10.980  24.956  1.00 86.69           O  
ATOM   1964  N   SER A 282       5.664  12.772  24.240  1.00 83.69           N  
ATOM   1965  CA  SER A 282       6.013  13.640  25.371  1.00 83.69           C  
ATOM   1966  C   SER A 282       4.948  13.543  26.467  1.00 83.69           C  
ATOM   1967  CB  SER A 282       6.161  15.101  24.936  1.00 83.69           C  
ATOM   1968  O   SER A 282       3.800  13.189  26.191  1.00 83.69           O  
ATOM   1969  OG  SER A 282       7.072  15.247  23.858  1.00 83.69           O  
ATOM   1970  N   ASP A 283       5.300  13.916  27.696  1.00 75.88           N  
ATOM   1971  CA  ASP A 283       4.358  13.925  28.818  1.00 75.88           C  
ATOM   1972  C   ASP A 283       3.142  14.825  28.528  1.00 75.88           C  
ATOM   1973  CB  ASP A 283       5.067  14.363  30.110  1.00 75.88           C  
ATOM   1974  O   ASP A 283       3.281  15.963  28.077  1.00 75.88           O  
ATOM   1975  CG  ASP A 283       6.171  13.396  30.554  1.00 75.88           C  
ATOM   1976  OD1 ASP A 283       6.064  12.194  30.227  1.00 75.88           O  
ATOM   1977  OD2 ASP A 283       7.125  13.880  31.200  1.00 75.88           O  
ATOM   1978  N   GLY A 284       1.934  14.302  28.768  1.00 73.25           N  
ATOM   1979  CA  GLY A 284       0.670  15.019  28.544  1.00 73.25           C  
ATOM   1980  C   GLY A 284       0.232  15.160  27.078  1.00 73.25           C  
ATOM   1981  O   GLY A 284      -0.771  15.821  26.804  1.00 73.25           O  
ATOM   1982  N   MET A 285       0.950  14.552  26.128  1.00 80.81           N  
ATOM   1983  CA  MET A 285       0.594  14.558  24.706  1.00 80.81           C  
ATOM   1984  C   MET A 285      -0.703  13.775  24.460  1.00 80.81           C  
ATOM   1985  CB  MET A 285       1.774  13.965  23.920  1.00 80.81           C  
ATOM   1986  O   MET A 285      -0.785  12.610  24.820  1.00 80.81           O  
ATOM   1987  CG  MET A 285       1.597  13.981  22.400  1.00 80.81           C  
ATOM   1988  SD  MET A 285       3.053  13.375  21.494  1.00 80.81           S  
ATOM   1989  CE  MET A 285       4.185  14.775  21.679  1.00 80.81           C  
ATOM   1990  N   LYS A 286      -1.707  14.396  23.826  1.00 75.50           N  
ATOM   1991  CA  LYS A 286      -2.942  13.709  23.390  1.00 75.50           C  
ATOM   1992  C   LYS A 286      -2.907  13.294  21.919  1.00 75.50           C  
ATOM   1993  CB  LYS A 286      -4.179  14.569  23.680  1.00 75.50           C  
ATOM   1994  O   LYS A 286      -3.326  12.198  21.585  1.00 75.50           O  
ATOM   1995  CG  LYS A 286      -4.459  14.705  25.183  1.00 75.50           C  
ATOM   1996  CD  LYS A 286      -5.823  15.371  25.399  1.00 75.50           C  
ATOM   1997  CE  LYS A 286      -6.184  15.389  26.886  1.00 75.50           C  
ATOM   1998  NZ  LYS A 286      -7.598  15.791  27.079  1.00 75.50           N  
ATOM   1999  N   ASN A 287      -2.375  14.156  21.052  1.00 83.12           N  
ATOM   2000  CA  ASN A 287      -2.170  13.857  19.636  1.00 83.12           C  
ATOM   2001  C   ASN A 287      -0.723  13.393  19.416  1.00 83.12           C  
ATOM   2002  CB  ASN A 287      -2.541  15.102  18.807  1.00 83.12           C  
ATOM   2003  O   ASN A 287       0.207  14.171  19.640  1.00 83.12           O  
ATOM   2004  CG  ASN A 287      -2.369  14.887  17.311  1.00 83.12           C  
ATOM   2005  ND2 ASN A 287      -2.734  15.847  16.498  1.00 83.12           N  
ATOM   2006  OD1 ASN A 287      -1.875  13.873  16.853  1.00 83.12           O  
ATOM   2007  N   VAL A 288      -0.539  12.145  18.975  1.00 86.81           N  
ATOM   2008  CA  VAL A 288       0.782  11.524  18.767  1.00 86.81           C  
ATOM   2009  C   VAL A 288       1.378  11.772  17.376  1.00 86.81           C  
ATOM   2010  CB  VAL A 288       0.767  10.024  19.117  1.00 86.81           C  
ATOM   2011  O   VAL A 288       2.553  11.468  17.159  1.00 86.81           O  
ATOM   2012  CG1 VAL A 288       0.381   9.823  20.588  1.00 86.81           C  
ATOM   2013  CG2 VAL A 288      -0.167   9.208  18.219  1.00 86.81           C  
ATOM   2014  N   MET A 289       0.637  12.394  16.452  1.00 87.75           N  
ATOM   2015  CA  MET A 289       1.101  12.680  15.086  1.00 87.75           C  
ATOM   2016  C   MET A 289       2.435  13.455  15.031  1.00 87.75           C  
ATOM   2017  CB  MET A 289      -0.007  13.401  14.292  1.00 87.75           C  
ATOM   2018  O   MET A 289       3.318  13.073  14.260  1.00 87.75           O  
ATOM   2019  CG  MET A 289       0.190  13.299  12.777  1.00 87.75           C  
ATOM   2020  SD  MET A 289       0.046  11.592  12.186  1.00 87.75           S  
ATOM   2021  CE  MET A 289      -0.219  11.820  10.417  1.00 87.75           C  
ATOM   2022  N   PRO A 290       2.691  14.472  15.886  1.00 91.00           N  
ATOM   2023  CA  PRO A 290       3.987  15.153  15.901  1.00 91.00           C  
ATOM   2024  C   PRO A 290       5.167  14.234  16.260  1.00 91.00           C  
ATOM   2025  CB  PRO A 290       3.840  16.288  16.922  1.00 91.00           C  
ATOM   2026  O   PRO A 290       6.272  14.423  15.749  1.00 91.00           O  
ATOM   2027  CG  PRO A 290       2.336  16.551  16.959  1.00 91.00           C  
ATOM   2028  CD  PRO A 290       1.765  15.150  16.785  1.00 91.00           C  
ATOM   2029  N   ALA A 291       4.957  13.232  17.123  1.00 91.38           N  
ATOM   2030  CA  ALA A 291       5.993  12.263  17.483  1.00 91.38           C  
ATOM   2031  C   ALA A 291       6.323  11.335  16.305  1.00 91.38           C  
ATOM   2032  CB  ALA A 291       5.532  11.466  18.709  1.00 91.38           C  
ATOM   2033  O   ALA A 291       7.494  11.072  16.026  1.00 91.38           O  
ATOM   2034  N   LEU A 292       5.290  10.898  15.587  1.00 91.75           N  
ATOM   2035  CA  LEU A 292       5.396  10.088  14.377  1.00 91.75           C  
ATOM   2036  C   LEU A 292       6.160  10.831  13.269  1.00 91.75           C  
ATOM   2037  CB  LEU A 292       3.958   9.728  13.962  1.00 91.75           C  
ATOM   2038  O   LEU A 292       7.134  10.315  12.712  1.00 91.75           O  
ATOM   2039  CG  LEU A 292       3.225   8.769  14.926  1.00 91.75           C  
ATOM   2040  CD1 LEU A 292       1.803   8.540  14.442  1.00 91.75           C  
ATOM   2041  CD2 LEU A 292       3.864   7.390  15.091  1.00 91.75           C  
ATOM   2042  N   TYR A 293       5.809  12.094  13.022  1.00 92.38           N  
ATOM   2043  CA  TYR A 293       6.504  12.928  12.042  1.00 92.38           C  
ATOM   2044  C   TYR A 293       7.922  13.293  12.426  1.00 92.38           C  
ATOM   2045  CB  TYR A 293       5.716  14.203  11.796  1.00 92.38           C  
ATOM   2046  O   TYR A 293       8.772  13.402  11.547  1.00 92.38           O  
ATOM   2047  CG  TYR A 293       4.437  14.026  11.020  1.00 92.38           C  
ATOM   2048  CD1 TYR A 293       4.201  12.908  10.185  1.00 92.38           C  
ATOM   2049  CD2 TYR A 293       3.498  15.062  11.091  1.00 92.38           C  
ATOM   2050  CE1 TYR A 293       3.051  12.865   9.383  1.00 92.38           C  
ATOM   2051  CE2 TYR A 293       2.349  15.014  10.298  1.00 92.38           C  
ATOM   2052  OH  TYR A 293       1.094  13.944   8.558  1.00 92.38           O  
ATOM   2053  CZ  TYR A 293       2.141  13.937   9.413  1.00 92.38           C  
ATOM   2054  N   LYS A 294       8.227  13.428  13.717  1.00 95.31           N  
ATOM   2055  CA  LYS A 294       9.613  13.601  14.151  1.00 95.31           C  
ATOM   2056  C   LYS A 294      10.486  12.436  13.675  1.00 95.31           C  
ATOM   2057  CB  LYS A 294       9.633  13.765  15.668  1.00 95.31           C  
ATOM   2058  O   LYS A 294      11.572  12.680  13.153  1.00 95.31           O  
ATOM   2059  CG  LYS A 294      11.037  14.086  16.181  1.00 95.31           C  
ATOM   2060  CD  LYS A 294      10.972  14.238  17.699  1.00 95.31           C  
ATOM   2061  CE  LYS A 294      12.362  14.527  18.254  1.00 95.31           C  
ATOM   2062  NZ  LYS A 294      12.303  14.646  19.729  1.00 95.31           N  
ATOM   2063  N   GLY A 295      10.005  11.196  13.797  1.00 95.81           N  
ATOM   2064  CA  GLY A 295      10.704  10.018  13.274  1.00 95.81           C  
ATOM   2065  C   GLY A 295      10.879  10.058  11.755  1.00 95.81           C  
ATOM   2066  O   GLY A 295      11.988   9.858  11.257  1.00 95.81           O  
ATOM   2067  N   LEU A 296       9.810  10.395  11.025  1.00 96.00           N  
ATOM   2068  CA  LEU A 296       9.830  10.531   9.565  1.00 96.00           C  
ATOM   2069  C   LEU A 296      10.808  11.615   9.083  1.00 96.00           C  
ATOM   2070  CB  LEU A 296       8.397  10.815   9.084  1.00 96.00           C  
ATOM   2071  O   LEU A 296      11.592  11.369   8.169  1.00 96.00           O  
ATOM   2072  CG  LEU A 296       8.251  11.001   7.562  1.00 96.00           C  
ATOM   2073  CD1 LEU A 296       8.662   9.756   6.777  1.00 96.00           C  
ATOM   2074  CD2 LEU A 296       6.796  11.320   7.229  1.00 96.00           C  
ATOM   2075  N   ILE A 297      10.800  12.793   9.710  1.00 97.50           N  
ATOM   2076  CA  ILE A 297      11.691  13.913   9.377  1.00 97.50           C  
ATOM   2077  C   ILE A 297      13.147  13.519   9.619  1.00 97.50           C  
ATOM   2078  CB  ILE A 297      11.303  15.178  10.181  1.00 97.50           C  
ATOM   2079  O   ILE A 297      13.992  13.760   8.759  1.00 97.50           O  
ATOM   2080  CG1 ILE A 297       9.951  15.737   9.679  1.00 97.50           C  
ATOM   2081  CG2 ILE A 297      12.386  16.273  10.076  1.00 97.50           C  
ATOM   2082  CD1 ILE A 297       9.307  16.741  10.646  1.00 97.50           C  
ATOM   2083  N   VAL A 298      13.451  12.879  10.755  1.00 97.94           N  
ATOM   2084  CA  VAL A 298      14.808  12.393  11.044  1.00 97.94           C  
ATOM   2085  C   VAL A 298      15.255  11.393   9.977  1.00 97.94           C  
ATOM   2086  CB  VAL A 298      14.896  11.792  12.460  1.00 97.94           C  
ATOM   2087  O   VAL A 298      16.336  11.556   9.411  1.00 97.94           O  
ATOM   2088  CG1 VAL A 298      16.220  11.053  12.702  1.00 97.94           C  
ATOM   2089  CG2 VAL A 298      14.802  12.900  13.519  1.00 97.94           C  
ATOM   2090  N   ALA A 299      14.421  10.406   9.643  1.00 98.06           N  
ATOM   2091  CA  ALA A 299      14.734   9.435   8.599  1.00 98.06           C  
ATOM   2092  C   ALA A 299      14.927  10.100   7.221  1.00 98.06           C  
ATOM   2093  CB  ALA A 299      13.625   8.378   8.579  1.00 98.06           C  
ATOM   2094  O   ALA A 299      15.839   9.733   6.480  1.00 98.06           O  
ATOM   2095  N   GLY A 300      14.110  11.101   6.880  1.00 97.75           N  
ATOM   2096  CA  GLY A 300      14.191  11.830   5.613  1.00 97.75           C  
ATOM   2097  C   GLY A 300      15.455  12.682   5.498  1.00 97.75           C  
ATOM   2098  O   GLY A 300      16.159  12.607   4.494  1.00 97.75           O  
ATOM   2099  N   VAL A 301      15.799  13.438   6.545  1.00 98.38           N  
ATOM   2100  CA  VAL A 301      17.019  14.264   6.581  1.00 98.38           C  
ATOM   2101  C   VAL A 301      18.273  13.392   6.540  1.00 98.38           C  
ATOM   2102  CB  VAL A 301      17.023  15.181   7.822  1.00 98.38           C  
ATOM   2103  O   VAL A 301      19.200  13.684   5.786  1.00 98.38           O  
ATOM   2104  CG1 VAL A 301      18.362  15.909   8.015  1.00 98.38           C  
ATOM   2105  CG2 VAL A 301      15.937  16.259   7.701  1.00 98.38           C  
ATOM   2106  N   LEU A 302      18.303  12.295   7.302  1.00 98.50           N  
ATOM   2107  CA  LEU A 302      19.429  11.360   7.273  1.00 98.50           C  
ATOM   2108  C   LEU A 302      19.559  10.668   5.911  1.00 98.50           C  
ATOM   2109  CB  LEU A 302      19.279  10.329   8.402  1.00 98.50           C  
ATOM   2110  O   LEU A 302      20.675  10.549   5.405  1.00 98.50           O  
ATOM   2111  CG  LEU A 302      19.481  10.885   9.822  1.00 98.50           C  
ATOM   2112  CD1 LEU A 302      19.239   9.759  10.826  1.00 98.50           C  
ATOM   2113  CD2 LEU A 302      20.891  11.437  10.048  1.00 98.50           C  
ATOM   2114  N   SER A 303      18.440  10.276   5.291  1.00 98.31           N  
ATOM   2115  CA  SER A 303      18.438   9.734   3.926  1.00 98.31           C  
ATOM   2116  C   SER A 303      18.988  10.751   2.931  1.00 98.31           C  
ATOM   2117  CB  SER A 303      17.038   9.308   3.478  1.00 98.31           C  
ATOM   2118  O   SER A 303      19.876  10.411   2.160  1.00 98.31           O  
ATOM   2119  OG  SER A 303      16.585   8.221   4.257  1.00 98.31           O  
ATOM   2120  N   LEU A 304      18.551  12.013   2.996  1.00 98.25           N  
ATOM   2121  CA  LEU A 304      19.038  13.080   2.120  1.00 98.25           C  
ATOM   2122  C   LEU A 304      20.559  13.265   2.223  1.00 98.25           C  
ATOM   2123  CB  LEU A 304      18.296  14.381   2.480  1.00 98.25           C  
ATOM   2124  O   LEU A 304      21.251  13.333   1.207  1.00 98.25           O  
ATOM   2125  CG  LEU A 304      18.721  15.595   1.640  1.00 98.25           C  
ATOM   2126  CD1 LEU A 304      18.436  15.411   0.153  1.00 98.25           C  
ATOM   2127  CD2 LEU A 304      17.981  16.844   2.115  1.00 98.25           C  
ATOM   2128  N   ILE A 305      21.090  13.313   3.447  1.00 98.44           N  
ATOM   2129  CA  ILE A 305      22.536  13.420   3.682  1.00 98.44           C  
ATOM   2130  C   ILE A 305      23.255  12.199   3.096  1.00 98.44           C  
ATOM   2131  CB  ILE A 305      22.823  13.593   5.191  1.00 98.44           C  
ATOM   2132  O   ILE A 305      24.252  12.344   2.389  1.00 98.44           O  
ATOM   2133  CG1 ILE A 305      22.290  14.957   5.690  1.00 98.44           C  
ATOM   2134  CG2 ILE A 305      24.332  13.493   5.483  1.00 98.44           C  
ATOM   2135  CD1 ILE A 305      22.240  15.076   7.219  1.00 98.44           C  
ATOM   2136  N   ALA A 306      22.743  10.993   3.348  1.00 98.12           N  
ATOM   2137  CA  ALA A 306      23.345   9.765   2.844  1.00 98.12           C  
ATOM   2138  C   ALA A 306      23.305   9.678   1.309  1.00 98.12           C  
ATOM   2139  CB  ALA A 306      22.647   8.577   3.504  1.00 98.12           C  
ATOM   2140  O   ALA A 306      24.293   9.270   0.696  1.00 98.12           O  
ATOM   2141  N   PHE A 307      22.214  10.120   0.675  1.00 98.50           N  
ATOM   2142  CA  PHE A 307      22.082  10.166  -0.780  1.00 98.50           C  
ATOM   2143  C   PHE A 307      23.170  11.016  -1.412  1.00 98.50           C  
ATOM   2144  CB  PHE A 307      20.711  10.718  -1.188  1.00 98.50           C  
ATOM   2145  O   PHE A 307      23.760  10.584  -2.397  1.00 98.50           O  
ATOM   2146  CG  PHE A 307      19.505   9.890  -0.809  1.00 98.50           C  
ATOM   2147  CD1 PHE A 307      19.615   8.530  -0.447  1.00 98.50           C  
ATOM   2148  CD2 PHE A 307      18.241  10.504  -0.847  1.00 98.50           C  
ATOM   2149  CE1 PHE A 307      18.463   7.786  -0.159  1.00 98.50           C  
ATOM   2150  CE2 PHE A 307      17.096   9.759  -0.547  1.00 98.50           C  
ATOM   2151  CZ  PHE A 307      17.210   8.406  -0.220  1.00 98.50           C  
ATOM   2152  N   PHE A 308      23.504  12.174  -0.838  1.00 98.00           N  
ATOM   2153  CA  PHE A 308      24.588  13.009  -1.355  1.00 98.00           C  
ATOM   2154  C   PHE A 308      25.909  12.229  -1.449  1.00 98.00           C  
ATOM   2155  CB  PHE A 308      24.745  14.243  -0.464  1.00 98.00           C  
ATOM   2156  O   PHE A 308      26.548  12.204  -2.505  1.00 98.00           O  
ATOM   2157  CG  PHE A 308      25.913  15.116  -0.864  1.00 98.00           C  
ATOM   2158  CD1 PHE A 308      27.133  15.024  -0.166  1.00 98.00           C  
ATOM   2159  CD2 PHE A 308      25.789  16.000  -1.949  1.00 98.00           C  
ATOM   2160  CE1 PHE A 308      28.221  15.828  -0.544  1.00 98.00           C  
ATOM   2161  CE2 PHE A 308      26.876  16.808  -2.323  1.00 98.00           C  
ATOM   2162  CZ  PHE A 308      28.090  16.726  -1.618  1.00 98.00           C  
ATOM   2163  N   PHE A 309      26.293  11.542  -0.368  1.00 97.56           N  
ATOM   2164  CA  PHE A 309      27.538  10.774  -0.322  1.00 97.56           C  
ATOM   2165  C   PHE A 309      27.510   9.557  -1.250  1.00 97.56           C  
ATOM   2166  CB  PHE A 309      27.846  10.363   1.122  1.00 97.56           C  
ATOM   2167  O   PHE A 309      28.479   9.330  -1.974  1.00 97.56           O  
ATOM   2168  CG  PHE A 309      28.193  11.531   2.023  1.00 97.56           C  
ATOM   2169  CD1 PHE A 309      29.394  12.238   1.823  1.00 97.56           C  
ATOM   2170  CD2 PHE A 309      27.326  11.913   3.062  1.00 97.56           C  
ATOM   2171  CE1 PHE A 309      29.720  13.328   2.649  1.00 97.56           C  
ATOM   2172  CE2 PHE A 309      27.653  13.002   3.888  1.00 97.56           C  
ATOM   2173  CZ  PHE A 309      28.846  13.713   3.680  1.00 97.56           C  
ATOM   2174  N   VAL A 310      26.405   8.806  -1.280  1.00 97.31           N  
ATOM   2175  CA  VAL A 310      26.241   7.637  -2.163  1.00 97.31           C  
ATOM   2176  C   VAL A 310      26.319   8.058  -3.630  1.00 97.31           C  
ATOM   2177  CB  VAL A 310      24.910   6.920  -1.868  1.00 97.31           C  
ATOM   2178  O   VAL A 310      27.082   7.469  -4.394  1.00 97.31           O  
ATOM   2179  CG1 VAL A 310      24.595   5.797  -2.866  1.00 97.31           C  
ATOM   2180  CG2 VAL A 310      24.903   6.313  -0.458  1.00 97.31           C  
ATOM   2181  N   THR A 311      25.604   9.121  -4.012  1.00 97.25           N  
ATOM   2182  CA  THR A 311      25.563   9.611  -5.399  1.00 97.25           C  
ATOM   2183  C   THR A 311      26.947  10.044  -5.868  1.00 97.25           C  
ATOM   2184  CB  THR A 311      24.608  10.801  -5.580  1.00 97.25           C  
ATOM   2185  O   THR A 311      27.422   9.583  -6.905  1.00 97.25           O  
ATOM   2186  CG2 THR A 311      24.298  11.016  -7.057  1.00 97.25           C  
ATOM   2187  OG1 THR A 311      23.378  10.596  -4.951  1.00 97.25           O  
ATOM   2188  N   LYS A 312      27.643  10.873  -5.075  1.00 95.88           N  
ATOM   2189  CA  LYS A 312      29.022  11.299  -5.367  1.00 95.88           C  
ATOM   2190  C   LYS A 312      29.992  10.123  -5.452  1.00 95.88           C  
ATOM   2191  CB  LYS A 312      29.498  12.271  -4.276  1.00 95.88           C  
ATOM   2192  O   LYS A 312      30.911  10.148  -6.264  1.00 95.88           O  
ATOM   2193  CG  LYS A 312      29.082  13.729  -4.535  1.00 95.88           C  
ATOM   2194  CD  LYS A 312      30.322  14.597  -4.792  1.00 95.88           C  
ATOM   2195  CE  LYS A 312      29.926  16.061  -4.992  1.00 95.88           C  
ATOM   2196  NZ  LYS A 312      31.123  16.919  -5.179  1.00 95.88           N  
ATOM   2197  N   ALA A 313      29.813   9.110  -4.606  1.00 95.44           N  
ATOM   2198  CA  ALA A 313      30.700   7.958  -4.571  1.00 95.44           C  
ATOM   2199  C   ALA A 313      30.493   7.002  -5.756  1.00 95.44           C  
ATOM   2200  CB  ALA A 313      30.516   7.240  -3.230  1.00 95.44           C  
ATOM   2201  O   ALA A 313      31.461   6.350  -6.155  1.00 95.44           O  
ATOM   2202  N   MET A 314      29.272   6.881  -6.284  1.00 95.50           N  
ATOM   2203  CA  MET A 314      28.951   6.000  -7.418  1.00 95.50           C  
ATOM   2204  C   MET A 314      29.155   6.674  -8.778  1.00 95.50           C  
ATOM   2205  CB  MET A 314      27.514   5.474  -7.294  1.00 95.50           C  
ATOM   2206  O   MET A 314      29.545   6.001  -9.728  1.00 95.50           O  
ATOM   2207  CG  MET A 314      27.397   4.513  -6.107  1.00 95.50           C  
ATOM   2208  SD  MET A 314      25.824   3.629  -5.955  1.00 95.50           S  
ATOM   2209  CE  MET A 314      25.902   2.540  -7.404  1.00 95.50           C  
ATOM   2210  N   PHE A 315      28.962   7.992  -8.859  1.00 95.38           N  
ATOM   2211  CA  PHE A 315      29.105   8.768 -10.092  1.00 95.38           C  
ATOM   2212  C   PHE A 315      30.146   9.888  -9.915  1.00 95.38           C  
ATOM   2213  CB  PHE A 315      27.722   9.282 -10.520  1.00 95.38           C  
ATOM   2214  O   PHE A 315      29.790  11.056  -9.804  1.00 95.38           O  
ATOM   2215  CG  PHE A 315      26.697   8.183 -10.733  1.00 95.38           C  
ATOM   2216  CD1 PHE A 315      26.695   7.425 -11.921  1.00 95.38           C  
ATOM   2217  CD2 PHE A 315      25.754   7.901  -9.728  1.00 95.38           C  
ATOM   2218  CE1 PHE A 315      25.734   6.416 -12.116  1.00 95.38           C  
ATOM   2219  CE2 PHE A 315      24.809   6.880  -9.917  1.00 95.38           C  
ATOM   2220  CZ  PHE A 315      24.793   6.140 -11.111  1.00 95.38           C  
ATOM   2221  N   PRO A 316      31.454   9.578  -9.849  1.00 90.19           N  
ATOM   2222  CA  PRO A 316      32.485  10.595  -9.624  1.00 90.19           C  
ATOM   2223  C   PRO A 316      32.724  11.524 -10.830  1.00 90.19           C  
ATOM   2224  CB  PRO A 316      33.742   9.797  -9.263  1.00 90.19           C  
ATOM   2225  O   PRO A 316      33.331  12.579 -10.662  1.00 90.19           O  
ATOM   2226  CG  PRO A 316      33.544   8.468  -9.992  1.00 90.19           C  
ATOM   2227  CD  PRO A 316      32.037   8.246  -9.900  1.00 90.19           C  
ATOM   2228  N   GLY A 317      32.275  11.137 -12.029  1.00 87.88           N  
ATOM   2229  CA  GLY A 317      32.448  11.886 -13.276  1.00 87.88           C  
ATOM   2230  C   GLY A 317      31.126  12.246 -13.958  1.00 87.88           C  
ATOM   2231  O   GLY A 317      30.050  12.132 -13.369  1.00 87.88           O  
ATOM   2232  N   GLU A 318      31.222  12.686 -15.214  1.00 89.56           N  
ATOM   2233  CA  GLU A 318      30.053  12.859 -16.082  1.00 89.56           C  
ATOM   2234  C   GLU A 318      29.387  11.509 -16.361  1.00 89.56           C  
ATOM   2235  CB  GLU A 318      30.431  13.530 -17.414  1.00 89.56           C  
ATOM   2236  O   GLU A 318      30.064  10.501 -16.566  1.00 89.56           O  
ATOM   2237  CG  GLU A 318      30.904  14.980 -17.243  1.00 89.56           C  
ATOM   2238  CD  GLU A 318      31.107  15.717 -18.582  1.00 89.56           C  
ATOM   2239  OE1 GLU A 318      31.173  16.962 -18.532  1.00 89.56           O  
ATOM   2240  OE2 GLU A 318      31.197  15.067 -19.659  1.00 89.56           O  
ATOM   2241  N   VAL A 319      28.056  11.507 -16.379  1.00 93.31           N  
ATOM   2242  CA  VAL A 319      27.240  10.330 -16.675  1.00 93.31           C  
ATOM   2243  C   VAL A 319      26.637  10.514 -18.056  1.00 93.31           C  
ATOM   2244  CB  VAL A 319      26.154  10.131 -15.607  1.00 93.31           C  
ATOM   2245  O   VAL A 319      25.882  11.460 -18.288  1.00 93.31           O  
ATOM   2246  CG1 VAL A 319      25.323   8.873 -15.877  1.00 93.31           C  
ATOM   2247  CG2 VAL A 319      26.765  10.015 -14.207  1.00 93.31           C  
ATOM   2248  N   GLU A 320      26.983   9.621 -18.974  1.00 92.69           N  
ATOM   2249  CA  GLU A 320      26.403   9.596 -20.311  1.00 92.69           C  
ATOM   2250  C   GLU A 320      25.030   8.928 -20.265  1.00 92.69           C  
ATOM   2251  CB  GLU A 320      27.372   8.894 -21.265  1.00 92.69           C  
ATOM   2252  O   GLU A 320      24.872   7.848 -19.689  1.00 92.69           O  
ATOM   2253  CG  GLU A 320      26.939   9.028 -22.732  1.00 92.69           C  
ATOM   2254  CD  GLU A 320      27.986   8.472 -23.711  1.00 92.69           C  
ATOM   2255  OE1 GLU A 320      27.701   8.509 -24.927  1.00 92.69           O  
ATOM   2256  OE2 GLU A 320      29.075   8.053 -23.253  1.00 92.69           O  
ATOM   2257  N   LEU A 321      24.038   9.595 -20.851  1.00 91.69           N  
ATOM   2258  CA  LEU A 321      22.681   9.093 -20.969  1.00 91.69           C  
ATOM   2259  C   LEU A 321      22.355   8.719 -22.418  1.00 91.69           C  
ATOM   2260  CB  LEU A 321      21.662  10.096 -20.396  1.00 91.69           C  
ATOM   2261  O   LEU A 321      22.882   9.303 -23.370  1.00 91.69           O  
ATOM   2262  CG  LEU A 321      21.806  10.418 -18.897  1.00 91.69           C  
ATOM   2263  CD1 LEU A 321      20.743  11.449 -18.503  1.00 91.69           C  
ATOM   2264  CD2 LEU A 321      21.626   9.191 -18.000  1.00 91.69           C  
ATOM   2265  N   ALA A 322      21.428   7.778 -22.585  1.00 85.50           N  
ATOM   2266  CA  ALA A 322      20.850   7.450 -23.881  1.00 85.50           C  
ATOM   2267  C   ALA A 322      20.303   8.711 -24.578  1.00 85.50           C  
ATOM   2268  CB  ALA A 322      19.782   6.368 -23.701  1.00 85.50           C  
ATOM   2269  O   ALA A 322      19.741   9.607 -23.944  1.00 85.50           O  
ATOM   2270  N   GLY A 323      20.509   8.796 -25.895  1.00 80.38           N  
ATOM   2271  CA  GLY A 323      20.204   9.994 -26.686  1.00 80.38           C  
ATOM   2272  C   GLY A 323      21.312  11.058 -26.700  1.00 80.38           C  
ATOM   2273  O   GLY A 323      21.087  12.153 -27.206  1.00 80.38           O  
ATOM   2274  N   GLY A 324      22.503  10.758 -26.164  1.00 79.88           N  
ATOM   2275  CA  GLY A 324      23.678  11.643 -26.208  1.00 79.88           C  
ATOM   2276  C   GLY A 324      23.662  12.776 -25.178  1.00 79.88           C  
ATOM   2277  O   GLY A 324      24.547  13.634 -25.182  1.00 79.88           O  
ATOM   2278  N   ALA A 325      22.668  12.791 -24.287  1.00 86.25           N  
ATOM   2279  CA  ALA A 325      22.621  13.719 -23.168  1.00 86.25           C  
ATOM   2280  C   ALA A 325      23.673  13.346 -22.113  1.00 86.25           C  
ATOM   2281  CB  ALA A 325      21.197  13.756 -22.600  1.00 86.25           C  
ATOM   2282  O   ALA A 325      24.034  12.184 -21.942  1.00 86.25           O  
ATOM   2283  N   LYS A 326      24.148  14.340 -21.364  1.00 89.88           N  
ATOM   2284  CA  LYS A 326      25.053  14.137 -20.231  1.00 89.88           C  
ATOM   2285  C   LYS A 326      24.420  14.677 -18.963  1.00 89.88           C  
ATOM   2286  CB  LYS A 326      26.406  14.799 -20.494  1.00 89.88           C  
ATOM   2287  O   LYS A 326      23.805  15.741 -18.981  1.00 89.88           O  
ATOM   2288  CG  LYS A 326      27.187  14.124 -21.631  1.00 89.88           C  
ATOM   2289  CD  LYS A 326      28.530  14.841 -21.754  1.00 89.88           C  
ATOM   2290  CE  LYS A 326      29.514  14.102 -22.655  1.00 89.88           C  
ATOM   2291  NZ  LYS A 326      30.871  14.640 -22.406  1.00 89.88           N  
ATOM   2292  N   THR A 327      24.600  13.966 -17.860  1.00 92.75           N  
ATOM   2293  CA  THR A 327      24.190  14.415 -16.529  1.00 92.75           C  
ATOM   2294  C   THR A 327      25.353  14.329 -15.541  1.00 92.75           C  
ATOM   2295  CB  THR A 327      22.907  13.697 -16.072  1.00 92.75           C  
ATOM   2296  O   THR A 327      26.449  13.862 -15.859  1.00 92.75           O  
ATOM   2297  CG2 THR A 327      23.110  12.242 -15.662  1.00 92.75           C  
ATOM   2298  OG1 THR A 327      22.371  14.371 -14.957  1.00 92.75           O  
ATOM   2299  N   THR A 328      25.137  14.837 -14.333  1.00 94.62           N  
ATOM   2300  CA  THR A 328      26.140  14.878 -13.266  1.00 94.62           C  
ATOM   2301  C   THR A 328      25.596  14.235 -11.999  1.00 94.62           C  
ATOM   2302  CB  THR A 328      26.607  16.312 -12.961  1.00 94.62           C  
ATOM   2303  O   THR A 328      24.384  14.173 -11.782  1.00 94.62           O  
ATOM   2304  CG2 THR A 328      27.112  17.070 -14.188  1.00 94.62           C  
ATOM   2305  OG1 THR A 328      25.565  17.067 -12.381  1.00 94.62           O  
ATOM   2306  N   ALA A 329      26.493  13.840 -11.095  1.00 94.75           N  
ATOM   2307  CA  ALA A 329      26.113  13.363  -9.766  1.00 94.75           C  
ATOM   2308  C   ALA A 329      25.204  14.343  -9.012  1.00 94.75           C  
ATOM   2309  CB  ALA A 329      27.395  13.156  -8.965  1.00 94.75           C  
ATOM   2310  O   ALA A 329      24.304  13.927  -8.293  1.00 94.75           O  
ATOM   2311  N   MET A 330      25.415  15.652  -9.181  1.00 96.94           N  
ATOM   2312  CA  MET A 330      24.597  16.660  -8.504  1.00 96.94           C  
ATOM   2313  C   MET A 330      23.177  16.727  -9.059  1.00 96.94           C  
ATOM   2314  CB  MET A 330      25.262  18.038  -8.591  1.00 96.94           C  
ATOM   2315  O   MET A 330      22.247  16.974  -8.298  1.00 96.94           O  
ATOM   2316  CG  MET A 330      26.547  18.122  -7.758  1.00 96.94           C  
ATOM   2317  SD  MET A 330      26.432  17.599  -6.018  1.00 96.94           S  
ATOM   2318  CE  MET A 330      25.029  18.603  -5.441  1.00 96.94           C  
ATOM   2319  N   ALA A 331      22.998  16.471 -10.353  1.00 97.00           N  
ATOM   2320  CA  ALA A 331      21.675  16.406 -10.950  1.00 97.00           C  
ATOM   2321  C   ALA A 331      20.929  15.128 -10.525  1.00 97.00           C  
ATOM   2322  CB  ALA A 331      21.836  16.541 -12.459  1.00 97.00           C  
ATOM   2323  O   ALA A 331      19.765  15.206 -10.139  1.00 97.00           O  
ATOM   2324  N   LEU A 332      21.616  13.978 -10.468  1.00 97.50           N  
ATOM   2325  CA  LEU A 332      21.059  12.741  -9.898  1.00 97.50           C  
ATOM   2326  C   LEU A 332      20.702  12.895  -8.412  1.00 97.50           C  
ATOM   2327  CB  LEU A 332      22.055  11.582 -10.086  1.00 97.50           C  
ATOM   2328  O   LEU A 332      19.645  12.441  -7.982  1.00 97.50           O  
ATOM   2329  CG  LEU A 332      22.238  11.117 -11.540  1.00 97.50           C  
ATOM   2330  CD1 LEU A 332      23.345  10.063 -11.599  1.00 97.50           C  
ATOM   2331  CD2 LEU A 332      20.964  10.495 -12.113  1.00 97.50           C  
ATOM   2332  N   PHE A 333      21.535  13.586  -7.632  1.00 98.31           N  
ATOM   2333  CA  PHE A 333      21.215  13.933  -6.247  1.00 98.31           C  
ATOM   2334  C   PHE A 333      19.999  14.867  -6.167  1.00 98.31           C  
ATOM   2335  CB  PHE A 333      22.440  14.569  -5.581  1.00 98.31           C  
ATOM   2336  O   PHE A 333      19.126  14.669  -5.325  1.00 98.31           O  
ATOM   2337  CG  PHE A 333      22.144  15.109  -4.198  1.00 98.31           C  
ATOM   2338  CD1 PHE A 333      22.140  16.497  -3.958  1.00 98.31           C  
ATOM   2339  CD2 PHE A 333      21.794  14.220  -3.168  1.00 98.31           C  
ATOM   2340  CE1 PHE A 333      21.821  16.991  -2.680  1.00 98.31           C  
ATOM   2341  CE2 PHE A 333      21.457  14.717  -1.900  1.00 98.31           C  
ATOM   2342  CZ  PHE A 333      21.486  16.098  -1.648  1.00 98.31           C  
ATOM   2343  N   GLY A 334      19.900  15.846  -7.070  1.00 98.38           N  
ATOM   2344  CA  GLY A 334      18.716  16.690  -7.214  1.00 98.38           C  
ATOM   2345  C   GLY A 334      17.447  15.878  -7.487  1.00 98.38           C  
ATOM   2346  O   GLY A 334      16.404  16.179  -6.916  1.00 98.38           O  
ATOM   2347  N   ALA A 335      17.528  14.807  -8.283  1.00 98.19           N  
ATOM   2348  CA  ALA A 335      16.396  13.909  -8.506  1.00 98.19           C  
ATOM   2349  C   ALA A 335      15.987  13.170  -7.217  1.00 98.19           C  
ATOM   2350  CB  ALA A 335      16.732  12.949  -9.651  1.00 98.19           C  
ATOM   2351  O   ALA A 335      14.795  13.038  -6.940  1.00 98.19           O  
ATOM   2352  N   CYS A 336      16.947  12.780  -6.367  1.00 98.44           N  
ATOM   2353  CA  CYS A 336      16.636  12.264  -5.029  1.00 98.44           C  
ATOM   2354  C   CYS A 336      15.937  13.319  -4.154  1.00 98.44           C  
ATOM   2355  CB  CYS A 336      17.900  11.754  -4.322  1.00 98.44           C  
ATOM   2356  O   CYS A 336      14.946  13.025  -3.487  1.00 98.44           O  
ATOM   2357  SG  CYS A 336      18.744  10.481  -5.295  1.00 98.44           S  
ATOM   2358  N   VAL A 337      16.404  14.574  -4.182  1.00 98.62           N  
ATOM   2359  CA  VAL A 337      15.746  15.681  -3.463  1.00 98.62           C  
ATOM   2360  C   VAL A 337      14.291  15.818  -3.908  1.00 98.62           C  
ATOM   2361  CB  VAL A 337      16.480  17.023  -3.659  1.00 98.62           C  
ATOM   2362  O   VAL A 337      13.410  15.915  -3.058  1.00 98.62           O  
ATOM   2363  CG1 VAL A 337      15.738  18.191  -2.991  1.00 98.62           C  
ATOM   2364  CG2 VAL A 337      17.891  17.003  -3.068  1.00 98.62           C  
ATOM   2365  N   VAL A 338      14.026  15.773  -5.218  1.00 98.44           N  
ATOM   2366  CA  VAL A 338      12.662  15.822  -5.768  1.00 98.44           C  
ATOM   2367  C   VAL A 338      11.796  14.696  -5.195  1.00 98.44           C  
ATOM   2368  CB  VAL A 338      12.688  15.781  -7.311  1.00 98.44           C  
ATOM   2369  O   VAL A 338      10.681  14.963  -4.751  1.00 98.44           O  
ATOM   2370  CG1 VAL A 338      11.289  15.624  -7.913  1.00 98.44           C  
ATOM   2371  CG2 VAL A 338      13.279  17.074  -7.889  1.00 98.44           C  
ATOM   2372  N   GLY A 339      12.317  13.466  -5.133  1.00 97.44           N  
ATOM   2373  CA  GLY A 339      11.615  12.328  -4.534  1.00 97.44           C  
ATOM   2374  C   GLY A 339      11.261  12.535  -3.058  1.00 97.44           C  
ATOM   2375  O   GLY A 339      10.114  12.334  -2.667  1.00 97.44           O  
ATOM   2376  N   LEU A 340      12.209  13.000  -2.235  1.00 97.81           N  
ATOM   2377  CA  LEU A 340      11.955  13.276  -0.812  1.00 97.81           C  
ATOM   2378  C   LEU A 340      10.988  14.445  -0.588  1.00 97.81           C  
ATOM   2379  CB  LEU A 340      13.275  13.565  -0.079  1.00 97.81           C  
ATOM   2380  O   LEU A 340      10.149  14.385   0.313  1.00 97.81           O  
ATOM   2381  CG  LEU A 340      14.193  12.349   0.119  1.00 97.81           C  
ATOM   2382  CD1 LEU A 340      15.434  12.795   0.890  1.00 97.81           C  
ATOM   2383  CD2 LEU A 340      13.528  11.222   0.913  1.00 97.81           C  
ATOM   2384  N   VAL A 341      11.083  15.498  -1.403  1.00 97.94           N  
ATOM   2385  CA  VAL A 341      10.140  16.624  -1.360  1.00 97.94           C  
ATOM   2386  C   VAL A 341       8.739  16.150  -1.734  1.00 97.94           C  
ATOM   2387  CB  VAL A 341      10.607  17.776  -2.271  1.00 97.94           C  
ATOM   2388  O   VAL A 341       7.779  16.529  -1.064  1.00 97.94           O  
ATOM   2389  CG1 VAL A 341       9.537  18.862  -2.448  1.00 97.94           C  
ATOM   2390  CG2 VAL A 341      11.845  18.459  -1.672  1.00 97.94           C  
ATOM   2391  N   LEU A 342       8.610  15.281  -2.742  1.00 97.06           N  
ATOM   2392  CA  LEU A 342       7.324  14.691  -3.098  1.00 97.06           C  
ATOM   2393  C   LEU A 342       6.771  13.822  -1.963  1.00 97.06           C  
ATOM   2394  CB  LEU A 342       7.445  13.912  -4.416  1.00 97.06           C  
ATOM   2395  O   LEU A 342       5.590  13.948  -1.651  1.00 97.06           O  
ATOM   2396  CG  LEU A 342       6.097  13.339  -4.898  1.00 97.06           C  
ATOM   2397  CD1 LEU A 342       5.083  14.431  -5.240  1.00 97.06           C  
ATOM   2398  CD2 LEU A 342       6.318  12.506  -6.151  1.00 97.06           C  
ATOM   2399  N   THR A 343       7.599  13.013  -1.290  1.00 96.25           N  
ATOM   2400  CA  THR A 343       7.185  12.273  -0.083  1.00 96.25           C  
ATOM   2401  C   THR A 343       6.595  13.213   0.965  1.00 96.25           C  
ATOM   2402  CB  THR A 343       8.355  11.505   0.555  1.00 96.25           C  
ATOM   2403  O   THR A 343       5.483  12.984   1.438  1.00 96.25           O  
ATOM   2404  CG2 THR A 343       7.939  10.700   1.783  1.00 96.25           C  
ATOM   2405  OG1 THR A 343       8.878  10.571  -0.345  1.00 96.25           O  
ATOM   2406  N   ALA A 344       7.305  14.294   1.305  1.00 96.12           N  
ATOM   2407  CA  ALA A 344       6.835  15.270   2.284  1.00 96.12           C  
ATOM   2408  C   ALA A 344       5.522  15.941   1.846  1.00 96.12           C  
ATOM   2409  CB  ALA A 344       7.949  16.297   2.518  1.00 96.12           C  
ATOM   2410  O   ALA A 344       4.614  16.104   2.660  1.00 96.12           O  
ATOM   2411  N   ALA A 345       5.395  16.278   0.558  1.00 96.31           N  
ATOM   2412  CA  ALA A 345       4.178  16.854  -0.001  1.00 96.31           C  
ATOM   2413  C   ALA A 345       2.994  15.879   0.077  1.00 96.31           C  
ATOM   2414  CB  ALA A 345       4.451  17.311  -1.439  1.00 96.31           C  
ATOM   2415  O   ALA A 345       1.926  16.278   0.531  1.00 96.31           O  
ATOM   2416  N   MET A 346       3.168  14.606  -0.302  1.00 95.25           N  
ATOM   2417  CA  MET A 346       2.096  13.602  -0.226  1.00 95.25           C  
ATOM   2418  C   MET A 346       1.613  13.400   1.211  1.00 95.25           C  
ATOM   2419  CB  MET A 346       2.544  12.246  -0.796  1.00 95.25           C  
ATOM   2420  O   MET A 346       0.406  13.345   1.444  1.00 95.25           O  
ATOM   2421  CG  MET A 346       2.798  12.207  -2.307  1.00 95.25           C  
ATOM   2422  SD  MET A 346       1.462  12.783  -3.389  1.00 95.25           S  
ATOM   2423  CE  MET A 346       1.880  14.540  -3.520  1.00 95.25           C  
ATOM   2424  N   VAL A 347       2.540  13.339   2.172  1.00 94.31           N  
ATOM   2425  CA  VAL A 347       2.221  13.212   3.602  1.00 94.31           C  
ATOM   2426  C   VAL A 347       1.408  14.415   4.076  1.00 94.31           C  
ATOM   2427  CB  VAL A 347       3.515  13.042   4.423  1.00 94.31           C  
ATOM   2428  O   VAL A 347       0.303  14.249   4.587  1.00 94.31           O  
ATOM   2429  CG1 VAL A 347       3.276  13.120   5.935  1.00 94.31           C  
ATOM   2430  CG2 VAL A 347       4.202  11.702   4.120  1.00 94.31           C  
ATOM   2431  N   TRP A 348       1.915  15.625   3.837  1.00 94.75           N  
ATOM   2432  CA  TRP A 348       1.274  16.858   4.290  1.00 94.75           C  
ATOM   2433  C   TRP A 348      -0.097  17.094   3.645  1.00 94.75           C  
ATOM   2434  CB  TRP A 348       2.221  18.026   3.998  1.00 94.75           C  
ATOM   2435  O   TRP A 348      -1.059  17.432   4.333  1.00 94.75           O  
ATOM   2436  CG  TRP A 348       1.640  19.366   4.306  1.00 94.75           C  
ATOM   2437  CD1 TRP A 348       1.307  19.803   5.541  1.00 94.75           C  
ATOM   2438  CD2 TRP A 348       1.198  20.404   3.379  1.00 94.75           C  
ATOM   2439  CE2 TRP A 348       0.606  21.457   4.136  1.00 94.75           C  
ATOM   2440  CE3 TRP A 348       1.215  20.550   1.975  1.00 94.75           C  
ATOM   2441  NE1 TRP A 348       0.713  21.045   5.447  1.00 94.75           N  
ATOM   2442  CH2 TRP A 348       0.075  22.705   2.130  1.00 94.75           C  
ATOM   2443  CZ2 TRP A 348       0.053  22.596   3.532  1.00 94.75           C  
ATOM   2444  CZ3 TRP A 348       0.653  21.683   1.355  1.00 94.75           C  
ATOM   2445  N   ILE A 349      -0.210  16.893   2.329  1.00 96.19           N  
ATOM   2446  CA  ILE A 349      -1.473  17.084   1.608  1.00 96.19           C  
ATOM   2447  C   ILE A 349      -2.513  16.070   2.085  1.00 96.19           C  
ATOM   2448  CB  ILE A 349      -1.264  16.990   0.081  1.00 96.19           C  
ATOM   2449  O   ILE A 349      -3.659  16.444   2.321  1.00 96.19           O  
ATOM   2450  CG1 ILE A 349      -0.408  18.163  -0.447  1.00 96.19           C  
ATOM   2451  CG2 ILE A 349      -2.624  17.013  -0.637  1.00 96.19           C  
ATOM   2452  CD1 ILE A 349       0.208  17.906  -1.830  1.00 96.19           C  
ATOM   2453  N   THR A 350      -2.132  14.801   2.242  1.00 95.00           N  
ATOM   2454  CA  THR A 350      -3.084  13.770   2.671  1.00 95.00           C  
ATOM   2455  C   THR A 350      -3.587  14.053   4.081  1.00 95.00           C  
ATOM   2456  CB  THR A 350      -2.491  12.362   2.576  1.00 95.00           C  
ATOM   2457  O   THR A 350      -4.796  14.052   4.295  1.00 95.00           O  
ATOM   2458  CG2 THR A 350      -3.558  11.302   2.835  1.00 95.00           C  
ATOM   2459  OG1 THR A 350      -1.988  12.133   1.279  1.00 95.00           O  
ATOM   2460  N   GLU A 351      -2.693  14.415   5.008  1.00 93.88           N  
ATOM   2461  CA  GLU A 351      -3.080  14.820   6.361  1.00 93.88           C  
ATOM   2462  C   GLU A 351      -4.015  16.034   6.359  1.00 93.88           C  
ATOM   2463  CB  GLU A 351      -1.825  15.154   7.168  1.00 93.88           C  
ATOM   2464  O   GLU A 351      -4.978  16.055   7.114  1.00 93.88           O  
ATOM   2465  CG  GLU A 351      -2.127  15.311   8.670  1.00 93.88           C  
ATOM   2466  CD  GLU A 351      -1.016  16.032   9.437  1.00 93.88           C  
ATOM   2467  OE1 GLU A 351      -1.186  16.250  10.659  1.00 93.88           O  
ATOM   2468  OE2 GLU A 351       0.030  16.327   8.813  1.00 93.88           O  
ATOM   2469  N   TYR A 352      -3.797  17.030   5.495  1.00 95.88           N  
ATOM   2470  CA  TYR A 352      -4.704  18.178   5.398  1.00 95.88           C  
ATOM   2471  C   TYR A 352      -6.147  17.769   5.054  1.00 95.88           C  
ATOM   2472  CB  TYR A 352      -4.165  19.176   4.369  1.00 95.88           C  
ATOM   2473  O   TYR A 352      -7.101  18.374   5.546  1.00 95.88           O  
ATOM   2474  CG  TYR A 352      -5.120  20.322   4.101  1.00 95.88           C  
ATOM   2475  CD1 TYR A 352      -5.950  20.297   2.963  1.00 95.88           C  
ATOM   2476  CD2 TYR A 352      -5.223  21.376   5.027  1.00 95.88           C  
ATOM   2477  CE1 TYR A 352      -6.876  21.333   2.743  1.00 95.88           C  
ATOM   2478  CE2 TYR A 352      -6.146  22.417   4.811  1.00 95.88           C  
ATOM   2479  OH  TYR A 352      -7.873  23.392   3.457  1.00 95.88           O  
ATOM   2480  CZ  TYR A 352      -6.975  22.393   3.667  1.00 95.88           C  
ATOM   2481  N   TYR A 353      -6.320  16.745   4.215  1.00 96.62           N  
ATOM   2482  CA  TYR A 353      -7.642  16.270   3.808  1.00 96.62           C  
ATOM   2483  C   TYR A 353      -8.259  15.244   4.761  1.00 96.62           C  
ATOM   2484  CB  TYR A 353      -7.584  15.742   2.374  1.00 96.62           C  
ATOM   2485  O   TYR A 353      -9.480  15.092   4.736  1.00 96.62           O  
ATOM   2486  CG  TYR A 353      -7.584  16.839   1.329  1.00 96.62           C  
ATOM   2487  CD1 TYR A 353      -8.781  17.518   1.042  1.00 96.62           C  
ATOM   2488  CD2 TYR A 353      -6.406  17.184   0.645  1.00 96.62           C  
ATOM   2489  CE1 TYR A 353      -8.808  18.540   0.075  1.00 96.62           C  
ATOM   2490  CE2 TYR A 353      -6.414  18.225  -0.300  1.00 96.62           C  
ATOM   2491  OH  TYR A 353      -7.624  19.884  -1.529  1.00 96.62           O  
ATOM   2492  CZ  TYR A 353      -7.616  18.901  -0.591  1.00 96.62           C  
ATOM   2493  N   THR A 354      -7.463  14.569   5.594  1.00 94.38           N  
ATOM   2494  CA  THR A 354      -7.962  13.530   6.509  1.00 94.38           C  
ATOM   2495  C   THR A 354      -7.859  13.888   7.986  1.00 94.38           C  
ATOM   2496  CB  THR A 354      -7.287  12.175   6.255  1.00 94.38           C  
ATOM   2497  O   THR A 354      -8.537  13.264   8.783  1.00 94.38           O  
ATOM   2498  CG2 THR A 354      -7.478  11.714   4.812  1.00 94.38           C  
ATOM   2499  OG1 THR A 354      -5.901  12.245   6.505  1.00 94.38           O  
ATOM   2500  N   GLY A 355      -7.058  14.866   8.399  1.00 91.25           N  
ATOM   2501  CA  GLY A 355      -6.875  15.225   9.807  1.00 91.25           C  
ATOM   2502  C   GLY A 355      -8.066  15.991  10.392  1.00 91.25           C  
ATOM   2503  O   GLY A 355      -8.590  16.920   9.773  1.00 91.25           O  
ATOM   2504  N   THR A 356      -8.463  15.647  11.619  1.00 89.50           N  
ATOM   2505  CA  THR A 356      -9.616  16.237  12.332  1.00 89.50           C  
ATOM   2506  C   THR A 356      -9.451  17.734  12.625  1.00 89.50           C  
ATOM   2507  CB  THR A 356      -9.863  15.494  13.657  1.00 89.50           C  
ATOM   2508  O   THR A 356     -10.428  18.479  12.742  1.00 89.50           O  
ATOM   2509  CG2 THR A 356     -10.208  14.022  13.453  1.00 89.50           C  
ATOM   2510  OG1 THR A 356      -8.716  15.541  14.473  1.00 89.50           O  
ATOM   2511  N   GLN A 357      -8.207  18.211  12.689  1.00 88.00           N  
ATOM   2512  CA  GLN A 357      -7.863  19.613  12.911  1.00 88.00           C  
ATOM   2513  C   GLN A 357      -8.084  20.517  11.688  1.00 88.00           C  
ATOM   2514  CB  GLN A 357      -6.422  19.725  13.449  1.00 88.00           C  
ATOM   2515  O   GLN A 357      -8.019  21.742  11.824  1.00 88.00           O  
ATOM   2516  CG  GLN A 357      -5.278  19.358  12.476  1.00 88.00           C  
ATOM   2517  CD  GLN A 357      -4.903  17.873  12.432  1.00 88.00           C  
ATOM   2518  NE2 GLN A 357      -3.682  17.539  12.071  1.00 88.00           N  
ATOM   2519  OE1 GLN A 357      -5.688  16.991  12.731  1.00 88.00           O  
ATOM   2520  N   TYR A 358      -8.327  19.948  10.504  1.00 94.62           N  
ATOM   2521  CA  TYR A 358      -8.399  20.700   9.255  1.00 94.62           C  
ATOM   2522  C   TYR A 358      -9.826  20.863   8.727  1.00 94.62           C  
ATOM   2523  CB  TYR A 358      -7.472  20.076   8.208  1.00 94.62           C  
ATOM   2524  O   TYR A 358     -10.726  20.053   8.956  1.00 94.62           O  
ATOM   2525  CG  TYR A 358      -6.010  20.059   8.607  1.00 94.62           C  
ATOM   2526  CD1 TYR A 358      -5.293  21.266   8.735  1.00 94.62           C  
ATOM   2527  CD2 TYR A 358      -5.367  18.833   8.848  1.00 94.62           C  
ATOM   2528  CE1 TYR A 358      -3.937  21.249   9.114  1.00 94.62           C  
ATOM   2529  CE2 TYR A 358      -4.010  18.812   9.213  1.00 94.62           C  
ATOM   2530  OH  TYR A 358      -2.004  19.984   9.773  1.00 94.62           O  
ATOM   2531  CZ  TYR A 358      -3.296  20.015   9.361  1.00 94.62           C  
ATOM   2532  N   HIS A 359     -10.009  21.934   7.952  1.00 96.56           N  
ATOM   2533  CA  HIS A 359     -11.298  22.327   7.392  1.00 96.56           C  
ATOM   2534  C   HIS A 359     -11.995  21.233   6.554  1.00 96.56           C  
ATOM   2535  CB  HIS A 359     -11.113  23.625   6.592  1.00 96.56           C  
ATOM   2536  O   HIS A 359     -13.213  21.126   6.671  1.00 96.56           O  
ATOM   2537  CG  HIS A 359     -12.393  24.150   5.993  1.00 96.56           C  
ATOM   2538  CD2 HIS A 359     -13.195  25.135   6.505  1.00 96.56           C  
ATOM   2539  ND1 HIS A 359     -12.999  23.691   4.845  1.00 96.56           N  
ATOM   2540  CE1 HIS A 359     -14.140  24.377   4.674  1.00 96.56           C  
ATOM   2541  NE2 HIS A 359     -14.289  25.286   5.646  1.00 96.56           N  
ATOM   2542  N   PRO A 360     -11.320  20.418   5.710  1.00 97.56           N  
ATOM   2543  CA  PRO A 360     -12.012  19.398   4.914  1.00 97.56           C  
ATOM   2544  C   PRO A 360     -12.812  18.398   5.757  1.00 97.56           C  
ATOM   2545  CB  PRO A 360     -10.925  18.706   4.086  1.00 97.56           C  
ATOM   2546  O   PRO A 360     -13.971  18.142   5.443  1.00 97.56           O  
ATOM   2547  CG  PRO A 360      -9.866  19.795   3.939  1.00 97.56           C  
ATOM   2548  CD  PRO A 360      -9.920  20.477   5.303  1.00 97.56           C  
ATOM   2549  N   VAL A 361     -12.241  17.901   6.857  1.00 96.44           N  
ATOM   2550  CA  VAL A 361     -12.921  16.960   7.763  1.00 96.44           C  
ATOM   2551  C   VAL A 361     -14.001  17.661   8.579  1.00 96.44           C  
ATOM   2552  CB  VAL A 361     -11.903  16.283   8.691  1.00 96.44           C  
ATOM   2553  O   VAL A 361     -15.122  17.167   8.679  1.00 96.44           O  
ATOM   2554  CG1 VAL A 361     -12.575  15.321   9.674  1.00 96.44           C  
ATOM   2555  CG2 VAL A 361     -10.901  15.479   7.865  1.00 96.44           C  
ATOM   2556  N   GLN A 362     -13.705  18.854   9.102  1.00 96.88           N  
ATOM   2557  CA  GLN A 362     -14.681  19.667   9.838  1.00 96.88           C  
ATOM   2558  C   GLN A 362     -15.902  20.005   8.978  1.00 96.88           C  
ATOM   2559  CB  GLN A 362     -14.009  20.959  10.314  1.00 96.88           C  
ATOM   2560  O   GLN A 362     -17.025  20.001   9.471  1.00 96.88           O  
ATOM   2561  CG  GLN A 362     -12.974  20.674  11.409  1.00 96.88           C  
ATOM   2562  CD  GLN A 362     -12.053  21.850  11.698  1.00 96.88           C  
ATOM   2563  NE2 GLN A 362     -11.063  21.624  12.531  1.00 96.88           N  
ATOM   2564  OE1 GLN A 362     -12.173  22.950  11.176  1.00 96.88           O  
ATOM   2565  N   HIS A 363     -15.705  20.232   7.678  1.00 97.69           N  
ATOM   2566  CA  HIS A 363     -16.786  20.454   6.726  1.00 97.69           C  
ATOM   2567  C   HIS A 363     -17.687  19.220   6.566  1.00 97.69           C  
ATOM   2568  CB  HIS A 363     -16.177  20.877   5.385  1.00 97.69           C  
ATOM   2569  O   HIS A 363     -18.909  19.362   6.532  1.00 97.69           O  
ATOM   2570  CG  HIS A 363     -17.207  21.063   4.307  1.00 97.69           C  
ATOM   2571  CD2 HIS A 363     -17.383  20.284   3.195  1.00 97.69           C  
ATOM   2572  ND1 HIS A 363     -18.195  22.018   4.299  1.00 97.69           N  
ATOM   2573  CE1 HIS A 363     -18.947  21.824   3.205  1.00 97.69           C  
ATOM   2574  NE2 HIS A 363     -18.472  20.798   2.479  1.00 97.69           N  
ATOM   2575  N   VAL A 364     -17.111  18.014   6.506  1.00 98.00           N  
ATOM   2576  CA  VAL A 364     -17.884  16.760   6.439  1.00 98.00           C  
ATOM   2577  C   VAL A 364     -18.644  16.525   7.749  1.00 98.00           C  
ATOM   2578  CB  VAL A 364     -16.980  15.563   6.079  1.00 98.00           C  
ATOM   2579  O   VAL A 364     -19.831  16.206   7.709  1.00 98.00           O  
ATOM   2580  CG1 VAL A 364     -17.753  14.239   6.045  1.00 98.00           C  
ATOM   2581  CG2 VAL A 364     -16.359  15.745   4.689  1.00 98.00           C  
ATOM   2582  N   ALA A 365     -18.013  16.767   8.902  1.00 97.12           N  
ATOM   2583  CA  ALA A 365     -18.669  16.687  10.210  1.00 97.12           C  
ATOM   2584  C   ALA A 365     -19.822  17.700  10.342  1.00 97.12           C  
ATOM   2585  CB  ALA A 365     -17.613  16.895  11.300  1.00 97.12           C  
ATOM   2586  O   ALA A 365     -20.916  17.355  10.790  1.00 97.12           O  
ATOM   2587  N   GLN A 366     -19.617  18.934   9.876  1.00 97.88           N  
ATOM   2588  CA  GLN A 366     -20.647  19.970   9.838  1.00 97.88           C  
ATOM   2589  C   GLN A 366     -21.817  19.570   8.930  1.00 97.88           C  
ATOM   2590  CB  GLN A 366     -19.999  21.295   9.394  1.00 97.88           C  
ATOM   2591  O   GLN A 366     -22.978  19.769   9.291  1.00 97.88           O  
ATOM   2592  CG  GLN A 366     -20.955  22.497   9.379  1.00 97.88           C  
ATOM   2593  CD  GLN A 366     -21.598  22.788  10.730  1.00 97.88           C  
ATOM   2594  NE2 GLN A 366     -22.688  23.515  10.758  1.00 97.88           N  
ATOM   2595  OE1 GLN A 366     -21.158  22.368  11.783  1.00 97.88           O  
ATOM   2596  N   ALA A 367     -21.542  18.955   7.778  1.00 97.56           N  
ATOM   2597  CA  ALA A 367     -22.569  18.461   6.861  1.00 97.56           C  
ATOM   2598  C   ALA A 367     -23.408  17.312   7.448  1.00 97.56           C  
ATOM   2599  CB  ALA A 367     -21.890  18.049   5.553  1.00 97.56           C  
ATOM   2600  O   ALA A 367     -24.552  17.122   7.033  1.00 97.56           O  
ATOM   2601  N   SER A 368     -22.893  16.586   8.444  1.00 97.38           N  
ATOM   2602  CA  SER A 368     -23.661  15.577   9.182  1.00 97.38           C  
ATOM   2603  C   SER A 368     -24.819  16.176   9.980  1.00 97.38           C  
ATOM   2604  CB  SER A 368     -22.764  14.809  10.152  1.00 97.38           C  
ATOM   2605  O   SER A 368     -25.813  15.494  10.218  1.00 97.38           O  
ATOM   2606  OG  SER A 368     -21.599  14.333   9.519  1.00 97.38           O  
ATOM   2607  N   THR A 369     -24.746  17.457  10.361  1.00 96.62           N  
ATOM   2608  CA  THR A 369     -25.815  18.132  11.127  1.00 96.62           C  
ATOM   2609  C   THR A 369     -27.108  18.310  10.329  1.00 96.62           C  
ATOM   2610  CB  THR A 369     -25.373  19.504  11.654  1.00 96.62           C  
ATOM   2611  O   THR A 369     -28.176  18.498  10.910  1.00 96.62           O  
ATOM   2612  CG2 THR A 369     -24.075  19.437  12.456  1.00 96.62           C  
ATOM   2613  OG1 THR A 369     -25.209  20.429  10.603  1.00 96.62           O  
ATOM   2614  N   THR A 370     -27.024  18.234   8.999  1.00 95.50           N  
ATOM   2615  CA  THR A 370     -28.163  18.325   8.077  1.00 95.50           C  
ATOM   2616  C   THR A 370     -28.598  16.966   7.517  1.00 95.50           C  
ATOM   2617  CB  THR A 370     -27.883  19.352   6.970  1.00 95.50           C  
ATOM   2618  O   THR A 370     -29.568  16.911   6.759  1.00 95.50           O  
ATOM   2619  CG2 THR A 370     -27.822  20.777   7.521  1.00 95.50           C  
ATOM   2620  OG1 THR A 370     -26.629  19.144   6.375  1.00 95.50           O  
ATOM   2621  N   GLY A 371     -27.954  15.871   7.943  1.00 94.62           N  
ATOM   2622  CA  GLY A 371     -28.365  14.491   7.676  1.00 94.62           C  
ATOM   2623  C   GLY A 371     -27.382  13.662   6.840  1.00 94.62           C  
ATOM   2624  O   GLY A 371     -26.297  14.096   6.458  1.00 94.62           O  
ATOM   2625  N   HIS A 372     -27.785  12.422   6.550  1.00 96.62           N  
ATOM   2626  CA  HIS A 372     -26.963  11.419   5.858  1.00 96.62           C  
ATOM   2627  C   HIS A 372     -26.586  11.843   4.429  1.00 96.62           C  
ATOM   2628  CB  HIS A 372     -27.729  10.084   5.822  1.00 96.62           C  
ATOM   2629  O   HIS A 372     -25.433  11.733   4.021  1.00 96.62           O  
ATOM   2630  CG  HIS A 372     -28.179   9.586   7.174  1.00 96.62           C  
ATOM   2631  CD2 HIS A 372     -29.298   9.965   7.867  1.00 96.62           C  
ATOM   2632  ND1 HIS A 372     -27.550   8.642   7.945  1.00 96.62           N  
ATOM   2633  CE1 HIS A 372     -28.238   8.483   9.083  1.00 96.62           C  
ATOM   2634  NE2 HIS A 372     -29.318   9.274   9.078  1.00 96.62           N  
ATOM   2635  N   GLY A 373     -27.552  12.361   3.659  1.00 97.69           N  
ATOM   2636  CA  GLY A 373     -27.331  12.725   2.256  1.00 97.69           C  
ATOM   2637  C   GLY A 373     -26.323  13.863   2.086  1.00 97.69           C  
ATOM   2638  O   GLY A 373     -25.456  13.796   1.220  1.00 97.69           O  
ATOM   2639  N   THR A 374     -26.388  14.887   2.938  1.00 97.38           N  
ATOM   2640  CA  THR A 374     -25.439  16.009   2.925  1.00 97.38           C  
ATOM   2641  C   THR A 374     -24.042  15.583   3.356  1.00 97.38           C  
ATOM   2642  CB  THR A 374     -25.930  17.150   3.822  1.00 97.38           C  
ATOM   2643  O   THR A 374     -23.077  16.035   2.744  1.00 97.38           O  
ATOM   2644  CG2 THR A 374     -27.081  17.904   3.152  1.00 97.38           C  
ATOM   2645  OG1 THR A 374     -26.439  16.621   5.017  1.00 97.38           O  
ATOM   2646  N   ASN A 375     -23.919  14.677   4.332  1.00 97.88           N  
ATOM   2647  CA  ASN A 375     -22.636  14.086   4.711  1.00 97.88           C  
ATOM   2648  C   ASN A 375     -21.976  13.337   3.534  1.00 97.88           C  
ATOM   2649  CB  ASN A 375     -22.856  13.179   5.931  1.00 97.88           C  
ATOM   2650  O   ASN A 375     -20.814  13.596   3.212  1.00 97.88           O  
ATOM   2651  CG  ASN A 375     -21.579  12.450   6.285  1.00 97.88           C  
ATOM   2652  ND2 ASN A 375     -20.813  12.915   7.236  1.00 97.88           N  
ATOM   2653  OD1 ASN A 375     -21.216  11.488   5.643  1.00 97.88           O  
ATOM   2654  N   VAL A 376     -22.719  12.465   2.843  1.00 97.81           N  
ATOM   2655  CA  VAL A 376     -22.194  11.720   1.683  1.00 97.81           C  
ATOM   2656  C   VAL A 376     -21.822  12.673   0.540  1.00 97.81           C  
ATOM   2657  CB  VAL A 376     -23.190  10.638   1.221  1.00 97.81           C  
ATOM   2658  O   VAL A 376     -20.753  12.547  -0.054  1.00 97.81           O  
ATOM   2659  CG1 VAL A 376     -22.720   9.929  -0.057  1.00 97.81           C  
ATOM   2660  CG2 VAL A 376     -23.370   9.560   2.300  1.00 97.81           C  
ATOM   2661  N   ILE A 377     -22.646  13.683   0.250  1.00 98.06           N  
ATOM   2662  CA  ILE A 377     -22.325  14.687  -0.779  1.00 98.06           C  
ATOM   2663  C   ILE A 377     -21.044  15.454  -0.420  1.00 98.06           C  
ATOM   2664  CB  ILE A 377     -23.526  15.635  -0.995  1.00 98.06           C  
ATOM   2665  O   ILE A 377     -20.181  15.646  -1.280  1.00 98.06           O  
ATOM   2666  CG1 ILE A 377     -24.683  14.876  -1.687  1.00 98.06           C  
ATOM   2667  CG2 ILE A 377     -23.137  16.862  -1.844  1.00 98.06           C  
ATOM   2668  CD1 ILE A 377     -26.031  15.604  -1.599  1.00 98.06           C  
ATOM   2669  N   ALA A 378     -20.899  15.880   0.838  1.00 97.94           N  
ATOM   2670  CA  ALA A 378     -19.727  16.620   1.296  1.00 97.94           C  
ATOM   2671  C   ALA A 378     -18.449  15.780   1.187  1.00 97.94           C  
ATOM   2672  CB  ALA A 378     -19.969  17.107   2.728  1.00 97.94           C  
ATOM   2673  O   ALA A 378     -17.452  16.258   0.642  1.00 97.94           O  
ATOM   2674  N   GLY A 379     -18.482  14.523   1.639  1.00 97.12           N  
ATOM   2675  CA  GLY A 379     -17.321  13.640   1.565  1.00 97.12           C  
ATOM   2676  C   GLY A 379     -16.931  13.271   0.133  1.00 97.12           C  
ATOM   2677  O   GLY A 379     -15.748  13.339  -0.193  1.00 97.12           O  
ATOM   2678  N   LEU A 380     -17.889  13.030  -0.775  1.00 97.62           N  
ATOM   2679  CA  LEU A 380     -17.598  12.856  -2.210  1.00 97.62           C  
ATOM   2680  C   LEU A 380     -16.970  14.120  -2.819  1.00 97.62           C  
ATOM   2681  CB  LEU A 380     -18.886  12.498  -2.976  1.00 97.62           C  
ATOM   2682  O   LEU A 380     -16.033  14.041  -3.614  1.00 97.62           O  
ATOM   2683  CG  LEU A 380     -19.376  11.052  -2.787  1.00 97.62           C  
ATOM   2684  CD1 LEU A 380     -20.758  10.900  -3.424  1.00 97.62           C  
ATOM   2685  CD2 LEU A 380     -18.441  10.034  -3.448  1.00 97.62           C  
ATOM   2686  N   GLY A 381     -17.444  15.301  -2.417  1.00 97.88           N  
ATOM   2687  CA  GLY A 381     -16.851  16.571  -2.825  1.00 97.88           C  
ATOM   2688  C   GLY A 381     -15.409  16.745  -2.331  1.00 97.88           C  
ATOM   2689  O   GLY A 381     -14.560  17.227  -3.082  1.00 97.88           O  
ATOM   2690  N   VAL A 382     -15.113  16.349  -1.089  1.00 97.38           N  
ATOM   2691  CA  VAL A 382     -13.750  16.354  -0.523  1.00 97.38           C  
ATOM   2692  C   VAL A 382     -12.856  15.335  -1.233  1.00 97.38           C  
ATOM   2693  CB  VAL A 382     -13.789  16.115   1.002  1.00 97.38           C  
ATOM   2694  O   VAL A 382     -11.745  15.681  -1.625  1.00 97.38           O  
ATOM   2695  CG1 VAL A 382     -12.399  15.852   1.591  1.00 97.38           C  
ATOM   2696  CG2 VAL A 382     -14.348  17.359   1.709  1.00 97.38           C  
ATOM   2697  N   SER A 383     -13.374  14.131  -1.468  1.00 95.94           N  
ATOM   2698  CA  SER A 383     -12.738  13.024  -2.191  1.00 95.94           C  
ATOM   2699  C   SER A 383     -12.262  13.444  -3.590  1.00 95.94           C  
ATOM   2700  CB  SER A 383     -13.781  11.898  -2.238  1.00 95.94           C  
ATOM   2701  O   SER A 383     -11.101  13.259  -3.935  1.00 95.94           O  
ATOM   2702  OG  SER A 383     -13.395  10.750  -2.945  1.00 95.94           O  
ATOM   2703  N   MET A 384     -13.098  14.134  -4.372  1.00 97.06           N  
ATOM   2704  CA  MET A 384     -12.684  14.645  -5.688  1.00 97.06           C  
ATOM   2705  C   MET A 384     -11.690  15.812  -5.596  1.00 97.06           C  
ATOM   2706  CB  MET A 384     -13.915  15.088  -6.485  1.00 97.06           C  
ATOM   2707  O   MET A 384     -10.799  15.938  -6.430  1.00 97.06           O  
ATOM   2708  CG  MET A 384     -14.832  13.916  -6.839  1.00 97.06           C  
ATOM   2709  SD  MET A 384     -16.310  14.434  -7.749  1.00 97.06           S  
ATOM   2710  CE  MET A 384     -17.171  12.843  -7.820  1.00 97.06           C  
ATOM   2711  N   LYS A 385     -11.825  16.693  -4.595  1.00 97.19           N  
ATOM   2712  CA  LYS A 385     -10.908  17.833  -4.415  1.00 97.19           C  
ATOM   2713  C   LYS A 385      -9.512  17.392  -3.983  1.00 97.19           C  
ATOM   2714  CB  LYS A 385     -11.481  18.816  -3.388  1.00 97.19           C  
ATOM   2715  O   LYS A 385      -8.539  18.051  -4.354  1.00 97.19           O  
ATOM   2716  CG  LYS A 385     -12.613  19.670  -3.971  1.00 97.19           C  
ATOM   2717  CD  LYS A 385     -13.264  20.489  -2.852  1.00 97.19           C  
ATOM   2718  CE  LYS A 385     -14.448  21.288  -3.398  1.00 97.19           C  
ATOM   2719  NZ  LYS A 385     -15.155  22.009  -2.309  1.00 97.19           N  
ATOM   2720  N   SER A 386      -9.406  16.310  -3.212  1.00 95.94           N  
ATOM   2721  CA  SER A 386      -8.133  15.852  -2.655  1.00 95.94           C  
ATOM   2722  C   SER A 386      -7.146  15.365  -3.710  1.00 95.94           C  
ATOM   2723  CB  SER A 386      -8.342  14.759  -1.609  1.00 95.94           C  
ATOM   2724  O   SER A 386      -5.958  15.296  -3.422  1.00 95.94           O  
ATOM   2725  OG  SER A 386      -8.776  13.572  -2.232  1.00 95.94           O  
ATOM   2726  N   THR A 387      -7.583  15.094  -4.942  1.00 96.00           N  
ATOM   2727  CA  THR A 387      -6.691  14.669  -6.029  1.00 96.00           C  
ATOM   2728  C   THR A 387      -5.910  15.821  -6.658  1.00 96.00           C  
ATOM   2729  CB  THR A 387      -7.468  13.946  -7.133  1.00 96.00           C  
ATOM   2730  O   THR A 387      -4.881  15.585  -7.286  1.00 96.00           O  
ATOM   2731  CG2 THR A 387      -8.348  12.814  -6.613  1.00 96.00           C  
ATOM   2732  OG1 THR A 387      -8.310  14.847  -7.814  1.00 96.00           O  
ATOM   2733  N   ALA A 388      -6.373  17.068  -6.519  1.00 96.31           N  
ATOM   2734  CA  ALA A 388      -5.818  18.203  -7.256  1.00 96.31           C  
ATOM   2735  C   ALA A 388      -4.353  18.482  -6.886  1.00 96.31           C  
ATOM   2736  CB  ALA A 388      -6.713  19.426  -7.021  1.00 96.31           C  
ATOM   2737  O   ALA A 388      -3.476  18.464  -7.749  1.00 96.31           O  
ATOM   2738  N   TRP A 389      -4.074  18.705  -5.600  1.00 96.56           N  
ATOM   2739  CA  TRP A 389      -2.716  18.997  -5.140  1.00 96.56           C  
ATOM   2740  C   TRP A 389      -1.752  17.822  -5.338  1.00 96.56           C  
ATOM   2741  CB  TRP A 389      -2.726  19.500  -3.694  1.00 96.56           C  
ATOM   2742  O   TRP A 389      -0.692  18.056  -5.918  1.00 96.56           O  
ATOM   2743  CG  TRP A 389      -3.290  20.867  -3.523  1.00 96.56           C  
ATOM   2744  CD1 TRP A 389      -4.469  21.177  -2.940  1.00 96.56           C  
ATOM   2745  CD2 TRP A 389      -2.682  22.132  -3.914  1.00 96.56           C  
ATOM   2746  CE2 TRP A 389      -3.552  23.188  -3.515  1.00 96.56           C  
ATOM   2747  CE3 TRP A 389      -1.478  22.489  -4.560  1.00 96.56           C  
ATOM   2748  NE1 TRP A 389      -4.628  22.549  -2.935  1.00 96.56           N  
ATOM   2749  CH2 TRP A 389      -2.025  24.862  -4.365  1.00 96.56           C  
ATOM   2750  CZ2 TRP A 389      -3.238  24.537  -3.731  1.00 96.56           C  
ATOM   2751  CZ3 TRP A 389      -1.151  23.841  -4.779  1.00 96.56           C  
ATOM   2752  N   PRO A 390      -2.081  16.572  -4.952  1.00 95.38           N  
ATOM   2753  CA  PRO A 390      -1.177  15.447  -5.153  1.00 95.38           C  
ATOM   2754  C   PRO A 390      -0.743  15.287  -6.608  1.00 95.38           C  
ATOM   2755  CB  PRO A 390      -1.934  14.215  -4.659  1.00 95.38           C  
ATOM   2756  O   PRO A 390       0.450  15.183  -6.881  1.00 95.38           O  
ATOM   2757  CG  PRO A 390      -2.832  14.787  -3.574  1.00 95.38           C  
ATOM   2758  CD  PRO A 390      -3.250  16.108  -4.218  1.00 95.38           C  
ATOM   2759  N   VAL A 391      -1.685  15.359  -7.553  1.00 95.12           N  
ATOM   2760  CA  VAL A 391      -1.374  15.209  -8.979  1.00 95.12           C  
ATOM   2761  C   VAL A 391      -0.524  16.371  -9.494  1.00 95.12           C  
ATOM   2762  CB  VAL A 391      -2.656  15.020  -9.807  1.00 95.12           C  
ATOM   2763  O   VAL A 391       0.445  16.130 -10.209  1.00 95.12           O  
ATOM   2764  CG1 VAL A 391      -2.344  14.948 -11.307  1.00 95.12           C  
ATOM   2765  CG2 VAL A 391      -3.351  13.709  -9.413  1.00 95.12           C  
ATOM   2766  N   LEU A 392      -0.801  17.617  -9.095  1.00 96.81           N  
ATOM   2767  CA  LEU A 392       0.034  18.764  -9.478  1.00 96.81           C  
ATOM   2768  C   LEU A 392       1.478  18.627  -8.976  1.00 96.81           C  
ATOM   2769  CB  LEU A 392      -0.589  20.065  -8.944  1.00 96.81           C  
ATOM   2770  O   LEU A 392       2.416  18.930  -9.714  1.00 96.81           O  
ATOM   2771  CG  LEU A 392      -1.861  20.520  -9.681  1.00 96.81           C  
ATOM   2772  CD1 LEU A 392      -2.463  21.716  -8.942  1.00 96.81           C  
ATOM   2773  CD2 LEU A 392      -1.579  20.939 -11.126  1.00 96.81           C  
ATOM   2774  N   PHE A 393       1.671  18.135  -7.749  1.00 96.81           N  
ATOM   2775  CA  PHE A 393       3.003  17.868  -7.207  1.00 96.81           C  
ATOM   2776  C   PHE A 393       3.694  16.696  -7.914  1.00 96.81           C  
ATOM   2777  CB  PHE A 393       2.924  17.651  -5.691  1.00 96.81           C  
ATOM   2778  O   PHE A 393       4.893  16.782  -8.171  1.00 96.81           O  
ATOM   2779  CG  PHE A 393       3.038  18.935  -4.891  1.00 96.81           C  
ATOM   2780  CD1 PHE A 393       4.294  19.349  -4.409  1.00 96.81           C  
ATOM   2781  CD2 PHE A 393       1.904  19.723  -4.624  1.00 96.81           C  
ATOM   2782  CE1 PHE A 393       4.406  20.528  -3.651  1.00 96.81           C  
ATOM   2783  CE2 PHE A 393       2.013  20.897  -3.861  1.00 96.81           C  
ATOM   2784  CZ  PHE A 393       3.265  21.300  -3.373  1.00 96.81           C  
ATOM   2785  N   VAL A 394       2.960  15.646  -8.302  1.00 94.88           N  
ATOM   2786  CA  VAL A 394       3.494  14.569  -9.153  1.00 94.88           C  
ATOM   2787  C   VAL A 394       3.932  15.126 -10.512  1.00 94.88           C  
ATOM   2788  CB  VAL A 394       2.485  13.410  -9.303  1.00 94.88           C  
ATOM   2789  O   VAL A 394       5.048  14.849 -10.941  1.00 94.88           O  
ATOM   2790  CG1 VAL A 394       2.919  12.381 -10.357  1.00 94.88           C  
ATOM   2791  CG2 VAL A 394       2.326  12.647  -7.980  1.00 94.88           C  
ATOM   2792  N   CYS A 395       3.133  15.978 -11.164  1.00 95.12           N  
ATOM   2793  CA  CYS A 395       3.516  16.634 -12.419  1.00 95.12           C  
ATOM   2794  C   CYS A 395       4.772  17.505 -12.260  1.00 95.12           C  
ATOM   2795  CB  CYS A 395       2.350  17.489 -12.937  1.00 95.12           C  
ATOM   2796  O   CYS A 395       5.680  17.436 -13.090  1.00 95.12           O  
ATOM   2797  SG  CYS A 395       0.952  16.455 -13.454  1.00 95.12           S  
ATOM   2798  N   ALA A 396       4.851  18.294 -11.185  1.00 97.31           N  
ATOM   2799  CA  ALA A 396       6.025  19.108 -10.884  1.00 97.31           C  
ATOM   2800  C   ALA A 396       7.271  18.243 -10.632  1.00 97.31           C  
ATOM   2801  CB  ALA A 396       5.707  20.003  -9.681  1.00 97.31           C  
ATOM   2802  O   ALA A 396       8.353  18.575 -11.116  1.00 97.31           O  
ATOM   2803  N   ALA A 397       7.118  17.115  -9.931  1.00 97.12           N  
ATOM   2804  CA  ALA A 397       8.196  16.166  -9.680  1.00 97.12           C  
ATOM   2805  C   ALA A 397       8.676  15.485 -10.969  1.00 97.12           C  
ATOM   2806  CB  ALA A 397       7.727  15.146  -8.638  1.00 97.12           C  
ATOM   2807  O   ALA A 397       9.882  15.420 -11.193  1.00 97.12           O  
ATOM   2808  N   ILE A 398       7.759  15.049 -11.842  1.00 95.25           N  
ATOM   2809  CA  ILE A 398       8.083  14.505 -13.172  1.00 95.25           C  
ATOM   2810  C   ILE A 398       8.908  15.521 -13.957  1.00 95.25           C  
ATOM   2811  CB  ILE A 398       6.795  14.115 -13.942  1.00 95.25           C  
ATOM   2812  O   ILE A 398       9.998  15.197 -14.423  1.00 95.25           O  
ATOM   2813  CG1 ILE A 398       6.184  12.849 -13.312  1.00 95.25           C  
ATOM   2814  CG2 ILE A 398       7.058  13.881 -15.443  1.00 95.25           C  
ATOM   2815  CD1 ILE A 398       4.782  12.486 -13.816  1.00 95.25           C  
ATOM   2816  N   TYR A 399       8.420  16.758 -14.063  1.00 96.50           N  
ATOM   2817  CA  TYR A 399       9.100  17.809 -14.813  1.00 96.50           C  
ATOM   2818  C   TYR A 399      10.488  18.119 -14.237  1.00 96.50           C  
ATOM   2819  CB  TYR A 399       8.209  19.056 -14.840  1.00 96.50           C  
ATOM   2820  O   TYR A 399      11.479  18.114 -14.967  1.00 96.50           O  
ATOM   2821  CG  TYR A 399       8.834  20.212 -15.590  1.00 96.50           C  
ATOM   2822  CD1 TYR A 399       9.419  21.281 -14.883  1.00 96.50           C  
ATOM   2823  CD2 TYR A 399       8.867  20.194 -16.997  1.00 96.50           C  
ATOM   2824  CE1 TYR A 399      10.030  22.339 -15.583  1.00 96.50           C  
ATOM   2825  CE2 TYR A 399       9.477  21.249 -17.700  1.00 96.50           C  
ATOM   2826  OH  TYR A 399      10.639  23.342 -17.679  1.00 96.50           O  
ATOM   2827  CZ  TYR A 399      10.057  22.322 -16.996  1.00 96.50           C  
ATOM   2828  N   ALA A 400      10.587  18.336 -12.922  1.00 97.94           N  
ATOM   2829  CA  ALA A 400      11.850  18.653 -12.264  1.00 97.94           C  
ATOM   2830  C   ALA A 400      12.870  17.510 -12.390  1.00 97.94           C  
ATOM   2831  CB  ALA A 400      11.568  18.998 -10.797  1.00 97.94           C  
ATOM   2832  O   ALA A 400      14.022  17.752 -12.743  1.00 97.94           O  
ATOM   2833  N   ALA A 401      12.455  16.265 -12.151  1.00 96.81           N  
ATOM   2834  CA  ALA A 401      13.329  15.101 -12.249  1.00 96.81           C  
ATOM   2835  C   ALA A 401      13.789  14.841 -13.694  1.00 96.81           C  
ATOM   2836  CB  ALA A 401      12.589  13.904 -11.652  1.00 96.81           C  
ATOM   2837  O   ALA A 401      14.964  14.541 -13.921  1.00 96.81           O  
ATOM   2838  N   TYR A 402      12.897  15.034 -14.673  1.00 94.50           N  
ATOM   2839  CA  TYR A 402      13.229  14.924 -16.092  1.00 94.50           C  
ATOM   2840  C   TYR A 402      14.279  15.952 -16.522  1.00 94.50           C  
ATOM   2841  CB  TYR A 402      11.964  15.091 -16.936  1.00 94.50           C  
ATOM   2842  O   TYR A 402      15.241  15.609 -17.204  1.00 94.50           O  
ATOM   2843  CG  TYR A 402      12.198  14.798 -18.402  1.00 94.50           C  
ATOM   2844  CD1 TYR A 402      12.494  15.850 -19.290  1.00 94.50           C  
ATOM   2845  CD2 TYR A 402      12.159  13.469 -18.869  1.00 94.50           C  
ATOM   2846  CE1 TYR A 402      12.746  15.577 -20.647  1.00 94.50           C  
ATOM   2847  CE2 TYR A 402      12.401  13.194 -20.227  1.00 94.50           C  
ATOM   2848  OH  TYR A 402      12.936  13.971 -22.424  1.00 94.50           O  
ATOM   2849  CZ  TYR A 402      12.695  14.247 -21.117  1.00 94.50           C  
ATOM   2850  N   MET A 403      14.147  17.203 -16.078  1.00 95.75           N  
ATOM   2851  CA  MET A 403      15.121  18.254 -16.393  1.00 95.75           C  
ATOM   2852  C   MET A 403      16.511  17.990 -15.795  1.00 95.75           C  
ATOM   2853  CB  MET A 403      14.582  19.608 -15.911  1.00 95.75           C  
ATOM   2854  O   MET A 403      17.500  18.522 -16.293  1.00 95.75           O  
ATOM   2855  CG  MET A 403      13.415  20.115 -16.769  1.00 95.75           C  
ATOM   2856  SD  MET A 403      13.761  20.347 -18.538  1.00 95.75           S  
ATOM   2857  CE  MET A 403      15.078  21.591 -18.473  1.00 95.75           C  
ATOM   2858  N   LEU A 404      16.601  17.177 -14.740  1.00 96.00           N  
ATOM   2859  CA  LEU A 404      17.864  16.850 -14.078  1.00 96.00           C  
ATOM   2860  C   LEU A 404      18.588  15.666 -14.738  1.00 96.00           C  
ATOM   2861  CB  LEU A 404      17.577  16.589 -12.590  1.00 96.00           C  
ATOM   2862  O   LEU A 404      19.802  15.722 -14.950  1.00 96.00           O  
ATOM   2863  CG  LEU A 404      17.148  17.845 -11.806  1.00 96.00           C  
ATOM   2864  CD1 LEU A 404      16.588  17.428 -10.449  1.00 96.00           C  
ATOM   2865  CD2 LEU A 404      18.322  18.793 -11.551  1.00 96.00           C  
ATOM   2866  N   ALA A 405      17.877  14.581 -15.052  1.00 94.81           N  
ATOM   2867  CA  ALA A 405      18.502  13.368 -15.592  1.00 94.81           C  
ATOM   2868  C   ALA A 405      17.583  12.550 -16.520  1.00 94.81           C  
ATOM   2869  CB  ALA A 405      19.086  12.555 -14.425  1.00 94.81           C  
ATOM   2870  O   ALA A 405      17.683  11.323 -16.584  1.00 94.81           O  
ATOM   2871  N   GLY A 406      16.673  13.215 -17.233  1.00 93.19           N  
ATOM   2872  CA  GLY A 406      15.736  12.582 -18.160  1.00 93.19           C  
ATOM   2873  C   GLY A 406      14.847  11.544 -17.475  1.00 93.19           C  
ATOM   2874  O   GLY A 406      14.514  11.662 -16.294  1.00 93.19           O  
ATOM   2875  N   LEU A 407      14.491  10.488 -18.208  1.00 91.75           N  
ATOM   2876  CA  LEU A 407      13.677   9.391 -17.675  1.00 91.75           C  
ATOM   2877  C   LEU A 407      14.337   8.728 -16.457  1.00 91.75           C  
ATOM   2878  CB  LEU A 407      13.414   8.359 -18.787  1.00 91.75           C  
ATOM   2879  O   LEU A 407      13.654   8.399 -15.488  1.00 91.75           O  
ATOM   2880  CG  LEU A 407      12.631   8.889 -19.998  1.00 91.75           C  
ATOM   2881  CD1 LEU A 407      12.564   7.804 -21.064  1.00 91.75           C  
ATOM   2882  CD2 LEU A 407      11.206   9.295 -19.611  1.00 91.75           C  
ATOM   2883  N   TYR A 408      15.668   8.588 -16.463  1.00 94.56           N  
ATOM   2884  CA  TYR A 408      16.385   8.015 -15.327  1.00 94.56           C  
ATOM   2885  C   TYR A 408      16.266   8.895 -14.076  1.00 94.56           C  
ATOM   2886  CB  TYR A 408      17.841   7.744 -15.715  1.00 94.56           C  
ATOM   2887  O   TYR A 408      16.067   8.383 -12.979  1.00 94.56           O  
ATOM   2888  CG  TYR A 408      18.599   6.977 -14.653  1.00 94.56           C  
ATOM   2889  CD1 TYR A 408      19.719   7.561 -14.033  1.00 94.56           C  
ATOM   2890  CD2 TYR A 408      18.171   5.688 -14.273  1.00 94.56           C  
ATOM   2891  CE1 TYR A 408      20.411   6.865 -13.028  1.00 94.56           C  
ATOM   2892  CE2 TYR A 408      18.849   4.994 -13.255  1.00 94.56           C  
ATOM   2893  OH  TYR A 408      20.632   4.938 -11.657  1.00 94.56           O  
ATOM   2894  CZ  TYR A 408      19.969   5.584 -12.640  1.00 94.56           C  
ATOM   2895  N   GLY A 409      16.262  10.223 -14.230  1.00 96.25           N  
ATOM   2896  CA  GLY A 409      15.947  11.152 -13.142  1.00 96.25           C  
ATOM   2897  C   GLY A 409      14.581  10.885 -12.511  1.00 96.25           C  
ATOM   2898  O   GLY A 409      14.469  10.859 -11.287  1.00 96.25           O  
ATOM   2899  N   ILE A 410      13.554  10.612 -13.321  1.00 95.56           N  
ATOM   2900  CA  ILE A 410      12.208  10.269 -12.828  1.00 95.56           C  
ATOM   2901  C   ILE A 410      12.235   8.954 -12.040  1.00 95.56           C  
ATOM   2902  CB  ILE A 410      11.189  10.212 -13.987  1.00 95.56           C  
ATOM   2903  O   ILE A 410      11.673   8.887 -10.946  1.00 95.56           O  
ATOM   2904  CG1 ILE A 410      11.168  11.563 -14.741  1.00 95.56           C  
ATOM   2905  CG2 ILE A 410       9.786   9.851 -13.454  1.00 95.56           C  
ATOM   2906  CD1 ILE A 410      10.276  11.530 -15.978  1.00 95.56           C  
ATOM   2907  N   ALA A 411      12.938   7.934 -12.537  1.00 95.56           N  
ATOM   2908  CA  ALA A 411      13.104   6.670 -11.819  1.00 95.56           C  
ATOM   2909  C   ALA A 411      13.842   6.832 -10.482  1.00 95.56           C  
ATOM   2910  CB  ALA A 411      13.826   5.679 -12.729  1.00 95.56           C  
ATOM   2911  O   ALA A 411      13.477   6.199  -9.488  1.00 95.56           O  
ATOM   2912  N   ILE A 412      14.837   7.718 -10.419  1.00 97.50           N  
ATOM   2913  CA  ILE A 412      15.547   8.036  -9.177  1.00 97.50           C  
ATOM   2914  C   ILE A 412      14.679   8.845  -8.213  1.00 97.50           C  
ATOM   2915  CB  ILE A 412      16.904   8.698  -9.499  1.00 97.50           C  
ATOM   2916  O   ILE A 412      14.701   8.563  -7.017  1.00 97.50           O  
ATOM   2917  CG1 ILE A 412      17.855   7.718 -10.231  1.00 97.50           C  
ATOM   2918  CG2 ILE A 412      17.590   9.234  -8.233  1.00 97.50           C  
ATOM   2919  CD1 ILE A 412      17.969   6.319  -9.607  1.00 97.50           C  
ATOM   2920  N   ALA A 413      13.853   9.772  -8.699  1.00 97.75           N  
ATOM   2921  CA  ALA A 413      12.868  10.452  -7.860  1.00 97.75           C  
ATOM   2922  C   ALA A 413      11.842   9.460  -7.280  1.00 97.75           C  
ATOM   2923  CB  ALA A 413      12.206  11.571  -8.671  1.00 97.75           C  
ATOM   2924  O   ALA A 413      11.572   9.495  -6.080  1.00 97.75           O  
ATOM   2925  N   ALA A 414      11.338   8.521  -8.090  1.00 95.81           N  
ATOM   2926  CA  ALA A 414      10.442   7.456  -7.633  1.00 95.81           C  
ATOM   2927  C   ALA A 414      11.115   6.548  -6.589  1.00 95.81           C  
ATOM   2928  CB  ALA A 414       9.981   6.641  -8.848  1.00 95.81           C  
ATOM   2929  O   ALA A 414      10.538   6.262  -5.540  1.00 95.81           O  
ATOM   2930  N   THR A 415      12.365   6.150  -6.837  1.00 96.75           N  
ATOM   2931  CA  THR A 415      13.154   5.331  -5.905  1.00 96.75           C  
ATOM   2932  C   THR A 415      13.403   6.064  -4.595  1.00 96.75           C  
ATOM   2933  CB  THR A 415      14.510   4.952  -6.508  1.00 96.75           C  
ATOM   2934  O   THR A 415      13.242   5.487  -3.527  1.00 96.75           O  
ATOM   2935  CG2 THR A 415      15.326   4.094  -5.542  1.00 96.75           C  
ATOM   2936  OG1 THR A 415      14.329   4.205  -7.683  1.00 96.75           O  
ATOM   2937  N   SER A 416      13.775   7.340  -4.657  1.00 97.62           N  
ATOM   2938  CA  SER A 416      14.023   8.159  -3.474  1.00 97.62           C  
ATOM   2939  C   SER A 416      12.753   8.433  -2.675  1.00 97.62           C  
ATOM   2940  CB  SER A 416      14.631   9.483  -3.906  1.00 97.62           C  
ATOM   2941  O   SER A 416      12.823   8.579  -1.457  1.00 97.62           O  
ATOM   2942  OG  SER A 416      14.887  10.257  -2.760  1.00 97.62           O  
ATOM   2943  N   MET A 417      11.600   8.531  -3.339  1.00 96.19           N  
ATOM   2944  CA  MET A 417      10.314   8.575  -2.656  1.00 96.19           C  
ATOM   2945  C   MET A 417      10.094   7.254  -1.912  1.00 96.19           C  
ATOM   2946  CB  MET A 417       9.202   8.895  -3.668  1.00 96.19           C  
ATOM   2947  O   MET A 417       9.875   7.267  -0.699  1.00 96.19           O  
ATOM   2948  CG  MET A 417       7.809   8.950  -3.038  1.00 96.19           C  
ATOM   2949  SD  MET A 417       6.491   9.340  -4.210  1.00 96.19           S  
ATOM   2950  CE  MET A 417       5.099   9.376  -3.057  1.00 96.19           C  
ATOM   2951  N   LEU A 418      10.229   6.116  -2.607  1.00 95.00           N  
ATOM   2952  CA  LEU A 418       9.964   4.781  -2.062  1.00 95.00           C  
ATOM   2953  C   LEU A 418      10.997   4.220  -1.090  1.00 95.00           C  
ATOM   2954  CB  LEU A 418       9.642   3.787  -3.169  1.00 95.00           C  
ATOM   2955  O   LEU A 418      10.677   3.339  -0.295  1.00 95.00           O  
ATOM   2956  CG  LEU A 418       8.225   3.958  -3.745  1.00 95.00           C  
ATOM   2957  CD1 LEU A 418       7.924   2.671  -4.478  1.00 95.00           C  
ATOM   2958  CD2 LEU A 418       7.109   4.150  -2.713  1.00 95.00           C  
ATOM   2959  N   SER A 419      12.212   4.749  -1.066  1.00 95.69           N  
ATOM   2960  CA  SER A 419      13.219   4.342  -0.088  1.00 95.69           C  
ATOM   2961  C   SER A 419      12.797   4.671   1.351  1.00 95.69           C  
ATOM   2962  CB  SER A 419      14.560   4.958  -0.463  1.00 95.69           C  
ATOM   2963  O   SER A 419      13.243   4.015   2.291  1.00 95.69           O  
ATOM   2964  OG  SER A 419      14.551   6.318  -0.123  1.00 95.69           O  
ATOM   2965  N   MET A 420      11.872   5.624   1.521  1.00 95.81           N  
ATOM   2966  CA  MET A 420      11.245   5.986   2.796  1.00 95.81           C  
ATOM   2967  C   MET A 420      10.134   5.022   3.246  1.00 95.81           C  
ATOM   2968  CB  MET A 420      10.710   7.425   2.703  1.00 95.81           C  
ATOM   2969  O   MET A 420       9.579   5.205   4.332  1.00 95.81           O  
ATOM   2970  CG  MET A 420      11.818   8.453   2.431  1.00 95.81           C  
ATOM   2971  SD  MET A 420      13.201   8.462   3.611  1.00 95.81           S  
ATOM   2972  CE  MET A 420      12.304   8.826   5.139  1.00 95.81           C  
ATOM   2973  N   ALA A 421       9.818   3.983   2.464  1.00 95.50           N  
ATOM   2974  CA  ALA A 421       8.726   3.058   2.764  1.00 95.50           C  
ATOM   2975  C   ALA A 421       8.887   2.383   4.132  1.00 95.50           C  
ATOM   2976  CB  ALA A 421       8.626   2.017   1.643  1.00 95.50           C  
ATOM   2977  O   ALA A 421       7.895   2.137   4.802  1.00 95.50           O  
ATOM   2978  N   GLY A 422      10.118   2.145   4.598  1.00 96.00           N  
ATOM   2979  CA  GLY A 422      10.356   1.486   5.881  1.00 96.00           C  
ATOM   2980  C   GLY A 422       9.743   2.241   7.064  1.00 96.00           C  
ATOM   2981  O   GLY A 422       9.042   1.642   7.878  1.00 96.00           O  
ATOM   2982  N   ILE A 423       9.977   3.554   7.155  1.00 96.56           N  
ATOM   2983  CA  ILE A 423       9.385   4.383   8.213  1.00 96.56           C  
ATOM   2984  C   ILE A 423       7.908   4.685   7.931  1.00 96.56           C  
ATOM   2985  CB  ILE A 423      10.232   5.651   8.472  1.00 96.56           C  
ATOM   2986  O   ILE A 423       7.120   4.697   8.864  1.00 96.56           O  
ATOM   2987  CG1 ILE A 423       9.788   6.458   9.712  1.00 96.56           C  
ATOM   2988  CG2 ILE A 423      10.270   6.588   7.257  1.00 96.56           C  
ATOM   2989  CD1 ILE A 423      10.008   5.715  11.033  1.00 96.56           C  
ATOM   2990  N   ILE A 424       7.499   4.864   6.670  1.00 95.62           N  
ATOM   2991  CA  ILE A 424       6.094   5.147   6.327  1.00 95.62           C  
ATOM   2992  C   ILE A 424       5.190   3.955   6.660  1.00 95.62           C  
ATOM   2993  CB  ILE A 424       5.989   5.606   4.857  1.00 95.62           C  
ATOM   2994  O   ILE A 424       4.176   4.123   7.324  1.00 95.62           O  
ATOM   2995  CG1 ILE A 424       6.596   7.023   4.764  1.00 95.62           C  
ATOM   2996  CG2 ILE A 424       4.535   5.605   4.358  1.00 95.62           C  
ATOM   2997  CD1 ILE A 424       6.688   7.584   3.349  1.00 95.62           C  
ATOM   2998  N   VAL A 425       5.600   2.736   6.315  1.00 94.94           N  
ATOM   2999  CA  VAL A 425       4.879   1.511   6.690  1.00 94.94           C  
ATOM   3000  C   VAL A 425       4.873   1.308   8.205  1.00 94.94           C  
ATOM   3001  CB  VAL A 425       5.502   0.294   5.985  1.00 94.94           C  
ATOM   3002  O   VAL A 425       3.904   0.780   8.739  1.00 94.94           O  
ATOM   3003  CG1 VAL A 425       4.911  -1.044   6.450  1.00 94.94           C  
ATOM   3004  CG2 VAL A 425       5.265   0.366   4.477  1.00 94.94           C  
ATOM   3005  N   ALA A 426       5.913   1.747   8.923  1.00 95.06           N  
ATOM   3006  CA  ALA A 426       5.901   1.716  10.386  1.00 95.06           C  
ATOM   3007  C   ALA A 426       4.794   2.606  10.977  1.00 95.06           C  
ATOM   3008  CB  ALA A 426       7.278   2.123  10.922  1.00 95.06           C  
ATOM   3009  O   ALA A 426       4.171   2.226  11.966  1.00 95.06           O  
ATOM   3010  N   LEU A 427       4.543   3.765  10.356  1.00 92.06           N  
ATOM   3011  CA  LEU A 427       3.438   4.662  10.699  1.00 92.06           C  
ATOM   3012  C   LEU A 427       2.076   4.070  10.317  1.00 92.06           C  
ATOM   3013  CB  LEU A 427       3.614   6.015   9.980  1.00 92.06           C  
ATOM   3014  O   LEU A 427       1.105   4.276  11.032  1.00 92.06           O  
ATOM   3015  CG  LEU A 427       4.903   6.784  10.302  1.00 92.06           C  
ATOM   3016  CD1 LEU A 427       5.000   8.045   9.444  1.00 92.06           C  
ATOM   3017  CD2 LEU A 427       4.919   7.175  11.766  1.00 92.06           C  
ATOM   3018  N   ASP A 428       1.984   3.348   9.205  1.00 92.31           N  
ATOM   3019  CA  ASP A 428       0.742   2.686   8.792  1.00 92.31           C  
ATOM   3020  C   ASP A 428       0.386   1.537   9.744  1.00 92.31           C  
ATOM   3021  CB  ASP A 428       0.908   2.174   7.354  1.00 92.31           C  
ATOM   3022  O   ASP A 428      -0.642   1.551  10.414  1.00 92.31           O  
ATOM   3023  CG  ASP A 428      -0.417   1.812   6.674  1.00 92.31           C  
ATOM   3024  OD1 ASP A 428      -1.411   1.586   7.387  1.00 92.31           O  
ATOM   3025  OD2 ASP A 428      -0.438   1.759   5.426  1.00 92.31           O  
ATOM   3026  N   ALA A 429       1.306   0.581   9.900  1.00 92.69           N  
ATOM   3027  CA  ALA A 429       1.080  -0.646  10.654  1.00 92.69           C  
ATOM   3028  C   ALA A 429       0.860  -0.420  12.157  1.00 92.69           C  
ATOM   3029  CB  ALA A 429       2.256  -1.597  10.399  1.00 92.69           C  
ATOM   3030  O   ALA A 429       0.378  -1.330  12.828  1.00 92.69           O  
ATOM   3031  N   TYR A 430       1.188   0.757  12.704  1.00 90.88           N  
ATOM   3032  CA  TYR A 430       0.799   1.088  14.077  1.00 90.88           C  
ATOM   3033  C   TYR A 430      -0.726   1.259  14.209  1.00 90.88           C  
ATOM   3034  CB  TYR A 430       1.598   2.294  14.614  1.00 90.88           C  
ATOM   3035  O   TYR A 430      -1.268   0.857  15.236  1.00 90.88           O  
ATOM   3036  CG  TYR A 430       0.774   3.516  14.974  1.00 90.88           C  
ATOM   3037  CD1 TYR A 430       0.739   4.621  14.111  1.00 90.88           C  
ATOM   3038  CD2 TYR A 430      -0.008   3.524  16.144  1.00 90.88           C  
ATOM   3039  CE1 TYR A 430      -0.122   5.700  14.365  1.00 90.88           C  
ATOM   3040  CE2 TYR A 430      -0.861   4.608  16.411  1.00 90.88           C  
ATOM   3041  OH  TYR A 430      -1.707   6.739  15.792  1.00 90.88           O  
ATOM   3042  CZ  TYR A 430      -0.917   5.687  15.520  1.00 90.88           C  
ATOM   3043  N   GLY A 431      -1.407   1.781  13.181  1.00 91.69           N  
ATOM   3044  CA  GLY A 431      -2.844   2.068  13.201  1.00 91.69           C  
ATOM   3045  C   GLY A 431      -3.696   0.834  13.518  1.00 91.69           C  
ATOM   3046  O   GLY A 431      -4.336   0.819  14.566  1.00 91.69           O  
ATOM   3047  N   PRO A 432      -3.640  -0.249  12.717  1.00 92.38           N  
ATOM   3048  CA  PRO A 432      -4.382  -1.484  13.003  1.00 92.38           C  
ATOM   3049  C   PRO A 432      -4.036  -2.122  14.357  1.00 92.38           C  
ATOM   3050  CB  PRO A 432      -3.994  -2.448  11.883  1.00 92.38           C  
ATOM   3051  O   PRO A 432      -4.850  -2.817  14.955  1.00 92.38           O  
ATOM   3052  CG  PRO A 432      -3.584  -1.538  10.733  1.00 92.38           C  
ATOM   3053  CD  PRO A 432      -2.939  -0.356  11.446  1.00 92.38           C  
ATOM   3054  N   ILE A 433      -2.810  -1.912  14.856  1.00 95.94           N  
ATOM   3055  CA  ILE A 433      -2.400  -2.420  16.170  1.00 95.94           C  
ATOM   3056  C   ILE A 433      -3.128  -1.667  17.287  1.00 95.94           C  
ATOM   3057  CB  ILE A 433      -0.863  -2.349  16.337  1.00 95.94           C  
ATOM   3058  O   ILE A 433      -3.491  -2.285  18.288  1.00 95.94           O  
ATOM   3059  CG1 ILE A 433      -0.184  -3.327  15.357  1.00 95.94           C  
ATOM   3060  CG2 ILE A 433      -0.445  -2.681  17.782  1.00 95.94           C  
ATOM   3061  CD1 ILE A 433       1.341  -3.174  15.283  1.00 95.94           C  
ATOM   3062  N   THR A 434      -3.306  -0.352  17.149  1.00 93.94           N  
ATOM   3063  CA  THR A 434      -4.026   0.467  18.135  1.00 93.94           C  
ATOM   3064  C   THR A 434      -5.533   0.333  18.034  1.00 93.94           C  
ATOM   3065  CB  THR A 434      -3.621   1.943  18.071  1.00 93.94           C  
ATOM   3066  O   THR A 434      -6.186   0.338  19.071  1.00 93.94           O  
ATOM   3067  CG2 THR A 434      -2.201   2.034  18.625  1.00 93.94           C  
ATOM   3068  OG1 THR A 434      -3.584   2.468  16.767  1.00 93.94           O  
ATOM   3069  N   ASP A 435      -6.040   0.118  16.826  1.00 92.12           N  
ATOM   3070  CA  ASP A 435      -7.437  -0.196  16.530  1.00 92.12           C  
ATOM   3071  C   ASP A 435      -7.879  -1.466  17.285  1.00 92.12           C  
ATOM   3072  CB  ASP A 435      -7.501  -0.342  15.003  1.00 92.12           C  
ATOM   3073  O   ASP A 435      -8.630  -1.418  18.262  1.00 92.12           O  
ATOM   3074  CG  ASP A 435      -8.900  -0.338  14.416  1.00 92.12           C  
ATOM   3075  OD1 ASP A 435      -9.852  -0.358  15.223  1.00 92.12           O  
ATOM   3076  OD2 ASP A 435      -8.911  -0.298  13.161  1.00 92.12           O  
ATOM   3077  N   ASN A 436      -7.201  -2.590  17.019  1.00 94.88           N  
ATOM   3078  CA  ASN A 436      -7.399  -3.836  17.763  1.00 94.88           C  
ATOM   3079  C   ASN A 436      -7.118  -3.709  19.271  1.00 94.88           C  
ATOM   3080  CB  ASN A 436      -6.443  -4.892  17.202  1.00 94.88           C  
ATOM   3081  O   ASN A 436      -7.667  -4.467  20.069  1.00 94.88           O  
ATOM   3082  CG  ASN A 436      -7.026  -5.840  16.188  1.00 94.88           C  
ATOM   3083  ND2 ASN A 436      -7.794  -5.411  15.224  1.00 94.88           N  
ATOM   3084  OD1 ASN A 436      -6.685  -7.015  16.247  1.00 94.88           O  
ATOM   3085  N   ALA A 437      -6.209  -2.824  19.694  1.00 96.38           N  
ATOM   3086  CA  ALA A 437      -5.978  -2.604  21.120  1.00 96.38           C  
ATOM   3087  C   ALA A 437      -7.208  -1.975  21.793  1.00 96.38           C  
ATOM   3088  CB  ALA A 437      -4.725  -1.750  21.328  1.00 96.38           C  
ATOM   3089  O   ALA A 437      -7.539  -2.363  22.915  1.00 96.38           O  
ATOM   3090  N   GLY A 438      -7.886  -1.053  21.103  1.00 93.44           N  
ATOM   3091  CA  GLY A 438      -9.178  -0.503  21.509  1.00 93.44           C  
ATOM   3092  C   GLY A 438     -10.264  -1.577  21.549  1.00 93.44           C  
ATOM   3093  O   GLY A 438     -10.913  -1.738  22.584  1.00 93.44           O  
ATOM   3094  N   GLY A 439     -10.374  -2.392  20.496  1.00 92.94           N  
ATOM   3095  CA  GLY A 439     -11.340  -3.493  20.449  1.00 92.94           C  
ATOM   3096  C   GLY A 439     -11.132  -4.535  21.552  1.00 92.94           C  
ATOM   3097  O   GLY A 439     -12.075  -4.937  22.235  1.00 92.94           O  
ATOM   3098  N   ILE A 440      -9.881  -4.922  21.828  1.00 95.88           N  
ATOM   3099  CA  ILE A 440      -9.547  -5.806  22.957  1.00 95.88           C  
ATOM   3100  C   ILE A 440      -9.906  -5.153  24.296  1.00 95.88           C  
ATOM   3101  CB  ILE A 440      -8.056  -6.218  22.915  1.00 95.88           C  
ATOM   3102  O   ILE A 440     -10.385  -5.851  25.191  1.00 95.88           O  
ATOM   3103  CG1 ILE A 440      -7.809  -7.187  21.736  1.00 95.88           C  
ATOM   3104  CG2 ILE A 440      -7.603  -6.896  24.229  1.00 95.88           C  
ATOM   3105  CD1 ILE A 440      -6.326  -7.385  21.399  1.00 95.88           C  
ATOM   3106  N   ALA A 441      -9.663  -3.849  24.458  1.00 95.19           N  
ATOM   3107  CA  ALA A 441      -9.983  -3.143  25.694  1.00 95.19           C  
ATOM   3108  C   ALA A 441     -11.493  -3.138  25.972  1.00 95.19           C  
ATOM   3109  CB  ALA A 441      -9.398  -1.725  25.644  1.00 95.19           C  
ATOM   3110  O   ALA A 441     -11.891  -3.396  27.110  1.00 95.19           O  
ATOM   3111  N   GLU A 442     -12.316  -2.927  24.942  1.00 92.81           N  
ATOM   3112  CA  GLU A 442     -13.776  -2.977  25.053  1.00 92.81           C  
ATOM   3113  C   GLU A 442     -14.286  -4.396  25.325  1.00 92.81           C  
ATOM   3114  CB  GLU A 442     -14.412  -2.454  23.765  1.00 92.81           C  
ATOM   3115  O   GLU A 442     -15.000  -4.631  26.298  1.00 92.81           O  
ATOM   3116  CG  GLU A 442     -15.894  -2.117  23.992  1.00 92.81           C  
ATOM   3117  CD  GLU A 442     -16.115  -0.810  24.772  1.00 92.81           C  
ATOM   3118  OE1 GLU A 442     -17.206  -0.658  25.369  1.00 92.81           O  
ATOM   3119  OE2 GLU A 442     -15.189   0.041  24.781  1.00 92.81           O  
ATOM   3120  N   MET A 443     -13.861  -5.378  24.523  1.00 93.00           N  
ATOM   3121  CA  MET A 443     -14.295  -6.774  24.659  1.00 93.00           C  
ATOM   3122  C   MET A 443     -13.873  -7.418  25.990  1.00 93.00           C  
ATOM   3123  CB  MET A 443     -13.707  -7.599  23.511  1.00 93.00           C  
ATOM   3124  O   MET A 443     -14.473  -8.410  26.433  1.00 93.00           O  
ATOM   3125  CG  MET A 443     -14.373  -7.386  22.155  1.00 93.00           C  
ATOM   3126  SD  MET A 443     -13.725  -8.557  20.928  1.00 93.00           S  
ATOM   3127  CE  MET A 443     -12.297  -7.611  20.331  1.00 93.00           C  
ATOM   3128  N   ALA A 444     -12.803  -6.900  26.602  1.00 94.25           N  
ATOM   3129  CA  ALA A 444     -12.325  -7.296  27.921  1.00 94.25           C  
ATOM   3130  C   ALA A 444     -12.895  -6.439  29.063  1.00 94.25           C  
ATOM   3131  CB  ALA A 444     -10.791  -7.320  27.920  1.00 94.25           C  
ATOM   3132  O   ALA A 444     -12.498  -6.660  30.209  1.00 94.25           O  
ATOM   3133  N   GLU A 445     -13.799  -5.502  28.761  1.00 92.75           N  
ATOM   3134  CA  GLU A 445     -14.481  -4.627  29.720  1.00 92.75           C  
ATOM   3135  C   GLU A 445     -13.488  -3.887  30.638  1.00 92.75           C  
ATOM   3136  CB  GLU A 445     -15.576  -5.404  30.476  1.00 92.75           C  
ATOM   3137  O   GLU A 445     -13.669  -3.782  31.856  1.00 92.75           O  
ATOM   3138  CG  GLU A 445     -16.625  -6.052  29.550  1.00 92.75           C  
ATOM   3139  CD  GLU A 445     -17.661  -6.886  30.323  1.00 92.75           C  
ATOM   3140  OE1 GLU A 445     -18.842  -6.900  29.907  1.00 92.75           O  
ATOM   3141  OE2 GLU A 445     -17.274  -7.566  31.305  1.00 92.75           O  
ATOM   3142  N   LEU A 446     -12.381  -3.404  30.060  1.00 93.94           N  
ATOM   3143  CA  LEU A 446     -11.378  -2.639  30.798  1.00 93.94           C  
ATOM   3144  C   LEU A 446     -11.937  -1.271  31.238  1.00 93.94           C  
ATOM   3145  CB  LEU A 446     -10.093  -2.486  29.962  1.00 93.94           C  
ATOM   3146  O   LEU A 446     -12.900  -0.768  30.659  1.00 93.94           O  
ATOM   3147  CG  LEU A 446      -9.367  -3.798  29.619  1.00 93.94           C  
ATOM   3148  CD1 LEU A 446      -8.035  -3.475  28.939  1.00 93.94           C  
ATOM   3149  CD2 LEU A 446      -9.050  -4.662  30.845  1.00 93.94           C  
ATOM   3150  N   PRO A 447     -11.333  -0.616  32.250  1.00 93.69           N  
ATOM   3151  CA  PRO A 447     -11.753   0.722  32.657  1.00 93.69           C  
ATOM   3152  C   PRO A 447     -11.716   1.719  31.490  1.00 93.69           C  
ATOM   3153  CB  PRO A 447     -10.785   1.136  33.771  1.00 93.69           C  
ATOM   3154  O   PRO A 447     -10.762   1.715  30.713  1.00 93.69           O  
ATOM   3155  CG  PRO A 447     -10.295  -0.197  34.335  1.00 93.69           C  
ATOM   3156  CD  PRO A 447     -10.257  -1.097  33.103  1.00 93.69           C  
ATOM   3157  N   ALA A 448     -12.681   2.644  31.440  1.00 89.19           N  
ATOM   3158  CA  ALA A 448     -12.804   3.651  30.374  1.00 89.19           C  
ATOM   3159  C   ALA A 448     -11.518   4.468  30.128  1.00 89.19           C  
ATOM   3160  CB  ALA A 448     -13.973   4.579  30.730  1.00 89.19           C  
ATOM   3161  O   ALA A 448     -11.227   4.833  28.996  1.00 89.19           O  
ATOM   3162  N   ALA A 449     -10.688   4.658  31.160  1.00 90.38           N  
ATOM   3163  CA  ALA A 449      -9.387   5.317  31.044  1.00 90.38           C  
ATOM   3164  C   ALA A 449      -8.416   4.632  30.056  1.00 90.38           C  
ATOM   3165  CB  ALA A 449      -8.770   5.384  32.447  1.00 90.38           C  
ATOM   3166  O   ALA A 449      -7.481   5.273  29.586  1.00 90.38           O  
ATOM   3167  N   VAL A 450      -8.604   3.340  29.752  1.00 92.75           N  
ATOM   3168  CA  VAL A 450      -7.828   2.624  28.724  1.00 92.75           C  
ATOM   3169  C   VAL A 450      -8.304   3.023  27.325  1.00 92.75           C  
ATOM   3170  CB  VAL A 450      -7.903   1.095  28.921  1.00 92.75           C  
ATOM   3171  O   VAL A 450      -7.471   3.339  26.478  1.00 92.75           O  
ATOM   3172  CG1 VAL A 450      -7.038   0.356  27.895  1.00 92.75           C  
ATOM   3173  CG2 VAL A 450      -7.393   0.690  30.314  1.00 92.75           C  
ATOM   3174  N   ARG A 451      -9.626   3.090  27.108  1.00 88.12           N  
ATOM   3175  CA  ARG A 451     -10.237   3.589  25.863  1.00 88.12           C  
ATOM   3176  C   ARG A 451      -9.883   5.055  25.598  1.00 88.12           C  
ATOM   3177  CB  ARG A 451     -11.762   3.371  25.886  1.00 88.12           C  
ATOM   3178  O   ARG A 451      -9.495   5.396  24.487  1.00 88.12           O  
ATOM   3179  CG  ARG A 451     -12.226   2.002  25.349  1.00 88.12           C  
ATOM   3180  CD  ARG A 451     -12.016   1.886  23.830  1.00 88.12           C  
ATOM   3181  NE  ARG A 451     -13.028   1.039  23.166  1.00 88.12           N  
ATOM   3182  NH1 ARG A 451     -12.176   1.247  21.035  1.00 88.12           N  
ATOM   3183  NH2 ARG A 451     -13.951  -0.028  21.350  1.00 88.12           N  
ATOM   3184  CZ  ARG A 451     -13.046   0.749  21.870  1.00 88.12           C  
ATOM   3185  N   ASP A 452      -9.848   5.883  26.645  1.00 87.81           N  
ATOM   3186  CA  ASP A 452      -9.390   7.283  26.576  1.00 87.81           C  
ATOM   3187  C   ASP A 452      -7.934   7.427  26.074  1.00 87.81           C  
ATOM   3188  CB  ASP A 452      -9.484   7.939  27.966  1.00 87.81           C  
ATOM   3189  O   ASP A 452      -7.515   8.517  25.674  1.00 87.81           O  
ATOM   3190  CG  ASP A 452     -10.899   8.152  28.519  1.00 87.81           C  
ATOM   3191  OD1 ASP A 452     -11.854   8.256  27.720  1.00 87.81           O  
ATOM   3192  OD2 ASP A 452     -10.997   8.307  29.761  1.00 87.81           O  
ATOM   3193  N   VAL A 453      -7.147   6.344  26.116  1.00 90.81           N  
ATOM   3194  CA  VAL A 453      -5.786   6.273  25.568  1.00 90.81           C  
ATOM   3195  C   VAL A 453      -5.763   5.645  24.175  1.00 90.81           C  
ATOM   3196  CB  VAL A 453      -4.847   5.520  26.533  1.00 90.81           C  
ATOM   3197  O   VAL A 453      -5.016   6.130  23.327  1.00 90.81           O  
ATOM   3198  CG1 VAL A 453      -3.458   5.293  25.924  1.00 90.81           C  
ATOM   3199  CG2 VAL A 453      -4.644   6.306  27.834  1.00 90.81           C  
ATOM   3200  N   THR A 454      -6.528   4.581  23.919  1.00 90.81           N  
ATOM   3201  CA  THR A 454      -6.516   3.895  22.615  1.00 90.81           C  
ATOM   3202  C   THR A 454      -7.227   4.686  21.525  1.00 90.81           C  
ATOM   3203  CB  THR A 454      -7.107   2.480  22.683  1.00 90.81           C  
ATOM   3204  O   THR A 454      -6.720   4.724  20.411  1.00 90.81           O  
ATOM   3205  CG2 THR A 454      -6.255   1.557  23.559  1.00 90.81           C  
ATOM   3206  OG1 THR A 454      -8.404   2.501  23.225  1.00 90.81           O  
ATOM   3207  N   ASP A 455      -8.330   5.372  21.829  1.00 85.81           N  
ATOM   3208  CA  ASP A 455      -9.130   6.071  20.813  1.00 85.81           C  
ATOM   3209  C   ASP A 455      -8.355   7.230  20.140  1.00 85.81           C  
ATOM   3210  CB  ASP A 455     -10.481   6.532  21.399  1.00 85.81           C  
ATOM   3211  O   ASP A 455      -8.354   7.310  18.910  1.00 85.81           O  
ATOM   3212  CG  ASP A 455     -11.450   5.404  21.794  1.00 85.81           C  
ATOM   3213  OD1 ASP A 455     -11.157   4.210  21.531  1.00 85.81           O  
ATOM   3214  OD2 ASP A 455     -12.508   5.752  22.373  1.00 85.81           O  
ATOM   3215  N   PRO A 456      -7.594   8.082  20.867  1.00 85.44           N  
ATOM   3216  CA  PRO A 456      -6.729   9.075  20.221  1.00 85.44           C  
ATOM   3217  C   PRO A 456      -5.594   8.456  19.394  1.00 85.44           C  
ATOM   3218  CB  PRO A 456      -6.152   9.927  21.358  1.00 85.44           C  
ATOM   3219  O   PRO A 456      -5.138   9.056  18.418  1.00 85.44           O  
ATOM   3220  CG  PRO A 456      -7.161   9.754  22.489  1.00 85.44           C  
ATOM   3221  CD  PRO A 456      -7.622   8.313  22.306  1.00 85.44           C  
ATOM   3222  N   LEU A 457      -5.102   7.275  19.790  1.00 89.75           N  
ATOM   3223  CA  LEU A 457      -4.094   6.549  19.019  1.00 89.75           C  
ATOM   3224  C   LEU A 457      -4.693   5.991  17.724  1.00 89.75           C  
ATOM   3225  CB  LEU A 457      -3.472   5.420  19.856  1.00 89.75           C  
ATOM   3226  O   LEU A 457      -4.049   6.098  16.686  1.00 89.75           O  
ATOM   3227  CG  LEU A 457      -2.604   5.859  21.043  1.00 89.75           C  
ATOM   3228  CD1 LEU A 457      -2.132   4.632  21.827  1.00 89.75           C  
ATOM   3229  CD2 LEU A 457      -1.360   6.618  20.587  1.00 89.75           C  
ATOM   3230  N   ASP A 458      -5.909   5.458  17.772  1.00 87.31           N  
ATOM   3231  CA  ASP A 458      -6.649   4.967  16.609  1.00 87.31           C  
ATOM   3232  C   ASP A 458      -6.952   6.093  15.603  1.00 87.31           C  
ATOM   3233  CB  ASP A 458      -7.928   4.280  17.111  1.00 87.31           C  
ATOM   3234  O   ASP A 458      -6.601   5.996  14.428  1.00 87.31           O  
ATOM   3235  CG  ASP A 458      -8.790   3.806  15.944  1.00 87.31           C  
ATOM   3236  OD1 ASP A 458      -8.170   3.243  15.019  1.00 87.31           O  
ATOM   3237  OD2 ASP A 458     -10.013   4.105  15.974  1.00 87.31           O  
ATOM   3238  N   ALA A 459      -7.455   7.241  16.069  1.00 81.44           N  
ATOM   3239  CA  ALA A 459      -7.738   8.393  15.204  1.00 81.44           C  
ATOM   3240  C   ALA A 459      -6.494   8.896  14.440  1.00 81.44           C  
ATOM   3241  CB  ALA A 459      -8.329   9.502  16.082  1.00 81.44           C  
ATOM   3242  O   ALA A 459      -6.545   9.239  13.250  1.00 81.44           O  
ATOM   3243  N   VAL A 460      -5.334   8.917  15.107  1.00 85.81           N  
ATOM   3244  CA  VAL A 460      -4.063   9.226  14.436  1.00 85.81           C  
ATOM   3245  C   VAL A 460      -3.662   8.096  13.473  1.00 85.81           C  
ATOM   3246  CB  VAL A 460      -2.970   9.582  15.460  1.00 85.81           C  
ATOM   3247  O   VAL A 460      -3.165   8.385  12.383  1.00 85.81           O  
ATOM   3248  CG1 VAL A 460      -1.621   9.797  14.765  1.00 85.81           C  
ATOM   3249  CG2 VAL A 460      -3.296  10.889  16.192  1.00 85.81           C  
ATOM   3250  N   GLY A 461      -3.965   6.840  13.809  1.00 88.38           N  
ATOM   3251  CA  GLY A 461      -3.791   5.666  12.954  1.00 88.38           C  
ATOM   3252  C   GLY A 461      -4.562   5.768  11.636  1.00 88.38           C  
ATOM   3253  O   GLY A 461      -3.998   5.524  10.574  1.00 88.38           O  
ATOM   3254  N   ASN A 462      -5.812   6.235  11.654  1.00 86.69           N  
ATOM   3255  CA  ASN A 462      -6.606   6.429  10.430  1.00 86.69           C  
ATOM   3256  C   ASN A 462      -5.971   7.461   9.492  1.00 86.69           C  
ATOM   3257  CB  ASN A 462      -8.050   6.795  10.826  1.00 86.69           C  
ATOM   3258  O   ASN A 462      -5.933   7.290   8.268  1.00 86.69           O  
ATOM   3259  CG  ASN A 462      -8.730   5.619  11.507  1.00 86.69           C  
ATOM   3260  ND2 ASN A 462      -9.801   5.838  12.225  1.00 86.69           N  
ATOM   3261  OD1 ASN A 462      -8.277   4.491  11.385  1.00 86.69           O  
ATOM   3262  N   THR A 463      -5.373   8.502  10.071  1.00 86.75           N  
ATOM   3263  CA  THR A 463      -4.614   9.501   9.313  1.00 86.75           C  
ATOM   3264  C   THR A 463      -3.331   8.903   8.722  1.00 86.75           C  
ATOM   3265  CB  THR A 463      -4.306  10.724  10.186  1.00 86.75           C  
ATOM   3266  O   THR A 463      -3.037   9.142   7.550  1.00 86.75           O  
ATOM   3267  CG2 THR A 463      -3.686  11.872   9.393  1.00 86.75           C  
ATOM   3268  OG1 THR A 463      -5.502  11.238  10.732  1.00 86.75           O  
ATOM   3269  N   THR A 464      -2.571   8.093   9.470  1.00 90.81           N  
ATOM   3270  CA  THR A 464      -1.337   7.474   8.949  1.00 90.81           C  
ATOM   3271  C   THR A 464      -1.598   6.379   7.912  1.00 90.81           C  
ATOM   3272  CB  THR A 464      -0.433   6.914  10.050  1.00 90.81           C  
ATOM   3273  O   THR A 464      -0.852   6.305   6.927  1.00 90.81           O  
ATOM   3274  CG2 THR A 464       0.083   7.997  10.990  1.00 90.81           C  
ATOM   3275  OG1 THR A 464      -1.092   5.954  10.823  1.00 90.81           O  
ATOM   3276  N   LYS A 465      -2.680   5.597   8.060  1.00 90.88           N  
ATOM   3277  CA  LYS A 465      -3.194   4.670   7.033  1.00 90.88           C  
ATOM   3278  C   LYS A 465      -3.458   5.433   5.728  1.00 90.88           C  
ATOM   3279  CB  LYS A 465      -4.493   3.969   7.516  1.00 90.88           C  
ATOM   3280  O   LYS A 465      -2.977   5.050   4.660  1.00 90.88           O  
ATOM   3281  CG  LYS A 465      -4.370   2.885   8.617  1.00 90.88           C  
ATOM   3282  CD  LYS A 465      -5.764   2.310   8.992  1.00 90.88           C  
ATOM   3283  CE  LYS A 465      -5.797   1.398  10.238  1.00 90.88           C  
ATOM   3284  NZ  LYS A 465      -7.132   0.744  10.456  1.00 90.88           N  
ATOM   3285  N   ALA A 466      -4.179   6.558   5.797  1.00 90.81           N  
ATOM   3286  CA  ALA A 466      -4.475   7.382   4.624  1.00 90.81           C  
ATOM   3287  C   ALA A 466      -3.208   7.970   3.983  1.00 90.81           C  
ATOM   3288  CB  ALA A 466      -5.468   8.480   5.010  1.00 90.81           C  
ATOM   3289  O   ALA A 466      -3.042   7.877   2.765  1.00 90.81           O  
ATOM   3290  N   VAL A 467      -2.292   8.516   4.791  1.00 92.31           N  
ATOM   3291  CA  VAL A 467      -0.995   9.043   4.333  1.00 92.31           C  
ATOM   3292  C   VAL A 467      -0.208   7.987   3.559  1.00 92.31           C  
ATOM   3293  CB  VAL A 467      -0.186   9.571   5.535  1.00 92.31           C  
ATOM   3294  O   VAL A 467       0.318   8.280   2.486  1.00 92.31           O  
ATOM   3295  CG1 VAL A 467       1.310   9.719   5.238  1.00 92.31           C  
ATOM   3296  CG2 VAL A 467      -0.717  10.939   5.981  1.00 92.31           C  
ATOM   3297  N   THR A 468      -0.158   6.754   4.058  1.00 92.62           N  
ATOM   3298  CA  THR A 468       0.584   5.666   3.408  1.00 92.62           C  
ATOM   3299  C   THR A 468      -0.070   5.227   2.104  1.00 92.62           C  
ATOM   3300  CB  THR A 468       0.754   4.487   4.361  1.00 92.62           C  
ATOM   3301  O   THR A 468       0.629   5.031   1.110  1.00 92.62           O  
ATOM   3302  CG2 THR A 468       1.571   3.356   3.727  1.00 92.62           C  
ATOM   3303  OG1 THR A 468       1.441   4.994   5.481  1.00 92.62           O  
ATOM   3304  N   LYS A 469      -1.406   5.171   2.054  1.00 92.19           N  
ATOM   3305  CA  LYS A 469      -2.157   4.925   0.811  1.00 92.19           C  
ATOM   3306  C   LYS A 469      -1.891   6.019  -0.229  1.00 92.19           C  
ATOM   3307  CB  LYS A 469      -3.657   4.814   1.128  1.00 92.19           C  
ATOM   3308  O   LYS A 469      -1.580   5.710  -1.378  1.00 92.19           O  
ATOM   3309  CG  LYS A 469      -4.013   3.555   1.938  1.00 92.19           C  
ATOM   3310  CD  LYS A 469      -5.404   3.690   2.574  1.00 92.19           C  
ATOM   3311  CE  LYS A 469      -5.702   2.496   3.489  1.00 92.19           C  
ATOM   3312  NZ  LYS A 469      -7.006   2.655   4.166  1.00 92.19           N  
ATOM   3313  N   GLY A 470      -1.949   7.292   0.175  1.00 90.56           N  
ATOM   3314  CA  GLY A 470      -1.651   8.438  -0.690  1.00 90.56           C  
ATOM   3315  C   GLY A 470      -0.208   8.426  -1.202  1.00 90.56           C  
ATOM   3316  O   GLY A 470       0.036   8.645  -2.386  1.00 90.56           O  
ATOM   3317  N   TYR A 471       0.744   8.083  -0.336  1.00 92.44           N  
ATOM   3318  CA  TYR A 471       2.146   7.875  -0.691  1.00 92.44           C  
ATOM   3319  C   TYR A 471       2.337   6.731  -1.701  1.00 92.44           C  
ATOM   3320  CB  TYR A 471       2.923   7.621   0.602  1.00 92.44           C  
ATOM   3321  O   TYR A 471       2.996   6.926  -2.724  1.00 92.44           O  
ATOM   3322  CG  TYR A 471       4.312   7.074   0.392  1.00 92.44           C  
ATOM   3323  CD1 TYR A 471       4.536   5.688   0.512  1.00 92.44           C  
ATOM   3324  CD2 TYR A 471       5.373   7.952   0.112  1.00 92.44           C  
ATOM   3325  CE1 TYR A 471       5.844   5.187   0.440  1.00 92.44           C  
ATOM   3326  CE2 TYR A 471       6.682   7.453   0.022  1.00 92.44           C  
ATOM   3327  OH  TYR A 471       8.173   5.633   0.391  1.00 92.44           O  
ATOM   3328  CZ  TYR A 471       6.912   6.080   0.242  1.00 92.44           C  
ATOM   3329  N   ALA A 472       1.733   5.563  -1.462  1.00 91.44           N  
ATOM   3330  CA  ALA A 472       1.832   4.410  -2.353  1.00 91.44           C  
ATOM   3331  C   ALA A 472       1.268   4.734  -3.745  1.00 91.44           C  
ATOM   3332  CB  ALA A 472       1.110   3.220  -1.707  1.00 91.44           C  
ATOM   3333  O   ALA A 472       1.951   4.538  -4.751  1.00 91.44           O  
ATOM   3334  N   ILE A 473       0.072   5.326  -3.809  1.00 89.75           N  
ATOM   3335  CA  ILE A 473      -0.574   5.694  -5.074  1.00 89.75           C  
ATOM   3336  C   ILE A 473       0.179   6.835  -5.782  1.00 89.75           C  
ATOM   3337  CB  ILE A 473      -2.059   6.032  -4.821  1.00 89.75           C  
ATOM   3338  O   ILE A 473       0.388   6.776  -6.994  1.00 89.75           O  
ATOM   3339  CG1 ILE A 473      -2.849   4.793  -4.346  1.00 89.75           C  
ATOM   3340  CG2 ILE A 473      -2.695   6.562  -6.114  1.00 89.75           C  
ATOM   3341  CD1 ILE A 473      -4.138   5.162  -3.610  1.00 89.75           C  
ATOM   3342  N   GLY A 474       0.654   7.845  -5.046  1.00 88.31           N  
ATOM   3343  CA  GLY A 474       1.474   8.925  -5.605  1.00 88.31           C  
ATOM   3344  C   GLY A 474       2.767   8.405  -6.241  1.00 88.31           C  
ATOM   3345  O   GLY A 474       3.138   8.832  -7.336  1.00 88.31           O  
ATOM   3346  N   SER A 475       3.410   7.416  -5.610  1.00 87.44           N  
ATOM   3347  CA  SER A 475       4.600   6.759  -6.164  1.00 87.44           C  
ATOM   3348  C   SER A 475       4.303   5.973  -7.444  1.00 87.44           C  
ATOM   3349  CB  SER A 475       5.243   5.847  -5.117  1.00 87.44           C  
ATOM   3350  O   SER A 475       5.124   5.965  -8.364  1.00 87.44           O  
ATOM   3351  OG  SER A 475       4.592   4.594  -5.021  1.00 87.44           O  
ATOM   3352  N   ALA A 476       3.112   5.370  -7.545  1.00 82.94           N  
ATOM   3353  CA  ALA A 476       2.686   4.640  -8.732  1.00 82.94           C  
ATOM   3354  C   ALA A 476       2.592   5.559  -9.954  1.00 82.94           C  
ATOM   3355  CB  ALA A 476       1.354   3.943  -8.447  1.00 82.94           C  
ATOM   3356  O   ALA A 476       2.956   5.140 -11.048  1.00 82.94           O  
ATOM   3357  N   GLY A 477       2.195   6.824  -9.770  1.00 82.69           N  
ATOM   3358  CA  GLY A 477       2.193   7.824 -10.841  1.00 82.69           C  
ATOM   3359  C   GLY A 477       3.578   8.041 -11.466  1.00 82.69           C  
ATOM   3360  O   GLY A 477       3.700   8.071 -12.689  1.00 82.69           O  
ATOM   3361  N   LEU A 478       4.635   8.127 -10.646  1.00 85.69           N  
ATOM   3362  CA  LEU A 478       6.017   8.234 -11.137  1.00 85.69           C  
ATOM   3363  C   LEU A 478       6.518   6.918 -11.741  1.00 85.69           C  
ATOM   3364  CB  LEU A 478       6.967   8.653 -10.000  1.00 85.69           C  
ATOM   3365  O   LEU A 478       7.084   6.908 -12.834  1.00 85.69           O  
ATOM   3366  CG  LEU A 478       6.790  10.063  -9.421  1.00 85.69           C  
ATOM   3367  CD1 LEU A 478       7.823  10.263  -8.313  1.00 85.69           C  
ATOM   3368  CD2 LEU A 478       7.033  11.137 -10.475  1.00 85.69           C  
ATOM   3369  N   ALA A 479       6.308   5.806 -11.032  1.00 81.25           N  
ATOM   3370  CA  ALA A 479       6.786   4.491 -11.446  1.00 81.25           C  
ATOM   3371  C   ALA A 479       6.149   4.034 -12.763  1.00 81.25           C  
ATOM   3372  CB  ALA A 479       6.496   3.493 -10.319  1.00 81.25           C  
ATOM   3373  O   ALA A 479       6.787   3.351 -13.557  1.00 81.25           O  
ATOM   3374  N   ALA A 480       4.907   4.425 -13.032  1.00 76.06           N  
ATOM   3375  CA  ALA A 480       4.233   3.980 -14.234  1.00 76.06           C  
ATOM   3376  C   ALA A 480       4.732   4.681 -15.506  1.00 76.06           C  
ATOM   3377  CB  ALA A 480       2.741   4.106 -14.015  1.00 76.06           C  
ATOM   3378  O   ALA A 480       4.762   4.050 -16.558  1.00 76.06           O  
ATOM   3379  N   LEU A 481       5.217   5.926 -15.418  1.00 78.56           N  
ATOM   3380  CA  LEU A 481       5.923   6.557 -16.540  1.00 78.56           C  
ATOM   3381  C   LEU A 481       7.228   5.806 -16.864  1.00 78.56           C  
ATOM   3382  CB  LEU A 481       6.219   8.024 -16.195  1.00 78.56           C  
ATOM   3383  O   LEU A 481       7.569   5.627 -18.030  1.00 78.56           O  
ATOM   3384  CG  LEU A 481       6.660   8.824 -17.438  1.00 78.56           C  
ATOM   3385  CD1 LEU A 481       5.463   9.428 -18.170  1.00 78.56           C  
ATOM   3386  CD2 LEU A 481       7.590   9.949 -17.022  1.00 78.56           C  
ATOM   3387  N   VAL A 482       7.932   5.339 -15.828  1.00 85.25           N  
ATOM   3388  CA  VAL A 482       9.152   4.528 -15.969  1.00 85.25           C  
ATOM   3389  C   VAL A 482       8.834   3.195 -16.649  1.00 85.25           C  
ATOM   3390  CB  VAL A 482       9.827   4.319 -14.598  1.00 85.25           C  
ATOM   3391  O   VAL A 482       9.452   2.861 -17.653  1.00 85.25           O  
ATOM   3392  CG1 VAL A 482      11.036   3.382 -14.658  1.00 85.25           C  
ATOM   3393  CG2 VAL A 482      10.269   5.660 -13.998  1.00 85.25           C  
ATOM   3394  N   LEU A 483       7.812   2.478 -16.174  1.00 85.56           N  
ATOM   3395  CA  LEU A 483       7.376   1.213 -16.778  1.00 85.56           C  
ATOM   3396  C   LEU A 483       6.862   1.389 -18.216  1.00 85.56           C  
ATOM   3397  CB  LEU A 483       6.278   0.587 -15.901  1.00 85.56           C  
ATOM   3398  O   LEU A 483       7.036   0.501 -19.049  1.00 85.56           O  
ATOM   3399  CG  LEU A 483       6.756   0.094 -14.523  1.00 85.56           C  
ATOM   3400  CD1 LEU A 483       5.547  -0.269 -13.656  1.00 85.56           C  
ATOM   3401  CD2 LEU A 483       7.640  -1.149 -14.638  1.00 85.56           C  
ATOM   3402  N   PHE A 484       6.245   2.533 -18.527  1.00 87.94           N  
ATOM   3403  CA  PHE A 484       5.830   2.852 -19.889  1.00 87.94           C  
ATOM   3404  C   PHE A 484       7.032   3.077 -20.818  1.00 87.94           C  
ATOM   3405  CB  PHE A 484       4.890   4.062 -19.878  1.00 87.94           C  
ATOM   3406  O   PHE A 484       7.022   2.591 -21.946  1.00 87.94           O  
ATOM   3407  CG  PHE A 484       4.323   4.366 -21.249  1.00 87.94           C  
ATOM   3408  CD1 PHE A 484       4.781   5.474 -21.986  1.00 87.94           C  
ATOM   3409  CD2 PHE A 484       3.365   3.502 -21.807  1.00 87.94           C  
ATOM   3410  CE1 PHE A 484       4.275   5.719 -23.276  1.00 87.94           C  
ATOM   3411  CE2 PHE A 484       2.868   3.744 -23.097  1.00 87.94           C  
ATOM   3412  CZ  PHE A 484       3.319   4.853 -23.833  1.00 87.94           C  
ATOM   3413  N   ALA A 485       8.092   3.740 -20.347  1.00 85.88           N  
ATOM   3414  CA  ALA A 485       9.339   3.861 -21.104  1.00 85.88           C  
ATOM   3415  C   ALA A 485      10.018   2.497 -21.330  1.00 85.88           C  
ATOM   3416  CB  ALA A 485      10.271   4.824 -20.367  1.00 85.88           C  
ATOM   3417  O   ALA A 485      10.490   2.205 -22.430  1.00 85.88           O  
ATOM   3418  N   ASP A 486      10.005   1.618 -20.325  1.00 86.38           N  
ATOM   3419  CA  ASP A 486      10.483   0.242 -20.497  1.00 86.38           C  
ATOM   3420  C   ASP A 486       9.660  -0.499 -21.564  1.00 86.38           C  
ATOM   3421  CB  ASP A 486      10.430  -0.520 -19.163  1.00 86.38           C  
ATOM   3422  O   ASP A 486      10.206  -1.274 -22.350  1.00 86.38           O  
ATOM   3423  CG  ASP A 486      11.485  -0.093 -18.135  1.00 86.38           C  
ATOM   3424  OD1 ASP A 486      12.481   0.556 -18.524  1.00 86.38           O  
ATOM   3425  OD2 ASP A 486      11.304  -0.484 -16.959  1.00 86.38           O  
ATOM   3426  N   TYR A 487       8.351  -0.232 -21.646  1.00 90.50           N  
ATOM   3427  CA  TYR A 487       7.472  -0.837 -22.647  1.00 90.50           C  
ATOM   3428  C   TYR A 487       7.824  -0.382 -24.060  1.00 90.50           C  
ATOM   3429  CB  TYR A 487       6.002  -0.562 -22.297  1.00 90.50           C  
ATOM   3430  O   TYR A 487       7.925  -1.216 -24.964  1.00 90.50           O  
ATOM   3431  CG  TYR A 487       5.029  -1.085 -23.331  1.00 90.50           C  
ATOM   3432  CD1 TYR A 487       4.394  -0.203 -24.231  1.00 90.50           C  
ATOM   3433  CD2 TYR A 487       4.785  -2.467 -23.401  1.00 90.50           C  
ATOM   3434  CE1 TYR A 487       3.524  -0.715 -25.214  1.00 90.50           C  
ATOM   3435  CE2 TYR A 487       3.926  -2.982 -24.384  1.00 90.50           C  
ATOM   3436  OH  TYR A 487       2.544  -2.633 -26.286  1.00 90.50           O  
ATOM   3437  CZ  TYR A 487       3.314  -2.107 -25.303  1.00 90.50           C  
ATOM   3438  N   THR A 488       8.072   0.916 -24.253  1.00 88.88           N  
ATOM   3439  CA  THR A 488       8.493   1.437 -25.557  1.00 88.88           C  
ATOM   3440  C   THR A 488       9.831   0.843 -25.983  1.00 88.88           C  
ATOM   3441  CB  THR A 488       8.521   2.975 -25.596  1.00 88.88           C  
ATOM   3442  O   THR A 488       9.944   0.338 -27.098  1.00 88.88           O  
ATOM   3443  CG2 THR A 488       7.148   3.564 -25.264  1.00 88.88           C  
ATOM   3444  OG1 THR A 488       9.405   3.544 -24.663  1.00 88.88           O  
ATOM   3445  N   HIS A 489      10.815   0.781 -25.085  1.00 84.88           N  
ATOM   3446  CA  HIS A 489      12.120   0.197 -25.400  1.00 84.88           C  
ATOM   3447  C   HIS A 489      12.065  -1.314 -25.646  1.00 84.88           C  
ATOM   3448  CB  HIS A 489      13.098   0.524 -24.274  1.00 84.88           C  
ATOM   3449  O   HIS A 489      12.752  -1.826 -26.531  1.00 84.88           O  
ATOM   3450  CG  HIS A 489      13.559   1.954 -24.318  1.00 84.88           C  
ATOM   3451  CD2 HIS A 489      13.546   2.849 -23.283  1.00 84.88           C  
ATOM   3452  ND1 HIS A 489      14.095   2.599 -25.413  1.00 84.88           N  
ATOM   3453  CE1 HIS A 489      14.424   3.841 -25.031  1.00 84.88           C  
ATOM   3454  NE2 HIS A 489      14.105   4.046 -23.744  1.00 84.88           N  
ATOM   3455  N   ALA A 490      11.219  -2.047 -24.920  1.00 86.38           N  
ATOM   3456  CA  ALA A 490      11.025  -3.474 -25.157  1.00 86.38           C  
ATOM   3457  C   ALA A 490      10.445  -3.753 -26.558  1.00 86.38           C  
ATOM   3458  CB  ALA A 490      10.134  -4.031 -24.042  1.00 86.38           C  
ATOM   3459  O   ALA A 490      10.787  -4.763 -27.179  1.00 86.38           O  
ATOM   3460  N   LEU A 491       9.587  -2.866 -27.074  1.00 88.94           N  
ATOM   3461  CA  LEU A 491       9.085  -2.938 -28.449  1.00 88.94           C  
ATOM   3462  C   LEU A 491      10.182  -2.614 -29.472  1.00 88.94           C  
ATOM   3463  CB  LEU A 491       7.895  -1.979 -28.609  1.00 88.94           C  
ATOM   3464  O   LEU A 491      10.346  -3.354 -30.444  1.00 88.94           O  
ATOM   3465  CG  LEU A 491       6.618  -2.408 -27.872  1.00 88.94           C  
ATOM   3466  CD1 LEU A 491       5.661  -1.218 -27.841  1.00 88.94           C  
ATOM   3467  CD2 LEU A 491       5.932  -3.582 -28.577  1.00 88.94           C  
ATOM   3468  N   GLU A 492      10.980  -1.573 -29.230  1.00 86.62           N  
ATOM   3469  CA  GLU A 492      12.111  -1.201 -30.091  1.00 86.62           C  
ATOM   3470  C   GLU A 492      13.155  -2.317 -30.187  1.00 86.62           C  
ATOM   3471  CB  GLU A 492      12.796   0.055 -29.550  1.00 86.62           C  
ATOM   3472  O   GLU A 492      13.642  -2.616 -31.275  1.00 86.62           O  
ATOM   3473  CG  GLU A 492      11.919   1.300 -29.690  1.00 86.62           C  
ATOM   3474  CD  GLU A 492      12.593   2.547 -29.107  1.00 86.62           C  
ATOM   3475  OE1 GLU A 492      12.240   3.638 -29.605  1.00 86.62           O  
ATOM   3476  OE2 GLU A 492      13.460   2.411 -28.208  1.00 86.62           O  
ATOM   3477  N   ALA A 493      13.431  -3.013 -29.081  1.00 83.06           N  
ATOM   3478  CA  ALA A 493      14.320  -4.174 -29.055  1.00 83.06           C  
ATOM   3479  C   ALA A 493      13.811  -5.342 -29.925  1.00 83.06           C  
ATOM   3480  CB  ALA A 493      14.500  -4.602 -27.595  1.00 83.06           C  
ATOM   3481  O   ALA A 493      14.594  -6.194 -30.344  1.00 83.06           O  
ATOM   3482  N   ARG A 494      12.506  -5.381 -30.235  1.00 84.06           N  
ATOM   3483  CA  ARG A 494      11.908  -6.306 -31.215  1.00 84.06           C  
ATOM   3484  C   ARG A 494      11.862  -5.741 -32.642  1.00 84.06           C  
ATOM   3485  CB  ARG A 494      10.509  -6.745 -30.757  1.00 84.06           C  
ATOM   3486  O   ARG A 494      11.276  -6.374 -33.516  1.00 84.06           O  
ATOM   3487  CG  ARG A 494      10.507  -7.568 -29.463  1.00 84.06           C  
ATOM   3488  CD  ARG A 494       9.100  -8.123 -29.192  1.00 84.06           C  
ATOM   3489  NE  ARG A 494       8.715  -9.166 -30.172  1.00 84.06           N  
ATOM   3490  NH1 ARG A 494       6.416  -8.957 -30.108  1.00 84.06           N  
ATOM   3491  NH2 ARG A 494       7.295 -10.360 -31.517  1.00 84.06           N  
ATOM   3492  CZ  ARG A 494       7.495  -9.484 -30.581  1.00 84.06           C  
ATOM   3493  N   GLY A 495      12.449  -4.571 -32.888  1.00 80.81           N  
ATOM   3494  CA  GLY A 495      12.402  -3.867 -34.171  1.00 80.81           C  
ATOM   3495  C   GLY A 495      11.081  -3.137 -34.432  1.00 80.81           C  
ATOM   3496  O   GLY A 495      10.788  -2.799 -35.579  1.00 80.81           O  
ATOM   3497  N   ALA A 496      10.261  -2.914 -33.399  1.00 84.25           N  
ATOM   3498  CA  ALA A 496       8.975  -2.237 -33.512  1.00 84.25           C  
ATOM   3499  C   ALA A 496       9.057  -0.810 -32.957  1.00 84.25           C  
ATOM   3500  CB  ALA A 496       7.908  -3.098 -32.835  1.00 84.25           C  
ATOM   3501  O   ALA A 496       8.845  -0.576 -31.770  1.00 84.25           O  
ATOM   3502  N   HIS A 497       9.326   0.153 -33.838  1.00 84.69           N  
ATOM   3503  CA  HIS A 497       9.258   1.577 -33.507  1.00 84.69           C  
ATOM   3504  C   HIS A 497       7.809   2.053 -33.609  1.00 84.69           C  
ATOM   3505  CB  HIS A 497      10.196   2.371 -34.419  1.00 84.69           C  
ATOM   3506  O   HIS A 497       7.286   2.269 -34.704  1.00 84.69           O  
ATOM   3507  CG  HIS A 497      11.636   1.981 -34.228  1.00 84.69           C  
ATOM   3508  CD2 HIS A 497      12.357   1.126 -35.017  1.00 84.69           C  
ATOM   3509  ND1 HIS A 497      12.454   2.368 -33.189  1.00 84.69           N  
ATOM   3510  CE1 HIS A 497      13.640   1.760 -33.354  1.00 84.69           C  
ATOM   3511  NE2 HIS A 497      13.630   0.995 -34.458  1.00 84.69           N  
ATOM   3512  N   ILE A 498       7.138   2.158 -32.463  1.00 85.62           N  
ATOM   3513  CA  ILE A 498       5.736   2.569 -32.378  1.00 85.62           C  
ATOM   3514  C   ILE A 498       5.669   3.967 -31.782  1.00 85.62           C  
ATOM   3515  CB  ILE A 498       4.901   1.550 -31.580  1.00 85.62           C  
ATOM   3516  O   ILE A 498       6.088   4.186 -30.650  1.00 85.62           O  
ATOM   3517  CG1 ILE A 498       4.985   0.186 -32.300  1.00 85.62           C  
ATOM   3518  CG2 ILE A 498       3.440   2.030 -31.436  1.00 85.62           C  
ATOM   3519  CD1 ILE A 498       4.194  -0.916 -31.615  1.00 85.62           C  
ATOM   3520  N   ASN A 499       5.082   4.892 -32.535  1.00 85.69           N  
ATOM   3521  CA  ASN A 499       4.762   6.222 -32.037  1.00 85.69           C  
ATOM   3522  C   ASN A 499       3.381   6.190 -31.374  1.00 85.69           C  
ATOM   3523  CB  ASN A 499       4.841   7.231 -33.192  1.00 85.69           C  
ATOM   3524  O   ASN A 499       2.395   5.821 -32.010  1.00 85.69           O  
ATOM   3525  CG  ASN A 499       6.253   7.403 -33.727  1.00 85.69           C  
ATOM   3526  ND2 ASN A 499       6.397   7.817 -34.962  1.00 85.69           N  
ATOM   3527  OD1 ASN A 499       7.243   7.185 -33.055  1.00 85.69           O  
ATOM   3528  N   PHE A 500       3.303   6.598 -30.109  1.00 89.69           N  
ATOM   3529  CA  PHE A 500       2.047   6.685 -29.356  1.00 89.69           C  
ATOM   3530  C   PHE A 500       1.378   8.050 -29.569  1.00 89.69           C  
ATOM   3531  CB  PHE A 500       2.287   6.330 -27.882  1.00 89.69           C  
ATOM   3532  O   PHE A 500       1.196   8.826 -28.633  1.00 89.69           O  
ATOM   3533  CG  PHE A 500       2.789   4.913 -27.694  1.00 89.69           C  
ATOM   3534  CD1 PHE A 500       1.877   3.845 -27.589  1.00 89.69           C  
ATOM   3535  CD2 PHE A 500       4.171   4.651 -27.709  1.00 89.69           C  
ATOM   3536  CE1 PHE A 500       2.351   2.523 -27.507  1.00 89.69           C  
ATOM   3537  CE2 PHE A 500       4.638   3.330 -27.636  1.00 89.69           C  
ATOM   3538  CZ  PHE A 500       3.731   2.266 -27.518  1.00 89.69           C  
ATOM   3539  N   ASP A 501       1.066   8.365 -30.826  1.00 90.75           N  
ATOM   3540  CA  ASP A 501       0.432   9.627 -31.210  1.00 90.75           C  
ATOM   3541  C   ASP A 501      -1.054   9.625 -30.812  1.00 90.75           C  
ATOM   3542  CB  ASP A 501       0.645   9.863 -32.714  1.00 90.75           C  
ATOM   3543  O   ASP A 501      -1.785   8.677 -31.100  1.00 90.75           O  
ATOM   3544  CG  ASP A 501       0.339  11.299 -33.152  1.00 90.75           C  
ATOM   3545  OD1 ASP A 501      -0.662  11.874 -32.667  1.00 90.75           O  
ATOM   3546  OD2 ASP A 501       1.071  11.819 -34.014  1.00 90.75           O  
ATOM   3547  N   LEU A 502      -1.522  10.699 -30.170  1.00 92.12           N  
ATOM   3548  CA  LEU A 502      -2.931  10.855 -29.793  1.00 92.12           C  
ATOM   3549  C   LEU A 502      -3.866  11.002 -31.001  1.00 92.12           C  
ATOM   3550  CB  LEU A 502      -3.098  12.056 -28.846  1.00 92.12           C  
ATOM   3551  O   LEU A 502      -5.076  10.910 -30.831  1.00 92.12           O  
ATOM   3552  CG  LEU A 502      -2.438  11.898 -27.467  1.00 92.12           C  
ATOM   3553  CD1 LEU A 502      -2.701  13.156 -26.636  1.00 92.12           C  
ATOM   3554  CD2 LEU A 502      -2.989  10.701 -26.692  1.00 92.12           C  
ATOM   3555  N   SER A 503      -3.336  11.225 -32.204  1.00 93.12           N  
ATOM   3556  CA  SER A 503      -4.094  11.170 -33.455  1.00 93.12           C  
ATOM   3557  C   SER A 503      -4.310   9.741 -33.974  1.00 93.12           C  
ATOM   3558  CB  SER A 503      -3.427  12.047 -34.517  1.00 93.12           C  
ATOM   3559  O   SER A 503      -5.189   9.530 -34.813  1.00 93.12           O  
ATOM   3560  OG  SER A 503      -2.156  11.560 -34.881  1.00 93.12           O  
ATOM   3561  N   ASP A 504      -3.584   8.738 -33.461  1.00 92.94           N  
ATOM   3562  CA  ASP A 504      -3.839   7.336 -33.786  1.00 92.94           C  
ATOM   3563  C   ASP A 504      -5.038   6.806 -32.986  1.00 92.94           C  
ATOM   3564  CB  ASP A 504      -2.589   6.454 -33.600  1.00 92.94           C  
ATOM   3565  O   ASP A 504      -4.996   6.621 -31.766  1.00 92.94           O  
ATOM   3566  CG  ASP A 504      -2.813   4.994 -34.045  1.00 92.94           C  
ATOM   3567  OD1 ASP A 504      -3.944   4.647 -34.479  1.00 92.94           O  
ATOM   3568  OD2 ASP A 504      -1.873   4.178 -33.938  1.00 92.94           O  
ATOM   3569  N   HIS A 505      -6.108   6.470 -33.706  1.00 94.25           N  
ATOM   3570  CA  HIS A 505      -7.293   5.810 -33.162  1.00 94.25           C  
ATOM   3571  C   HIS A 505      -6.988   4.589 -32.278  1.00 94.25           C  
ATOM   3572  CB  HIS A 505      -8.216   5.404 -34.319  1.00 94.25           C  
ATOM   3573  O   HIS A 505      -7.708   4.372 -31.305  1.00 94.25           O  
ATOM   3574  CG  HIS A 505      -7.656   4.335 -35.232  1.00 94.25           C  
ATOM   3575  CD2 HIS A 505      -8.257   3.150 -35.565  1.00 94.25           C  
ATOM   3576  ND1 HIS A 505      -6.438   4.357 -35.877  1.00 94.25           N  
ATOM   3577  CE1 HIS A 505      -6.334   3.240 -36.608  1.00 94.25           C  
ATOM   3578  NE2 HIS A 505      -7.408   2.455 -36.434  1.00 94.25           N  
ATOM   3579  N   LYS A 506      -5.933   3.804 -32.547  1.00 94.94           N  
ATOM   3580  CA  LYS A 506      -5.560   2.663 -31.692  1.00 94.94           C  
ATOM   3581  C   LYS A 506      -5.119   3.118 -30.306  1.00 94.94           C  
ATOM   3582  CB  LYS A 506      -4.445   1.839 -32.341  1.00 94.94           C  
ATOM   3583  O   LYS A 506      -5.537   2.519 -29.318  1.00 94.94           O  
ATOM   3584  CG  LYS A 506      -4.938   1.111 -33.593  1.00 94.94           C  
ATOM   3585  CD  LYS A 506      -3.818   0.229 -34.142  1.00 94.94           C  
ATOM   3586  CE  LYS A 506      -4.303  -0.469 -35.410  1.00 94.94           C  
ATOM   3587  NZ  LYS A 506      -3.240  -1.335 -35.965  1.00 94.94           N  
ATOM   3588  N   VAL A 507      -4.326   4.186 -30.231  1.00 95.75           N  
ATOM   3589  CA  VAL A 507      -3.877   4.780 -28.965  1.00 95.75           C  
ATOM   3590  C   VAL A 507      -5.075   5.339 -28.200  1.00 95.75           C  
ATOM   3591  CB  VAL A 507      -2.811   5.867 -29.214  1.00 95.75           C  
ATOM   3592  O   VAL A 507      -5.210   5.061 -27.011  1.00 95.75           O  
ATOM   3593  CG1 VAL A 507      -2.339   6.516 -27.906  1.00 95.75           C  
ATOM   3594  CG2 VAL A 507      -1.579   5.271 -29.909  1.00 95.75           C  
ATOM   3595  N   ILE A 508      -6.000   6.032 -28.877  1.00 96.44           N  
ATOM   3596  CA  ILE A 508      -7.241   6.543 -28.266  1.00 96.44           C  
ATOM   3597  C   ILE A 508      -8.120   5.405 -27.724  1.00 96.44           C  
ATOM   3598  CB  ILE A 508      -8.037   7.415 -29.264  1.00 96.44           C  
ATOM   3599  O   ILE A 508      -8.601   5.485 -26.593  1.00 96.44           O  
ATOM   3600  CG1 ILE A 508      -7.222   8.636 -29.750  1.00 96.44           C  
ATOM   3601  CG2 ILE A 508      -9.364   7.878 -28.627  1.00 96.44           C  
ATOM   3602  CD1 ILE A 508      -7.978   9.456 -30.808  1.00 96.44           C  
ATOM   3603  N   LEU A 509      -8.327   4.334 -28.502  1.00 96.94           N  
ATOM   3604  CA  LEU A 509      -9.074   3.152 -28.054  1.00 96.94           C  
ATOM   3605  C   LEU A 509      -8.435   2.556 -26.800  1.00 96.94           C  
ATOM   3606  CB  LEU A 509      -9.112   2.088 -29.166  1.00 96.94           C  
ATOM   3607  O   LEU A 509      -9.126   2.300 -25.816  1.00 96.94           O  
ATOM   3608  CG  LEU A 509     -10.078   2.383 -30.324  1.00 96.94           C  
ATOM   3609  CD1 LEU A 509      -9.872   1.335 -31.421  1.00 96.94           C  
ATOM   3610  CD2 LEU A 509     -11.541   2.338 -29.881  1.00 96.94           C  
ATOM   3611  N   GLY A 510      -7.110   2.402 -26.826  1.00 97.31           N  
ATOM   3612  CA  GLY A 510      -6.322   2.015 -25.667  1.00 97.31           C  
ATOM   3613  C   GLY A 510      -6.600   2.907 -24.464  1.00 97.31           C  
ATOM   3614  O   GLY A 510      -6.968   2.397 -23.415  1.00 97.31           O  
ATOM   3615  N   LEU A 511      -6.496   4.229 -24.617  1.00 97.00           N  
ATOM   3616  CA  LEU A 511      -6.705   5.202 -23.541  1.00 97.00           C  
ATOM   3617  C   LEU A 511      -8.082   5.076 -22.887  1.00 97.00           C  
ATOM   3618  CB  LEU A 511      -6.506   6.627 -24.088  1.00 97.00           C  
ATOM   3619  O   LEU A 511      -8.163   5.078 -21.661  1.00 97.00           O  
ATOM   3620  CG  LEU A 511      -5.035   7.019 -24.301  1.00 97.00           C  
ATOM   3621  CD1 LEU A 511      -4.952   8.264 -25.177  1.00 97.00           C  
ATOM   3622  CD2 LEU A 511      -4.345   7.349 -22.978  1.00 97.00           C  
ATOM   3623  N   PHE A 512      -9.156   4.924 -23.667  1.00 97.81           N  
ATOM   3624  CA  PHE A 512     -10.499   4.735 -23.108  1.00 97.81           C  
ATOM   3625  C   PHE A 512     -10.658   3.383 -22.405  1.00 97.81           C  
ATOM   3626  CB  PHE A 512     -11.564   4.909 -24.198  1.00 97.81           C  
ATOM   3627  O   PHE A 512     -11.236   3.330 -21.318  1.00 97.81           O  
ATOM   3628  CG  PHE A 512     -11.883   6.355 -24.521  1.00 97.81           C  
ATOM   3629  CD1 PHE A 512     -12.492   7.172 -23.548  1.00 97.81           C  
ATOM   3630  CD2 PHE A 512     -11.599   6.882 -25.793  1.00 97.81           C  
ATOM   3631  CE1 PHE A 512     -12.806   8.511 -23.843  1.00 97.81           C  
ATOM   3632  CE2 PHE A 512     -11.919   8.219 -26.091  1.00 97.81           C  
ATOM   3633  CZ  PHE A 512     -12.520   9.034 -25.116  1.00 97.81           C  
ATOM   3634  N   ILE A 513     -10.120   2.300 -22.979  1.00 97.94           N  
ATOM   3635  CA  ILE A 513     -10.151   0.973 -22.342  1.00 97.94           C  
ATOM   3636  C   ILE A 513      -9.300   0.965 -21.067  1.00 97.94           C  
ATOM   3637  CB  ILE A 513      -9.714  -0.141 -23.319  1.00 97.94           C  
ATOM   3638  O   ILE A 513      -9.701   0.395 -20.064  1.00 97.94           O  
ATOM   3639  CG1 ILE A 513     -10.668  -0.240 -24.533  1.00 97.94           C  
ATOM   3640  CG2 ILE A 513      -9.704  -1.504 -22.595  1.00 97.94           C  
ATOM   3641  CD1 ILE A 513     -10.092  -1.065 -25.693  1.00 97.94           C  
ATOM   3642  N   GLY A 514      -8.144   1.621 -21.058  1.00 97.00           N  
ATOM   3643  CA  GLY A 514      -7.351   1.801 -19.846  1.00 97.00           C  
ATOM   3644  C   GLY A 514      -8.089   2.640 -18.811  1.00 97.00           C  
ATOM   3645  O   GLY A 514      -8.162   2.275 -17.644  1.00 97.00           O  
ATOM   3646  N   GLY A 515      -8.698   3.739 -19.257  1.00 97.00           N  
ATOM   3647  CA  GLY A 515      -9.407   4.684 -18.405  1.00 97.00           C  
ATOM   3648  C   GLY A 515     -10.623   4.100 -17.682  1.00 97.00           C  
ATOM   3649  O   GLY A 515     -10.921   4.500 -16.558  1.00 97.00           O  
ATOM   3650  N   LEU A 516     -11.321   3.140 -18.297  1.00 97.38           N  
ATOM   3651  CA  LEU A 516     -12.484   2.497 -17.677  1.00 97.38           C  
ATOM   3652  C   LEU A 516     -12.100   1.452 -16.620  1.00 97.38           C  
ATOM   3653  CB  LEU A 516     -13.437   1.949 -18.762  1.00 97.38           C  
ATOM   3654  O   LEU A 516     -12.913   1.166 -15.741  1.00 97.38           O  
ATOM   3655  CG  LEU A 516     -12.989   0.657 -19.475  1.00 97.38           C  
ATOM   3656  CD1 LEU A 516     -13.366  -0.636 -18.742  1.00 97.38           C  
ATOM   3657  CD2 LEU A 516     -13.600   0.571 -20.874  1.00 97.38           C  
ATOM   3658  N   ILE A 517     -10.894   0.871 -16.688  1.00 97.12           N  
ATOM   3659  CA  ILE A 517     -10.510  -0.267 -15.839  1.00 97.12           C  
ATOM   3660  C   ILE A 517     -10.521   0.094 -14.347  1.00 97.12           C  
ATOM   3661  CB  ILE A 517      -9.182  -0.913 -16.304  1.00 97.12           C  
ATOM   3662  O   ILE A 517     -11.150  -0.653 -13.597  1.00 97.12           O  
ATOM   3663  CG1 ILE A 517      -9.404  -1.743 -17.582  1.00 97.12           C  
ATOM   3664  CG2 ILE A 517      -8.604  -1.829 -15.215  1.00 97.12           C  
ATOM   3665  CD1 ILE A 517      -8.099  -2.090 -18.314  1.00 97.12           C  
ATOM   3666  N   PRO A 518      -9.915   1.206 -13.879  1.00 96.62           N  
ATOM   3667  CA  PRO A 518      -9.956   1.561 -12.459  1.00 96.62           C  
ATOM   3668  C   PRO A 518     -11.376   1.765 -11.920  1.00 96.62           C  
ATOM   3669  CB  PRO A 518      -9.107   2.829 -12.329  1.00 96.62           C  
ATOM   3670  O   PRO A 518     -11.670   1.343 -10.804  1.00 96.62           O  
ATOM   3671  CG  PRO A 518      -8.097   2.658 -13.459  1.00 96.62           C  
ATOM   3672  CD  PRO A 518      -8.955   2.062 -14.567  1.00 96.62           C  
ATOM   3673  N   TYR A 519     -12.279   2.341 -12.721  1.00 97.12           N  
ATOM   3674  CA  TYR A 519     -13.686   2.511 -12.345  1.00 97.12           C  
ATOM   3675  C   TYR A 519     -14.429   1.178 -12.270  1.00 97.12           C  
ATOM   3676  CB  TYR A 519     -14.391   3.438 -13.342  1.00 97.12           C  
ATOM   3677  O   TYR A 519     -15.118   0.916 -11.288  1.00 97.12           O  
ATOM   3678  CG  TYR A 519     -14.078   4.901 -13.131  1.00 97.12           C  
ATOM   3679  CD1 TYR A 519     -14.850   5.648 -12.221  1.00 97.12           C  
ATOM   3680  CD2 TYR A 519     -13.022   5.512 -13.833  1.00 97.12           C  
ATOM   3681  CE1 TYR A 519     -14.573   7.012 -12.018  1.00 97.12           C  
ATOM   3682  CE2 TYR A 519     -12.740   6.875 -13.630  1.00 97.12           C  
ATOM   3683  OH  TYR A 519     -13.253   8.943 -12.521  1.00 97.12           O  
ATOM   3684  CZ  TYR A 519     -13.518   7.627 -12.723  1.00 97.12           C  
ATOM   3685  N   LEU A 520     -14.274   0.323 -13.287  1.00 97.06           N  
ATOM   3686  CA  LEU A 520     -14.903  -0.996 -13.313  1.00 97.06           C  
ATOM   3687  C   LEU A 520     -14.398  -1.869 -12.160  1.00 97.06           C  
ATOM   3688  CB  LEU A 520     -14.631  -1.644 -14.682  1.00 97.06           C  
ATOM   3689  O   LEU A 520     -15.184  -2.525 -11.482  1.00 97.06           O  
ATOM   3690  CG  LEU A 520     -15.259  -3.040 -14.849  1.00 97.06           C  
ATOM   3691  CD1 LEU A 520     -16.784  -3.012 -14.730  1.00 97.06           C  
ATOM   3692  CD2 LEU A 520     -14.885  -3.610 -16.217  1.00 97.06           C  
ATOM   3693  N   PHE A 521     -13.089  -1.845 -11.912  1.00 96.19           N  
ATOM   3694  CA  PHE A 521     -12.475  -2.543 -10.792  1.00 96.19           C  
ATOM   3695  C   PHE A 521     -13.005  -2.037  -9.448  1.00 96.19           C  
ATOM   3696  CB  PHE A 521     -10.958  -2.394 -10.886  1.00 96.19           C  
ATOM   3697  O   PHE A 521     -13.436  -2.844  -8.624  1.00 96.19           O  
ATOM   3698  CG  PHE A 521     -10.244  -3.109  -9.764  1.00 96.19           C  
ATOM   3699  CD1 PHE A 521      -9.914  -2.406  -8.593  1.00 96.19           C  
ATOM   3700  CD2 PHE A 521      -9.912  -4.471  -9.887  1.00 96.19           C  
ATOM   3701  CE1 PHE A 521      -9.257  -3.065  -7.546  1.00 96.19           C  
ATOM   3702  CE2 PHE A 521      -9.241  -5.126  -8.840  1.00 96.19           C  
ATOM   3703  CZ  PHE A 521      -8.918  -4.424  -7.667  1.00 96.19           C  
ATOM   3704  N   GLY A 522     -13.032  -0.715  -9.252  1.00 95.44           N  
ATOM   3705  CA  GLY A 522     -13.570  -0.097  -8.043  1.00 95.44           C  
ATOM   3706  C   GLY A 522     -15.032  -0.471  -7.803  1.00 95.44           C  
ATOM   3707  O   GLY A 522     -15.381  -0.864  -6.694  1.00 95.44           O  
ATOM   3708  N   ALA A 523     -15.867  -0.449  -8.847  1.00 96.00           N  
ATOM   3709  CA  ALA A 523     -17.269  -0.852  -8.760  1.00 96.00           C  
ATOM   3710  C   ALA A 523     -17.423  -2.315  -8.315  1.00 96.00           C  
ATOM   3711  CB  ALA A 523     -17.945  -0.594 -10.112  1.00 96.00           C  
ATOM   3712  O   ALA A 523     -18.129  -2.586  -7.346  1.00 96.00           O  
ATOM   3713  N   MET A 524     -16.710  -3.254  -8.950  1.00 96.25           N  
ATOM   3714  CA  MET A 524     -16.778  -4.670  -8.565  1.00 96.25           C  
ATOM   3715  C   MET A 524     -16.319  -4.904  -7.119  1.00 96.25           C  
ATOM   3716  CB  MET A 524     -15.913  -5.529  -9.491  1.00 96.25           C  
ATOM   3717  O   MET A 524     -16.929  -5.697  -6.402  1.00 96.25           O  
ATOM   3718  CG  MET A 524     -16.395  -5.602 -10.942  1.00 96.25           C  
ATOM   3719  SD  MET A 524     -15.390  -6.689 -11.999  1.00 96.25           S  
ATOM   3720  CE  MET A 524     -13.822  -5.787 -12.028  1.00 96.25           C  
ATOM   3721  N   ALA A 525     -15.262  -4.210  -6.682  1.00 95.12           N  
ATOM   3722  CA  ALA A 525     -14.753  -4.293  -5.316  1.00 95.12           C  
ATOM   3723  C   ALA A 525     -15.768  -3.754  -4.292  1.00 95.12           C  
ATOM   3724  CB  ALA A 525     -13.422  -3.533  -5.260  1.00 95.12           C  
ATOM   3725  O   ALA A 525     -16.019  -4.395  -3.273  1.00 95.12           O  
ATOM   3726  N   MET A 526     -16.402  -2.616  -4.581  1.00 94.38           N  
ATOM   3727  CA  MET A 526     -17.443  -2.049  -3.721  1.00 94.38           C  
ATOM   3728  C   MET A 526     -18.678  -2.945  -3.628  1.00 94.38           C  
ATOM   3729  CB  MET A 526     -17.869  -0.684  -4.255  1.00 94.38           C  
ATOM   3730  O   MET A 526     -19.197  -3.175  -2.538  1.00 94.38           O  
ATOM   3731  CG  MET A 526     -16.812   0.391  -4.018  1.00 94.38           C  
ATOM   3732  SD  MET A 526     -17.406   2.027  -4.486  1.00 94.38           S  
ATOM   3733  CE  MET A 526     -18.595   2.304  -3.134  1.00 94.38           C  
ATOM   3734  N   GLU A 527     -19.144  -3.484  -4.755  1.00 94.94           N  
ATOM   3735  CA  GLU A 527     -20.286  -4.396  -4.770  1.00 94.94           C  
ATOM   3736  C   GLU A 527     -19.998  -5.700  -4.010  1.00 94.94           C  
ATOM   3737  CB  GLU A 527     -20.651  -4.741  -6.211  1.00 94.94           C  
ATOM   3738  O   GLU A 527     -20.887  -6.231  -3.342  1.00 94.94           O  
ATOM   3739  CG  GLU A 527     -21.296  -3.614  -7.025  1.00 94.94           C  
ATOM   3740  CD  GLU A 527     -21.623  -4.083  -8.453  1.00 94.94           C  
ATOM   3741  OE1 GLU A 527     -22.126  -3.247  -9.235  1.00 94.94           O  
ATOM   3742  OE2 GLU A 527     -21.416  -5.291  -8.742  1.00 94.94           O  
ATOM   3743  N   ALA A 528     -18.763  -6.210  -4.086  1.00 94.69           N  
ATOM   3744  CA  ALA A 528     -18.324  -7.374  -3.321  1.00 94.69           C  
ATOM   3745  C   ALA A 528     -18.409  -7.127  -1.807  1.00 94.69           C  
ATOM   3746  CB  ALA A 528     -16.901  -7.741  -3.747  1.00 94.69           C  
ATOM   3747  O   ALA A 528     -18.974  -7.955  -1.089  1.00 94.69           O  
ATOM   3748  N   VAL A 529     -17.921  -5.974  -1.332  1.00 94.44           N  
ATOM   3749  CA  VAL A 529     -18.058  -5.578   0.081  1.00 94.44           C  
ATOM   3750  C   VAL A 529     -19.528  -5.427   0.455  1.00 94.44           C  
ATOM   3751  CB  VAL A 529     -17.307  -4.272   0.395  1.00 94.44           C  
ATOM   3752  O   VAL A 529     -19.947  -5.967   1.471  1.00 94.44           O  
ATOM   3753  CG1 VAL A 529     -17.528  -3.847   1.856  1.00 94.44           C  
ATOM   3754  CG2 VAL A 529     -15.799  -4.427   0.189  1.00 94.44           C  
ATOM   3755  N   GLY A 530     -20.342  -4.772  -0.379  1.00 92.94           N  
ATOM   3756  CA  GLY A 530     -21.771  -4.591  -0.109  1.00 92.94           C  
ATOM   3757  C   GLY A 530     -22.526  -5.915   0.057  1.00 92.94           C  
ATOM   3758  O   GLY A 530     -23.343  -6.054   0.968  1.00 92.94           O  
ATOM   3759  N   ARG A 531     -22.219  -6.923  -0.774  1.00 94.00           N  
ATOM   3760  CA  ARG A 531     -22.770  -8.281  -0.620  1.00 94.00           C  
ATOM   3761  C   ARG A 531     -22.297  -8.953   0.670  1.00 94.00           C  
ATOM   3762  CB  ARG A 531     -22.409  -9.156  -1.832  1.00 94.00           C  
ATOM   3763  O   ARG A 531     -23.118  -9.554   1.362  1.00 94.00           O  
ATOM   3764  CG  ARG A 531     -23.215  -8.796  -3.088  1.00 94.00           C  
ATOM   3765  CD  ARG A 531     -22.985  -9.820  -4.213  1.00 94.00           C  
ATOM   3766  NE  ARG A 531     -21.613  -9.798  -4.763  1.00 94.00           N  
ATOM   3767  NH1 ARG A 531     -21.858  -7.979  -6.147  1.00 94.00           N  
ATOM   3768  NH2 ARG A 531     -19.921  -9.033  -6.095  1.00 94.00           N  
ATOM   3769  CZ  ARG A 531     -21.134  -8.941  -5.650  1.00 94.00           C  
ATOM   3770  N   ALA A 532     -21.006  -8.853   0.991  1.00 92.94           N  
ATOM   3771  CA  ALA A 532     -20.431  -9.429   2.206  1.00 92.94           C  
ATOM   3772  C   ALA A 532     -21.030  -8.795   3.474  1.00 92.94           C  
ATOM   3773  CB  ALA A 532     -18.905  -9.281   2.139  1.00 92.94           C  
ATOM   3774  O   ALA A 532     -21.551  -9.511   4.329  1.00 92.94           O  
ATOM   3775  N   ALA A 533     -21.059  -7.463   3.543  1.00 91.12           N  
ATOM   3776  CA  ALA A 533     -21.651  -6.702   4.638  1.00 91.12           C  
ATOM   3777  C   ALA A 533     -23.144  -7.008   4.802  1.00 91.12           C  
ATOM   3778  CB  ALA A 533     -21.415  -5.212   4.374  1.00 91.12           C  
ATOM   3779  O   ALA A 533     -23.603  -7.285   5.906  1.00 91.12           O  
ATOM   3780  N   GLY A 534     -23.906  -7.050   3.702  1.00 91.38           N  
ATOM   3781  CA  GLY A 534     -25.325  -7.407   3.742  1.00 91.38           C  
ATOM   3782  C   GLY A 534     -25.579  -8.798   4.336  1.00 91.38           C  
ATOM   3783  O   GLY A 534     -26.536  -8.980   5.090  1.00 91.38           O  
ATOM   3784  N   ALA A 535     -24.708  -9.769   4.049  1.00 91.88           N  
ATOM   3785  CA  ALA A 535     -24.795 -11.105   4.633  1.00 91.88           C  
ATOM   3786  C   ALA A 535     -24.493 -11.097   6.145  1.00 91.88           C  
ATOM   3787  CB  ALA A 535     -23.871 -12.041   3.847  1.00 91.88           C  
ATOM   3788  O   ALA A 535     -25.230 -11.720   6.913  1.00 91.88           O  
ATOM   3789  N   VAL A 536     -23.480 -10.336   6.580  1.00 91.94           N  
ATOM   3790  CA  VAL A 536     -23.153 -10.160   8.007  1.00 91.94           C  
ATOM   3791  C   VAL A 536     -24.297  -9.482   8.756  1.00 91.94           C  
ATOM   3792  CB  VAL A 536     -21.838  -9.382   8.199  1.00 91.94           C  
ATOM   3793  O   VAL A 536     -24.702  -9.981   9.800  1.00 91.94           O  
ATOM   3794  CG1 VAL A 536     -21.531  -9.108   9.678  1.00 91.94           C  
ATOM   3795  CG2 VAL A 536     -20.662 -10.190   7.648  1.00 91.94           C  
ATOM   3796  N   VAL A 537     -24.893  -8.418   8.207  1.00 91.50           N  
ATOM   3797  CA  VAL A 537     -26.052  -7.731   8.809  1.00 91.50           C  
ATOM   3798  C   VAL A 537     -27.193  -8.712   9.093  1.00 91.50           C  
ATOM   3799  CB  VAL A 537     -26.542  -6.593   7.887  1.00 91.50           C  
ATOM   3800  O   VAL A 537     -27.768  -8.714  10.183  1.00 91.50           O  
ATOM   3801  CG1 VAL A 537     -27.923  -6.041   8.271  1.00 91.50           C  
ATOM   3802  CG2 VAL A 537     -25.565  -5.414   7.886  1.00 91.50           C  
ATOM   3803  N   VAL A 538     -27.530  -9.571   8.125  1.00 94.12           N  
ATOM   3804  CA  VAL A 538     -28.593 -10.575   8.290  1.00 94.12           C  
ATOM   3805  C   VAL A 538     -28.237 -11.588   9.380  1.00 94.12           C  
ATOM   3806  CB  VAL A 538     -28.897 -11.271   6.949  1.00 94.12           C  
ATOM   3807  O   VAL A 538     -29.104 -11.949  10.178  1.00 94.12           O  
ATOM   3808  CG1 VAL A 538     -29.865 -12.455   7.098  1.00 94.12           C  
ATOM   3809  CG2 VAL A 538     -29.552 -10.283   5.973  1.00 94.12           C  
ATOM   3810  N   GLU A 539     -26.980 -12.024   9.452  1.00 93.94           N  
ATOM   3811  CA  GLU A 539     -26.527 -12.969  10.475  1.00 93.94           C  
ATOM   3812  C   GLU A 539     -26.504 -12.346  11.879  1.00 93.94           C  
ATOM   3813  CB  GLU A 539     -25.166 -13.552  10.068  1.00 93.94           C  
ATOM   3814  O   GLU A 539     -27.009 -12.961  12.819  1.00 93.94           O  
ATOM   3815  CG  GLU A 539     -24.619 -14.611  11.043  1.00 93.94           C  
ATOM   3816  CD  GLU A 539     -25.565 -15.799  11.325  1.00 93.94           C  
ATOM   3817  OE1 GLU A 539     -25.500 -16.364  12.438  1.00 93.94           O  
ATOM   3818  OE2 GLU A 539     -26.382 -16.211  10.460  1.00 93.94           O  
ATOM   3819  N   VAL A 540     -26.019 -11.109  12.035  1.00 92.62           N  
ATOM   3820  CA  VAL A 540     -26.033 -10.399  13.325  1.00 92.62           C  
ATOM   3821  C   VAL A 540     -27.475 -10.227  13.815  1.00 92.62           C  
ATOM   3822  CB  VAL A 540     -25.322  -9.031  13.242  1.00 92.62           C  
ATOM   3823  O   VAL A 540     -27.795 -10.593  14.947  1.00 92.62           O  
ATOM   3824  CG1 VAL A 540     -25.360  -8.337  14.609  1.00 92.62           C  
ATOM   3825  CG2 VAL A 540     -23.843  -9.111  12.834  1.00 92.62           C  
ATOM   3826  N   ARG A 541     -28.389  -9.767  12.944  1.00 94.00           N  
ATOM   3827  CA  ARG A 541     -29.823  -9.642  13.268  1.00 94.00           C  
ATOM   3828  C   ARG A 541     -30.434 -10.975  13.687  1.00 94.00           C  
ATOM   3829  CB  ARG A 541     -30.591  -9.092  12.061  1.00 94.00           C  
ATOM   3830  O   ARG A 541     -31.191 -11.028  14.653  1.00 94.00           O  
ATOM   3831  CG  ARG A 541     -30.363  -7.591  11.835  1.00 94.00           C  
ATOM   3832  CD  ARG A 541     -31.030  -7.219  10.511  1.00 94.00           C  
ATOM   3833  NE  ARG A 541     -30.936  -5.785  10.204  1.00 94.00           N  
ATOM   3834  NH1 ARG A 541     -31.579  -5.963   8.007  1.00 94.00           N  
ATOM   3835  NH2 ARG A 541     -31.040  -3.980   8.815  1.00 94.00           N  
ATOM   3836  CZ  ARG A 541     -31.183  -5.247   9.025  1.00 94.00           C  
ATOM   3837  N   LYS A 542     -30.095 -12.061  12.989  1.00 94.25           N  
ATOM   3838  CA  LYS A 542     -30.560 -13.413  13.319  1.00 94.25           C  
ATOM   3839  C   LYS A 542     -30.093 -13.849  14.708  1.00 94.25           C  
ATOM   3840  CB  LYS A 542     -30.090 -14.362  12.213  1.00 94.25           C  
ATOM   3841  O   LYS A 542     -30.891 -14.417  15.448  1.00 94.25           O  
ATOM   3842  CG  LYS A 542     -30.347 -15.844  12.514  1.00 94.25           C  
ATOM   3843  CD  LYS A 542     -29.785 -16.687  11.365  1.00 94.25           C  
ATOM   3844  CE  LYS A 542     -29.308 -18.053  11.858  1.00 94.25           C  
ATOM   3845  NZ  LYS A 542     -27.997 -18.363  11.236  1.00 94.25           N  
ATOM   3846  N   GLN A 543     -28.845 -13.573  15.082  1.00 92.62           N  
ATOM   3847  CA  GLN A 543     -28.336 -13.917  16.413  1.00 92.62           C  
ATOM   3848  C   GLN A 543     -28.933 -13.044  17.528  1.00 92.62           C  
ATOM   3849  CB  GLN A 543     -26.805 -13.856  16.422  1.00 92.62           C  
ATOM   3850  O   GLN A 543     -29.111 -13.528  18.648  1.00 92.62           O  
ATOM   3851  CG  GLN A 543     -26.178 -14.973  15.571  1.00 92.62           C  
ATOM   3852  CD  GLN A 543     -24.696 -15.179  15.864  1.00 92.62           C  
ATOM   3853  NE2 GLN A 543     -23.916 -15.551  14.874  1.00 92.62           N  
ATOM   3854  OE1 GLN A 543     -24.243 -15.058  16.995  1.00 92.62           O  
ATOM   3855  N   PHE A 544     -29.289 -11.792  17.229  1.00 93.06           N  
ATOM   3856  CA  PHE A 544     -29.956 -10.881  18.167  1.00 93.06           C  
ATOM   3857  C   PHE A 544     -31.466 -11.100  18.304  1.00 93.06           C  
ATOM   3858  CB  PHE A 544     -29.652  -9.430  17.759  1.00 93.06           C  
ATOM   3859  O   PHE A 544     -32.048 -10.645  19.288  1.00 93.06           O  
ATOM   3860  CG  PHE A 544     -28.237  -8.932  18.003  1.00 93.06           C  
ATOM   3861  CD1 PHE A 544     -27.298  -9.679  18.745  1.00 93.06           C  
ATOM   3862  CD2 PHE A 544     -27.875  -7.658  17.525  1.00 93.06           C  
ATOM   3863  CE1 PHE A 544     -26.031  -9.149  19.015  1.00 93.06           C  
ATOM   3864  CE2 PHE A 544     -26.600  -7.131  17.793  1.00 93.06           C  
ATOM   3865  CZ  PHE A 544     -25.680  -7.873  18.548  1.00 93.06           C  
ATOM   3866  N   ALA A 545     -32.104 -11.805  17.367  1.00 92.62           N  
ATOM   3867  CA  ALA A 545     -33.561 -11.892  17.257  1.00 92.62           C  
ATOM   3868  C   ALA A 545     -34.279 -12.418  18.515  1.00 92.62           C  
ATOM   3869  CB  ALA A 545     -33.887 -12.778  16.049  1.00 92.62           C  
ATOM   3870  O   ALA A 545     -35.399 -11.998  18.795  1.00 92.62           O  
ATOM   3871  N   ASP A 546     -33.657 -13.324  19.276  1.00 89.94           N  
ATOM   3872  CA  ASP A 546     -34.242 -13.884  20.504  1.00 89.94           C  
ATOM   3873  C   ASP A 546     -33.924 -13.076  21.776  1.00 89.94           C  
ATOM   3874  CB  ASP A 546     -33.860 -15.366  20.645  1.00 89.94           C  
ATOM   3875  O   ASP A 546     -34.388 -13.426  22.860  1.00 89.94           O  
ATOM   3876  CG  ASP A 546     -32.364 -15.628  20.836  1.00 89.94           C  
ATOM   3877  OD1 ASP A 546     -31.591 -14.707  21.181  1.00 89.94           O  
ATOM   3878  OD2 ASP A 546     -31.943 -16.782  20.592  1.00 89.94           O  
ATOM   3879  N   GLY A 547     -33.128 -12.007  21.663  1.00 89.44           N  
ATOM   3880  CA  GLY A 547     -32.724 -11.147  22.776  1.00 89.44           C  
ATOM   3881  C   GLY A 547     -31.802 -11.803  23.814  1.00 89.44           C  
ATOM   3882  O   GLY A 547     -31.350 -11.115  24.731  1.00 89.44           O  
ATOM   3883  N   ALA A 548     -31.465 -13.092  23.688  1.00 91.44           N  
ATOM   3884  CA  ALA A 548     -30.707 -13.826  24.704  1.00 91.44           C  
ATOM   3885  C   ALA A 548     -29.268 -13.306  24.850  1.00 91.44           C  
ATOM   3886  CB  ALA A 548     -30.723 -15.316  24.343  1.00 91.44           C  
ATOM   3887  O   ALA A 548     -28.724 -13.272  25.954  1.00 91.44           O  
ATOM   3888  N   ILE A 549     -28.663 -12.864  23.742  1.00 89.31           N  
ATOM   3889  CA  ILE A 549     -27.322 -12.259  23.727  1.00 89.31           C  
ATOM   3890  C   ILE A 549     -27.350 -10.880  24.392  1.00 89.31           C  
ATOM   3891  CB  ILE A 549     -26.776 -12.181  22.284  1.00 89.31           C  
ATOM   3892  O   ILE A 549     -26.522 -10.585  25.251  1.00 89.31           O  
ATOM   3893  CG1 ILE A 549     -26.714 -13.588  21.646  1.00 89.31           C  
ATOM   3894  CG2 ILE A 549     -25.382 -11.541  22.273  1.00 89.31           C  
ATOM   3895  CD1 ILE A 549     -26.199 -13.587  20.204  1.00 89.31           C  
ATOM   3896  N   MET A 550     -28.350 -10.060  24.059  1.00 89.38           N  
ATOM   3897  CA  MET A 550     -28.514  -8.720  24.631  1.00 89.38           C  
ATOM   3898  C   MET A 550     -28.764  -8.763  26.141  1.00 89.38           C  
ATOM   3899  CB  MET A 550     -29.664  -7.993  23.918  1.00 89.38           C  
ATOM   3900  O   MET A 550     -28.302  -7.884  26.866  1.00 89.38           O  
ATOM   3901  CG  MET A 550     -29.365  -7.763  22.432  1.00 89.38           C  
ATOM   3902  SD  MET A 550     -27.859  -6.813  22.094  1.00 89.38           S  
ATOM   3903  CE  MET A 550     -28.345  -5.223  22.811  1.00 89.38           C  
ATOM   3904  N   ALA A 551     -29.441  -9.812  26.614  1.00 89.62           N  
ATOM   3905  CA  ALA A 551     -29.663 -10.090  28.029  1.00 89.62           C  
ATOM   3906  C   ALA A 551     -28.458 -10.746  28.741  1.00 89.62           C  
ATOM   3907  CB  ALA A 551     -30.929 -10.952  28.137  1.00 89.62           C  
ATOM   3908  O   ALA A 551     -28.553 -11.037  29.932  1.00 89.62           O  
ATOM   3909  N   GLY A 552     -27.353 -11.028  28.036  1.00 84.25           N  
ATOM   3910  CA  GLY A 552     -26.161 -11.682  28.593  1.00 84.25           C  
ATOM   3911  C   GLY A 552     -26.337 -13.170  28.928  1.00 84.25           C  
ATOM   3912  O   GLY A 552     -25.500 -13.753  29.611  1.00 84.25           O  
ATOM   3913  N   GLN A 553     -27.417 -13.804  28.461  1.00 88.94           N  
ATOM   3914  CA  GLN A 553     -27.754 -15.204  28.759  1.00 88.94           C  
ATOM   3915  C   GLN A 553     -27.077 -16.196  27.802  1.00 88.94           C  
ATOM   3916  CB  GLN A 553     -29.278 -15.385  28.708  1.00 88.94           C  
ATOM   3917  O   GLN A 553     -26.965 -17.382  28.112  1.00 88.94           O  
ATOM   3918  CG  GLN A 553     -30.016 -14.515  29.737  1.00 88.94           C  
ATOM   3919  CD  GLN A 553     -31.532 -14.635  29.637  1.00 88.94           C  
ATOM   3920  NE2 GLN A 553     -32.263 -13.793  30.332  1.00 88.94           N  
ATOM   3921  OE1 GLN A 553     -32.094 -15.469  28.947  1.00 88.94           O  
ATOM   3922  N   ARG A 554     -26.624 -15.723  26.633  1.00 90.19           N  
ATOM   3923  CA  ARG A 554     -25.945 -16.523  25.607  1.00 90.19           C  
ATOM   3924  C   ARG A 554     -24.776 -15.741  25.011  1.00 90.19           C  
ATOM   3925  CB  ARG A 554     -26.971 -16.929  24.533  1.00 90.19           C  
ATOM   3926  O   ARG A 554     -24.921 -14.563  24.705  1.00 90.19           O  
ATOM   3927  CG  ARG A 554     -26.377 -17.918  23.517  1.00 90.19           C  
ATOM   3928  CD  ARG A 554     -27.378 -18.381  22.456  1.00 90.19           C  
ATOM   3929  NE  ARG A 554     -27.782 -17.281  21.558  1.00 90.19           N  
ATOM   3930  NH1 ARG A 554     -29.685 -18.257  20.738  1.00 90.19           N  
ATOM   3931  NH2 ARG A 554     -29.257 -16.166  20.215  1.00 90.19           N  
ATOM   3932  CZ  ARG A 554     -28.884 -17.240  20.835  1.00 90.19           C  
ATOM   3933  N   LYS A 555     -23.637 -16.407  24.801  1.00 86.06           N  
ATOM   3934  CA  LYS A 555     -22.515 -15.830  24.045  1.00 86.06           C  
ATOM   3935  C   LYS A 555     -22.829 -15.818  22.538  1.00 86.06           C  
ATOM   3936  CB  LYS A 555     -21.207 -16.590  24.318  1.00 86.06           C  
ATOM   3937  O   LYS A 555     -23.426 -16.786  22.064  1.00 86.06           O  
ATOM   3938  CG  LYS A 555     -20.675 -16.362  25.743  1.00 86.06           C  
ATOM   3939  CD  LYS A 555     -19.266 -16.958  25.900  1.00 86.06           C  
ATOM   3940  CE  LYS A 555     -18.665 -16.625  27.274  1.00 86.06           C  
ATOM   3941  NZ  LYS A 555     -17.247 -17.069  27.385  1.00 86.06           N  
ATOM   3942  N   PRO A 556     -22.430 -14.775  21.794  1.00 87.31           N  
ATOM   3943  CA  PRO A 556     -22.563 -14.764  20.339  1.00 87.31           C  
ATOM   3944  C   PRO A 556     -21.706 -15.853  19.681  1.00 87.31           C  
ATOM   3945  CB  PRO A 556     -22.128 -13.365  19.900  1.00 87.31           C  
ATOM   3946  O   PRO A 556     -20.660 -16.246  20.208  1.00 87.31           O  
ATOM   3947  CG  PRO A 556     -21.165 -12.938  20.996  1.00 87.31           C  
ATOM   3948  CD  PRO A 556     -21.735 -13.578  22.253  1.00 87.31           C  
ATOM   3949  N   ASP A 557     -22.141 -16.328  18.514  1.00 88.31           N  
ATOM   3950  CA  ASP A 557     -21.342 -17.210  17.666  1.00 88.31           C  
ATOM   3951  C   ASP A 557     -20.495 -16.374  16.701  1.00 88.31           C  
ATOM   3952  CB  ASP A 557     -22.220 -18.236  16.936  1.00 88.31           C  
ATOM   3953  O   ASP A 557     -20.930 -16.008  15.606  1.00 88.31           O  
ATOM   3954  CG  ASP A 557     -21.399 -19.172  16.035  1.00 88.31           C  
ATOM   3955  OD1 ASP A 557     -20.140 -19.132  16.086  1.00 88.31           O  
ATOM   3956  OD2 ASP A 557     -22.032 -19.954  15.298  1.00 88.31           O  
ATOM   3957  N   TYR A 558     -19.262 -16.096  17.125  1.00 85.75           N  
ATOM   3958  CA  TYR A 558     -18.265 -15.384  16.326  1.00 85.75           C  
ATOM   3959  C   TYR A 558     -17.793 -16.169  15.095  1.00 85.75           C  
ATOM   3960  CB  TYR A 558     -17.049 -15.099  17.210  1.00 85.75           C  
ATOM   3961  O   TYR A 558     -17.347 -15.585  14.107  1.00 85.75           O  
ATOM   3962  CG  TYR A 558     -17.339 -14.309  18.467  1.00 85.75           C  
ATOM   3963  CD1 TYR A 558     -17.801 -12.983  18.371  1.00 85.75           C  
ATOM   3964  CD2 TYR A 558     -17.113 -14.891  19.731  1.00 85.75           C  
ATOM   3965  CE1 TYR A 558     -17.996 -12.225  19.538  1.00 85.75           C  
ATOM   3966  CE2 TYR A 558     -17.311 -14.135  20.899  1.00 85.75           C  
ATOM   3967  OH  TYR A 558     -17.874 -12.045  21.909  1.00 85.75           O  
ATOM   3968  CZ  TYR A 558     -17.722 -12.791  20.794  1.00 85.75           C  
ATOM   3969  N   SER A 559     -17.852 -17.504  15.148  1.00 86.12           N  
ATOM   3970  CA  SER A 559     -17.290 -18.358  14.097  1.00 86.12           C  
ATOM   3971  C   SER A 559     -18.098 -18.280  12.804  1.00 86.12           C  
ATOM   3972  CB  SER A 559     -17.152 -19.798  14.598  1.00 86.12           C  
ATOM   3973  O   SER A 559     -17.519 -18.321  11.717  1.00 86.12           O  
ATOM   3974  OG  SER A 559     -18.383 -20.481  14.720  1.00 86.12           O  
ATOM   3975  N   ALA A 560     -19.414 -18.076  12.920  1.00 87.25           N  
ATOM   3976  CA  ALA A 560     -20.315 -17.906  11.788  1.00 87.25           C  
ATOM   3977  C   ALA A 560     -19.934 -16.697  10.917  1.00 87.25           C  
ATOM   3978  CB  ALA A 560     -21.742 -17.781  12.335  1.00 87.25           C  
ATOM   3979  O   ALA A 560     -19.828 -16.833   9.696  1.00 87.25           O  
ATOM   3980  N   ALA A 561     -19.674 -15.536  11.533  1.00 87.31           N  
ATOM   3981  CA  ALA A 561     -19.281 -14.325  10.812  1.00 87.31           C  
ATOM   3982  C   ALA A 561     -17.928 -14.511  10.106  1.00 87.31           C  
ATOM   3983  CB  ALA A 561     -19.265 -13.144  11.791  1.00 87.31           C  
ATOM   3984  O   ALA A 561     -17.808 -14.239   8.910  1.00 87.31           O  
ATOM   3985  N   VAL A 562     -16.930 -15.058  10.813  1.00 88.06           N  
ATOM   3986  CA  VAL A 562     -15.590 -15.313  10.259  1.00 88.06           C  
ATOM   3987  C   VAL A 562     -15.640 -16.282   9.072  1.00 88.06           C  
ATOM   3988  CB  VAL A 562     -14.637 -15.842  11.353  1.00 88.06           C  
ATOM   3989  O   VAL A 562     -15.020 -16.021   8.039  1.00 88.06           O  
ATOM   3990  CG1 VAL A 562     -13.260 -16.240  10.798  1.00 88.06           C  
ATOM   3991  CG2 VAL A 562     -14.393 -14.788  12.440  1.00 88.06           C  
ATOM   3992  N   ASP A 563     -16.361 -17.402   9.173  1.00 88.31           N  
ATOM   3993  CA  ASP A 563     -16.407 -18.405   8.100  1.00 88.31           C  
ATOM   3994  C   ASP A 563     -17.161 -17.898   6.859  1.00 88.31           C  
ATOM   3995  CB  ASP A 563     -17.013 -19.711   8.629  1.00 88.31           C  
ATOM   3996  O   ASP A 563     -16.701 -18.084   5.723  1.00 88.31           O  
ATOM   3997  CG  ASP A 563     -16.789 -20.869   7.650  1.00 88.31           C  
ATOM   3998  OD1 ASP A 563     -15.599 -21.127   7.310  1.00 88.31           O  
ATOM   3999  OD2 ASP A 563     -17.782 -21.512   7.255  1.00 88.31           O  
ATOM   4000  N   MET A 564     -18.269 -17.182   7.079  1.00 89.00           N  
ATOM   4001  CA  MET A 564     -19.054 -16.550   6.020  1.00 89.00           C  
ATOM   4002  C   MET A 564     -18.219 -15.529   5.245  1.00 89.00           C  
ATOM   4003  CB  MET A 564     -20.295 -15.894   6.641  1.00 89.00           C  
ATOM   4004  O   MET A 564     -18.122 -15.619   4.017  1.00 89.00           O  
ATOM   4005  CG  MET A 564     -21.210 -15.268   5.583  1.00 89.00           C  
ATOM   4006  SD  MET A 564     -22.641 -14.385   6.255  1.00 89.00           S  
ATOM   4007  CE  MET A 564     -23.515 -15.720   7.114  1.00 89.00           C  
ATOM   4008  N   LEU A 565     -17.567 -14.604   5.954  1.00 91.38           N  
ATOM   4009  CA  LEU A 565     -16.723 -13.577   5.346  1.00 91.38           C  
ATOM   4010  C   LEU A 565     -15.513 -14.176   4.643  1.00 91.38           C  
ATOM   4011  CB  LEU A 565     -16.261 -12.603   6.430  1.00 91.38           C  
ATOM   4012  O   LEU A 565     -15.170 -13.744   3.547  1.00 91.38           O  
ATOM   4013  CG  LEU A 565     -17.357 -11.619   6.853  1.00 91.38           C  
ATOM   4014  CD1 LEU A 565     -16.915 -10.988   8.158  1.00 91.38           C  
ATOM   4015  CD2 LEU A 565     -17.548 -10.540   5.786  1.00 91.38           C  
ATOM   4016  N   THR A 566     -14.902 -15.216   5.215  1.00 89.00           N  
ATOM   4017  CA  THR A 566     -13.777 -15.906   4.573  1.00 89.00           C  
ATOM   4018  C   THR A 566     -14.189 -16.479   3.220  1.00 89.00           C  
ATOM   4019  CB  THR A 566     -13.247 -17.048   5.445  1.00 89.00           C  
ATOM   4020  O   THR A 566     -13.487 -16.315   2.222  1.00 89.00           O  
ATOM   4021  CG2 THR A 566     -12.047 -17.735   4.794  1.00 89.00           C  
ATOM   4022  OG1 THR A 566     -12.787 -16.598   6.690  1.00 89.00           O  
ATOM   4023  N   THR A 567     -15.339 -17.150   3.176  1.00 88.62           N  
ATOM   4024  CA  THR A 567     -15.847 -17.770   1.950  1.00 88.62           C  
ATOM   4025  C   THR A 567     -16.244 -16.715   0.918  1.00 88.62           C  
ATOM   4026  CB  THR A 567     -17.028 -18.691   2.279  1.00 88.62           C  
ATOM   4027  O   THR A 567     -15.907 -16.854  -0.261  1.00 88.62           O  
ATOM   4028  CG2 THR A 567     -17.527 -19.447   1.047  1.00 88.62           C  
ATOM   4029  OG1 THR A 567     -16.609 -19.660   3.213  1.00 88.62           O  
ATOM   4030  N   ALA A 568     -16.915 -15.646   1.356  1.00 90.19           N  
ATOM   4031  CA  ALA A 568     -17.306 -14.534   0.499  1.00 90.19           C  
ATOM   4032  C   ALA A 568     -16.079 -13.824  -0.091  1.00 90.19           C  
ATOM   4033  CB  ALA A 568     -18.198 -13.578   1.300  1.00 90.19           C  
ATOM   4034  O   ALA A 568     -15.962 -13.739  -1.310  1.00 90.19           O  
ATOM   4035  N   ALA A 569     -15.124 -13.411   0.745  1.00 90.56           N  
ATOM   4036  CA  ALA A 569     -13.915 -12.712   0.320  1.00 90.56           C  
ATOM   4037  C   ALA A 569     -13.111 -13.505  -0.717  1.00 90.56           C  
ATOM   4038  CB  ALA A 569     -13.077 -12.414   1.565  1.00 90.56           C  
ATOM   4039  O   ALA A 569     -12.742 -12.963  -1.759  1.00 90.56           O  
ATOM   4040  N   ILE A 570     -12.897 -14.808  -0.487  1.00 87.69           N  
ATOM   4041  CA  ILE A 570     -12.141 -15.657  -1.419  1.00 87.69           C  
ATOM   4042  C   ILE A 570     -12.862 -15.803  -2.762  1.00 87.69           C  
ATOM   4043  CB  ILE A 570     -11.833 -17.033  -0.783  1.00 87.69           C  
ATOM   4044  O   ILE A 570     -12.212 -15.805  -3.806  1.00 87.69           O  
ATOM   4045  CG1 ILE A 570     -10.818 -16.849   0.369  1.00 87.69           C  
ATOM   4046  CG2 ILE A 570     -11.270 -18.035  -1.815  1.00 87.69           C  
ATOM   4047  CD1 ILE A 570     -10.581 -18.114   1.202  1.00 87.69           C  
ATOM   4048  N   LYS A 571     -14.191 -15.935  -2.757  1.00 90.25           N  
ATOM   4049  CA  LYS A 571     -14.980 -16.083  -3.986  1.00 90.25           C  
ATOM   4050  C   LYS A 571     -15.046 -14.775  -4.775  1.00 90.25           C  
ATOM   4051  CB  LYS A 571     -16.373 -16.591  -3.597  1.00 90.25           C  
ATOM   4052  O   LYS A 571     -14.844 -14.777  -5.988  1.00 90.25           O  
ATOM   4053  CG  LYS A 571     -17.260 -16.852  -4.821  1.00 90.25           C  
ATOM   4054  CD  LYS A 571     -18.665 -17.247  -4.366  1.00 90.25           C  
ATOM   4055  CE  LYS A 571     -19.579 -17.390  -5.584  1.00 90.25           C  
ATOM   4056  NZ  LYS A 571     -20.993 -17.539  -5.166  1.00 90.25           N  
ATOM   4057  N   GLU A 572     -15.333 -13.678  -4.087  1.00 92.06           N  
ATOM   4058  CA  GLU A 572     -15.587 -12.368  -4.684  1.00 92.06           C  
ATOM   4059  C   GLU A 572     -14.303 -11.702  -5.199  1.00 92.06           C  
ATOM   4060  CB  GLU A 572     -16.298 -11.481  -3.651  1.00 92.06           C  
ATOM   4061  O   GLU A 572     -14.350 -10.969  -6.184  1.00 92.06           O  
ATOM   4062  CG  GLU A 572     -17.720 -11.949  -3.267  1.00 92.06           C  
ATOM   4063  CD  GLU A 572     -18.774 -11.735  -4.361  1.00 92.06           C  
ATOM   4064  OE1 GLU A 572     -19.955 -12.096  -4.153  1.00 92.06           O  
ATOM   4065  OE2 GLU A 572     -18.443 -11.185  -5.432  1.00 92.06           O  
ATOM   4066  N   MET A 573     -13.133 -12.006  -4.619  1.00 88.88           N  
ATOM   4067  CA  MET A 573     -11.863 -11.426  -5.078  1.00 88.88           C  
ATOM   4068  C   MET A 573     -11.372 -11.971  -6.431  1.00 88.88           C  
ATOM   4069  CB  MET A 573     -10.773 -11.569  -3.999  1.00 88.88           C  
ATOM   4070  O   MET A 573     -10.516 -11.351  -7.054  1.00 88.88           O  
ATOM   4071  CG  MET A 573     -10.244 -13.002  -3.853  1.00 88.88           C  
ATOM   4072  SD  MET A 573      -8.949 -13.218  -2.600  1.00 88.88           S  
ATOM   4073  CE  MET A 573      -8.573 -14.974  -2.854  1.00 88.88           C  
ATOM   4074  N   ILE A 574     -11.860 -13.128  -6.905  1.00 88.19           N  
ATOM   4075  CA  ILE A 574     -11.297 -13.792  -8.097  1.00 88.19           C  
ATOM   4076  C   ILE A 574     -11.516 -12.955  -9.359  1.00 88.19           C  
ATOM   4077  CB  ILE A 574     -11.860 -15.225  -8.268  1.00 88.19           C  
ATOM   4078  O   ILE A 574     -10.568 -12.692 -10.096  1.00 88.19           O  
ATOM   4079  CG1 ILE A 574     -11.367 -16.118  -7.110  1.00 88.19           C  
ATOM   4080  CG2 ILE A 574     -11.442 -15.844  -9.620  1.00 88.19           C  
ATOM   4081  CD1 ILE A 574     -12.045 -17.493  -7.037  1.00 88.19           C  
ATOM   4082  N   VAL A 575     -12.759 -12.544  -9.620  1.00 89.88           N  
ATOM   4083  CA  VAL A 575     -13.112 -11.848 -10.867  1.00 89.88           C  
ATOM   4084  C   VAL A 575     -12.415 -10.487 -10.976  1.00 89.88           C  
ATOM   4085  CB  VAL A 575     -14.640 -11.754 -11.062  1.00 89.88           C  
ATOM   4086  O   VAL A 575     -11.774 -10.253 -12.005  1.00 89.88           O  
ATOM   4087  CG1 VAL A 575     -15.012 -10.937 -12.305  1.00 89.88           C  
ATOM   4088  CG2 VAL A 575     -15.244 -13.157 -11.211  1.00 89.88           C  
ATOM   4089  N   PRO A 576     -12.437  -9.611  -9.951  1.00 91.81           N  
ATOM   4090  CA  PRO A 576     -11.764  -8.322 -10.056  1.00 91.81           C  
ATOM   4091  C   PRO A 576     -10.240  -8.470 -10.159  1.00 91.81           C  
ATOM   4092  CB  PRO A 576     -12.198  -7.503  -8.838  1.00 91.81           C  
ATOM   4093  O   PRO A 576      -9.626  -7.747 -10.936  1.00 91.81           O  
ATOM   4094  CG  PRO A 576     -13.423  -8.239  -8.297  1.00 91.81           C  
ATOM   4095  CD  PRO A 576     -13.165  -9.682  -8.692  1.00 91.81           C  
ATOM   4096  N   SER A 577      -9.624  -9.440  -9.468  1.00 90.19           N  
ATOM   4097  CA  SER A 577      -8.173  -9.692  -9.564  1.00 90.19           C  
ATOM   4098  C   SER A 577      -7.723 -10.223 -10.930  1.00 90.19           C  
ATOM   4099  CB  SER A 577      -7.728 -10.691  -8.495  1.00 90.19           C  
ATOM   4100  O   SER A 577      -6.570 -10.029 -11.312  1.00 90.19           O  
ATOM   4101  OG  SER A 577      -7.846 -10.125  -7.210  1.00 90.19           O  
ATOM   4102  N   LEU A 578      -8.606 -10.879 -11.692  1.00 89.94           N  
ATOM   4103  CA  LEU A 578      -8.297 -11.330 -13.053  1.00 89.94           C  
ATOM   4104  C   LEU A 578      -8.310 -10.188 -14.073  1.00 89.94           C  
ATOM   4105  CB  LEU A 578      -9.285 -12.431 -13.475  1.00 89.94           C  
ATOM   4106  O   LEU A 578      -7.588 -10.269 -15.066  1.00 89.94           O  
ATOM   4107  CG  LEU A 578      -9.038 -13.797 -12.814  1.00 89.94           C  
ATOM   4108  CD1 LEU A 578     -10.189 -14.740 -13.173  1.00 89.94           C  
ATOM   4109  CD2 LEU A 578      -7.729 -14.443 -13.278  1.00 89.94           C  
ATOM   4110  N   LEU A 579      -9.089  -9.127 -13.837  1.00 93.62           N  
ATOM   4111  CA  LEU A 579      -9.210  -7.990 -14.752  1.00 93.62           C  
ATOM   4112  C   LEU A 579      -7.847  -7.370 -15.134  1.00 93.62           C  
ATOM   4113  CB  LEU A 579     -10.209  -6.965 -14.175  1.00 93.62           C  
ATOM   4114  O   LEU A 579      -7.565  -7.305 -16.333  1.00 93.62           O  
ATOM   4115  CG  LEU A 579     -10.420  -5.720 -15.057  1.00 93.62           C  
ATOM   4116  CD1 LEU A 579     -11.038  -6.079 -16.409  1.00 93.62           C  
ATOM   4117  CD2 LEU A 579     -11.352  -4.725 -14.368  1.00 93.62           C  
ATOM   4118  N   PRO A 580      -6.967  -6.973 -14.190  1.00 92.88           N  
ATOM   4119  CA  PRO A 580      -5.675  -6.376 -14.535  1.00 92.88           C  
ATOM   4120  C   PRO A 580      -4.682  -7.348 -15.180  1.00 92.88           C  
ATOM   4121  CB  PRO A 580      -5.127  -5.811 -13.226  1.00 92.88           C  
ATOM   4122  O   PRO A 580      -3.737  -6.905 -15.826  1.00 92.88           O  
ATOM   4123  CG  PRO A 580      -5.796  -6.641 -12.144  1.00 92.88           C  
ATOM   4124  CD  PRO A 580      -7.159  -6.948 -12.746  1.00 92.88           C  
ATOM   4125  N   VAL A 581      -4.888  -8.661 -15.046  1.00 91.75           N  
ATOM   4126  CA  VAL A 581      -4.058  -9.676 -15.713  1.00 91.75           C  
ATOM   4127  C   VAL A 581      -4.552  -9.924 -17.139  1.00 91.75           C  
ATOM   4128  CB  VAL A 581      -4.024 -10.984 -14.897  1.00 91.75           C  
ATOM   4129  O   VAL A 581      -3.763  -9.955 -18.078  1.00 91.75           O  
ATOM   4130  CG1 VAL A 581      -3.115 -12.034 -15.550  1.00 91.75           C  
ATOM   4131  CG2 VAL A 581      -3.508 -10.747 -13.471  1.00 91.75           C  
ATOM   4132  N   ALA A 582      -5.862 -10.082 -17.323  1.00 93.25           N  
ATOM   4133  CA  ALA A 582      -6.456 -10.436 -18.607  1.00 93.25           C  
ATOM   4134  C   ALA A 582      -6.521  -9.251 -19.583  1.00 93.25           C  
ATOM   4135  CB  ALA A 582      -7.845 -11.028 -18.341  1.00 93.25           C  
ATOM   4136  O   ALA A 582      -6.266  -9.431 -20.773  1.00 93.25           O  
ATOM   4137  N   ALA A 583      -6.837  -8.044 -19.103  1.00 95.94           N  
ATOM   4138  CA  ALA A 583      -7.018  -6.863 -19.948  1.00 95.94           C  
ATOM   4139  C   ALA A 583      -5.808  -6.536 -20.852  1.00 95.94           C  
ATOM   4140  CB  ALA A 583      -7.429  -5.672 -19.073  1.00 95.94           C  
ATOM   4141  O   ALA A 583      -6.006  -6.448 -22.068  1.00 95.94           O  
ATOM   4142  N   PRO A 584      -4.563  -6.408 -20.341  1.00 95.56           N  
ATOM   4143  CA  PRO A 584      -3.406  -6.127 -21.193  1.00 95.56           C  
ATOM   4144  C   PRO A 584      -3.128  -7.251 -22.202  1.00 95.56           C  
ATOM   4145  CB  PRO A 584      -2.227  -5.912 -20.236  1.00 95.56           C  
ATOM   4146  O   PRO A 584      -2.733  -6.968 -23.332  1.00 95.56           O  
ATOM   4147  CG  PRO A 584      -2.641  -6.679 -18.984  1.00 95.56           C  
ATOM   4148  CD  PRO A 584      -4.146  -6.463 -18.944  1.00 95.56           C  
ATOM   4149  N   ILE A 585      -3.391  -8.514 -21.843  1.00 94.12           N  
ATOM   4150  CA  ILE A 585      -3.233  -9.665 -22.747  1.00 94.12           C  
ATOM   4151  C   ILE A 585      -4.231  -9.575 -23.902  1.00 94.12           C  
ATOM   4152  CB  ILE A 585      -3.368 -11.002 -21.979  1.00 94.12           C  
ATOM   4153  O   ILE A 585      -3.840  -9.650 -25.065  1.00 94.12           O  
ATOM   4154  CG1 ILE A 585      -2.295 -11.104 -20.873  1.00 94.12           C  
ATOM   4155  CG2 ILE A 585      -3.260 -12.196 -22.949  1.00 94.12           C  
ATOM   4156  CD1 ILE A 585      -2.437 -12.325 -19.956  1.00 94.12           C  
ATOM   4157  N   ILE A 586      -5.515  -9.380 -23.592  1.00 95.75           N  
ATOM   4158  CA  ILE A 586      -6.581  -9.305 -24.597  1.00 95.75           C  
ATOM   4159  C   ILE A 586      -6.339  -8.117 -25.531  1.00 95.75           C  
ATOM   4160  CB  ILE A 586      -7.965  -9.237 -23.910  1.00 95.75           C  
ATOM   4161  O   ILE A 586      -6.333  -8.285 -26.748  1.00 95.75           O  
ATOM   4162  CG1 ILE A 586      -8.264 -10.567 -23.177  1.00 95.75           C  
ATOM   4163  CG2 ILE A 586      -9.078  -8.944 -24.936  1.00 95.75           C  
ATOM   4164  CD1 ILE A 586      -9.448 -10.484 -22.205  1.00 95.75           C  
ATOM   4165  N   VAL A 587      -6.087  -6.926 -24.984  1.00 96.69           N  
ATOM   4166  CA  VAL A 587      -5.866  -5.720 -25.795  1.00 96.69           C  
ATOM   4167  C   VAL A 587      -4.589  -5.834 -26.622  1.00 96.69           C  
ATOM   4168  CB  VAL A 587      -5.873  -4.466 -24.905  1.00 96.69           C  
ATOM   4169  O   VAL A 587      -4.616  -5.542 -27.817  1.00 96.69           O  
ATOM   4170  CG1 VAL A 587      -5.423  -3.199 -25.644  1.00 96.69           C  
ATOM   4171  CG2 VAL A 587      -7.305  -4.250 -24.398  1.00 96.69           C  
ATOM   4172  N   GLY A 588      -3.495  -6.318 -26.033  1.00 94.62           N  
ATOM   4173  CA  GLY A 588      -2.229  -6.501 -26.737  1.00 94.62           C  
ATOM   4174  C   GLY A 588      -2.322  -7.479 -27.906  1.00 94.62           C  
ATOM   4175  O   GLY A 588      -1.804  -7.189 -28.984  1.00 94.62           O  
ATOM   4176  N   LEU A 589      -3.003  -8.612 -27.724  1.00 93.31           N  
ATOM   4177  CA  LEU A 589      -3.121  -9.639 -28.761  1.00 93.31           C  
ATOM   4178  C   LEU A 589      -4.169  -9.302 -29.832  1.00 93.31           C  
ATOM   4179  CB  LEU A 589      -3.415 -10.999 -28.104  1.00 93.31           C  
ATOM   4180  O   LEU A 589      -3.973  -9.659 -30.991  1.00 93.31           O  
ATOM   4181  CG  LEU A 589      -2.286 -11.547 -27.206  1.00 93.31           C  
ATOM   4182  CD1 LEU A 589      -2.733 -12.878 -26.599  1.00 93.31           C  
ATOM   4183  CD2 LEU A 589      -0.980 -11.781 -27.969  1.00 93.31           C  
ATOM   4184  N   VAL A 590      -5.263  -8.622 -29.471  1.00 95.00           N  
ATOM   4185  CA  VAL A 590      -6.375  -8.328 -30.397  1.00 95.00           C  
ATOM   4186  C   VAL A 590      -6.202  -6.986 -31.110  1.00 95.00           C  
ATOM   4187  CB  VAL A 590      -7.732  -8.391 -29.662  1.00 95.00           C  
ATOM   4188  O   VAL A 590      -6.413  -6.902 -32.318  1.00 95.00           O  
ATOM   4189  CG1 VAL A 590      -8.914  -8.060 -30.584  1.00 95.00           C  
ATOM   4190  CG2 VAL A 590      -7.991  -9.793 -29.088  1.00 95.00           C  
ATOM   4191  N   LEU A 591      -5.832  -5.928 -30.383  1.00 94.31           N  
ATOM   4192  CA  LEU A 591      -5.750  -4.555 -30.909  1.00 94.31           C  
ATOM   4193  C   LEU A 591      -4.310  -4.116 -31.215  1.00 94.31           C  
ATOM   4194  CB  LEU A 591      -6.446  -3.590 -29.932  1.00 94.31           C  
ATOM   4195  O   LEU A 591      -4.091  -3.155 -31.960  1.00 94.31           O  
ATOM   4196  CG  LEU A 591      -7.928  -3.899 -29.645  1.00 94.31           C  
ATOM   4197  CD1 LEU A 591      -8.493  -2.863 -28.672  1.00 94.31           C  
ATOM   4198  CD2 LEU A 591      -8.782  -3.864 -30.914  1.00 94.31           C  
ATOM   4199  N   GLY A 592      -3.330  -4.850 -30.689  1.00 94.06           N  
ATOM   4200  CA  GLY A 592      -1.914  -4.657 -30.961  1.00 94.06           C  
ATOM   4201  C   GLY A 592      -1.198  -3.732 -29.967  1.00 94.06           C  
ATOM   4202  O   GLY A 592      -1.813  -3.125 -29.086  1.00 94.06           O  
ATOM   4203  N   PRO A 593       0.130  -3.599 -30.121  1.00 94.31           N  
ATOM   4204  CA  PRO A 593       0.994  -2.898 -29.167  1.00 94.31           C  
ATOM   4205  C   PRO A 593       0.691  -1.397 -28.996  1.00 94.31           C  
ATOM   4206  CB  PRO A 593       2.418  -3.151 -29.674  1.00 94.31           C  
ATOM   4207  O   PRO A 593       0.777  -0.877 -27.888  1.00 94.31           O  
ATOM   4208  CG  PRO A 593       2.248  -3.525 -31.149  1.00 94.31           C  
ATOM   4209  CD  PRO A 593       0.921  -4.257 -31.153  1.00 94.31           C  
ATOM   4210  N   ALA A 594       0.260  -0.694 -30.050  1.00 94.19           N  
ATOM   4211  CA  ALA A 594      -0.116   0.722 -29.942  1.00 94.19           C  
ATOM   4212  C   ALA A 594      -1.329   0.932 -29.011  1.00 94.19           C  
ATOM   4213  CB  ALA A 594      -0.384   1.272 -31.348  1.00 94.19           C  
ATOM   4214  O   ALA A 594      -1.307   1.794 -28.132  1.00 94.19           O  
ATOM   4215  N   ALA A 595      -2.364   0.096 -29.158  1.00 96.31           N  
ATOM   4216  CA  ALA A 595      -3.542   0.135 -28.294  1.00 96.31           C  
ATOM   4217  C   ALA A 595      -3.214  -0.294 -26.861  1.00 96.31           C  
ATOM   4218  CB  ALA A 595      -4.632  -0.752 -28.902  1.00 96.31           C  
ATOM   4219  O   ALA A 595      -3.727   0.292 -25.911  1.00 96.31           O  
ATOM   4220  N   LEU A 596      -2.321  -1.273 -26.690  1.00 96.69           N  
ATOM   4221  CA  LEU A 596      -1.844  -1.663 -25.368  1.00 96.69           C  
ATOM   4222  C   LEU A 596      -1.124  -0.508 -24.665  1.00 96.69           C  
ATOM   4223  CB  LEU A 596      -0.970  -2.916 -25.495  1.00 96.69           C  
ATOM   4224  O   LEU A 596      -1.438  -0.230 -23.513  1.00 96.69           O  
ATOM   4225  CG  LEU A 596      -0.394  -3.421 -24.160  1.00 96.69           C  
ATOM   4226  CD1 LEU A 596      -1.488  -3.708 -23.132  1.00 96.69           C  
ATOM   4227  CD2 LEU A 596       0.369  -4.722 -24.406  1.00 96.69           C  
ATOM   4228  N   GLY A 597      -0.237   0.222 -25.346  1.00 94.94           N  
ATOM   4229  CA  GLY A 597       0.392   1.401 -24.745  1.00 94.94           C  
ATOM   4230  C   GLY A 597      -0.611   2.504 -24.385  1.00 94.94           C  
ATOM   4231  O   GLY A 597      -0.507   3.097 -23.313  1.00 94.94           O  
ATOM   4232  N   GLY A 598      -1.646   2.714 -25.208  1.00 96.06           N  
ATOM   4233  CA  GLY A 598      -2.774   3.577 -24.841  1.00 96.06           C  
ATOM   4234  C   GLY A 598      -3.483   3.108 -23.563  1.00 96.06           C  
ATOM   4235  O   GLY A 598      -3.767   3.919 -22.683  1.00 96.06           O  
ATOM   4236  N   LEU A 599      -3.714   1.797 -23.415  1.00 97.31           N  
ATOM   4237  CA  LEU A 599      -4.313   1.201 -22.214  1.00 97.31           C  
ATOM   4238  C   LEU A 599      -3.463   1.434 -20.969  1.00 97.31           C  
ATOM   4239  CB  LEU A 599      -4.620  -0.286 -22.475  1.00 97.31           C  
ATOM   4240  O   LEU A 599      -4.021   1.764 -19.919  1.00 97.31           O  
ATOM   4241  CG  LEU A 599      -5.174  -1.058 -21.259  1.00 97.31           C  
ATOM   4242  CD1 LEU A 599      -6.017  -2.229 -21.744  1.00 97.31           C  
ATOM   4243  CD2 LEU A 599      -4.094  -1.667 -20.360  1.00 97.31           C  
ATOM   4244  N   LEU A 600      -2.138   1.304 -21.075  1.00 95.69           N  
ATOM   4245  CA  LEU A 600      -1.229   1.591 -19.966  1.00 95.69           C  
ATOM   4246  C   LEU A 600      -1.421   3.030 -19.485  1.00 95.69           C  
ATOM   4247  CB  LEU A 600       0.235   1.324 -20.373  1.00 95.69           C  
ATOM   4248  O   LEU A 600      -1.771   3.249 -18.326  1.00 95.69           O  
ATOM   4249  CG  LEU A 600       0.561  -0.133 -20.747  1.00 95.69           C  
ATOM   4250  CD1 LEU A 600       2.060  -0.307 -20.977  1.00 95.69           C  
ATOM   4251  CD2 LEU A 600       0.070  -1.100 -19.676  1.00 95.69           C  
ATOM   4252  N   MET A 601      -1.317   4.004 -20.391  1.00 93.62           N  
ATOM   4253  CA  MET A 601      -1.464   5.422 -20.049  1.00 93.62           C  
ATOM   4254  C   MET A 601      -2.854   5.764 -19.503  1.00 93.62           C  
ATOM   4255  CB  MET A 601      -1.125   6.285 -21.272  1.00 93.62           C  
ATOM   4256  O   MET A 601      -2.963   6.485 -18.510  1.00 93.62           O  
ATOM   4257  CG  MET A 601       0.353   6.175 -21.670  1.00 93.62           C  
ATOM   4258  SD  MET A 601       1.560   6.480 -20.345  1.00 93.62           S  
ATOM   4259  CE  MET A 601       1.143   8.176 -19.866  1.00 93.62           C  
ATOM   4260  N   GLY A 602      -3.918   5.213 -20.094  1.00 95.56           N  
ATOM   4261  CA  GLY A 602      -5.290   5.434 -19.632  1.00 95.56           C  
ATOM   4262  C   GLY A 602      -5.513   4.913 -18.211  1.00 95.56           C  
ATOM   4263  O   GLY A 602      -6.097   5.609 -17.377  1.00 95.56           O  
ATOM   4264  N   THR A 603      -4.982   3.722 -17.918  1.00 95.94           N  
ATOM   4265  CA  THR A 603      -5.045   3.098 -16.587  1.00 95.94           C  
ATOM   4266  C   THR A 603      -4.285   3.929 -15.557  1.00 95.94           C  
ATOM   4267  CB  THR A 603      -4.444   1.684 -16.612  1.00 95.94           C  
ATOM   4268  O   THR A 603      -4.781   4.142 -14.455  1.00 95.94           O  
ATOM   4269  CG2 THR A 603      -4.601   0.951 -15.282  1.00 95.94           C  
ATOM   4270  OG1 THR A 603      -5.070   0.883 -17.587  1.00 95.94           O  
ATOM   4271  N   ILE A 604      -3.099   4.431 -15.912  1.00 93.06           N  
ATOM   4272  CA  ILE A 604      -2.252   5.231 -15.017  1.00 93.06           C  
ATOM   4273  C   ILE A 604      -2.944   6.536 -14.647  1.00 93.06           C  
ATOM   4274  CB  ILE A 604      -0.890   5.510 -15.684  1.00 93.06           C  
ATOM   4275  O   ILE A 604      -3.092   6.842 -13.465  1.00 93.06           O  
ATOM   4276  CG1 ILE A 604      -0.119   4.188 -15.841  1.00 93.06           C  
ATOM   4277  CG2 ILE A 604      -0.053   6.516 -14.866  1.00 93.06           C  
ATOM   4278  CD1 ILE A 604       1.020   4.279 -16.872  1.00 93.06           C  
ATOM   4279  N   VAL A 605      -3.378   7.298 -15.657  1.00 93.19           N  
ATOM   4280  CA  VAL A 605      -3.975   8.618 -15.444  1.00 93.19           C  
ATOM   4281  C   VAL A 605      -5.231   8.477 -14.599  1.00 93.19           C  
ATOM   4282  CB  VAL A 605      -4.255   9.333 -16.780  1.00 93.19           C  
ATOM   4283  O   VAL A 605      -5.316   9.078 -13.536  1.00 93.19           O  
ATOM   4284  CG1 VAL A 605      -5.041  10.637 -16.588  1.00 93.19           C  
ATOM   4285  CG2 VAL A 605      -2.938   9.692 -17.482  1.00 93.19           C  
ATOM   4286  N   THR A 606      -6.186   7.647 -15.016  1.00 95.94           N  
ATOM   4287  CA  THR A 606      -7.451   7.500 -14.279  1.00 95.94           C  
ATOM   4288  C   THR A 606      -7.267   6.825 -12.923  1.00 95.94           C  
ATOM   4289  CB  THR A 606      -8.493   6.734 -15.092  1.00 95.94           C  
ATOM   4290  O   THR A 606      -7.871   7.262 -11.945  1.00 95.94           O  
ATOM   4291  CG2 THR A 606      -8.869   7.490 -16.367  1.00 95.94           C  
ATOM   4292  OG1 THR A 606      -7.992   5.466 -15.428  1.00 95.94           O  
ATOM   4293  N   GLY A 607      -6.399   5.817 -12.831  1.00 95.31           N  
ATOM   4294  CA  GLY A 607      -6.126   5.091 -11.597  1.00 95.31           C  
ATOM   4295  C   GLY A 607      -5.507   5.973 -10.517  1.00 95.31           C  
ATOM   4296  O   GLY A 607      -5.883   5.848  -9.355  1.00 95.31           O  
ATOM   4297  N   LEU A 608      -4.639   6.921 -10.887  1.00 94.31           N  
ATOM   4298  CA  LEU A 608      -4.078   7.897  -9.949  1.00 94.31           C  
ATOM   4299  C   LEU A 608      -5.183   8.735  -9.284  1.00 94.31           C  
ATOM   4300  CB  LEU A 608      -3.064   8.774 -10.710  1.00 94.31           C  
ATOM   4301  O   LEU A 608      -5.212   8.863  -8.060  1.00 94.31           O  
ATOM   4302  CG  LEU A 608      -2.314   9.806  -9.847  1.00 94.31           C  
ATOM   4303  CD1 LEU A 608      -1.423   9.140  -8.805  1.00 94.31           C  
ATOM   4304  CD2 LEU A 608      -1.415  10.669 -10.733  1.00 94.31           C  
ATOM   4305  N   PHE A 609      -6.124   9.262 -10.075  1.00 95.69           N  
ATOM   4306  CA  PHE A 609      -7.250  10.038  -9.548  1.00 95.69           C  
ATOM   4307  C   PHE A 609      -8.202   9.175  -8.719  1.00 95.69           C  
ATOM   4308  CB  PHE A 609      -8.013  10.733 -10.686  1.00 95.69           C  
ATOM   4309  O   PHE A 609      -8.540   9.559  -7.602  1.00 95.69           O  
ATOM   4310  CG  PHE A 609      -7.284  11.923 -11.276  1.00 95.69           C  
ATOM   4311  CD1 PHE A 609      -7.352  13.176 -10.647  1.00 95.69           C  
ATOM   4312  CD2 PHE A 609      -6.556  11.794 -12.467  1.00 95.69           C  
ATOM   4313  CE1 PHE A 609      -6.661  14.278 -11.182  1.00 95.69           C  
ATOM   4314  CE2 PHE A 609      -5.840  12.880 -12.995  1.00 95.69           C  
ATOM   4315  CZ  PHE A 609      -5.896  14.127 -12.352  1.00 95.69           C  
ATOM   4316  N   VAL A 610      -8.619   8.015  -9.236  1.00 96.62           N  
ATOM   4317  CA  VAL A 610      -9.561   7.118  -8.545  1.00 96.62           C  
ATOM   4318  C   VAL A 610      -8.972   6.635  -7.221  1.00 96.62           C  
ATOM   4319  CB  VAL A 610      -9.970   5.938  -9.451  1.00 96.62           C  
ATOM   4320  O   VAL A 610      -9.628   6.752  -6.190  1.00 96.62           O  
ATOM   4321  CG1 VAL A 610     -10.807   4.885  -8.714  1.00 96.62           C  
ATOM   4322  CG2 VAL A 610     -10.824   6.430 -10.628  1.00 96.62           C  
ATOM   4323  N   GLY A 611      -7.721   6.170  -7.220  1.00 95.25           N  
ATOM   4324  CA  GLY A 611      -7.053   5.677  -6.018  1.00 95.25           C  
ATOM   4325  C   GLY A 611      -6.951   6.745  -4.927  1.00 95.25           C  
ATOM   4326  O   GLY A 611      -7.363   6.500  -3.794  1.00 95.25           O  
ATOM   4327  N   ILE A 612      -6.434   7.939  -5.253  1.00 95.56           N  
ATOM   4328  CA  ILE A 612      -6.289   9.033  -4.270  1.00 95.56           C  
ATOM   4329  C   ILE A 612      -7.659   9.468  -3.753  1.00 95.56           C  
ATOM   4330  CB  ILE A 612      -5.519  10.232  -4.875  1.00 95.56           C  
ATOM   4331  O   ILE A 612      -7.859   9.583  -2.544  1.00 95.56           O  
ATOM   4332  CG1 ILE A 612      -4.058   9.821  -5.147  1.00 95.56           C  
ATOM   4333  CG2 ILE A 612      -5.563  11.460  -3.940  1.00 95.56           C  
ATOM   4334  CD1 ILE A 612      -3.262  10.829  -5.979  1.00 95.56           C  
ATOM   4335  N   SER A 613      -8.607   9.669  -4.670  1.00 96.31           N  
ATOM   4336  CA  SER A 613      -9.967  10.093  -4.354  1.00 96.31           C  
ATOM   4337  C   SER A 613     -10.626   9.138  -3.359  1.00 96.31           C  
ATOM   4338  CB  SER A 613     -10.764  10.171  -5.659  1.00 96.31           C  
ATOM   4339  O   SER A 613     -11.114   9.578  -2.316  1.00 96.31           O  
ATOM   4340  OG  SER A 613     -12.101  10.549  -5.452  1.00 96.31           O  
ATOM   4341  N   MET A 614     -10.582   7.828  -3.626  1.00 96.38           N  
ATOM   4342  CA  MET A 614     -11.227   6.827  -2.776  1.00 96.38           C  
ATOM   4343  C   MET A 614     -10.556   6.701  -1.402  1.00 96.38           C  
ATOM   4344  CB  MET A 614     -11.283   5.469  -3.488  1.00 96.38           C  
ATOM   4345  O   MET A 614     -11.244   6.738  -0.382  1.00 96.38           O  
ATOM   4346  CG  MET A 614     -12.216   5.467  -4.702  1.00 96.38           C  
ATOM   4347  SD  MET A 614     -12.303   3.867  -5.554  1.00 96.38           S  
ATOM   4348  CE  MET A 614     -13.883   3.267  -4.901  1.00 96.38           C  
ATOM   4349  N   CYS A 615      -9.221   6.624  -1.362  1.00 94.69           N  
ATOM   4350  CA  CYS A 615      -8.462   6.494  -0.115  1.00 94.69           C  
ATOM   4351  C   CYS A 615      -8.635   7.708   0.804  1.00 94.69           C  
ATOM   4352  CB  CYS A 615      -6.983   6.284  -0.459  1.00 94.69           C  
ATOM   4353  O   CYS A 615      -8.940   7.556   1.987  1.00 94.69           O  
ATOM   4354  SG  CYS A 615      -6.764   4.633  -1.171  1.00 94.69           S  
ATOM   4355  N   THR A 616      -8.456   8.918   0.269  1.00 94.31           N  
ATOM   4356  CA  THR A 616      -8.568  10.151   1.056  1.00 94.31           C  
ATOM   4357  C   THR A 616     -10.019  10.471   1.406  1.00 94.31           C  
ATOM   4358  CB  THR A 616      -7.939  11.321   0.295  1.00 94.31           C  
ATOM   4359  O   THR A 616     -10.286  10.915   2.518  1.00 94.31           O  
ATOM   4360  CG2 THR A 616      -7.961  12.620   1.088  1.00 94.31           C  
ATOM   4361  OG1 THR A 616      -6.589  11.062  -0.008  1.00 94.31           O  
ATOM   4362  N   GLY A 617     -10.961  10.220   0.490  1.00 94.31           N  
ATOM   4363  CA  GLY A 617     -12.391  10.415   0.728  1.00 94.31           C  
ATOM   4364  C   GLY A 617     -12.910   9.570   1.888  1.00 94.31           C  
ATOM   4365  O   GLY A 617     -13.478  10.115   2.830  1.00 94.31           O  
ATOM   4366  N   GLY A 618     -12.641   8.259   1.862  1.00 94.25           N  
ATOM   4367  CA  GLY A 618     -12.982   7.363   2.970  1.00 94.25           C  
ATOM   4368  C   GLY A 618     -12.343   7.778   4.294  1.00 94.25           C  
ATOM   4369  O   GLY A 618     -13.036   7.827   5.306  1.00 94.25           O  
ATOM   4370  N   GLY A 619     -11.060   8.162   4.291  1.00 92.88           N  
ATOM   4371  CA  GLY A 619     -10.397   8.659   5.504  1.00 92.88           C  
ATOM   4372  C   GLY A 619     -11.018   9.948   6.060  1.00 92.88           C  
ATOM   4373  O   GLY A 619     -11.064  10.139   7.273  1.00 92.88           O  
ATOM   4374  N   ALA A 620     -11.535  10.827   5.195  1.00 95.56           N  
ATOM   4375  CA  ALA A 620     -12.217  12.046   5.623  1.00 95.56           C  
ATOM   4376  C   ALA A 620     -13.576  11.762   6.287  1.00 95.56           C  
ATOM   4377  CB  ALA A 620     -12.360  12.989   4.422  1.00 95.56           C  
ATOM   4378  O   ALA A 620     -13.921  12.440   7.254  1.00 95.56           O  
ATOM   4379  N   TRP A 621     -14.337  10.773   5.800  1.00 96.56           N  
ATOM   4380  CA  TRP A 621     -15.587  10.351   6.447  1.00 96.56           C  
ATOM   4381  C   TRP A 621     -15.347   9.734   7.825  1.00 96.56           C  
ATOM   4382  CB  TRP A 621     -16.354   9.367   5.562  1.00 96.56           C  
ATOM   4383  O   TRP A 621     -16.015  10.126   8.782  1.00 96.56           O  
ATOM   4384  CG  TRP A 621     -17.198   9.974   4.486  1.00 96.56           C  
ATOM   4385  CD1 TRP A 621     -18.249  10.797   4.687  1.00 96.56           C  
ATOM   4386  CD2 TRP A 621     -17.157   9.735   3.051  1.00 96.56           C  
ATOM   4387  CE2 TRP A 621     -18.246  10.416   2.442  1.00 96.56           C  
ATOM   4388  CE3 TRP A 621     -16.330   8.977   2.205  1.00 96.56           C  
ATOM   4389  NE1 TRP A 621     -18.870  11.069   3.487  1.00 96.56           N  
ATOM   4390  CH2 TRP A 621     -17.614   9.592   0.246  1.00 96.56           C  
ATOM   4391  CZ2 TRP A 621     -18.479  10.341   1.061  1.00 96.56           C  
ATOM   4392  CZ3 TRP A 621     -16.533   8.909   0.818  1.00 96.56           C  
ATOM   4393  N   ASP A 622     -14.361   8.847   7.939  1.00 91.31           N  
ATOM   4394  CA  ASP A 622     -14.008   8.195   9.204  1.00 91.31           C  
ATOM   4395  C   ASP A 622     -13.596   9.213  10.271  1.00 91.31           C  
ATOM   4396  CB  ASP A 622     -12.857   7.232   8.924  1.00 91.31           C  
ATOM   4397  O   ASP A 622     -14.159   9.284  11.364  1.00 91.31           O  
ATOM   4398  CG  ASP A 622     -12.558   6.261  10.066  1.00 91.31           C  
ATOM   4399  OD1 ASP A 622     -13.228   6.288  11.131  1.00 91.31           O  
ATOM   4400  OD2 ASP A 622     -11.581   5.520   9.841  1.00 91.31           O  
ATOM   4401  N   ASN A 623     -12.693  10.128   9.917  1.00 92.38           N  
ATOM   4402  CA  ASN A 623     -12.259  11.153  10.856  1.00 92.38           C  
ATOM   4403  C   ASN A 623     -13.339  12.210  11.129  1.00 92.38           C  
ATOM   4404  CB  ASN A 623     -10.911  11.715  10.385  1.00 92.38           C  
ATOM   4405  O   ASN A 623     -13.338  12.811  12.202  1.00 92.38           O  
ATOM   4406  CG  ASN A 623      -9.767  10.769  10.729  1.00 92.38           C  
ATOM   4407  ND2 ASN A 623      -8.608  10.952  10.161  1.00 92.38           N  
ATOM   4408  OD1 ASN A 623      -9.861   9.882  11.553  1.00 92.38           O  
ATOM   4409  N   ALA A 624     -14.311  12.408  10.232  1.00 95.06           N  
ATOM   4410  CA  ALA A 624     -15.488  13.221  10.534  1.00 95.06           C  
ATOM   4411  C   ALA A 624     -16.399  12.544  11.572  1.00 95.06           C  
ATOM   4412  CB  ALA A 624     -16.237  13.542   9.239  1.00 95.06           C  
ATOM   4413  O   ALA A 624     -16.922  13.231  12.454  1.00 95.06           O  
ATOM   4414  N   LYS A 625     -16.554  11.211  11.512  1.00 91.88           N  
ATOM   4415  CA  LYS A 625     -17.212  10.413  12.560  1.00 91.88           C  
ATOM   4416  C   LYS A 625     -16.458  10.567  13.882  1.00 91.88           C  
ATOM   4417  CB  LYS A 625     -17.353   8.944  12.099  1.00 91.88           C  
ATOM   4418  O   LYS A 625     -17.058  11.057  14.838  1.00 91.88           O  
ATOM   4419  CG  LYS A 625     -17.867   7.961  13.176  1.00 91.88           C  
ATOM   4420  CD  LYS A 625     -17.443   6.503  12.898  1.00 91.88           C  
ATOM   4421  CE  LYS A 625     -15.926   6.287  13.103  1.00 91.88           C  
ATOM   4422  NZ  LYS A 625     -15.423   4.989  12.575  1.00 91.88           N  
ATOM   4423  N   LYS A 626     -15.155  10.259  13.927  1.00 87.19           N  
ATOM   4424  CA  LYS A 626     -14.340  10.359  15.157  1.00 87.19           C  
ATOM   4425  C   LYS A 626     -14.363  11.774  15.761  1.00 87.19           C  
ATOM   4426  CB  LYS A 626     -12.894   9.900  14.887  1.00 87.19           C  
ATOM   4427  O   LYS A 626     -14.542  11.927  16.965  1.00 87.19           O  
ATOM   4428  CG  LYS A 626     -12.715   8.418  14.485  1.00 87.19           C  
ATOM   4429  CD  LYS A 626     -13.052   7.374  15.574  1.00 87.19           C  
ATOM   4430  CE  LYS A 626     -12.526   5.990  15.131  1.00 87.19           C  
ATOM   4431  NZ  LYS A 626     -12.689   4.893  16.128  1.00 87.19           N  
ATOM   4432  N   LEU A 627     -14.314  12.827  14.939  1.00 90.69           N  
ATOM   4433  CA  LEU A 627     -14.425  14.216  15.411  1.00 90.69           C  
ATOM   4434  C   LEU A 627     -15.759  14.499  16.133  1.00 90.69           C  
ATOM   4435  CB  LEU A 627     -14.222  15.154  14.205  1.00 90.69           C  
ATOM   4436  O   LEU A 627     -15.785  15.210  17.139  1.00 90.69           O  
ATOM   4437  CG  LEU A 627     -14.362  16.654  14.519  1.00 90.69           C  
ATOM   4438  CD1 LEU A 627     -13.357  17.147  15.562  1.00 90.69           C  
ATOM   4439  CD2 LEU A 627     -14.163  17.471  13.242  1.00 90.69           C  
ATOM   4440  N   ILE A 628     -16.876  13.950  15.647  1.00 93.19           N  
ATOM   4441  CA  ILE A 628     -18.174  14.068  16.329  1.00 93.19           C  
ATOM   4442  C   ILE A 628     -18.181  13.259  17.628  1.00 93.19           C  
ATOM   4443  CB  ILE A 628     -19.331  13.685  15.379  1.00 93.19           C  
ATOM   4444  O   ILE A 628     -18.744  13.711  18.625  1.00 93.19           O  
ATOM   4445  CG1 ILE A 628     -19.473  14.769  14.286  1.00 93.19           C  
ATOM   4446  CG2 ILE A 628     -20.663  13.547  16.147  1.00 93.19           C  
ATOM   4447  CD1 ILE A 628     -20.295  14.315  13.079  1.00 93.19           C  
ATOM   4448  N   GLU A 629     -17.538  12.096  17.648  1.00 85.50           N  
ATOM   4449  CA  GLU A 629     -17.433  11.246  18.835  1.00 85.50           C  
ATOM   4450  C   GLU A 629     -16.647  11.903  19.977  1.00 85.50           C  
ATOM   4451  CB  GLU A 629     -16.799   9.910  18.445  1.00 85.50           C  
ATOM   4452  O   GLU A 629     -17.062  11.807  21.135  1.00 85.50           O  
ATOM   4453  CG  GLU A 629     -17.738   9.120  17.528  1.00 85.50           C  
ATOM   4454  CD  GLU A 629     -17.224   7.728  17.173  1.00 85.50           C  
ATOM   4455  OE1 GLU A 629     -18.075   6.956  16.676  1.00 85.50           O  
ATOM   4456  OE2 GLU A 629     -16.045   7.442  17.463  1.00 85.50           O  
ATOM   4457  N   GLU A 630     -15.580  12.634  19.649  1.00 84.56           N  
ATOM   4458  CA  GLU A 630     -14.771  13.418  20.592  1.00 84.56           C  
ATOM   4459  C   GLU A 630     -15.493  14.677  21.112  1.00 84.56           C  
ATOM   4460  CB  GLU A 630     -13.459  13.822  19.905  1.00 84.56           C  
ATOM   4461  O   GLU A 630     -15.160  15.210  22.176  1.00 84.56           O  
ATOM   4462  CG  GLU A 630     -12.514  12.633  19.659  1.00 84.56           C  
ATOM   4463  CD  GLU A 630     -11.221  13.039  18.929  1.00 84.56           C  
ATOM   4464  OE1 GLU A 630     -10.376  12.147  18.705  1.00 84.56           O  
ATOM   4465  OE2 GLU A 630     -11.039  14.249  18.641  1.00 84.56           O  
ATOM   4466  N   GLY A 631     -16.522  15.141  20.396  1.00 88.81           N  
ATOM   4467  CA  GLY A 631     -17.337  16.295  20.761  1.00 88.81           C  
ATOM   4468  C   GLY A 631     -17.166  17.472  19.806  1.00 88.81           C  
ATOM   4469  O   GLY A 631     -16.488  18.453  20.121  1.00 88.81           O  
ATOM   4470  N   PHE A 632     -17.860  17.414  18.672  1.00 93.56           N  
ATOM   4471  CA  PHE A 632     -17.854  18.463  17.655  1.00 93.56           C  
ATOM   4472  C   PHE A 632     -18.869  19.566  17.975  1.00 93.56           C  
ATOM   4473  CB  PHE A 632     -18.130  17.831  16.289  1.00 93.56           C  
ATOM   4474  O   PHE A 632     -20.042  19.288  18.227  1.00 93.56           O  
ATOM   4475  CG  PHE A 632     -18.213  18.826  15.153  1.00 93.56           C  
ATOM   4476  CD1 PHE A 632     -19.457  19.106  14.558  1.00 93.56           C  
ATOM   4477  CD2 PHE A 632     -17.054  19.486  14.702  1.00 93.56           C  
ATOM   4478  CE1 PHE A 632     -19.541  20.045  13.519  1.00 93.56           C  
ATOM   4479  CE2 PHE A 632     -17.141  20.427  13.662  1.00 93.56           C  
ATOM   4480  CZ  PHE A 632     -18.386  20.709  13.074  1.00 93.56           C  
ATOM   4481  N   LYS A 633     -18.440  20.831  17.943  1.00 94.00           N  
ATOM   4482  CA  LYS A 633     -19.353  21.979  18.003  1.00 94.00           C  
ATOM   4483  C   LYS A 633     -19.642  22.469  16.595  1.00 94.00           C  
ATOM   4484  CB  LYS A 633     -18.788  23.115  18.855  1.00 94.00           C  
ATOM   4485  O   LYS A 633     -18.709  22.833  15.888  1.00 94.00           O  
ATOM   4486  CG  LYS A 633     -18.826  22.767  20.343  1.00 94.00           C  
ATOM   4487  CD  LYS A 633     -18.363  23.975  21.157  1.00 94.00           C  
ATOM   4488  CE  LYS A 633     -18.434  23.651  22.648  1.00 94.00           C  
ATOM   4489  NZ  LYS A 633     -17.979  24.809  23.452  1.00 94.00           N  
ATOM   4490  N   ASP A 634     -20.918  22.502  16.235  1.00 92.00           N  
ATOM   4491  CA  ASP A 634     -21.338  23.015  14.936  1.00 92.00           C  
ATOM   4492  C   ASP A 634     -21.266  24.549  14.853  1.00 92.00           C  
ATOM   4493  CB  ASP A 634     -22.717  22.439  14.559  1.00 92.00           C  
ATOM   4494  O   ASP A 634     -21.080  25.245  15.857  1.00 92.00           O  
ATOM   4495  CG  ASP A 634     -23.933  22.960  15.326  1.00 92.00           C  
ATOM   4496  OD1 ASP A 634     -23.856  24.016  15.993  1.00 92.00           O  
ATOM   4497  OD2 ASP A 634     -24.998  22.317  15.186  1.00 92.00           O  
ATOM   4498  N   ASP A 635     -21.471  25.087  13.649  1.00 91.69           N  
ATOM   4499  CA  ASP A 635     -21.483  26.537  13.386  1.00 91.69           C  
ATOM   4500  C   ASP A 635     -22.522  27.319  14.219  1.00 91.69           C  
ATOM   4501  CB  ASP A 635     -21.786  26.788  11.899  1.00 91.69           C  
ATOM   4502  O   ASP A 635     -22.441  28.542  14.336  1.00 91.69           O  
ATOM   4503  CG  ASP A 635     -20.753  26.216  10.927  1.00 91.69           C  
ATOM   4504  OD1 ASP A 635     -19.573  26.092  11.312  1.00 91.69           O  
ATOM   4505  OD2 ASP A 635     -21.182  25.905   9.791  1.00 91.69           O  
ATOM   4506  N   LYS A 636     -23.518  26.634  14.797  1.00 91.12           N  
ATOM   4507  CA  LYS A 636     -24.554  27.219  15.664  1.00 91.12           C  
ATOM   4508  C   LYS A 636     -24.207  27.089  17.151  1.00 91.12           C  
ATOM   4509  CB  LYS A 636     -25.916  26.585  15.349  1.00 91.12           C  
ATOM   4510  O   LYS A 636     -24.982  27.531  17.999  1.00 91.12           O  
ATOM   4511  CG  LYS A 636     -26.344  26.795  13.890  1.00 91.12           C  
ATOM   4512  CD  LYS A 636     -27.671  26.079  13.636  1.00 91.12           C  
ATOM   4513  CE  LYS A 636     -28.055  26.211  12.162  1.00 91.12           C  
ATOM   4514  NZ  LYS A 636     -29.226  25.361  11.845  1.00 91.12           N  
ATOM   4515  N   GLY A 637     -23.055  26.507  17.479  1.00 90.81           N  
ATOM   4516  CA  GLY A 637     -22.576  26.282  18.838  1.00 90.81           C  
ATOM   4517  C   GLY A 637     -23.169  25.050  19.528  1.00 90.81           C  
ATOM   4518  O   GLY A 637     -22.934  24.871  20.726  1.00 90.81           O  
ATOM   4519  N   VAL A 638     -23.917  24.200  18.816  1.00 93.38           N  
ATOM   4520  CA  VAL A 638     -24.480  22.961  19.367  1.00 93.38           C  
ATOM   4521  C   VAL A 638     -23.393  21.895  19.417  1.00 93.38           C  
ATOM   4522  CB  VAL A 638     -25.701  22.459  18.575  1.00 93.38           C  
ATOM   4523  O   VAL A 638     -22.688  21.652  18.440  1.00 93.38           O  
ATOM   4524  CG1 VAL A 638     -26.318  21.206  19.214  1.00 93.38           C  
ATOM   4525  CG2 VAL A 638     -26.793  23.536  18.490  1.00 93.38           C  
ATOM   4526  N   LEU A 639     -23.253  21.259  20.580  1.00 94.44           N  
ATOM   4527  CA  LEU A 639     -22.301  20.176  20.794  1.00 94.44           C  
ATOM   4528  C   LEU A 639     -22.926  18.838  20.386  1.00 94.44           C  
ATOM   4529  CB  LEU A 639     -21.859  20.205  22.266  1.00 94.44           C  
ATOM   4530  O   LEU A 639     -23.873  18.374  21.022  1.00 94.44           O  
ATOM   4531  CG  LEU A 639     -20.774  19.177  22.633  1.00 94.44           C  
ATOM   4532  CD1 LEU A 639     -19.446  19.441  21.927  1.00 94.44           C  
ATOM   4533  CD2 LEU A 639     -20.521  19.272  24.142  1.00 94.44           C  
ATOM   4534  N   HIS A 640     -22.360  18.210  19.363  1.00 93.00           N  
ATOM   4535  CA  HIS A 640     -22.704  16.872  18.889  1.00 93.00           C  
ATOM   4536  C   HIS A 640     -21.741  15.847  19.489  1.00 93.00           C  
ATOM   4537  CB  HIS A 640     -22.687  16.857  17.356  1.00 93.00           C  
ATOM   4538  O   HIS A 640     -20.555  16.128  19.643  1.00 93.00           O  
ATOM   4539  CG  HIS A 640     -23.693  17.811  16.764  1.00 93.00           C  
ATOM   4540  CD2 HIS A 640     -23.449  19.103  16.400  1.00 93.00           C  
ATOM   4541  ND1 HIS A 640     -25.050  17.532  16.580  1.00 93.00           N  
ATOM   4542  CE1 HIS A 640     -25.584  18.665  16.091  1.00 93.00           C  
ATOM   4543  NE2 HIS A 640     -24.651  19.625  15.979  1.00 93.00           N  
ATOM   4544  N   LYS A 641     -22.268  14.680  19.869  1.00 91.38           N  
ATOM   4545  CA  LYS A 641     -21.541  13.579  20.520  1.00 91.38           C  
ATOM   4546  C   LYS A 641     -22.090  12.230  20.056  1.00 91.38           C  
ATOM   4547  CB  LYS A 641     -21.653  13.702  22.050  1.00 91.38           C  
ATOM   4548  O   LYS A 641     -23.120  12.194  19.379  1.00 91.38           O  
ATOM   4549  CG  LYS A 641     -20.826  14.869  22.597  1.00 91.38           C  
ATOM   4550  CD  LYS A 641     -20.796  14.826  24.124  1.00 91.38           C  
ATOM   4551  CE  LYS A 641     -19.829  15.898  24.611  1.00 91.38           C  
ATOM   4552  NZ  LYS A 641     -19.687  15.863  26.085  1.00 91.38           N  
ATOM   4553  N   LYS A 642     -21.444  11.136  20.484  1.00 86.56           N  
ATOM   4554  CA  LYS A 642     -21.929   9.755  20.309  1.00 86.56           C  
ATOM   4555  C   LYS A 642     -23.439   9.651  20.588  1.00 86.56           C  
ATOM   4556  CB  LYS A 642     -21.129   8.768  21.196  1.00 86.56           C  
ATOM   4557  O   LYS A 642     -23.925  10.135  21.611  1.00 86.56           O  
ATOM   4558  CG  LYS A 642     -19.702   8.521  20.666  1.00 86.56           C  
ATOM   4559  CD  LYS A 642     -18.887   7.426  21.396  1.00 86.56           C  
ATOM   4560  CE  LYS A 642     -17.479   7.323  20.763  1.00 86.56           C  
ATOM   4561  NZ  LYS A 642     -16.654   6.152  21.177  1.00 86.56           N  
ATOM   4562  N   GLY A 643     -24.169   9.041  19.656  1.00 83.38           N  
ATOM   4563  CA  GLY A 643     -25.615   8.814  19.715  1.00 83.38           C  
ATOM   4564  C   GLY A 643     -26.498   9.938  19.157  1.00 83.38           C  
ATOM   4565  O   GLY A 643     -27.704   9.730  19.024  1.00 83.38           O  
ATOM   4566  N   SER A 644     -25.948  11.110  18.808  1.00 90.69           N  
ATOM   4567  CA  SER A 644     -26.731  12.175  18.163  1.00 90.69           C  
ATOM   4568  C   SER A 644     -27.116  11.821  16.719  1.00 90.69           C  
ATOM   4569  CB  SER A 644     -26.004  13.528  18.230  1.00 90.69           C  
ATOM   4570  O   SER A 644     -26.508  10.961  16.084  1.00 90.69           O  
ATOM   4571  OG  SER A 644     -25.012  13.663  17.228  1.00 90.69           O  
ATOM   4572  N   GLU A 645     -28.098  12.524  16.148  1.00 93.06           N  
ATOM   4573  CA  GLU A 645     -28.461  12.337  14.732  1.00 93.06           C  
ATOM   4574  C   GLU A 645     -27.306  12.701  13.783  1.00 93.06           C  
ATOM   4575  CB  GLU A 645     -29.719  13.156  14.403  1.00 93.06           C  
ATOM   4576  O   GLU A 645     -27.095  12.029  12.775  1.00 93.06           O  
ATOM   4577  CG  GLU A 645     -30.969  12.658  15.151  1.00 93.06           C  
ATOM   4578  CD  GLU A 645     -31.261  11.172  14.878  1.00 93.06           C  
ATOM   4579  OE1 GLU A 645     -31.297  10.369  15.844  1.00 93.06           O  
ATOM   4580  OE2 GLU A 645     -31.399  10.812  13.694  1.00 93.06           O  
ATOM   4581  N   ALA A 646     -26.490  13.700  14.141  1.00 94.56           N  
ATOM   4582  CA  ALA A 646     -25.274  14.018  13.394  1.00 94.56           C  
ATOM   4583  C   ALA A 646     -24.239  12.883  13.475  1.00 94.56           C  
ATOM   4584  CB  ALA A 646     -24.697  15.339  13.915  1.00 94.56           C  
ATOM   4585  O   ALA A 646     -23.574  12.590  12.484  1.00 94.56           O  
ATOM   4586  N   HIS A 647     -24.122  12.209  14.625  1.00 92.75           N  
ATOM   4587  CA  HIS A 647     -23.254  11.038  14.762  1.00 92.75           C  
ATOM   4588  C   HIS A 647     -23.728   9.888  13.869  1.00 92.75           C  
ATOM   4589  CB  HIS A 647     -23.151  10.627  16.236  1.00 92.75           C  
ATOM   4590  O   HIS A 647     -22.931   9.369  13.094  1.00 92.75           O  
ATOM   4591  CG  HIS A 647     -22.330   9.384  16.465  1.00 92.75           C  
ATOM   4592  CD2 HIS A 647     -21.057   9.161  16.028  1.00 92.75           C  
ATOM   4593  ND1 HIS A 647     -22.765   8.268  17.180  1.00 92.75           N  
ATOM   4594  CE1 HIS A 647     -21.749   7.388  17.138  1.00 92.75           C  
ATOM   4595  NE2 HIS A 647     -20.710   7.901  16.463  1.00 92.75           N  
ATOM   4596  N   LYS A 648     -25.026   9.564  13.862  1.00 90.00           N  
ATOM   4597  CA  LYS A 648     -25.588   8.535  12.963  1.00 90.00           C  
ATOM   4598  C   LYS A 648     -25.368   8.858  11.482  1.00 90.00           C  
ATOM   4599  CB  LYS A 648     -27.088   8.373  13.224  1.00 90.00           C  
ATOM   4600  O   LYS A 648     -25.044   7.967  10.694  1.00 90.00           O  
ATOM   4601  CG  LYS A 648     -27.403   7.820  14.619  1.00 90.00           C  
ATOM   4602  CD  LYS A 648     -28.922   7.792  14.787  1.00 90.00           C  
ATOM   4603  CE  LYS A 648     -29.317   7.420  16.213  1.00 90.00           C  
ATOM   4604  NZ  LYS A 648     -30.753   7.717  16.408  1.00 90.00           N  
ATOM   4605  N   ALA A 649     -25.510  10.128  11.097  1.00 94.75           N  
ATOM   4606  CA  ALA A 649     -25.207  10.584   9.742  1.00 94.75           C  
ATOM   4607  C   ALA A 649     -23.725  10.402   9.384  1.00 94.75           C  
ATOM   4608  CB  ALA A 649     -25.666  12.036   9.590  1.00 94.75           C  
ATOM   4609  O   ALA A 649     -23.418   9.956   8.280  1.00 94.75           O  
ATOM   4610  N   ALA A 650     -22.816  10.680  10.321  1.00 94.56           N  
ATOM   4611  CA  ALA A 650     -21.387  10.471  10.122  1.00 94.56           C  
ATOM   4612  C   ALA A 650     -21.010   8.984  10.030  1.00 94.56           C  
ATOM   4613  CB  ALA A 650     -20.635  11.191  11.237  1.00 94.56           C  
ATOM   4614  O   ALA A 650     -20.228   8.628   9.156  1.00 94.56           O  
ATOM   4615  N   VAL A 651     -21.626   8.113  10.841  1.00 90.38           N  
ATOM   4616  CA  VAL A 651     -21.472   6.645  10.737  1.00 90.38           C  
ATOM   4617  C   VAL A 651     -21.928   6.139   9.362  1.00 90.38           C  
ATOM   4618  CB  VAL A 651     -22.251   5.934  11.867  1.00 90.38           C  
ATOM   4619  O   VAL A 651     -21.307   5.260   8.776  1.00 90.38           O  
ATOM   4620  CG1 VAL A 651     -22.269   4.406  11.717  1.00 90.38           C  
ATOM   4621  CG2 VAL A 651     -21.645   6.241  13.243  1.00 90.38           C  
ATOM   4622  N   THR A 652     -22.981   6.727   8.786  1.00 92.25           N  
ATOM   4623  CA  THR A 652     -23.397   6.386   7.411  1.00 92.25           C  
ATOM   4624  C   THR A 652     -22.362   6.809   6.370  1.00 92.25           C  
ATOM   4625  CB  THR A 652     -24.738   7.025   7.071  1.00 92.25           C  
ATOM   4626  O   THR A 652     -22.113   6.076   5.421  1.00 92.25           O  
ATOM   4627  CG2 THR A 652     -25.276   6.646   5.692  1.00 92.25           C  
ATOM   4628  OG1 THR A 652     -25.687   6.597   8.017  1.00 92.25           O  
ATOM   4629  N   GLY A 653     -21.751   7.984   6.532  1.00 94.62           N  
ATOM   4630  CA  GLY A 653     -20.644   8.409   5.676  1.00 94.62           C  
ATOM   4631  C   GLY A 653     -19.450   7.469   5.754  1.00 94.62           C  
ATOM   4632  O   GLY A 653     -18.905   7.077   4.727  1.00 94.62           O  
ATOM   4633  N   ASP A 654     -19.074   7.082   6.969  1.00 92.50           N  
ATOM   4634  CA  ASP A 654     -17.945   6.192   7.221  1.00 92.50           C  
ATOM   4635  C   ASP A 654     -18.162   4.794   6.631  1.00 92.50           C  
ATOM   4636  CB  ASP A 654     -17.703   6.154   8.723  1.00 92.50           C  
ATOM   4637  O   ASP A 654     -17.344   4.341   5.838  1.00 92.50           O  
ATOM   4638  CG  ASP A 654     -16.437   5.384   9.065  1.00 92.50           C  
ATOM   4639  OD1 ASP A 654     -15.434   5.531   8.325  1.00 92.50           O  
ATOM   4640  OD2 ASP A 654     -16.467   4.786  10.155  1.00 92.50           O  
ATOM   4641  N   THR A 655     -19.338   4.200   6.847  1.00 88.38           N  
ATOM   4642  CA  THR A 655     -19.707   2.895   6.256  1.00 88.38           C  
ATOM   4643  C   THR A 655     -19.776   2.901   4.723  1.00 88.38           C  
ATOM   4644  CB  THR A 655     -21.025   2.363   6.836  1.00 88.38           C  
ATOM   4645  O   THR A 655     -19.582   1.868   4.079  1.00 88.38           O  
ATOM   4646  CG2 THR A 655     -20.890   1.940   8.297  1.00 88.38           C  
ATOM   4647  OG1 THR A 655     -22.035   3.344   6.800  1.00 88.38           O  
ATOM   4648  N   VAL A 656     -20.008   4.062   4.095  1.00 92.25           N  
ATOM   4649  CA  VAL A 656     -19.825   4.251   2.640  1.00 92.25           C  
ATOM   4650  C   VAL A 656     -18.337   4.388   2.283  1.00 92.25           C  
ATOM   4651  CB  VAL A 656     -20.636   5.469   2.147  1.00 92.25           C  
ATOM   4652  O   VAL A 656     -17.892   3.880   1.250  1.00 92.25           O  
ATOM   4653  CG1 VAL A 656     -20.330   5.854   0.691  1.00 92.25           C  
ATOM   4654  CG2 VAL A 656     -22.144   5.190   2.222  1.00 92.25           C  
ATOM   4655  N   GLY A 657     -17.569   5.073   3.129  1.00 93.94           N  
ATOM   4656  CA  GLY A 657     -16.133   5.309   3.007  1.00 93.94           C  
ATOM   4657  C   GLY A 657     -15.253   4.072   3.221  1.00 93.94           C  
ATOM   4658  O   GLY A 657     -14.158   4.022   2.664  1.00 93.94           O  
ATOM   4659  N   ASP A 658     -15.722   3.067   3.952  1.00 91.06           N  
ATOM   4660  CA  ASP A 658     -15.018   1.818   4.268  1.00 91.06           C  
ATOM   4661  C   ASP A 658     -14.589   1.006   3.038  1.00 91.06           C  
ATOM   4662  CB  ASP A 658     -15.905   0.983   5.209  1.00 91.06           C  
ATOM   4663  O   ASP A 658     -13.382   0.840   2.808  1.00 91.06           O  
ATOM   4664  CG  ASP A 658     -15.875   1.500   6.640  1.00 91.06           C  
ATOM   4665  OD1 ASP A 658     -14.833   2.104   6.988  1.00 91.06           O  
ATOM   4666  OD2 ASP A 658     -16.923   1.338   7.291  1.00 91.06           O  
ATOM   4667  N   PRO A 659     -15.510   0.552   2.159  1.00 93.00           N  
ATOM   4668  CA  PRO A 659     -15.111  -0.118   0.922  1.00 93.00           C  
ATOM   4669  C   PRO A 659     -14.272   0.795   0.019  1.00 93.00           C  
ATOM   4670  CB  PRO A 659     -16.421  -0.512   0.237  1.00 93.00           C  
ATOM   4671  O   PRO A 659     -13.443   0.306  -0.752  1.00 93.00           O  
ATOM   4672  CG  PRO A 659     -17.453   0.465   0.794  1.00 93.00           C  
ATOM   4673  CD  PRO A 659     -16.962   0.685   2.220  1.00 93.00           C  
ATOM   4674  N   TYR A 660     -14.466   2.113   0.123  1.00 92.12           N  
ATOM   4675  CA  TYR A 660     -13.697   3.129  -0.590  1.00 92.12           C  
ATOM   4676  C   TYR A 660     -12.220   3.109  -0.166  1.00 92.12           C  
ATOM   4677  CB  TYR A 660     -14.349   4.510  -0.361  1.00 92.12           C  
ATOM   4678  O   TYR A 660     -11.344   2.941  -1.019  1.00 92.12           O  
ATOM   4679  CG  TYR A 660     -14.981   5.153  -1.575  1.00 92.12           C  
ATOM   4680  CD1 TYR A 660     -14.622   6.461  -1.947  1.00 92.12           C  
ATOM   4681  CD2 TYR A 660     -15.992   4.480  -2.283  1.00 92.12           C  
ATOM   4682  CE1 TYR A 660     -15.210   7.073  -3.071  1.00 92.12           C  
ATOM   4683  CE2 TYR A 660     -16.603   5.102  -3.390  1.00 92.12           C  
ATOM   4684  OH  TYR A 660     -16.789   6.955  -4.881  1.00 92.12           O  
ATOM   4685  CZ  TYR A 660     -16.201   6.383  -3.799  1.00 92.12           C  
ATOM   4686  N   LYS A 661     -11.936   3.243   1.137  1.00 93.62           N  
ATOM   4687  CA  LYS A 661     -10.578   3.441   1.665  1.00 93.62           C  
ATOM   4688  C   LYS A 661      -9.808   2.165   1.948  1.00 93.62           C  
ATOM   4689  CB  LYS A 661     -10.585   4.359   2.905  1.00 93.62           C  
ATOM   4690  O   LYS A 661      -8.583   2.250   1.945  1.00 93.62           O  
ATOM   4691  CG  LYS A 661     -11.203   3.741   4.183  1.00 93.62           C  
ATOM   4692  CD  LYS A 661     -11.674   4.751   5.250  1.00 93.62           C  
ATOM   4693  CE  LYS A 661     -11.850   4.138   6.659  1.00 93.62           C  
ATOM   4694  NZ  LYS A 661     -13.225   4.207   7.238  1.00 93.62           N  
ATOM   4695  N   ASP A 662     -10.464   1.029   2.175  1.00 92.75           N  
ATOM   4696  CA  ASP A 662      -9.792  -0.199   2.642  1.00 92.75           C  
ATOM   4697  C   ASP A 662      -9.911  -1.382   1.676  1.00 92.75           C  
ATOM   4698  CB  ASP A 662     -10.306  -0.564   4.040  1.00 92.75           C  
ATOM   4699  O   ASP A 662      -9.231  -2.391   1.845  1.00 92.75           O  
ATOM   4700  CG  ASP A 662      -9.975   0.510   5.078  1.00 92.75           C  
ATOM   4701  OD1 ASP A 662      -8.865   1.083   4.969  1.00 92.75           O  
ATOM   4702  OD2 ASP A 662     -10.862   0.857   5.883  1.00 92.75           O  
ATOM   4703  N   THR A 663     -10.724  -1.260   0.620  1.00 93.50           N  
ATOM   4704  CA  THR A 663     -10.853  -2.310  -0.405  1.00 93.50           C  
ATOM   4705  C   THR A 663     -10.545  -1.787  -1.801  1.00 93.50           C  
ATOM   4706  CB  THR A 663     -12.232  -2.979  -0.355  1.00 93.50           C  
ATOM   4707  O   THR A 663      -9.532  -2.159  -2.390  1.00 93.50           O  
ATOM   4708  CG2 THR A 663     -12.279  -4.228  -1.231  1.00 93.50           C  
ATOM   4709  OG1 THR A 663     -12.526  -3.401   0.948  1.00 93.50           O  
ATOM   4710  N   ALA A 664     -11.401  -0.920  -2.343  1.00 94.44           N  
ATOM   4711  CA  ALA A 664     -11.328  -0.500  -3.735  1.00 94.44           C  
ATOM   4712  C   ALA A 664     -10.144   0.443  -3.990  1.00 94.44           C  
ATOM   4713  CB  ALA A 664     -12.671   0.127  -4.118  1.00 94.44           C  
ATOM   4714  O   ALA A 664      -9.291   0.133  -4.820  1.00 94.44           O  
ATOM   4715  N   GLY A 665     -10.061   1.557  -3.255  1.00 94.38           N  
ATOM   4716  CA  GLY A 665      -9.053   2.601  -3.455  1.00 94.38           C  
ATOM   4717  C   GLY A 665      -7.610   2.093  -3.383  1.00 94.38           C  
ATOM   4718  O   GLY A 665      -6.871   2.271  -4.355  1.00 94.38           O  
ATOM   4719  N   PRO A 666      -7.194   1.409  -2.298  1.00 92.56           N  
ATOM   4720  CA  PRO A 666      -5.833   0.892  -2.183  1.00 92.56           C  
ATOM   4721  C   PRO A 666      -5.504  -0.138  -3.261  1.00 92.56           C  
ATOM   4722  CB  PRO A 666      -5.727   0.269  -0.789  1.00 92.56           C  
ATOM   4723  O   PRO A 666      -4.400  -0.126  -3.792  1.00 92.56           O  
ATOM   4724  CG  PRO A 666      -6.820   0.976  -0.003  1.00 92.56           C  
ATOM   4725  CD  PRO A 666      -7.909   1.227  -1.044  1.00 92.56           C  
ATOM   4726  N   ALA A 667      -6.459  -0.997  -3.638  1.00 93.44           N  
ATOM   4727  CA  ALA A 667      -6.236  -2.041  -4.636  1.00 93.44           C  
ATOM   4728  C   ALA A 667      -6.083  -1.500  -6.076  1.00 93.44           C  
ATOM   4729  CB  ALA A 667      -7.341  -3.089  -4.494  1.00 93.44           C  
ATOM   4730  O   ALA A 667      -5.586  -2.219  -6.947  1.00 93.44           O  
ATOM   4731  N   VAL A 668      -6.403  -0.223  -6.329  1.00 94.38           N  
ATOM   4732  CA  VAL A 668      -6.063   0.446  -7.598  1.00 94.38           C  
ATOM   4733  C   VAL A 668      -4.542   0.547  -7.790  1.00 94.38           C  
ATOM   4734  CB  VAL A 668      -6.726   1.835  -7.708  1.00 94.38           C  
ATOM   4735  O   VAL A 668      -4.065   0.423  -8.917  1.00 94.38           O  
ATOM   4736  CG1 VAL A 668      -6.328   2.572  -8.991  1.00 94.38           C  
ATOM   4737  CG2 VAL A 668      -8.254   1.720  -7.743  1.00 94.38           C  
ATOM   4738  N   ASN A 669      -3.759   0.706  -6.715  1.00 92.06           N  
ATOM   4739  CA  ASN A 669      -2.294   0.769  -6.789  1.00 92.06           C  
ATOM   4740  C   ASN A 669      -1.672  -0.498  -7.420  1.00 92.06           C  
ATOM   4741  CB  ASN A 669      -1.723   1.097  -5.396  1.00 92.06           C  
ATOM   4742  O   ASN A 669      -1.020  -0.380  -8.464  1.00 92.06           O  
ATOM   4743  CG  ASN A 669      -0.207   1.040  -5.342  1.00 92.06           C  
ATOM   4744  ND2 ASN A 669       0.367   0.325  -4.403  1.00 92.06           N  
ATOM   4745  OD1 ASN A 669       0.489   1.603  -6.168  1.00 92.06           O  
ATOM   4746  N   PRO A 670      -1.883  -1.714  -6.873  1.00 91.50           N  
ATOM   4747  CA  PRO A 670      -1.371  -2.925  -7.500  1.00 91.50           C  
ATOM   4748  C   PRO A 670      -2.026  -3.202  -8.857  1.00 91.50           C  
ATOM   4749  CB  PRO A 670      -1.607  -4.046  -6.489  1.00 91.50           C  
ATOM   4750  O   PRO A 670      -1.358  -3.731  -9.741  1.00 91.50           O  
ATOM   4751  CG  PRO A 670      -2.777  -3.554  -5.643  1.00 91.50           C  
ATOM   4752  CD  PRO A 670      -2.547  -2.046  -5.619  1.00 91.50           C  
ATOM   4753  N   LEU A 671      -3.282  -2.796  -9.088  1.00 94.12           N  
ATOM   4754  CA  LEU A 671      -3.915  -2.907 -10.407  1.00 94.12           C  
ATOM   4755  C   LEU A 671      -3.123  -2.167 -11.498  1.00 94.12           C  
ATOM   4756  CB  LEU A 671      -5.375  -2.436 -10.303  1.00 94.12           C  
ATOM   4757  O   LEU A 671      -2.839  -2.761 -12.541  1.00 94.12           O  
ATOM   4758  CG  LEU A 671      -6.079  -2.245 -11.662  1.00 94.12           C  
ATOM   4759  CD1 LEU A 671      -7.488  -2.816 -11.606  1.00 94.12           C  
ATOM   4760  CD2 LEU A 671      -6.182  -0.769 -12.056  1.00 94.12           C  
ATOM   4761  N   ILE A 672      -2.724  -0.910 -11.257  1.00 93.00           N  
ATOM   4762  CA  ILE A 672      -1.935  -0.121 -12.219  1.00 93.00           C  
ATOM   4763  C   ILE A 672      -0.632  -0.855 -12.551  1.00 93.00           C  
ATOM   4764  CB  ILE A 672      -1.646   1.301 -11.671  1.00 93.00           C  
ATOM   4765  O   ILE A 672      -0.258  -0.975 -13.720  1.00 93.00           O  
ATOM   4766  CG1 ILE A 672      -2.939   2.141 -11.560  1.00 93.00           C  
ATOM   4767  CG2 ILE A 672      -0.635   2.054 -12.563  1.00 93.00           C  
ATOM   4768  CD1 ILE A 672      -2.766   3.379 -10.669  1.00 93.00           C  
ATOM   4769  N   LYS A 673       0.064  -1.373 -11.538  1.00 90.75           N  
ATOM   4770  CA  LYS A 673       1.366  -2.023 -11.728  1.00 90.75           C  
ATOM   4771  C   LYS A 673       1.259  -3.374 -12.413  1.00 90.75           C  
ATOM   4772  CB  LYS A 673       2.067  -2.176 -10.388  1.00 90.75           C  
ATOM   4773  O   LYS A 673       2.035  -3.626 -13.328  1.00 90.75           O  
ATOM   4774  CG  LYS A 673       2.479  -0.810  -9.827  1.00 90.75           C  
ATOM   4775  CD  LYS A 673       3.003  -1.082  -8.433  1.00 90.75           C  
ATOM   4776  CE  LYS A 673       3.303   0.166  -7.623  1.00 90.75           C  
ATOM   4777  NZ  LYS A 673       2.831  -0.107  -6.262  1.00 90.75           N  
ATOM   4778  N   ILE A 674       0.283  -4.209 -12.049  1.00 92.44           N  
ATOM   4779  CA  ILE A 674       0.055  -5.501 -12.713  1.00 92.44           C  
ATOM   4780  C   ILE A 674      -0.182  -5.293 -14.201  1.00 92.44           C  
ATOM   4781  CB  ILE A 674      -1.127  -6.265 -12.081  1.00 92.44           C  
ATOM   4782  O   ILE A 674       0.436  -5.980 -15.007  1.00 92.44           O  
ATOM   4783  CG1 ILE A 674      -0.699  -6.763 -10.694  1.00 92.44           C  
ATOM   4784  CG2 ILE A 674      -1.572  -7.472 -12.935  1.00 92.44           C  
ATOM   4785  CD1 ILE A 674      -1.839  -7.374  -9.888  1.00 92.44           C  
ATOM   4786  N   ILE A 675      -1.023  -4.325 -14.573  1.00 94.69           N  
ATOM   4787  CA  ILE A 675      -1.318  -4.040 -15.980  1.00 94.69           C  
ATOM   4788  C   ILE A 675      -0.037  -3.694 -16.751  1.00 94.69           C  
ATOM   4789  CB  ILE A 675      -2.407  -2.947 -16.060  1.00 94.69           C  
ATOM   4790  O   ILE A 675       0.205  -4.252 -17.822  1.00 94.69           O  
ATOM   4791  CG1 ILE A 675      -3.760  -3.598 -15.723  1.00 94.69           C  
ATOM   4792  CG2 ILE A 675      -2.464  -2.284 -17.440  1.00 94.69           C  
ATOM   4793  CD1 ILE A 675      -4.907  -2.625 -15.457  1.00 94.69           C  
ATOM   4794  N   ASN A 676       0.817  -2.841 -16.178  1.00 91.94           N  
ATOM   4795  CA  ASN A 676       2.099  -2.466 -16.778  1.00 91.94           C  
ATOM   4796  C   ASN A 676       3.090  -3.642 -16.847  1.00 91.94           C  
ATOM   4797  CB  ASN A 676       2.680  -1.274 -16.003  1.00 91.94           C  
ATOM   4798  O   ASN A 676       3.692  -3.885 -17.891  1.00 91.94           O  
ATOM   4799  CG  ASN A 676       2.009   0.036 -16.370  1.00 91.94           C  
ATOM   4800  ND2 ASN A 676       1.164   0.586 -15.536  1.00 91.94           N  
ATOM   4801  OD1 ASN A 676       2.216   0.579 -17.436  1.00 91.94           O  
ATOM   4802  N   ILE A 677       3.236  -4.415 -15.769  1.00 91.56           N  
ATOM   4803  CA  ILE A 677       4.166  -5.553 -15.711  1.00 91.56           C  
ATOM   4804  C   ILE A 677       3.734  -6.664 -16.670  1.00 91.56           C  
ATOM   4805  CB  ILE A 677       4.281  -6.082 -14.266  1.00 91.56           C  
ATOM   4806  O   ILE A 677       4.566  -7.218 -17.388  1.00 91.56           O  
ATOM   4807  CG1 ILE A 677       4.964  -5.045 -13.348  1.00 91.56           C  
ATOM   4808  CG2 ILE A 677       5.083  -7.396 -14.229  1.00 91.56           C  
ATOM   4809  CD1 ILE A 677       4.691  -5.316 -11.864  1.00 91.56           C  
ATOM   4810  N   VAL A 678       2.441  -6.989 -16.722  1.00 92.25           N  
ATOM   4811  CA  VAL A 678       1.920  -7.989 -17.659  1.00 92.25           C  
ATOM   4812  C   VAL A 678       2.127  -7.515 -19.093  1.00 92.25           C  
ATOM   4813  CB  VAL A 678       0.445  -8.325 -17.378  1.00 92.25           C  
ATOM   4814  O   VAL A 678       2.581  -8.308 -19.915  1.00 92.25           O  
ATOM   4815  CG1 VAL A 678      -0.140  -9.252 -18.452  1.00 92.25           C  
ATOM   4816  CG2 VAL A 678       0.305  -9.059 -16.037  1.00 92.25           C  
ATOM   4817  N   ALA A 679       1.880  -6.235 -19.392  1.00 93.38           N  
ATOM   4818  CA  ALA A 679       2.151  -5.677 -20.714  1.00 93.38           C  
ATOM   4819  C   ALA A 679       3.626  -5.820 -21.119  1.00 93.38           C  
ATOM   4820  CB  ALA A 679       1.702  -4.220 -20.747  1.00 93.38           C  
ATOM   4821  O   ALA A 679       3.891  -6.251 -22.240  1.00 93.38           O  
ATOM   4822  N   LEU A 680       4.567  -5.543 -20.208  1.00 90.81           N  
ATOM   4823  CA  LEU A 680       6.005  -5.757 -20.417  1.00 90.81           C  
ATOM   4824  C   LEU A 680       6.345  -7.231 -20.662  1.00 90.81           C  
ATOM   4825  CB  LEU A 680       6.787  -5.244 -19.192  1.00 90.81           C  
ATOM   4826  O   LEU A 680       7.070  -7.558 -21.604  1.00 90.81           O  
ATOM   4827  CG  LEU A 680       6.894  -3.716 -19.103  1.00 90.81           C  
ATOM   4828  CD1 LEU A 680       7.474  -3.304 -17.753  1.00 90.81           C  
ATOM   4829  CD2 LEU A 680       7.826  -3.190 -20.181  1.00 90.81           C  
ATOM   4830  N   LEU A 681       5.797  -8.135 -19.847  1.00 88.62           N  
ATOM   4831  CA  LEU A 681       6.039  -9.570 -19.975  1.00 88.62           C  
ATOM   4832  C   LEU A 681       5.538 -10.117 -21.310  1.00 88.62           C  
ATOM   4833  CB  LEU A 681       5.380 -10.327 -18.810  1.00 88.62           C  
ATOM   4834  O   LEU A 681       6.215 -10.948 -21.903  1.00 88.62           O  
ATOM   4835  CG  LEU A 681       6.130 -10.221 -17.472  1.00 88.62           C  
ATOM   4836  CD1 LEU A 681       5.301 -10.911 -16.390  1.00 88.62           C
[truncated: 23,409 more chars]
