# Supplementary material for: The inorganic pyrophosphatases of microorganisms: a structural and functional review
Source: PeerJ. 2024 Jun 24;12:e17496. doi: 10.7717/peerj.17496 (PMC11210485; doi:10.7717/peerj.17496)
Supplement: Supplemental Information 1 [file peerj-12-17496-s001.zip › Supplementary Files/m_PPases/AF-A0A4D8R4J4-F1-model_v4_A_brasilense.pdb]

HEADER                                            01-JUN-22                     
TITLE     ALPHAFOLD MONOMER V2.0 PREDICTION FOR K(+)-INSENSITIVE PYROPHOSPHATE- 
TITLE    2 ENERGIZED PROTON PUMP (A0A4D8R4J4)                                   
COMPND    MOL_ID: 1;                                                            
COMPND   2 MOLECULE: K(+)-INSENSITIVE PYROPHOSPHATE-ENERGIZED PROTON PUMP;      
COMPND   3 CHAIN: A                                                             
SOURCE    MOL_ID: 1;                                                            
SOURCE   2 ORGANISM_SCIENTIFIC: AZOSPIRILLUM BRASILENSE;                        
SOURCE   3 ORGANISM_TAXID: 192                                                  
REMARK   1                                                                      
REMARK   1 REFERENCE 1                                                          
REMARK   1  AUTH   JOHN JUMPER, RICHARD EVANS, ALEXANDER PRITZEL, TIM GREEN,    
REMARK   1  AUTH 2 MICHAEL FIGURNOV, OLAF RONNEBERGER, KATHRYN TUNYASUVUNAKOOL, 
REMARK   1  AUTH 3 RUSS BATES, AUGUSTIN ZIDEK, ANNA POTAPENKO, ALEX BRIDGLAND,  
REMARK   1  AUTH 4 CLEMENS MEYER, SIMON A A KOHL, ANDREW J BALLARD,             
REMARK   1  AUTH 5 ANDREW COWIE, BERNARDINO ROMERA-PAREDES, STANISLAV NIKOLOV,  
REMARK   1  AUTH 6 RISHUB JAIN, JONAS ADLER, TREVOR BACK, STIG PETERSEN,        
REMARK   1  AUTH 7 DAVID REIMAN, ELLEN CLANCY, MICHAL ZIELINSKI,                
REMARK   1  AUTH 8 MARTIN STEINEGGER, MICHALINA PACHOLSKA, TAMAS BERGHAMMER,    
REMARK   1  AUTH 9 DAVID SILVER, ORIOL VINYALS, ANDREW W SENIOR,                
REMARK   1  AUTH10 KORAY KAVUKCUOGLU, PUSHMEET KOHLI, DEMIS HASSABIS            
REMARK   1  TITL   HIGHLY ACCURATE PROTEIN STRUCTURE PREDICTION WITH ALPHAFOLD  
REMARK   1  REF    NATURE                        V. 596   583 2021              
REMARK   1  REFN                   ISSN 0028-0836                               
REMARK   1  PMID   34265844                                                     
REMARK   1  DOI    10.1038/s41586-021-03819-2                                   
REMARK   1                                                                      
REMARK   1 DISCLAIMERS                                                          
REMARK   1 ALPHAFOLD DATA, COPYRIGHT (2021) DEEPMIND TECHNOLOGIES LIMITED. THE  
REMARK   1 INFORMATION PROVIDED IS THEORETICAL MODELLING ONLY AND CAUTION SHOULD
REMARK   1 BE EXERCISED IN ITS USE. IT IS PROVIDED "AS-IS" WITHOUT ANY WARRANTY 
REMARK   1 OF ANY KIND, WHETHER EXPRESSED OR IMPLIED. NO WARRANTY IS GIVEN THAT 
REMARK   1 USE OF THE INFORMATION SHALL NOT INFRINGE THE RIGHTS OF ANY THIRD    
REMARK   1 PARTY. THE INFORMATION IS NOT INTENDED TO BE A SUBSTITUTE FOR        
REMARK   1 PROFESSIONAL MEDICAL ADVICE, DIAGNOSIS, OR TREATMENT, AND DOES NOT   
REMARK   1 CONSTITUTE MEDICAL OR OTHER PROFESSIONAL ADVICE. IT IS AVAILABLE FOR 
REMARK   1 ACADEMIC AND COMMERCIAL PURPOSES, UNDER CC-BY 4.0 LICENCE.           
DBREF  XXXX A    1   700  UNP    A0A4D8R4J4 A0A4D8R4J4_AZOBR     1    700       
SEQRES   1 A  700  MET ALA ALA ALA PHE VAL ILE ILE ILE ALA SER GLY LEU          
SEQRES   2 A  700  LEU ALA LEU ALA TYR GLY TYR HIS ALA GLY LYS GLN VAL          
SEQRES   3 A  700  MET ALA ALA SER ALA GLY SER ASP ARG MET GLN GLU ILE          
SEQRES   4 A  700  ALA ALA ALA VAL GLN GLU GLY ALA ARG ALA TYR LEU ASN          
SEQRES   5 A  700  ARG GLN TYR THR THR ILE ALA ILE ALA GLY VAL VAL LEU          
SEQRES   6 A  700  LEU ILE ILE LEU GLY ALA PHE LEU GLY LEU HIS VAL ALA          
SEQRES   7 A  700  ILE GLY PHE LEU ILE GLY SER VAL LEU SER GLY ALA ALA          
SEQRES   8 A  700  GLY TYR VAL GLY MET ASN VAL SER VAL ARG ALA ASN VAL          
SEQRES   9 A  700  ARG THR ALA GLN ALA ALA THR GLN GLY LEU ALA PRO ALA          
SEQRES  10 A  700  LEU ASP ILE ALA PHE LYS ALA GLY ALA ILE THR GLY MET          
SEQRES  11 A  700  LEU VAL VAL GLY LEU GLY LEU LEU GLY VAL GLY VAL TYR          
SEQRES  12 A  700  TYR GLY ILE LEU THR MET ILE TYR ARG VAL THR ASP PRO          
SEQRES  13 A  700  VAL GLU VAL ARG ALA VAL LEU GLU ALA LEU VAL ALA LEU          
SEQRES  14 A  700  SER PHE GLY ALA SER LEU ILE SER ILE PHE ALA ARG LEU          
SEQRES  15 A  700  GLY GLY GLY ILE PHE THR LYS GLY ALA ASP VAL GLY ALA          
SEQRES  16 A  700  ASP LEU VAL GLY LYS VAL GLU ALA GLY ILE PRO GLU ASP          
SEQRES  17 A  700  ASP PRO ARG ASN PRO ALA VAL ILE ALA ASP ASN VAL GLY          
SEQRES  18 A  700  ASP ASN VAL GLY ASP CYS ALA GLY MET ALA ALA ASP LEU          
SEQRES  19 A  700  PHE GLU THR TYR ALA VAL THR ILE VAL ALA THR MET LEU          
SEQRES  20 A  700  LEU ALA ALA ILE PHE PHE SER GLY GLU VAL ILE ARG LEU          
SEQRES  21 A  700  LEU LEU VAL TYR PRO LEU VAL ILE GLY ALA VAL CYS ILE          
SEQRES  22 A  700  ALA ALA SER VAL ALA GLY THR PHE PHE VAL LYS LEU GLY          
SEQRES  23 A  700  SER ASN ASN ASN ILE MET ALA ALA LEU TYR LYS GLY LEU          
SEQRES  24 A  700  ALA ALA THR ALA GLY ILE SER LEU VAL LEU ILE LEU ILE          
SEQRES  25 A  700  VAL THR ALA ILE MET PHE GLY PHE THR ARG PRO ILE PRO          
SEQRES  26 A  700  LEU ASN GLY GLY GLY TYR VAL THR GLY GLY ASN LEU PHE          
SEQRES  27 A  700  VAL SER SER LEU VAL GLY LEU GLY VAL THR GLY LEU LEU          
SEQRES  28 A  700  VAL TRP ILE THR GLU TYR TYR THR SER THR ALA PHE ARG          
SEQRES  29 A  700  PRO VAL ARG SER VAL ALA ARG ALA SER GLU THR GLY HIS          
SEQRES  30 A  700  GLY THR ASN VAL ILE GLN GLY LEU ALA VAL SER MET GLU          
SEQRES  31 A  700  ALA THR ALA LEU PRO VAL LEU VAL ILE CYS VAL GLY ILE          
SEQRES  32 A  700  ILE ILE ALA TYR GLY GLN ALA GLY ILE PHE GLY ILE GLY          
SEQRES  33 A  700  ILE ALA ALA THR THR MET LEU ALA LEU ALA GLY MET VAL          
SEQRES  34 A  700  VAL ALA LEU ASP ALA TYR GLY PRO VAL THR ASP ASN ALA          
SEQRES  35 A  700  GLY GLY ILE ALA GLU MET ALA ASP MET PRO LYS ASP ILE          
SEQRES  36 A  700  ARG VAL THR THR ASP ALA LEU ASP ALA VAL GLY ASN THR          
SEQRES  37 A  700  THR LYS ALA VAL THR LYS GLY TYR ALA ILE GLY SER ALA          
SEQRES  38 A  700  GLY LEU ALA ALA LEU VAL LEU PHE ALA ALA TYR VAL GLN          
SEQRES  39 A  700  ASP LEU LYS HIS TYR PHE PRO ASN VAL THR VAL GLU PHE          
SEQRES  40 A  700  ARG LEU ASP ASP PRO TYR VAL VAL VAL GLY LEU LEU ILE          
SEQRES  41 A  700  GLY GLY LEU LEU PRO TYR LEU PHE GLY ALA MET GLY MET          
SEQRES  42 A  700  THR ALA VAL GLY ARG ALA ALA GLY SER VAL VAL VAL GLU          
SEQRES  43 A  700  VAL ARG ARG GLN PHE ARG GLU ILE SER GLY ILE MET GLU          
SEQRES  44 A  700  GLY THR ALA LYS PRO ASP TYR GLY ARG ALA VAL ASP MET          
SEQRES  45 A  700  LEU THR ARG ALA ALA ILE LYS GLU MET VAL ILE PRO SER          
SEQRES  46 A  700  LEU LEU PRO VAL LEU ALA PRO VAL VAL LEU TYR ILE VAL          
SEQRES  47 A  700  ILE ALA ALA ILE ALA GLY GLN ALA GLN ALA PHE ALA ALA          
SEQRES  48 A  700  LEU GLY ALA MET LEU LEU GLY THR ILE VAL THR GLY ILE          
SEQRES  49 A  700  PHE VAL ALA ILE SER MET THR SER GLY GLY GLY ALA TRP          
SEQRES  50 A  700  ASP ASN ALA LYS LYS TYR ILE GLU GLU GLY ASN HIS GLY          
SEQRES  51 A  700  GLY LYS GLY SER ASP ALA HIS LYS ALA ALA VAL THR GLY          
SEQRES  52 A  700  ASP THR VAL GLY ASP PRO TYR LYS ASP THR ALA GLY PRO          
SEQRES  53 A  700  ALA VAL ASN PRO MET ILE LYS ILE THR ASN ILE VAL ALA          
SEQRES  54 A  700  ILE LEU LEU LEU ALA ILE LEU ALA GLN ILE GLY                  
CRYST1    1.000    1.000    1.000  90.00  90.00  90.00 P 1           1          
ORIGX1      1.000000  0.000000  0.000000        0.00000                         
ORIGX2      0.000000  1.000000  0.000000        0.00000                         
ORIGX3      0.000000  0.000000  1.000000        0.00000                         
SCALE1      1.000000  0.000000  0.000000        0.00000                         
SCALE2      0.000000  1.000000  0.000000        0.00000                         
SCALE3      0.000000  0.000000  1.000000        0.00000                         
MODEL        1                                                                  
ATOM      1  N   MET A   1      32.370  -1.616  -2.959  1.00 70.31           N  
ATOM      2  CA  MET A   1      31.453  -2.776  -3.035  1.00 70.31           C  
ATOM      3  C   MET A   1      31.321  -3.510  -1.706  1.00 70.31           C  
ATOM      4  CB  MET A   1      31.772  -3.712  -4.209  1.00 70.31           C  
ATOM      5  O   MET A   1      30.239  -3.449  -1.146  1.00 70.31           O  
ATOM      6  CG  MET A   1      31.505  -3.006  -5.544  1.00 70.31           C  
ATOM      7  SD  MET A   1      29.861  -2.254  -5.676  1.00 70.31           S  
ATOM      8  CE  MET A   1      28.830  -3.736  -5.855  1.00 70.31           C  
ATOM      9  N   ALA A   2      32.379  -4.117  -1.149  1.00 78.19           N  
ATOM     10  CA  ALA A   2      32.281  -4.875   0.112  1.00 78.19           C  
ATOM     11  C   ALA A   2      31.675  -4.067   1.281  1.00 78.19           C  
ATOM     12  CB  ALA A   2      33.674  -5.413   0.463  1.00 78.19           C  
ATOM     13  O   ALA A   2      30.727  -4.519   1.910  1.00 78.19           O  
ATOM     14  N   ALA A   3      32.140  -2.831   1.503  1.00 83.56           N  
ATOM     15  CA  ALA A   3      31.594  -1.961   2.550  1.00 83.56           C  
ATOM     16  C   ALA A   3      30.098  -1.629   2.358  1.00 83.56           C  
ATOM     17  CB  ALA A   3      32.445  -0.685   2.605  1.00 83.56           C  
ATOM     18  O   ALA A   3      29.351  -1.603   3.329  1.00 83.56           O  
ATOM     19  N   ALA A   4      29.645  -1.427   1.113  1.00 86.00           N  
ATOM     20  CA  ALA A   4      28.240  -1.138   0.816  1.00 86.00           C  
ATOM     21  C   ALA A   4      27.340  -2.338   1.145  1.00 86.00           C  
ATOM     22  CB  ALA A   4      28.109  -0.717  -0.655  1.00 86.00           C  
ATOM     23  O   ALA A   4      26.314  -2.174   1.795  1.00 86.00           O  
ATOM     24  N   PHE A   5      27.761  -3.552   0.775  1.00 88.75           N  
ATOM     25  CA  PHE A   5      27.042  -4.777   1.130  1.00 88.75           C  
ATOM     26  C   PHE A   5      26.990  -5.011   2.638  1.00 88.75           C  
ATOM     27  CB  PHE A   5      27.689  -5.976   0.435  1.00 88.75           C  
ATOM     28  O   PHE A   5      25.933  -5.358   3.157  1.00 88.75           O  
ATOM     29  CG  PHE A   5      27.117  -6.248  -0.935  1.00 88.75           C  
ATOM     30  CD1 PHE A   5      25.851  -6.854  -1.040  1.00 88.75           C  
ATOM     31  CD2 PHE A   5      27.859  -5.959  -2.095  1.00 88.75           C  
ATOM     32  CE1 PHE A   5      25.348  -7.216  -2.298  1.00 88.75           C  
ATOM     33  CE2 PHE A   5      27.356  -6.332  -3.354  1.00 88.75           C  
ATOM     34  CZ  PHE A   5      26.114  -6.980  -3.450  1.00 88.75           C  
ATOM     35  N   VAL A   6      28.095  -4.779   3.353  1.00 91.69           N  
ATOM     36  CA  VAL A   6      28.109  -4.882   4.819  1.00 91.69           C  
ATOM     37  C   VAL A   6      27.087  -3.928   5.434  1.00 91.69           C  
ATOM     38  CB  VAL A   6      29.520  -4.638   5.385  1.00 91.69           C  
ATOM     39  O   VAL A   6      26.332  -4.355   6.299  1.00 91.69           O  
ATOM     40  CG1 VAL A   6      29.531  -4.526   6.915  1.00 91.69           C  
ATOM     41  CG2 VAL A   6      30.453  -5.798   5.011  1.00 91.69           C  
ATOM     42  N   ILE A   7      27.002  -2.681   4.958  1.00 93.56           N  
ATOM     43  CA  ILE A   7      26.001  -1.711   5.431  1.00 93.56           C  
ATOM     44  C   ILE A   7      24.577  -2.193   5.124  1.00 93.56           C  
ATOM     45  CB  ILE A   7      26.283  -0.308   4.844  1.00 93.56           C  
ATOM     46  O   ILE A   7      23.731  -2.158   6.010  1.00 93.56           O  
ATOM     47  CG1 ILE A   7      27.591   0.263   5.440  1.00 93.56           C  
ATOM     48  CG2 ILE A   7      25.119   0.665   5.117  1.00 93.56           C  
ATOM     49  CD1 ILE A   7      28.145   1.465   4.664  1.00 93.56           C  
ATOM     50  N   ILE A   8      24.312  -2.688   3.910  1.00 95.75           N  
ATOM     51  CA  ILE A   8      22.990  -3.204   3.513  1.00 95.75           C  
ATOM     52  C   ILE A   8      22.540  -4.334   4.448  1.00 95.75           C  
ATOM     53  CB  ILE A   8      23.013  -3.641   2.027  1.00 95.75           C  
ATOM     54  O   ILE A   8      21.451  -4.270   5.021  1.00 95.75           O  
ATOM     55  CG1 ILE A   8      23.130  -2.407   1.102  1.00 95.75           C  
ATOM     56  CG2 ILE A   8      21.756  -4.444   1.641  1.00 95.75           C  
ATOM     57  CD1 ILE A   8      23.633  -2.747  -0.309  1.00 95.75           C  
ATOM     58  N   ILE A   9      23.391  -5.343   4.647  1.00 96.19           N  
ATOM     59  CA  ILE A   9      23.069  -6.491   5.501  1.00 96.19           C  
ATOM     60  C   ILE A   9      22.967  -6.073   6.970  1.00 96.19           C  
ATOM     61  CB  ILE A   9      24.091  -7.629   5.285  1.00 96.19           C  
ATOM     62  O   ILE A   9      22.015  -6.454   7.649  1.00 96.19           O  
ATOM     63  CG1 ILE A   9      24.122  -8.139   3.824  1.00 96.19           C  
ATOM     64  CG2 ILE A   9      23.818  -8.807   6.240  1.00 96.19           C  
ATOM     65  CD1 ILE A   9      22.771  -8.580   3.252  1.00 96.19           C  
ATOM     66  N   ALA A  10      23.903  -5.259   7.464  1.00 96.75           N  
ATOM     67  CA  ALA A  10      23.893  -4.790   8.845  1.00 96.75           C  
ATOM     68  C   ALA A  10      22.645  -3.956   9.161  1.00 96.75           C  
ATOM     69  CB  ALA A  10      25.173  -3.997   9.125  1.00 96.75           C  
ATOM     70  O   ALA A  10      22.044  -4.162  10.211  1.00 96.75           O  
ATOM     71  N   SER A  11      22.211  -3.069   8.262  1.00 96.94           N  
ATOM     72  CA  SER A  11      20.985  -2.282   8.442  1.00 96.94           C  
ATOM     73  C   SER A  11      19.727  -3.147   8.420  1.00 96.94           C  
ATOM     74  CB  SER A  11      20.859  -1.221   7.356  1.00 96.94           C  
ATOM     75  O   SER A  11      18.837  -2.952   9.247  1.00 96.94           O  
ATOM     76  OG  SER A  11      21.771  -0.166   7.585  1.00 96.94           O  
ATOM     77  N   GLY A  12      19.656  -4.135   7.524  1.00 96.38           N  
ATOM     78  CA  GLY A  12      18.552  -5.095   7.511  1.00 96.38           C  
ATOM     79  C   GLY A  12      18.469  -5.900   8.813  1.00 96.38           C  
ATOM     80  O   GLY A  12      17.401  -6.020   9.412  1.00 96.38           O  
ATOM     81  N   LEU A  13      19.610  -6.382   9.315  1.00 97.56           N  
ATOM     82  CA  LEU A  13      19.687  -7.069  10.608  1.00 97.56           C  
ATOM     83  C   LEU A  13      19.399  -6.135  11.790  1.00 97.56           C  
ATOM     84  CB  LEU A  13      21.069  -7.724  10.768  1.00 97.56           C  
ATOM     85  O   LEU A  13      18.774  -6.571  12.752  1.00 97.56           O  
ATOM     86  CG  LEU A  13      21.341  -8.902   9.815  1.00 97.56           C  
ATOM     87  CD1 LEU A  13      22.788  -9.363   9.994  1.00 97.56           C  
ATOM     88  CD2 LEU A  13      20.418 -10.093  10.083  1.00 97.56           C  
ATOM     89  N   LEU A  14      19.801  -4.862  11.723  1.00 97.81           N  
ATOM     90  CA  LEU A  14      19.492  -3.847  12.734  1.00 97.81           C  
ATOM     91  C   LEU A  14      17.979  -3.656  12.877  1.00 97.81           C  
ATOM     92  CB  LEU A  14      20.190  -2.523  12.365  1.00 97.81           C  
ATOM     93  O   LEU A  14      17.482  -3.621  14.001  1.00 97.81           O  
ATOM     94  CG  LEU A  14      19.861  -1.337  13.291  1.00 97.81           C  
ATOM     95  CD1 LEU A  14      20.411  -1.547  14.702  1.00 97.81           C  
ATOM     96  CD2 LEU A  14      20.455  -0.051  12.715  1.00 97.81           C  
ATOM     97  N   ALA A  15      17.247  -3.581  11.763  1.00 96.88           N  
ATOM     98  CA  ALA A  15      15.787  -3.514  11.776  1.00 96.88           C  
ATOM     99  C   ALA A  15      15.159  -4.732  12.469  1.00 96.88           C  
ATOM    100  CB  ALA A  15      15.288  -3.383  10.337  1.00 96.88           C  
ATOM    101  O   ALA A  15      14.329  -4.573  13.367  1.00 96.88           O  
ATOM    102  N   LEU A  16      15.593  -5.947  12.117  1.00 96.44           N  
ATOM    103  CA  LEU A  16      15.086  -7.173  12.744  1.00 96.44           C  
ATOM    104  C   LEU A  16      15.463  -7.268  14.230  1.00 96.44           C  
ATOM    105  CB  LEU A  16      15.596  -8.406  11.978  1.00 96.44           C  
ATOM    106  O   LEU A  16      14.643  -7.674  15.054  1.00 96.44           O  
ATOM    107  CG  LEU A  16      15.155  -8.505  10.505  1.00 96.44           C  
ATOM    108  CD1 LEU A  16      15.631  -9.844   9.939  1.00 96.44           C  
ATOM    109  CD2 LEU A  16      13.641  -8.416  10.326  1.00 96.44           C  
ATOM    110  N   ALA A  17      16.680  -6.859  14.594  1.00 96.94           N  
ATOM    111  CA  ALA A  17      17.148  -6.831  15.976  1.00 96.94           C  
ATOM    112  C   ALA A  17      16.360  -5.821  16.821  1.00 96.94           C  
ATOM    113  CB  ALA A  17      18.648  -6.517  15.985  1.00 96.94           C  
ATOM    114  O   ALA A  17      15.970  -6.136  17.948  1.00 96.94           O  
ATOM    115  N   TYR A  18      16.073  -4.638  16.268  1.00 96.50           N  
ATOM    116  CA  TYR A  18      15.187  -3.662  16.894  1.00 96.50           C  
ATOM    117  C   TYR A  18      13.780  -4.239  17.082  1.00 96.50           C  
ATOM    118  CB  TYR A  18      15.147  -2.369  16.070  1.00 96.50           C  
ATOM    119  O   TYR A  18      13.258  -4.195  18.194  1.00 96.50           O  
ATOM    120  CG  TYR A  18      14.133  -1.380  16.608  1.00 96.50           C  
ATOM    121  CD1 TYR A  18      12.796  -1.445  16.169  1.00 96.50           C  
ATOM    122  CD2 TYR A  18      14.505  -0.444  17.592  1.00 96.50           C  
ATOM    123  CE1 TYR A  18      11.833  -0.575  16.705  1.00 96.50           C  
ATOM    124  CE2 TYR A  18      13.551   0.458  18.101  1.00 96.50           C  
ATOM    125  OH  TYR A  18      11.289   1.257  18.138  1.00 96.50           O  
ATOM    126  CZ  TYR A  18      12.212   0.388  17.659  1.00 96.50           C  
ATOM    127  N   GLY A  19      13.196  -4.843  16.039  1.00 93.94           N  
ATOM    128  CA  GLY A  19      11.878  -5.478  16.117  1.00 93.94           C  
ATOM    129  C   GLY A  19      11.821  -6.569  17.191  1.00 93.94           C  
ATOM    130  O   GLY A  19      10.887  -6.621  17.987  1.00 93.94           O  
ATOM    131  N   TYR A  20      12.865  -7.392  17.303  1.00 94.25           N  
ATOM    132  CA  TYR A  20      12.976  -8.390  18.367  1.00 94.25           C  
ATOM    133  C   TYR A  20      13.075  -7.758  19.766  1.00 94.25           C  
ATOM    134  CB  TYR A  20      14.189  -9.279  18.078  1.00 94.25           C  
ATOM    135  O   TYR A  20      12.427  -8.222  20.709  1.00 94.25           O  
ATOM    136  CG  TYR A  20      14.412 -10.357  19.119  1.00 94.25           C  
ATOM    137  CD1 TYR A  20      15.445 -10.222  20.065  1.00 94.25           C  
ATOM    138  CD2 TYR A  20      13.593 -11.501  19.126  1.00 94.25           C  
ATOM    139  CE1 TYR A  20      15.680 -11.248  20.998  1.00 94.25           C  
ATOM    140  CE2 TYR A  20      13.814 -12.526  20.064  1.00 94.25           C  
ATOM    141  OH  TYR A  20      15.088 -13.385  21.912  1.00 94.25           O  
ATOM    142  CZ  TYR A  20      14.868 -12.404  20.993  1.00 94.25           C  
ATOM    143  N   HIS A  21      13.861  -6.689  19.917  1.00 95.44           N  
ATOM    144  CA  HIS A  21      14.004  -5.976  21.185  1.00 95.44           C  
ATOM    145  C   HIS A  21      12.692  -5.308  21.625  1.00 95.44           C  
ATOM    146  CB  HIS A  21      15.142  -4.954  21.077  1.00 95.44           C  
ATOM    147  O   HIS A  21      12.250  -5.522  22.754  1.00 95.44           O  
ATOM    148  CG  HIS A  21      15.354  -4.202  22.365  1.00 95.44           C  
ATOM    149  CD2 HIS A  21      14.922  -2.936  22.657  1.00 95.44           C  
ATOM    150  ND1 HIS A  21      15.973  -4.690  23.493  1.00 95.44           N  
ATOM    151  CE1 HIS A  21      15.923  -3.741  24.442  1.00 95.44           C  
ATOM    152  NE2 HIS A  21      15.287  -2.657  23.980  1.00 95.44           N  
ATOM    153  N   ALA A  22      12.042  -4.557  20.734  1.00 94.25           N  
ATOM    154  CA  ALA A  22      10.736  -3.951  20.984  1.00 94.25           C  
ATOM    155  C   ALA A  22       9.670  -5.023  21.264  1.00 94.25           C  
ATOM    156  CB  ALA A  22      10.378  -3.073  19.779  1.00 94.25           C  
ATOM    157  O   ALA A  22       8.881  -4.880  22.197  1.00 94.25           O  
ATOM    158  N   GLY A  23       9.713  -6.151  20.547  1.00 93.44           N  
ATOM    159  CA  GLY A  23       8.833  -7.294  20.781  1.00 93.44           C  
ATOM    160  C   GLY A  23       8.965  -7.868  22.190  1.00 93.44           C  
ATOM    161  O   GLY A  23       7.953  -8.148  22.827  1.00 93.44           O  
ATOM    162  N   LYS A  24      10.184  -7.978  22.736  1.00 94.56           N  
ATOM    163  CA  LYS A  24      10.373  -8.377  24.143  1.00 94.56           C  
ATOM    164  C   LYS A  24       9.728  -7.398  25.118  1.00 94.56           C  
ATOM    165  CB  LYS A  24      11.858  -8.520  24.489  1.00 94.56           C  
ATOM    166  O   LYS A  24       9.124  -7.846  26.087  1.00 94.56           O  
ATOM    167  CG  LYS A  24      12.431  -9.837  23.972  1.00 94.56           C  
ATOM    168  CD  LYS A  24      13.866 -10.011  24.477  1.00 94.56           C  
ATOM    169  CE  LYS A  24      14.310 -11.411  24.077  1.00 94.56           C  
ATOM    170  NZ  LYS A  24      15.733 -11.681  24.389  1.00 94.56           N  
ATOM    171  N   GLN A  25       9.849  -6.095  24.868  1.00 93.69           N  
ATOM    172  CA  GLN A  25       9.246  -5.075  25.730  1.00 93.69           C  
ATOM    173  C   GLN A  25       7.718  -5.162  25.716  1.00 93.69           C  
ATOM    174  CB  GLN A  25       9.681  -3.668  25.308  1.00 93.69           C  
ATOM    175  O   GLN A  25       7.108  -5.184  26.780  1.00 93.69           O  
ATOM    176  CG  GLN A  25      11.189  -3.412  25.441  1.00 93.69           C  
ATOM    177  CD  GLN A  25      11.545  -1.969  25.092  1.00 93.69           C  
ATOM    178  NE2 GLN A  25      12.804  -1.601  25.103  1.00 93.69           N  
ATOM    179  OE1 GLN A  25      10.707  -1.123  24.816  1.00 93.69           O  
ATOM    180  N   VAL A  26       7.112  -5.283  24.529  1.00 94.94           N  
ATOM    181  CA  VAL A  26       5.659  -5.458  24.394  1.00 94.94           C  
ATOM    182  C   VAL A  26       5.228  -6.739  25.102  1.00 94.94           C  
ATOM    183  CB  VAL A  26       5.222  -5.452  22.915  1.00 94.94           C  
ATOM    184  O   VAL A  26       4.365  -6.701  25.966  1.00 94.94           O  
ATOM    185  CG1 VAL A  26       3.734  -5.793  22.753  1.00 94.94           C  
ATOM    186  CG2 VAL A  26       5.461  -4.076  22.278  1.00 94.94           C  
ATOM    187  N   MET A  27       5.870  -7.875  24.828  1.00 93.50           N  
ATOM    188  CA  MET A  27       5.459  -9.163  25.401  1.00 93.50           C  
ATOM    189  C   MET A  27       5.611  -9.239  26.927  1.00 93.50           C  
ATOM    190  CB  MET A  27       6.228 -10.300  24.717  1.00 93.50           C  
ATOM    191  O   MET A  27       4.866  -9.991  27.555  1.00 93.50           O  
ATOM    192  CG  MET A  27       5.835 -10.434  23.238  1.00 93.50           C  
ATOM    193  SD  MET A  27       4.120 -10.920  22.913  1.00 93.50           S  
ATOM    194  CE  MET A  27       4.237 -12.684  23.282  1.00 93.50           C  
ATOM    195  N   ALA A  28       6.528  -8.458  27.509  1.00 94.38           N  
ATOM    196  CA  ALA A  28       6.704  -8.332  28.955  1.00 94.38           C  
ATOM    197  C   ALA A  28       5.613  -7.488  29.641  1.00 94.38           C  
ATOM    198  CB  ALA A  28       8.098  -7.747  29.217  1.00 94.38           C  
ATOM    199  O   ALA A  28       5.449  -7.597  30.855  1.00 94.38           O  
ATOM    200  N   ALA A  29       4.867  -6.663  28.898  1.00 95.06           N  
ATOM    201  CA  ALA A  29       3.731  -5.926  29.443  1.00 95.06           C  
ATOM    202  C   ALA A  29       2.571  -6.873  29.801  1.00 95.06           C  
ATOM    203  CB  ALA A  29       3.305  -4.827  28.462  1.00 95.06           C  
ATOM    204  O   ALA A  29       2.372  -7.911  29.156  1.00 95.06           O  
ATOM    205  N   SER A  30       1.802  -6.495  30.828  1.00 94.88           N  
ATOM    206  CA  SER A  30       0.651  -7.267  31.311  1.00 94.88           C  
ATOM    207  C   SER A  30      -0.414  -7.415  30.224  1.00 94.88           C  
ATOM    208  CB  SER A  30       0.036  -6.605  32.548  1.00 94.88           C  
ATOM    209  O   SER A  30      -0.773  -6.439  29.569  1.00 94.88           O  
ATOM    210  OG  SER A  30      -1.066  -7.372  32.990  1.00 94.88           O  
ATOM    211  N   ALA A  31      -0.944  -8.630  30.066  1.00 92.69           N  
ATOM    212  CA  ALA A  31      -2.063  -8.926  29.170  1.00 92.69           C  
ATOM    213  C   ALA A  31      -3.439  -8.643  29.808  1.00 92.69           C  
ATOM    214  CB  ALA A  31      -1.920 -10.371  28.676  1.00 92.69           C  
ATOM    215  O   ALA A  31      -4.463  -8.998  29.236  1.00 92.69           O  
ATOM    216  N   GLY A  32      -3.463  -8.016  30.987  1.00 94.31           N  
ATOM    217  CA  GLY A  32      -4.688  -7.648  31.685  1.00 94.31           C  
ATOM    218  C   GLY A  32      -5.424  -8.830  32.308  1.00 94.31           C  
ATOM    219  O   GLY A  32      -4.810  -9.828  32.691  1.00 94.31           O  
ATOM    220  N   SER A  33      -6.737  -8.682  32.473  1.00 95.56           N  
ATOM    221  CA  SER A  33      -7.587  -9.662  33.156  1.00 95.56           C  
ATOM    222  C   SER A  33      -7.768 -10.955  32.351  1.00 95.56           C  
ATOM    223  CB  SER A  33      -8.946  -9.025  33.476  1.00 95.56           C  
ATOM    224  O   SER A  33      -7.546 -10.988  31.140  1.00 95.56           O  
ATOM    225  OG  SER A  33      -9.701  -8.827  32.296  1.00 95.56           O  
ATOM    226  N   ASP A  34      -8.235 -12.021  33.006  1.00 94.75           N  
ATOM    227  CA  ASP A  34      -8.547 -13.294  32.335  1.00 94.75           C  
ATOM    228  C   ASP A  34      -9.587 -13.113  31.220  1.00 94.75           C  
ATOM    229  CB  ASP A  34      -9.071 -14.312  33.362  1.00 94.75           C  
ATOM    230  O   ASP A  34      -9.491 -13.740  30.166  1.00 94.75           O  
ATOM    231  CG  ASP A  34      -8.031 -14.727  34.407  1.00 94.75           C  
ATOM    232  OD1 ASP A  34      -6.820 -14.557  34.143  1.00 94.75           O  
ATOM    233  OD2 ASP A  34      -8.466 -15.184  35.486  1.00 94.75           O  
ATOM    234  N   ARG A  35     -10.541 -12.193  31.415  1.00 92.69           N  
ATOM    235  CA  ARG A  35     -11.556 -11.863  30.410  1.00 92.69           C  
ATOM    236  C   ARG A  35     -10.939 -11.239  29.159  1.00 92.69           C  
ATOM    237  CB  ARG A  35     -12.622 -10.948  31.037  1.00 92.69           C  
ATOM    238  O   ARG A  35     -11.255 -11.659  28.049  1.00 92.69           O  
ATOM    239  CG  ARG A  35     -13.742 -10.560  30.062  1.00 92.69           C  
ATOM    240  CD  ARG A  35     -14.427 -11.793  29.466  1.00 92.69           C  
ATOM    241  NE  ARG A  35     -15.518 -11.400  28.573  1.00 92.69           N  
ATOM    242  NH1 ARG A  35     -16.023 -13.518  27.816  1.00 92.69           N  
ATOM    243  NH2 ARG A  35     -17.197 -11.719  27.125  1.00 92.69           N  
ATOM    244  CZ  ARG A  35     -16.235 -12.224  27.845  1.00 92.69           C  
ATOM    245  N   MET A  36     -10.034 -10.276  29.334  1.00 95.00           N  
ATOM    246  CA  MET A  36      -9.306  -9.660  28.220  1.00 95.00           C  
ATOM    247  C   MET A  36      -8.479 -10.701  27.455  1.00 95.00           C  
ATOM    248  CB  MET A  36      -8.377  -8.566  28.756  1.00 95.00           C  
ATOM    249  O   MET A  36      -8.452 -10.695  26.225  1.00 95.00           O  
ATOM    250  CG  MET A  36      -9.119  -7.357  29.326  1.00 95.00           C  
ATOM    251  SD  MET A  36      -8.017  -6.199  30.179  1.00 95.00           S  
ATOM    252  CE  MET A  36      -7.068  -5.596  28.759  1.00 95.00           C  
ATOM    253  N   GLN A  37      -7.842 -11.628  28.176  1.00 94.25           N  
ATOM    254  CA  GLN A  37      -7.061 -12.711  27.580  1.00 94.25           C  
ATOM    255  C   GLN A  37      -7.931 -13.718  26.812  1.00 94.25           C  
ATOM    256  CB  GLN A  37      -6.239 -13.414  28.669  1.00 94.25           C  
ATOM    257  O   GLN A  37      -7.512 -14.169  25.748  1.00 94.25           O  
ATOM    258  CG  GLN A  37      -5.135 -12.511  29.239  1.00 94.25           C  
ATOM    259  CD  GLN A  37      -4.364 -13.214  30.348  1.00 94.25           C  
ATOM    260  NE2 GLN A  37      -4.313 -12.661  31.540  1.00 94.25           N  
ATOM    261  OE1 GLN A  37      -3.771 -14.265  30.149  1.00 94.25           O  
ATOM    262  N   GLU A  38      -9.138 -14.041  27.295  1.00 91.44           N  
ATOM    263  CA  GLU A  38     -10.103 -14.895  26.579  1.00 91.44           C  
ATOM    264  C   GLU A  38     -10.490 -14.277  25.225  1.00 91.44           C  
ATOM    265  CB  GLU A  38     -11.365 -15.117  27.444  1.00 91.44           C  
ATOM    266  O   GLU A  38     -10.446 -14.952  24.194  1.00 91.44           O  
ATOM    267  CG  GLU A  38     -12.328 -16.179  26.863  1.00 91.44           C  
ATOM    268  CD  GLU A  38     -13.769 -16.122  27.421  1.00 91.44           C  
ATOM    269  OE1 GLU A  38     -14.682 -16.715  26.777  1.00 91.44           O  
ATOM    270  OE2 GLU A  38     -14.017 -15.414  28.426  1.00 91.44           O  
ATOM    271  N   ILE A  39     -10.822 -12.983  25.216  1.00 92.06           N  
ATOM    272  CA  ILE A  39     -11.205 -12.248  24.000  1.00 92.06           C  
ATOM    273  C   ILE A  39     -10.027 -12.185  23.025  1.00 92.06           C  
ATOM    274  CB  ILE A  39     -11.705 -10.836  24.375  1.00 92.06           C  
ATOM    275  O   ILE A  39     -10.162 -12.544  21.855  1.00 92.06           O  
ATOM    276  CG1 ILE A  39     -13.003 -10.911  25.212  1.00 92.06           C  
ATOM    277  CG2 ILE A  39     -11.958  -9.984  23.118  1.00 92.06           C  
ATOM    278  CD1 ILE A  39     -13.202  -9.663  26.075  1.00 92.06           C  
ATOM    279  N   ALA A  40      -8.846 -11.799  23.514  1.00 92.69           N  
ATOM    280  CA  ALA A  40      -7.641 -11.725  22.696  1.00 92.69           C  
ATOM    281  C   ALA A  40      -7.264 -13.091  22.096  1.00 92.69           C  
ATOM    282  CB  ALA A  40      -6.514 -11.156  23.560  1.00 92.69           C  
ATOM    283  O   ALA A  40      -6.837 -13.162  20.942  1.00 92.69           O  
ATOM    284  N   ALA A  41      -7.459 -14.185  22.840  1.00 91.56           N  
ATOM    285  CA  ALA A  41      -7.234 -15.537  22.339  1.00 91.56           C  
ATOM    286  C   ALA A  41      -8.201 -15.902  21.201  1.00 91.56           C  
ATOM    287  CB  ALA A  41      -7.330 -16.528  23.505  1.00 91.56           C  
ATOM    288  O   ALA A  41      -7.759 -16.474  20.203  1.00 91.56           O  
ATOM    289  N   ALA A  42      -9.480 -15.524  21.302  1.00 90.44           N  
ATOM    290  CA  ALA A  42     -10.464 -15.751  20.241  1.00 90.44           C  
ATOM    291  C   ALA A  42     -10.106 -14.989  18.952  1.00 90.44           C  
ATOM    292  CB  ALA A  42     -11.852 -15.364  20.766  1.00 90.44           C  
ATOM    293  O   ALA A  42     -10.122 -15.570  17.863  1.00 90.44           O  
ATOM    294  N   VAL A  43      -9.697 -13.721  19.073  1.00 92.75           N  
ATOM    295  CA  VAL A  43      -9.202 -12.926  17.934  1.00 92.75           C  
ATOM    296  C   VAL A  43      -7.941 -13.564  17.336  1.00 92.75           C  
ATOM    297  CB  VAL A  43      -8.950 -11.460  18.351  1.00 92.75           C  
ATOM    298  O   VAL A  43      -7.809 -13.691  16.118  1.00 92.75           O  
ATOM    299  CG1 VAL A  43      -8.369 -10.628  17.201  1.00 92.75           C  
ATOM    300  CG2 VAL A  43     -10.254 -10.783  18.794  1.00 92.75           C  
ATOM    301  N   GLN A  44      -7.022 -14.048  18.174  1.00 91.44           N  
ATOM    302  CA  GLN A  44      -5.798 -14.711  17.720  1.00 91.44           C  
ATOM    303  C   GLN A  44      -6.054 -16.009  16.967  1.00 91.44           C  
ATOM    304  CB  GLN A  44      -4.882 -14.955  18.927  1.00 91.44           C  
ATOM    305  O   GLN A  44      -5.388 -16.279  15.962  1.00 91.44           O  
ATOM    306  CG  GLN A  44      -3.465 -15.309  18.471  1.00 91.44           C  
ATOM    307  CD  GLN A  44      -2.489 -15.456  19.627  1.00 91.44           C  
ATOM    308  NE2 GLN A  44      -1.201 -15.426  19.383  1.00 91.44           N  
ATOM    309  OE1 GLN A  44      -2.788 -15.593  20.792  1.00 91.44           O  
ATOM    310  N   GLU A  45      -6.985 -16.823  17.446  1.00 90.50           N  
ATOM    311  CA  GLU A  45      -7.380 -18.054  16.780  1.00 90.50           C  
ATOM    312  C   GLU A  45      -8.013 -17.757  15.416  1.00 90.50           C  
ATOM    313  CB  GLU A  45      -8.312 -18.842  17.704  1.00 90.50           C  
ATOM    314  O   GLU A  45      -7.567 -18.315  14.409  1.00 90.50           O  
ATOM    315  CG  GLU A  45      -8.608 -20.229  17.122  1.00 90.50           C  
ATOM    316  CD  GLU A  45      -9.476 -21.102  18.038  1.00 90.50           C  
ATOM    317  OE1 GLU A  45      -9.932 -22.152  17.533  1.00 90.50           O  
ATOM    318  OE2 GLU A  45      -9.633 -20.756  19.230  1.00 90.50           O  
ATOM    319  N   GLY A  46      -8.962 -16.817  15.362  1.00 89.75           N  
ATOM    320  CA  GLY A  46      -9.629 -16.408  14.125  1.00 89.75           C  
ATOM    321  C   GLY A  46      -8.656 -15.861  13.078  1.00 89.75           C  
ATOM    322  O   GLY A  46      -8.654 -16.322  11.933  1.00 89.75           O  
ATOM    323  N   ALA A  47      -7.758 -14.955  13.474  1.00 91.69           N  
ATOM    324  CA  ALA A  47      -6.772 -14.361  12.570  1.00 91.69           C  
ATOM    325  C   ALA A  47      -5.794 -15.401  12.007  1.00 91.69           C  
ATOM    326  CB  ALA A  47      -6.048 -13.234  13.317  1.00 91.69           C  
ATOM    327  O   ALA A  47      -5.478 -15.395  10.813  1.00 91.69           O  
ATOM    328  N   ARG A  48      -5.345 -16.348  12.841  1.00 91.06           N  
ATOM    329  CA  ARG A  48      -4.481 -17.456  12.401  1.00 91.06           C  
ATOM    330  C   ARG A  48      -5.210 -18.409  11.464  1.00 91.06           C  
ATOM    331  CB  ARG A  48      -3.961 -18.226  13.616  1.00 91.06           C  
ATOM    332  O   ARG A  48      -4.644 -18.794  10.442  1.00 91.06           O  
ATOM    333  CG  ARG A  48      -2.877 -17.441  14.350  1.00 91.06           C  
ATOM    334  CD  ARG A  48      -2.553 -18.139  15.664  1.00 91.06           C  
ATOM    335  NE  ARG A  48      -1.367 -17.526  16.272  1.00 91.06           N  
ATOM    336  NH1 ARG A  48      -1.014 -19.106  17.902  1.00 91.06           N  
ATOM    337  NH2 ARG A  48       0.438 -17.426  17.593  1.00 91.06           N  
ATOM    338  CZ  ARG A  48      -0.673 -18.017  17.269  1.00 91.06           C  
ATOM    339  N   ALA A  49      -6.440 -18.792  11.797  1.00 88.38           N  
ATOM    340  CA  ALA A  49      -7.247 -19.683  10.970  1.00 88.38           C  
ATOM    341  C   ALA A  49      -7.487 -19.082   9.577  1.00 88.38           C  
ATOM    342  CB  ALA A  49      -8.560 -19.975  11.704  1.00 88.38           C  
ATOM    343  O   ALA A  49      -7.282 -19.766   8.568  1.00 88.38           O  
ATOM    344  N   TYR A  50      -7.836 -17.793   9.520  1.00 90.94           N  
ATOM    345  CA  TYR A  50      -8.018 -17.062   8.272  1.00 90.94           C  
ATOM    346  C   TYR A  50      -6.731 -17.026   7.435  1.00 90.94           C  
ATOM    347  CB  TYR A  50      -8.532 -15.649   8.570  1.00 90.94           C  
ATOM    348  O   TYR A  50      -6.737 -17.507   6.297  1.00 90.94           O  
ATOM    349  CG  TYR A  50      -8.661 -14.826   7.307  1.00 90.94           C  
ATOM    350  CD1 TYR A  50      -7.572 -14.058   6.856  1.00 90.94           C  
ATOM    351  CD2 TYR A  50      -9.838 -14.900   6.542  1.00 90.94           C  
ATOM    352  CE1 TYR A  50      -7.647 -13.379   5.629  1.00 90.94           C  
ATOM    353  CE2 TYR A  50      -9.926 -14.212   5.320  1.00 90.94           C  
ATOM    354  OH  TYR A  50      -8.888 -12.820   3.678  1.00 90.94           O  
ATOM    355  CZ  TYR A  50      -8.826 -13.458   4.865  1.00 90.94           C  
ATOM    356  N   LEU A  51      -5.613 -16.528   7.990  1.00 89.56           N  
ATOM    357  CA  LEU A  51      -4.364 -16.399   7.225  1.00 89.56           C  
ATOM    358  C   LEU A  51      -3.838 -17.753   6.747  1.00 89.56           C  
ATOM    359  CB  LEU A  51      -3.265 -15.684   8.030  1.00 89.56           C  
ATOM    360  O   LEU A  51      -3.405 -17.861   5.603  1.00 89.56           O  
ATOM    361  CG  LEU A  51      -3.421 -14.164   8.202  1.00 89.56           C  
ATOM    362  CD1 LEU A  51      -2.136 -13.611   8.821  1.00 89.56           C  
ATOM    363  CD2 LEU A  51      -3.622 -13.411   6.886  1.00 89.56           C  
ATOM    364  N   ASN A  52      -3.924 -18.806   7.565  1.00 90.38           N  
ATOM    365  CA  ASN A  52      -3.506 -20.146   7.147  1.00 90.38           C  
ATOM    366  C   ASN A  52      -4.301 -20.630   5.928  1.00 90.38           C  
ATOM    367  CB  ASN A  52      -3.672 -21.121   8.324  1.00 90.38           C  
ATOM    368  O   ASN A  52      -3.731 -21.188   4.986  1.00 90.38           O  
ATOM    369  CG  ASN A  52      -2.613 -20.942   9.395  1.00 90.38           C  
ATOM    370  ND2 ASN A  52      -2.854 -21.440  10.584  1.00 90.38           N  
ATOM    371  OD1 ASN A  52      -1.543 -20.401   9.182  1.00 90.38           O  
ATOM    372  N   ARG A  53      -5.616 -20.392   5.913  1.00 89.69           N  
ATOM    373  CA  ARG A  53      -6.479 -20.794   4.798  1.00 89.69           C  
ATOM    374  C   ARG A  53      -6.252 -19.935   3.555  1.00 89.69           C  
ATOM    375  CB  ARG A  53      -7.931 -20.753   5.275  1.00 89.69           C  
ATOM    376  O   ARG A  53      -6.184 -20.474   2.445  1.00 89.69           O  
ATOM    377  CG  ARG A  53      -8.823 -21.565   4.334  1.00 89.69           C  
ATOM    378  CD  ARG A  53     -10.248 -21.545   4.872  1.00 89.69           C  
ATOM    379  NE  ARG A  53     -11.178 -22.254   3.978  1.00 89.69           N  
ATOM    380  NH1 ARG A  53     -12.742 -22.785   5.577  1.00 89.69           N  
ATOM    381  NH2 ARG A  53     -13.057 -23.414   3.453  1.00 89.69           N  
ATOM    382  CZ  ARG A  53     -12.317 -22.813   4.343  1.00 89.69           C  
ATOM    383  N   GLN A  54      -6.089 -18.627   3.734  1.00 90.31           N  
ATOM    384  CA  GLN A  54      -5.752 -17.699   2.660  1.00 90.31           C  
ATOM    385  C   GLN A  54      -4.415 -18.088   2.016  1.00 90.31           C  
ATOM    386  CB  GLN A  54      -5.721 -16.271   3.227  1.00 90.31           C  
ATOM    387  O   GLN A  54      -4.357 -18.310   0.809  1.00 90.31           O  
ATOM    388  CG  GLN A  54      -5.540 -15.225   2.119  1.00 90.31           C  
ATOM    389  CD  GLN A  54      -5.287 -13.833   2.684  1.00 90.31           C  
ATOM    390  NE2 GLN A  54      -5.989 -12.825   2.224  1.00 90.31           N  
ATOM    391  OE1 GLN A  54      -4.440 -13.636   3.536  1.00 90.31           O  
ATOM    392  N   TYR A  55      -3.360 -18.266   2.811  1.00 89.25           N  
ATOM    393  CA  TYR A  55      -2.018 -18.570   2.312  1.00 89.25           C  
ATOM    394  C   TYR A  55      -1.937 -19.951   1.667  1.00 89.25           C  
ATOM    395  CB  TYR A  55      -0.995 -18.445   3.445  1.00 89.25           C  
ATOM    396  O   TYR A  55      -1.263 -20.097   0.654  1.00 89.25           O  
ATOM    397  CG  TYR A  55      -0.576 -17.035   3.828  1.00 89.25           C  
ATOM    398  CD1 TYR A  55      -1.357 -15.894   3.532  1.00 89.25           C  
ATOM    399  CD2 TYR A  55       0.650 -16.874   4.500  1.00 89.25           C  
ATOM    400  CE1 TYR A  55      -0.910 -14.610   3.895  1.00 89.25           C  
ATOM    401  CE2 TYR A  55       1.100 -15.594   4.863  1.00 89.25           C  
ATOM    402  OH  TYR A  55       0.770 -13.222   4.906  1.00 89.25           O  
ATOM    403  CZ  TYR A  55       0.324 -14.456   4.557  1.00 89.25           C  
ATOM    404  N   THR A  56      -2.671 -20.947   2.175  1.00 88.44           N  
ATOM    405  CA  THR A  56      -2.782 -22.258   1.509  1.00 88.44           C  
ATOM    406  C   THR A  56      -3.392 -22.116   0.112  1.00 88.44           C  
ATOM    407  CB  THR A  56      -3.626 -23.236   2.339  1.00 88.44           C  
ATOM    408  O   THR A  56      -2.922 -22.739  -0.836  1.00 88.44           O  
ATOM    409  CG2 THR A  56      -3.698 -24.630   1.716  1.00 88.44           C  
ATOM    410  OG1 THR A  56      -3.060 -23.407   3.616  1.00 88.44           O  
ATOM    411  N   THR A  57      -4.404 -21.256  -0.039  1.00 87.12           N  
ATOM    412  CA  THR A  57      -5.035 -20.990  -1.341  1.00 87.12           C  
ATOM    413  C   THR A  57      -4.073 -20.264  -2.283  1.00 87.12           C  
ATOM    414  CB  THR A  57      -6.332 -20.182  -1.172  1.00 87.12           C  
ATOM    415  O   THR A  57      -3.917 -20.665  -3.436  1.00 87.12           O  
ATOM    416  CG2 THR A  57      -7.101 -20.070  -2.488  1.00 87.12           C  
ATOM    417  OG1 THR A  57      -7.184 -20.808  -0.233  1.00 87.12           O  
ATOM    418  N   ILE A  58      -3.376 -19.235  -1.789  1.00 88.81           N  
ATOM    419  CA  ILE A  58      -2.390 -18.480  -2.576  1.00 88.81           C  
ATOM    420  C   ILE A  58      -1.210 -19.373  -2.982  1.00 88.81           C  
ATOM    421  CB  ILE A  58      -1.896 -17.237  -1.805  1.00 88.81           C  
ATOM    422  O   ILE A  58      -0.732 -19.273  -4.109  1.00 88.81           O  
ATOM    423  CG1 ILE A  58      -3.043 -16.261  -1.463  1.00 88.81           C  
ATOM    424  CG2 ILE A  58      -0.853 -16.486  -2.653  1.00 88.81           C  
ATOM    425  CD1 ILE A  58      -2.646 -15.247  -0.377  1.00 88.81           C  
ATOM    426  N   ALA A  59      -0.766 -20.281  -2.109  1.00 90.44           N  
ATOM    427  CA  ALA A  59       0.340 -21.195  -2.383  1.00 90.44           C  
ATOM    428  C   ALA A  59       0.077 -22.077  -3.610  1.00 90.44           C  
ATOM    429  CB  ALA A  59       0.609 -22.049  -1.138  1.00 90.44           C  
ATOM    430  O   ALA A  59       1.007 -22.345  -4.363  1.00 90.44           O  
ATOM    431  N   ILE A  60      -1.176 -22.469  -3.867  1.00 89.75           N  
ATOM    432  CA  ILE A  60      -1.539 -23.228  -5.073  1.00 89.75           C  
ATOM    433  C   ILE A  60      -1.228 -22.405  -6.332  1.00 89.75           C  
ATOM    434  CB  ILE A  60      -3.021 -23.669  -5.024  1.00 89.75           C  
ATOM    435  O   ILE A  60      -0.523 -22.883  -7.220  1.00 89.75           O  
ATOM    436  CG1 ILE A  60      -3.278 -24.607  -3.821  1.00 89.75           C  
ATOM    437  CG2 ILE A  60      -3.425 -24.374  -6.334  1.00 89.75           C  
ATOM    438  CD1 ILE A  60      -4.765 -24.826  -3.514  1.00 89.75           C  
ATOM    439  N   ALA A  61      -1.694 -21.153  -6.393  1.00 87.81           N  
ATOM    440  CA  ALA A  61      -1.395 -20.254  -7.510  1.00 87.81           C  
ATOM    441  C   ALA A  61       0.112 -19.948  -7.609  1.00 87.81           C  
ATOM    442  CB  ALA A  61      -2.223 -18.973  -7.344  1.00 87.81           C  
ATOM    443  O   ALA A  61       0.677 -19.934  -8.703  1.00 87.81           O  
ATOM    444  N   GLY A  62       0.774 -19.769  -6.464  1.00 92.25           N  
ATOM    445  CA  GLY A  62       2.213 -19.542  -6.374  1.00 92.25           C  
ATOM    446  C   GLY A  62       3.036 -20.704  -6.930  1.00 92.25           C  
ATOM    447  O   GLY A  62       3.963 -20.468  -7.693  1.00 92.25           O  
ATOM    448  N   VAL A  63       2.682 -21.956  -6.626  1.00 94.94           N  
ATOM    449  CA  VAL A  63       3.375 -23.144  -7.160  1.00 94.94           C  
ATOM    450  C   VAL A  63       3.216 -23.245  -8.675  1.00 94.94           C  
ATOM    451  CB  VAL A  63       2.883 -24.429  -6.463  1.00 94.94           C  
ATOM    452  O   VAL A  63       4.186 -23.543  -9.369  1.00 94.94           O  
ATOM    453  CG1 VAL A  63       3.356 -25.713  -7.161  1.00 94.94           C  
ATOM    454  CG2 VAL A  63       3.411 -24.490  -5.024  1.00 94.94           C  
ATOM    455  N   VAL A  64       2.026 -22.954  -9.208  1.00 92.75           N  
ATOM    456  CA  VAL A  64       1.803 -22.942 -10.662  1.00 92.75           C  
ATOM    457  C   VAL A  64       2.701 -21.901 -11.336  1.00 92.75           C  
ATOM    458  CB  VAL A  64       0.315 -22.708 -10.988  1.00 92.75           C  
ATOM    459  O   VAL A  64       3.410 -22.229 -12.287  1.00 92.75           O  
ATOM    460  CG1 VAL A  64       0.071 -22.528 -12.492  1.00 92.75           C  
ATOM    461  CG2 VAL A  64      -0.533 -23.900 -10.525  1.00 92.75           C  
ATOM    462  N   LEU A  65       2.734 -20.671 -10.817  1.00 92.50           N  
ATOM    463  CA  LEU A  65       3.593 -19.608 -11.349  1.00 92.50           C  
ATOM    464  C   LEU A  65       5.084 -19.929 -11.188  1.00 92.50           C  
ATOM    465  CB  LEU A  65       3.237 -18.276 -10.671  1.00 92.50           C  
ATOM    466  O   LEU A  65       5.853 -19.694 -12.114  1.00 92.50           O  
ATOM    467  CG  LEU A  65       1.878 -17.700 -11.108  1.00 92.50           C  
ATOM    468  CD1 LEU A  65       1.524 -16.510 -10.219  1.00 92.50           C  
ATOM    469  CD2 LEU A  65       1.886 -17.229 -12.564  1.00 92.50           C  
ATOM    470  N   LEU A  66       5.489 -20.525 -10.065  1.00 95.56           N  
ATOM    471  CA  LEU A  66       6.862 -20.967  -9.821  1.00 95.56           C  
ATOM    472  C   LEU A  66       7.336 -21.955 -10.895  1.00 95.56           C  
ATOM    473  CB  LEU A  66       6.919 -21.616  -8.425  1.00 95.56           C  
ATOM    474  O   LEU A  66       8.442 -21.811 -11.415  1.00 95.56           O  
ATOM    475  CG  LEU A  66       8.326 -22.055  -7.989  1.00 95.56           C  
ATOM    476  CD1 LEU A  66       9.142 -20.849  -7.544  1.00 95.56           C  
ATOM    477  CD2 LEU A  66       8.235 -23.026  -6.813  1.00 95.56           C  
ATOM    478  N   ILE A  67       6.499 -22.941 -11.240  1.00 95.56           N  
ATOM    479  CA  ILE A  67       6.808 -23.938 -12.274  1.00 95.56           C  
ATOM    480  C   ILE A  67       6.913 -23.268 -13.647  1.00 95.56           C  
ATOM    481  CB  ILE A  67       5.763 -25.079 -12.264  1.00 95.56           C  
ATOM    482  O   ILE A  67       7.870 -23.533 -14.370  1.00 95.56           O  
ATOM    483  CG1 ILE A  67       5.893 -25.908 -10.965  1.00 95.56           C  
ATOM    484  CG2 ILE A  67       5.929 -26.003 -13.488  1.00 95.56           C  
ATOM    485  CD1 ILE A  67       4.702 -26.840 -10.707  1.00 95.56           C  
ATOM    486  N   ILE A  68       5.974 -22.380 -13.991  1.00 92.44           N  
ATOM    487  CA  ILE A  68       5.989 -21.649 -15.268  1.00 92.44           C  
ATOM    488  C   ILE A  68       7.270 -20.814 -15.385  1.00 92.44           C  
ATOM    489  CB  ILE A  68       4.706 -20.795 -15.413  1.00 92.44           C  
ATOM    490  O   ILE A  68       8.016 -20.961 -16.350  1.00 92.44           O  
ATOM    491  CG1 ILE A  68       3.473 -21.715 -15.582  1.00 92.44           C  
ATOM    492  CG2 ILE A  68       4.791 -19.821 -16.606  1.00 92.44           C  
ATOM    493  CD1 ILE A  68       2.130 -20.987 -15.444  1.00 92.44           C  
ATOM    494  N   LEU A  69       7.580 -19.988 -14.385  1.00 93.56           N  
ATOM    495  CA  LEU A  69       8.777 -19.144 -14.403  1.00 93.56           C  
ATOM    496  C   LEU A  69      10.061 -19.980 -14.442  1.00 93.56           C  
ATOM    497  CB  LEU A  69       8.770 -18.218 -13.177  1.00 93.56           C  
ATOM    498  O   LEU A  69      10.980 -19.652 -15.185  1.00 93.56           O  
ATOM    499  CG  LEU A  69       7.631 -17.183 -13.170  1.00 93.56           C  
ATOM    500  CD1 LEU A  69       7.618 -16.471 -11.820  1.00 93.56           C  
ATOM    501  CD2 LEU A  69       7.768 -16.133 -14.272  1.00 93.56           C  
ATOM    502  N   GLY A  70      10.116 -21.086 -13.697  1.00 94.31           N  
ATOM    503  CA  GLY A  70      11.269 -21.985 -13.702  1.00 94.31           C  
ATOM    504  C   GLY A  70      11.488 -22.680 -15.043  1.00 94.31           C  
ATOM    505  O   GLY A  70      12.634 -22.834 -15.461  1.00 94.31           O  
ATOM    506  N   ALA A  71      10.407 -23.066 -15.723  1.00 93.75           N  
ATOM    507  CA  ALA A  71      10.467 -23.730 -17.020  1.00 93.75           C  
ATOM    508  C   ALA A  71      10.874 -22.780 -18.155  1.00 93.75           C  
ATOM    509  CB  ALA A  71       9.106 -24.383 -17.294  1.00 93.75           C  
ATOM    510  O   ALA A  71      11.661 -23.178 -19.008  1.00 93.75           O  
ATOM    511  N   PHE A  72      10.361 -21.544 -18.163  1.00 92.50           N  
ATOM    512  CA  PHE A  72      10.591 -20.595 -19.261  1.00 92.50           C  
ATOM    513  C   PHE A  72      11.756 -19.631 -19.033  1.00 92.50           C  
ATOM    514  CB  PHE A  72       9.303 -19.810 -19.545  1.00 92.50           C  
ATOM    515  O   PHE A  72      12.336 -19.171 -20.002  1.00 92.50           O  
ATOM    516  CG  PHE A  72       8.227 -20.632 -20.226  1.00 92.50           C  
ATOM    517  CD1 PHE A  72       8.333 -20.920 -21.598  1.00 92.50           C  
ATOM    518  CD2 PHE A  72       7.122 -21.111 -19.501  1.00 92.50           C  
ATOM    519  CE1 PHE A  72       7.344 -21.693 -22.233  1.00 92.50           C  
ATOM    520  CE2 PHE A  72       6.137 -21.891 -20.130  1.00 92.50           C  
ATOM    521  CZ  PHE A  72       6.248 -22.181 -21.500  1.00 92.50           C  
ATOM    522  N   LEU A  73      12.094 -19.289 -17.788  1.00 91.06           N  
ATOM    523  CA  LEU A  73      13.115 -18.274 -17.473  1.00 91.06           C  
ATOM    524  C   LEU A  73      14.254 -18.827 -16.597  1.00 91.06           C  
ATOM    525  CB  LEU A  73      12.430 -17.049 -16.842  1.00 91.06           C  
ATOM    526  O   LEU A  73      15.250 -18.156 -16.339  1.00 91.06           O  
ATOM    527  CG  LEU A  73      11.316 -16.391 -17.681  1.00 91.06           C  
ATOM    528  CD1 LEU A  73      10.688 -15.242 -16.890  1.00 91.06           C  
ATOM    529  CD2 LEU A  73      11.841 -15.823 -18.998  1.00 91.06           C  
ATOM    530  N   GLY A  74      14.145 -20.085 -16.165  1.00 93.81           N  
ATOM    531  CA  GLY A  74      15.184 -20.797 -15.433  1.00 93.81           C  
ATOM    532  C   GLY A  74      15.080 -20.695 -13.910  1.00 93.81           C  
ATOM    533  O   GLY A  74      14.299 -19.944 -13.324  1.00 93.81           O  
ATOM    534  N   LEU A  75      15.912 -21.498 -13.238  1.00 94.69           N  
ATOM    535  CA  LEU A  75      15.806 -21.725 -11.794  1.00 94.69           C  
ATOM    536  C   LEU A  75      16.066 -20.466 -10.958  1.00 94.69           C  
ATOM    537  CB  LEU A  75      16.770 -22.860 -11.404  1.00 94.69           C  
ATOM    538  O   LEU A  75      15.421 -20.274  -9.934  1.00 94.69           O  
ATOM    539  CG  LEU A  75      16.666 -23.295  -9.929  1.00 94.69           C  
ATOM    540  CD1 LEU A  75      15.288 -23.866  -9.589  1.00 94.69           C  
ATOM    541  CD2 LEU A  75      17.718 -24.364  -9.634  1.00 94.69           C  
ATOM    542  N   HIS A  76      16.990 -19.603 -11.385  1.00 94.06           N  
ATOM    543  CA  HIS A  76      17.269 -18.349 -10.689  1.00 94.06           C  
ATOM    544  C   HIS A  76      16.005 -17.473 -10.625  1.00 94.06           C  
ATOM    545  CB  HIS A  76      18.491 -17.658 -11.319  1.00 94.06           C  
ATOM    546  O   HIS A  76      15.595 -17.083  -9.540  1.00 94.06           O  
ATOM    547  CG  HIS A  76      18.336 -17.276 -12.772  1.00 94.06           C  
ATOM    548  CD2 HIS A  76      18.287 -15.999 -13.261  1.00 94.06           C  
ATOM    549  ND1 HIS A  76      18.238 -18.122 -13.862  1.00 94.06           N  
ATOM    550  CE1 HIS A  76      18.081 -17.368 -14.965  1.00 94.06           C  
ATOM    551  NE2 HIS A  76      18.131 -16.075 -14.638  1.00 94.06           N  
ATOM    552  N   VAL A  77      15.283 -17.293 -11.731  1.00 95.12           N  
ATOM    553  CA  VAL A  77      14.021 -16.536 -11.746  1.00 95.12           C  
ATOM    554  C   VAL A  77      12.957 -17.150 -10.827  1.00 95.12           C  
ATOM    555  CB  VAL A  77      13.529 -16.381 -13.197  1.00 95.12           C  
ATOM    556  O   VAL A  77      12.342 -16.438 -10.030  1.00 95.12           O  
ATOM    557  CG1 VAL A  77      12.267 -15.529 -13.292  1.00 95.12           C  
ATOM    558  CG2 VAL A  77      14.607 -15.673 -14.030  1.00 95.12           C  
ATOM    559  N   ALA A  78      12.793 -18.477 -10.848  1.00 96.81           N  
ATOM    560  CA  ALA A  78      11.871 -19.171  -9.944  1.00 96.81           C  
ATOM    561  C   ALA A  78      12.245 -19.007  -8.459  1.00 96.81           C  
ATOM    562  CB  ALA A  78      11.820 -20.648 -10.340  1.00 96.81           C  
ATOM    563  O   ALA A  78      11.375 -18.760  -7.624  1.00 96.81           O  
ATOM    564  N   ILE A  79      13.534 -19.100  -8.113  1.00 97.38           N  
ATOM    565  CA  ILE A  79      14.011 -18.870  -6.740  1.00 97.38           C  
ATOM    566  C   ILE A  79      13.719 -17.431  -6.310  1.00 97.38           C  
ATOM    567  CB  ILE A  79      15.512 -19.215  -6.598  1.00 97.38           C  
ATOM    568  O   ILE A  79      13.244 -17.229  -5.194  1.00 97.38           O  
ATOM    569  CG1 ILE A  79      15.722 -20.743  -6.711  1.00 97.38           C  
ATOM    570  CG2 ILE A  79      16.067 -18.709  -5.250  1.00 97.38           C  
ATOM    571  CD1 ILE A  79      17.197 -21.170  -6.743  1.00 97.38           C  
ATOM    572  N   GLY A  80      13.957 -16.448  -7.184  1.00 97.56           N  
ATOM    573  CA  GLY A  80      13.613 -15.052  -6.925  1.00 97.56           C  
ATOM    574  C   GLY A  80      12.145 -14.902  -6.543  1.00 97.56           C  
ATOM    575  O   GLY A  80      11.844 -14.423  -5.448  1.00 97.56           O  
ATOM    576  N   PHE A  81      11.243 -15.413  -7.386  1.00 97.56           N  
ATOM    577  CA  PHE A  81       9.802 -15.444  -7.116  1.00 97.56           C  
ATOM    578  C   PHE A  81       9.461 -16.086  -5.768  1.00 97.56           C  
ATOM    579  CB  PHE A  81       9.098 -16.149  -8.282  1.00 97.56           C  
ATOM    580  O   PHE A  81       8.739 -15.488  -4.968  1.00 97.56           O  
ATOM    581  CG  PHE A  81       7.613 -16.337  -8.082  1.00 97.56           C  
ATOM    582  CD1 PHE A  81       7.133 -17.521  -7.496  1.00 97.56           C  
ATOM    583  CD2 PHE A  81       6.712 -15.330  -8.470  1.00 97.56           C  
ATOM    584  CE1 PHE A  81       5.757 -17.700  -7.300  1.00 97.56           C  
ATOM    585  CE2 PHE A  81       5.330 -15.516  -8.294  1.00 97.56           C  
ATOM    586  CZ  PHE A  81       4.858 -16.704  -7.710  1.00 97.56           C  
ATOM    587  N   LEU A  82      10.031 -17.257  -5.471  1.00 97.81           N  
ATOM    588  CA  LEU A  82       9.797 -17.950  -4.205  1.00 97.81           C  
ATOM    589  C   LEU A  82      10.237 -17.114  -2.996  1.00 97.81           C  
ATOM    590  CB  LEU A  82      10.527 -19.303  -4.235  1.00 97.81           C  
ATOM    591  O   LEU A  82       9.492 -17.018  -2.021  1.00 97.81           O  
ATOM    592  CG  LEU A  82      10.294 -20.168  -2.984  1.00 97.81           C  
ATOM    593  CD1 LEU A  82       8.822 -20.545  -2.800  1.00 97.81           C  
ATOM    594  CD2 LEU A  82      11.110 -21.455  -3.103  1.00 97.81           C  
ATOM    595  N   ILE A  83      11.421 -16.495  -3.056  1.00 98.19           N  
ATOM    596  CA  ILE A  83      11.936 -15.621  -1.991  1.00 98.19           C  
ATOM    597  C   ILE A  83      10.964 -14.464  -1.757  1.00 98.19           C  
ATOM    598  CB  ILE A  83      13.358 -15.113  -2.336  1.00 98.19           C  
ATOM    599  O   ILE A  83      10.578 -14.210  -0.616  1.00 98.19           O  
ATOM    600  CG1 ILE A  83      14.376 -16.273  -2.257  1.00 98.19           C  
ATOM    601  CG2 ILE A  83      13.799 -13.975  -1.390  1.00 98.19           C  
ATOM    602  CD1 ILE A  83      15.736 -15.934  -2.880  1.00 98.19           C  
ATOM    603  N   GLY A  84      10.532 -13.795  -2.827  1.00 97.44           N  
ATOM    604  CA  GLY A  84       9.593 -12.679  -2.750  1.00 97.44           C  
ATOM    605  C   GLY A  84       8.262 -13.067  -2.113  1.00 97.44           C  
ATOM    606  O   GLY A  84       7.790 -12.385  -1.201  1.00 97.44           O  
ATOM    607  N   SER A  85       7.687 -14.195  -2.536  1.00 96.88           N  
ATOM    608  CA  SER A  85       6.434 -14.706  -1.974  1.00 96.88           C  
ATOM    609  C   SER A  85       6.572 -15.105  -0.504  1.00 96.88           C  
ATOM    610  CB  SER A  85       5.926 -15.901  -2.783  1.00 96.88           C  
ATOM    611  O   SER A  85       5.733 -14.736   0.316  1.00 96.88           O  
ATOM    612  OG  SER A  85       5.588 -15.511  -4.095  1.00 96.88           O  
ATOM    613  N   VAL A  86       7.636 -15.819  -0.131  1.00 97.31           N  
ATOM    614  CA  VAL A  86       7.837 -16.257   1.260  1.00 97.31           C  
ATOM    615  C   VAL A  86       8.070 -15.065   2.185  1.00 97.31           C  
ATOM    616  CB  VAL A  86       8.984 -17.281   1.356  1.00 97.31           C  
ATOM    617  O   VAL A  86       7.469 -15.008   3.257  1.00 97.31           O  
ATOM    618  CG1 VAL A  86       9.387 -17.589   2.806  1.00 97.31           C  
ATOM    619  CG2 VAL A  86       8.558 -18.611   0.718  1.00 97.31           C  
ATOM    620  N   LEU A  87       8.903 -14.100   1.788  1.00 97.81           N  
ATOM    621  CA  LEU A  87       9.207 -12.937   2.624  1.00 97.81           C  
ATOM    622  C   LEU A  87       8.015 -11.982   2.760  1.00 97.81           C  
ATOM    623  CB  LEU A  87      10.446 -12.212   2.084  1.00 97.81           C  
ATOM    624  O   LEU A  87       7.764 -11.510   3.867  1.00 97.81           O  
ATOM    625  CG  LEU A  87      11.768 -12.992   2.199  1.00 97.81           C  
ATOM    626  CD1 LEU A  87      12.901 -12.118   1.662  1.00 97.81           C  
ATOM    627  CD2 LEU A  87      12.110 -13.373   3.640  1.00 97.81           C  
ATOM    628  N   SER A  88       7.243 -11.759   1.690  1.00 96.50           N  
ATOM    629  CA  SER A  88       6.001 -10.971   1.757  1.00 96.50           C  
ATOM    630  C   SER A  88       4.966 -11.646   2.665  1.00 96.50           C  
ATOM    631  CB  SER A  88       5.439 -10.761   0.346  1.00 96.50           C  
ATOM    632  O   SER A  88       4.413 -11.021   3.573  1.00 96.50           O  
ATOM    633  OG  SER A  88       4.323  -9.896   0.381  1.00 96.50           O  
ATOM    634  N   GLY A  89       4.787 -12.965   2.516  1.00 95.38           N  
ATOM    635  CA  GLY A  89       3.917 -13.752   3.391  1.00 95.38           C  
ATOM    636  C   GLY A  89       4.356 -13.698   4.856  1.00 95.38           C  
ATOM    637  O   GLY A  89       3.519 -13.510   5.744  1.00 95.38           O  
ATOM    638  N   ALA A  90       5.662 -13.806   5.114  1.00 95.75           N  
ATOM    639  CA  ALA A  90       6.239 -13.704   6.450  1.00 95.75           C  
ATOM    640  C   ALA A  90       6.036 -12.311   7.066  1.00 95.75           C  
ATOM    641  CB  ALA A  90       7.726 -14.076   6.387  1.00 95.75           C  
ATOM    642  O   ALA A  90       5.675 -12.231   8.240  1.00 95.75           O  
ATOM    643  N   ALA A  91       6.207 -11.235   6.290  1.00 94.62           N  
ATOM    644  CA  ALA A  91       5.960  -9.868   6.746  1.00 94.62           C  
ATOM    645  C   ALA A  91       4.511  -9.695   7.235  1.00 94.62           C  
ATOM    646  CB  ALA A  91       6.318  -8.886   5.623  1.00 94.62           C  
ATOM    647  O   ALA A  91       4.298  -9.246   8.363  1.00 94.62           O  
ATOM    648  N   GLY A  92       3.530 -10.147   6.445  1.00 93.31           N  
ATOM    649  CA  GLY A  92       2.114 -10.108   6.827  1.00 93.31           C  
ATOM    650  C   GLY A  92       1.788 -10.971   8.051  1.00 93.31           C  
ATOM    651  O   GLY A  92       1.158 -10.509   9.003  1.00 93.31           O  
ATOM    652  N   TYR A  93       2.265 -12.219   8.078  1.00 94.19           N  
ATOM    653  CA  TYR A  93       1.922 -13.171   9.140  1.00 94.19           C  
ATOM    654  C   TYR A  93       2.554 -12.808  10.489  1.00 94.19           C  
ATOM    655  CB  TYR A  93       2.339 -14.582   8.706  1.00 94.19           C  
ATOM    656  O   TYR A  93       1.914 -12.919  11.540  1.00 94.19           O  
ATOM    657  CG  TYR A  93       1.714 -15.688   9.535  1.00 94.19           C  
ATOM    658  CD1 TYR A  93       2.332 -16.138  10.718  1.00 94.19           C  
ATOM    659  CD2 TYR A  93       0.505 -16.272   9.111  1.00 94.19           C  
ATOM    660  CE1 TYR A  93       1.740 -17.168  11.477  1.00 94.19           C  
ATOM    661  CE2 TYR A  93      -0.098 -17.289   9.874  1.00 94.19           C  
ATOM    662  OH  TYR A  93      -0.064 -18.712  11.810  1.00 94.19           O  
ATOM    663  CZ  TYR A  93       0.516 -17.738  11.060  1.00 94.19           C  
ATOM    664  N   VAL A  94       3.820 -12.385  10.491  1.00 93.75           N  
ATOM    665  CA  VAL A  94       4.501 -11.958  11.719  1.00 93.75           C  
ATOM    666  C   VAL A  94       3.934 -10.621  12.199  1.00 93.75           C  
ATOM    667  CB  VAL A  94       6.022 -11.896  11.521  1.00 93.75           C  
ATOM    668  O   VAL A  94       3.677 -10.505  13.396  1.00 93.75           O  
ATOM    669  CG1 VAL A  94       6.756 -11.359  12.758  1.00 93.75           C  
ATOM    670  CG2 VAL A  94       6.613 -13.278  11.209  1.00 93.75           C  
ATOM    671  N   GLY A  95       3.663  -9.670  11.294  1.00 92.12           N  
ATOM    672  CA  GLY A  95       3.004  -8.400  11.624  1.00 92.12           C  
ATOM    673  C   GLY A  95       1.665  -8.611  12.337  1.00 92.12           C  
ATOM    674  O   GLY A  95       1.472  -8.107  13.444  1.00 92.12           O  
ATOM    675  N   MET A  96       0.803  -9.475  11.788  1.00 93.44           N  
ATOM    676  CA  MET A  96      -0.455  -9.873  12.433  1.00 93.44           C  
ATOM    677  C   MET A  96      -0.234 -10.469  13.825  1.00 93.44           C  
ATOM    678  CB  MET A  96      -1.200 -10.860  11.524  1.00 93.44           C  
ATOM    679  O   MET A  96      -0.878 -10.055  14.786  1.00 93.44           O  
ATOM    680  CG  MET A  96      -2.499 -11.400  12.136  1.00 93.44           C  
ATOM    681  SD  MET A  96      -2.360 -12.765  13.335  1.00 93.44           S  
ATOM    682  CE  MET A  96      -1.986 -14.144  12.237  1.00 93.44           C  
ATOM    683  N   ASN A  97       0.699 -11.418  13.976  1.00 92.31           N  
ATOM    684  CA  ASN A  97       0.933 -12.045  15.282  1.00 92.31           C  
ATOM    685  C   ASN A  97       1.423 -11.044  16.336  1.00 92.31           C  
ATOM    686  CB  ASN A  97       1.939 -13.200  15.165  1.00 92.31           C  
ATOM    687  O   ASN A  97       1.153 -11.247  17.521  1.00 92.31           O  
ATOM    688  CG  ASN A  97       1.296 -14.505  14.748  1.00 92.31           C  
ATOM    689  ND2 ASN A  97       1.451 -14.874  13.506  1.00 92.31           N  
ATOM    690  OD1 ASN A  97       0.705 -15.236  15.545  1.00 92.31           O  
ATOM    691  N   VAL A  98       2.165 -10.011  15.932  1.00 92.94           N  
ATOM    692  CA  VAL A  98       2.576  -8.925  16.828  1.00 92.94           C  
ATOM    693  C   VAL A  98       1.369  -8.067  17.197  1.00 92.94           C  
ATOM    694  CB  VAL A  98       3.709  -8.090  16.203  1.00 92.94           C  
ATOM    695  O   VAL A  98       1.146  -7.856  18.388  1.00 92.94           O  
ATOM    696  CG1 VAL A  98       4.036  -6.853  17.046  1.00 92.94           C  
ATOM    697  CG2 VAL A  98       4.994  -8.927  16.100  1.00 92.94           C  
ATOM    698  N   SER A  99       0.564  -7.654  16.214  1.00 92.94           N  
ATOM    699  CA  SER A  99      -0.640  -6.838  16.420  1.00 92.94           C  
ATOM    700  C   SER A  99      -1.617  -7.482  17.408  1.00 92.94           C  
ATOM    701  CB  SER A  99      -1.323  -6.578  15.072  1.00 92.94           C  
ATOM    702  O   SER A  99      -1.918  -6.902  18.453  1.00 92.94           O  
ATOM    703  OG  SER A  99      -2.440  -5.740  15.248  1.00 92.94           O  
ATOM    704  N   VAL A 100      -1.985  -8.747  17.176  1.00 92.19           N  
ATOM    705  CA  VAL A 100      -2.931  -9.484  18.034  1.00 92.19           C  
ATOM    706  C   VAL A 100      -2.395  -9.739  19.449  1.00 92.19           C  
ATOM    707  CB  VAL A 100      -3.318 -10.829  17.393  1.00 92.19           C  
ATOM    708  O   VAL A 100      -3.141 -10.026  20.376  1.00 92.19           O  
ATOM    709  CG1 VAL A 100      -4.355 -11.542  18.262  1.00 92.19           C  
ATOM    710  CG2 VAL A 100      -3.949 -10.696  16.006  1.00 92.19           C  
ATOM    711  N   ARG A 101      -1.079  -9.695  19.663  1.00 94.19           N  
ATOM    712  CA  ARG A 101      -0.510  -9.821  21.016  1.00 94.19           C  
ATOM    713  C   ARG A 101      -0.372  -8.470  21.703  1.00 94.19           C  
ATOM    714  CB  ARG A 101       0.823 -10.559  20.940  1.00 94.19           C  
ATOM    715  O   ARG A 101      -0.320  -8.425  22.934  1.00 94.19           O  
ATOM    716  CG  ARG A 101       0.602 -12.037  20.600  1.00 94.19           C  
ATOM    717  CD  ARG A 101       1.957 -12.696  20.358  1.00 94.19           C  
ATOM    718  NE  ARG A 101       1.813 -14.144  20.139  1.00 94.19           N  
ATOM    719  NH1 ARG A 101       3.975 -14.729  20.607  1.00 94.19           N  
ATOM    720  NH2 ARG A 101       2.464 -16.320  20.174  1.00 94.19           N  
ATOM    721  CZ  ARG A 101       2.749 -15.055  20.305  1.00 94.19           C  
ATOM    722  N   ALA A 102      -0.264  -7.399  20.928  1.00 96.56           N  
ATOM    723  CA  ALA A 102      -0.121  -6.044  21.424  1.00 96.56           C  
ATOM    724  C   ALA A 102      -1.466  -5.419  21.805  1.00 96.56           C  
ATOM    725  CB  ALA A 102       0.603  -5.217  20.365  1.00 96.56           C  
ATOM    726  O   ALA A 102      -1.510  -4.736  22.820  1.00 96.56           O  
ATOM    727  N   ASN A 103      -2.549  -5.684  21.069  1.00 95.62           N  
ATOM    728  CA  ASN A 103      -3.868  -5.074  21.298  1.00 95.62           C  
ATOM    729  C   ASN A 103      -4.353  -5.164  22.765  1.00 95.62           C  
ATOM    730  CB  ASN A 103      -4.880  -5.658  20.289  1.00 95.62           C  
ATOM    731  O   ASN A 103      -4.648  -4.148  23.390  1.00 95.62           O  
ATOM    732  CG  ASN A 103      -5.092  -7.167  20.338  1.00 95.62           C  
ATOM    733  ND2 ASN A 103      -5.872  -7.742  19.455  1.00 95.62           N  
ATOM    734  OD1 ASN A 103      -4.558  -7.865  21.183  1.00 95.62           O  
ATOM    735  N   VAL A 104      -4.314  -6.349  23.376  1.00 96.88           N  
ATOM    736  CA  VAL A 104      -4.739  -6.595  24.762  1.00 96.88           C  
ATOM    737  C   VAL A 104      -3.847  -5.873  25.773  1.00 96.88           C  
ATOM    738  CB  VAL A 104      -4.773  -8.117  25.009  1.00 96.88           C  
ATOM    739  O   VAL A 104      -4.298  -5.406  26.817  1.00 96.88           O  
ATOM    740  CG1 VAL A 104      -3.394  -8.783  25.120  1.00 96.88           C  
ATOM    741  CG2 VAL A 104      -5.589  -8.446  26.252  1.00 96.88           C  
ATOM    742  N   ARG A 105      -2.561  -5.730  25.442  1.00 97.62           N  
ATOM    743  CA  ARG A 105      -1.575  -5.030  26.271  1.00 97.62           C  
ATOM    744  C   ARG A 105      -1.732  -3.523  26.156  1.00 97.62           C  
ATOM    745  CB  ARG A 105      -0.165  -5.447  25.862  1.00 97.62           C  
ATOM    746  O   ARG A 105      -1.536  -2.829  27.146  1.00 97.62           O  
ATOM    747  CG  ARG A 105       0.085  -6.927  26.151  1.00 97.62           C  
ATOM    748  CD  ARG A 105       1.427  -7.308  25.545  1.00 97.62           C  
ATOM    749  NE  ARG A 105       1.941  -8.552  26.133  1.00 97.62           N  
ATOM    750  NH1 ARG A 105       0.569 -10.026  25.019  1.00 97.62           N  
ATOM    751  NH2 ARG A 105       2.012 -10.763  26.562  1.00 97.62           N  
ATOM    752  CZ  ARG A 105       1.502  -9.768  25.894  1.00 97.62           C  
ATOM    753  N   THR A 106      -2.115  -3.027  24.985  1.00 97.06           N  
ATOM    754  CA  THR A 106      -2.498  -1.630  24.769  1.00 97.06           C  
ATOM    755  C   THR A 106      -3.750  -1.295  25.578  1.00 97.06           C  
ATOM    756  CB  THR A 106      -2.724  -1.360  23.277  1.00 97.06           C  
ATOM    757  O   THR A 106      -3.738  -0.301  26.302  1.00 97.06           O  
ATOM    758  CG2 THR A 106      -3.106   0.089  22.988  1.00 97.06           C  
ATOM    759  OG1 THR A 106      -1.540  -1.628  22.561  1.00 97.06           O  
ATOM    760  N   ALA A 107      -4.776  -2.155  25.557  1.00 96.50           N  
ATOM    761  CA  ALA A 107      -5.979  -1.987  26.378  1.00 96.50           C  
ATOM    762  C   ALA A 107      -5.644  -1.957  27.881  1.00 96.50           C  
ATOM    763  CB  ALA A 107      -6.961  -3.116  26.041  1.00 96.50           C  
ATOM    764  O   ALA A 107      -6.087  -1.075  28.615  1.00 96.50           O  
ATOM    765  N   GLN A 108      -4.770  -2.857  28.343  1.00 97.50           N  
ATOM    766  CA  GLN A 108      -4.309  -2.855  29.734  1.00 97.50           C  
ATOM    767  C   GLN A 108      -3.428  -1.638  30.068  1.00 97.50           C  
ATOM    768  CB  GLN A 108      -3.571  -4.172  30.017  1.00 97.50           C  
ATOM    769  O   GLN A 108      -3.445  -1.151  31.198  1.00 97.50           O  
ATOM    770  CG  GLN A 108      -3.034  -4.261  31.454  1.00 97.50           C  
ATOM    771  CD  GLN A 108      -4.112  -4.030  32.511  1.00 97.50           C  
ATOM    772  NE2 GLN A 108      -3.952  -3.080  33.398  1.00 97.50           N  
ATOM    773  OE1 GLN A 108      -5.126  -4.697  32.563  1.00 97.50           O  
ATOM    774  N   ALA A 109      -2.633  -1.141  29.124  1.00 96.44           N  
ATOM    775  CA  ALA A 109      -1.808   0.046  29.323  1.00 96.44           C  
ATOM    776  C   ALA A 109      -2.652   1.329  29.378  1.00 96.44           C  
ATOM    777  CB  ALA A 109      -0.743   0.093  28.226  1.00 96.44           C  
ATOM    778  O   ALA A 109      -2.274   2.263  30.085  1.00 96.44           O  
ATOM    779  N   ALA A 110      -3.816   1.362  28.722  1.00 95.56           N  
ATOM    780  CA  ALA A 110      -4.748   2.487  28.793  1.00 95.56           C  
ATOM    781  C   ALA A 110      -5.296   2.727  30.210  1.00 95.56           C  
ATOM    782  CB  ALA A 110      -5.851   2.292  27.747  1.00 95.56           C  
ATOM    783  O   ALA A 110      -5.593   3.870  30.548  1.00 95.56           O  
ATOM    784  N   THR A 111      -5.294   1.723  31.101  1.00 94.69           N  
ATOM    785  CA  THR A 111      -5.623   1.935  32.528  1.00 94.69           C  
ATOM    786  C   THR A 111      -4.589   2.797  33.264  1.00 94.69           C  
ATOM    787  CB  THR A 111      -5.810   0.618  33.305  1.00 94.69           C  
ATOM    788  O   THR A 111      -4.835   3.242  34.382  1.00 94.69           O  
ATOM    789  CG2 THR A 111      -6.587  -0.445  32.533  1.00 94.69           C  
ATOM    790  OG1 THR A 111      -4.575   0.055  33.704  1.00 94.69           O  
ATOM    791  N   GLN A 112      -3.406   2.994  32.677  1.00 93.25           N  
ATOM    792  CA  GLN A 112      -2.332   3.849  33.193  1.00 93.25           C  
ATOM    793  C   GLN A 112      -2.283   5.206  32.465  1.00 93.25           C  
ATOM    794  CB  GLN A 112      -0.989   3.106  33.102  1.00 93.25           C  
ATOM    795  O   GLN A 112      -1.407   6.028  32.740  1.00 93.25           O  
ATOM    796  CG  GLN A 112      -0.990   1.752  33.828  1.00 93.25           C  
ATOM    797  CD  GLN A 112       0.314   0.990  33.628  1.00 93.25           C  
ATOM    798  NE2 GLN A 112       0.253  -0.317  33.497  1.00 93.25           N  
ATOM    799  OE1 GLN A 112       1.407   1.530  33.588  1.00 93.25           O  
ATOM    800  N   GLY A 113      -3.221   5.448  31.544  1.00 91.19           N  
ATOM    801  CA  GLY A 113      -3.357   6.671  30.765  1.00 91.19           C  
ATOM    802  C   GLY A 113      -2.866   6.555  29.320  1.00 91.19           C  
ATOM    803  O   GLY A 113      -2.415   5.513  28.844  1.00 91.19           O  
ATOM    804  N   LEU A 114      -2.939   7.685  28.616  1.00 92.00           N  
ATOM    805  CA  LEU A 114      -2.694   7.768  27.176  1.00 92.00           C  
ATOM    806  C   LEU A 114      -1.244   7.455  26.777  1.00 92.00           C  
ATOM    807  CB  LEU A 114      -3.108   9.184  26.732  1.00 92.00           C  
ATOM    808  O   LEU A 114      -1.004   6.816  25.757  1.00 92.00           O  
ATOM    809  CG  LEU A 114      -3.106   9.404  25.210  1.00 92.00           C  
ATOM    810  CD1 LEU A 114      -4.194   8.579  24.531  1.00 92.00           C  
ATOM    811  CD2 LEU A 114      -3.349  10.884  24.915  1.00 92.00           C  
ATOM    812  N   ALA A 115      -0.265   7.900  27.571  1.00 93.56           N  
ATOM    813  CA  ALA A 115       1.146   7.752  27.216  1.00 93.56           C  
ATOM    814  C   ALA A 115       1.655   6.300  27.252  1.00 93.56           C  
ATOM    815  CB  ALA A 115       2.004   8.757  28.000  1.00 93.56           C  
ATOM    816  O   ALA A 115       2.297   5.894  26.280  1.00 93.56           O  
ATOM    817  N   PRO A 116       1.355   5.496  28.289  1.00 94.69           N  
ATOM    818  CA  PRO A 116       1.677   4.069  28.281  1.00 94.69           C  
ATOM    819  C   PRO A 116       0.989   3.299  27.147  1.00 94.69           C  
ATOM    820  CB  PRO A 116       1.250   3.548  29.657  1.00 94.69           C  
ATOM    821  O   PRO A 116       1.625   2.463  26.507  1.00 94.69           O  
ATOM    822  CG  PRO A 116       1.352   4.784  30.546  1.00 94.69           C  
ATOM    823  CD  PRO A 116       0.890   5.893  29.612  1.00 94.69           C  
ATOM    824  N   ALA A 117      -0.283   3.601  26.862  1.00 95.00           N  
ATOM    825  CA  ALA A 117      -1.016   2.967  25.768  1.00 95.00           C  
ATOM    826  C   ALA A 117      -0.408   3.295  24.395  1.00 95.00           C  
ATOM    827  CB  ALA A 117      -2.481   3.385  25.870  1.00 95.00           C  
ATOM    828  O   ALA A 117      -0.159   2.383  23.604  1.00 95.00           O  
ATOM    829  N   LEU A 118      -0.078   4.570  24.147  1.00 94.94           N  
ATOM    830  CA  LEU A 118       0.615   4.989  22.927  1.00 94.94           C  
ATOM    831  C   LEU A 118       1.971   4.288  22.775  1.00 94.94           C  
ATOM    832  CB  LEU A 118       0.788   6.522  22.915  1.00 94.94           C  
ATOM    833  O   LEU A 118       2.300   3.849  21.678  1.00 94.94           O  
ATOM    834  CG  LEU A 118       1.545   7.044  21.672  1.00 94.94           C  
ATOM    835  CD1 LEU A 118       0.822   6.712  20.371  1.00 94.94           C  
ATOM    836  CD2 LEU A 118       1.744   8.556  21.729  1.00 94.94           C  
ATOM    837  N   ASP A 119       2.760   4.172  23.846  1.00 95.31           N  
ATOM    838  CA  ASP A 119       4.088   3.546  23.790  1.00 95.31           C  
ATOM    839  C   ASP A 119       4.016   2.071  23.361  1.00 95.31           C  
ATOM    840  CB  ASP A 119       4.785   3.708  25.151  1.00 95.31           C  
ATOM    841  O   ASP A 119       4.772   1.651  22.481  1.00 95.31           O  
ATOM    842  CG  ASP A 119       6.186   3.084  25.178  1.00 95.31           C  
ATOM    843  OD1 ASP A 119       7.127   3.630  24.556  1.00 95.31           O  
ATOM    844  OD2 ASP A 119       6.378   2.043  25.848  1.00 95.31           O  
ATOM    845  N   ILE A 120       3.083   1.293  23.921  1.00 96.44           N  
ATOM    846  CA  ILE A 120       2.895  -0.119  23.548  1.00 96.44           C  
ATOM    847  C   ILE A 120       2.386  -0.246  22.111  1.00 96.44           C  
ATOM    848  CB  ILE A 120       1.961  -0.836  24.550  1.00 96.44           C  
ATOM    849  O   ILE A 120       2.966  -1.002  21.325  1.00 96.44           O  
ATOM    850  CG1 ILE A 120       2.569  -0.902  25.970  1.00 96.44           C  
ATOM    851  CG2 ILE A 120       1.600  -2.259  24.078  1.00 96.44           C  
ATOM    852  CD1 ILE A 120       3.870  -1.710  26.107  1.00 96.44           C  
ATOM    853  N   ALA A 121       1.348   0.509  21.749  1.00 95.69           N  
ATOM    854  CA  ALA A 121       0.766   0.446  20.416  1.00 95.69           C  
ATOM    855  C   ALA A 121       1.760   0.890  19.332  1.00 95.69           C  
ATOM    856  CB  ALA A 121      -0.500   1.298  20.409  1.00 95.69           C  
ATOM    857  O   ALA A 121       1.913   0.221  18.310  1.00 95.69           O  
ATOM    858  N   PHE A 122       2.500   1.979  19.564  1.00 96.12           N  
ATOM    859  CA  PHE A 122       3.482   2.472  18.601  1.00 96.12           C  
ATOM    860  C   PHE A 122       4.660   1.506  18.459  1.00 96.12           C  
ATOM    861  CB  PHE A 122       3.961   3.877  18.984  1.00 96.12           C  
ATOM    862  O   PHE A 122       5.112   1.259  17.343  1.00 96.12           O  
ATOM    863  CG  PHE A 122       5.037   4.384  18.045  1.00 96.12           C  
ATOM    864  CD1 PHE A 122       6.383   4.389  18.457  1.00 96.12           C  
ATOM    865  CD2 PHE A 122       4.708   4.749  16.726  1.00 96.12           C  
ATOM    866  CE1 PHE A 122       7.397   4.747  17.553  1.00 96.12           C  
ATOM    867  CE2 PHE A 122       5.728   5.094  15.821  1.00 96.12           C  
ATOM    868  CZ  PHE A 122       7.071   5.085  16.230  1.00 96.12           C  
ATOM    869  N   LYS A 123       5.138   0.896  19.554  1.00 96.31           N  
ATOM    870  CA  LYS A 123       6.165  -0.158  19.473  1.00 96.31           C  
ATOM    871  C   LYS A 123       5.684  -1.353  18.662  1.00 96.31           C  
ATOM    872  CB  LYS A 123       6.586  -0.616  20.871  1.00 96.31           C  
ATOM    873  O   LYS A 123       6.464  -1.879  17.875  1.00 96.31           O  
ATOM    874  CG  LYS A 123       7.562   0.382  21.497  1.00 96.31           C  
ATOM    875  CD  LYS A 123       7.797   0.024  22.963  1.00 96.31           C  
ATOM    876  CE  LYS A 123       8.683   1.099  23.578  1.00 96.31           C  
ATOM    877  NZ  LYS A 123       8.682   0.993  25.047  1.00 96.31           N  
ATOM    878  N   ALA A 124       4.427  -1.765  18.818  1.00 95.81           N  
ATOM    879  CA  ALA A 124       3.844  -2.830  18.006  1.00 95.81           C  
ATOM    880  C   ALA A 124       3.866  -2.478  16.512  1.00 95.81           C  
ATOM    881  CB  ALA A 124       2.440  -3.130  18.522  1.00 95.81           C  
ATOM    882  O   ALA A 124       4.364  -3.269  15.707  1.00 95.81           O  
ATOM    883  N   GLY A 125       3.450  -1.259  16.159  1.00 95.19           N  
ATOM    884  CA  GLY A 125       3.560  -0.752  14.792  1.00 95.19           C  
ATOM    885  C   GLY A 125       5.008  -0.713  14.291  1.00 95.19           C  
ATOM    886  O   GLY A 125       5.309  -1.205  13.204  1.00 95.19           O  
ATOM    887  N   ALA A 126       5.938  -0.206  15.103  1.00 96.44           N  
ATOM    888  CA  ALA A 126       7.359  -0.112  14.768  1.00 96.44           C  
ATOM    889  C   ALA A 126       8.012  -1.476  14.518  1.00 96.44           C  
ATOM    890  CB  ALA A 126       8.079   0.670  15.872  1.00 96.44           C  
ATOM    891  O   ALA A 126       8.880  -1.582  13.650  1.00 96.44           O  
ATOM    892  N   ILE A 127       7.587  -2.529  15.222  1.00 96.25           N  
ATOM    893  CA  ILE A 127       8.033  -3.901  14.946  1.00 96.25           C  
ATOM    894  C   ILE A 127       7.627  -4.305  13.528  1.00 96.25           C  
ATOM    895  CB  ILE A 127       7.473  -4.890  15.987  1.00 96.25           C  
ATOM    896  O   ILE A 127       8.484  -4.760  12.770  1.00 96.25           O  
ATOM    897  CG1 ILE A 127       8.049  -4.613  17.389  1.00 96.25           C  
ATOM    898  CG2 ILE A 127       7.796  -6.347  15.598  1.00 96.25           C  
ATOM    899  CD1 ILE A 127       7.187  -5.203  18.510  1.00 96.25           C  
ATOM    900  N   THR A 128       6.360  -4.108  13.153  1.00 95.25           N  
ATOM    901  CA  THR A 128       5.863  -4.418  11.804  1.00 95.25           C  
ATOM    902  C   THR A 128       6.583  -3.585  10.746  1.00 95.25           C  
ATOM    903  CB  THR A 128       4.343  -4.208  11.724  1.00 95.25           C  
ATOM    904  O   THR A 128       7.063  -4.136   9.757  1.00 95.25           O  
ATOM    905  CG2 THR A 128       3.761  -4.588  10.362  1.00 95.25           C  
ATOM    906  OG1 THR A 128       3.732  -5.047  12.676  1.00 95.25           O  
ATOM    907  N   GLY A 129       6.755  -2.282  10.977  1.00 95.50           N  
ATOM    908  CA  GLY A 129       7.456  -1.397  10.049  1.00 95.50           C  
ATOM    909  C   GLY A 129       8.907  -1.794   9.811  1.00 95.50           C  
ATOM    910  O   GLY A 129       9.315  -1.940   8.659  1.00 95.50           O  
ATOM    911  N   MET A 130       9.675  -2.051  10.876  1.00 96.94           N  
ATOM    912  CA  MET A 130      11.062  -2.514  10.750  1.00 96.94           C  
ATOM    913  C   MET A 130      11.153  -3.912  10.138  1.00 96.94           C  
ATOM    914  CB  MET A 130      11.788  -2.494  12.104  1.00 96.94           C  
ATOM    915  O   MET A 130      12.064  -4.172   9.355  1.00 96.94           O  
ATOM    916  CG  MET A 130      12.009  -1.092  12.676  1.00 96.94           C  
ATOM    917  SD  MET A 130      12.671   0.141  11.523  1.00 96.94           S  
ATOM    918  CE  MET A 130      11.408   1.414  11.775  1.00 96.94           C  
ATOM    919  N   LEU A 131      10.213  -4.806  10.445  1.00 96.44           N  
ATOM    920  CA  LEU A 131      10.148  -6.121   9.818  1.00 96.44           C  
ATOM    921  C   LEU A 131       9.967  -6.000   8.299  1.00 96.44           C  
ATOM    922  CB  LEU A 131       9.002  -6.913  10.458  1.00 96.44           C  
ATOM    923  O   LEU A 131      10.716  -6.629   7.556  1.00 96.44           O  
ATOM    924  CG  LEU A 131       8.863  -8.330   9.890  1.00 96.44           C  
ATOM    925  CD1 LEU A 131       9.930  -9.269  10.454  1.00 96.44           C  
ATOM    926  CD2 LEU A 131       7.491  -8.878  10.232  1.00 96.44           C  
ATOM    927  N   VAL A 132       9.022  -5.174   7.844  1.00 96.31           N  
ATOM    928  CA  VAL A 132       8.714  -4.968   6.421  1.00 96.31           C  
ATOM    929  C   VAL A 132       9.947  -4.493   5.651  1.00 96.31           C  
ATOM    930  CB  VAL A 132       7.525  -3.991   6.281  1.00 96.31           C  
ATOM    931  O   VAL A 132      10.378  -5.154   4.704  1.00 96.31           O  
ATOM    932  CG1 VAL A 132       7.372  -3.428   4.868  1.00 96.31           C  
ATOM    933  CG2 VAL A 132       6.217  -4.708   6.631  1.00 96.31           C  
ATOM    934  N   VAL A 133      10.573  -3.393   6.079  1.00 96.25           N  
ATOM    935  CA  VAL A 133      11.749  -2.854   5.371  1.00 96.25           C  
ATOM    936  C   VAL A 133      13.006  -3.694   5.587  1.00 96.25           C  
ATOM    937  CB  VAL A 133      12.018  -1.382   5.714  1.00 96.25           C  
ATOM    938  O   VAL A 133      13.828  -3.805   4.681  1.00 96.25           O  
ATOM    939  CG1 VAL A 133      10.844  -0.510   5.266  1.00 96.25           C  
ATOM    940  CG2 VAL A 133      12.298  -1.141   7.203  1.00 96.25           C  
ATOM    941  N   GLY A 134      13.158  -4.324   6.754  1.00 97.38           N  
ATOM    942  CA  GLY A 134      14.287  -5.197   7.068  1.00 97.38           C  
ATOM    943  C   GLY A 134      14.283  -6.461   6.214  1.00 97.38           C  
ATOM    944  O   GLY A 134      15.295  -6.779   5.588  1.00 97.38           O  
ATOM    945  N   LEU A 135      13.139  -7.149   6.124  1.00 97.69           N  
ATOM    946  CA  LEU A 135      12.975  -8.298   5.233  1.00 97.69           C  
ATOM    947  C   LEU A 135      13.072  -7.885   3.765  1.00 97.69           C  
ATOM    948  CB  LEU A 135      11.633  -9.011   5.487  1.00 97.69           C  
ATOM    949  O   LEU A 135      13.676  -8.619   2.989  1.00 97.69           O  
ATOM    950  CG  LEU A 135      11.490  -9.724   6.844  1.00 97.69           C  
ATOM    951  CD1 LEU A 135      10.123 -10.410   6.896  1.00 97.69           C  
ATOM    952  CD2 LEU A 135      12.571 -10.782   7.081  1.00 97.69           C  
ATOM    953  N   GLY A 136      12.524  -6.730   3.375  1.00 96.81           N  
ATOM    954  CA  GLY A 136      12.610  -6.238   1.997  1.00 96.81           C  
ATOM    955  C   GLY A 136      14.057  -5.983   1.574  1.00 96.81           C  
ATOM    956  O   GLY A 136      14.508  -6.476   0.539  1.00 96.81           O  
ATOM    957  N   LEU A 137      14.821  -5.281   2.418  1.00 97.50           N  
ATOM    958  CA  LEU A 137      16.222  -4.966   2.152  1.00 97.50           C  
ATOM    959  C   LEU A 137      17.103  -6.220   2.158  1.00 97.50           C  
ATOM    960  CB  LEU A 137      16.712  -3.932   3.181  1.00 97.50           C  
ATOM    961  O   LEU A 137      17.950  -6.370   1.279  1.00 97.50           O  
ATOM    962  CG  LEU A 137      18.144  -3.443   2.902  1.00 97.50           C  
ATOM    963  CD1 LEU A 137      18.224  -2.635   1.605  1.00 97.50           C  
ATOM    964  CD2 LEU A 137      18.641  -2.553   4.032  1.00 97.50           C  
ATOM    965  N   LEU A 138      16.907  -7.129   3.120  1.00 97.81           N  
ATOM    966  CA  LEU A 138      17.643  -8.394   3.164  1.00 97.81           C  
ATOM    967  C   LEU A 138      17.259  -9.305   1.999  1.00 97.81           C  
ATOM    968  CB  LEU A 138      17.410  -9.115   4.502  1.00 97.81           C  
ATOM    969  O   LEU A 138      18.143  -9.897   1.394  1.00 97.81           O  
ATOM    970  CG  LEU A 138      18.081  -8.439   5.709  1.00 97.81           C  
ATOM    971  CD1 LEU A 138      17.639  -9.133   6.995  1.00 97.81           C  
ATOM    972  CD2 LEU A 138      19.610  -8.486   5.638  1.00 97.81           C  
ATOM    973  N   GLY A 139      15.976  -9.391   1.651  1.00 97.25           N  
ATOM    974  CA  GLY A 139      15.488 -10.204   0.541  1.00 97.25           C  
ATOM    975  C   GLY A 139      16.139  -9.809  -0.777  1.00 97.25           C  
ATOM    976  O   GLY A 139      16.766 -10.645  -1.424  1.00 97.25           O  
ATOM    977  N   VAL A 140      16.072  -8.524  -1.138  1.00 97.44           N  
ATOM    978  CA  VAL A 140      16.704  -8.023  -2.368  1.00 97.44           C  
ATOM    979  C   VAL A 140      18.232  -8.047  -2.247  1.00 97.44           C  
ATOM    980  CB  VAL A 140      16.185  -6.617  -2.731  1.00 97.44           C  
ATOM    981  O   VAL A 140      18.911  -8.530  -3.147  1.00 97.44           O  
ATOM    982  CG1 VAL A 140      16.793  -6.120  -4.050  1.00 97.44           C  
ATOM    983  CG2 VAL A 140      14.660  -6.602  -2.916  1.00 97.44           C  
ATOM    984  N   GLY A 141      18.793  -7.571  -1.132  1.00 96.62           N  
ATOM    985  CA  GLY A 141      20.237  -7.410  -0.949  1.00 96.62           C  
ATOM    986  C   GLY A 141      21.017  -8.724  -0.850  1.00 96.62           C  
ATOM    987  O   GLY A 141      22.057  -8.862  -1.496  1.00 96.62           O  
ATOM    988  N   VAL A 142      20.527  -9.702  -0.079  1.00 96.94           N  
ATOM    989  CA  VAL A 142      21.148 -11.036   0.034  1.00 96.94           C  
ATOM    990  C   VAL A 142      21.025 -11.772  -1.287  1.00 96.94           C  
ATOM    991  CB  VAL A 142      20.520 -11.896   1.155  1.00 96.94           C  
ATOM    992  O   VAL A 142      22.013 -12.332  -1.759  1.00 96.94           O  
ATOM    993  CG1 VAL A 142      21.083 -13.325   1.189  1.00 96.94           C  
ATOM    994  CG2 VAL A 142      20.778 -11.288   2.537  1.00 96.94           C  
ATOM    995  N   TYR A 143      19.840 -11.752  -1.902  1.00 97.19           N  
ATOM    996  CA  TYR A 143      19.632 -12.485  -3.140  1.00 97.19           C  
ATOM    997  C   TYR A 143      20.451 -11.900  -4.295  1.00 97.19           C  
ATOM    998  CB  TYR A 143      18.138 -12.565  -3.453  1.00 97.19           C  
ATOM    999  O   TYR A 143      21.154 -12.643  -4.976  1.00 97.19           O  
ATOM   1000  CG  TYR A 143      17.835 -13.474  -4.617  1.00 97.19           C  
ATOM   1001  CD1 TYR A 143      16.971 -13.039  -5.637  1.00 97.19           C  
ATOM   1002  CD2 TYR A 143      18.438 -14.747  -4.687  1.00 97.19           C  
ATOM   1003  CE1 TYR A 143      16.762 -13.851  -6.761  1.00 97.19           C  
ATOM   1004  CE2 TYR A 143      18.238 -15.557  -5.809  1.00 97.19           C  
ATOM   1005  OH  TYR A 143      17.305 -15.851  -7.952  1.00 97.19           O  
ATOM   1006  CZ  TYR A 143      17.420 -15.093  -6.851  1.00 97.19           C  
ATOM   1007  N   TYR A 144      20.484 -10.570  -4.429  1.00 96.06           N  
ATOM   1008  CA  TYR A 144      21.415  -9.886  -5.326  1.00 96.06           C  
ATOM   1009  C   TYR A 144      22.865 -10.284  -5.028  1.00 96.06           C  
ATOM   1010  CB  TYR A 144      21.226  -8.369  -5.205  1.00 96.06           C  
ATOM   1011  O   TYR A 144      23.582 -10.687  -5.938  1.00 96.06           O  
ATOM   1012  CG  TYR A 144      22.225  -7.558  -6.007  1.00 96.06           C  
ATOM   1013  CD1 TYR A 144      23.219  -6.816  -5.345  1.00 96.06           C  
ATOM   1014  CD2 TYR A 144      22.172  -7.559  -7.414  1.00 96.06           C  
ATOM   1015  CE1 TYR A 144      24.161  -6.081  -6.088  1.00 96.06           C  
ATOM   1016  CE2 TYR A 144      23.102  -6.810  -8.160  1.00 96.06           C  
ATOM   1017  OH  TYR A 144      25.000  -5.337  -8.200  1.00 96.06           O  
ATOM   1018  CZ  TYR A 144      24.099  -6.071  -7.496  1.00 96.06           C  
ATOM   1019  N   GLY A 145      23.290 -10.256  -3.760  1.00 94.25           N  
ATOM   1020  CA  GLY A 145      24.635 -10.666  -3.349  1.00 94.25           C  
ATOM   1021  C   GLY A 145      25.004 -12.080  -3.811  1.00 94.25           C  
ATOM   1022  O   GLY A 145      26.062 -12.256  -4.413  1.00 94.25           O  
ATOM   1023  N   ILE A 146      24.120 -13.061  -3.608  1.00 94.50           N  
ATOM   1024  CA  ILE A 146      24.299 -14.444  -4.086  1.00 94.50           C  
ATOM   1025  C   ILE A 146      24.406 -14.480  -5.612  1.00 94.50           C  
ATOM   1026  CB  ILE A 146      23.143 -15.346  -3.589  1.00 94.50           C  
ATOM   1027  O   ILE A 146      25.326 -15.095  -6.150  1.00 94.50           O  
ATOM   1028  CG1 ILE A 146      23.218 -15.507  -2.054  1.00 94.50           C  
ATOM   1029  CG2 ILE A 146      23.175 -16.732  -4.268  1.00 94.50           C  
ATOM   1030  CD1 ILE A 146      21.962 -16.133  -1.434  1.00 94.50           C  
ATOM   1031  N   LEU A 147      23.509 -13.787  -6.316  1.00 93.44           N  
ATOM   1032  CA  LEU A 147      23.527 -13.728  -7.774  1.00 93.44           C  
ATOM   1033  C   LEU A 147      24.840 -13.134  -8.296  1.00 93.44           C  
ATOM   1034  CB  LEU A 147      22.310 -12.931  -8.268  1.00 93.44           C  
ATOM   1035  O   LEU A 147      25.384 -13.661  -9.255  1.00 93.44           O  
ATOM   1036  CG  LEU A 147      20.954 -13.635  -8.098  1.00 93.44           C  
ATOM   1037  CD1 LEU A 147      19.834 -12.630  -8.366  1.00 93.44           C  
ATOM   1038  CD2 LEU A 147      20.798 -14.803  -9.074  1.00 93.44           C  
ATOM   1039  N   THR A 148      25.417 -12.126  -7.633  1.00 90.62           N  
ATOM   1040  CA  THR A 148      26.716 -11.543  -8.030  1.00 90.62           C  
ATOM   1041  C   THR A 148      27.930 -12.453  -7.794  1.00 90.62           C  
ATOM   1042  CB  THR A 148      26.985 -10.190  -7.355  1.00 90.62           C  
ATOM   1043  O   THR A 148      29.013 -12.170  -8.305  1.00 90.62           O  
ATOM   1044  CG2 THR A 148      25.875  -9.153  -7.522  1.00 90.62           C  
ATOM   1045  OG1 THR A 148      27.222 -10.311  -5.969  1.00 90.62           O  
ATOM   1046  N   MET A 149      27.784 -13.532  -7.015  1.00 89.75           N  
ATOM   1047  CA  MET A 149      28.821 -14.566  -6.873  1.00 89.75           C  
ATOM   1048  C   MET A 149      28.785 -15.572  -8.029  1.00 89.75           C  
ATOM   1049  CB  MET A 149      28.662 -15.320  -5.544  1.00 89.75           C  
ATOM   1050  O   MET A 149      29.796 -16.208  -8.318  1.00 89.75           O  
ATOM   1051  CG  MET A 149      28.818 -14.416  -4.320  1.00 89.75           C  
ATOM   1052  SD  MET A 149      28.594 -15.286  -2.745  1.00 89.75           S  
ATOM   1053  CE  MET A 149      28.651 -13.872  -1.617  1.00 89.75           C  
ATOM   1054  N   ILE A 150      27.621 -15.714  -8.668  1.00 89.50           N  
ATOM   1055  CA  ILE A 150      27.373 -16.628  -9.788  1.00 89.50           C  
ATOM   1056  C   ILE A 150      27.572 -15.896 -11.123  1.00 89.50           C  
ATOM   1057  CB  ILE A 150      25.950 -17.227  -9.655  1.00 89.50           C  
ATOM   1058  O   ILE A 150      28.185 -16.443 -12.035  1.00 89.50           O  
ATOM   1059  CG1 ILE A 150      25.777 -17.972  -8.306  1.00 89.50           C  
ATOM   1060  CG2 ILE A 150      25.650 -18.175 -10.831  1.00 89.50           C  
ATOM   1061  CD1 ILE A 150      24.333 -18.386  -7.996  1.00 89.50           C  
ATOM   1062  N   TYR A 151      27.095 -14.652 -11.202  1.00 88.88           N  
ATOM   1063  CA  TYR A 151      27.045 -13.809 -12.391  1.00 88.88           C  
ATOM   1064  C   TYR A 151      27.939 -12.567 -12.253  1.00 88.88           C  
ATOM   1065  CB  TYR A 151      25.590 -13.389 -12.640  1.00 88.88           C  
ATOM   1066  O   TYR A 151      27.971 -11.884 -11.225  1.00 88.88           O  
ATOM   1067  CG  TYR A 151      24.629 -14.527 -12.930  1.00 88.88           C  
ATOM   1068  CD1 TYR A 151      24.759 -15.280 -14.113  1.00 88.88           C  
ATOM   1069  CD2 TYR A 151      23.589 -14.816 -12.024  1.00 88.88           C  
ATOM   1070  CE1 TYR A 151      23.849 -16.319 -14.391  1.00 88.88           C  
ATOM   1071  CE2 TYR A 151      22.666 -15.840 -12.309  1.00 88.88           C  
ATOM   1072  OH  TYR A 151      21.887 -17.562 -13.783  1.00 88.88           O  
ATOM   1073  CZ  TYR A 151      22.794 -16.592 -13.496  1.00 88.88           C  
ATOM   1074  N   ARG A 152      28.645 -12.222 -13.325  1.00 84.31           N  
ATOM   1075  CA  ARG A 152      29.536 -11.074 -13.463  1.00 84.31           C  
ATOM   1076  C   ARG A 152      28.745  -9.825 -13.822  1.00 84.31           C  
ATOM   1077  CB  ARG A 152      30.586 -11.377 -14.539  1.00 84.31           C  
ATOM   1078  O   ARG A 152      28.424  -9.567 -14.974  1.00 84.31           O  
ATOM   1079  CG  ARG A 152      31.510 -12.526 -14.129  1.00 84.31           C  
ATOM   1080  CD  ARG A 152      32.530 -12.765 -15.239  1.00 84.31           C  
ATOM   1081  NE  ARG A 152      33.508 -13.794 -14.845  1.00 84.31           N  
ATOM   1082  NH1 ARG A 152      34.722 -13.741 -16.784  1.00 84.31           N  
ATOM   1083  NH2 ARG A 152      35.290 -15.171 -15.161  1.00 84.31           N  
ATOM   1084  CZ  ARG A 152      34.501 -14.227 -15.594  1.00 84.31           C  
ATOM   1085  N   VAL A 153      28.564  -8.954 -12.834  1.00 80.31           N  
ATOM   1086  CA  VAL A 153      27.809  -7.685 -12.941  1.00 80.31           C  
ATOM   1087  C   VAL A 153      28.513  -6.587 -13.772  1.00 80.31           C  
ATOM   1088  CB  VAL A 153      27.415  -7.161 -11.546  1.00 80.31           C  
ATOM   1089  O   VAL A 153      28.264  -5.397 -13.609  1.00 80.31           O  
ATOM   1090  CG1 VAL A 153      26.179  -6.254 -11.571  1.00 80.31           C  
ATOM   1091  CG2 VAL A 153      27.064  -8.285 -10.568  1.00 80.31           C  
ATOM   1092  N   THR A 154      29.462  -6.962 -14.622  1.00 77.38           N  
ATOM   1093  CA  THR A 154      30.092  -6.090 -15.628  1.00 77.38           C  
ATOM   1094  C   THR A 154      29.755  -6.536 -17.046  1.00 77.38           C  
ATOM   1095  CB  THR A 154      31.617  -6.055 -15.458  1.00 77.38           C  
ATOM   1096  O   THR A 154      29.969  -5.769 -17.980  1.00 77.38           O  
ATOM   1097  CG2 THR A 154      32.023  -5.362 -14.157  1.00 77.38           C  
ATOM   1098  OG1 THR A 154      32.146  -7.366 -15.417  1.00 77.38           O  
ATOM   1099  N   ASP A 155      29.250  -7.761 -17.208  1.00 78.94           N  
ATOM   1100  CA  ASP A 155      28.766  -8.286 -18.476  1.00 78.94           C  
ATOM   1101  C   ASP A 155      27.273  -7.934 -18.630  1.00 78.94           C  
ATOM   1102  CB  ASP A 155      29.006  -9.799 -18.531  1.00 78.94           C  
ATOM   1103  O   ASP A 155      26.476  -8.311 -17.766  1.00 78.94           O  
ATOM   1104  CG  ASP A 155      28.720 -10.346 -19.930  1.00 78.94           C  
ATOM   1105  OD1 ASP A 155      27.626 -10.044 -20.461  1.00 78.94           O  
ATOM   1106  OD2 ASP A 155      29.639 -10.980 -20.486  1.00 78.94           O  
ATOM   1107  N   PRO A 156      26.868  -7.211 -19.691  1.00 75.94           N  
ATOM   1108  CA  PRO A 156      25.472  -6.833 -19.905  1.00 75.94           C  
ATOM   1109  C   PRO A 156      24.492  -8.014 -19.924  1.00 75.94           C  
ATOM   1110  CB  PRO A 156      25.459  -6.100 -21.251  1.00 75.94           C  
ATOM   1111  O   PRO A 156      23.363  -7.866 -19.456  1.00 75.94           O  
ATOM   1112  CG  PRO A 156      26.877  -5.549 -21.380  1.00 75.94           C  
ATOM   1113  CD  PRO A 156      27.719  -6.635 -20.723  1.00 75.94           C  
ATOM   1114  N   VAL A 157      24.909  -9.177 -20.434  1.00 78.69           N  
ATOM   1115  CA  VAL A 157      24.063 -10.377 -20.522  1.00 78.69           C  
ATOM   1116  C   VAL A 157      23.853 -10.971 -19.133  1.00 78.69           C  
ATOM   1117  CB  VAL A 157      24.689 -11.422 -21.471  1.00 78.69           C  
ATOM   1118  O   VAL A 157      22.727 -11.264 -18.735  1.00 78.69           O  
ATOM   1119  CG1 VAL A 157      23.809 -12.672 -21.594  1.00 78.69           C  
ATOM   1120  CG2 VAL A 157      24.887 -10.847 -22.882  1.00 78.69           C  
ATOM   1121  N   GLU A 158      24.922 -11.096 -18.350  1.00 85.31           N  
ATOM   1122  CA  GLU A 158      24.835 -11.680 -17.010  1.00 85.31           C  
ATOM   1123  C   GLU A 158      24.134 -10.742 -16.012  1.00 85.31           C  
ATOM   1124  CB  GLU A 158      26.227 -12.082 -16.511  1.00 85.31           C  
ATOM   1125  O   GLU A 158      23.362 -11.203 -15.170  1.00 85.31           O  
ATOM   1126  CG  GLU A 158      26.902 -13.176 -17.364  1.00 85.31           C  
ATOM   1127  CD  GLU A 158      28.163 -13.756 -16.694  1.00 85.31           C  
ATOM   1128  OE1 GLU A 158      29.100 -14.203 -17.387  1.00 85.31           O  
ATOM   1129  OE2 GLU A 158      28.217 -13.767 -15.447  1.00 85.31           O  
ATOM   1130  N   VAL A 159      24.319  -9.420 -16.134  1.00 85.69           N  
ATOM   1131  CA  VAL A 159      23.550  -8.417 -15.367  1.00 85.69           C  
ATOM   1132  C   VAL A 159      22.050  -8.593 -15.594  1.00 85.69           C  
ATOM   1133  CB  VAL A 159      23.962  -6.983 -15.761  1.00 85.69           C  
ATOM   1134  O   VAL A 159      21.262  -8.422 -14.662  1.00 85.69           O  
ATOM   1135  CG1 VAL A 159      23.039  -5.900 -15.179  1.00 85.69           C  
ATOM   1136  CG2 VAL A 159      25.367  -6.651 -15.254  1.00 85.69           C  
ATOM   1137  N   ARG A 160      21.640  -8.953 -16.811  1.00 83.75           N  
ATOM   1138  CA  ARG A 160      20.227  -9.123 -17.129  1.00 83.75           C  
ATOM   1139  C   ARG A 160      19.610 -10.309 -16.392  1.00 83.75           C  
ATOM   1140  CB  ARG A 160      20.048  -9.213 -18.652  1.00 83.75           C  
ATOM   1141  O   ARG A 160      18.575 -10.124 -15.758  1.00 83.75           O  
ATOM   1142  CG  ARG A 160      18.575  -9.268 -19.058  1.00 83.75           C  
ATOM   1143  CD  ARG A 160      17.840  -7.977 -18.699  1.00 83.75           C  
ATOM   1144  NE  ARG A 160      16.399  -8.179 -18.789  1.00 83.75           N  
ATOM   1145  NH1 ARG A 160      15.772  -6.006 -18.473  1.00 83.75           N  
ATOM   1146  NH2 ARG A 160      14.232  -7.593 -18.730  1.00 83.75           N  
ATOM   1147  CZ  ARG A 160      15.476  -7.256 -18.651  1.00 83.75           C  
ATOM   1148  N   ALA A 161      20.280 -11.461 -16.378  1.00 87.25           N  
ATOM   1149  CA  ALA A 161      19.833 -12.631 -15.615  1.00 87.25           C  
ATOM   1150  C   ALA A 161      19.659 -12.309 -14.117  1.00 87.25           C  
ATOM   1151  CB  ALA A 161      20.859 -13.752 -15.824  1.00 87.25           C  
ATOM   1152  O   ALA A 161      18.689 -12.723 -13.477  1.00 87.25           O  
ATOM   1153  N   VAL A 162      20.563 -11.498 -13.551  1.00 91.56           N  
ATOM   1154  CA  VAL A 162      20.441 -11.010 -12.166  1.00 91.56           C  
ATOM   1155  C   VAL A 162      19.153 -10.202 -11.986  1.00 91.56           C  
ATOM   1156  CB  VAL A 162      21.664 -10.160 -11.763  1.00 91.56           C  
ATOM   1157  O   VAL A 162      18.415 -10.414 -11.025  1.00 91.56           O  
ATOM   1158  CG1 VAL A 162      21.541  -9.577 -10.349  1.00 91.56           C  
ATOM   1159  CG2 VAL A 162      22.978 -10.948 -11.821  1.00 91.56           C  
ATOM   1160  N   LEU A 163      18.869  -9.275 -12.899  1.00 89.81           N  
ATOM   1161  CA  LEU A 163      17.715  -8.384 -12.802  1.00 89.81           C  
ATOM   1162  C   LEU A 163      16.388  -9.099 -13.048  1.00 89.81           C  
ATOM   1163  CB  LEU A 163      17.892  -7.222 -13.780  1.00 89.81           C  
ATOM   1164  O   LEU A 163      15.436  -8.828 -12.326  1.00 89.81           O  
ATOM   1165  CG  LEU A 163      19.042  -6.284 -13.391  1.00 89.81           C  
ATOM   1166  CD1 LEU A 163      19.359  -5.361 -14.554  1.00 89.81           C  
ATOM   1167  CD2 LEU A 163      18.717  -5.426 -12.165  1.00 89.81           C  
ATOM   1168  N   GLU A 164      16.322 -10.038 -13.991  1.00 90.06           N  
ATOM   1169  CA  GLU A 164      15.138 -10.878 -14.217  1.00 90.06           C  
ATOM   1170  C   GLU A 164      14.754 -11.647 -12.949  1.00 90.06           C  
ATOM   1171  CB  GLU A 164      15.416 -11.871 -15.352  1.00 90.06           C  
ATOM   1172  O   GLU A 164      13.585 -11.674 -12.557  1.00 90.06           O  
ATOM   1173  CG  GLU A 164      15.428 -11.189 -16.727  1.00 90.06           C  
ATOM   1174  CD  GLU A 164      15.872 -12.131 -17.855  1.00 90.06           C  
ATOM   1175  OE1 GLU A 164      16.070 -11.606 -18.974  1.00 90.06           O  
ATOM   1176  OE2 GLU A 164      16.018 -13.345 -17.612  1.00 90.06           O  
ATOM   1177  N   ALA A 165      15.744 -12.191 -12.236  1.00 94.69           N  
ATOM   1178  CA  ALA A 165      15.504 -12.862 -10.966  1.00 94.69           C  
ATOM   1179  C   ALA A 165      15.007 -11.913  -9.863  1.00 94.69           C  
ATOM   1180  CB  ALA A 165      16.780 -13.596 -10.570  1.00 94.69           C  
ATOM   1181  O   ALA A 165      14.142 -12.286  -9.067  1.00 94.69           O  
ATOM   1182  N   LEU A 166      15.501 -10.674  -9.823  1.00 95.50           N  
ATOM   1183  CA  LEU A 166      15.005  -9.657  -8.891  1.00 95.50           C  
ATOM   1184  C   LEU A 166      13.597  -9.163  -9.260  1.00 95.50           C  
ATOM   1185  CB  LEU A 166      15.999  -8.489  -8.826  1.00 95.50           C  
ATOM   1186  O   LEU A 166      12.779  -8.929  -8.370  1.00 95.50           O  
ATOM   1187  CG  LEU A 166      17.376  -8.810  -8.218  1.00 95.50           C  
ATOM   1188  CD1 LEU A 166      18.215  -7.535  -8.203  1.00 95.50           C  
ATOM   1189  CD2 LEU A 166      17.283  -9.348  -6.791  1.00 95.50           C  
ATOM   1190  N   VAL A 167      13.277  -9.039 -10.550  1.00 93.12           N  
ATOM   1191  CA  VAL A 167      11.920  -8.717 -11.025  1.00 93.12           C  
ATOM   1192  C   VAL A 167      10.952  -9.834 -10.644  1.00 93.12           C  
ATOM   1193  CB  VAL A 167      11.908  -8.453 -12.545  1.00 93.12           C  
ATOM   1194  O   VAL A 167       9.846  -9.556 -10.186  1.00 93.12           O  
ATOM   1195  CG1 VAL A 167      10.486  -8.348 -13.115  1.00 93.12           C  
ATOM   1196  CG2 VAL A 167      12.611  -7.126 -12.863  1.00 93.12           C  
ATOM   1197  N   ALA A 168      11.373 -11.095 -10.737  1.00 95.06           N  
ATOM   1198  CA  ALA A 168      10.571 -12.215 -10.269  1.00 95.06           C  
ATOM   1199  C   ALA A 168      10.378 -12.215  -8.746  1.00 95.06           C  
ATOM   1200  CB  ALA A 168      11.194 -13.501 -10.784  1.00 95.06           C  
ATOM   1201  O   ALA A 168       9.276 -12.509  -8.293  1.00 95.06           O  
ATOM   1202  N   LEU A 169      11.378 -11.807  -7.953  1.00 97.50           N  
ATOM   1203  CA  LEU A 169      11.200 -11.567  -6.511  1.00 97.50           C  
ATOM   1204  C   LEU A 169      10.103 -10.537  -6.253  1.00 97.50           C  
ATOM   1205  CB  LEU A 169      12.564 -11.203  -5.886  1.00 97.50           C  
ATOM   1206  O   LEU A 169       9.171 -10.794  -5.488  1.00 97.50           O  
ATOM   1207  CG  LEU A 169      12.582 -10.990  -4.358  1.00 97.50           C  
ATOM   1208  CD1 LEU A 169      14.028 -11.066  -3.861  1.00 97.50           C  
ATOM   1209  CD2 LEU A 169      12.028  -9.631  -3.908  1.00 97.50           C  
ATOM   1210  N   SER A 170      10.161  -9.409  -6.948  1.00 95.25           N  
ATOM   1211  CA  SER A 170       9.118  -8.386  -6.903  1.00 95.25           C  
ATOM   1212  C   SER A 170       7.745  -8.938  -7.315  1.00 95.25           C  
ATOM   1213  CB  SER A 170       9.559  -7.238  -7.803  1.00 95.25           C  
ATOM   1214  O   SER A 170       6.746  -8.666  -6.647  1.00 95.25           O  
ATOM   1215  OG  SER A 170      10.662  -6.589  -7.204  1.00 95.25           O  
ATOM   1216  N   PHE A 171       7.680  -9.790  -8.344  1.00 94.81           N  
ATOM   1217  CA  PHE A 171       6.443 -10.452  -8.768  1.00 94.81           C  
ATOM   1218  C   PHE A 171       5.869 -11.378  -7.689  1.00 94.81           C  
ATOM   1219  CB  PHE A 171       6.693 -11.251 -10.056  1.00 94.81           C  
ATOM   1220  O   PHE A 171       4.676 -11.315  -7.386  1.00 94.81           O  
ATOM   1221  CG  PHE A 171       5.456 -11.912 -10.635  1.00 94.81           C  
ATOM   1222  CD1 PHE A 171       5.530 -13.244 -11.080  1.00 94.81           C  
ATOM   1223  CD2 PHE A 171       4.232 -11.220 -10.721  1.00 94.81           C  
ATOM   1224  CE1 PHE A 171       4.388 -13.891 -11.583  1.00 94.81           C  
ATOM   1225  CE2 PHE A 171       3.088 -11.868 -11.215  1.00 94.81           C  
ATOM   1226  CZ  PHE A 171       3.164 -13.204 -11.646  1.00 94.81           C  
ATOM   1227  N   GLY A 172       6.715 -12.198  -7.064  1.00 96.00           N  
ATOM   1228  CA  GLY A 172       6.313 -13.093  -5.981  1.00 96.00           C  
ATOM   1229  C   GLY A 172       5.778 -12.337  -4.770  1.00 96.00           C  
ATOM   1230  O   GLY A 172       4.774 -12.751  -4.184  1.00 96.00           O  
ATOM   1231  N   ALA A 173       6.396 -11.203  -4.432  1.00 95.94           N  
ATOM   1232  CA  ALA A 173       5.916 -10.304  -3.387  1.00 95.94           C  
ATOM   1233  C   ALA A 173       4.546  -9.693  -3.735  1.00 95.94           C  
ATOM   1234  CB  ALA A 173       6.983  -9.225  -3.172  1.00 95.94           C  
ATOM   1235  O   ALA A 173       3.668  -9.613  -2.870  1.00 95.94           O  
ATOM   1236  N   SER A 174       4.351  -9.330  -5.009  1.00 92.88           N  
ATOM   1237  CA  SER A 174       3.125  -8.695  -5.523  1.00 92.88           C  
ATOM   1238  C   SER A 174       1.945  -9.643  -5.500  1.00 92.88           C  
ATOM   1239  CB  SER A 174       3.325  -8.173  -6.950  1.00 92.88           C  
ATOM   1240  O   SER A 174       0.853  -9.253  -5.090  1.00 92.88           O  
ATOM   1241  OG  SER A 174       4.456  -7.350  -7.121  1.00 92.88           O  
ATOM   1242  N   LEU A 175       2.180 -10.907  -5.860  1.00 92.06           N  
ATOM   1243  CA  LEU A 175       1.166 -11.948  -5.780  1.00 92.06           C  
ATOM   1244  C   LEU A 175       0.606 -12.053  -4.358  1.00 92.06           C  
ATOM   1245  CB  LEU A 175       1.781 -13.280  -6.234  1.00 92.06           C  
ATOM   1246  O   LEU A 175      -0.604 -12.009  -4.175  1.00 92.06           O  
ATOM   1247  CG  LEU A 175       0.731 -14.398  -6.363  1.00 92.06           C  
ATOM   1248  CD1 LEU A 175      -0.127 -14.199  -7.614  1.00 92.06           C  
ATOM   1249  CD2 LEU A 175       1.435 -15.742  -6.484  1.00 92.06           C  
ATOM   1250  N   ILE A 176       1.464 -12.139  -3.338  1.00 93.69           N  
ATOM   1251  CA  ILE A 176       0.983 -12.205  -1.951  1.00 93.69           C  
ATOM   1252  C   ILE A 176       0.230 -10.929  -1.571  1.00 93.69           C  
ATOM   1253  CB  ILE A 176       2.135 -12.473  -0.970  1.00 93.69           C  
ATOM   1254  O   ILE A 176      -0.861 -11.023  -1.014  1.00 93.69           O  
ATOM   1255  CG1 ILE A 176       2.909 -13.765  -1.288  1.00 93.69           C  
ATOM   1256  CG2 ILE A 176       1.618 -12.520   0.479  1.00 93.69           C  
ATOM   1257  CD1 ILE A 176       2.079 -15.039  -1.457  1.00 93.69           C  
ATOM   1258  N   SER A 177       0.776  -9.758  -1.914  1.00 92.75           N  
ATOM   1259  CA  SER A 177       0.177  -8.456  -1.607  1.00 92.75           C  
ATOM   1260  C   SER A 177      -1.262  -8.331  -2.124  1.00 92.75           C  
ATOM   1261  CB  SER A 177       1.059  -7.337  -2.171  1.00 92.75           C  
ATOM   1262  O   SER A 177      -2.162  -8.034  -1.337  1.00 92.75           O  
ATOM   1263  OG  SER A 177       0.377  -6.107  -2.086  1.00 92.75           O  
ATOM   1264  N   ILE A 178      -1.529  -8.625  -3.406  1.00 91.56           N  
ATOM   1265  CA  ILE A 178      -2.882  -8.449  -3.963  1.00 91.56           C  
ATOM   1266  C   ILE A 178      -3.910  -9.357  -3.287  1.00 91.56           C  
ATOM   1267  CB  ILE A 178      -2.915  -8.604  -5.499  1.00 91.56           C  
ATOM   1268  O   ILE A 178      -5.016  -8.909  -2.985  1.00 91.56           O  
ATOM   1269  CG1 ILE A 178      -4.287  -8.150  -6.042  1.00 91.56           C  
ATOM   1270  CG2 ILE A 178      -2.588 -10.033  -5.974  1.00 91.56           C  
ATOM   1271  CD1 ILE A 178      -4.333  -7.950  -7.560  1.00 91.56           C  
ATOM   1272  N   PHE A 179      -3.557 -10.617  -3.020  1.00 90.25           N  
ATOM   1273  CA  PHE A 179      -4.472 -11.550  -2.368  1.00 90.25           C  
ATOM   1274  C   PHE A 179      -4.666 -11.204  -0.891  1.00 90.25           C  
ATOM   1275  CB  PHE A 179      -3.972 -12.986  -2.521  1.00 90.25           C  
ATOM   1276  O   PHE A 179      -5.796 -11.257  -0.406  1.00 90.25           O  
ATOM   1277  CG  PHE A 179      -4.234 -13.619  -3.873  1.00 90.25           C  
ATOM   1278  CD1 PHE A 179      -5.528 -14.060  -4.195  1.00 90.25           C  
ATOM   1279  CD2 PHE A 179      -3.193 -13.829  -4.791  1.00 90.25           C  
ATOM   1280  CE1 PHE A 179      -5.779 -14.687  -5.428  1.00 90.25           C  
ATOM   1281  CE2 PHE A 179      -3.448 -14.415  -6.040  1.00 90.25           C  
ATOM   1282  CZ  PHE A 179      -4.741 -14.851  -6.359  1.00 90.25           C  
ATOM   1283  N   ALA A 180      -3.597 -10.819  -0.189  1.00 91.38           N  
ATOM   1284  CA  ALA A 180      -3.664 -10.409   1.209  1.00 91.38           C  
ATOM   1285  C   ALA A 180      -4.523  -9.149   1.374  1.00 91.38           C  
ATOM   1286  CB  ALA A 180      -2.243 -10.222   1.750  1.00 91.38           C  
ATOM   1287  O   ALA A 180      -5.413  -9.125   2.222  1.00 91.38           O  
ATOM   1288  N   ARG A 181      -4.320  -8.136   0.522  1.00 91.12           N  
ATOM   1289  CA  ARG A 181      -5.038  -6.859   0.590  1.00 91.12           C  
ATOM   1290  C   ARG A 181      -6.505  -6.999   0.207  1.00 91.12           C  
ATOM   1291  CB  ARG A 181      -4.309  -5.815  -0.280  1.00 91.12           C  
ATOM   1292  O   ARG A 181      -7.369  -6.550   0.951  1.00 91.12           O  
ATOM   1293  CG  ARG A 181      -4.663  -4.358   0.058  1.00 91.12           C  
ATOM   1294  CD  ARG A 181      -4.249  -4.033   1.501  1.00 91.12           C  
ATOM   1295  NE  ARG A 181      -4.163  -2.586   1.758  1.00 91.12           N  
ATOM   1296  NH1 ARG A 181      -4.293  -2.698   4.058  1.00 91.12           N  
ATOM   1297  NH2 ARG A 181      -3.931  -0.743   3.082  1.00 91.12           N  
ATOM   1298  CZ  ARG A 181      -4.142  -2.023   2.955  1.00 91.12           C  
ATOM   1299  N   LEU A 182      -6.793  -7.655  -0.917  1.00 92.50           N  
ATOM   1300  CA  LEU A 182      -8.167  -7.828  -1.382  1.00 92.50           C  
ATOM   1301  C   LEU A 182      -8.938  -8.817  -0.503  1.00 92.50           C  
ATOM   1302  CB  LEU A 182      -8.145  -8.280  -2.848  1.00 92.50           C  
ATOM   1303  O   LEU A 182     -10.042  -8.514  -0.062  1.00 92.50           O  
ATOM   1304  CG  LEU A 182      -9.550  -8.431  -3.449  1.00 92.50           C  
ATOM   1305  CD1 LEU A 182     -10.269  -7.090  -3.605  1.00 92.50           C  
ATOM   1306  CD2 LEU A 182      -9.439  -9.082  -4.816  1.00 92.50           C  
ATOM   1307  N   GLY A 183      -8.365  -9.991  -0.235  1.00 93.12           N  
ATOM   1308  CA  GLY A 183      -9.009 -11.004   0.595  1.00 93.12           C  
ATOM   1309  C   GLY A 183      -9.207 -10.519   2.025  1.00 93.12           C  
ATOM   1310  O   GLY A 183     -10.302 -10.670   2.569  1.00 93.12           O  
ATOM   1311  N   GLY A 184      -8.165  -9.930   2.621  1.00 92.25           N  
ATOM   1312  CA  GLY A 184      -8.227  -9.367   3.967  1.00 92.25           C  
ATOM   1313  C   GLY A 184      -9.259  -8.247   4.047  1.00 92.25           C  
ATOM   1314  O   GLY A 184     -10.093  -8.283   4.942  1.00 92.25           O  
ATOM   1315  N   GLY A 185      -9.277  -7.346   3.054  1.00 92.88           N  
ATOM   1316  CA  GLY A 185     -10.266  -6.273   2.898  1.00 92.88           C  
ATOM   1317  C   GLY A 185     -11.715  -6.774   2.842  1.00 92.88           C  
ATOM   1318  O   GLY A 185     -12.561  -6.312   3.606  1.00 92.88           O  
ATOM   1319  N   ILE A 186     -12.000  -7.776   1.998  1.00 94.56           N  
ATOM   1320  CA  ILE A 186     -13.343  -8.378   1.904  1.00 94.56           C  
ATOM   1321  C   ILE A 186     -13.765  -8.988   3.245  1.00 94.56           C  
ATOM   1322  CB  ILE A 186     -13.417  -9.432   0.772  1.00 94.56           C  
ATOM   1323  O   ILE A 186     -14.935  -8.901   3.613  1.00 94.56           O  
ATOM   1324  CG1 ILE A 186     -13.207  -8.795  -0.620  1.00 94.56           C  
ATOM   1325  CG2 ILE A 186     -14.789 -10.146   0.770  1.00 94.56           C  
ATOM   1326  CD1 ILE A 186     -12.785  -9.814  -1.689  1.00 94.56           C  
ATOM   1327  N   PHE A 187     -12.829  -9.609   3.967  1.00 94.44           N  
ATOM   1328  CA  PHE A 187     -13.105 -10.194   5.274  1.00 94.44           C  
ATOM   1329  C   PHE A 187     -13.417  -9.115   6.319  1.00 94.44           C  
ATOM   1330  CB  PHE A 187     -11.941 -11.102   5.692  1.00 94.44           C  
ATOM   1331  O   PHE A 187     -14.492  -9.164   6.909  1.00 94.44           O  
ATOM   1332  CG  PHE A 187     -12.184 -11.815   7.004  1.00 94.44           C  
ATOM   1333  CD1 PHE A 187     -11.958 -11.140   8.213  1.00 94.44           C  
ATOM   1334  CD2 PHE A 187     -12.677 -13.130   7.029  1.00 94.44           C  
ATOM   1335  CE1 PHE A 187     -12.226 -11.768   9.435  1.00 94.44           C  
ATOM   1336  CE2 PHE A 187     -12.943 -13.760   8.258  1.00 94.44           C  
ATOM   1337  CZ  PHE A 187     -12.721 -13.078   9.464  1.00 94.44           C  
ATOM   1338  N   THR A 188     -12.518  -8.141   6.514  1.00 92.12           N  
ATOM   1339  CA  THR A 188     -12.685  -7.082   7.527  1.00 92.12           C  
ATOM   1340  C   THR A 188     -13.922  -6.248   7.259  1.00 92.12           C  
ATOM   1341  CB  THR A 188     -11.436  -6.193   7.684  1.00 92.12           C  
ATOM   1342  O   THR A 188     -14.816  -6.223   8.090  1.00 92.12           O  
ATOM   1343  CG2 THR A 188     -10.955  -5.490   6.419  1.00 92.12           C  
ATOM   1344  OG1 THR A 188     -11.665  -5.126   8.565  1.00 92.12           O  
ATOM   1345  N   LYS A 189     -14.076  -5.681   6.059  1.00 91.56           N  
ATOM   1346  CA  LYS A 189     -15.228  -4.816   5.775  1.00 91.56           C  
ATOM   1347  C   LYS A 189     -16.534  -5.589   5.620  1.00 91.56           C  
ATOM   1348  CB  LYS A 189     -14.943  -3.917   4.571  1.00 91.56           C  
ATOM   1349  O   LYS A 189     -17.608  -5.032   5.805  1.00 91.56           O  
ATOM   1350  CG  LYS A 189     -13.742  -2.980   4.770  1.00 91.56           C  
ATOM   1351  CD  LYS A 189     -13.823  -2.045   6.001  1.00 91.56           C  
ATOM   1352  CE  LYS A 189     -12.773  -2.292   7.093  1.00 91.56           C  
ATOM   1353  NZ  LYS A 189     -12.846  -1.246   8.143  1.00 91.56           N  
ATOM   1354  N   GLY A 190     -16.464  -6.880   5.291  1.00 91.25           N  
ATOM   1355  CA  GLY A 190     -17.624  -7.763   5.371  1.00 91.25           C  
ATOM   1356  C   GLY A 190     -18.100  -7.968   6.813  1.00 91.25           C  
ATOM   1357  O   GLY A 190     -19.306  -8.066   7.038  1.00 91.25           O  
ATOM   1358  N   ALA A 191     -17.169  -8.034   7.771  1.00 91.12           N  
ATOM   1359  CA  ALA A 191     -17.465  -8.130   9.196  1.00 91.12           C  
ATOM   1360  C   ALA A 191     -17.964  -6.800   9.761  1.00 91.12           C  
ATOM   1361  CB  ALA A 191     -16.218  -8.607   9.946  1.00 91.12           C  
ATOM   1362  O   ALA A 191     -19.073  -6.773  10.281  1.00 91.12           O  
ATOM   1363  N   ASP A 192     -17.190  -5.735   9.571  1.00 87.19           N  
ATOM   1364  CA  ASP A 192     -17.408  -4.370  10.059  1.00 87.19           C  
ATOM   1365  C   ASP A 192     -18.800  -3.850   9.663  1.00 87.19           C  
ATOM   1366  CB  ASP A 192     -16.261  -3.537   9.461  1.00 87.19           C  
ATOM   1367  O   ASP A 192     -19.695  -3.714  10.496  1.00 87.19           O  
ATOM   1368  CG  ASP A 192     -16.161  -2.094   9.939  1.00 87.19           C  
ATOM   1369  OD1 ASP A 192     -17.013  -1.681  10.746  1.00 87.19           O  
ATOM   1370  OD2 ASP A 192     -15.275  -1.416   9.356  1.00 87.19           O  
ATOM   1371  N   VAL A 193     -19.088  -3.776   8.354  1.00 85.75           N  
ATOM   1372  CA  VAL A 193     -20.400  -3.332   7.845  1.00 85.75           C  
ATOM   1373  C   VAL A 193     -21.540  -4.223   8.358  1.00 85.75           C  
ATOM   1374  CB  VAL A 193     -20.394  -3.300   6.302  1.00 85.75           C  
ATOM   1375  O   VAL A 193     -22.644  -3.747   8.627  1.00 85.75           O  
ATOM   1376  CG1 VAL A 193     -21.757  -2.914   5.707  1.00 85.75           C  
ATOM   1377  CG2 VAL A 193     -19.368  -2.297   5.756  1.00 85.75           C  
ATOM   1378  N   GLY A 194     -21.302  -5.531   8.490  1.00 86.06           N  
ATOM   1379  CA  GLY A 194     -22.299  -6.465   9.009  1.00 86.06           C  
ATOM   1380  C   GLY A 194     -22.583  -6.278  10.501  1.00 86.06           C  
ATOM   1381  O   GLY A 194     -23.747  -6.331  10.913  1.00 86.06           O  
ATOM   1382  N   ALA A 195     -21.536  -6.052  11.292  1.00 85.75           N  
ATOM   1383  CA  ALA A 195     -21.597  -5.815  12.725  1.00 85.75           C  
ATOM   1384  C   ALA A 195     -22.272  -4.473  13.019  1.00 85.75           C  
ATOM   1385  CB  ALA A 195     -20.171  -5.857  13.293  1.00 85.75           C  
ATOM   1386  O   ALA A 195     -23.209  -4.427  13.820  1.00 85.75           O  
ATOM   1387  N   ASP A 196     -21.863  -3.420  12.320  1.00 83.06           N  
ATOM   1388  CA  ASP A 196     -22.301  -2.049  12.548  1.00 83.06           C  
ATOM   1389  C   ASP A 196     -23.747  -1.799  12.139  1.00 83.06           C  
ATOM   1390  CB  ASP A 196     -21.363  -1.103  11.783  1.00 83.06           C  
ATOM   1391  O   ASP A 196     -24.511  -1.188  12.894  1.00 83.06           O  
ATOM   1392  CG  ASP A 196     -20.197  -0.614  12.636  1.00 83.06           C  
ATOM   1393  OD1 ASP A 196     -20.077  -1.075  13.794  1.00 83.06           O  
ATOM   1394  OD2 ASP A 196     -19.717   0.497  12.333  1.00 83.06           O  
ATOM   1395  N   LEU A 197     -24.170  -2.299  10.976  1.00 82.75           N  
ATOM   1396  CA  LEU A 197     -25.548  -2.110  10.523  1.00 82.75           C  
ATOM   1397  C   LEU A 197     -26.542  -2.758  11.489  1.00 82.75           C  
ATOM   1398  CB  LEU A 197     -25.720  -2.669   9.102  1.00 82.75           C  
ATOM   1399  O   LEU A 197     -27.515  -2.126  11.902  1.00 82.75           O  
ATOM   1400  CG  LEU A 197     -25.074  -1.812   7.998  1.00 82.75           C  
ATOM   1401  CD1 LEU A 197     -25.207  -2.553   6.665  1.00 82.75           C  
ATOM   1402  CD2 LEU A 197     -25.760  -0.450   7.844  1.00 82.75           C  
ATOM   1403  N   VAL A 198     -26.299  -4.004  11.895  1.00 85.88           N  
ATOM   1404  CA  VAL A 198     -27.249  -4.700  12.771  1.00 85.88           C  
ATOM   1405  C   VAL A 198     -27.092  -4.258  14.226  1.00 85.88           C  
ATOM   1406  CB  VAL A 198     -27.173  -6.225  12.615  1.00 85.88           C  
ATOM   1407  O   VAL A 198     -28.091  -4.073  14.918  1.00 85.88           O  
ATOM   1408  CG1 VAL A 198     -28.353  -6.885  13.340  1.00 85.88           C  
ATOM   1409  CG2 VAL A 198     -27.286  -6.637  11.145  1.00 85.88           C  
ATOM   1410  N   GLY A 199     -25.864  -4.039  14.693  1.00 83.69           N  
ATOM   1411  CA  GLY A 199     -25.585  -3.598  16.057  1.00 83.69           C  
ATOM   1412  C   GLY A 199     -26.028  -2.156  16.310  1.00 83.69           C  
ATOM   1413  O   GLY A 199     -26.950  -1.916  17.093  1.00 83.69           O  
ATOM   1414  N   LYS A 200     -25.408  -1.191  15.622  1.00 78.88           N  
ATOM   1415  CA  LYS A 200     -25.602   0.244  15.884  1.00 78.88           C  
ATOM   1416  C   LYS A 200     -26.931   0.764  15.336  1.00 78.88           C  
ATOM   1417  CB  LYS A 200     -24.431   1.065  15.302  1.00 78.88           C  
ATOM   1418  O   LYS A 200     -27.609   1.534  16.016  1.00 78.88           O  
ATOM   1419  CG  LYS A 200     -23.048   0.746  15.904  1.00 78.88           C  
ATOM   1420  CD  LYS A 200     -21.937   1.460  15.112  1.00 78.88           C  
ATOM   1421  CE  LYS A 200     -20.555   1.236  15.742  1.00 78.88           C  
ATOM   1422  NZ  LYS A 200     -19.437   1.486  14.798  1.00 78.88           N  
ATOM   1423  N   VAL A 201     -27.306   0.381  14.110  1.00 77.75           N  
ATOM   1424  CA  VAL A 201     -28.470   0.975  13.419  1.00 77.75           C  
ATOM   1425  C   VAL A 201     -29.777   0.258  13.759  1.00 77.75           C  
ATOM   1426  CB  VAL A 201     -28.260   1.082  11.892  1.00 77.75           C  
ATOM   1427  O   VAL A 201     -30.782   0.926  14.003  1.00 77.75           O  
ATOM   1428  CG1 VAL A 201     -29.412   1.830  11.208  1.00 77.75           C  
ATOM   1429  CG2 VAL A 201     -26.956   1.818  11.552  1.00 77.75           C  
ATOM   1430  N   GLU A 202     -29.784  -1.077  13.782  1.00 85.19           N  
ATOM   1431  CA  GLU A 202     -31.010  -1.857  14.017  1.00 85.19           C  
ATOM   1432  C   GLU A 202     -31.263  -2.142  15.500  1.00 85.19           C  
ATOM   1433  CB  GLU A 202     -30.986  -3.172  13.221  1.00 85.19           C  
ATOM   1434  O   GLU A 202     -32.368  -1.905  15.987  1.00 85.19           O  
ATOM   1435  CG  GLU A 202     -31.003  -2.932  11.710  1.00 85.19           C  
ATOM   1436  CD  GLU A 202     -30.825  -4.213  10.886  1.00 85.19           C  
ATOM   1437  OE1 GLU A 202     -30.403  -4.086   9.719  1.00 85.19           O  
ATOM   1438  OE2 GLU A 202     -31.205  -5.333  11.302  1.00 85.19           O  
ATOM   1439  N   ALA A 203     -30.258  -2.653  16.216  1.00 84.88           N  
ATOM   1440  CA  ALA A 203     -30.405  -3.077  17.608  1.00 84.88           C  
ATOM   1441  C   ALA A 203     -30.140  -1.953  18.624  1.00 84.88           C  
ATOM   1442  CB  ALA A 203     -29.497  -4.291  17.837  1.00 84.88           C  
ATOM   1443  O   ALA A 203     -30.594  -2.045  19.765  1.00 84.88           O  
ATOM   1444  N   GLY A 204     -29.421  -0.898  18.227  1.00 82.44           N  
ATOM   1445  CA  GLY A 204     -29.058   0.218  19.103  1.00 82.44           C  
ATOM   1446  C   GLY A 204     -28.090  -0.167  20.226  1.00 82.44           C  
ATOM   1447  O   GLY A 204     -28.103   0.469  21.282  1.00 82.44           O  
ATOM   1448  N   ILE A 205     -27.285  -1.216  20.027  1.00 86.50           N  
ATOM   1449  CA  ILE A 205     -26.223  -1.614  20.962  1.00 86.50           C  
ATOM   1450  C   ILE A 205     -24.918  -0.855  20.654  1.00 86.50           C  
ATOM   1451  CB  ILE A 205     -26.035  -3.150  21.016  1.00 86.50           C  
ATOM   1452  O   ILE A 205     -24.751  -0.383  19.524  1.00 86.50           O  
ATOM   1453  CG1 ILE A 205     -25.595  -3.745  19.664  1.00 86.50           C  
ATOM   1454  CG2 ILE A 205     -27.333  -3.804  21.528  1.00 86.50           C  
ATOM   1455  CD1 ILE A 205     -25.347  -5.258  19.685  1.00 86.50           C  
ATOM   1456  N   PRO A 206     -24.014  -0.693  21.641  1.00 84.00           N  
ATOM   1457  CA  PRO A 206     -22.693  -0.105  21.427  1.00 84.00           C  
ATOM   1458  C   PRO A 206     -21.885  -0.766  20.297  1.00 84.00           C  
ATOM   1459  CB  PRO A 206     -21.961  -0.222  22.770  1.00 84.00           C  
ATOM   1460  O   PRO A 206     -22.112  -1.917  19.924  1.00 84.00           O  
ATOM   1461  CG  PRO A 206     -23.094  -0.233  23.791  1.00 84.00           C  
ATOM   1462  CD  PRO A 206     -24.198  -0.990  23.057  1.00 84.00           C  
ATOM   1463  N   GLU A 207     -20.921  -0.008  19.772  1.00 82.31           N  
ATOM   1464  CA  GLU A 207     -19.826  -0.532  18.944  1.00 82.31           C  
ATOM   1465  C   GLU A 207     -19.043  -1.585  19.730  1.00 82.31           C  
ATOM   1466  CB  GLU A 207     -18.909   0.645  18.590  1.00 82.31           C  
ATOM   1467  O   GLU A 207     -18.888  -1.423  20.933  1.00 82.31           O  
ATOM   1468  CG  GLU A 207     -17.825   0.344  17.543  1.00 82.31           C  
ATOM   1469  CD  GLU A 207     -17.229   1.647  16.975  1.00 82.31           C  
ATOM   1470  OE1 GLU A 207     -16.898   1.684  15.774  1.00 82.31           O  
ATOM   1471  OE2 GLU A 207     -17.308   2.705  17.642  1.00 82.31           O  
ATOM   1472  N   ASP A 208     -18.571  -2.645  19.075  1.00 86.56           N  
ATOM   1473  CA  ASP A 208     -17.825  -3.741  19.712  1.00 86.56           C  
ATOM   1474  C   ASP A 208     -18.541  -4.494  20.852  1.00 86.56           C  
ATOM   1475  CB  ASP A 208     -16.433  -3.284  20.158  1.00 86.56           C  
ATOM   1476  O   ASP A 208     -17.908  -5.179  21.659  1.00 86.56           O  
ATOM   1477  CG  ASP A 208     -15.609  -2.693  19.032  1.00 86.56           C  
ATOM   1478  OD1 ASP A 208     -15.423  -3.439  18.048  1.00 86.56           O  
ATOM   1479  OD2 ASP A 208     -15.100  -1.563  19.258  1.00 86.56           O  
ATOM   1480  N   ASP A 209     -19.868  -4.406  20.937  1.00 87.50           N  
ATOM   1481  CA  ASP A 209     -20.603  -5.056  22.018  1.00 87.50           C  
ATOM   1482  C   ASP A 209     -20.467  -6.597  21.953  1.00 87.50           C  
ATOM   1483  CB  ASP A 209     -22.062  -4.601  21.979  1.00 87.50           C  
ATOM   1484  O   ASP A 209     -20.712  -7.200  20.898  1.00 87.50           O  
ATOM   1485  CG  ASP A 209     -22.849  -5.057  23.202  1.00 87.50           C  
ATOM   1486  OD1 ASP A 209     -23.066  -6.273  23.379  1.00 87.50           O  
ATOM   1487  OD2 ASP A 209     -23.375  -4.204  23.943  1.00 87.50           O  
ATOM   1488  N   PRO A 210     -20.150  -7.280  23.074  1.00 87.31           N  
ATOM   1489  CA  PRO A 210     -19.954  -8.733  23.110  1.00 87.31           C  
ATOM   1490  C   PRO A 210     -21.235  -9.537  22.832  1.00 87.31           C  
ATOM   1491  CB  PRO A 210     -19.393  -9.020  24.507  1.00 87.31           C  
ATOM   1492  O   PRO A 210     -21.199 -10.762  22.727  1.00 87.31           O  
ATOM   1493  CG  PRO A 210     -19.970  -7.894  25.363  1.00 87.31           C  
ATOM   1494  CD  PRO A 210     -19.969  -6.709  24.403  1.00 87.31           C  
ATOM   1495  N   ARG A 211     -22.399  -8.896  22.723  1.00 89.38           N  
ATOM   1496  CA  ARG A 211     -23.632  -9.542  22.260  1.00 89.38           C  
ATOM   1497  C   ARG A 211     -23.639  -9.701  20.744  1.00 89.38           C  
ATOM   1498  CB  ARG A 211     -24.847  -8.749  22.753  1.00 89.38           C  
ATOM   1499  O   ARG A 211     -24.343 -10.571  20.241  1.00 89.38           O  
ATOM   1500  CG  ARG A 211     -24.896  -8.700  24.291  1.00 89.38           C  
ATOM   1501  CD  ARG A 211     -25.996  -7.762  24.784  1.00 89.38           C  
ATOM   1502  NE  ARG A 211     -25.626  -6.350  24.585  1.00 89.38           N  
ATOM   1503  NH1 ARG A 211     -27.589  -5.435  25.329  1.00 89.38           N  
ATOM   1504  NH2 ARG A 211     -25.919  -4.102  24.703  1.00 89.38           N  
ATOM   1505  CZ  ARG A 211     -26.371  -5.306  24.868  1.00 89.38           C  
ATOM   1506  N   ASN A 212     -22.865  -8.914  20.001  1.00 91.50           N  
ATOM   1507  CA  ASN A 212     -22.835  -8.973  18.547  1.00 91.50           C  
ATOM   1508  C   ASN A 212     -21.983 -10.162  18.050  1.00 91.50           C  
ATOM   1509  CB  ASN A 212     -22.332  -7.625  18.013  1.00 91.50           C  
ATOM   1510  O   ASN A 212     -20.769 -10.158  18.237  1.00 91.50           O  
ATOM   1511  CG  ASN A 212     -22.555  -7.472  16.520  1.00 91.50           C  
ATOM   1512  ND2 ASN A 212     -22.674  -6.245  16.074  1.00 91.50           N  
ATOM   1513  OD1 ASN A 212     -22.656  -8.435  15.770  1.00 91.50           O  
ATOM   1514  N   PRO A 213     -22.550 -11.168  17.357  1.00 89.12           N  
ATOM   1515  CA  PRO A 213     -21.791 -12.323  16.871  1.00 89.12           C  
ATOM   1516  C   PRO A 213     -20.726 -11.988  15.818  1.00 89.12           C  
ATOM   1517  CB  PRO A 213     -22.840 -13.286  16.309  1.00 89.12           C  
ATOM   1518  O   PRO A 213     -19.869 -12.828  15.543  1.00 89.12           O  
ATOM   1519  CG  PRO A 213     -23.994 -12.371  15.917  1.00 89.12           C  
ATOM   1520  CD  PRO A 213     -23.946 -11.281  16.982  1.00 89.12           C  
ATOM   1521  N   ALA A 214     -20.755 -10.793  15.225  1.00 92.31           N  
ATOM   1522  CA  ALA A 214     -19.770 -10.371  14.235  1.00 92.31           C  
ATOM   1523  C   ALA A 214     -18.536  -9.671  14.838  1.00 92.31           C  
ATOM   1524  CB  ALA A 214     -20.490  -9.522  13.184  1.00 92.31           C  
ATOM   1525  O   ALA A 214     -17.526  -9.588  14.148  1.00 92.31           O  
ATOM   1526  N   VAL A 215     -18.552  -9.254  16.114  1.00 91.19           N  
ATOM   1527  CA  VAL A 215     -17.470  -8.430  16.705  1.00 91.19           C  
ATOM   1528  C   VAL A 215     -16.097  -9.108  16.689  1.00 91.19           C  
ATOM   1529  CB  VAL A 215     -17.831  -7.992  18.138  1.00 91.19           C  
ATOM   1530  O   VAL A 215     -15.083  -8.488  16.383  1.00 91.19           O  
ATOM   1531  CG1 VAL A 215     -17.859  -9.146  19.151  1.00 91.19           C  
ATOM   1532  CG2 VAL A 215     -16.832  -6.956  18.646  1.00 91.19           C  
ATOM   1533  N   ILE A 216     -16.041 -10.420  16.947  1.00 92.00           N  
ATOM   1534  CA  ILE A 216     -14.775 -11.160  16.867  1.00 92.00           C  
ATOM   1535  C   ILE A 216     -14.277 -11.210  15.423  1.00 92.00           C  
ATOM   1536  CB  ILE A 216     -14.919 -12.575  17.465  1.00 92.00           C  
ATOM   1537  O   ILE A 216     -13.077 -11.106  15.197  1.00 92.00           O  
ATOM   1538  CG1 ILE A 216     -15.226 -12.545  18.980  1.00 92.00           C  
ATOM   1539  CG2 ILE A 216     -13.678 -13.454  17.201  1.00 92.00           C  
ATOM   1540  CD1 ILE A 216     -14.143 -11.914  19.868  1.00 92.00           C  
ATOM   1541  N   ALA A 217     -15.172 -11.361  14.443  1.00 92.69           N  
ATOM   1542  CA  ALA A 217     -14.780 -11.350  13.038  1.00 92.69           C  
ATOM   1543  C   ALA A 217     -14.287  -9.965  12.601  1.00 92.69           C  
ATOM   1544  CB  ALA A 217     -15.946 -11.841  12.176  1.00 92.69           C  
ATOM   1545  O   ALA A 217     -13.348  -9.890  11.817  1.00 92.69           O  
ATOM   1546  N   ASP A 218     -14.868  -8.902  13.145  1.00 91.69           N  
ATOM   1547  CA  ASP A 218     -14.443  -7.527  12.903  1.00 91.69           C  
ATOM   1548  C   ASP A 218     -13.018  -7.282  13.416  1.00 91.69           C  
ATOM   1549  CB  ASP A 218     -15.479  -6.610  13.557  1.00 91.69           C  
ATOM   1550  O   ASP A 218     -12.093  -7.061  12.634  1.00 91.69           O  
ATOM   1551  CG  ASP A 218     -15.314  -5.158  13.145  1.00 91.69           C  
ATOM   1552  OD1 ASP A 218     -14.580  -4.936  12.158  1.00 91.69           O  
ATOM   1553  OD2 ASP A 218     -16.023  -4.359  13.779  1.00 91.69           O  
ATOM   1554  N   ASN A 219     -12.785  -7.574  14.700  1.00 91.75           N  
ATOM   1555  CA  ASN A 219     -11.465  -7.443  15.319  1.00 91.75           C  
ATOM   1556  C   ASN A 219     -10.416  -8.368  14.660  1.00 91.75           C  
ATOM   1557  CB  ASN A 219     -11.599  -7.741  16.824  1.00 91.75           C  
ATOM   1558  O   ASN A 219      -9.242  -8.012  14.524  1.00 91.75           O  
ATOM   1559  CG  ASN A 219     -12.054  -6.548  17.655  1.00 91.75           C  
ATOM   1560  ND2 ASN A 219     -13.247  -6.038  17.442  1.00 91.75           N  
ATOM   1561  OD1 ASN A 219     -11.340  -6.130  18.555  1.00 91.75           O  
ATOM   1562  N   VAL A 220     -10.806  -9.575  14.221  1.00 94.00           N  
ATOM   1563  CA  VAL A 220      -9.951 -10.443  13.385  1.00 94.00           C  
ATOM   1564  C   VAL A 220      -9.620  -9.754  12.061  1.00 94.00           C  
ATOM   1565  CB  VAL A 220     -10.629 -11.804  13.122  1.00 94.00           C  
ATOM   1566  O   VAL A 220      -8.472  -9.814  11.610  1.00 94.00           O  
ATOM   1567  CG1 VAL A 220      -9.928 -12.616  12.024  1.00 94.00           C  
ATOM   1568  CG2 VAL A 220     -10.600 -12.683  14.375  1.00 94.00           C  
ATOM   1569  N   GLY A 221     -10.611  -9.105  11.458  1.00 91.75           N  
ATOM   1570  CA  GLY A 221     -10.524  -8.322  10.237  1.00 91.75           C  
ATOM   1571  C   GLY A 221      -9.405  -7.295  10.257  1.00 91.75           C  
ATOM   1572  O   GLY A 221      -8.557  -7.335   9.362  1.00 91.75           O  
ATOM   1573  N   ASP A 222      -9.325  -6.461  11.287  1.00 91.19           N  
ATOM   1574  CA  ASP A 222      -8.288  -5.417  11.384  1.00 91.19           C  
ATOM   1575  C   ASP A 222      -6.876  -6.012  11.355  1.00 91.19           C  
ATOM   1576  CB  ASP A 222      -8.448  -4.638  12.692  1.00 91.19           C  
ATOM   1577  O   ASP A 222      -5.928  -5.475  10.780  1.00 91.19           O  
ATOM   1578  CG  ASP A 222      -9.869  -4.136  12.892  1.00 91.19           C  
ATOM   1579  OD1 ASP A 222     -10.448  -3.743  11.857  1.00 91.19           O  
ATOM   1580  OD2 ASP A 222     -10.311  -4.289  14.050  1.00 91.19           O  
ATOM   1581  N   ASN A 223      -6.716  -7.200  11.932  1.00 92.56           N  
ATOM   1582  CA  ASN A 223      -5.428  -7.873  11.977  1.00 92.56           C  
ATOM   1583  C   ASN A 223      -5.055  -8.534  10.640  1.00 92.56           C  
ATOM   1584  CB  ASN A 223      -5.463  -8.863  13.140  1.00 92.56           C  
ATOM   1585  O   ASN A 223      -3.876  -8.560  10.271  1.00 92.56           O  
ATOM   1586  CG  ASN A 223      -5.446  -8.145  14.470  1.00 92.56           C  
ATOM   1587  ND2 ASN A 223      -6.549  -8.147  15.166  1.00 92.56           N  
ATOM   1588  OD1 ASN A 223      -4.419  -7.631  14.899  1.00 92.56           O  
ATOM   1589  N   VAL A 224      -6.024  -9.079   9.899  1.00 91.38           N  
ATOM   1590  CA  VAL A 224      -5.755  -9.790   8.635  1.00 91.38           C  
ATOM   1591  C   VAL A 224      -5.789  -8.874   7.408  1.00 91.38           C  
ATOM   1592  CB  VAL A 224      -6.667 -11.018   8.453  1.00 91.38           C  
ATOM   1593  O   VAL A 224      -5.040  -9.100   6.459  1.00 91.38           O  
ATOM   1594  CG1 VAL A 224      -6.521 -11.984   9.639  1.00 91.38           C  
ATOM   1595  CG2 VAL A 224      -8.147 -10.676   8.258  1.00 91.38           C  
ATOM   1596  N   GLY A 225      -6.617  -7.832   7.419  1.00 87.88           N  
ATOM   1597  CA  GLY A 225      -6.731  -6.841   6.349  1.00 87.88           C  
ATOM   1598  C   GLY A 225      -5.823  -5.643   6.584  1.00 87.88           C  
ATOM   1599  O   GLY A 225      -4.882  -5.408   5.811  1.00 87.88           O  
ATOM   1600  N   ASP A 226      -6.083  -4.914   7.667  1.00 87.12           N  
ATOM   1601  CA  ASP A 226      -5.416  -3.642   7.928  1.00 87.12           C  
ATOM   1602  C   ASP A 226      -3.968  -3.832   8.366  1.00 87.12           C  
ATOM   1603  CB  ASP A 226      -6.192  -2.776   8.928  1.00 87.12           C  
ATOM   1604  O   ASP A 226      -3.132  -3.046   7.946  1.00 87.12           O  
ATOM   1605  CG  ASP A 226      -7.471  -2.156   8.374  1.00 87.12           C  
ATOM   1606  OD1 ASP A 226      -7.802  -2.459   7.202  1.00 87.12           O  
ATOM   1607  OD2 ASP A 226      -7.998  -1.280   9.098  1.00 87.12           O  
ATOM   1608  N   CYS A 227      -3.624  -4.891   9.107  1.00 89.94           N  
ATOM   1609  CA  CYS A 227      -2.235  -5.175   9.485  1.00 89.94           C  
ATOM   1610  C   CYS A 227      -1.506  -6.080   8.472  1.00 89.94           C  
ATOM   1611  CB  CYS A 227      -2.189  -5.698  10.927  1.00 89.94           C  
ATOM   1612  O   CYS A 227      -0.556  -5.635   7.822  1.00 89.94           O  
ATOM   1613  SG  CYS A 227      -0.467  -5.789  11.497  1.00 89.94           S  
ATOM   1614  N   ALA A 228      -1.925  -7.344   8.302  1.00 92.62           N  
ATOM   1615  CA  ALA A 228      -1.198  -8.288   7.439  1.00 92.62           C  
ATOM   1616  C   ALA A 228      -1.189  -7.867   5.962  1.00 92.62           C  
ATOM   1617  CB  ALA A 228      -1.780  -9.699   7.571  1.00 92.62           C  
ATOM   1618  O   ALA A 228      -0.134  -7.891   5.323  1.00 92.62           O  
ATOM   1619  N   GLY A 229      -2.348  -7.465   5.428  1.00 91.38           N  
ATOM   1620  CA  GLY A 229      -2.477  -7.012   4.044  1.00 91.38           C  
ATOM   1621  C   GLY A 229      -1.642  -5.766   3.753  1.00 91.38           C  
ATOM   1622  O   GLY A 229      -0.970  -5.704   2.726  1.00 91.38           O  
ATOM   1623  N   MET A 230      -1.623  -4.800   4.673  1.00 90.81           N  
ATOM   1624  CA  MET A 230      -0.800  -3.592   4.546  1.00 90.81           C  
ATOM   1625  C   MET A 230       0.700  -3.897   4.624  1.00 90.81           C  
ATOM   1626  CB  MET A 230      -1.182  -2.631   5.665  1.00 90.81           C  
ATOM   1627  O   MET A 230       1.472  -3.379   3.817  1.00 90.81           O  
ATOM   1628  CG  MET A 230      -0.420  -1.303   5.635  1.00 90.81           C  
ATOM   1629  SD  MET A 230       0.419  -0.959   7.198  1.00 90.81           S  
ATOM   1630  CE  MET A 230      -1.026  -1.015   8.298  1.00 90.81           C  
ATOM   1631  N   ALA A 231       1.123  -4.762   5.551  1.00 93.31           N  
ATOM   1632  CA  ALA A 231       2.523  -5.158   5.664  1.00 93.31           C  
ATOM   1633  C   ALA A 231       3.022  -5.847   4.382  1.00 93.31           C  
ATOM   1634  CB  ALA A 231       2.678  -6.054   6.897  1.00 93.31           C  
ATOM   1635  O   ALA A 231       4.124  -5.549   3.918  1.00 93.31           O  
ATOM   1636  N   ALA A 232       2.203  -6.715   3.777  1.00 94.06           N  
ATOM   1637  CA  ALA A 232       2.510  -7.341   2.492  1.00 94.06           C  
ATOM   1638  C   ALA A 232       2.566  -6.318   1.337  1.00 94.06           C  
ATOM   1639  CB  ALA A 232       1.476  -8.444   2.233  1.00 94.06           C  
ATOM   1640  O   ALA A 232       3.475  -6.389   0.507  1.00 94.06           O  
ATOM   1641  N   ASP A 233       1.650  -5.341   1.301  1.00 92.31           N  
ATOM   1642  CA  ASP A 233       1.629  -4.283   0.277  1.00 92.31           C  
ATOM   1643  C   ASP A 233       2.848  -3.364   0.358  1.00 92.31           C  
ATOM   1644  CB  ASP A 233       0.304  -3.495   0.345  1.00 92.31           C  
ATOM   1645  O   ASP A 233       3.502  -3.100  -0.652  1.00 92.31           O  
ATOM   1646  CG  ASP A 233       0.111  -2.470  -0.792  1.00 92.31           C  
ATOM   1647  OD1 ASP A 233       0.742  -2.602  -1.869  1.00 92.31           O  
ATOM   1648  OD2 ASP A 233      -0.708  -1.538  -0.617  1.00 92.31           O  
ATOM   1649  N   LEU A 234       3.235  -2.916   1.554  1.00 93.12           N  
ATOM   1650  CA  LEU A 234       4.406  -2.044   1.680  1.00 93.12           C  
ATOM   1651  C   LEU A 234       5.727  -2.802   1.556  1.00 93.12           C  
ATOM   1652  CB  LEU A 234       4.316  -1.159   2.933  1.00 93.12           C  
ATOM   1653  O   LEU A 234       6.686  -2.230   1.037  1.00 93.12           O  
ATOM   1654  CG  LEU A 234       3.154  -0.136   2.913  1.00 93.12           C  
ATOM   1655  CD1 LEU A 234       3.484   1.122   3.728  1.00 93.12           C  
ATOM   1656  CD2 LEU A 234       2.764   0.373   1.524  1.00 93.12           C  
ATOM   1657  N   PHE A 235       5.776  -4.085   1.931  1.00 95.62           N  
ATOM   1658  CA  PHE A 235       6.917  -4.948   1.612  1.00 95.62           C  
ATOM   1659  C   PHE A 235       7.126  -5.028   0.103  1.00 95.62           C  
ATOM   1660  CB  PHE A 235       6.707  -6.355   2.195  1.00 95.62           C  
ATOM   1661  O   PHE A 235       8.235  -4.802  -0.389  1.00 95.62           O  
ATOM   1662  CG  PHE A 235       7.765  -7.346   1.746  1.00 95.62           C  
ATOM   1663  CD1 PHE A 235       7.593  -8.067   0.549  1.00 95.62           C  
ATOM   1664  CD2 PHE A 235       8.939  -7.521   2.498  1.00 95.62           C  
ATOM   1665  CE1 PHE A 235       8.604  -8.928   0.087  1.00 95.62           C  
ATOM   1666  CE2 PHE A 235       9.932  -8.407   2.046  1.00 95.62           C  
ATOM   1667  CZ  PHE A 235       9.782  -9.085   0.828  1.00 95.62           C  
ATOM   1668  N   GLU A 236       6.061  -5.325  -0.638  1.00 93.88           N  
ATOM   1669  CA  GLU A 236       6.158  -5.419  -2.083  1.00 93.88           C  
ATOM   1670  C   GLU A 236       6.478  -4.063  -2.715  1.00 93.88           C  
ATOM   1671  CB  GLU A 236       4.906  -6.083  -2.645  1.00 93.88           C  
ATOM   1672  O   GLU A 236       7.404  -3.990  -3.520  1.00 93.88           O  
ATOM   1673  CG  GLU A 236       4.896  -5.958  -4.176  1.00 93.88           C  
ATOM   1674  CD  GLU A 236       4.022  -4.819  -4.708  1.00 93.88           C  
ATOM   1675  OE1 GLU A 236       3.868  -4.649  -5.934  1.00 93.88           O  
ATOM   1676  OE2 GLU A 236       3.483  -4.076  -3.871  1.00 93.88           O  
ATOM   1677  N   THR A 237       5.813  -2.981  -2.308  1.00 93.31           N  
ATOM   1678  CA  THR A 237       6.082  -1.643  -2.855  1.00 93.31           C  
ATOM   1679  C   THR A 237       7.548  -1.252  -2.654  1.00 93.31           C  
ATOM   1680  CB  THR A 237       5.191  -0.571  -2.212  1.00 93.31           C  
ATOM   1681  O   THR A 237       8.186  -0.721  -3.567  1.00 93.31           O  
ATOM   1682  CG2 THR A 237       5.244   0.726  -3.013  1.00 93.31           C  
ATOM   1683  OG1 THR A 237       3.829  -0.920  -2.226  1.00 93.31           O  
ATOM   1684  N   TYR A 238       8.112  -1.562  -1.483  1.00 94.56           N  
ATOM   1685  CA  TYR A 238       9.522  -1.345  -1.178  1.00 94.56           C  
ATOM   1686  C   TYR A 238      10.444  -2.160  -2.099  1.00 94.56           C  
ATOM   1687  CB  TYR A 238       9.751  -1.681   0.301  1.00 94.56           C  
ATOM   1688  O   TYR A 238      11.339  -1.592  -2.733  1.00 94.56           O  
ATOM   1689  CG  TYR A 238      11.158  -1.421   0.786  1.00 94.56           C  
ATOM   1690  CD1 TYR A 238      12.126  -2.443   0.761  1.00 94.56           C  
ATOM   1691  CD2 TYR A 238      11.489  -0.147   1.279  1.00 94.56           C  
ATOM   1692  CE1 TYR A 238      13.428  -2.186   1.233  1.00 94.56           C  
ATOM   1693  CE2 TYR A 238      12.786   0.113   1.752  1.00 94.56           C  
ATOM   1694  OH  TYR A 238      15.010  -0.653   2.190  1.00 94.56           O  
ATOM   1695  CZ  TYR A 238      13.758  -0.909   1.730  1.00 94.56           C  
ATOM   1696  N   ALA A 239      10.209  -3.471  -2.220  1.00 94.94           N  
ATOM   1697  CA  ALA A 239      11.022  -4.360  -3.050  1.00 94.94           C  
ATOM   1698  C   ALA A 239      10.947  -3.987  -4.541  1.00 94.94           C  
ATOM   1699  CB  ALA A 239      10.581  -5.808  -2.802  1.00 94.94           C  
ATOM   1700  O   ALA A 239      11.985  -3.803  -5.178  1.00 94.94           O  
ATOM   1701  N   VAL A 240       9.736  -3.793  -5.071  1.00 93.38           N  
ATOM   1702  CA  VAL A 240       9.480  -3.402  -6.465  1.00 93.38           C  
ATOM   1703  C   VAL A 240      10.194  -2.105  -6.792  1.00 93.38           C  
ATOM   1704  CB  VAL A 240       7.971  -3.243  -6.725  1.00 93.38           C  
ATOM   1705  O   VAL A 240      10.891  -2.040  -7.798  1.00 93.38           O  
ATOM   1706  CG1 VAL A 240       7.653  -2.622  -8.093  1.00 93.38           C  
ATOM   1707  CG2 VAL A 240       7.269  -4.596  -6.689  1.00 93.38           C  
ATOM   1708  N   THR A 241      10.077  -1.090  -5.937  1.00 93.25           N  
ATOM   1709  CA  THR A 241      10.688   0.219  -6.196  1.00 93.25           C  
ATOM   1710  C   THR A 241      12.212   0.130  -6.233  1.00 93.25           C  
ATOM   1711  CB  THR A 241      10.251   1.247  -5.147  1.00 93.25           C  
ATOM   1712  O   THR A 241      12.837   0.698  -7.126  1.00 93.25           O  
ATOM   1713  CG2 THR A 241      10.779   2.640  -5.474  1.00 93.25           C  
ATOM   1714  OG1 THR A 241       8.850   1.352  -5.123  1.00 93.25           O  
ATOM   1715  N   ILE A 242      12.831  -0.603  -5.301  1.00 94.94           N  
ATOM   1716  CA  ILE A 242      14.286  -0.803  -5.305  1.00 94.94           C  
ATOM   1717  C   ILE A 242      14.717  -1.540  -6.571  1.00 94.94           C  
ATOM   1718  CB  ILE A 242      14.738  -1.535  -4.023  1.00 94.94           C  
ATOM   1719  O   ILE A 242      15.607  -1.065  -7.276  1.00 94.94           O  
ATOM   1720  CG1 ILE A 242      14.638  -0.551  -2.838  1.00 94.94           C  
ATOM   1721  CG2 ILE A 242      16.172  -2.086  -4.139  1.00 94.94           C  
ATOM   1722  CD1 ILE A 242      15.000  -1.163  -1.484  1.00 94.94           C  
ATOM   1723  N   VAL A 243      14.079  -2.669  -6.883  1.00 94.38           N  
ATOM   1724  CA  VAL A 243      14.424  -3.491  -8.050  1.00 94.38           C  
ATOM   1725  C   VAL A 243      14.222  -2.721  -9.353  1.00 94.38           C  
ATOM   1726  CB  VAL A 243      13.605  -4.794  -8.041  1.00 94.38           C  
ATOM   1727  O   VAL A 243      15.067  -2.792 -10.241  1.00 94.38           O  
ATOM   1728  CG1 VAL A 243      13.737  -5.575  -9.352  1.00 94.38           C  
ATOM   1729  CG2 VAL A 243      14.075  -5.696  -6.890  1.00 94.38           C  
ATOM   1730  N   ALA A 244      13.152  -1.938  -9.466  1.00 91.81           N  
ATOM   1731  CA  ALA A 244      12.881  -1.134 -10.648  1.00 91.81           C  
ATOM   1732  C   ALA A 244      13.951  -0.039 -10.835  1.00 91.81           C  
ATOM   1733  CB  ALA A 244      11.450  -0.598 -10.531  1.00 91.81           C  
ATOM   1734  O   ALA A 244      14.449   0.162 -11.942  1.00 91.81           O  
ATOM   1735  N   THR A 245      14.408   0.601  -9.755  1.00 93.75           N  
ATOM   1736  CA  THR A 245      15.541   1.541  -9.811  1.00 93.75           C  
ATOM   1737  C   THR A 245      16.860   0.845 -10.166  1.00 93.75           C  
ATOM   1738  CB  THR A 245      15.665   2.306  -8.488  1.00 93.75           C  
ATOM   1739  O   THR A 245      17.656   1.399 -10.926  1.00 93.75           O  
ATOM   1740  CG2 THR A 245      16.778   3.349  -8.496  1.00 93.75           C  
ATOM   1741  OG1 THR A 245      14.482   3.031  -8.276  1.00 93.75           O  
ATOM   1742  N   MET A 246      17.095  -0.382  -9.685  1.00 94.12           N  
ATOM   1743  CA  MET A 246      18.250  -1.196 -10.098  1.00 94.12           C  
ATOM   1744  C   MET A 246      18.200  -1.516 -11.597  1.00 94.12           C  
ATOM   1745  CB  MET A 246      18.311  -2.509  -9.300  1.00 94.12           C  
ATOM   1746  O   MET A 246      19.204  -1.397 -12.296  1.00 94.12           O  
ATOM   1747  CG  MET A 246      18.602  -2.279  -7.819  1.00 94.12           C  
ATOM   1748  SD  MET A 246      18.552  -3.763  -6.774  1.00 94.12           S  
ATOM   1749  CE  MET A 246      19.989  -4.667  -7.409  1.00 94.12           C  
ATOM   1750  N   LEU A 247      17.022  -1.853 -12.115  1.00 89.62           N  
ATOM   1751  CA  LEU A 247      16.812  -2.114 -13.534  1.00 89.62           C  
ATOM   1752  C   LEU A 247      17.167  -0.886 -14.385  1.00 89.62           C  
ATOM   1753  CB  LEU A 247      15.356  -2.574 -13.695  1.00 89.62           C  
ATOM   1754  O   LEU A 247      17.917  -1.004 -15.354  1.00 89.62           O  
ATOM   1755  CG  LEU A 247      14.964  -3.104 -15.077  1.00 89.62           C  
ATOM   1756  CD1 LEU A 247      15.853  -4.253 -15.521  1.00 89.62           C  
ATOM   1757  CD2 LEU A 247      13.548  -3.659 -14.972  1.00 89.62           C  
ATOM   1758  N   LEU A 248      16.740   0.312 -13.968  1.00 89.25           N  
ATOM   1759  CA  LEU A 248      17.144   1.561 -14.623  1.00 89.25           C  
ATOM   1760  C   LEU A 248      18.656   1.807 -14.565  1.00 89.25           C  
ATOM   1761  CB  LEU A 248      16.449   2.765 -13.985  1.00 89.25           C  
ATOM   1762  O   LEU A 248      19.224   2.295 -15.543  1.00 89.25           O  
ATOM   1763  CG  LEU A 248      14.927   2.856 -14.118  1.00 89.25           C  
ATOM   1764  CD1 LEU A 248      14.550   4.233 -13.568  1.00 89.25           C  
ATOM   1765  CD2 LEU A 248      14.418   2.730 -15.553  1.00 89.25           C  
ATOM   1766  N   ALA A 249      19.317   1.478 -13.450  1.00 91.75           N  
ATOM   1767  CA  ALA A 249      20.769   1.620 -13.353  1.00 91.75           C  
ATOM   1768  C   ALA A 249      21.487   0.785 -14.427  1.00 91.75           C  
ATOM   1769  CB  ALA A 249      21.257   1.248 -11.948  1.00 91.75           C  
ATOM   1770  O   ALA A 249      22.446   1.262 -15.029  1.00 91.75           O  
ATOM   1771  N   ALA A 250      21.009  -0.426 -14.716  1.00 88.00           N  
ATOM   1772  CA  ALA A 250      21.595  -1.253 -15.768  1.00 88.00           C  
ATOM   1773  C   ALA A 250      21.278  -0.782 -17.191  1.00 88.00           C  
ATOM   1774  CB  ALA A 250      21.150  -2.693 -15.552  1.00 88.00           C  
ATOM   1775  O   ALA A 250      22.051  -1.034 -18.110  1.00 88.00           O  
ATOM   1776  N   ILE A 251      20.165  -0.074 -17.373  1.00 83.88           N  
ATOM   1777  CA  ILE A 251      19.771   0.491 -18.667  1.00 83.88           C  
ATOM   1778  C   ILE A 251      20.634   1.709 -19.016  1.00 83.88           C  
ATOM   1779  CB  ILE A 251      18.264   0.825 -18.615  1.00 83.88           C  
ATOM   1780  O   ILE A 251      21.140   1.828 -20.133  1.00 83.88           O  
ATOM   1781  CG1 ILE A 251      17.433  -0.482 -18.620  1.00 83.88           C  
ATOM   1782  CG2 ILE A 251      17.827   1.741 -19.772  1.00 83.88           C  
ATOM   1783  CD1 ILE A 251      15.994  -0.320 -18.114  1.00 83.88           C  
ATOM   1784  N   PHE A 252      20.793   2.640 -18.074  1.00 86.06           N  
ATOM   1785  CA  PHE A 252      21.389   3.950 -18.351  1.00 86.06           C  
ATOM   1786  C   PHE A 252      22.892   4.026 -18.108  1.00 86.06           C  
ATOM   1787  CB  PHE A 252      20.645   5.026 -17.556  1.00 86.06           C  
ATOM   1788  O   PHE A 252      23.515   4.998 -18.529  1.00 86.06           O  
ATOM   1789  CG  PHE A 252      19.273   5.320 -18.120  1.00 86.06           C  
ATOM   1790  CD1 PHE A 252      19.155   6.047 -19.320  1.00 86.06           C  
ATOM   1791  CD2 PHE A 252      18.117   4.856 -17.468  1.00 86.06           C  
ATOM   1792  CE1 PHE A 252      17.886   6.308 -19.865  1.00 86.06           C  
ATOM   1793  CE2 PHE A 252      16.850   5.115 -18.017  1.00 86.06           C  
ATOM   1794  CZ  PHE A 252      16.733   5.840 -19.213  1.00 86.06           C  
ATOM   1795  N   PHE A 253      23.486   3.028 -17.457  1.00 89.25           N  
ATOM   1796  CA  PHE A 253      24.902   3.042 -17.110  1.00 89.25           C  
ATOM   1797  C   PHE A 253      25.583   1.738 -17.513  1.00 89.25           C  
ATOM   1798  CB  PHE A 253      25.054   3.344 -15.619  1.00 89.25           C  
ATOM   1799  O   PHE A 253      24.952   0.692 -17.629  1.00 89.25           O  
ATOM   1800  CG  PHE A 253      24.341   4.612 -15.184  1.00 89.25           C  
ATOM   1801  CD1 PHE A 253      25.013   5.844 -15.213  1.00 89.25           C  
ATOM   1802  CD2 PHE A 253      23.012   4.563 -14.724  1.00 89.25           C  
ATOM   1803  CE1 PHE A 253      24.372   7.006 -14.753  1.00 89.25           C  
ATOM   1804  CE2 PHE A 253      22.369   5.722 -14.263  1.00 89.25           C  
ATOM   1805  CZ  PHE A 253      23.052   6.947 -14.272  1.00 89.25           C  
ATOM   1806  N   SER A 254      26.889   1.801 -17.753  1.00 84.75           N  
ATOM   1807  CA  SER A 254      27.695   0.661 -18.193  1.00 84.75           C  
ATOM   1808  C   SER A 254      29.106   0.718 -17.611  1.00 84.75           C  
ATOM   1809  CB  SER A 254      27.728   0.596 -19.727  1.00 84.75           C  
ATOM   1810  O   SER A 254      29.488   1.666 -16.916  1.00 84.75           O  
ATOM   1811  OG  SER A 254      28.233   1.795 -20.278  1.00 84.75           O  
ATOM   1812  N   GLY A 255      29.886  -0.334 -17.859  1.00 84.50           N  
ATOM   1813  CA  GLY A 255      31.250  -0.449 -17.361  1.00 84.50           C  
ATOM   1814  C   GLY A 255      31.298  -0.591 -15.842  1.00 84.50           C  
ATOM   1815  O   GLY A 255      30.436  -1.199 -15.222  1.00 84.50           O  
ATOM   1816  N   GLU A 256      32.324  -0.026 -15.221  1.00 83.69           N  
ATOM   1817  CA  GLU A 256      32.610  -0.236 -13.799  1.00 83.69           C  
ATOM   1818  C   GLU A 256      31.619   0.444 -12.840  1.00 83.69           C  
ATOM   1819  CB  GLU A 256      34.052   0.251 -13.570  1.00 83.69           C  
ATOM   1820  O   GLU A 256      31.367  -0.042 -11.733  1.00 83.69           O  
ATOM   1821  CG  GLU A 256      35.066  -0.837 -13.975  1.00 83.69           C  
ATOM   1822  CD  GLU A 256      34.922  -2.063 -13.072  1.00 83.69           C  
ATOM   1823  OE1 GLU A 256      35.267  -3.199 -13.462  1.00 83.69           O  
ATOM   1824  OE2 GLU A 256      34.433  -1.862 -11.935  1.00 83.69           O  
ATOM   1825  N   VAL A 257      31.015   1.558 -13.263  1.00 87.94           N  
ATOM   1826  CA  VAL A 257      30.144   2.367 -12.399  1.00 87.94           C  
ATOM   1827  C   VAL A 257      28.771   1.730 -12.166  1.00 87.94           C  
ATOM   1828  CB  VAL A 257      30.048   3.809 -12.927  1.00 87.94           C  
ATOM   1829  O   VAL A 257      28.161   1.977 -11.124  1.00 87.94           O  
ATOM   1830  CG1 VAL A 257      29.183   3.940 -14.186  1.00 87.94           C  
ATOM   1831  CG2 VAL A 257      29.546   4.759 -11.837  1.00 87.94           C  
ATOM   1832  N   ILE A 258      28.322   0.847 -13.070  1.00 88.94           N  
ATOM   1833  CA  ILE A 258      27.048   0.120 -12.949  1.00 88.94           C  
ATOM   1834  C   ILE A 258      26.951  -0.618 -11.609  1.00 88.94           C  
ATOM   1835  CB  ILE A 258      26.875  -0.853 -14.140  1.00 88.94           C  
ATOM   1836  O   ILE A 258      25.911  -0.597 -10.956  1.00 88.94           O  
ATOM   1837  CG1 ILE A 258      25.405  -1.299 -14.270  1.00 88.94           C  
ATOM   1838  CG2 ILE A 258      27.793  -2.087 -14.021  1.00 88.94           C  
ATOM   1839  CD1 ILE A 258      25.162  -2.237 -15.462  1.00 88.94           C  
ATOM   1840  N   ARG A 259      28.068  -1.181 -11.128  1.00 89.19           N  
ATOM   1841  CA  ARG A 259      28.124  -1.942  -9.874  1.00 89.19           C  
ATOM   1842  C   ARG A 259      27.759  -1.083  -8.670  1.00 89.19           C  
ATOM   1843  CB  ARG A 259      29.519  -2.567  -9.698  1.00 89.19           C  
ATOM   1844  O   ARG A 259      27.101  -1.570  -7.756  1.00 89.19           O  
ATOM   1845  CG  ARG A 259      29.840  -3.552 -10.831  1.00 89.19           C  
ATOM   1846  CD  ARG A 259      30.983  -4.512 -10.491  1.00 89.19           C  
ATOM   1847  NE  ARG A 259      32.342  -3.933 -10.613  1.00 89.19           N  
ATOM   1848  NH1 ARG A 259      33.411  -5.947 -10.940  1.00 89.19           N  
ATOM   1849  NH2 ARG A 259      34.623  -4.149 -10.802  1.00 89.19           N  
ATOM   1850  CZ  ARG A 259      33.440  -4.656 -10.786  1.00 89.19           C  
ATOM   1851  N   LEU A 260      28.170   0.187  -8.678  1.00 91.94           N  
ATOM   1852  CA  LEU A 260      27.849   1.151  -7.625  1.00 91.94           C  
ATOM   1853  C   LEU A 260      26.402   1.640  -7.730  1.00 91.94           C  
ATOM   1854  CB  LEU A 260      28.818   2.344  -7.692  1.00 91.94           C  
ATOM   1855  O   LEU A 260      25.744   1.811  -6.708  1.00 91.94           O  
ATOM   1856  CG  LEU A 260      30.290   2.004  -7.410  1.00 91.94           C  
ATOM   1857  CD1 LEU A 260      31.151   3.247  -7.633  1.00 91.94           C  
ATOM   1858  CD2 LEU A 260      30.510   1.528  -5.970  1.00 91.94           C  
ATOM   1859  N   LEU A 261      25.902   1.843  -8.948  1.00 93.69           N  
ATOM   1860  CA  LEU A 261      24.552   2.358  -9.185  1.00 93.69           C  
ATOM   1861  C   LEU A 261      23.468   1.308  -8.929  1.00 93.69           C  
ATOM   1862  CB  LEU A 261      24.486   2.918 -10.609  1.00 93.69           C  
ATOM   1863  O   LEU A 261      22.409   1.659  -8.420  1.00 93.69           O  
ATOM   1864  CG  LEU A 261      25.328   4.196 -10.762  1.00 93.69           C  
ATOM   1865  CD1 LEU A 261      25.545   4.470 -12.234  1.00 93.69           C  
ATOM   1866  CD2 LEU A 261      24.629   5.418 -10.159  1.00 93.69           C  
ATOM   1867  N   LEU A 262      23.759   0.028  -9.172  1.00 93.44           N  
ATOM   1868  CA  LEU A 262      22.885  -1.088  -8.802  1.00 93.44           C  
ATOM   1869  C   LEU A 262      22.731  -1.230  -7.283  1.00 93.44           C  
ATOM   1870  CB  LEU A 262      23.445  -2.391  -9.405  1.00 93.44           C  
ATOM   1871  O   LEU A 262      21.658  -1.566  -6.802  1.00 93.44           O  
ATOM   1872  CG  LEU A 262      23.230  -2.528 -10.922  1.00 93.44           C  
ATOM   1873  CD1 LEU A 262      24.022  -3.720 -11.451  1.00 93.44           C  
ATOM   1874  CD2 LEU A 262      21.764  -2.772 -11.247  1.00 93.44           C  
ATOM   1875  N   VAL A 263      23.774  -0.951  -6.495  1.00 95.00           N  
ATOM   1876  CA  VAL A 263      23.669  -1.020  -5.024  1.00 95.00           C  
ATOM   1877  C   VAL A 263      23.194   0.280  -4.387  1.00 95.00           C  
ATOM   1878  CB  VAL A 263      24.958  -1.514  -4.350  1.00 95.00           C  
ATOM   1879  O   VAL A 263      22.784   0.268  -3.232  1.00 95.00           O  
ATOM   1880  CG1 VAL A 263      25.292  -2.931  -4.815  1.00 95.00           C  
ATOM   1881  CG2 VAL A 263      26.160  -0.598  -4.583  1.00 95.00           C  
ATOM   1882  N   TYR A 264      23.230   1.404  -5.099  1.00 96.75           N  
ATOM   1883  CA  TYR A 264      22.841   2.698  -4.547  1.00 96.75           C  
ATOM   1884  C   TYR A 264      21.408   2.748  -3.981  1.00 96.75           C  
ATOM   1885  CB  TYR A 264      23.090   3.794  -5.583  1.00 96.75           C  
ATOM   1886  O   TYR A 264      21.273   3.185  -2.835  1.00 96.75           O  
ATOM   1887  CG  TYR A 264      22.832   5.198  -5.074  1.00 96.75           C  
ATOM   1888  CD1 TYR A 264      22.012   6.060  -5.820  1.00 96.75           C  
ATOM   1889  CD2 TYR A 264      23.437   5.660  -3.884  1.00 96.75           C  
ATOM   1890  CE1 TYR A 264      21.800   7.381  -5.388  1.00 96.75           C  
ATOM   1891  CE2 TYR A 264      23.244   6.991  -3.461  1.00 96.75           C  
ATOM   1892  OH  TYR A 264      22.236   9.150  -3.856  1.00 96.75           O  
ATOM   1893  CZ  TYR A 264      22.424   7.856  -4.218  1.00 96.75           C  
ATOM   1894  N   PRO A 265      20.350   2.254  -4.664  1.00 96.81           N  
ATOM   1895  CA  PRO A 265      19.011   2.232  -4.070  1.00 96.81           C  
ATOM   1896  C   PRO A 265      18.936   1.375  -2.793  1.00 96.81           C  
ATOM   1897  CB  PRO A 265      18.077   1.723  -5.176  1.00 96.81           C  
ATOM   1898  O   PRO A 265      18.267   1.757  -1.833  1.00 96.81           O  
ATOM   1899  CG  PRO A 265      18.993   0.942  -6.112  1.00 96.81           C  
ATOM   1900  CD  PRO A 265      20.298   1.725  -6.025  1.00 96.81           C  
ATOM   1901  N   LEU A 266      19.689   0.269  -2.727  1.00 97.62           N  
ATOM   1902  CA  LEU A 266      19.808  -0.556  -1.518  1.00 97.62           C  
ATOM   1903  C   LEU A 266      20.519   0.196  -0.384  1.00 97.62           C  
ATOM   1904  CB  LEU A 266      20.568  -1.858  -1.839  1.00 97.62           C  
ATOM   1905  O   LEU A 266      20.109   0.099   0.769  1.00 97.62           O  
ATOM   1906  CG  LEU A 266      19.842  -2.833  -2.777  1.00 97.62           C  
ATOM   1907  CD1 LEU A 266      20.816  -3.896  -3.288  1.00 97.62           C  
ATOM   1908  CD2 LEU A 266      18.723  -3.549  -2.027  1.00 97.62           C  
ATOM   1909  N   VAL A 267      21.566   0.968  -0.689  1.00 97.75           N  
ATOM   1910  CA  VAL A 267      22.284   1.784   0.305  1.00 97.75           C  
ATOM   1911  C   VAL A 267      21.395   2.906   0.848  1.00 97.75           C  
ATOM   1912  CB  VAL A 267      23.604   2.339  -0.267  1.00 97.75           C  
ATOM   1913  O   VAL A 267      21.403   3.127   2.058  1.00 97.75           O  
ATOM   1914  CG1 VAL A 267      24.286   3.330   0.688  1.00 97.75           C  
ATOM   1915  CG2 VAL A 267      24.610   1.207  -0.515  1.00 97.75           C  
ATOM   1916  N   ILE A 268      20.598   3.570  -0.001  1.00 97.88           N  
ATOM   1917  CA  ILE A 268      19.581   4.541   0.445  1.00 97.88           C  
ATOM   1918  C   ILE A 268      18.617   3.860   1.423  1.00 97.88           C  
ATOM   1919  CB  ILE A 268      18.832   5.170  -0.756  1.00 97.88           C  
ATOM   1920  O   ILE A 268      18.428   4.347   2.538  1.00 97.88           O  
ATOM   1921  CG1 ILE A 268      19.781   6.079  -1.571  1.00 97.88           C  
ATOM   1922  CG2 ILE A 268      17.607   5.986  -0.291  1.00 97.88           C  
ATOM   1923  CD1 ILE A 268      19.154   6.618  -2.864  1.00 97.88           C  
ATOM   1924  N   GLY A 269      18.075   2.695   1.052  1.00 97.25           N  
ATOM   1925  CA  GLY A 269      17.231   1.895   1.938  1.00 97.25           C  
ATOM   1926  C   GLY A 269      17.916   1.570   3.271  1.00 97.25           C  
ATOM   1927  O   GLY A 269      17.341   1.791   4.334  1.00 97.25           O  
ATOM   1928  N   ALA A 270      19.173   1.128   3.234  1.00 97.75           N  
ATOM   1929  CA  ALA A 270      19.951   0.754   4.413  1.00 97.75           C  
ATOM   1930  C   ALA A 270      20.144   1.910   5.404  1.00 97.75           C  
ATOM   1931  CB  ALA A 270      21.301   0.208   3.936  1.00 97.75           C  
ATOM   1932  O   ALA A 270      19.990   1.720   6.615  1.00 97.75           O  
ATOM   1933  N   VAL A 271      20.473   3.110   4.923  1.00 97.38           N  
ATOM   1934  CA  VAL A 271      20.669   4.260   5.817  1.00 97.38           C  
ATOM   1935  C   VAL A 271      19.352   4.817   6.349  1.00 97.38           C  
ATOM   1936  CB  VAL A 271      21.514   5.369   5.187  1.00 97.38           C  
ATOM   1937  O   VAL A 271      19.284   5.215   7.512  1.00 97.38           O  
ATOM   1938  CG1 VAL A 271      22.923   4.867   4.868  1.00 97.38           C  
ATOM   1939  CG2 VAL A 271      20.918   6.040   3.946  1.00 97.38           C  
ATOM   1940  N   CYS A 272      18.285   4.786   5.551  1.00 97.44           N  
ATOM   1941  CA  CYS A 272      16.962   5.215   5.995  1.00 97.44           C  
ATOM   1942  C   CYS A 272      16.331   4.247   7.002  1.00 97.44           C  
ATOM   1943  CB  CYS A 272      16.064   5.383   4.782  1.00 97.44           C  
ATOM   1944  O   CYS A 272      15.589   4.690   7.877  1.00 97.44           O  
ATOM   1945  SG  CYS A 272      16.600   6.830   3.836  1.00 97.44           S  
ATOM   1946  N   ILE A 273      16.666   2.953   6.964  1.00 97.62           N  
ATOM   1947  CA  ILE A 273      16.301   2.015   8.036  1.00 97.62           C  
ATOM   1948  C   ILE A 273      16.935   2.442   9.362  1.00 97.62           C  
ATOM   1949  CB  ILE A 273      16.684   0.568   7.656  1.00 97.62           C  
ATOM   1950  O   ILE A 273      16.238   2.536  10.372  1.00 97.62           O  
ATOM   1951  CG1 ILE A 273      15.679   0.042   6.612  1.00 97.62           C  
ATOM   1952  CG2 ILE A 273      16.696  -0.338   8.898  1.00 97.62           C  
ATOM   1953  CD1 ILE A 273      15.963  -1.385   6.132  1.00 97.62           C  
ATOM   1954  N   ALA A 274      18.232   2.764   9.365  1.00 96.75           N  
ATOM   1955  CA  ALA A 274      18.904   3.249  10.571  1.00 96.75           C  
ATOM   1956  C   ALA A 274      18.273   4.560  11.078  1.00 96.75           C  
ATOM   1957  CB  ALA A 274      20.401   3.401  10.276  1.00 96.75           C  
ATOM   1958  O   ALA A 274      18.029   4.712  12.277  1.00 96.75           O  
ATOM   1959  N   ALA A 275      17.929   5.474  10.164  1.00 97.44           N  
ATOM   1960  CA  ALA A 275      17.192   6.694  10.487  1.00 97.44           C  
ATOM   1961  C   ALA A 275      15.781   6.416  11.035  1.00 97.44           C  
ATOM   1962  CB  ALA A 275      17.114   7.554   9.225  1.00 97.44           C  
ATOM   1963  O   ALA A 275      15.313   7.132  11.920  1.00 97.44           O  
ATOM   1964  N   SER A 276      15.099   5.381  10.540  1.00 97.06           N  
ATOM   1965  CA  SER A 276      13.760   4.997  10.995  1.00 97.06           C  
ATOM   1966  C   SER A 276      13.807   4.430  12.409  1.00 97.06           C  
ATOM   1967  CB  SER A 276      13.092   4.015  10.032  1.00 97.06           C  
ATOM   1968  O   SER A 276      13.056   4.896  13.262  1.00 97.06           O  
ATOM   1969  OG  SER A 276      12.980   4.559   8.734  1.00 97.06           O  
ATOM   1970  N   VAL A 277      14.760   3.534  12.696  1.00 96.94           N  
ATOM   1971  CA  VAL A 277      15.042   3.043  14.056  1.00 96.94           C  
ATOM   1972  C   VAL A 277      15.339   4.209  14.998  1.00 96.94           C  
ATOM   1973  CB  VAL A 277      16.206   2.030  14.051  1.00 96.94           C  
ATOM   1974  O   VAL A 277      14.711   4.312  16.049  1.00 96.94           O  
ATOM   1975  CG1 VAL A 277      16.665   1.650  15.466  1.00 96.94           C  
ATOM   1976  CG2 VAL A 277      15.802   0.736  13.335  1.00 96.94           C  
ATOM   1977  N   ALA A 278      16.231   5.127  14.617  1.00 96.94           N  
ATOM   1978  CA  ALA A 278      16.543   6.301  15.431  1.00 96.94           C  
ATOM   1979  C   ALA A 278      15.313   7.202  15.658  1.00 96.94           C  
ATOM   1980  CB  ALA A 278      17.686   7.066  14.759  1.00 96.94           C  
ATOM   1981  O   ALA A 278      15.078   7.658  16.776  1.00 96.94           O  
ATOM   1982  N   GLY A 279      14.502   7.415  14.620  1.00 96.44           N  
ATOM   1983  CA  GLY A 279      13.283   8.219  14.674  1.00 96.44           C  
ATOM   1984  C   GLY A 279      12.220   7.672  15.627  1.00 96.44           C  
ATOM   1985  O   GLY A 279      11.505   8.464  16.240  1.00 96.44           O  
ATOM   1986  N   THR A 280      12.154   6.350  15.839  1.00 95.75           N  
ATOM   1987  CA  THR A 280      11.191   5.747  16.787  1.00 95.75           C  
ATOM   1988  C   THR A 280      11.347   6.298  18.203  1.00 95.75           C  
ATOM   1989  CB  THR A 280      11.282   4.214  16.858  1.00 95.75           C  
ATOM   1990  O   THR A 280      10.359   6.506  18.899  1.00 95.75           O  
ATOM   1991  CG2 THR A 280      11.131   3.519  15.510  1.00 95.75           C  
ATOM   1992  OG1 THR A 280      12.496   3.787  17.439  1.00 95.75           O  
ATOM   1993  N   PHE A 281      12.572   6.636  18.615  1.00 94.94           N  
ATOM   1994  CA  PHE A 281      12.844   7.181  19.946  1.00 94.94           C  
ATOM   1995  C   PHE A 281      12.353   8.627  20.127  1.00 94.94           C  
ATOM   1996  CB  PHE A 281      14.346   7.069  20.236  1.00 94.94           C  
ATOM   1997  O   PHE A 281      12.311   9.121  21.260  1.00 94.94           O  
ATOM   1998  CG  PHE A 281      14.874   5.646  20.247  1.00 94.94           C  
ATOM   1999  CD1 PHE A 281      14.606   4.802  21.340  1.00 94.94           C  
ATOM   2000  CD2 PHE A 281      15.628   5.159  19.164  1.00 94.94           C  
ATOM   2001  CE1 PHE A 281      15.093   3.482  21.350  1.00 94.94           C  
ATOM   2002  CE2 PHE A 281      16.110   3.839  19.169  1.00 94.94           C  
ATOM   2003  CZ  PHE A 281      15.844   3.000  20.264  1.00 94.94           C  
ATOM   2004  N   PHE A 282      11.981   9.309  19.038  1.00 94.81           N  
ATOM   2005  CA  PHE A 282      11.428  10.665  19.055  1.00 94.81           C  
ATOM   2006  C   PHE A 282       9.898  10.693  19.157  1.00 94.81           C  
ATOM   2007  CB  PHE A 282      11.921  11.453  17.832  1.00 94.81           C  
ATOM   2008  O   PHE A 282       9.350  11.758  19.457  1.00 94.81           O  
ATOM   2009  CG  PHE A 282      13.402  11.771  17.858  1.00 94.81           C  
ATOM   2010  CD1 PHE A 282      13.851  13.022  18.320  1.00 94.81           C  
ATOM   2011  CD2 PHE A 282      14.336  10.817  17.420  1.00 94.81           C  
ATOM   2012  CE1 PHE A 282      15.227  13.315  18.342  1.00 94.81           C  
ATOM   2013  CE2 PHE A 282      15.710  11.106  17.440  1.00 94.81           C  
ATOM   2014  CZ  PHE A 282      16.157  12.357  17.900  1.00 94.81           C  
ATOM   2015  N   VAL A 283       9.218   9.554  18.968  1.00 92.62           N  
ATOM   2016  CA  VAL A 283       7.765   9.430  19.153  1.00 92.62           C  
ATOM   2017  C   VAL A 283       7.459   9.364  20.644  1.00 92.62           C  
ATOM   2018  CB  VAL A 283       7.176   8.230  18.388  1.00 92.62           C  
ATOM   2019  O   VAL A 283       7.513   8.314  21.276  1.00 92.62           O  
ATOM   2020  CG1 VAL A 283       5.653   8.159  18.560  1.00 92.62           C  
ATOM   2021  CG2 VAL A 283       7.465   8.399  16.894  1.00 92.62           C  
ATOM   2022  N   LYS A 284       7.203  10.535  21.229  1.00 88.00           N  
ATOM   2023  CA  LYS A 284       6.848  10.699  22.642  1.00 88.00           C  
ATOM   2024  C   LYS A 284       5.777  11.768  22.782  1.00 88.00           C  
ATOM   2025  CB  LYS A 284       8.083  11.067  23.482  1.00 88.00           C  
ATOM   2026  O   LYS A 284       5.904  12.841  22.188  1.00 88.00           O  
ATOM   2027  CG  LYS A 284       9.130   9.946  23.500  1.00 88.00           C  
ATOM   2028  CD  LYS A 284      10.290  10.272  24.442  1.00 88.00           C  
ATOM   2029  CE  LYS A 284      11.271   9.098  24.403  1.00 88.00           C  
ATOM   2030  NZ  LYS A 284      12.442   9.330  25.280  1.00 88.00           N  
ATOM   2031  N   LEU A 285       4.763  11.487  23.599  1.00 87.69           N  
ATOM   2032  CA  LEU A 285       3.732  12.460  23.956  1.00 87.69           C  
ATOM   2033  C   LEU A 285       4.366  13.689  24.619  1.00 87.69           C  
ATOM   2034  CB  LEU A 285       2.671  11.789  24.851  1.00 87.69           C  
ATOM   2035  O   LEU A 285       5.174  13.576  25.541  1.00 87.69           O  
ATOM   2036  CG  LEU A 285       1.467  11.289  24.027  1.00 87.69           C  
ATOM   2037  CD1 LEU A 285       0.896  10.013  24.616  1.00 87.69           C  
ATOM   2038  CD2 LEU A 285       0.347  12.319  24.008  1.00 87.69           C  
ATOM   2039  N   GLY A 286       4.023  14.867  24.098  1.00 81.44           N  
ATOM   2040  CA  GLY A 286       4.401  16.151  24.685  1.00 81.44           C  
ATOM   2041  C   GLY A 286       3.404  16.613  25.749  1.00 81.44           C  
ATOM   2042  O   GLY A 286       2.375  15.982  25.968  1.00 81.44           O  
ATOM   2043  N   SER A 287       3.666  17.777  26.348  1.00 77.50           N  
ATOM   2044  CA  SER A 287       2.814  18.398  27.380  1.00 77.50           C  
ATOM   2045  C   SER A 287       1.363  18.637  26.953  1.00 77.50           C  
ATOM   2046  CB  SER A 287       3.418  19.753  27.771  1.00 77.50           C  
ATOM   2047  O   SER A 287       0.485  18.748  27.798  1.00 77.50           O  
ATOM   2048  OG  SER A 287       3.625  20.556  26.616  1.00 77.50           O  
ATOM   2049  N   ASN A 288       1.115  18.730  25.645  1.00 78.62           N  
ATOM   2050  CA  ASN A 288      -0.192  19.064  25.081  1.00 78.62           C  
ATOM   2051  C   ASN A 288      -1.043  17.818  24.770  1.00 78.62           C  
ATOM   2052  CB  ASN A 288       0.009  19.953  23.836  1.00 78.62           C  
ATOM   2053  O   ASN A 288      -2.086  17.954  24.142  1.00 78.62           O  
ATOM   2054  CG  ASN A 288       0.776  21.243  24.088  1.00 78.62           C  
ATOM   2055  ND2 ASN A 288       1.027  22.005  23.051  1.00 78.62           N  
ATOM   2056  OD1 ASN A 288       1.202  21.575  25.183  1.00 78.62           O  
ATOM   2057  N   ASN A 289      -0.574  16.613  25.125  1.00 82.25           N  
ATOM   2058  CA  ASN A 289      -1.236  15.324  24.879  1.00 82.25           C  
ATOM   2059  C   ASN A 289      -1.679  15.058  23.422  1.00 82.25           C  
ATOM   2060  CB  ASN A 289      -2.341  15.091  25.926  1.00 82.25           C  
ATOM   2061  O   ASN A 289      -2.543  14.227  23.169  1.00 82.25           O  
ATOM   2062  CG  ASN A 289      -1.793  14.866  27.322  1.00 82.25           C  
ATOM   2063  ND2 ASN A 289      -2.587  15.111  28.336  1.00 82.25           N  
ATOM   2064  OD1 ASN A 289      -0.663  14.453  27.526  1.00 82.25           O  
ATOM   2065  N   ASN A 290      -1.066  15.732  22.445  1.00 86.88           N  
ATOM   2066  CA  ASN A 290      -1.391  15.554  21.032  1.00 86.88           C  
ATOM   2067  C   ASN A 290      -0.620  14.358  20.446  1.00 86.88           C  
ATOM   2068  CB  ASN A 290      -1.155  16.884  20.295  1.00 86.88           C  
ATOM   2069  O   ASN A 290       0.602  14.420  20.272  1.00 86.88           O  
ATOM   2070  CG  ASN A 290      -1.607  16.833  18.844  1.00 86.88           C  
ATOM   2071  ND2 ASN A 290      -2.108  17.920  18.309  1.00 86.88           N  
ATOM   2072  OD1 ASN A 290      -1.493  15.834  18.158  1.00 86.88           O  
ATOM   2073  N   ILE A 291      -1.350  13.284  20.140  1.00 87.69           N  
ATOM   2074  CA  ILE A 291      -0.808  12.021  19.620  1.00 87.69           C  
ATOM   2075  C   ILE A 291      -0.245  12.216  18.203  1.00 87.69           C  
ATOM   2076  CB  ILE A 291      -1.906  10.936  19.629  1.00 87.69           C  
ATOM   2077  O   ILE A 291       0.892  11.826  17.941  1.00 87.69           O  
ATOM   2078  CG1 ILE A 291      -2.586  10.738  21.006  1.00 87.69           C  
ATOM   2079  CG2 ILE A 291      -1.367   9.586  19.126  1.00 87.69           C  
ATOM   2080  CD1 ILE A 291      -4.014  10.200  20.853  1.00 87.69           C  
ATOM   2081  N   MET A 292      -0.979  12.889  17.309  1.00 87.06           N  
ATOM   2082  CA  MET A 292      -0.554  13.101  15.917  1.00 87.06           C  
ATOM   2083  C   MET A 292       0.751  13.905  15.836  1.00 87.06           C  
ATOM   2084  CB  MET A 292      -1.686  13.792  15.132  1.00 87.06           C  
ATOM   2085  O   MET A 292       1.667  13.560  15.090  1.00 87.06           O  
ATOM   2086  CG  MET A 292      -1.544  13.614  13.615  1.00 87.06           C  
ATOM   2087  SD  MET A 292      -1.674  11.880  13.098  1.00 87.06           S  
ATOM   2088  CE  MET A 292      -0.004  11.560  12.491  1.00 87.06           C  
ATOM   2089  N   ALA A 293       0.897  14.927  16.686  1.00 89.62           N  
ATOM   2090  CA  ALA A 293       2.132  15.701  16.792  1.00 89.62           C  
ATOM   2091  C   ALA A 293       3.325  14.846  17.263  1.00 89.62           C  
ATOM   2092  CB  ALA A 293       1.889  16.881  17.738  1.00 89.62           C  
ATOM   2093  O   ALA A 293       4.446  15.043  16.790  1.00 89.62           O  
ATOM   2094  N   ALA A 294       3.105  13.889  18.173  1.00 91.19           N  
ATOM   2095  CA  ALA A 294       4.148  12.966  18.619  1.00 91.19           C  
ATOM   2096  C   ALA A 294       4.598  12.031  17.485  1.00 91.19           C  
ATOM   2097  CB  ALA A 294       3.641  12.175  19.831  1.00 91.19           C  
ATOM   2098  O   ALA A 294       5.800  11.839  17.282  1.00 91.19           O  
ATOM   2099  N   LEU A 295       3.644  11.507  16.714  1.00 91.19           N  
ATOM   2100  CA  LEU A 295       3.905  10.646  15.562  1.00 91.19           C  
ATOM   2101  C   LEU A 295       4.675  11.388  14.458  1.00 91.19           C  
ATOM   2102  CB  LEU A 295       2.557  10.095  15.062  1.00 91.19           C  
ATOM   2103  O   LEU A 295       5.703  10.904  13.975  1.00 91.19           O  
ATOM   2104  CG  LEU A 295       1.864   9.103  16.024  1.00 91.19           C  
ATOM   2105  CD1 LEU A 295       0.534   8.647  15.432  1.00 91.19           C  
ATOM   2106  CD2 LEU A 295       2.691   7.860  16.387  1.00 91.19           C  
ATOM   2107  N   TYR A 296       4.266  12.613  14.125  1.00 91.38           N  
ATOM   2108  CA  TYR A 296       4.972  13.438  13.142  1.00 91.38           C  
ATOM   2109  C   TYR A 296       6.336  13.924  13.596  1.00 91.38           C  
ATOM   2110  CB  TYR A 296       4.120  14.639  12.755  1.00 91.38           C  
ATOM   2111  O   TYR A 296       7.226  14.080  12.763  1.00 91.38           O  
ATOM   2112  CG  TYR A 296       2.935  14.340  11.872  1.00 91.38           C  
ATOM   2113  CD1 TYR A 296       2.858  13.181  11.063  1.00 91.38           C  
ATOM   2114  CD2 TYR A 296       1.921  15.306  11.812  1.00 91.38           C  
ATOM   2115  CE1 TYR A 296       1.787  13.018  10.172  1.00 91.38           C  
ATOM   2116  CE2 TYR A 296       0.844  15.132  10.937  1.00 91.38           C  
ATOM   2117  OH  TYR A 296      -0.208  13.873   9.188  1.00 91.38           O  
ATOM   2118  CZ  TYR A 296       0.784  14.002  10.096  1.00 91.38           C  
ATOM   2119  N   LYS A 297       6.554  14.109  14.898  1.00 94.00           N  
ATOM   2120  CA  LYS A 297       7.898  14.370  15.416  1.00 94.00           C  
ATOM   2121  C   LYS A 297       8.846  13.207  15.107  1.00 94.00           C  
ATOM   2122  CB  LYS A 297       7.796  14.657  16.912  1.00 94.00           C  
ATOM   2123  O   LYS A 297       9.987  13.453  14.716  1.00 94.00           O  
ATOM   2124  CG  LYS A 297       9.138  15.113  17.485  1.00 94.00           C  
ATOM   2125  CD  LYS A 297       8.964  15.389  18.976  1.00 94.00           C  
ATOM   2126  CE  LYS A 297      10.301  15.819  19.573  1.00 94.00           C  
ATOM   2127  NZ  LYS A 297      10.154  16.064  21.025  1.00 94.00           N  
ATOM   2128  N   GLY A 298       8.370  11.966  15.231  1.00 94.31           N  
ATOM   2129  CA  GLY A 298       9.110  10.772  14.811  1.00 94.31           C  
ATOM   2130  C   GLY A 298       9.399  10.761  13.315  1.00 94.31           C  
ATOM   2131  O   GLY A 298      10.556  10.632  12.919  1.00 94.31           O  
ATOM   2132  N   LEU A 299       8.373  10.979  12.489  1.00 94.12           N  
ATOM   2133  CA  LEU A 299       8.516  11.033  11.031  1.00 94.12           C  
ATOM   2134  C   LEU A 299       9.493  12.127  10.575  1.00 94.12           C  
ATOM   2135  CB  LEU A 299       7.123  11.225  10.408  1.00 94.12           C  
ATOM   2136  O   LEU A 299      10.365  11.872   9.745  1.00 94.12           O  
ATOM   2137  CG  LEU A 299       7.116  11.189   8.868  1.00 94.12           C  
ATOM   2138  CD1 LEU A 299       7.564   9.831   8.319  1.00 94.12           C  
ATOM   2139  CD2 LEU A 299       5.708  11.489   8.362  1.00 94.12           C  
ATOM   2140  N   ALA A 300       9.396  13.329  11.146  1.00 95.50           N  
ATOM   2141  CA  ALA A 300      10.280  14.448  10.837  1.00 95.50           C  
ATOM   2142  C   ALA A 300      11.730  14.158  11.253  1.00 95.50           C  
ATOM   2143  CB  ALA A 300       9.739  15.705  11.528  1.00 95.50           C  
ATOM   2144  O   ALA A 300      12.659  14.457  10.500  1.00 95.50           O  
ATOM   2145  N   ALA A 301      11.934  13.524  12.414  1.00 96.75           N  
ATOM   2146  CA  ALA A 301      13.252  13.065  12.842  1.00 96.75           C  
ATOM   2147  C   ALA A 301      13.819  12.018  11.870  1.00 96.75           C  
ATOM   2148  CB  ALA A 301      13.164  12.530  14.277  1.00 96.75           C  
ATOM   2149  O   ALA A 301      14.963  12.148  11.434  1.00 96.75           O  
ATOM   2150  N   THR A 302      13.020  11.029  11.459  1.00 97.38           N  
ATOM   2151  CA  THR A 302      13.429  10.034  10.457  1.00 97.38           C  
ATOM   2152  C   THR A 302      13.801  10.686   9.128  1.00 97.38           C  
ATOM   2153  CB  THR A 302      12.330   8.988  10.229  1.00 97.38           C  
ATOM   2154  O   THR A 302      14.844  10.349   8.568  1.00 97.38           O  
ATOM   2155  CG2 THR A 302      12.733   7.932   9.207  1.00 97.38           C  
ATOM   2156  OG1 THR A 302      12.113   8.281  11.417  1.00 97.38           O  
ATOM   2157  N   ALA A 303      13.004  11.634   8.631  1.00 96.50           N  
ATOM   2158  CA  ALA A 303      13.278  12.338   7.380  1.00 96.50           C  
ATOM   2159  C   ALA A 303      14.560  13.185   7.464  1.00 96.50           C  
ATOM   2160  CB  ALA A 303      12.053  13.186   7.021  1.00 96.50           C  
ATOM   2161  O   ALA A 303      15.404  13.116   6.570  1.00 96.50           O  
ATOM   2162  N   GLY A 304      14.753  13.929   8.559  1.00 97.25           N  
ATOM   2163  CA  GLY A 304      15.946  14.752   8.777  1.00 97.25           C  
ATOM   2164  C   GLY A 304      17.229  13.930   8.932  1.00 97.25           C  
ATOM   2165  O   GLY A 304      18.256  14.265   8.342  1.00 97.25           O  
ATOM   2166  N   ILE A 305      17.178  12.816   9.669  1.00 98.06           N  
ATOM   2167  CA  ILE A 305      18.323  11.902   9.798  1.00 98.06           C  
ATOM   2168  C   ILE A 305      18.600  11.217   8.451  1.00 98.06           C  
ATOM   2169  CB  ILE A 305      18.100  10.890  10.946  1.00 98.06           C  
ATOM   2170  O   ILE A 305      19.754  11.150   8.030  1.00 98.06           O  
ATOM   2171  CG1 ILE A 305      17.996  11.604  12.315  1.00 98.06           C  
ATOM   2172  CG2 ILE A 305      19.255   9.869  11.001  1.00 98.06           C  
ATOM   2173  CD1 ILE A 305      17.438  10.710  13.432  1.00 98.06           C  
ATOM   2174  N   SER A 306      17.560  10.770   7.739  1.00 97.88           N  
ATOM   2175  CA  SER A 306      17.691  10.175   6.400  1.00 97.88           C  
ATOM   2176  C   SER A 306      18.369  11.128   5.425  1.00 97.88           C  
ATOM   2177  CB  SER A 306      16.328   9.798   5.818  1.00 97.88           C  
ATOM   2178  O   SER A 306      19.302  10.727   4.738  1.00 97.88           O  
ATOM   2179  OG  SER A 306      15.761   8.745   6.562  1.00 97.88           O  
ATOM   2180  N   LEU A 307      17.963  12.398   5.408  1.00 97.81           N  
ATOM   2181  CA  LEU A 307      18.570  13.446   4.590  1.00 97.81           C  
ATOM   2182  C   LEU A 307      20.090  13.534   4.802  1.00 97.81           C  
ATOM   2183  CB  LEU A 307      17.863  14.767   4.950  1.00 97.81           C  
ATOM   2184  O   LEU A 307      20.858  13.512   3.839  1.00 97.81           O  
ATOM   2185  CG  LEU A 307      18.522  16.027   4.380  1.00 97.81           C  
ATOM   2186  CD1 LEU A 307      18.520  15.982   2.869  1.00 97.81           C  
ATOM   2187  CD2 LEU A 307      17.756  17.274   4.816  1.00 97.81           C  
ATOM   2188  N   VAL A 308      20.522  13.604   6.063  1.00 98.00           N  
ATOM   2189  CA  VAL A 308      21.943  13.707   6.430  1.00 98.00           C  
ATOM   2190  C   VAL A 308      22.701  12.444   6.023  1.00 98.00           C  
ATOM   2191  CB  VAL A 308      22.084  13.966   7.942  1.00 98.00           C  
ATOM   2192  O   VAL A 308      23.786  12.531   5.447  1.00 98.00           O  
ATOM   2193  CG1 VAL A 308      23.545  13.937   8.413  1.00 98.00           C  
ATOM   2194  CG2 VAL A 308      21.500  15.331   8.338  1.00 98.00           C  
ATOM   2195  N   LEU A 309      22.138  11.262   6.276  1.00 97.75           N  
ATOM   2196  CA  LEU A 309      22.802  10.009   5.930  1.00 97.75           C  
ATOM   2197  C   LEU A 309      22.882   9.792   4.413  1.00 97.75           C  
ATOM   2198  CB  LEU A 309      22.113   8.830   6.623  1.00 97.75           C  
ATOM   2199  O   LEU A 309      23.929   9.363   3.930  1.00 97.75           O  
ATOM   2200  CG  LEU A 309      22.181   8.818   8.161  1.00 97.75           C  
ATOM   2201  CD1 LEU A 309      21.418   7.605   8.693  1.00 97.75           C  
ATOM   2202  CD2 LEU A 309      23.620   8.738   8.677  1.00 97.75           C  
ATOM   2203  N   ILE A 310      21.834  10.141   3.657  1.00 97.75           N  
ATOM   2204  CA  ILE A 310      21.827  10.098   2.186  1.00 97.75           C  
ATOM   2205  C   ILE A 310      22.896  11.041   1.621  1.00 97.75           C  
ATOM   2206  CB  ILE A 310      20.427  10.409   1.614  1.00 97.75           C  
ATOM   2207  O   ILE A 310      23.634  10.650   0.713  1.00 97.75           O  
ATOM   2208  CG1 ILE A 310      19.443   9.258   1.930  1.00 97.75           C  
ATOM   2209  CG2 ILE A 310      20.488  10.599   0.085  1.00 97.75           C  
ATOM   2210  CD1 ILE A 310      17.979   9.639   1.676  1.00 97.75           C  
ATOM   2211  N   LEU A 311      23.026  12.255   2.169  1.00 97.31           N  
ATOM   2212  CA  LEU A 311      24.077  13.203   1.785  1.00 97.31           C  
ATOM   2213  C   LEU A 311      25.469  12.570   1.946  1.00 97.31           C  
ATOM   2214  CB  LEU A 311      23.936  14.476   2.646  1.00 97.31           C  
ATOM   2215  O   LEU A 311      26.271  12.596   1.011  1.00 97.31           O  
ATOM   2216  CG  LEU A 311      24.951  15.586   2.317  1.00 97.31           C  
ATOM   2217  CD1 LEU A 311      24.565  16.355   1.056  1.00 97.31           C  
ATOM   2218  CD2 LEU A 311      25.021  16.588   3.469  1.00 97.31           C  
ATOM   2219  N   ILE A 312      25.732  11.958   3.106  1.00 97.12           N  
ATOM   2220  CA  ILE A 312      27.020  11.325   3.426  1.00 97.12           C  
ATOM   2221  C   ILE A 312      27.318  10.164   2.471  1.00 97.12           C  
ATOM   2222  CB  ILE A 312      27.050  10.886   4.910  1.00 97.12           C  
ATOM   2223  O   ILE A 312      28.392  10.133   1.868  1.00 97.12           O  
ATOM   2224  CG1 ILE A 312      27.068  12.124   5.835  1.00 97.12           C  
ATOM   2225  CG2 ILE A 312      28.275   9.998   5.208  1.00 97.12           C  
ATOM   2226  CD1 ILE A 312      26.759  11.801   7.303  1.00 97.12           C  
ATOM   2227  N   VAL A 313      26.389   9.220   2.285  1.00 95.94           N  
ATOM   2228  CA  VAL A 313      26.650   8.058   1.412  1.00 95.94           C  
ATOM   2229  C   VAL A 313      26.791   8.457  -0.051  1.00 95.94           C  
ATOM   2230  CB  VAL A 313      25.620   6.927   1.559  1.00 95.94           C  
ATOM   2231  O   VAL A 313      27.634   7.900  -0.750  1.00 95.94           O  
ATOM   2232  CG1 VAL A 313      25.656   6.364   2.980  1.00 95.94           C  
ATOM   2233  CG2 VAL A 313      24.193   7.340   1.196  1.00 95.94           C  
ATOM   2234  N   THR A 314      26.045   9.464  -0.507  1.00 96.25           N  
ATOM   2235  CA  THR A 314      26.164   9.978  -1.879  1.00 96.25           C  
ATOM   2236  C   THR A 314      27.524  10.642  -2.098  1.00 96.25           C  
ATOM   2237  CB  THR A 314      25.024  10.952  -2.202  1.00 96.25           C  
ATOM   2238  O   THR A 314      28.186  10.379  -3.105  1.00 96.25           O  
ATOM   2239  CG2 THR A 314      25.018  11.343  -3.677  1.00 96.25           C  
ATOM   2240  OG1 THR A 314      23.788  10.329  -1.932  1.00 96.25           O  
ATOM   2241  N   ALA A 315      27.992  11.432  -1.126  1.00 95.50           N  
ATOM   2242  CA  ALA A 315      29.320  12.038  -1.158  1.00 95.50           C  
ATOM   2243  C   ALA A 315      30.438  10.983  -1.193  1.00 95.50           C  
ATOM   2244  CB  ALA A 315      29.475  12.954   0.061  1.00 95.50           C  
ATOM   2245  O   ALA A 315      31.375  11.119  -1.977  1.00 95.50           O  
ATOM   2246  N   ILE A 316      30.323   9.918  -0.391  1.00 94.19           N  
ATOM   2247  CA  ILE A 316      31.318   8.836  -0.328  1.00 94.19           C  
ATOM   2248  C   ILE A 316      31.327   7.998  -1.614  1.00 94.19           C  
ATOM   2249  CB  ILE A 316      31.071   7.959   0.924  1.00 94.19           C  
ATOM   2250  O   ILE A 316      32.398   7.661  -2.115  1.00 94.19           O  
ATOM   2251  CG1 ILE A 316      31.373   8.761   2.211  1.00 94.19           C  
ATOM   2252  CG2 ILE A 316      31.930   6.677   0.902  1.00 94.19           C  
ATOM   2253  CD1 ILE A 316      30.881   8.076   3.493  1.00 94.19           C  
ATOM   2254  N   MET A 317      30.155   7.632  -2.143  1.00 93.25           N  
ATOM   2255  CA  MET A 317      30.061   6.730  -3.298  1.00 93.25           C  
ATOM   2256  C   MET A 317      30.420   7.412  -4.617  1.00 93.25           C  
ATOM   2257  CB  MET A 317      28.654   6.123  -3.396  1.00 93.25           C  
ATOM   2258  O   MET A 317      31.077   6.801  -5.460  1.00 93.25           O  
ATOM   2259  CG  MET A 317      28.409   5.079  -2.301  1.00 93.25           C  
ATOM   2260  SD  MET A 317      26.811   4.223  -2.398  1.00 93.25           S  
ATOM   2261  CE  MET A 317      27.002   3.279  -3.936  1.00 93.25           C  
ATOM   2262  N   PHE A 318      29.988   8.660  -4.801  1.00 93.75           N  
ATOM   2263  CA  PHE A 318      30.068   9.336  -6.096  1.00 93.75           C  
ATOM   2264  C   PHE A 318      30.794  10.679  -6.037  1.00 93.75           C  
ATOM   2265  CB  PHE A 318      28.644   9.490  -6.645  1.00 93.75           C  
ATOM   2266  O   PHE A 318      31.376  11.094  -7.037  1.00 93.75           O  
ATOM   2267  CG  PHE A 318      27.892   8.175  -6.779  1.00 93.75           C  
ATOM   2268  CD1 PHE A 318      28.350   7.178  -7.664  1.00 93.75           C  
ATOM   2269  CD2 PHE A 318      26.750   7.932  -5.995  1.00 93.75           C  
ATOM   2270  CE1 PHE A 318      27.671   5.950  -7.766  1.00 93.75           C  
ATOM   2271  CE2 PHE A 318      26.072   6.706  -6.102  1.00 93.75           C  
ATOM   2272  CZ  PHE A 318      26.531   5.712  -6.981  1.00 93.75           C  
ATOM   2273  N   GLY A 319      30.795  11.355  -4.886  1.00 93.06           N  
ATOM   2274  CA  GLY A 319      31.128  12.776  -4.807  1.00 93.06           C  
ATOM   2275  C   GLY A 319      30.080  13.642  -5.520  1.00 93.06           C  
ATOM   2276  O   GLY A 319      29.292  13.163  -6.333  1.00 93.06           O  
ATOM   2277  N   PHE A 320      30.042  14.944  -5.230  1.00 93.50           N  
ATOM   2278  CA  PHE A 320      28.973  15.802  -5.763  1.00 93.50           C  
ATOM   2279  C   PHE A 320      29.210  16.301  -7.186  1.00 93.50           C  
ATOM   2280  CB  PHE A 320      28.707  16.966  -4.809  1.00 93.50           C  
ATOM   2281  O   PHE A 320      28.246  16.534  -7.903  1.00 93.50           O  
ATOM   2282  CG  PHE A 320      28.086  16.504  -3.510  1.00 93.50           C  
ATOM   2283  CD1 PHE A 320      26.805  15.919  -3.524  1.00 93.50           C  
ATOM   2284  CD2 PHE A 320      28.793  16.612  -2.301  1.00 93.50           C  
ATOM   2285  CE1 PHE A 320      26.240  15.419  -2.341  1.00 93.50           C  
ATOM   2286  CE2 PHE A 320      28.226  16.116  -1.115  1.00 93.50           C  
ATOM   2287  CZ  PHE A 320      26.963  15.501  -1.141  1.00 93.50           C  
ATOM   2288  N   THR A 321      30.466  16.450  -7.602  1.00 91.94           N  
ATOM   2289  CA  THR A 321      30.835  17.071  -8.886  1.00 91.94           C  
ATOM   2290  C   THR A 321      31.423  16.091  -9.893  1.00 91.94           C  
ATOM   2291  CB  THR A 321      31.843  18.202  -8.648  1.00 91.94           C  
ATOM   2292  O   THR A 321      31.621  16.447 -11.052  1.00 91.94           O  
ATOM   2293  CG2 THR A 321      31.239  19.345  -7.833  1.00 91.94           C  
ATOM   2294  OG1 THR A 321      32.944  17.704  -7.916  1.00 91.94           O  
ATOM   2295  N   ARG A 322      31.719  14.854  -9.475  1.00 91.88           N  
ATOM   2296  CA  ARG A 322      32.332  13.857 -10.351  1.00 91.88           C  
ATOM   2297  C   ARG A 322      31.328  13.424 -11.430  1.00 91.88           C  
ATOM   2298  CB  ARG A 322      32.809  12.663  -9.521  1.00 91.88           C  
ATOM   2299  O   ARG A 322      30.222  13.014 -11.072  1.00 91.88           O  
ATOM   2300  CG  ARG A 322      33.631  11.677 -10.357  1.00 91.88           C  
ATOM   2301  CD  ARG A 322      34.087  10.506  -9.485  1.00 91.88           C  
ATOM   2302  NE  ARG A 322      34.831   9.515 -10.284  1.00 91.88           N  
ATOM   2303  NH1 ARG A 322      35.477   8.173  -8.541  1.00 91.88           N  
ATOM   2304  NH2 ARG A 322      36.087   7.649 -10.626  1.00 91.88           N  
ATOM   2305  CZ  ARG A 322      35.461   8.455  -9.815  1.00 91.88           C  
ATOM   2306  N   PRO A 323      31.702  13.469 -12.720  1.00 91.75           N  
ATOM   2307  CA  PRO A 323      30.824  13.025 -13.791  1.00 91.75           C  
ATOM   2308  C   PRO A 323      30.694  11.497 -13.795  1.00 91.75           C  
ATOM   2309  CB  PRO A 323      31.438  13.575 -15.080  1.00 91.75           C  
ATOM   2310  O   PRO A 323      31.684  10.766 -13.701  1.00 91.75           O  
ATOM   2311  CG  PRO A 323      32.929  13.651 -14.757  1.00 91.75           C  
ATOM   2312  CD  PRO A 323      32.948  13.990 -13.268  1.00 91.75           C  
ATOM   2313  N   ILE A 324      29.457  11.035 -13.931  1.00 93.62           N  
ATOM   2314  CA  ILE A 324      29.051   9.646 -14.117  1.00 93.62           C  
ATOM   2315  C   ILE A 324      28.483   9.548 -15.540  1.00 93.62           C  
ATOM   2316  CB  ILE A 324      27.994   9.241 -13.069  1.00 93.62           C  
ATOM   2317  O   ILE A 324      27.426  10.126 -15.800  1.00 93.62           O  
ATOM   2318  CG1 ILE A 324      28.508   9.418 -11.622  1.00 93.62           C  
ATOM   2319  CG2 ILE A 324      27.552   7.791 -13.322  1.00 93.62           C  
ATOM   2320  CD1 ILE A 324      27.398   9.279 -10.573  1.00 93.62           C  
ATOM   2321  N   PRO A 325      29.173   8.877 -16.475  1.00 90.56           N  
ATOM   2322  CA  PRO A 325      28.768   8.846 -17.877  1.00 90.56           C  
ATOM   2323  C   PRO A 325      27.473   8.048 -18.075  1.00 90.56           C  
ATOM   2324  CB  PRO A 325      29.951   8.223 -18.621  1.00 90.56           C  
ATOM   2325  O   PRO A 325      27.303   6.987 -17.475  1.00 90.56           O  
ATOM   2326  CG  PRO A 325      30.603   7.327 -17.567  1.00 90.56           C  
ATOM   2327  CD  PRO A 325      30.384   8.097 -16.269  1.00 90.56           C  
ATOM   2328  N   LEU A 326      26.591   8.555 -18.939  1.00 88.69           N  
ATOM   2329  CA  LEU A 326      25.358   7.881 -19.353  1.00 88.69           C  
ATOM   2330  C   LEU A 326      25.560   7.096 -20.655  1.00 88.69           C  
ATOM   2331  CB  LEU A 326      24.234   8.918 -19.544  1.00 88.69           C  
ATOM   2332  O   LEU A 326      26.285   7.524 -21.560  1.00 88.69           O  
ATOM   2333  CG  LEU A 326      23.723   9.597 -18.263  1.00 88.69           C  
ATOM   2334  CD1 LEU A 326      22.816  10.765 -18.659  1.00 88.69           C  
ATOM   2335  CD2 LEU A 326      22.908   8.635 -17.398  1.00 88.69           C  
ATOM   2336  N   ASN A 327      24.843   5.983 -20.788  1.00 82.38           N  
ATOM   2337  CA  ASN A 327      24.681   5.270 -22.050  1.00 82.38           C  
ATOM   2338  C   ASN A 327      23.939   6.188 -23.041  1.00 82.38           C  
ATOM   2339  CB  ASN A 327      23.921   3.949 -21.803  1.00 82.38           C  
ATOM   2340  O   ASN A 327      22.840   6.656 -22.753  1.00 82.38           O  
ATOM   2341  CG  ASN A 327      24.665   2.939 -20.940  1.00 82.38           C  
ATOM   2342  ND2 ASN A 327      23.978   1.926 -20.463  1.00 82.38           N  
ATOM   2343  OD1 ASN A 327      25.860   3.034 -20.696  1.00 82.38           O  
ATOM   2344  N   GLY A 328      24.538   6.461 -24.202  1.00 75.12           N  
ATOM   2345  CA  GLY A 328      23.969   7.372 -25.209  1.00 75.12           C  
ATOM   2346  C   GLY A 328      24.463   8.823 -25.139  1.00 75.12           C  
ATOM   2347  O   GLY A 328      24.047   9.636 -25.960  1.00 75.12           O  
ATOM   2348  N   GLY A 329      25.392   9.136 -24.229  1.00 79.75           N  
ATOM   2349  CA  GLY A 329      26.059  10.439 -24.149  1.00 79.75           C  
ATOM   2350  C   GLY A 329      25.546  11.330 -23.016  1.00 79.75           C  
ATOM   2351  O   GLY A 329      24.428  11.189 -22.529  1.00 79.75           O  
ATOM   2352  N   GLY A 330      26.399  12.259 -22.578  1.00 87.56           N  
ATOM   2353  CA  GLY A 330      26.162  13.081 -21.390  1.00 87.56           C  
ATOM   2354  C   GLY A 330      26.631  12.418 -20.092  1.00 87.56           C  
ATOM   2355  O   GLY A 330      27.242  11.346 -20.089  1.00 87.56           O  
ATOM   2356  N   TYR A 331      26.385  13.096 -18.974  1.00 91.56           N  
ATOM   2357  CA  TYR A 331      26.753  12.621 -17.645  1.00 91.56           C  
ATOM   2358  C   TYR A 331      25.761  13.118 -16.592  1.00 91.56           C  
ATOM   2359  CB  TYR A 331      28.190  13.058 -17.299  1.00 91.56           C  
ATOM   2360  O   TYR A 331      25.135  14.163 -16.758  1.00 91.56           O  
ATOM   2361  CG  TYR A 331      28.395  14.559 -17.168  1.00 91.56           C  
ATOM   2362  CD1 TYR A 331      28.734  15.330 -18.298  1.00 91.56           C  
ATOM   2363  CD2 TYR A 331      28.232  15.186 -15.917  1.00 91.56           C  
ATOM   2364  CE1 TYR A 331      28.897  16.724 -18.180  1.00 91.56           C  
ATOM   2365  CE2 TYR A 331      28.395  16.579 -15.794  1.00 91.56           C  
ATOM   2366  OH  TYR A 331      28.876  18.697 -16.824  1.00 91.56           O  
ATOM   2367  CZ  TYR A 331      28.723  17.351 -16.930  1.00 91.56           C  
ATOM   2368  N   VAL A 332      25.670  12.388 -15.485  1.00 94.62           N  
ATOM   2369  CA  VAL A 332      25.042  12.845 -14.237  1.00 94.62           C  
ATOM   2370  C   VAL A 332      26.107  12.993 -13.157  1.00 94.62           C  
ATOM   2371  CB  VAL A 332      23.895  11.921 -13.783  1.00 94.62           C  
ATOM   2372  O   VAL A 332      27.239  12.543 -13.320  1.00 94.62           O  
ATOM   2373  CG1 VAL A 332      22.800  11.846 -14.846  1.00 94.62           C  
ATOM   2374  CG2 VAL A 332      24.365  10.502 -13.454  1.00 94.62           C  
ATOM   2375  N   THR A 333      25.772  13.622 -12.040  1.00 95.75           N  
ATOM   2376  CA  THR A 333      26.674  13.752 -10.889  1.00 95.75           C  
ATOM   2377  C   THR A 333      26.004  13.246  -9.619  1.00 95.75           C  
ATOM   2378  CB  THR A 333      27.134  15.203 -10.704  1.00 95.75           C  
ATOM   2379  O   THR A 333      24.776  13.161  -9.546  1.00 95.75           O  
ATOM   2380  CG2 THR A 333      27.796  15.799 -11.945  1.00 95.75           C  
ATOM   2381  OG1 THR A 333      26.041  16.022 -10.353  1.00 95.75           O  
ATOM   2382  N   GLY A 334      26.788  12.958  -8.576  1.00 94.94           N  
ATOM   2383  CA  GLY A 334      26.218  12.644  -7.263  1.00 94.94           C  
ATOM   2384  C   GLY A 334      25.359  13.786  -6.705  1.00 94.94           C  
ATOM   2385  O   GLY A 334      24.399  13.521  -5.989  1.00 94.94           O  
ATOM   2386  N   GLY A 335      25.619  15.043  -7.092  1.00 96.44           N  
ATOM   2387  CA  GLY A 335      24.736  16.174  -6.788  1.00 96.44           C  
ATOM   2388  C   GLY A 335      23.338  16.008  -7.382  1.00 96.44           C  
ATOM   2389  O   GLY A 335      22.351  16.190  -6.674  1.00 96.44           O  
ATOM   2390  N   ASN A 336      23.237  15.575  -8.639  1.00 97.00           N  
ATOM   2391  CA  ASN A 336      21.942  15.325  -9.278  1.00 97.00           C  
ATOM   2392  C   ASN A 336      21.173  14.178  -8.603  1.00 97.00           C  
ATOM   2393  CB  ASN A 336      22.155  15.020 -10.767  1.00 97.00           C  
ATOM   2394  O   ASN A 336      19.961  14.276  -8.393  1.00 97.00           O  
ATOM   2395  CG  ASN A 336      22.876  16.118 -11.521  1.00 97.00           C  
ATOM   2396  ND2 ASN A 336      22.391  17.337 -11.484  1.00 97.00           N  
ATOM   2397  OD1 ASN A 336      23.924  15.892 -12.110  1.00 97.00           O  
ATOM   2398  N   LEU A 337      21.874  13.105  -8.219  1.00 97.06           N  
ATOM   2399  CA  LEU A 337      21.275  11.974  -7.501  1.00 97.06           C  
ATOM   2400  C   LEU A 337      20.809  12.376  -6.093  1.00 97.06           C  
ATOM   2401  CB  LEU A 337      22.274  10.806  -7.431  1.00 97.06           C  
ATOM   2402  O   LEU A 337      19.727  11.979  -5.655  1.00 97.06           O  
ATOM   2403  CG  LEU A 337      22.787  10.278  -8.785  1.00 97.06           C  
ATOM   2404  CD1 LEU A 337      23.667   9.049  -8.553  1.00 97.06           C  
ATOM   2405  CD2 LEU A 337      21.663   9.901  -9.750  1.00 97.06           C  
ATOM   2406  N   PHE A 338      21.577  13.227  -5.408  1.00 97.81           N  
ATOM   2407  CA  PHE A 338      21.188  13.780  -4.115  1.00 97.81           C  
ATOM   2408  C   PHE A 338      19.936  14.655  -4.228  1.00 97.81           C  
ATOM   2409  CB  PHE A 338      22.353  14.566  -3.505  1.00 97.81           C  
ATOM   2410  O   PHE A 338      18.986  14.441  -3.481  1.00 97.81           O  
ATOM   2411  CG  PHE A 338      22.002  15.179  -2.166  1.00 97.81           C  
ATOM   2412  CD1 PHE A 338      21.907  16.575  -2.021  1.00 97.81           C  
ATOM   2413  CD2 PHE A 338      21.721  14.340  -1.073  1.00 97.81           C  
ATOM   2414  CE1 PHE A 338      21.542  17.127  -0.781  1.00 97.81           C  
ATOM   2415  CE2 PHE A 338      21.333  14.890   0.160  1.00 97.81           C  
ATOM   2416  CZ  PHE A 338      21.251  16.284   0.306  1.00 97.81           C  
ATOM   2417  N   VAL A 339      19.879  15.578  -5.196  1.00 97.69           N  
ATOM   2418  CA  VAL A 339      18.679  16.402  -5.437  1.00 97.69           C  
ATOM   2419  C   VAL A 339      17.473  15.522  -5.772  1.00 97.69           C  
ATOM   2420  CB  VAL A 339      18.921  17.449  -6.541  1.00 97.69           C  
ATOM   2421  O   VAL A 339      16.390  15.758  -5.247  1.00 97.69           O  
ATOM   2422  CG1 VAL A 339      17.654  18.252  -6.874  1.00 97.69           C  
ATOM   2423  CG2 VAL A 339      19.973  18.479  -6.107  1.00 97.69           C  
ATOM   2424  N   SER A 340      17.653  14.461  -6.562  1.00 97.50           N  
ATOM   2425  CA  SER A 340      16.584  13.486  -6.831  1.00 97.50           C  
ATOM   2426  C   SER A 340      16.088  12.812  -5.543  1.00 97.50           C  
ATOM   2427  CB  SER A 340      17.064  12.418  -7.816  1.00 97.50           C  
ATOM   2428  O   SER A 340      14.886  12.652  -5.346  1.00 97.50           O  
ATOM   2429  OG  SER A 340      17.537  13.005  -9.016  1.00 97.50           O  
ATOM   2430  N   SER A 341      16.993  12.499  -4.613  1.00 97.56           N  
ATOM   2431  CA  SER A 341      16.629  11.962  -3.295  1.00 97.56           C  
ATOM   2432  C   SER A 341      15.857  12.988  -2.448  1.00 97.56           C  
ATOM   2433  CB  SER A 341      17.874  11.499  -2.530  1.00 97.56           C  
ATOM   2434  O   SER A 341      14.873  12.640  -1.796  1.00 97.56           O  
ATOM   2435  OG  SER A 341      18.669  10.591  -3.272  1.00 97.56           O  
ATOM   2436  N   LEU A 342      16.246  14.272  -2.493  1.00 97.50           N  
ATOM   2437  CA  LEU A 342      15.512  15.361  -1.828  1.00 97.50           C  
ATOM   2438  C   LEU A 342      14.078  15.479  -2.336  1.00 97.50           C  
ATOM   2439  CB  LEU A 342      16.188  16.728  -2.049  1.00 97.50           C  
ATOM   2440  O   LEU A 342      13.169  15.693  -1.537  1.00 97.50           O  
ATOM   2441  CG  LEU A 342      17.592  16.892  -1.474  1.00 97.50           C  
ATOM   2442  CD1 LEU A 342      18.100  18.311  -1.726  1.00 97.50           C  
ATOM   2443  CD2 LEU A 342      17.589  16.654   0.019  1.00 97.50           C  
ATOM   2444  N   VAL A 343      13.877  15.320  -3.647  1.00 97.31           N  
ATOM   2445  CA  VAL A 343      12.538  15.308  -4.243  1.00 97.31           C  
ATOM   2446  C   VAL A 343      11.699  14.193  -3.624  1.00 97.31           C  
ATOM   2447  CB  VAL A 343      12.598  15.176  -5.775  1.00 97.31           C  
ATOM   2448  O   VAL A 343      10.581  14.463  -3.204  1.00 97.31           O  
ATOM   2449  CG1 VAL A 343      11.202  15.026  -6.383  1.00 97.31           C  
ATOM   2450  CG2 VAL A 343      13.233  16.412  -6.417  1.00 97.31           C  
ATOM   2451  N   GLY A 344      12.241  12.980  -3.476  1.00 95.94           N  
ATOM   2452  CA  GLY A 344      11.544  11.873  -2.807  1.00 95.94           C  
ATOM   2453  C   GLY A 344      11.119  12.196  -1.368  1.00 95.94           C  
ATOM   2454  O   GLY A 344       9.965  11.981  -0.992  1.00 95.94           O  
ATOM   2455  N   LEU A 345      12.014  12.779  -0.562  1.00 96.12           N  
ATOM   2456  CA  LEU A 345      11.680  13.210   0.807  1.00 96.12           C  
ATOM   2457  C   LEU A 345      10.602  14.307   0.815  1.00 96.12           C  
ATOM   2458  CB  LEU A 345      12.940  13.714   1.538  1.00 96.12           C  
ATOM   2459  O   LEU A 345       9.667  14.251   1.614  1.00 96.12           O  
ATOM   2460  CG  LEU A 345      14.042  12.666   1.763  1.00 96.12           C  
ATOM   2461  CD1 LEU A 345      15.253  13.314   2.435  1.00 96.12           C  
ATOM   2462  CD2 LEU A 345      13.591  11.511   2.656  1.00 96.12           C  
ATOM   2463  N   GLY A 346      10.714  15.285  -0.088  1.00 96.50           N  
ATOM   2464  CA  GLY A 346       9.759  16.385  -0.220  1.00 96.50           C  
ATOM   2465  C   GLY A 346       8.371  15.910  -0.644  1.00 96.50           C  
ATOM   2466  O   GLY A 346       7.382  16.276  -0.012  1.00 96.50           O  
ATOM   2467  N   VAL A 347       8.295  15.041  -1.658  1.00 95.94           N  
ATOM   2468  CA  VAL A 347       7.039  14.420  -2.103  1.00 95.94           C  
ATOM   2469  C   VAL A 347       6.418  13.613  -0.963  1.00 95.94           C  
ATOM   2470  CB  VAL A 347       7.249  13.555  -3.365  1.00 95.94           C  
ATOM   2471  O   VAL A 347       5.227  13.772  -0.717  1.00 95.94           O  
ATOM   2472  CG1 VAL A 347       5.985  12.777  -3.758  1.00 95.94           C  
ATOM   2473  CG2 VAL A 347       7.613  14.421  -4.582  1.00 95.94           C  
ATOM   2474  N   THR A 348       7.205  12.839  -0.201  1.00 94.75           N  
ATOM   2475  CA  THR A 348       6.693  12.118   0.984  1.00 94.75           C  
ATOM   2476  C   THR A 348       6.010  13.068   1.963  1.00 94.75           C  
ATOM   2477  CB  THR A 348       7.793  11.386   1.775  1.00 94.75           C  
ATOM   2478  O   THR A 348       4.855  12.857   2.325  1.00 94.75           O  
ATOM   2479  CG2 THR A 348       7.204  10.525   2.894  1.00 94.75           C  
ATOM   2480  OG1 THR A 348       8.546  10.531   0.967  1.00 94.75           O  
ATOM   2481  N   GLY A 349       6.711  14.127   2.383  1.00 94.06           N  
ATOM   2482  CA  GLY A 349       6.186  15.076   3.365  1.00 94.06           C  
ATOM   2483  C   GLY A 349       4.923  15.789   2.878  1.00 94.06           C  
ATOM   2484  O   GLY A 349       3.967  15.936   3.638  1.00 94.06           O  
ATOM   2485  N   LEU A 350       4.890  16.176   1.601  1.00 95.81           N  
ATOM   2486  CA  LEU A 350       3.727  16.819   0.993  1.00 95.81           C  
ATOM   2487  C   LEU A 350       2.531  15.867   0.886  1.00 95.81           C  
ATOM   2488  CB  LEU A 350       4.111  17.375  -0.386  1.00 95.81           C  
ATOM   2489  O   LEU A 350       1.426  16.270   1.231  1.00 95.81           O  
ATOM   2490  CG  LEU A 350       5.037  18.604  -0.348  1.00 95.81           C  
ATOM   2491  CD1 LEU A 350       5.514  18.923  -1.765  1.00 95.81           C  
ATOM   2492  CD2 LEU A 350       4.334  19.843   0.211  1.00 95.81           C  
ATOM   2493  N   LEU A 351       2.728  14.616   0.456  1.00 94.56           N  
ATOM   2494  CA  LEU A 351       1.643  13.631   0.367  1.00 94.56           C  
ATOM   2495  C   LEU A 351       1.044  13.316   1.739  1.00 94.56           C  
ATOM   2496  CB  LEU A 351       2.147  12.335  -0.293  1.00 94.56           C  
ATOM   2497  O   LEU A 351      -0.179  13.246   1.861  1.00 94.56           O  
ATOM   2498  CG  LEU A 351       2.432  12.424  -1.803  1.00 94.56           C  
ATOM   2499  CD1 LEU A 351       2.894  11.051  -2.294  1.00 94.56           C  
ATOM   2500  CD2 LEU A 351       1.201  12.837  -2.608  1.00 94.56           C  
ATOM   2501  N   VAL A 352       1.886  13.180   2.768  1.00 92.44           N  
ATOM   2502  CA  VAL A 352       1.443  12.985   4.157  1.00 92.44           C  
ATOM   2503  C   VAL A 352       0.563  14.152   4.602  1.00 92.44           C  
ATOM   2504  CB  VAL A 352       2.664  12.809   5.084  1.00 92.44           C  
ATOM   2505  O   VAL A 352      -0.570  13.944   5.034  1.00 92.44           O  
ATOM   2506  CG1 VAL A 352       2.318  12.943   6.573  1.00 92.44           C  
ATOM   2507  CG2 VAL A 352       3.348  11.453   4.852  1.00 92.44           C  
ATOM   2508  N   TRP A 353       1.048  15.380   4.419  1.00 92.88           N  
ATOM   2509  CA  TRP A 353       0.332  16.586   4.830  1.00 92.88           C  
ATOM   2510  C   TRP A 353      -0.981  16.801   4.063  1.00 92.88           C  
ATOM   2511  CB  TRP A 353       1.276  17.774   4.643  1.00 92.88           C  
ATOM   2512  O   TRP A 353      -2.008  17.129   4.656  1.00 92.88           O  
ATOM   2513  CG  TRP A 353       0.671  19.090   4.998  1.00 92.88           C  
ATOM   2514  CD1 TRP A 353       0.212  19.424   6.224  1.00 92.88           C  
ATOM   2515  CD2 TRP A 353       0.357  20.216   4.125  1.00 92.88           C  
ATOM   2516  CE2 TRP A 353      -0.276  21.225   4.911  1.00 92.88           C  
ATOM   2517  CE3 TRP A 353       0.520  20.479   2.747  1.00 92.88           C  
ATOM   2518  NE1 TRP A 353      -0.336  20.689   6.181  1.00 92.88           N  
ATOM   2519  CH2 TRP A 353      -0.530  22.673   2.990  1.00 92.88           C  
ATOM   2520  CZ2 TRP A 353      -0.712  22.440   4.364  1.00 92.88           C  
ATOM   2521  CZ3 TRP A 353       0.082  21.694   2.185  1.00 92.88           C  
ATOM   2522  N   ILE A 354      -0.973  16.588   2.745  1.00 95.44           N  
ATOM   2523  CA  ILE A 354      -2.172  16.718   1.909  1.00 95.44           C  
ATOM   2524  C   ILE A 354      -3.214  15.668   2.299  1.00 95.44           C  
ATOM   2525  CB  ILE A 354      -1.802  16.614   0.414  1.00 95.44           C  
ATOM   2526  O   ILE A 354      -4.395  15.992   2.391  1.00 95.44           O  
ATOM   2527  CG1 ILE A 354      -0.999  17.852  -0.042  1.00 95.44           C  
ATOM   2528  CG2 ILE A 354      -3.064  16.498  -0.457  1.00 95.44           C  
ATOM   2529  CD1 ILE A 354      -0.221  17.626  -1.344  1.00 95.44           C  
ATOM   2530  N   THR A 355      -2.798  14.424   2.539  1.00 93.50           N  
ATOM   2531  CA  THR A 355      -3.737  13.357   2.910  1.00 93.50           C  
ATOM   2532  C   THR A 355      -4.403  13.671   4.246  1.00 93.50           C  
ATOM   2533  CB  THR A 355      -3.063  11.982   2.941  1.00 93.50           C  
ATOM   2534  O   THR A 355      -5.627  13.630   4.328  1.00 93.50           O  
ATOM   2535  CG2 THR A 355      -4.086  10.868   3.136  1.00 93.50           C  
ATOM   2536  OG1 THR A 355      -2.413  11.734   1.712  1.00 93.50           O  
ATOM   2537  N   GLU A 356      -3.633  14.110   5.246  1.00 92.06           N  
ATOM   2538  CA  GLU A 356      -4.185  14.568   6.525  1.00 92.06           C  
ATOM   2539  C   GLU A 356      -5.187  15.718   6.350  1.00 92.06           C  
ATOM   2540  CB  GLU A 356      -3.036  15.018   7.430  1.00 92.06           C  
ATOM   2541  O   GLU A 356      -6.238  15.708   6.985  1.00 92.06           O  
ATOM   2542  CG  GLU A 356      -3.511  15.435   8.836  1.00 92.06           C  
ATOM   2543  CD  GLU A 356      -2.406  16.108   9.654  1.00 92.06           C  
ATOM   2544  OE1 GLU A 356      -2.660  16.439  10.834  1.00 92.06           O  
ATOM   2545  OE2 GLU A 356      -1.295  16.294   9.105  1.00 92.06           O  
ATOM   2546  N   TYR A 357      -4.917  16.690   5.471  1.00 94.69           N  
ATOM   2547  CA  TYR A 357      -5.861  17.780   5.205  1.00 94.69           C  
ATOM   2548  C   TYR A 357      -7.234  17.274   4.731  1.00 94.69           C  
ATOM   2549  CB  TYR A 357      -5.264  18.756   4.184  1.00 94.69           C  
ATOM   2550  O   TYR A 357      -8.266  17.838   5.105  1.00 94.69           O  
ATOM   2551  CG  TYR A 357      -6.231  19.848   3.768  1.00 94.69           C  
ATOM   2552  CD1 TYR A 357      -7.000  19.705   2.595  1.00 94.69           C  
ATOM   2553  CD2 TYR A 357      -6.397  20.980   4.585  1.00 94.69           C  
ATOM   2554  CE1 TYR A 357      -7.936  20.695   2.238  1.00 94.69           C  
ATOM   2555  CE2 TYR A 357      -7.323  21.979   4.229  1.00 94.69           C  
ATOM   2556  OH  TYR A 357      -8.996  22.798   2.724  1.00 94.69           O  
ATOM   2557  CZ  TYR A 357      -8.096  21.833   3.055  1.00 94.69           C  
ATOM   2558  N   TYR A 358      -7.259  16.214   3.920  1.00 95.31           N  
ATOM   2559  CA  TYR A 358      -8.500  15.640   3.400  1.00 95.31           C  
ATOM   2560  C   TYR A 358      -9.191  14.677   4.364  1.00 95.31           C  
ATOM   2561  CB  TYR A 358      -8.258  15.014   2.021  1.00 95.31           C  
ATOM   2562  O   TYR A 358     -10.401  14.493   4.240  1.00 95.31           O  
ATOM   2563  CG  TYR A 358      -8.208  16.058   0.921  1.00 95.31           C  
ATOM   2564  CD1 TYR A 358      -9.403  16.665   0.489  1.00 95.31           C  
ATOM   2565  CD2 TYR A 358      -6.983  16.449   0.351  1.00 95.31           C  
ATOM   2566  CE1 TYR A 358      -9.375  17.686  -0.480  1.00 95.31           C  
ATOM   2567  CE2 TYR A 358      -6.949  17.466  -0.621  1.00 95.31           C  
ATOM   2568  OH  TYR A 358      -8.109  19.106  -1.939  1.00 95.31           O  
ATOM   2569  CZ  TYR A 358      -8.144  18.098  -1.029  1.00 95.31           C  
ATOM   2570  N   THR A 359      -8.469  14.105   5.329  1.00 92.56           N  
ATOM   2571  CA  THR A 359      -9.015  13.061   6.205  1.00 92.56           C  
ATOM   2572  C   THR A 359      -9.138  13.463   7.666  1.00 92.56           C  
ATOM   2573  CB  THR A 359      -8.223  11.754   6.076  1.00 92.56           C  
ATOM   2574  O   THR A 359      -9.899  12.822   8.369  1.00 92.56           O  
ATOM   2575  CG2 THR A 359      -8.222  11.271   4.624  1.00 92.56           C  
ATOM   2576  OG1 THR A 359      -6.892  11.925   6.512  1.00 92.56           O  
ATOM   2577  N   SER A 360      -8.471  14.504   8.159  1.00 89.62           N  
ATOM   2578  CA  SER A 360      -8.539  14.898   9.575  1.00 89.62           C  
ATOM   2579  C   SER A 360      -9.761  15.769   9.907  1.00 89.62           C  
ATOM   2580  CB  SER A 360      -7.224  15.559   9.997  1.00 89.62           C  
ATOM   2581  O   SER A 360     -10.152  16.664   9.150  1.00 89.62           O  
ATOM   2582  OG  SER A 360      -7.321  16.186  11.264  1.00 89.62           O  
ATOM   2583  N   THR A 361     -10.323  15.568  11.104  1.00 88.00           N  
ATOM   2584  CA  THR A 361     -11.464  16.323  11.668  1.00 88.00           C  
ATOM   2585  C   THR A 361     -11.171  17.817  11.875  1.00 88.00           C  
ATOM   2586  CB  THR A 361     -11.890  15.714  13.016  1.00 88.00           C  
ATOM   2587  O   THR A 361     -12.079  18.646  12.027  1.00 88.00           O  
ATOM   2588  CG2 THR A 361     -12.253  14.236  12.909  1.00 88.00           C  
ATOM   2589  OG1 THR A 361     -10.837  15.816  13.946  1.00 88.00           O  
ATOM   2590  N   ALA A 362      -9.894  18.203  11.838  1.00 88.62           N  
ATOM   2591  CA  ALA A 362      -9.457  19.586  11.982  1.00 88.62           C  
ATOM   2592  C   ALA A 362      -9.800  20.465  10.765  1.00 88.62           C  
ATOM   2593  CB  ALA A 362      -7.952  19.574  12.260  1.00 88.62           C  
ATOM   2594  O   ALA A 362      -9.899  21.688  10.906  1.00 88.62           O  
ATOM   2595  N   PHE A 363      -9.998  19.873   9.583  1.00 94.88           N  
ATOM   2596  CA  PHE A 363     -10.019  20.609   8.319  1.00 94.88           C  
ATOM   2597  C   PHE A 363     -11.384  20.630   7.622  1.00 94.88           C  
ATOM   2598  CB  PHE A 363      -8.910  20.072   7.409  1.00 94.88           C  
ATOM   2599  O   PHE A 363     -12.324  19.906   7.953  1.00 94.88           O  
ATOM   2600  CG  PHE A 363      -7.521  20.189   8.006  1.00 94.88           C  
ATOM   2601  CD1 PHE A 363      -6.902  21.445   8.157  1.00 94.88           C  
ATOM   2602  CD2 PHE A 363      -6.852  19.029   8.425  1.00 94.88           C  
ATOM   2603  CE1 PHE A 363      -5.613  21.533   8.715  1.00 94.88           C  
ATOM   2604  CE2 PHE A 363      -5.566  19.115   8.985  1.00 94.88           C  
ATOM   2605  CZ  PHE A 363      -4.945  20.366   9.128  1.00 94.88           C  
ATOM   2606  N   ARG A 364     -11.495  21.519   6.625  1.00 97.31           N  
ATOM   2607  CA  ARG A 364     -12.718  21.765   5.845  1.00 97.31           C  
ATOM   2608  C   ARG A 364     -13.302  20.495   5.202  1.00 97.31           C  
ATOM   2609  CB  ARG A 364     -12.453  22.857   4.787  1.00 97.31           C  
ATOM   2610  O   ARG A 364     -14.520  20.359   5.285  1.00 97.31           O  
ATOM   2611  CG  ARG A 364     -13.719  23.334   4.042  1.00 97.31           C  
ATOM   2612  CD  ARG A 364     -13.472  23.593   2.546  1.00 97.31           C  
ATOM   2613  NE  ARG A 364     -13.349  22.333   1.788  1.00 97.31           N  
ATOM   2614  NH1 ARG A 364     -13.674  23.128  -0.360  1.00 97.31           N  
ATOM   2615  NH2 ARG A 364     -13.357  20.962  -0.006  1.00 97.31           N  
ATOM   2616  CZ  ARG A 364     -13.460  22.157   0.480  1.00 97.31           C  
ATOM   2617  N   PRO A 365     -12.524  19.604   4.549  1.00 97.38           N  
ATOM   2618  CA  PRO A 365     -13.096  18.468   3.823  1.00 97.38           C  
ATOM   2619  C   PRO A 365     -13.972  17.577   4.710  1.00 97.38           C  
ATOM   2620  CB  PRO A 365     -11.906  17.730   3.199  1.00 97.38           C  
ATOM   2621  O   PRO A 365     -15.163  17.445   4.437  1.00 97.38           O  
ATOM   2622  CG  PRO A 365     -10.880  18.847   3.018  1.00 97.38           C  
ATOM   2623  CD  PRO A 365     -11.087  19.657   4.292  1.00 97.38           C  
ATOM   2624  N   VAL A 366     -13.449  17.102   5.840  1.00 96.25           N  
ATOM   2625  CA  VAL A 366     -14.201  16.266   6.791  1.00 96.25           C  
ATOM   2626  C   VAL A 366     -15.383  17.013   7.405  1.00 96.25           C  
ATOM   2627  CB  VAL A 366     -13.268  15.767   7.901  1.00 96.25           C  
ATOM   2628  O   VAL A 366     -16.508  16.515   7.405  1.00 96.25           O  
ATOM   2629  CG1 VAL A 366     -14.006  14.893   8.914  1.00 96.25           C  
ATOM   2630  CG2 VAL A 366     -12.143  14.937   7.293  1.00 96.25           C  
ATOM   2631  N   ARG A 367     -15.172  18.255   7.859  1.00 97.12           N  
ATOM   2632  CA  ARG A 367     -16.248  19.070   8.453  1.00 97.12           C  
ATOM   2633  C   ARG A 367     -17.389  19.338   7.475  1.00 97.12           C  
ATOM   2634  CB  ARG A 367     -15.679  20.393   8.968  1.00 97.12           C  
ATOM   2635  O   ARG A 367     -18.538  19.451   7.889  1.00 97.12           O  
ATOM   2636  CG  ARG A 367     -14.778  20.175  10.186  1.00 97.12           C  
ATOM   2637  CD  ARG A 367     -14.214  21.519  10.637  1.00 97.12           C  
ATOM   2638  NE  ARG A 367     -13.275  21.329  11.747  1.00 97.12           N  
ATOM   2639  NH1 ARG A 367     -12.948  23.542  12.264  1.00 97.12           N  
ATOM   2640  NH2 ARG A 367     -11.934  21.939  13.456  1.00 97.12           N  
ATOM   2641  CZ  ARG A 367     -12.721  22.272  12.477  1.00 97.12           C  
ATOM   2642  N   SER A 368     -17.088  19.437   6.180  1.00 98.19           N  
ATOM   2643  CA  SER A 368     -18.114  19.603   5.150  1.00 98.19           C  
ATOM   2644  C   SER A 368     -18.994  18.360   5.011  1.00 98.19           C  
ATOM   2645  CB  SER A 368     -17.495  20.020   3.811  1.00 98.19           C  
ATOM   2646  O   SER A 368     -20.209  18.504   4.900  1.00 98.19           O  
ATOM   2647  OG  SER A 368     -16.854  18.971   3.109  1.00 98.19           O  
ATOM   2648  N   VAL A 369     -18.407  17.160   5.095  1.00 98.12           N  
ATOM   2649  CA  VAL A 369     -19.137  15.882   5.064  1.00 98.12           C  
ATOM   2650  C   VAL A 369     -19.992  15.729   6.323  1.00 98.12           C  
ATOM   2651  CB  VAL A 369     -18.166  14.694   4.901  1.00 98.12           C  
ATOM   2652  O   VAL A 369     -21.176  15.421   6.215  1.00 98.12           O  
ATOM   2653  CG1 VAL A 369     -18.903  13.351   4.875  1.00 98.12           C  
ATOM   2654  CG2 VAL A 369     -17.360  14.792   3.600  1.00 98.12           C  
ATOM   2655  N   ALA A 370     -19.439  16.038   7.500  1.00 97.62           N  
ATOM   2656  CA  ALA A 370     -20.179  15.994   8.762  1.00 97.62           C  
ATOM   2657  C   ALA A 370     -21.377  16.958   8.771  1.00 97.62           C  
ATOM   2658  CB  ALA A 370     -19.214  16.302   9.908  1.00 97.62           C  
ATOM   2659  O   ALA A 370     -22.481  16.578   9.152  1.00 97.62           O  
ATOM   2660  N   ARG A 371     -21.191  18.188   8.277  1.00 98.06           N  
ATOM   2661  CA  ARG A 371     -22.282  19.163   8.138  1.00 98.06           C  
ATOM   2662  C   ARG A 371     -23.346  18.702   7.141  1.00 98.06           C  
ATOM   2663  CB  ARG A 371     -21.683  20.516   7.747  1.00 98.06           C  
ATOM   2664  O   ARG A 371     -24.531  18.908   7.373  1.00 98.06           O  
ATOM   2665  CG  ARG A 371     -22.752  21.612   7.734  1.00 98.06           C  
ATOM   2666  CD  ARG A 371     -22.118  22.946   7.349  1.00 98.06           C  
ATOM   2667  NE  ARG A 371     -23.130  24.013   7.360  1.00 98.06           N  
ATOM   2668  NH1 ARG A 371     -21.811  25.687   6.518  1.00 98.06           N  
ATOM   2669  NH2 ARG A 371     -23.946  26.106   7.038  1.00 98.06           N  
ATOM   2670  CZ  ARG A 371     -22.959  25.259   6.972  1.00 98.06           C  
ATOM   2671  N   ALA A 372     -22.948  18.071   6.036  1.00 97.88           N  
ATOM   2672  CA  ALA A 372     -23.891  17.536   5.054  1.00 97.88           C  
ATOM   2673  C   ALA A 372     -24.774  16.410   5.624  1.00 97.88           C  
ATOM   2674  CB  ALA A 372     -23.112  17.078   3.818  1.00 97.88           C  
ATOM   2675  O   ALA A 372     -25.856  16.165   5.092  1.00 97.88           O  
ATOM   2676  N   SER A 373     -24.360  15.768   6.720  1.00 97.75           N  
ATOM   2677  CA  SER A 373     -25.174  14.781   7.432  1.00 97.75           C  
ATOM   2678  C   SER A 373     -26.422  15.376   8.090  1.00 97.75           C  
ATOM   2679  CB  SER A 373     -24.352  14.089   8.517  1.00 97.75           C  
ATOM   2680  O   SER A 373     -27.400  14.656   8.262  1.00 97.75           O  
ATOM   2681  OG  SER A 373     -23.134  13.581   8.014  1.00 97.75           O  
ATOM   2682  N   GLU A 374     -26.443  16.676   8.416  1.00 97.62           N  
ATOM   2683  CA  GLU A 374     -27.619  17.345   9.008  1.00 97.62           C  
ATOM   2684  C   GLU A 374     -28.843  17.311   8.081  1.00 97.62           C  
ATOM   2685  CB  GLU A 374     -27.299  18.817   9.327  1.00 97.62           C  
ATOM   2686  O   GLU A 374     -29.981  17.363   8.540  1.00 97.62           O  
ATOM   2687  CG  GLU A 374     -26.200  19.001  10.385  1.00 97.62           C  
ATOM   2688  CD  GLU A 374     -25.903  20.482  10.688  1.00 97.62           C  
ATOM   2689  OE1 GLU A 374     -25.586  20.779  11.864  1.00 97.62           O  
ATOM   2690  OE2 GLU A 374     -25.900  21.325   9.758  1.00 97.62           O  
ATOM   2691  N   THR A 375     -28.614  17.215   6.769  1.00 96.00           N  
ATOM   2692  CA  THR A 375     -29.662  17.163   5.741  1.00 96.00           C  
ATOM   2693  C   THR A 375     -29.942  15.745   5.230  1.00 96.00           C  
ATOM   2694  CB  THR A 375     -29.356  18.154   4.610  1.00 96.00           C  
ATOM   2695  O   THR A 375     -30.796  15.569   4.359  1.00 96.00           O  
ATOM   2696  CG2 THR A 375     -29.438  19.603   5.092  1.00 96.00           C  
ATOM   2697  OG1 THR A 375     -28.041  18.009   4.133  1.00 96.00           O  
ATOM   2698  N   GLY A 376     -29.293  14.729   5.813  1.00 94.88           N  
ATOM   2699  CA  GLY A 376     -29.592  13.311   5.615  1.00 94.88           C  
ATOM   2700  C   GLY A 376     -28.509  12.497   4.896  1.00 94.88           C  
ATOM   2701  O   GLY A 376     -27.418  12.959   4.572  1.00 94.88           O  
ATOM   2702  N   HIS A 377     -28.831  11.226   4.643  1.00 96.75           N  
ATOM   2703  CA  HIS A 377     -27.909  10.230   4.080  1.00 96.75           C  
ATOM   2704  C   HIS A 377     -27.434  10.594   2.663  1.00 96.75           C  
ATOM   2705  CB  HIS A 377     -28.611   8.860   4.061  1.00 96.75           C  
ATOM   2706  O   HIS A 377     -26.254  10.479   2.343  1.00 96.75           O  
ATOM   2707  CG  HIS A 377     -29.142   8.413   5.402  1.00 96.75           C  
ATOM   2708  CD2 HIS A 377     -30.316   8.791   6.002  1.00 96.75           C  
ATOM   2709  ND1 HIS A 377     -28.545   7.521   6.255  1.00 96.75           N  
ATOM   2710  CE1 HIS A 377     -29.305   7.391   7.350  1.00 96.75           C  
ATOM   2711  NE2 HIS A 377     -30.403   8.151   7.239  1.00 96.75           N  
ATOM   2712  N   GLY A 378     -28.349  11.058   1.803  1.00 97.75           N  
ATOM   2713  CA  GLY A 378     -28.034  11.365   0.404  1.00 97.75           C  
ATOM   2714  C   GLY A 378     -27.036  12.515   0.256  1.00 97.75           C  
ATOM   2715  O   GLY A 378     -26.093  12.417  -0.524  1.00 97.75           O  
ATOM   2716  N   THR A 379     -27.199  13.585   1.034  1.00 97.50           N  
ATOM   2717  CA  THR A 379     -26.288  14.739   1.034  1.00 97.50           C  
ATOM   2718  C   THR A 379     -24.925  14.389   1.614  1.00 97.50           C  
ATOM   2719  CB  THR A 379     -26.898  15.906   1.820  1.00 97.50           C  
ATOM   2720  O   THR A 379     -23.917  14.836   1.069  1.00 97.50           O  
ATOM   2721  CG2 THR A 379     -28.011  16.570   1.009  1.00 97.50           C  
ATOM   2722  OG1 THR A 379     -27.488  15.412   2.992  1.00 97.50           O  
ATOM   2723  N   ASN A 380     -24.871  13.541   2.646  1.00 98.00           N  
ATOM   2724  CA  ASN A 380     -23.613  13.009   3.169  1.00 98.00           C  
ATOM   2725  C   ASN A 380     -22.828  12.229   2.092  1.00 98.00           C  
ATOM   2726  CB  ASN A 380     -23.919  12.151   4.406  1.00 98.00           C  
ATOM   2727  O   ASN A 380     -21.649  12.509   1.865  1.00 98.00           O  
ATOM   2728  CG  ASN A 380     -22.656  11.499   4.922  1.00 98.00           C  
ATOM   2729  ND2 ASN A 380     -22.023  12.039   5.931  1.00 98.00           N  
ATOM   2730  OD1 ASN A 380     -22.182  10.531   4.366  1.00 98.00           O  
ATOM   2731  N   VAL A 381     -23.481  11.303   1.379  1.00 97.88           N  
ATOM   2732  CA  VAL A 381     -22.832  10.515   0.315  1.00 97.88           C  
ATOM   2733  C   VAL A 381     -22.396  11.408  -0.852  1.00 97.88           C  
ATOM   2734  CB  VAL A 381     -23.744   9.366  -0.161  1.00 97.88           C  
ATOM   2735  O   VAL A 381     -21.278  11.283  -1.344  1.00 97.88           O  
ATOM   2736  CG1 VAL A 381     -23.147   8.607  -1.356  1.00 97.88           C  
ATOM   2737  CG2 VAL A 381     -23.962   8.342   0.961  1.00 97.88           C  
ATOM   2738  N   ILE A 382     -23.228  12.360  -1.281  1.00 98.19           N  
ATOM   2739  CA  ILE A 382     -22.857  13.301  -2.352  1.00 98.19           C  
ATOM   2740  C   ILE A 382     -21.625  14.122  -1.951  1.00 98.19           C  
ATOM   2741  CB  ILE A 382     -24.057  14.206  -2.713  1.00 98.19           C  
ATOM   2742  O   ILE A 382     -20.681  14.239  -2.735  1.00 98.19           O  
ATOM   2743  CG1 ILE A 382     -25.145  13.377  -3.434  1.00 98.19           C  
ATOM   2744  CG2 ILE A 382     -23.631  15.387  -3.608  1.00 98.19           C  
ATOM   2745  CD1 ILE A 382     -26.511  14.075  -3.487  1.00 98.19           C  
ATOM   2746  N   GLN A 383     -21.610  14.665  -0.731  1.00 98.25           N  
ATOM   2747  CA  GLN A 383     -20.508  15.499  -0.260  1.00 98.25           C  
ATOM   2748  C   GLN A 383     -19.210  14.699  -0.115  1.00 98.25           C  
ATOM   2749  CB  GLN A 383     -20.908  16.177   1.060  1.00 98.25           C  
ATOM   2750  O   GLN A 383     -18.151  15.183  -0.514  1.00 98.25           O  
ATOM   2751  CG  GLN A 383     -19.859  17.186   1.556  1.00 98.25           C  
ATOM   2752  CD  GLN A 383     -19.583  18.322   0.576  1.00 98.25           C  
ATOM   2753  NE2 GLN A 383     -18.401  18.894   0.595  1.00 98.25           N  
ATOM   2754  OE1 GLN A 383     -20.418  18.740  -0.209  1.00 98.25           O  
ATOM   2755  N   GLY A 384     -19.273  13.474   0.409  1.00 97.25           N  
ATOM   2756  CA  GLY A 384     -18.089  12.626   0.517  1.00 97.25           C  
ATOM   2757  C   GLY A 384     -17.541  12.192  -0.843  1.00 97.25           C  
ATOM   2758  O   GLY A 384     -16.328  12.241  -1.040  1.00 97.25           O  
ATOM   2759  N   LEU A 385     -18.392  11.893  -1.834  1.00 97.69           N  
ATOM   2760  CA  LEU A 385     -17.947  11.632  -3.212  1.00 97.69           C  
ATOM   2761  C   LEU A 385     -17.290  12.864  -3.848  1.00 97.69           C  
ATOM   2762  CB  LEU A 385     -19.134  11.169  -4.078  1.00 97.69           C  
ATOM   2763  O   LEU A 385     -16.269  12.735  -4.524  1.00 97.69           O  
ATOM   2764  CG  LEU A 385     -19.592   9.723  -3.828  1.00 97.69           C  
ATOM   2765  CD1 LEU A 385     -20.896   9.466  -4.585  1.00 97.69           C  
ATOM   2766  CD2 LEU A 385     -18.561   8.698  -4.314  1.00 97.69           C  
ATOM   2767  N   ALA A 386     -17.826  14.061  -3.603  1.00 98.19           N  
ATOM   2768  CA  ALA A 386     -17.217  15.302  -4.077  1.00 98.19           C  
ATOM   2769  C   ALA A 386     -15.822  15.519  -3.460  1.00 98.19           C  
ATOM   2770  CB  ALA A 386     -18.170  16.467  -3.785  1.00 98.19           C  
ATOM   2771  O   ALA A 386     -14.865  15.790  -4.187  1.00 98.19           O  
ATOM   2772  N   VAL A 387     -15.684  15.323  -2.142  1.00 97.81           N  
ATOM   2773  CA  VAL A 387     -14.387  15.375  -1.442  1.00 97.81           C  
ATOM   2774  C   VAL A 387     -13.426  14.304  -1.966  1.00 97.81           C  
ATOM   2775  CB  VAL A 387     -14.583  15.250   0.084  1.00 97.81           C  
ATOM   2776  O   VAL A 387     -12.247  14.592  -2.157  1.00 97.81           O  
ATOM   2777  CG1 VAL A 387     -13.266  15.020   0.835  1.00 97.81           C  
ATOM   2778  CG2 VAL A 387     -15.209  16.537   0.642  1.00 97.81           C  
ATOM   2779  N   SER A 388     -13.926  13.102  -2.257  1.00 95.88           N  
ATOM   2780  CA  SER A 388     -13.145  11.997  -2.831  1.00 95.88           C  
ATOM   2781  C   SER A 388     -12.484  12.408  -4.149  1.00 95.88           C  
ATOM   2782  CB  SER A 388     -14.042  10.783  -3.103  1.00 95.88           C  
ATOM   2783  O   SER A 388     -11.277  12.250  -4.320  1.00 95.88           O  
ATOM   2784  OG  SER A 388     -14.742  10.330  -1.968  1.00 95.88           O  
ATOM   2785  N   MET A 389     -13.260  12.990  -5.069  1.00 97.12           N  
ATOM   2786  CA  MET A 389     -12.748  13.452  -6.362  1.00 97.12           C  
ATOM   2787  C   MET A 389     -11.771  14.624  -6.197  1.00 97.12           C  
ATOM   2788  CB  MET A 389     -13.918  13.850  -7.273  1.00 97.12           C  
ATOM   2789  O   MET A 389     -10.709  14.635  -6.824  1.00 97.12           O  
ATOM   2790  CG  MET A 389     -14.795  12.653  -7.653  1.00 97.12           C  
ATOM   2791  SD  MET A 389     -16.210  13.098  -8.696  1.00 97.12           S  
ATOM   2792  CE  MET A 389     -16.993  11.472  -8.843  1.00 97.12           C  
ATOM   2793  N   GLU A 390     -12.093  15.581  -5.321  1.00 97.56           N  
ATOM   2794  CA  GLU A 390     -11.244  16.741  -5.022  1.00 97.56           C  
ATOM   2795  C   GLU A 390      -9.870  16.329  -4.467  1.00 97.56           C  
ATOM   2796  CB  GLU A 390     -11.980  17.659  -4.028  1.00 97.56           C  
ATOM   2797  O   GLU A 390      -8.846  16.878  -4.881  1.00 97.56           O  
ATOM   2798  CG  GLU A 390     -11.272  19.009  -3.842  1.00 97.56           C  
ATOM   2799  CD  GLU A 390     -11.847  19.837  -2.683  1.00 97.56           C  
ATOM   2800  OE1 GLU A 390     -11.059  20.519  -1.993  1.00 97.56           O  
ATOM   2801  OE2 GLU A 390     -13.074  19.828  -2.434  1.00 97.56           O  
ATOM   2802  N   ALA A 391      -9.832  15.323  -3.586  1.00 95.88           N  
ATOM   2803  CA  ALA A 391      -8.624  14.862  -2.901  1.00 95.88           C  
ATOM   2804  C   ALA A 391      -7.530  14.337  -3.845  1.00 95.88           C  
ATOM   2805  CB  ALA A 391      -9.026  13.791  -1.881  1.00 95.88           C  
ATOM   2806  O   ALA A 391      -6.377  14.212  -3.440  1.00 95.88           O  
ATOM   2807  N   THR A 392      -7.858  14.053  -5.107  1.00 95.50           N  
ATOM   2808  CA  THR A 392      -6.884  13.602  -6.110  1.00 95.50           C  
ATOM   2809  C   THR A 392      -6.012  14.730  -6.667  1.00 95.50           C  
ATOM   2810  CB  THR A 392      -7.577  12.885  -7.270  1.00 95.50           C  
ATOM   2811  O   THR A 392      -4.889  14.476  -7.104  1.00 95.50           O  
ATOM   2812  CG2 THR A 392      -8.469  11.730  -6.825  1.00 95.50           C  
ATOM   2813  OG1 THR A 392      -8.364  13.774  -8.032  1.00 95.50           O  
ATOM   2814  N   ALA A 393      -6.484  15.980  -6.630  1.00 95.94           N  
ATOM   2815  CA  ALA A 393      -5.855  17.080  -7.356  1.00 95.94           C  
ATOM   2816  C   ALA A 393      -4.462  17.433  -6.811  1.00 95.94           C  
ATOM   2817  CB  ALA A 393      -6.803  18.286  -7.328  1.00 95.94           C  
ATOM   2818  O   ALA A 393      -3.478  17.429  -7.553  1.00 95.94           O  
ATOM   2819  N   LEU A 394      -4.362  17.726  -5.511  1.00 96.31           N  
ATOM   2820  CA  LEU A 394      -3.098  18.147  -4.899  1.00 96.31           C  
ATOM   2821  C   LEU A 394      -2.029  17.038  -4.904  1.00 96.31           C  
ATOM   2822  CB  LEU A 394      -3.335  18.723  -3.489  1.00 96.31           C  
ATOM   2823  O   LEU A 394      -0.902  17.339  -5.307  1.00 96.31           O  
ATOM   2824  CG  LEU A 394      -4.088  20.060  -3.430  1.00 96.31           C  
ATOM   2825  CD1 LEU A 394      -4.265  20.462  -1.965  1.00 96.31           C  
ATOM   2826  CD2 LEU A 394      -3.328  21.186  -4.136  1.00 96.31           C  
ATOM   2827  N   PRO A 395      -2.328  15.773  -4.537  1.00 94.50           N  
ATOM   2828  CA  PRO A 395      -1.343  14.695  -4.611  1.00 94.50           C  
ATOM   2829  C   PRO A 395      -0.766  14.506  -6.015  1.00 94.50           C  
ATOM   2830  CB  PRO A 395      -2.086  13.437  -4.158  1.00 94.50           C  
ATOM   2831  O   PRO A 395       0.450  14.407  -6.173  1.00 94.50           O  
ATOM   2832  CG  PRO A 395      -3.134  13.981  -3.200  1.00 94.50           C  
ATOM   2833  CD  PRO A 395      -3.549  15.259  -3.924  1.00 94.50           C  
ATOM   2834  N   VAL A 396      -1.616  14.514  -7.046  1.00 94.50           N  
ATOM   2835  CA  VAL A 396      -1.168  14.333  -8.433  1.00 94.50           C  
ATOM   2836  C   VAL A 396      -0.325  15.519  -8.902  1.00 94.50           C  
ATOM   2837  CB  VAL A 396      -2.361  14.063  -9.366  1.00 94.50           C  
ATOM   2838  O   VAL A 396       0.706  15.309  -9.536  1.00 94.50           O  
ATOM   2839  CG1 VAL A 396      -1.932  14.025 -10.839  1.00 94.50           C  
ATOM   2840  CG2 VAL A 396      -2.989  12.702  -9.031  1.00 94.50           C  
ATOM   2841  N   LEU A 397      -0.681  16.757  -8.543  1.00 96.19           N  
ATOM   2842  CA  LEU A 397       0.149  17.929  -8.848  1.00 96.19           C  
ATOM   2843  C   LEU A 397       1.540  17.834  -8.207  1.00 96.19           C  
ATOM   2844  CB  LEU A 397      -0.567  19.209  -8.385  1.00 96.19           C  
ATOM   2845  O   LEU A 397       2.538  18.122  -8.869  1.00 96.19           O  
ATOM   2846  CG  LEU A 397      -1.759  19.625  -9.264  1.00 96.19           C  
ATOM   2847  CD1 LEU A 397      -2.500  20.778  -8.585  1.00 96.19           C  
ATOM   2848  CD2 LEU A 397      -1.317  20.090 -10.654  1.00 96.19           C  
ATOM   2849  N   VAL A 398       1.622  17.389  -6.950  1.00 96.12           N  
ATOM   2850  CA  VAL A 398       2.903  17.158  -6.263  1.00 96.12           C  
ATOM   2851  C   VAL A 398       3.723  16.083  -6.976  1.00 96.12           C  
ATOM   2852  CB  VAL A 398       2.673  16.801  -4.783  1.00 96.12           C  
ATOM   2853  O   VAL A 398       4.919  16.281  -7.190  1.00 96.12           O  
ATOM   2854  CG1 VAL A 398       3.946  16.314  -4.081  1.00 96.12           C  
ATOM   2855  CG2 VAL A 398       2.182  18.035  -4.020  1.00 96.12           C  
ATOM   2856  N   ILE A 399       3.093  14.984  -7.397  1.00 93.56           N  
ATOM   2857  CA  ILE A 399       3.751  13.923  -8.172  1.00 93.56           C  
ATOM   2858  C   ILE A 399       4.270  14.474  -9.507  1.00 93.56           C  
ATOM   2859  CB  ILE A 399       2.802  12.714  -8.347  1.00 93.56           C  
ATOM   2860  O   ILE A 399       5.429  14.238  -9.839  1.00 93.56           O  
ATOM   2861  CG1 ILE A 399       2.578  12.011  -6.988  1.00 93.56           C  
ATOM   2862  CG2 ILE A 399       3.351  11.701  -9.368  1.00 93.56           C  
ATOM   2863  CD1 ILE A 399       1.390  11.040  -6.989  1.00 93.56           C  
ATOM   2864  N   CYS A 400       3.482  15.265 -10.242  1.00 94.25           N  
ATOM   2865  CA  CYS A 400       3.904  15.890 -11.501  1.00 94.25           C  
ATOM   2866  C   CYS A 400       5.122  16.807 -11.318  1.00 94.25           C  
ATOM   2867  CB  CYS A 400       2.730  16.687 -12.087  1.00 94.25           C  
ATOM   2868  O   CYS A 400       6.092  16.709 -12.072  1.00 94.25           O  
ATOM   2869  SG  CYS A 400       1.470  15.554 -12.733  1.00 94.25           S  
ATOM   2870  N   VAL A 401       5.103  17.674 -10.300  1.00 96.25           N  
ATOM   2871  CA  VAL A 401       6.242  18.547  -9.975  1.00 96.25           C  
ATOM   2872  C   VAL A 401       7.465  17.712  -9.590  1.00 96.25           C  
ATOM   2873  CB  VAL A 401       5.863  19.544  -8.862  1.00 96.25           C  
ATOM   2874  O   VAL A 401       8.563  17.971 -10.083  1.00 96.25           O  
ATOM   2875  CG1 VAL A 401       7.071  20.343  -8.355  1.00 96.25           C  
ATOM   2876  CG2 VAL A 401       4.835  20.561  -9.375  1.00 96.25           C  
ATOM   2877  N   GLY A 402       7.278  16.674  -8.770  1.00 95.56           N  
ATOM   2878  CA  GLY A 402       8.340  15.745  -8.389  1.00 95.56           C  
ATOM   2879  C   GLY A 402       8.966  15.041  -9.594  1.00 95.56           C  
ATOM   2880  O   GLY A 402      10.189  15.020  -9.719  1.00 95.56           O  
ATOM   2881  N   ILE A 403       8.144  14.544 -10.524  1.00 94.00           N  
ATOM   2882  CA  ILE A 403       8.593  13.924 -11.778  1.00 94.00           C  
ATOM   2883  C   ILE A 403       9.440  14.906 -12.585  1.00 94.00           C  
ATOM   2884  CB  ILE A 403       7.390  13.401 -12.602  1.00 94.00           C  
ATOM   2885  O   ILE A 403      10.548  14.552 -12.977  1.00 94.00           O  
ATOM   2886  CG1 ILE A 403       6.807  12.140 -11.931  1.00 94.00           C  
ATOM   2887  CG2 ILE A 403       7.783  13.079 -14.058  1.00 94.00           C  
ATOM   2888  CD1 ILE A 403       5.431  11.727 -12.468  1.00 94.00           C  
ATOM   2889  N   ILE A 404       8.965  16.135 -12.808  1.00 95.94           N  
ATOM   2890  CA  ILE A 404       9.679  17.133 -13.621  1.00 95.94           C  
ATOM   2891  C   ILE A 404      11.035  17.477 -12.999  1.00 95.94           C  
ATOM   2892  CB  ILE A 404       8.804  18.392 -13.821  1.00 95.94           C  
ATOM   2893  O   ILE A 404      12.046  17.494 -13.704  1.00 95.94           O  
ATOM   2894  CG1 ILE A 404       7.605  18.056 -14.738  1.00 95.94           C  
ATOM   2895  CG2 ILE A 404       9.614  19.557 -14.429  1.00 95.94           C  
ATOM   2896  CD1 ILE A 404       6.508  19.129 -14.739  1.00 95.94           C  
ATOM   2897  N   ILE A 405      11.077  17.722 -11.685  1.00 97.06           N  
ATOM   2898  CA  ILE A 405      12.325  18.076 -11.001  1.00 97.06           C  
ATOM   2899  C   ILE A 405      13.299  16.895 -11.041  1.00 97.06           C  
ATOM   2900  CB  ILE A 405      12.066  18.572  -9.560  1.00 97.06           C  
ATOM   2901  O   ILE A 405      14.443  17.076 -11.451  1.00 97.06           O  
ATOM   2902  CG1 ILE A 405      11.219  19.866  -9.570  1.00 97.06           C  
ATOM   2903  CG2 ILE A 405      13.405  18.858  -8.845  1.00 97.06           C  
ATOM   2904  CD1 ILE A 405      10.708  20.274  -8.182  1.00 97.06           C  
ATOM   2905  N   ALA A 406      12.860  15.691 -10.664  1.00 95.62           N  
ATOM   2906  CA  ALA A 406      13.714  14.503 -10.641  1.00 95.62           C  
ATOM   2907  C   ALA A 406      14.216  14.125 -12.046  1.00 95.62           C  
ATOM   2908  CB  ALA A 406      12.927  13.363  -9.988  1.00 95.62           C  
ATOM   2909  O   ALA A 406      15.401  13.833 -12.230  1.00 95.62           O  
ATOM   2910  N   TYR A 407      13.345  14.219 -13.055  1.00 93.75           N  
ATOM   2911  CA  TYR A 407      13.707  14.007 -14.454  1.00 93.75           C  
ATOM   2912  C   TYR A 407      14.738  15.028 -14.941  1.00 93.75           C  
ATOM   2913  CB  TYR A 407      12.453  14.041 -15.330  1.00 93.75           C  
ATOM   2914  O   TYR A 407      15.711  14.659 -15.595  1.00 93.75           O  
ATOM   2915  CG  TYR A 407      12.728  13.659 -16.768  1.00 93.75           C  
ATOM   2916  CD1 TYR A 407      13.079  14.650 -17.705  1.00 93.75           C  
ATOM   2917  CD2 TYR A 407      12.664  12.308 -17.160  1.00 93.75           C  
ATOM   2918  CE1 TYR A 407      13.373  14.293 -19.034  1.00 93.75           C  
ATOM   2919  CE2 TYR A 407      12.948  11.949 -18.490  1.00 93.75           C  
ATOM   2920  OH  TYR A 407      13.587  12.580 -20.705  1.00 93.75           O  
ATOM   2921  CZ  TYR A 407      13.305  12.939 -19.427  1.00 93.75           C  
ATOM   2922  N   GLY A 408      14.584  16.302 -14.574  1.00 95.12           N  
ATOM   2923  CA  GLY A 408      15.556  17.345 -14.904  1.00 95.12           C  
ATOM   2924  C   GLY A 408      16.943  17.125 -14.289  1.00 95.12           C  
ATOM   2925  O   GLY A 408      17.918  17.674 -14.794  1.00 95.12           O  
ATOM   2926  N   GLN A 409      17.056  16.323 -13.223  1.00 95.12           N  
ATOM   2927  CA  GLN A 409      18.337  16.020 -12.581  1.00 95.12           C  
ATOM   2928  C   GLN A 409      19.055  14.820 -13.199  1.00 95.12           C  
ATOM   2929  CB  GLN A 409      18.134  15.785 -11.076  1.00 95.12           C  
ATOM   2930  O   GLN A 409      20.249  14.901 -13.482  1.00 95.12           O  
ATOM   2931  CG  GLN A 409      17.659  17.018 -10.307  1.00 95.12           C  
ATOM   2932  CD  GLN A 409      18.515  18.247 -10.571  1.00 95.12           C  
ATOM   2933  NE2 GLN A 409      17.917  19.345 -10.981  1.00 95.12           N  
ATOM   2934  OE1 GLN A 409      19.732  18.227 -10.441  1.00 95.12           O  
ATOM   2935  N   ALA A 410      18.363  13.692 -13.364  1.00 93.12           N  
ATOM   2936  CA  ALA A 410      18.987  12.443 -13.811  1.00 93.12           C  
ATOM   2937  C   ALA A 410      18.064  11.603 -14.710  1.00 93.12           C  
ATOM   2938  CB  ALA A 410      19.530  11.694 -12.581  1.00 93.12           C  
ATOM   2939  O   ALA A 410      18.130  10.372 -14.714  1.00 93.12           O  
ATOM   2940  N   GLY A 411      17.174  12.257 -15.460  1.00 91.75           N  
ATOM   2941  CA  GLY A 411      16.202  11.602 -16.330  1.00 91.75           C  
ATOM   2942  C   GLY A 411      15.309  10.628 -15.562  1.00 91.75           C  
ATOM   2943  O   GLY A 411      14.992  10.820 -14.388  1.00 91.75           O  
ATOM   2944  N   ILE A 412      14.938   9.529 -16.214  1.00 90.31           N  
ATOM   2945  CA  ILE A 412      14.108   8.486 -15.598  1.00 90.31           C  
ATOM   2946  C   ILE A 412      14.817   7.857 -14.385  1.00 90.31           C  
ATOM   2947  CB  ILE A 412      13.709   7.425 -16.645  1.00 90.31           C  
ATOM   2948  O   ILE A 412      14.163   7.519 -13.401  1.00 90.31           O  
ATOM   2949  CG1 ILE A 412      13.109   8.083 -17.913  1.00 90.31           C  
ATOM   2950  CG2 ILE A 412      12.698   6.439 -16.042  1.00 90.31           C  
ATOM   2951  CD1 ILE A 412      12.643   7.098 -18.991  1.00 90.31           C  
ATOM   2952  N   PHE A 413      16.153   7.767 -14.396  1.00 92.81           N  
ATOM   2953  CA  PHE A 413      16.900   7.282 -13.234  1.00 92.81           C  
ATOM   2954  C   PHE A 413      16.730   8.199 -12.016  1.00 92.81           C  
ATOM   2955  CB  PHE A 413      18.377   7.087 -13.595  1.00 92.81           C  
ATOM   2956  O   PHE A 413      16.555   7.706 -10.905  1.00 92.81           O  
ATOM   2957  CG  PHE A 413      19.162   6.410 -12.489  1.00 92.81           C  
ATOM   2958  CD1 PHE A 413      20.186   7.091 -11.803  1.00 92.81           C  
ATOM   2959  CD2 PHE A 413      18.847   5.088 -12.130  1.00 92.81           C  
ATOM   2960  CE1 PHE A 413      20.900   6.439 -10.780  1.00 92.81           C  
ATOM   2961  CE2 PHE A 413      19.544   4.446 -11.096  1.00 92.81           C  
ATOM   2962  CZ  PHE A 413      20.583   5.115 -10.430  1.00 92.81           C  
ATOM   2963  N   GLY A 414      16.682   9.519 -12.218  1.00 95.00           N  
ATOM   2964  CA  GLY A 414      16.348  10.483 -11.165  1.00 95.00           C  
ATOM   2965  C   GLY A 414      14.967  10.241 -10.558  1.00 95.00           C  
ATOM   2966  O   GLY A 414      14.826  10.259  -9.337  1.00 95.00           O  
ATOM   2967  N   ILE A 415      13.963   9.928 -11.386  1.00 94.44           N  
ATOM   2968  CA  ILE A 415      12.623   9.534 -10.912  1.00 94.44           C  
ATOM   2969  C   ILE A 415      12.707   8.256 -10.065  1.00 94.44           C  
ATOM   2970  CB  ILE A 415      11.629   9.354 -12.084  1.00 94.44           C  
ATOM   2971  O   ILE A 415      12.120   8.203  -8.986  1.00 94.44           O  
ATOM   2972  CG1 ILE A 415      11.533  10.633 -12.950  1.00 94.44           C  
ATOM   2973  CG2 ILE A 415      10.238   8.963 -11.545  1.00 94.44           C  
ATOM   2974  CD1 ILE A 415      10.682  10.442 -14.211  1.00 94.44           C  
ATOM   2975  N   GLY A 416      13.478   7.257 -10.510  1.00 94.69           N  
ATOM   2976  CA  GLY A 416      13.732   6.031  -9.747  1.00 94.69           C  
ATOM   2977  C   GLY A 416      14.356   6.301  -8.379  1.00 94.69           C  
ATOM   2978  O   GLY A 416      13.875   5.787  -7.373  1.00 94.69           O  
ATOM   2979  N   ILE A 417      15.363   7.174  -8.306  1.00 96.75           N  
ATOM   2980  CA  ILE A 417      15.972   7.580  -7.031  1.00 96.75           C  
ATOM   2981  C   ILE A 417      14.966   8.308  -6.136  1.00 96.75           C  
ATOM   2982  CB  ILE A 417      17.246   8.418  -7.275  1.00 96.75           C  
ATOM   2983  O   ILE A 417      14.874   7.980  -4.955  1.00 96.75           O  
ATOM   2984  CG1 ILE A 417      18.356   7.608  -7.981  1.00 96.75           C  
ATOM   2985  CG2 ILE A 417      17.799   9.010  -5.967  1.00 96.75           C  
ATOM   2986  CD1 ILE A 417      18.820   6.345  -7.248  1.00 96.75           C  
ATOM   2987  N   ALA A 418      14.172   9.233  -6.682  1.00 96.38           N  
ATOM   2988  CA  ALA A 418      13.128   9.915  -5.920  1.00 96.38           C  
ATOM   2989  C   ALA A 418      12.106   8.919  -5.343  1.00 96.38           C  
ATOM   2990  CB  ALA A 418      12.461  10.968  -6.816  1.00 96.38           C  
ATOM   2991  O   ALA A 418      11.800   8.979  -4.151  1.00 96.38           O  
ATOM   2992  N   ALA A 419      11.643   7.959  -6.150  1.00 94.62           N  
ATOM   2993  CA  ALA A 419      10.746   6.895  -5.707  1.00 94.62           C  
ATOM   2994  C   ALA A 419      11.395   6.024  -4.618  1.00 94.62           C  
ATOM   2995  CB  ALA A 419      10.333   6.061  -6.926  1.00 94.62           C  
ATOM   2996  O   ALA A 419      10.789   5.781  -3.575  1.00 94.62           O  
ATOM   2997  N   THR A 420      12.654   5.611  -4.807  1.00 95.56           N  
ATOM   2998  CA  THR A 420      13.404   4.834  -3.812  1.00 95.56           C  
ATOM   2999  C   THR A 420      13.524   5.582  -2.492  1.00 95.56           C  
ATOM   3000  CB  THR A 420      14.807   4.470  -4.316  1.00 95.56           C  
ATOM   3001  O   THR A 420      13.268   4.993  -1.447  1.00 95.56           O  
ATOM   3002  CG2 THR A 420      15.603   3.698  -3.264  1.00 95.56           C  
ATOM   3003  OG1 THR A 420      14.735   3.637  -5.453  1.00 95.56           O  
ATOM   3004  N   THR A 421      13.881   6.867  -2.504  1.00 96.00           N  
ATOM   3005  CA  THR A 421      13.981   7.656  -1.271  1.00 96.00           C  
ATOM   3006  C   THR A 421      12.627   7.827  -0.592  1.00 96.00           C  
ATOM   3007  CB  THR A 421      14.606   9.026  -1.536  1.00 96.00           C  
ATOM   3008  O   THR A 421      12.565   7.799   0.636  1.00 96.00           O  
ATOM   3009  CG2 THR A 421      14.848   9.773  -0.231  1.00 96.00           C  
ATOM   3010  OG1 THR A 421      15.862   8.879  -2.150  1.00 96.00           O  
ATOM   3011  N   MET A 422      11.545   7.931  -1.369  1.00 93.88           N  
ATOM   3012  CA  MET A 422      10.190   7.920  -0.830  1.00 93.88           C  
ATOM   3013  C   MET A 422       9.944   6.645  -0.022  1.00 93.88           C  
ATOM   3014  CB  MET A 422       9.166   8.078  -1.969  1.00 93.88           C  
ATOM   3015  O   MET A 422       9.641   6.729   1.167  1.00 93.88           O  
ATOM   3016  CG  MET A 422       8.122   9.099  -1.547  1.00 93.88           C  
ATOM   3017  SD  MET A 422       6.941   9.613  -2.787  1.00 93.88           S  
ATOM   3018  CE  MET A 422       5.940   8.165  -2.695  1.00 93.88           C  
ATOM   3019  N   LEU A 423      10.172   5.472  -0.630  1.00 92.44           N  
ATOM   3020  CA  LEU A 423       9.999   4.159   0.009  1.00 92.44           C  
ATOM   3021  C   LEU A 423      11.005   3.864   1.116  1.00 92.44           C  
ATOM   3022  CB  LEU A 423      10.001   3.026  -1.030  1.00 92.44           C  
ATOM   3023  O   LEU A 423      10.731   3.064   2.006  1.00 92.44           O  
ATOM   3024  CG  LEU A 423       8.632   2.706  -1.646  1.00 92.44           C  
ATOM   3025  CD1 LEU A 423       7.541   2.391  -0.613  1.00 92.44           C  
ATOM   3026  CD2 LEU A 423       8.158   3.840  -2.527  1.00 92.44           C  
ATOM   3027  N   ALA A 424      12.157   4.520   1.116  1.00 90.88           N  
ATOM   3028  CA  ALA A 424      13.167   4.321   2.143  1.00 90.88           C  
ATOM   3029  C   ALA A 424      12.665   4.731   3.545  1.00 90.88           C  
ATOM   3030  CB  ALA A 424      14.427   5.060   1.695  1.00 90.88           C  
ATOM   3031  O   ALA A 424      13.127   4.183   4.545  1.00 90.88           O  
ATOM   3032  N   LEU A 425      11.674   5.629   3.622  1.00 92.88           N  
ATOM   3033  CA  LEU A 425      10.996   6.023   4.864  1.00 92.88           C  
ATOM   3034  C   LEU A 425       9.887   5.051   5.309  1.00 92.88           C  
ATOM   3035  CB  LEU A 425      10.438   7.449   4.703  1.00 92.88           C  
ATOM   3036  O   LEU A 425       9.304   5.249   6.380  1.00 92.88           O  
ATOM   3037  CG  LEU A 425      11.485   8.544   4.426  1.00 92.88           C  
ATOM   3038  CD1 LEU A 425      10.761   9.878   4.249  1.00 92.88           C  
ATOM   3039  CD2 LEU A 425      12.474   8.723   5.575  1.00 92.88           C  
ATOM   3040  N   ALA A 426       9.603   3.994   4.538  1.00 93.19           N  
ATOM   3041  CA  ALA A 426       8.483   3.087   4.789  1.00 93.19           C  
ATOM   3042  C   ALA A 426       8.531   2.444   6.180  1.00 93.19           C  
ATOM   3043  CB  ALA A 426       8.434   2.011   3.697  1.00 93.19           C  
ATOM   3044  O   ALA A 426       7.485   2.206   6.765  1.00 93.19           O  
ATOM   3045  N   GLY A 427       9.716   2.226   6.761  1.00 94.62           N  
ATOM   3046  CA  GLY A 427       9.833   1.633   8.097  1.00 94.62           C  
ATOM   3047  C   GLY A 427       9.133   2.462   9.177  1.00 94.62           C  
ATOM   3048  O   GLY A 427       8.472   1.899  10.046  1.00 94.62           O  
ATOM   3049  N   MET A 428       9.241   3.793   9.108  1.00 95.50           N  
ATOM   3050  CA  MET A 428       8.518   4.696  10.007  1.00 95.50           C  
ATOM   3051  C   MET A 428       7.055   4.856   9.584  1.00 95.50           C  
ATOM   3052  CB  MET A 428       9.240   6.050  10.072  1.00 95.50           C  
ATOM   3053  O   MET A 428       6.179   4.836  10.436  1.00 95.50           O  
ATOM   3054  CG  MET A 428       8.542   7.059  10.996  1.00 95.50           C  
ATOM   3055  SD  MET A 428       8.323   6.541  12.720  1.00 95.50           S  
ATOM   3056  CE  MET A 428      10.012   6.743  13.312  1.00 95.50           C  
ATOM   3057  N   VAL A 429       6.765   4.976   8.285  1.00 93.44           N  
ATOM   3058  CA  VAL A 429       5.383   5.164   7.805  1.00 93.44           C  
ATOM   3059  C   VAL A 429       4.500   3.952   8.141  1.00 93.44           C  
ATOM   3060  CB  VAL A 429       5.361   5.498   6.302  1.00 93.44           C  
ATOM   3061  O   VAL A 429       3.438   4.121   8.730  1.00 93.44           O  
ATOM   3062  CG1 VAL A 429       3.932   5.714   5.810  1.00 93.44           C  
ATOM   3063  CG2 VAL A 429       6.140   6.786   5.993  1.00 93.44           C  
ATOM   3064  N   VAL A 430       4.976   2.726   7.898  1.00 93.56           N  
ATOM   3065  CA  VAL A 430       4.296   1.483   8.313  1.00 93.56           C  
ATOM   3066  C   VAL A 430       4.129   1.431   9.832  1.00 93.56           C  
ATOM   3067  CB  VAL A 430       5.094   0.237   7.875  1.00 93.56           C  
ATOM   3068  O   VAL A 430       3.129   0.914  10.312  1.00 93.56           O  
ATOM   3069  CG1 VAL A 430       4.456  -1.080   8.353  1.00 93.56           C  
ATOM   3070  CG2 VAL A 430       5.263   0.084   6.362  1.00 93.56           C  
ATOM   3071  N   ALA A 431       5.080   1.966  10.608  1.00 94.56           N  
ATOM   3072  CA  ALA A 431       4.950   1.999  12.063  1.00 94.56           C  
ATOM   3073  C   ALA A 431       3.764   2.854  12.526  1.00 94.56           C  
ATOM   3074  CB  ALA A 431       6.257   2.487  12.696  1.00 94.56           C  
ATOM   3075  O   ALA A 431       3.084   2.486  13.483  1.00 94.56           O  
ATOM   3076  N   LEU A 432       3.513   3.970  11.836  1.00 92.00           N  
ATOM   3077  CA  LEU A 432       2.358   4.833  12.081  1.00 92.00           C  
ATOM   3078  C   LEU A 432       1.043   4.162  11.677  1.00 92.00           C  
ATOM   3079  CB  LEU A 432       2.524   6.152  11.303  1.00 92.00           C  
ATOM   3080  O   LEU A 432       0.032   4.358  12.345  1.00 92.00           O  
ATOM   3081  CG  LEU A 432       3.769   6.979  11.655  1.00 92.00           C  
ATOM   3082  CD1 LEU A 432       3.772   8.288  10.866  1.00 92.00           C  
ATOM   3083  CD2 LEU A 432       3.807   7.291  13.144  1.00 92.00           C  
ATOM   3084  N   ASP A 433       1.056   3.385  10.596  1.00 91.19           N  
ATOM   3085  CA  ASP A 433      -0.125   2.679  10.096  1.00 91.19           C  
ATOM   3086  C   ASP A 433      -0.484   1.485  10.988  1.00 91.19           C  
ATOM   3087  CB  ASP A 433       0.147   2.243   8.651  1.00 91.19           C  
ATOM   3088  O   ASP A 433      -1.573   1.416  11.545  1.00 91.19           O  
ATOM   3089  CG  ASP A 433      -1.125   1.902   7.860  1.00 91.19           C  
ATOM   3090  OD1 ASP A 433      -2.188   1.759   8.490  1.00 91.19           O  
ATOM   3091  OD2 ASP A 433      -1.045   1.758   6.620  1.00 91.19           O  
ATOM   3092  N   ALA A 434       0.473   0.584  11.231  1.00 91.75           N  
ATOM   3093  CA  ALA A 434       0.268  -0.632  12.016  1.00 91.75           C  
ATOM   3094  C   ALA A 434      -0.017  -0.360  13.506  1.00 91.75           C  
ATOM   3095  CB  ALA A 434       1.484  -1.545  11.809  1.00 91.75           C  
ATOM   3096  O   ALA A 434      -0.450  -1.260  14.219  1.00 91.75           O  
ATOM   3097  N   TYR A 435       0.201   0.872  13.970  1.00 90.75           N  
ATOM   3098  CA  TYR A 435      -0.300   1.356  15.254  1.00 90.75           C  
ATOM   3099  C   TYR A 435      -1.841   1.405  15.295  1.00 90.75           C  
ATOM   3100  CB  TYR A 435       0.341   2.729  15.515  1.00 90.75           C  
ATOM   3101  O   TYR A 435      -2.417   1.035  16.315  1.00 90.75           O  
ATOM   3102  CG  TYR A 435      -0.434   3.630  16.450  1.00 90.75           C  
ATOM   3103  CD1 TYR A 435      -1.405   4.500  15.921  1.00 90.75           C  
ATOM   3104  CD2 TYR A 435      -0.222   3.568  17.836  1.00 90.75           C  
ATOM   3105  CE1 TYR A 435      -2.177   5.293  16.781  1.00 90.75           C  
ATOM   3106  CE2 TYR A 435      -0.979   4.376  18.703  1.00 90.75           C  
ATOM   3107  OH  TYR A 435      -2.716   6.014  18.964  1.00 90.75           O  
ATOM   3108  CZ  TYR A 435      -1.954   5.240  18.165  1.00 90.75           C  
ATOM   3109  N   GLY A 436      -2.504   1.789  14.197  1.00 90.69           N  
ATOM   3110  CA  GLY A 436      -3.959   1.964  14.126  1.00 90.69           C  
ATOM   3111  C   GLY A 436      -4.750   0.689  14.447  1.00 90.69           C  
ATOM   3112  O   GLY A 436      -5.503   0.690  15.413  1.00 90.69           O  
ATOM   3113  N   PRO A 437      -4.543  -0.437  13.734  1.00 91.12           N  
ATOM   3114  CA  PRO A 437      -5.240  -1.698  14.027  1.00 91.12           C  
ATOM   3115  C   PRO A 437      -5.023  -2.209  15.458  1.00 91.12           C  
ATOM   3116  CB  PRO A 437      -4.686  -2.706  13.013  1.00 91.12           C  
ATOM   3117  O   PRO A 437      -5.881  -2.875  16.031  1.00 91.12           O  
ATOM   3118  CG  PRO A 437      -4.274  -1.822  11.842  1.00 91.12           C  
ATOM   3119  CD  PRO A 437      -3.742  -0.571  12.529  1.00 91.12           C  
ATOM   3120  N   VAL A 438      -3.869  -1.896  16.059  1.00 95.00           N  
ATOM   3121  CA  VAL A 438      -3.569  -2.278  17.446  1.00 95.00           C  
ATOM   3122  C   VAL A 438      -4.427  -1.488  18.430  1.00 95.00           C  
ATOM   3123  CB  VAL A 438      -2.070  -2.094  17.755  1.00 95.00           C  
ATOM   3124  O   VAL A 438      -4.845  -2.049  19.444  1.00 95.00           O  
ATOM   3125  CG1 VAL A 438      -1.733  -2.355  19.229  1.00 95.00           C  
ATOM   3126  CG2 VAL A 438      -1.235  -3.072  16.928  1.00 95.00           C  
ATOM   3127  N   THR A 439      -4.663  -0.202  18.167  1.00 93.38           N  
ATOM   3128  CA  THR A 439      -5.480   0.663  19.030  1.00 93.38           C  
ATOM   3129  C   THR A 439      -6.969   0.443  18.840  1.00 93.38           C  
ATOM   3130  CB  THR A 439      -5.148   2.144  18.831  1.00 93.38           C  
ATOM   3131  O   THR A 439      -7.697   0.470  19.827  1.00 93.38           O  
ATOM   3132  CG2 THR A 439      -3.725   2.385  19.318  1.00 93.38           C  
ATOM   3133  OG1 THR A 439      -5.178   2.563  17.488  1.00 93.38           O  
ATOM   3134  N   ASP A 440      -7.377   0.142  17.613  1.00 91.25           N  
ATOM   3135  CA  ASP A 440      -8.738  -0.228  17.226  1.00 91.25           C  
ATOM   3136  C   ASP A 440      -9.203  -1.468  18.016  1.00 91.25           C  
ATOM   3137  CB  ASP A 440      -8.668  -0.464  15.709  1.00 91.25           C  
ATOM   3138  O   ASP A 440     -10.052  -1.401  18.908  1.00 91.25           O  
ATOM   3139  CG  ASP A 440     -10.004  -0.465  14.990  1.00 91.25           C  
ATOM   3140  OD1 ASP A 440     -11.031  -0.472  15.698  1.00 91.25           O  
ATOM   3141  OD2 ASP A 440      -9.892  -0.434  13.737  1.00 91.25           O  
ATOM   3142  N   ASN A 441      -8.454  -2.570  17.889  1.00 94.06           N  
ATOM   3143  CA  ASN A 441      -8.675  -3.778  18.687  1.00 94.06           C  
ATOM   3144  C   ASN A 441      -8.523  -3.558  20.202  1.00 94.06           C  
ATOM   3145  CB  ASN A 441      -7.647  -4.829  18.267  1.00 94.06           C  
ATOM   3146  O   ASN A 441      -9.122  -4.285  20.994  1.00 94.06           O  
ATOM   3147  CG  ASN A 441      -8.094  -5.790  17.200  1.00 94.06           C  
ATOM   3148  ND2 ASN A 441      -8.710  -5.364  16.130  1.00 94.06           N  
ATOM   3149  OD1 ASN A 441      -7.776  -6.967  17.328  1.00 94.06           O  
ATOM   3150  N   ALA A 442      -7.675  -2.623  20.645  1.00 95.56           N  
ATOM   3151  CA  ALA A 442      -7.573  -2.316  22.070  1.00 95.56           C  
ATOM   3152  C   ALA A 442      -8.880  -1.706  22.597  1.00 95.56           C  
ATOM   3153  CB  ALA A 442      -6.378  -1.397  22.332  1.00 95.56           C  
ATOM   3154  O   ALA A 442      -9.296  -2.046  23.706  1.00 95.56           O  
ATOM   3155  N   GLY A 443      -9.534  -0.857  21.798  1.00 92.56           N  
ATOM   3156  CA  GLY A 443     -10.879  -0.358  22.064  1.00 92.56           C  
ATOM   3157  C   GLY A 443     -11.900  -1.489  22.099  1.00 92.56           C  
ATOM   3158  O   GLY A 443     -12.624  -1.615  23.092  1.00 92.56           O  
ATOM   3159  N   GLY A 444     -11.907  -2.358  21.084  1.00 91.75           N  
ATOM   3160  CA  GLY A 444     -12.820  -3.504  21.022  1.00 91.75           C  
ATOM   3161  C   GLY A 444     -12.681  -4.450  22.218  1.00 91.75           C  
ATOM   3162  O   GLY A 444     -13.670  -4.834  22.840  1.00 91.75           O  
ATOM   3163  N   ILE A 445     -11.448  -4.762  22.629  1.00 95.06           N  
ATOM   3164  CA  ILE A 445     -11.181  -5.553  23.842  1.00 95.06           C  
ATOM   3165  C   ILE A 445     -11.678  -4.831  25.097  1.00 95.06           C  
ATOM   3166  CB  ILE A 445      -9.678  -5.900  23.950  1.00 95.06           C  
ATOM   3167  O   ILE A 445     -12.219  -5.490  25.985  1.00 95.06           O  
ATOM   3168  CG1 ILE A 445      -9.302  -6.923  22.855  1.00 95.06           C  
ATOM   3169  CG2 ILE A 445      -9.311  -6.475  25.337  1.00 95.06           C  
ATOM   3170  CD1 ILE A 445      -7.792  -7.098  22.663  1.00 95.06           C  
ATOM   3171  N   ALA A 446     -11.489  -3.512  25.194  1.00 94.25           N  
ATOM   3172  CA  ALA A 446     -11.934  -2.746  26.353  1.00 94.25           C  
ATOM   3173  C   ALA A 446     -13.460  -2.782  26.516  1.00 94.25           C  
ATOM   3174  CB  ALA A 446     -11.386  -1.315  26.268  1.00 94.25           C  
ATOM   3175  O   ALA A 446     -13.940  -2.979  27.633  1.00 94.25           O  
ATOM   3176  N   GLU A 447     -14.205  -2.672  25.415  1.00 91.62           N  
ATOM   3177  CA  GLU A 447     -15.669  -2.761  25.429  1.00 91.62           C  
ATOM   3178  C   GLU A 447     -16.142  -4.190  25.736  1.00 91.62           C  
ATOM   3179  CB  GLU A 447     -16.229  -2.269  24.088  1.00 91.62           C  
ATOM   3180  O   GLU A 447     -16.906  -4.406  26.673  1.00 91.62           O  
ATOM   3181  CG  GLU A 447     -17.742  -2.004  24.163  1.00 91.62           C  
ATOM   3182  CD  GLU A 447     -18.133  -0.742  24.958  1.00 91.62           C  
ATOM   3183  OE1 GLU A 447     -19.334  -0.600  25.296  1.00 91.62           O  
ATOM   3184  OE2 GLU A 447     -17.246   0.101  25.244  1.00 91.62           O  
ATOM   3185  N   MET A 448     -15.614  -5.201  25.035  1.00 92.00           N  
ATOM   3186  CA  MET A 448     -15.996  -6.608  25.239  1.00 92.00           C  
ATOM   3187  C   MET A 448     -15.652  -7.160  26.635  1.00 92.00           C  
ATOM   3188  CB  MET A 448     -15.301  -7.479  24.187  1.00 92.00           C  
ATOM   3189  O   MET A 448     -16.202  -8.188  27.058  1.00 92.00           O  
ATOM   3190  CG  MET A 448     -15.877  -7.367  22.777  1.00 92.00           C  
ATOM   3191  SD  MET A 448     -15.123  -8.580  21.655  1.00 92.00           S  
ATOM   3192  CE  MET A 448     -13.656  -7.644  21.138  1.00 92.00           C  
ATOM   3193  N   ALA A 449     -14.699  -6.530  27.326  1.00 93.19           N  
ATOM   3194  CA  ALA A 449     -14.290  -6.869  28.685  1.00 93.19           C  
ATOM   3195  C   ALA A 449     -14.966  -6.002  29.763  1.00 93.19           C  
ATOM   3196  CB  ALA A 449     -12.757  -6.838  28.769  1.00 93.19           C  
ATOM   3197  O   ALA A 449     -14.563  -6.101  30.925  1.00 93.19           O  
ATOM   3198  N   ASP A 450     -15.957  -5.178  29.398  1.00 90.75           N  
ATOM   3199  CA  ASP A 450     -16.686  -4.271  30.296  1.00 90.75           C  
ATOM   3200  C   ASP A 450     -15.744  -3.378  31.129  1.00 90.75           C  
ATOM   3201  CB  ASP A 450     -17.707  -5.044  31.150  1.00 90.75           C  
ATOM   3202  O   ASP A 450     -15.938  -3.153  32.331  1.00 90.75           O  
ATOM   3203  CG  ASP A 450     -18.838  -5.676  30.336  1.00 90.75           C  
ATOM   3204  OD1 ASP A 450     -19.536  -4.919  29.629  1.00 90.75           O  
ATOM   3205  OD2 ASP A 450     -19.057  -6.900  30.507  1.00 90.75           O  
ATOM   3206  N   MET A 451     -14.665  -2.890  30.507  1.00 92.88           N  
ATOM   3207  CA  MET A 451     -13.716  -2.010  31.183  1.00 92.88           C  
ATOM   3208  C   MET A 451     -14.356  -0.636  31.478  1.00 92.88           C  
ATOM   3209  CB  MET A 451     -12.408  -1.875  30.382  1.00 92.88           C  
ATOM   3210  O   MET A 451     -15.260  -0.190  30.770  1.00 92.88           O  
ATOM   3211  CG  MET A 451     -11.638  -3.200  30.294  1.00 92.88           C  
ATOM   3212  SD  MET A 451     -10.047  -3.132  29.407  1.00 92.88           S  
ATOM   3213  CE  MET A 451      -8.904  -2.486  30.650  1.00 92.88           C  
ATOM   3214  N   PRO A 452     -13.893   0.077  32.523  1.00 92.88           N  
ATOM   3215  CA  PRO A 452     -14.309   1.451  32.798  1.00 92.88           C  
ATOM   3216  C   PRO A 452     -14.304   2.379  31.567  1.00 92.88           C  
ATOM   3217  CB  PRO A 452     -13.327   1.930  33.864  1.00 92.88           C  
ATOM   3218  O   PRO A 452     -13.389   2.349  30.746  1.00 92.88           O  
ATOM   3219  CG  PRO A 452     -13.018   0.667  34.658  1.00 92.88           C  
ATOM   3220  CD  PRO A 452     -13.058  -0.435  33.603  1.00 92.88           C  
ATOM   3221  N   LYS A 453     -15.318   3.250  31.456  1.00 87.94           N  
ATOM   3222  CA  LYS A 453     -15.548   4.109  30.272  1.00 87.94           C  
ATOM   3223  C   LYS A 453     -14.393   5.060  29.940  1.00 87.94           C  
ATOM   3224  CB  LYS A 453     -16.832   4.933  30.458  1.00 87.94           C  
ATOM   3225  O   LYS A 453     -14.222   5.431  28.785  1.00 87.94           O  
ATOM   3226  CG  LYS A 453     -18.097   4.069  30.433  1.00 87.94           C  
ATOM   3227  CD  LYS A 453     -19.354   4.947  30.460  1.00 87.94           C  
ATOM   3228  CE  LYS A 453     -20.581   4.045  30.316  1.00 87.94           C  
ATOM   3229  NZ  LYS A 453     -21.835   4.828  30.213  1.00 87.94           N  
ATOM   3230  N   ASP A 454     -13.609   5.474  30.929  1.00 89.19           N  
ATOM   3231  CA  ASP A 454     -12.418   6.314  30.752  1.00 89.19           C  
ATOM   3232  C   ASP A 454     -11.307   5.614  29.951  1.00 89.19           C  
ATOM   3233  CB  ASP A 454     -11.904   6.766  32.133  1.00 89.19           C  
ATOM   3234  O   ASP A 454     -10.536   6.271  29.243  1.00 89.19           O  
ATOM   3235  CG  ASP A 454     -11.533   5.614  33.080  1.00 89.19           C  
ATOM   3236  OD1 ASP A 454     -12.346   4.669  33.177  1.00 89.19           O  
ATOM   3237  OD2 ASP A 454     -10.486   5.717  33.752  1.00 89.19           O  
ATOM   3238  N   ILE A 455     -11.266   4.280  29.992  1.00 91.75           N  
ATOM   3239  CA  ILE A 455     -10.359   3.475  29.169  1.00 91.75           C  
ATOM   3240  C   ILE A 455     -10.802   3.541  27.709  1.00 91.75           C  
ATOM   3241  CB  ILE A 455     -10.280   2.031  29.702  1.00 91.75           C  
ATOM   3242  O   ILE A 455      -9.958   3.809  26.855  1.00 91.75           O  
ATOM   3243  CG1 ILE A 455      -9.703   2.048  31.139  1.00 91.75           C  
ATOM   3244  CG2 ILE A 455      -9.419   1.130  28.798  1.00 91.75           C  
ATOM   3245  CD1 ILE A 455     -10.063   0.793  31.918  1.00 91.75           C  
ATOM   3246  N   ARG A 456     -12.110   3.413  27.428  1.00 87.06           N  
ATOM   3247  CA  ARG A 456     -12.649   3.561  26.065  1.00 87.06           C  
ATOM   3248  C   ARG A 456     -12.381   4.959  25.502  1.00 87.06           C  
ATOM   3249  CB  ARG A 456     -14.140   3.174  25.991  1.00 87.06           C  
ATOM   3250  O   ARG A 456     -11.934   5.075  24.373  1.00 87.06           O  
ATOM   3251  CG  ARG A 456     -14.685   3.092  24.545  1.00 87.06           C  
ATOM   3252  CD  ARG A 456     -14.165   1.888  23.734  1.00 87.06           C  
ATOM   3253  NE  ARG A 456     -14.442   2.025  22.287  1.00 87.06           N  
ATOM   3254  NH1 ARG A 456     -14.592  -0.206  21.672  1.00 87.06           N  
ATOM   3255  NH2 ARG A 456     -14.899   1.280  20.149  1.00 87.06           N  
ATOM   3256  CZ  ARG A 456     -14.648   1.056  21.401  1.00 87.06           C  
ATOM   3257  N   VAL A 457     -12.514   6.016  26.310  1.00 86.94           N  
ATOM   3258  CA  VAL A 457     -12.134   7.387  25.897  1.00 86.94           C  
ATOM   3259  C   VAL A 457     -10.658   7.468  25.488  1.00 86.94           C  
ATOM   3260  CB  VAL A 457     -12.426   8.402  27.021  1.00 86.94           C  
ATOM   3261  O   VAL A 457     -10.311   8.148  24.523  1.00 86.94           O  
ATOM   3262  CG1 VAL A 457     -11.896   9.813  26.719  1.00 86.94           C  
ATOM   3263  CG2 VAL A 457     -13.935   8.535  27.262  1.00 86.94           C  
ATOM   3264  N   THR A 458      -9.779   6.771  26.210  1.00 89.06           N  
ATOM   3265  CA  THR A 458      -8.346   6.737  25.891  1.00 89.06           C  
ATOM   3266  C   THR A 458      -8.081   5.971  24.596  1.00 89.06           C  
ATOM   3267  CB  THR A 458      -7.539   6.137  27.052  1.00 89.06           C  
ATOM   3268  O   THR A 458      -7.312   6.448  23.763  1.00 89.06           O  
ATOM   3269  CG2 THR A 458      -6.030   6.177  26.807  1.00 89.06           C  
ATOM   3270  OG1 THR A 458      -7.762   6.885  28.230  1.00 89.06           O  
ATOM   3271  N   THR A 459      -8.707   4.808  24.401  1.00 90.19           N  
ATOM   3272  CA  THR A 459      -8.542   4.009  23.177  1.00 90.19           C  
ATOM   3273  C   THR A 459      -9.175   4.678  21.962  1.00 90.19           C  
ATOM   3274  CB  THR A 459      -9.079   2.581  23.335  1.00 90.19           C  
ATOM   3275  O   THR A 459      -8.537   4.703  20.919  1.00 90.19           O  
ATOM   3276  CG2 THR A 459      -8.270   1.787  24.364  1.00 90.19           C  
ATOM   3277  OG1 THR A 459     -10.411   2.593  23.778  1.00 90.19           O  
ATOM   3278  N   ASP A 460     -10.341   5.311  22.101  1.00 85.50           N  
ATOM   3279  CA  ASP A 460     -11.013   6.050  21.021  1.00 85.50           C  
ATOM   3280  C   ASP A 460     -10.153   7.229  20.536  1.00 85.50           C  
ATOM   3281  CB  ASP A 460     -12.377   6.586  21.505  1.00 85.50           C  
ATOM   3282  O   ASP A 460     -10.040   7.481  19.338  1.00 85.50           O  
ATOM   3283  CG  ASP A 460     -13.484   5.539  21.699  1.00 85.50           C  
ATOM   3284  OD1 ASP A 460     -13.313   4.370  21.285  1.00 85.50           O  
ATOM   3285  OD2 ASP A 460     -14.538   5.920  22.262  1.00 85.50           O  
ATOM   3286  N   ALA A 461      -9.479   7.935  21.455  1.00 85.69           N  
ATOM   3287  CA  ALA A 461      -8.551   9.006  21.089  1.00 85.69           C  
ATOM   3288  C   ALA A 461      -7.322   8.483  20.320  1.00 85.69           C  
ATOM   3289  CB  ALA A 461      -8.131   9.745  22.365  1.00 85.69           C  
ATOM   3290  O   ALA A 461      -6.810   9.159  19.424  1.00 85.69           O  
ATOM   3291  N   LEU A 462      -6.833   7.291  20.678  1.00 89.81           N  
ATOM   3292  CA  LEU A 462      -5.734   6.623  19.982  1.00 89.81           C  
ATOM   3293  C   LEU A 462      -6.164   6.134  18.591  1.00 89.81           C  
ATOM   3294  CB  LEU A 462      -5.215   5.460  20.848  1.00 89.81           C  
ATOM   3295  O   LEU A 462      -5.411   6.335  17.634  1.00 89.81           O  
ATOM   3296  CG  LEU A 462      -4.458   5.860  22.124  1.00 89.81           C  
ATOM   3297  CD1 LEU A 462      -4.223   4.619  22.982  1.00 89.81           C  
ATOM   3298  CD2 LEU A 462      -3.076   6.483  21.904  1.00 89.81           C  
ATOM   3299  N   ASP A 463      -7.361   5.557  18.494  1.00 86.25           N  
ATOM   3300  CA  ASP A 463      -7.975   5.021  17.279  1.00 86.25           C  
ATOM   3301  C   ASP A 463      -8.288   6.111  16.243  1.00 86.25           C  
ATOM   3302  CB  ASP A 463      -9.246   4.251  17.672  1.00 86.25           C  
ATOM   3303  O   ASP A 463      -7.870   6.010  15.092  1.00 86.25           O  
ATOM   3304  CG  ASP A 463      -9.948   3.715  16.427  1.00 86.25           C  
ATOM   3305  OD1 ASP A 463      -9.206   3.106  15.626  1.00 86.25           O  
ATOM   3306  OD2 ASP A 463     -11.153   4.030  16.269  1.00 86.25           O  
ATOM   3307  N   ALA A 464      -8.878   7.237  16.656  1.00 80.50           N  
ATOM   3308  CA  ALA A 464      -9.149   8.364  15.754  1.00 80.50           C  
ATOM   3309  C   ALA A 464      -7.874   8.876  15.049  1.00 80.50           C  
ATOM   3310  CB  ALA A 464      -9.800   9.479  16.581  1.00 80.50           C  
ATOM   3311  O   ALA A 464      -7.870   9.250  13.868  1.00 80.50           O  
ATOM   3312  N   VAL A 465      -6.750   8.865  15.769  1.00 84.12           N  
ATOM   3313  CA  VAL A 465      -5.439   9.190  15.199  1.00 84.12           C  
ATOM   3314  C   VAL A 465      -4.935   8.056  14.306  1.00 84.12           C  
ATOM   3315  CB  VAL A 465      -4.458   9.573  16.316  1.00 84.12           C  
ATOM   3316  O   VAL A 465      -4.404   8.336  13.231  1.00 84.12           O  
ATOM   3317  CG1 VAL A 465      -3.039   9.782  15.780  1.00 84.12           C  
ATOM   3318  CG2 VAL A 465      -4.945  10.892  16.934  1.00 84.12           C  
ATOM   3319  N   GLY A 466      -5.173   6.802  14.695  1.00 86.56           N  
ATOM   3320  CA  GLY A 466      -4.959   5.610  13.875  1.00 86.56           C  
ATOM   3321  C   GLY A 466      -5.646   5.680  12.507  1.00 86.56           C  
ATOM   3322  O   GLY A 466      -4.999   5.436  11.494  1.00 86.56           O  
ATOM   3323  N   ASN A 467      -6.906   6.110  12.422  1.00 83.69           N  
ATOM   3324  CA  ASN A 467      -7.614   6.230  11.136  1.00 83.69           C  
ATOM   3325  C   ASN A 467      -6.972   7.279  10.221  1.00 83.69           C  
ATOM   3326  CB  ASN A 467      -9.111   6.497  11.395  1.00 83.69           C  
ATOM   3327  O   ASN A 467      -6.843   7.080   9.007  1.00 83.69           O  
ATOM   3328  CG  ASN A 467      -9.780   5.282  12.016  1.00 83.69           C  
ATOM   3329  ND2 ASN A 467     -10.993   5.396  12.485  1.00 83.69           N  
ATOM   3330  OD1 ASN A 467      -9.205   4.205  12.047  1.00 83.69           O  
ATOM   3331  N   THR A 468      -6.474   8.370  10.805  1.00 83.62           N  
ATOM   3332  CA  THR A 468      -5.707   9.375  10.060  1.00 83.62           C  
ATOM   3333  C   THR A 468      -4.368   8.810   9.575  1.00 83.62           C  
ATOM   3334  CB  THR A 468      -5.513  10.653  10.887  1.00 83.62           C  
ATOM   3335  O   THR A 468      -4.015   9.009   8.410  1.00 83.62           O  
ATOM   3336  CG2 THR A 468      -4.823  11.760  10.086  1.00 83.62           C  
ATOM   3337  OG1 THR A 468      -6.772  11.169  11.265  1.00 83.62           O  
ATOM   3338  N   THR A 469      -3.628   8.063  10.403  1.00 88.12           N  
ATOM   3339  CA  THR A 469      -2.341   7.473   9.990  1.00 88.12           C  
ATOM   3340  C   THR A 469      -2.488   6.332   8.984  1.00 88.12           C  
ATOM   3341  CB  THR A 469      -1.485   7.005  11.169  1.00 88.12           C  
ATOM   3342  O   THR A 469      -1.670   6.251   8.059  1.00 88.12           O  
ATOM   3343  CG2 THR A 469      -1.128   8.161  12.098  1.00 88.12           C  
ATOM   3344  OG1 THR A 469      -2.123   6.017  11.928  1.00 88.12           O  
ATOM   3345  N   LYS A 470      -3.552   5.522   9.090  1.00 88.62           N  
ATOM   3346  CA  LYS A 470      -3.970   4.536   8.077  1.00 88.62           C  
ATOM   3347  C   LYS A 470      -4.169   5.226   6.725  1.00 88.62           C  
ATOM   3348  CB  LYS A 470      -5.267   3.800   8.518  1.00 88.62           C  
ATOM   3349  O   LYS A 470      -3.613   4.807   5.708  1.00 88.62           O  
ATOM   3350  CG  LYS A 470      -5.165   2.734   9.644  1.00 88.62           C  
ATOM   3351  CD  LYS A 470      -6.558   2.140   9.992  1.00 88.62           C  
ATOM   3352  CE  LYS A 470      -6.604   1.168  11.196  1.00 88.62           C  
ATOM   3353  NZ  LYS A 470      -7.951   0.526  11.379  1.00 88.62           N  
ATOM   3354  N   ALA A 471      -4.921   6.329   6.694  1.00 87.38           N  
ATOM   3355  CA  ALA A 471      -5.172   7.069   5.459  1.00 87.38           C  
ATOM   3356  C   ALA A 471      -3.898   7.695   4.873  1.00 87.38           C  
ATOM   3357  CB  ALA A 471      -6.249   8.120   5.714  1.00 87.38           C  
ATOM   3358  O   ALA A 471      -3.624   7.523   3.684  1.00 87.38           O  
ATOM   3359  N   VAL A 472      -3.088   8.356   5.705  1.00 90.00           N  
ATOM   3360  CA  VAL A 472      -1.788   8.930   5.316  1.00 90.00           C  
ATOM   3361  C   VAL A 472      -0.885   7.879   4.673  1.00 90.00           C  
ATOM   3362  CB  VAL A 472      -1.117   9.562   6.551  1.00 90.00           C  
ATOM   3363  O   VAL A 472      -0.282   8.134   3.629  1.00 90.00           O  
ATOM   3364  CG1 VAL A 472       0.384   9.791   6.376  1.00 90.00           C  
ATOM   3365  CG2 VAL A 472      -1.764  10.915   6.872  1.00 90.00           C  
ATOM   3366  N   THR A 473      -0.817   6.685   5.256  1.00 89.62           N  
ATOM   3367  CA  THR A 473       0.036   5.607   4.746  1.00 89.62           C  
ATOM   3368  C   THR A 473      -0.486   5.035   3.438  1.00 89.62           C  
ATOM   3369  CB  THR A 473       0.196   4.511   5.790  1.00 89.62           C  
ATOM   3370  O   THR A 473       0.303   4.818   2.517  1.00 89.62           O  
ATOM   3371  CG2 THR A 473       1.100   3.386   5.273  1.00 89.62           C  
ATOM   3372  OG1 THR A 473       0.773   5.128   6.918  1.00 89.62           O  
ATOM   3373  N   LYS A 474      -1.806   4.880   3.291  1.00 90.12           N  
ATOM   3374  CA  LYS A 474      -2.429   4.518   2.008  1.00 90.12           C  
ATOM   3375  C   LYS A 474      -2.124   5.561   0.928  1.00 90.12           C  
ATOM   3376  CB  LYS A 474      -3.942   4.345   2.197  1.00 90.12           C  
ATOM   3377  O   LYS A 474      -1.698   5.191  -0.164  1.00 90.12           O  
ATOM   3378  CG  LYS A 474      -4.308   3.100   3.022  1.00 90.12           C  
ATOM   3379  CD  LYS A 474      -5.766   3.186   3.488  1.00 90.12           C  
ATOM   3380  CE  LYS A 474      -6.121   2.029   4.426  1.00 90.12           C  
ATOM   3381  NZ  LYS A 474      -7.503   2.175   4.924  1.00 90.12           N  
ATOM   3382  N   GLY A 475      -2.265   6.852   1.236  1.00 87.81           N  
ATOM   3383  CA  GLY A 475      -1.936   7.949   0.318  1.00 87.81           C  
ATOM   3384  C   GLY A 475      -0.462   7.948  -0.097  1.00 87.81           C  
ATOM   3385  O   GLY A 475      -0.144   8.061  -1.283  1.00 87.81           O  
ATOM   3386  N   TYR A 476       0.441   7.730   0.861  1.00 90.44           N  
ATOM   3387  CA  TYR A 476       1.868   7.533   0.613  1.00 90.44           C  
ATOM   3388  C   TYR A 476       2.138   6.328  -0.298  1.00 90.44           C  
ATOM   3389  CB  TYR A 476       2.580   7.387   1.962  1.00 90.44           C  
ATOM   3390  O   TYR A 476       2.852   6.466  -1.292  1.00 90.44           O  
ATOM   3391  CG  TYR A 476       3.966   6.791   1.876  1.00 90.44           C  
ATOM   3392  CD1 TYR A 476       4.147   5.417   2.127  1.00 90.44           C  
ATOM   3393  CD2 TYR A 476       5.064   7.611   1.559  1.00 90.44           C  
ATOM   3394  CE1 TYR A 476       5.441   4.875   2.138  1.00 90.44           C  
ATOM   3395  CE2 TYR A 476       6.364   7.075   1.578  1.00 90.44           C  
ATOM   3396  OH  TYR A 476       7.780   5.205   2.068  1.00 90.44           O  
ATOM   3397  CZ  TYR A 476       6.544   5.713   1.902  1.00 90.44           C  
ATOM   3398  N   ALA A 477       1.536   5.171  -0.010  1.00 89.12           N  
ATOM   3399  CA  ALA A 477       1.703   3.946  -0.786  1.00 89.12           C  
ATOM   3400  C   ALA A 477       1.272   4.142  -2.244  1.00 89.12           C  
ATOM   3401  CB  ALA A 477       0.880   2.840  -0.122  1.00 89.12           C  
ATOM   3402  O   ALA A 477       2.032   3.835  -3.164  1.00 89.12           O  
ATOM   3403  N   ILE A 478       0.097   4.735  -2.456  1.00 88.81           N  
ATOM   3404  CA  ILE A 478      -0.466   4.987  -3.785  1.00 88.81           C  
ATOM   3405  C   ILE A 478       0.371   6.011  -4.556  1.00 88.81           C  
ATOM   3406  CB  ILE A 478      -1.930   5.451  -3.648  1.00 88.81           C  
ATOM   3407  O   ILE A 478       0.731   5.769  -5.710  1.00 88.81           O  
ATOM   3408  CG1 ILE A 478      -2.817   4.322  -3.076  1.00 88.81           C  
ATOM   3409  CG2 ILE A 478      -2.471   5.884  -5.021  1.00 88.81           C  
ATOM   3410  CD1 ILE A 478      -4.130   4.837  -2.474  1.00 88.81           C  
ATOM   3411  N   GLY A 479       0.729   7.135  -3.928  1.00 87.44           N  
ATOM   3412  CA  GLY A 479       1.580   8.139  -4.569  1.00 87.44           C  
ATOM   3413  C   GLY A 479       2.945   7.567  -4.955  1.00 87.44           C  
ATOM   3414  O   GLY A 479       3.496   7.899  -6.007  1.00 87.44           O  
ATOM   3415  N   SER A 480       3.456   6.636  -4.148  1.00 85.75           N  
ATOM   3416  CA  SER A 480       4.721   5.954  -4.408  1.00 85.75           C  
ATOM   3417  C   SER A 480       4.663   4.990  -5.569  1.00 85.75           C  
ATOM   3418  CB  SER A 480       5.199   5.264  -3.133  1.00 85.75           C  
ATOM   3419  O   SER A 480       5.565   4.966  -6.408  1.00 85.75           O  
ATOM   3420  OG  SER A 480       4.681   3.976  -2.917  1.00 85.75           O  
ATOM   3421  N   ALA A 481       3.559   4.265  -5.669  1.00 82.19           N  
ATOM   3422  CA  ALA A 481       3.323   3.348  -6.754  1.00 82.19           C  
ATOM   3423  C   ALA A 481       3.131   4.071  -8.079  1.00 82.19           C  
ATOM   3424  CB  ALA A 481       2.121   2.521  -6.377  1.00 82.19           C  
ATOM   3425  O   ALA A 481       3.572   3.554  -9.098  1.00 82.19           O  
ATOM   3426  N   GLY A 482       2.572   5.284  -8.082  1.00 82.75           N  
ATOM   3427  CA  GLY A 482       2.527   6.111  -9.287  1.00 82.75           C  
ATOM   3428  C   GLY A 482       3.919   6.390  -9.866  1.00 82.75           C  
ATOM   3429  O   GLY A 482       4.148   6.192 -11.060  1.00 82.75           O  
ATOM   3430  N   LEU A 483       4.877   6.777  -9.014  1.00 83.69           N  
ATOM   3431  CA  LEU A 483       6.270   6.993  -9.424  1.00 83.69           C  
ATOM   3432  C   LEU A 483       6.973   5.680  -9.800  1.00 83.69           C  
ATOM   3433  CB  LEU A 483       7.044   7.706  -8.300  1.00 83.69           C  
ATOM   3434  O   LEU A 483       7.635   5.610 -10.835  1.00 83.69           O  
ATOM   3435  CG  LEU A 483       6.632   9.164  -8.035  1.00 83.69           C  
ATOM   3436  CD1 LEU A 483       7.379   9.689  -6.808  1.00 83.69           C  
ATOM   3437  CD2 LEU A 483       6.987  10.072  -9.210  1.00 83.69           C  
ATOM   3438  N   ALA A 484       6.813   4.630  -8.991  1.00 82.38           N  
ATOM   3439  CA  ALA A 484       7.417   3.324  -9.247  1.00 82.38           C  
ATOM   3440  C   ALA A 484       6.884   2.679 -10.536  1.00 82.38           C  
ATOM   3441  CB  ALA A 484       7.168   2.425  -8.032  1.00 82.38           C  
ATOM   3442  O   ALA A 484       7.643   2.075 -11.289  1.00 82.38           O  
ATOM   3443  N   ALA A 485       5.599   2.839 -10.843  1.00 82.50           N  
ATOM   3444  CA  ALA A 485       5.014   2.282 -12.051  1.00 82.50           C  
ATOM   3445  C   ALA A 485       5.483   3.018 -13.313  1.00 82.50           C  
ATOM   3446  CB  ALA A 485       3.498   2.256 -11.903  1.00 82.50           C  
ATOM   3447  O   ALA A 485       5.692   2.375 -14.338  1.00 82.50           O  
ATOM   3448  N   LEU A 486       5.756   4.327 -13.244  1.00 82.81           N  
ATOM   3449  CA  LEU A 486       6.418   5.041 -14.343  1.00 82.81           C  
ATOM   3450  C   LEU A 486       7.824   4.480 -14.614  1.00 82.81           C  
ATOM   3451  CB  LEU A 486       6.469   6.541 -14.004  1.00 82.81           C  
ATOM   3452  O   LEU A 486       8.245   4.360 -15.766  1.00 82.81           O  
ATOM   3453  CG  LEU A 486       7.067   7.416 -15.122  1.00 82.81           C  
ATOM   3454  CD1 LEU A 486       6.221   7.380 -16.397  1.00 82.81           C  
ATOM   3455  CD2 LEU A 486       7.146   8.866 -14.649  1.00 82.81           C  
ATOM   3456  N   VAL A 487       8.538   4.096 -13.555  1.00 85.12           N  
ATOM   3457  CA  VAL A 487       9.842   3.432 -13.661  1.00 85.12           C  
ATOM   3458  C   VAL A 487       9.709   2.041 -14.294  1.00 85.12           C  
ATOM   3459  CB  VAL A 487      10.531   3.376 -12.285  1.00 85.12           C  
ATOM   3460  O   VAL A 487      10.479   1.710 -15.195  1.00 85.12           O  
ATOM   3461  CG1 VAL A 487      11.807   2.545 -12.352  1.00 85.12           C  
ATOM   3462  CG2 VAL A 487      10.873   4.780 -11.776  1.00 85.12           C  
ATOM   3463  N   LEU A 488       8.712   1.250 -13.889  1.00 86.44           N  
ATOM   3464  CA  LEU A 488       8.415  -0.049 -14.509  1.00 86.44           C  
ATOM   3465  C   LEU A 488       8.017   0.092 -15.985  1.00 86.44           C  
ATOM   3466  CB  LEU A 488       7.294  -0.762 -13.736  1.00 86.44           C  
ATOM   3467  O   LEU A 488       8.452  -0.702 -16.816  1.00 86.44           O  
ATOM   3468  CG  LEU A 488       7.660  -1.237 -12.320  1.00 86.44           C  
ATOM   3469  CD1 LEU A 488       6.396  -1.749 -11.629  1.00 86.44           C  
ATOM   3470  CD2 LEU A 488       8.686  -2.373 -12.343  1.00 86.44           C  
ATOM   3471  N   PHE A 489       7.260   1.128 -16.347  1.00 88.50           N  
ATOM   3472  CA  PHE A 489       6.942   1.407 -17.746  1.00 88.50           C  
ATOM   3473  C   PHE A 489       8.206   1.708 -18.563  1.00 88.50           C  
ATOM   3474  CB  PHE A 489       5.944   2.566 -17.835  1.00 88.50           C  
ATOM   3475  O   PHE A 489       8.378   1.196 -19.668  1.00 88.50           O  
ATOM   3476  CG  PHE A 489       5.668   2.957 -19.272  1.00 88.50           C  
ATOM   3477  CD1 PHE A 489       6.202   4.147 -19.805  1.00 88.50           C  
ATOM   3478  CD2 PHE A 489       4.956   2.076 -20.105  1.00 88.50           C  
ATOM   3479  CE1 PHE A 489       6.012   4.456 -21.164  1.00 88.50           C  
ATOM   3480  CE2 PHE A 489       4.780   2.380 -21.465  1.00 88.50           C  
ATOM   3481  CZ  PHE A 489       5.305   3.569 -21.995  1.00 88.50           C  
ATOM   3482  N   ALA A 490       9.139   2.489 -18.015  1.00 84.94           N  
ATOM   3483  CA  ALA A 490      10.410   2.737 -18.685  1.00 84.94           C  
ATOM   3484  C   ALA A 490      11.229   1.451 -18.870  1.00 84.94           C  
ATOM   3485  CB  ALA A 490      11.185   3.778 -17.888  1.00 84.94           C  
ATOM   3486  O   ALA A 490      11.855   1.275 -19.916  1.00 84.94           O  
ATOM   3487  N   ALA A 491      11.193   0.543 -17.893  1.00 84.69           N  
ATOM   3488  CA  ALA A 491      11.791  -0.778 -18.027  1.00 84.69           C  
ATOM   3489  C   ALA A 491      11.146  -1.595 -19.157  1.00 84.69           C  
ATOM   3490  CB  ALA A 491      11.700  -1.499 -16.689  1.00 84.69           C  
ATOM   3491  O   ALA A 491      11.866  -2.118 -20.000  1.00 84.69           O  
ATOM   3492  N   TYR A 492       9.814  -1.615 -19.253  1.00 90.81           N  
ATOM   3493  CA  TYR A 492       9.095  -2.277 -20.347  1.00 90.81           C  
ATOM   3494  C   TYR A 492       9.555  -1.794 -21.735  1.00 90.81           C  
ATOM   3495  CB  TYR A 492       7.587  -2.054 -20.153  1.00 90.81           C  
ATOM   3496  O   TYR A 492       9.858  -2.600 -22.614  1.00 90.81           O  
ATOM   3497  CG  TYR A 492       6.744  -2.543 -21.309  1.00 90.81           C  
ATOM   3498  CD1 TYR A 492       6.380  -1.664 -22.350  1.00 90.81           C  
ATOM   3499  CD2 TYR A 492       6.352  -3.893 -21.355  1.00 90.81           C  
ATOM   3500  CE1 TYR A 492       5.643  -2.149 -23.447  1.00 90.81           C  
ATOM   3501  CE2 TYR A 492       5.609  -4.373 -22.448  1.00 90.81           C  
ATOM   3502  OH  TYR A 492       4.578  -3.986 -24.569  1.00 90.81           O  
ATOM   3503  CZ  TYR A 492       5.270  -3.507 -23.504  1.00 90.81           C  
ATOM   3504  N   VAL A 493       9.672  -0.476 -21.934  1.00 89.19           N  
ATOM   3505  CA  VAL A 493      10.123   0.103 -23.216  1.00 89.19           C  
ATOM   3506  C   VAL A 493      11.545  -0.336 -23.577  1.00 89.19           C  
ATOM   3507  CB  VAL A 493      10.039   1.642 -23.172  1.00 89.19           C  
ATOM   3508  O   VAL A 493      11.874  -0.498 -24.752  1.00 89.19           O  
ATOM   3509  CG1 VAL A 493      10.607   2.310 -24.435  1.00 89.19           C  
ATOM   3510  CG2 VAL A 493       8.582   2.097 -23.029  1.00 89.19           C  
ATOM   3511  N   GLN A 494      12.408  -0.506 -22.582  1.00 83.06           N  
ATOM   3512  CA  GLN A 494      13.798  -0.905 -22.800  1.00 83.06           C  
ATOM   3513  C   GLN A 494      13.920  -2.405 -23.044  1.00 83.06           C  
ATOM   3514  CB  GLN A 494      14.640  -0.442 -21.610  1.00 83.06           C  
ATOM   3515  O   GLN A 494      14.675  -2.823 -23.920  1.00 83.06           O  
ATOM   3516  CG  GLN A 494      14.666   1.093 -21.555  1.00 83.06           C  
ATOM   3517  CD  GLN A 494      15.477   1.761 -22.657  1.00 83.06           C  
ATOM   3518  NE2 GLN A 494      15.404   3.070 -22.755  1.00 83.06           N  
ATOM   3519  OE1 GLN A 494      16.189   1.176 -23.453  1.00 83.06           O  
ATOM   3520  N   ASP A 495      13.111  -3.200 -22.356  1.00 86.50           N  
ATOM   3521  CA  ASP A 495      13.021  -4.640 -22.565  1.00 86.50           C  
ATOM   3522  C   ASP A 495      12.537  -4.968 -23.978  1.00 86.50           C  
ATOM   3523  CB  ASP A 495      12.100  -5.236 -21.498  1.00 86.50           C  
ATOM   3524  O   ASP A 495      13.089  -5.861 -24.616  1.00 86.50           O  
ATOM   3525  CG  ASP A 495      12.757  -5.267 -20.118  1.00 86.50           C  
ATOM   3526  OD1 ASP A 495      13.905  -4.799 -19.947  1.00 86.50           O  
ATOM   3527  OD2 ASP A 495      12.170  -5.867 -19.198  1.00 86.50           O  
ATOM   3528  N   LEU A 496      11.601  -4.187 -24.528  1.00 90.81           N  
ATOM   3529  CA  LEU A 496      11.219  -4.299 -25.938  1.00 90.81           C  
ATOM   3530  C   LEU A 496      12.415  -4.120 -26.881  1.00 90.81           C  
ATOM   3531  CB  LEU A 496      10.135  -3.264 -26.279  1.00 90.81           C  
ATOM   3532  O   LEU A 496      12.607  -4.931 -27.781  1.00 90.81           O  
ATOM   3533  CG  LEU A 496       8.725  -3.616 -25.785  1.00 90.81           C  
ATOM   3534  CD1 LEU A 496       7.797  -2.441 -26.093  1.00 90.81           C  
ATOM   3535  CD2 LEU A 496       8.171  -4.855 -26.488  1.00 90.81           C  
ATOM   3536  N   LYS A 497      13.249  -3.095 -26.662  1.00 86.38           N  
ATOM   3537  CA  LYS A 497      14.442  -2.848 -27.494  1.00 86.38           C  
ATOM   3538  C   LYS A 497      15.482  -3.957 -27.372  1.00 86.38           C  
ATOM   3539  CB  LYS A 497      15.099  -1.521 -27.106  1.00 86.38           C  
ATOM   3540  O   LYS A 497      16.228  -4.193 -28.317  1.00 86.38           O  
ATOM   3541  CG  LYS A 497      14.230  -0.318 -27.469  1.00 86.38           C  
ATOM   3542  CD  LYS A 497      14.914   0.954 -26.973  1.00 86.38           C  
ATOM   3543  CE  LYS A 497      14.040   2.156 -27.318  1.00 86.38           C  
ATOM   3544  NZ  LYS A 497      14.636   3.396 -26.777  1.00 86.38           N  
ATOM   3545  N   HIS A 498      15.558  -4.590 -26.207  1.00 83.75           N  
ATOM   3546  CA  HIS A 498      16.511  -5.654 -25.936  1.00 83.75           C  
ATOM   3547  C   HIS A 498      16.071  -6.995 -26.530  1.00 83.75           C  
ATOM   3548  CB  HIS A 498      16.719  -5.750 -24.423  1.00 83.75           C  
ATOM   3549  O   HIS A 498      16.831  -7.603 -27.279  1.00 83.75           O  
ATOM   3550  CG  HIS A 498      17.648  -6.872 -24.054  1.00 83.75           C  
ATOM   3551  CD2 HIS A 498      17.308  -8.035 -23.416  1.00 83.75           C  
ATOM   3552  ND1 HIS A 498      18.983  -6.956 -24.374  1.00 83.75           N  
ATOM   3553  CE1 HIS A 498      19.441  -8.137 -23.931  1.00 83.75           C  
ATOM   3554  NE2 HIS A 498      18.461  -8.821 -23.325  1.00 83.75           N  
ATOM   3555  N   TYR A 499      14.857  -7.445 -26.208  1.00 87.75           N  
ATOM   3556  CA  TYR A 499      14.350  -8.753 -26.625  1.00 87.75           C  
ATOM   3557  C   TYR A 499      13.849  -8.763 -28.070  1.00 87.75           C  
ATOM   3558  CB  TYR A 499      13.212  -9.169 -25.693  1.00 87.75           C  
ATOM   3559  O   TYR A 499      13.951  -9.777 -28.754  1.00 87.75           O  
ATOM   3560  CG  TYR A 499      13.603  -9.433 -24.251  1.00 87.75           C  
ATOM   3561  CD1 TYR A 499      14.574 -10.404 -23.922  1.00 87.75           C  
ATOM   3562  CD2 TYR A 499      12.956  -8.718 -23.228  1.00 87.75           C  
ATOM   3563  CE1 TYR A 499      14.907 -10.645 -22.572  1.00 87.75           C  
ATOM   3564  CE2 TYR A 499      13.287  -8.950 -21.886  1.00 87.75           C  
ATOM   3565  OH  TYR A 499      14.526 -10.081 -20.237  1.00 87.75           O  
ATOM   3566  CZ  TYR A 499      14.259  -9.911 -21.554  1.00 87.75           C  
ATOM   3567  N   PHE A 500      13.336  -7.631 -28.555  1.00 91.81           N  
ATOM   3568  CA  PHE A 500      12.766  -7.503 -29.893  1.00 91.81           C  
ATOM   3569  C   PHE A 500      13.429  -6.349 -30.666  1.00 91.81           C  
ATOM   3570  CB  PHE A 500      11.237  -7.386 -29.783  1.00 91.81           C  
ATOM   3571  O   PHE A 500      12.739  -5.439 -31.125  1.00 91.81           O  
ATOM   3572  CG  PHE A 500      10.584  -8.541 -29.047  1.00 91.81           C  
ATOM   3573  CD1 PHE A 500      10.337  -9.754 -29.718  1.00 91.81           C  
ATOM   3574  CD2 PHE A 500      10.273  -8.423 -27.679  1.00 91.81           C  
ATOM   3575  CE1 PHE A 500       9.798 -10.849 -29.019  1.00 91.81           C  
ATOM   3576  CE2 PHE A 500       9.736  -9.518 -26.980  1.00 91.81           C  
ATOM   3577  CZ  PHE A 500       9.503 -10.731 -27.650  1.00 91.81           C  
ATOM   3578  N   PRO A 501      14.764  -6.371 -30.875  1.00 88.44           N  
ATOM   3579  CA  PRO A 501      15.506  -5.253 -31.474  1.00 88.44           C  
ATOM   3580  C   PRO A 501      15.078  -4.938 -32.915  1.00 88.44           C  
ATOM   3581  CB  PRO A 501      16.978  -5.683 -31.420  1.00 88.44           C  
ATOM   3582  O   PRO A 501      15.270  -3.824 -33.396  1.00 88.44           O  
ATOM   3583  CG  PRO A 501      16.913  -7.209 -31.445  1.00 88.44           C  
ATOM   3584  CD  PRO A 501      15.659  -7.495 -30.627  1.00 88.44           C  
ATOM   3585  N   ASN A 502      14.479  -5.917 -33.597  1.00 90.31           N  
ATOM   3586  CA  ASN A 502      13.988  -5.791 -34.968  1.00 90.31           C  
ATOM   3587  C   ASN A 502      12.534  -5.289 -35.045  1.00 90.31           C  
ATOM   3588  CB  ASN A 502      14.156  -7.152 -35.663  1.00 90.31           C  
ATOM   3589  O   ASN A 502      12.023  -5.075 -36.142  1.00 90.31           O  
ATOM   3590  CG  ASN A 502      15.598  -7.627 -35.689  1.00 90.31           C  
ATOM   3591  ND2 ASN A 502      15.826  -8.906 -35.506  1.00 90.31           N  
ATOM   3592  OD1 ASN A 502      16.537  -6.872 -35.865  1.00 90.31           O  
ATOM   3593  N   VAL A 503      11.856  -5.120 -33.904  1.00 89.81           N  
ATOM   3594  CA  VAL A 503      10.473  -4.642 -33.828  1.00 89.81           C  
ATOM   3595  C   VAL A 503      10.484  -3.205 -33.323  1.00 89.81           C  
ATOM   3596  CB  VAL A 503       9.601  -5.546 -32.934  1.00 89.81           C  
ATOM   3597  O   VAL A 503      10.772  -2.932 -32.160  1.00 89.81           O  
ATOM   3598  CG1 VAL A 503       8.136  -5.095 -32.979  1.00 89.81           C  
ATOM   3599  CG2 VAL A 503       9.637  -7.010 -33.396  1.00 89.81           C  
ATOM   3600  N   THR A 504      10.156  -2.257 -34.196  1.00 89.00           N  
ATOM   3601  CA  THR A 504      10.002  -0.859 -33.787  1.00 89.00           C  
ATOM   3602  C   THR A 504       8.630  -0.661 -33.153  1.00 89.00           C  
ATOM   3603  CB  THR A 504      10.223   0.101 -34.960  1.00 89.00           C  
ATOM   3604  O   THR A 504       7.606  -0.816 -33.815  1.00 89.00           O  
ATOM   3605  CG2 THR A 504      10.319   1.552 -34.493  1.00 89.00           C  
ATOM   3606  OG1 THR A 504      11.441  -0.213 -35.600  1.00 89.00           O  
ATOM   3607  N   VAL A 505       8.616  -0.321 -31.864  1.00 91.06           N  
ATOM   3608  CA  VAL A 505       7.400  -0.005 -31.107  1.00 91.06           C  
ATOM   3609  C   VAL A 505       7.445   1.466 -30.718  1.00 91.06           C  
ATOM   3610  CB  VAL A 505       7.246  -0.910 -29.868  1.00 91.06           C  
ATOM   3611  O   VAL A 505       8.370   1.906 -30.033  1.00 91.06           O  
ATOM   3612  CG1 VAL A 505       5.919  -0.641 -29.146  1.00 91.06           C  
ATOM   3613  CG2 VAL A 505       7.276  -2.396 -30.250  1.00 91.06           C  
ATOM   3614  N   GLU A 506       6.438   2.221 -31.143  1.00 89.06           N  
ATOM   3615  CA  GLU A 506       6.271   3.631 -30.796  1.00 89.06           C  
ATOM   3616  C   GLU A 506       4.941   3.841 -30.068  1.00 89.06           C  
ATOM   3617  CB  GLU A 506       6.365   4.532 -32.038  1.00 89.06           C  
ATOM   3618  O   GLU A 506       3.944   3.190 -30.364  1.00 89.06           O  
ATOM   3619  CG  GLU A 506       7.712   4.433 -32.773  1.00 89.06           C  
ATOM   3620  CD  GLU A 506       7.876   5.487 -33.883  1.00 89.06           C  
ATOM   3621  OE1 GLU A 506       9.021   5.631 -34.366  1.00 89.06           O  
ATOM   3622  OE2 GLU A 506       6.888   6.188 -34.213  1.00 89.06           O  
ATOM   3623  N   PHE A 507       4.915   4.776 -29.119  1.00 91.81           N  
ATOM   3624  CA  PHE A 507       3.721   5.109 -28.333  1.00 91.81           C  
ATOM   3625  C   PHE A 507       3.122   6.427 -28.814  1.00 91.81           C  
ATOM   3626  CB  PHE A 507       4.047   5.108 -26.835  1.00 91.81           C  
ATOM   3627  O   PHE A 507       3.053   7.406 -28.068  1.00 91.81           O  
ATOM   3628  CG  PHE A 507       4.515   3.758 -26.350  1.00 91.81           C  
ATOM   3629  CD1 PHE A 507       3.574   2.760 -26.038  1.00 91.81           C  
ATOM   3630  CD2 PHE A 507       5.891   3.469 -26.310  1.00 91.81           C  
ATOM   3631  CE1 PHE A 507       4.012   1.471 -25.702  1.00 91.81           C  
ATOM   3632  CE2 PHE A 507       6.326   2.179 -25.978  1.00 91.81           C  
ATOM   3633  CZ  PHE A 507       5.387   1.182 -25.671  1.00 91.81           C  
ATOM   3634  N   ARG A 508       2.755   6.487 -30.094  1.00 94.06           N  
ATOM   3635  CA  ARG A 508       2.175   7.701 -30.667  1.00 94.06           C  
ATOM   3636  C   ARG A 508       0.680   7.768 -30.365  1.00 94.06           C  
ATOM   3637  CB  ARG A 508       2.417   7.784 -32.168  1.00 94.06           C  
ATOM   3638  O   ARG A 508      -0.030   6.784 -30.520  1.00 94.06           O  
ATOM   3639  CG  ARG A 508       3.849   7.560 -32.672  1.00 94.06           C  
ATOM   3640  CD  ARG A 508       3.846   7.516 -34.206  1.00 94.06           C  
ATOM   3641  NE  ARG A 508       3.167   8.691 -34.791  1.00 94.06           N  
ATOM   3642  NH1 ARG A 508       5.022   9.912 -35.338  1.00 94.06           N  
ATOM   3643  NH2 ARG A 508       2.959  10.708 -35.770  1.00 94.06           N  
ATOM   3644  CZ  ARG A 508       3.722   9.765 -35.298  1.00 94.06           C  
ATOM   3645  N   LEU A 509       0.185   8.935 -29.957  1.00 93.06           N  
ATOM   3646  CA  LEU A 509      -1.234   9.108 -29.612  1.00 93.06           C  
ATOM   3647  C   LEU A 509      -2.173   9.089 -30.830  1.00 93.06           C  
ATOM   3648  CB  LEU A 509      -1.418  10.405 -28.804  1.00 93.06           C  
ATOM   3649  O   LEU A 509      -3.383   8.985 -30.657  1.00 93.06           O  
ATOM   3650  CG  LEU A 509      -0.722  10.422 -27.432  1.00 93.06           C  
ATOM   3651  CD1 LEU A 509      -0.955  11.782 -26.772  1.00 93.06           C  
ATOM   3652  CD2 LEU A 509      -1.243   9.335 -26.490  1.00 93.06           C  
ATOM   3653  N   ASP A 510      -1.629   9.198 -32.044  1.00 94.38           N  
ATOM   3654  CA  ASP A 510      -2.357   9.020 -33.303  1.00 94.38           C  
ATOM   3655  C   ASP A 510      -2.421   7.548 -33.761  1.00 94.38           C  
ATOM   3656  CB  ASP A 510      -1.783   9.964 -34.385  1.00 94.38           C  
ATOM   3657  O   ASP A 510      -3.121   7.248 -34.728  1.00 94.38           O  
ATOM   3658  CG  ASP A 510      -0.297   9.764 -34.734  1.00 94.38           C  
ATOM   3659  OD1 ASP A 510       0.439   9.114 -33.966  1.00 94.38           O  
ATOM   3660  OD2 ASP A 510       0.196  10.351 -35.724  1.00 94.38           O  
ATOM   3661  N   ASP A 511      -1.751   6.622 -33.061  1.00 94.75           N  
ATOM   3662  CA  ASP A 511      -1.876   5.180 -33.291  1.00 94.75           C  
ATOM   3663  C   ASP A 511      -3.140   4.629 -32.590  1.00 94.75           C  
ATOM   3664  CB  ASP A 511      -0.600   4.451 -32.831  1.00 94.75           C  
ATOM   3665  O   ASP A 511      -3.255   4.704 -31.358  1.00 94.75           O  
ATOM   3666  CG  ASP A 511      -0.601   2.938 -33.105  1.00 94.75           C  
ATOM   3667  OD1 ASP A 511      -1.686   2.356 -33.337  1.00 94.75           O  
ATOM   3668  OD2 ASP A 511       0.487   2.335 -33.048  1.00 94.75           O  
ATOM   3669  N   PRO A 512      -4.093   4.023 -33.330  1.00 95.81           N  
ATOM   3670  CA  PRO A 512      -5.301   3.457 -32.737  1.00 95.81           C  
ATOM   3671  C   PRO A 512      -5.023   2.357 -31.701  1.00 95.81           C  
ATOM   3672  CB  PRO A 512      -6.117   2.924 -33.921  1.00 95.81           C  
ATOM   3673  O   PRO A 512      -5.784   2.242 -30.741  1.00 95.81           O  
ATOM   3674  CG  PRO A 512      -5.067   2.647 -34.995  1.00 95.81           C  
ATOM   3675  CD  PRO A 512      -4.063   3.769 -34.765  1.00 95.81           C  
ATOM   3676  N   TYR A 513      -3.951   1.571 -31.832  1.00 96.81           N  
ATOM   3677  CA  TYR A 513      -3.622   0.505 -30.875  1.00 96.81           C  
ATOM   3678  C   TYR A 513      -3.121   1.065 -29.543  1.00 96.81           C  
ATOM   3679  CB  TYR A 513      -2.590  -0.450 -31.485  1.00 96.81           C  
ATOM   3680  O   TYR A 513      -3.436   0.511 -28.488  1.00 96.81           O  
ATOM   3681  CG  TYR A 513      -3.114  -1.169 -32.708  1.00 96.81           C  
ATOM   3682  CD1 TYR A 513      -4.019  -2.238 -32.563  1.00 96.81           C  
ATOM   3683  CD2 TYR A 513      -2.737  -0.731 -33.990  1.00 96.81           C  
ATOM   3684  CE1 TYR A 513      -4.565  -2.854 -33.704  1.00 96.81           C  
ATOM   3685  CE2 TYR A 513      -3.281  -1.341 -35.133  1.00 96.81           C  
ATOM   3686  OH  TYR A 513      -4.749  -2.968 -36.095  1.00 96.81           O  
ATOM   3687  CZ  TYR A 513      -4.204  -2.397 -34.990  1.00 96.81           C  
ATOM   3688  N   VAL A 514      -2.415   2.199 -29.575  1.00 97.25           N  
ATOM   3689  CA  VAL A 514      -2.026   2.938 -28.366  1.00 97.25           C  
ATOM   3690  C   VAL A 514      -3.271   3.477 -27.665  1.00 97.25           C  
ATOM   3691  CB  VAL A 514      -1.035   4.068 -28.707  1.00 97.25           C  
ATOM   3692  O   VAL A 514      -3.418   3.297 -26.458  1.00 97.25           O  
ATOM   3693  CG1 VAL A 514      -0.700   4.961 -27.503  1.00 97.25           C  
ATOM   3694  CG2 VAL A 514       0.280   3.477 -29.231  1.00 97.25           C  
ATOM   3695  N   VAL A 515      -4.218   4.066 -28.401  1.00 97.25           N  
ATOM   3696  CA  VAL A 515      -5.485   4.551 -27.820  1.00 97.25           C  
ATOM   3697  C   VAL A 515      -6.305   3.403 -27.221  1.00 97.25           C  
ATOM   3698  CB  VAL A 515      -6.309   5.333 -28.859  1.00 97.25           C  
ATOM   3699  O   VAL A 515      -6.796   3.524 -26.098  1.00 97.25           O  
ATOM   3700  CG1 VAL A 515      -7.650   5.808 -28.280  1.00 97.25           C  
ATOM   3701  CG2 VAL A 515      -5.546   6.575 -29.337  1.00 97.25           C  
ATOM   3702  N   VAL A 516      -6.418   2.272 -27.925  1.00 97.50           N  
ATOM   3703  CA  VAL A 516      -7.086   1.061 -27.414  1.00 97.50           C  
ATOM   3704  C   VAL A 516      -6.422   0.581 -26.127  1.00 97.50           C  
ATOM   3705  CB  VAL A 516      -7.094  -0.052 -28.482  1.00 97.50           C  
ATOM   3706  O   VAL A 516      -7.118   0.337 -25.142  1.00 97.50           O  
ATOM   3707  CG1 VAL A 516      -7.472  -1.429 -27.919  1.00 97.50           C  
ATOM   3708  CG2 VAL A 516      -8.113   0.274 -29.580  1.00 97.50           C  
ATOM   3709  N   GLY A 517      -5.090   0.501 -26.108  1.00 97.62           N  
ATOM   3710  CA  GLY A 517      -4.331   0.158 -24.912  1.00 97.62           C  
ATOM   3711  C   GLY A 517      -4.636   1.103 -23.752  1.00 97.62           C  
ATOM   3712  O   GLY A 517      -5.026   0.636 -22.687  1.00 97.62           O  
ATOM   3713  N   LEU A 518      -4.564   2.422 -23.963  1.00 97.88           N  
ATOM   3714  CA  LEU A 518      -4.872   3.431 -22.939  1.00 97.88           C  
ATOM   3715  C   LEU A 518      -6.287   3.274 -22.364  1.00 97.88           C  
ATOM   3716  CB  LEU A 518      -4.717   4.847 -23.529  1.00 97.88           C  
ATOM   3717  O   LEU A 518      -6.455   3.334 -21.147  1.00 97.88           O  
ATOM   3718  CG  LEU A 518      -3.270   5.313 -23.760  1.00 97.88           C  
ATOM   3719  CD1 LEU A 518      -3.264   6.602 -24.582  1.00 97.88           C  
ATOM   3720  CD2 LEU A 518      -2.531   5.586 -22.448  1.00 97.88           C  
ATOM   3721  N   LEU A 519      -7.297   3.053 -23.213  1.00 97.94           N  
ATOM   3722  CA  LEU A 519      -8.688   2.880 -22.779  1.00 97.94           C  
ATOM   3723  C   LEU A 519      -8.891   1.578 -21.997  1.00 97.94           C  
ATOM   3724  CB  LEU A 519      -9.624   2.922 -24.000  1.00 97.94           C  
ATOM   3725  O   LEU A 519      -9.525   1.595 -20.942  1.00 97.94           O  
ATOM   3726  CG  LEU A 519      -9.775   4.305 -24.658  1.00 97.94           C  
ATOM   3727  CD1 LEU A 519     -10.611   4.165 -25.931  1.00 97.94           C  
ATOM   3728  CD2 LEU A 519     -10.472   5.314 -23.740  1.00 97.94           C  
ATOM   3729  N   ILE A 520      -8.332   0.462 -22.474  1.00 97.88           N  
ATOM   3730  CA  ILE A 520      -8.406  -0.830 -21.776  1.00 97.88           C  
ATOM   3731  C   ILE A 520      -7.671  -0.748 -20.439  1.00 97.88           C  
ATOM   3732  CB  ILE A 520      -7.861  -1.969 -22.668  1.00 97.88           C  
ATOM   3733  O   ILE A 520      -8.208  -1.169 -19.417  1.00 97.88           O  
ATOM   3734  CG1 ILE A 520      -8.843  -2.194 -23.840  1.00 97.88           C  
ATOM   3735  CG2 ILE A 520      -7.671  -3.274 -21.867  1.00 97.88           C  
ATOM   3736  CD1 ILE A 520      -8.356  -3.199 -24.886  1.00 97.88           C  
ATOM   3737  N   GLY A 521      -6.480  -0.153 -20.426  1.00 97.00           N  
ATOM   3738  CA  GLY A 521      -5.713   0.075 -19.208  1.00 97.00           C  
ATOM   3739  C   GLY A 521      -6.465   0.956 -18.219  1.00 97.00           C  
ATOM   3740  O   GLY A 521      -6.497   0.645 -17.029  1.00 97.00           O  
ATOM   3741  N   GLY A 522      -7.113   2.010 -18.722  1.00 97.00           N  
ATOM   3742  CA  GLY A 522      -7.929   2.938 -17.946  1.00 97.00           C  
ATOM   3743  C   GLY A 522      -9.184   2.317 -17.327  1.00 97.00           C  
ATOM   3744  O   GLY A 522      -9.627   2.717 -16.253  1.00 97.00           O  
ATOM   3745  N   LEU A 523      -9.742   1.304 -17.988  1.00 97.44           N  
ATOM   3746  CA  LEU A 523     -10.876   0.512 -17.516  1.00 97.44           C  
ATOM   3747  C   LEU A 523     -10.508  -0.376 -16.315  1.00 97.44           C  
ATOM   3748  CB  LEU A 523     -11.394  -0.294 -18.730  1.00 97.44           C  
ATOM   3749  O   LEU A 523     -11.368  -0.603 -15.458  1.00 97.44           O  
ATOM   3750  CG  LEU A 523     -12.087  -1.640 -18.441  1.00 97.44           C  
ATOM   3751  CD1 LEU A 523     -13.509  -1.445 -17.916  1.00 97.44           C  
ATOM   3752  CD2 LEU A 523     -12.145  -2.467 -19.725  1.00 97.44           C  
ATOM   3753  N   LEU A 524      -9.272  -0.895 -16.239  1.00 97.00           N  
ATOM   3754  CA  LEU A 524      -8.915  -1.916 -15.244  1.00 97.00           C  
ATOM   3755  C   LEU A 524      -9.165  -1.453 -13.796  1.00 97.00           C  
ATOM   3756  CB  LEU A 524      -7.483  -2.476 -15.434  1.00 97.00           C  
ATOM   3757  O   LEU A 524      -9.860  -2.187 -13.087  1.00 97.00           O  
ATOM   3758  CG  LEU A 524      -7.187  -3.175 -16.769  1.00 97.00           C  
ATOM   3759  CD1 LEU A 524      -5.756  -3.715 -16.767  1.00 97.00           C  
ATOM   3760  CD2 LEU A 524      -8.131  -4.347 -17.044  1.00 97.00           C  
ATOM   3761  N   PRO A 525      -8.698  -0.266 -13.339  1.00 96.69           N  
ATOM   3762  CA  PRO A 525      -8.940   0.217 -11.972  1.00 96.69           C  
ATOM   3763  C   PRO A 525     -10.418   0.310 -11.602  1.00 96.69           C  
ATOM   3764  CB  PRO A 525      -8.235   1.570 -11.877  1.00 96.69           C  
ATOM   3765  O   PRO A 525     -10.802  -0.105 -10.510  1.00 96.69           O  
ATOM   3766  CG  PRO A 525      -7.077   1.379 -12.849  1.00 96.69           C  
ATOM   3767  CD  PRO A 525      -7.767   0.650 -13.992  1.00 96.69           C  
ATOM   3768  N   TYR A 526     -11.262   0.777 -12.524  1.00 97.06           N  
ATOM   3769  CA  TYR A 526     -12.706   0.864 -12.305  1.00 97.06           C  
ATOM   3770  C   TYR A 526     -13.356  -0.513 -12.201  1.00 97.06           C  
ATOM   3771  CB  TYR A 526     -13.356   1.664 -13.438  1.00 97.06           C  
ATOM   3772  O   TYR A 526     -14.139  -0.755 -11.282  1.00 97.06           O  
ATOM   3773  CG  TYR A 526     -13.169   3.156 -13.294  1.00 97.06           C  
ATOM   3774  CD1 TYR A 526     -14.079   3.894 -12.512  1.00 97.06           C  
ATOM   3775  CD2 TYR A 526     -12.088   3.801 -13.923  1.00 97.06           C  
ATOM   3776  CE1 TYR A 526     -13.917   5.285 -12.368  1.00 97.06           C  
ATOM   3777  CE2 TYR A 526     -11.923   5.191 -13.779  1.00 97.06           C  
ATOM   3778  OH  TYR A 526     -12.672   7.274 -12.871  1.00 97.06           O  
ATOM   3779  CZ  TYR A 526     -12.837   5.934 -13.005  1.00 97.06           C  
ATOM   3780  N   LEU A 527     -13.022  -1.430 -13.115  1.00 96.88           N  
ATOM   3781  CA  LEU A 527     -13.582  -2.780 -13.110  1.00 96.88           C  
ATOM   3782  C   LEU A 527     -13.186  -3.535 -11.837  1.00 96.88           C  
ATOM   3783  CB  LEU A 527     -13.116  -3.510 -14.382  1.00 96.88           C  
ATOM   3784  O   LEU A 527     -14.019  -4.175 -11.198  1.00 96.88           O  
ATOM   3785  CG  LEU A 527     -13.685  -4.933 -14.531  1.00 96.88           C  
ATOM   3786  CD1 LEU A 527     -15.214  -4.951 -14.589  1.00 96.88           C  
ATOM   3787  CD2 LEU A 527     -13.144  -5.573 -15.808  1.00 96.88           C  
ATOM   3788  N   PHE A 528     -11.924  -3.424 -11.436  1.00 95.75           N  
ATOM   3789  CA  PHE A 528     -11.421  -4.038 -10.215  1.00 95.75           C  
ATOM   3790  C   PHE A 528     -12.042  -3.440  -8.957  1.00 95.75           C  
ATOM   3791  CB  PHE A 528      -9.922  -3.862 -10.213  1.00 95.75           C  
ATOM   3792  O   PHE A 528     -12.490  -4.191  -8.092  1.00 95.75           O  
ATOM   3793  CG  PHE A 528      -9.193  -4.527  -9.070  1.00 95.75           C  
ATOM   3794  CD1 PHE A 528      -8.940  -3.802  -7.893  1.00 95.75           C  
ATOM   3795  CD2 PHE A 528      -8.734  -5.851  -9.194  1.00 95.75           C  
ATOM   3796  CE1 PHE A 528      -8.245  -4.408  -6.839  1.00 95.75           C  
ATOM   3797  CE2 PHE A 528      -8.036  -6.453  -8.133  1.00 95.75           C  
ATOM   3798  CZ  PHE A 528      -7.792  -5.733  -6.953  1.00 95.75           C  
ATOM   3799  N   GLY A 529     -12.137  -2.109  -8.882  1.00 95.12           N  
ATOM   3800  CA  GLY A 529     -12.804  -1.424  -7.780  1.00 95.12           C  
ATOM   3801  C   GLY A 529     -14.266  -1.853  -7.649  1.00 95.12           C  
ATOM   3802  O   GLY A 529     -14.705  -2.218  -6.559  1.00 95.12           O  
ATOM   3803  N   ALA A 530     -14.997  -1.924  -8.766  1.00 95.94           N  
ATOM   3804  CA  ALA A 530     -16.382  -2.390  -8.792  1.00 95.94           C  
ATOM   3805  C   ALA A 530     -16.522  -3.840  -8.298  1.00 95.94           C  
ATOM   3806  CB  ALA A 530     -16.923  -2.233 -10.218  1.00 95.94           C  
ATOM   3807  O   ALA A 530     -17.405  -4.137  -7.487  1.00 95.94           O  
ATOM   3808  N   MET A 531     -15.642  -4.748  -8.736  1.00 95.81           N  
ATOM   3809  CA  MET A 531     -15.660  -6.130  -8.253  1.00 95.81           C  
ATOM   3810  C   MET A 531     -15.358  -6.219  -6.752  1.00 95.81           C  
ATOM   3811  CB  MET A 531     -14.672  -7.006  -9.022  1.00 95.81           C  
ATOM   3812  O   MET A 531     -16.064  -6.942  -6.049  1.00 95.81           O  
ATOM   3813  CG  MET A 531     -15.046  -7.258 -10.485  1.00 95.81           C  
ATOM   3814  SD  MET A 531     -13.939  -8.417 -11.338  1.00 95.81           S  
ATOM   3815  CE  MET A 531     -12.420  -7.438 -11.417  1.00 95.81           C  
ATOM   3816  N   GLY A 532     -14.371  -5.462  -6.257  1.00 94.38           N  
ATOM   3817  CA  GLY A 532     -14.023  -5.404  -4.834  1.00 94.38           C  
ATOM   3818  C   GLY A 532     -15.171  -4.881  -3.968  1.00 94.38           C  
ATOM   3819  O   GLY A 532     -15.536  -5.513  -2.979  1.00 94.38           O  
ATOM   3820  N   MET A 533     -15.818  -3.789  -4.383  1.00 94.19           N  
ATOM   3821  CA  MET A 533     -16.991  -3.254  -3.681  1.00 94.19           C  
ATOM   3822  C   MET A 533     -18.156  -4.246  -3.659  1.00 94.19           C  
ATOM   3823  CB  MET A 533     -17.460  -1.959  -4.348  1.00 94.19           C  
ATOM   3824  O   MET A 533     -18.784  -4.454  -2.622  1.00 94.19           O  
ATOM   3825  CG  MET A 533     -16.498  -0.795  -4.119  1.00 94.19           C  
ATOM   3826  SD  MET A 533     -17.143   0.766  -4.758  1.00 94.19           S  
ATOM   3827  CE  MET A 533     -18.423   1.112  -3.513  1.00 94.19           C  
ATOM   3828  N   THR A 534     -18.436  -4.899  -4.790  1.00 94.56           N  
ATOM   3829  CA  THR A 534     -19.546  -5.860  -4.864  1.00 94.56           C  
ATOM   3830  C   THR A 534     -19.251  -7.124  -4.047  1.00 94.56           C  
ATOM   3831  CB  THR A 534     -19.889  -6.239  -6.313  1.00 94.56           C  
ATOM   3832  O   THR A 534     -20.169  -7.710  -3.472  1.00 94.56           O  
ATOM   3833  CG2 THR A 534     -21.321  -6.765  -6.416  1.00 94.56           C  
ATOM   3834  OG1 THR A 534     -19.885  -5.138  -7.188  1.00 94.56           O  
ATOM   3835  N   ALA A 535     -17.983  -7.544  -3.964  1.00 94.50           N  
ATOM   3836  CA  ALA A 535     -17.548  -8.648  -3.112  1.00 94.50           C  
ATOM   3837  C   ALA A 535     -17.805  -8.355  -1.626  1.00 94.50           C  
ATOM   3838  CB  ALA A 535     -16.064  -8.921  -3.376  1.00 94.50           C  
ATOM   3839  O   ALA A 535     -18.410  -9.183  -0.944  1.00 94.50           O  
ATOM   3840  N   VAL A 536     -17.430  -7.161  -1.151  1.00 94.06           N  
ATOM   3841  CA  VAL A 536     -17.711  -6.725   0.228  1.00 94.06           C  
ATOM   3842  C   VAL A 536     -19.216  -6.652   0.469  1.00 94.06           C  
ATOM   3843  CB  VAL A 536     -17.065  -5.365   0.542  1.00 94.06           C  
ATOM   3844  O   VAL A 536     -19.692  -7.201   1.454  1.00 94.06           O  
ATOM   3845  CG1 VAL A 536     -17.426  -4.895   1.959  1.00 94.06           C  
ATOM   3846  CG2 VAL A 536     -15.537  -5.422   0.442  1.00 94.06           C  
ATOM   3847  N   GLY A 537     -19.990  -6.068  -0.452  1.00 92.25           N  
ATOM   3848  CA  GLY A 537     -21.448  -5.981  -0.312  1.00 92.25           C  
ATOM   3849  C   GLY A 537     -22.128  -7.350  -0.169  1.00 92.25           C  
ATOM   3850  O   GLY A 537     -23.023  -7.516   0.662  1.00 92.25           O  
ATOM   3851  N   ARG A 538     -21.678  -8.364  -0.924  1.00 93.25           N  
ATOM   3852  CA  ARG A 538     -22.156  -9.751  -0.766  1.00 93.25           C  
ATOM   3853  C   ARG A 538     -21.748 -10.354   0.579  1.00 93.25           C  
ATOM   3854  CB  ARG A 538     -21.652 -10.642  -1.913  1.00 93.25           C  
ATOM   3855  O   ARG A 538     -22.578 -11.001   1.219  1.00 93.25           O  
ATOM   3856  CG  ARG A 538     -22.392 -10.395  -3.234  1.00 93.25           C  
ATOM   3857  CD  ARG A 538     -22.057 -11.482  -4.270  1.00 93.25           C  
ATOM   3858  NE  ARG A 538     -20.651 -11.445  -4.725  1.00 93.25           N  
ATOM   3859  NH1 ARG A 538     -20.881  -9.802  -6.295  1.00 93.25           N  
ATOM   3860  NH2 ARG A 538     -18.888 -10.663  -5.966  1.00 93.25           N  
ATOM   3861  CZ  ARG A 538     -20.140 -10.645  -5.641  1.00 93.25           C  
ATOM   3862  N   ALA A 539     -20.499 -10.148   1.003  1.00 92.25           N  
ATOM   3863  CA  ALA A 539     -19.995 -10.642   2.283  1.00 92.25           C  
ATOM   3864  C   ALA A 539     -20.762 -10.016   3.462  1.00 92.25           C  
ATOM   3865  CB  ALA A 539     -18.483 -10.391   2.355  1.00 92.25           C  
ATOM   3866  O   ALA A 539     -21.354 -10.750   4.255  1.00 92.25           O  
ATOM   3867  N   ALA A 540     -20.862  -8.686   3.500  1.00 89.56           N  
ATOM   3868  CA  ALA A 540     -21.599  -7.933   4.510  1.00 89.56           C  
ATOM   3869  C   ALA A 540     -23.076  -8.337   4.560  1.00 89.56           C  
ATOM   3870  CB  ALA A 540     -21.445  -6.436   4.215  1.00 89.56           C  
ATOM   3871  O   ALA A 540     -23.597  -8.652   5.628  1.00 89.56           O  
ATOM   3872  N   GLY A 541     -23.745  -8.445   3.405  1.00 90.31           N  
ATOM   3873  CA  GLY A 541     -25.136  -8.898   3.348  1.00 90.31           C  
ATOM   3874  C   GLY A 541     -25.348 -10.282   3.973  1.00 90.31           C  
ATOM   3875  O   GLY A 541     -26.360 -10.507   4.636  1.00 90.31           O  
ATOM   3876  N   SER A 542     -24.386 -11.200   3.821  1.00 91.19           N  
ATOM   3877  CA  SER A 542     -24.461 -12.523   4.453  1.00 91.19           C  
ATOM   3878  C   SER A 542     -24.290 -12.472   5.976  1.00 91.19           C  
ATOM   3879  CB  SER A 542     -23.467 -13.490   3.800  1.00 91.19           C  
ATOM   3880  O   SER A 542     -24.989 -13.197   6.687  1.00 91.19           O  
ATOM   3881  OG  SER A 542     -22.128 -13.301   4.211  1.00 91.19           O  
ATOM   3882  N   VAL A 543     -23.429 -11.580   6.479  1.00 90.06           N  
ATOM   3883  CA  VAL A 543     -23.221 -11.360   7.919  1.00 90.06           C  
ATOM   3884  C   VAL A 543     -24.447 -10.716   8.548  1.00 90.06           C  
ATOM   3885  CB  VAL A 543     -21.971 -10.504   8.182  1.00 90.06           C  
ATOM   3886  O   VAL A 543     -24.923 -11.213   9.561  1.00 90.06           O  
ATOM   3887  CG1 VAL A 543     -21.786 -10.179   9.670  1.00 90.06           C  
ATOM   3888  CG2 VAL A 543     -20.722 -11.258   7.733  1.00 90.06           C  
ATOM   3889  N   VAL A 544     -25.028  -9.692   7.916  1.00 90.38           N  
ATOM   3890  CA  VAL A 544     -26.262  -9.037   8.385  1.00 90.38           C  
ATOM   3891  C   VAL A 544     -27.372 -10.063   8.628  1.00 90.38           C  
ATOM   3892  CB  VAL A 544     -26.723  -7.980   7.359  1.00 90.38           C  
ATOM   3893  O   VAL A 544     -28.031 -10.053   9.669  1.00 90.38           O  
ATOM   3894  CG1 VAL A 544     -28.154  -7.477   7.597  1.00 90.38           C  
ATOM   3895  CG2 VAL A 544     -25.798  -6.761   7.360  1.00 90.38           C  
ATOM   3896  N   VAL A 545     -27.580 -10.981   7.680  1.00 93.50           N  
ATOM   3897  CA  VAL A 545     -28.603 -12.031   7.806  1.00 93.50           C  
ATOM   3898  C   VAL A 545     -28.295 -12.979   8.968  1.00 93.50           C  
ATOM   3899  CB  VAL A 545     -28.761 -12.796   6.478  1.00 93.50           C  
ATOM   3900  O   VAL A 545     -29.215 -13.354   9.694  1.00 93.50           O  
ATOM   3901  CG1 VAL A 545     -29.693 -14.011   6.600  1.00 93.50           C  
ATOM   3902  CG2 VAL A 545     -29.364 -11.880   5.403  1.00 93.50           C  
ATOM   3903  N   GLU A 546     -27.031 -13.344   9.175  1.00 93.69           N  
ATOM   3904  CA  GLU A 546     -26.623 -14.226  10.273  1.00 93.69           C  
ATOM   3905  C   GLU A 546     -26.725 -13.542  11.644  1.00 93.69           C  
ATOM   3906  CB  GLU A 546     -25.213 -14.769   9.996  1.00 93.69           C  
ATOM   3907  O   GLU A 546     -27.251 -14.153  12.574  1.00 93.69           O  
ATOM   3908  CG  GLU A 546     -24.657 -15.686  11.102  1.00 93.69           C  
ATOM   3909  CD  GLU A 546     -25.511 -16.931  11.420  1.00 93.69           C  
ATOM   3910  OE1 GLU A 546     -25.463 -17.419  12.573  1.00 93.69           O  
ATOM   3911  OE2 GLU A 546     -26.201 -17.502  10.541  1.00 93.69           O  
ATOM   3912  N   VAL A 547     -26.312 -12.277  11.776  1.00 92.12           N  
ATOM   3913  CA  VAL A 547     -26.447 -11.508  13.027  1.00 92.12           C  
ATOM   3914  C   VAL A 547     -27.925 -11.398  13.412  1.00 92.12           C  
ATOM   3915  CB  VAL A 547     -25.806 -10.108  12.911  1.00 92.12           C  
ATOM   3916  O   VAL A 547     -28.307 -11.759  14.527  1.00 92.12           O  
ATOM   3917  CG1 VAL A 547     -25.990  -9.328  14.217  1.00 92.12           C  
ATOM   3918  CG2 VAL A 547     -24.298 -10.137  12.624  1.00 92.12           C  
ATOM   3919  N   ARG A 548     -28.793 -11.015  12.462  1.00 93.69           N  
ATOM   3920  CA  ARG A 548     -30.254 -10.975  12.667  1.00 93.69           C  
ATOM   3921  C   ARG A 548     -30.818 -12.336  13.070  1.00 93.69           C  
ATOM   3922  CB  ARG A 548     -30.948 -10.511  11.382  1.00 93.69           C  
ATOM   3923  O   ARG A 548     -31.697 -12.411  13.928  1.00 93.69           O  
ATOM   3924  CG  ARG A 548     -30.782  -9.011  11.096  1.00 93.69           C  
ATOM   3925  CD  ARG A 548     -31.356  -8.749   9.703  1.00 93.69           C  
ATOM   3926  NE  ARG A 548     -31.323  -7.329   9.320  1.00 93.69           N  
ATOM   3927  NH1 ARG A 548     -31.778  -7.651   7.096  1.00 93.69           N  
ATOM   3928  NH2 ARG A 548     -31.463  -5.601   7.838  1.00 93.69           N  
ATOM   3929  CZ  ARG A 548     -31.519  -6.862   8.105  1.00 93.69           C  
ATOM   3930  N   ARG A 549     -30.336 -13.417  12.448  1.00 95.38           N  
ATOM   3931  CA  ARG A 549     -30.749 -14.785  12.778  1.00 95.38           C  
ATOM   3932  C   ARG A 549     -30.406 -15.113  14.229  1.00 95.38           C  
ATOM   3933  CB  ARG A 549     -30.099 -15.783  11.807  1.00 95.38           C  
ATOM   3934  O   ARG A 549     -31.288 -15.569  14.949  1.00 95.38           O  
ATOM   3935  CG  ARG A 549     -30.694 -17.184  11.976  1.00 95.38           C  
ATOM   3936  CD  ARG A 549     -29.814 -18.293  11.393  1.00 95.38           C  
ATOM   3937  NE  ARG A 549     -28.563 -18.469  12.156  1.00 95.38           N  
ATOM   3938  NH1 ARG A 549     -29.421 -19.623  13.975  1.00 95.38           N  
ATOM   3939  NH2 ARG A 549     -27.256 -19.081  13.883  1.00 95.38           N  
ATOM   3940  CZ  ARG A 549     -28.433 -19.056  13.332  1.00 95.38           C  
ATOM   3941  N   GLN A 550     -29.170 -14.861  14.663  1.00 93.81           N  
ATOM   3942  CA  GLN A 550     -28.740 -15.154  16.033  1.00 93.81           C  
ATOM   3943  C   GLN A 550     -29.507 -14.329  17.068  1.00 93.81           C  
ATOM   3944  CB  GLN A 550     -27.228 -14.958  16.192  1.00 93.81           C  
ATOM   3945  O   GLN A 550     -30.014 -14.913  18.021  1.00 93.81           O  
ATOM   3946  CG  GLN A 550     -26.445 -16.041  15.436  1.00 93.81           C  
ATOM   3947  CD  GLN A 550     -24.990 -16.159  15.876  1.00 93.81           C  
ATOM   3948  NE2 GLN A 550     -24.097 -16.502  14.975  1.00 93.81           N  
ATOM   3949  OE1 GLN A 550     -24.657 -16.014  17.041  1.00 93.81           O  
ATOM   3950  N   PHE A 551     -29.694 -13.025  16.843  1.00 92.88           N  
ATOM   3951  CA  PHE A 551     -30.503 -12.180  17.732  1.00 92.88           C  
ATOM   3952  C   PHE A 551     -31.956 -12.640  17.857  1.00 92.88           C  
ATOM   3953  CB  PHE A 551     -30.456 -10.724  17.239  1.00 92.88           C  
ATOM   3954  O   PHE A 551     -32.554 -12.506  18.921  1.00 92.88           O  
ATOM   3955  CG  PHE A 551     -29.150  -9.975  17.436  1.00 92.88           C  
ATOM   3956  CD1 PHE A 551     -28.188 -10.413  18.366  1.00 92.88           C  
ATOM   3957  CD2 PHE A 551     -28.936  -8.761  16.752  1.00 92.88           C  
ATOM   3958  CE1 PHE A 551     -27.044  -9.647  18.608  1.00 92.88           C  
ATOM   3959  CE2 PHE A 551     -27.777  -8.000  16.995  1.00 92.88           C  
ATOM   3960  CZ  PHE A 551     -26.825  -8.447  17.921  1.00 92.88           C  
ATOM   3961  N   ARG A 552     -32.532 -13.201  16.790  1.00 93.38           N  
ATOM   3962  CA  ARG A 552     -33.910 -13.705  16.801  1.00 93.38           C  
ATOM   3963  C   ARG A 552     -34.039 -15.106  17.404  1.00 93.38           C  
ATOM   3964  CB  ARG A 552     -34.437 -13.649  15.366  1.00 93.38           C  
ATOM   3965  O   ARG A 552     -35.043 -15.394  18.046  1.00 93.38           O  
ATOM   3966  CG  ARG A 552     -35.922 -14.030  15.270  1.00 93.38           C  
ATOM   3967  CD  ARG A 552     -36.383 -14.025  13.813  1.00 93.38           C  
ATOM   3968  NE  ARG A 552     -35.675 -15.060  13.032  1.00 93.38           N  
ATOM   3969  NH1 ARG A 552     -36.053 -14.205  10.945  1.00 93.38           N  
ATOM   3970  NH2 ARG A 552     -34.810 -16.064  11.194  1.00 93.38           N  
ATOM   3971  CZ  ARG A 552     -35.514 -15.104  11.728  1.00 93.38           C  
ATOM   3972  N   GLU A 553     -33.095 -16.000  17.122  1.00 94.62           N  
ATOM   3973  CA  GLU A 553     -33.232 -17.440  17.396  1.00 94.62           C  
ATOM   3974  C   GLU A 553     -32.539 -17.892  18.684  1.00 94.62           C  
ATOM   3975  CB  GLU A 553     -32.720 -18.254  16.192  1.00 94.62           C  
ATOM   3976  O   GLU A 553     -32.950 -18.896  19.264  1.00 94.62           O  
ATOM   3977  CG  GLU A 553     -33.651 -18.101  14.977  1.00 94.62           C  
ATOM   3978  CD  GLU A 553     -33.111 -18.702  13.672  1.00 94.62           C  
ATOM   3979  OE1 GLU A 553     -33.658 -18.287  12.616  1.00 94.62           O  
ATOM   3980  OE2 GLU A 553     -32.135 -19.493  13.694  1.00 94.62           O  
ATOM   3981  N   ILE A 554     -31.508 -17.181  19.148  1.00 91.06           N  
ATOM   3982  CA  ILE A 554     -30.775 -17.532  20.367  1.00 91.06           C  
ATOM   3983  C   ILE A 554     -31.267 -16.633  21.505  1.00 91.06           C  
ATOM   3984  CB  ILE A 554     -29.248 -17.463  20.153  1.00 91.06           C  
ATOM   3985  O   ILE A 554     -30.817 -15.501  21.679  1.00 91.06           O  
ATOM   3986  CG1 ILE A 554     -28.800 -18.290  18.921  1.00 91.06           C  
ATOM   3987  CG2 ILE A 554     -28.536 -17.960  21.428  1.00 91.06           C  
ATOM   3988  CD1 ILE A 554     -27.305 -18.184  18.590  1.00 91.06           C  
ATOM   3989  N   SER A 555     -32.214 -17.151  22.289  1.00 90.19           N  
ATOM   3990  CA  SER A 555     -32.733 -16.458  23.472  1.00 90.19           C  
ATOM   3991  C   SER A 555     -31.620 -16.195  24.492  1.00 90.19           C  
ATOM   3992  CB  SER A 555     -33.845 -17.280  24.131  1.00 90.19           C  
ATOM   3993  O   SER A 555     -30.816 -17.086  24.770  1.00 90.19           O  
ATOM   3994  OG  SER A 555     -34.845 -17.622  23.187  1.00 90.19           O  
ATOM   3995  N   GLY A 556     -31.586 -14.993  25.070  1.00 89.00           N  
ATOM   3996  CA  GLY A 556     -30.606 -14.607  26.084  1.00 89.00           C  
ATOM   3997  C   GLY A 556     -29.442 -13.757  25.568  1.00 89.00           C  
ATOM   3998  O   GLY A 556     -28.724 -13.201  26.398  1.00 89.00           O  
ATOM   3999  N   ILE A 557     -29.226 -13.633  24.247  1.00 88.19           N  
ATOM   4000  CA  ILE A 557     -28.125 -12.811  23.701  1.00 88.19           C  
ATOM   4001  C   ILE A 557     -28.347 -11.331  24.015  1.00 88.19           C  
ATOM   4002  CB  ILE A 557     -27.920 -13.029  22.180  1.00 88.19           C  
ATOM   4003  O   ILE A 557     -27.462 -10.679  24.563  1.00 88.19           O  
ATOM   4004  CG1 ILE A 557     -27.332 -14.435  21.933  1.00 88.19           C  
ATOM   4005  CG2 ILE A 557     -26.992 -11.947  21.586  1.00 88.19           C  
ATOM   4006  CD1 ILE A 557     -26.997 -14.730  20.465  1.00 88.19           C  
ATOM   4007  N   MET A 558     -29.529 -10.794  23.704  1.00 88.88           N  
ATOM   4008  CA  MET A 558     -29.811  -9.368  23.906  1.00 88.88           C  
ATOM   4009  C   MET A 558     -29.845  -8.998  25.393  1.00 88.88           C  
ATOM   4010  CB  MET A 558     -31.123  -8.987  23.207  1.00 88.88           C  
ATOM   4011  O   MET A 558     -29.466  -7.885  25.764  1.00 88.88           O  
ATOM   4012  CG  MET A 558     -31.012  -9.077  21.678  1.00 88.88           C  
ATOM   4013  SD  MET A 558     -29.665  -8.119  20.920  1.00 88.88           S  
ATOM   4014  CE  MET A 558     -30.137  -6.425  21.361  1.00 88.88           C  
ATOM   4015  N   GLU A 559     -30.224  -9.959  26.237  1.00 88.56           N  
ATOM   4016  CA  GLU A 559     -30.208  -9.875  27.695  1.00 88.56           C  
ATOM   4017  C   GLU A 559     -28.808 -10.080  28.309  1.00 88.56           C  
ATOM   4018  CB  GLU A 559     -31.193 -10.907  28.282  1.00 88.56           C  
ATOM   4019  O   GLU A 559     -28.654  -9.923  29.518  1.00 88.56           O  
ATOM   4020  CG  GLU A 559     -32.653 -10.764  27.808  1.00 88.56           C  
ATOM   4021  CD  GLU A 559     -32.959 -11.325  26.404  1.00 88.56           C  
ATOM   4022  OE1 GLU A 559     -34.081 -11.071  25.920  1.00 88.56           O  
ATOM   4023  OE2 GLU A 559     -32.092 -12.014  25.810  1.00 88.56           O  
ATOM   4024  N   GLY A 560     -27.794 -10.449  27.515  1.00 83.75           N  
ATOM   4025  CA  GLY A 560     -26.422 -10.698  27.982  1.00 83.75           C  
ATOM   4026  C   GLY A 560     -26.235 -11.998  28.777  1.00 83.75           C  
ATOM   4027  O   GLY A 560     -25.217 -12.179  29.440  1.00 83.75           O  
ATOM   4028  N   THR A 561     -27.206 -12.913  28.733  1.00 87.94           N  
ATOM   4029  CA  THR A 561     -27.186 -14.192  29.472  1.00 87.94           C  
ATOM   4030  C   THR A 561     -26.737 -15.384  28.623  1.00 87.94           C  
ATOM   4031  CB  THR A 561     -28.546 -14.496  30.117  1.00 87.94           C  
ATOM   4032  O   THR A 561     -26.366 -16.419  29.177  1.00 87.94           O  
ATOM   4033  CG2 THR A 561     -28.971 -13.429  31.125  1.00 87.94           C  
ATOM   4034  OG1 THR A 561     -29.563 -14.581  29.147  1.00 87.94           O  
ATOM   4035  N   ALA A 562     -26.728 -15.246  27.293  1.00 88.44           N  
ATOM   4036  CA  ALA A 562     -26.242 -16.251  26.349  1.00 88.44           C  
ATOM   4037  C   ALA A 562     -25.085 -15.706  25.496  1.00 88.44           C  
ATOM   4038  CB  ALA A 562     -27.407 -16.753  25.488  1.00 88.44           C  
ATOM   4039  O   ALA A 562     -25.070 -14.532  25.130  1.00 88.44           O  
ATOM   4040  N   LYS A 563     -24.120 -16.574  25.160  1.00 85.00           N  
ATOM   4041  CA  LYS A 563     -22.963 -16.225  24.320  1.00 85.00           C  
ATOM   4042  C   LYS A 563     -23.327 -16.380  22.829  1.00 85.00           C  
ATOM   4043  CB  LYS A 563     -21.732 -17.061  24.731  1.00 85.00           C  
ATOM   4044  O   LYS A 563     -23.865 -17.430  22.470  1.00 85.00           O  
ATOM   4045  CG  LYS A 563     -20.401 -16.555  24.132  1.00 85.00           C  
ATOM   4046  CD  LYS A 563     -19.182 -17.314  24.703  1.00 85.00           C  
ATOM   4047  CE  LYS A 563     -17.854 -16.778  24.130  1.00 85.00           C  
ATOM   4048  NZ  LYS A 563     -16.634 -17.368  24.767  1.00 85.00           N  
ATOM   4049  N   PRO A 564     -23.022 -15.393  21.968  1.00 87.44           N  
ATOM   4050  CA  PRO A 564     -23.201 -15.521  20.524  1.00 87.44           C  
ATOM   4051  C   PRO A 564     -22.250 -16.559  19.910  1.00 87.44           C  
ATOM   4052  CB  PRO A 564     -22.961 -14.132  19.930  1.00 87.44           C  
ATOM   4053  O   PRO A 564     -21.180 -16.852  20.453  1.00 87.44           O  
ATOM   4054  CG  PRO A 564     -22.441 -13.255  21.064  1.00 87.44           C  
ATOM   4055  CD  PRO A 564     -22.465 -14.098  22.326  1.00 87.44           C  
ATOM   4056  N   ASP A 565     -22.611 -17.087  18.739  1.00 88.19           N  
ATOM   4057  CA  ASP A 565     -21.746 -17.963  17.943  1.00 88.19           C  
ATOM   4058  C   ASP A 565     -20.848 -17.126  17.020  1.00 88.19           C  
ATOM   4059  CB  ASP A 565     -22.578 -19.019  17.196  1.00 88.19           C  
ATOM   4060  O   ASP A 565     -21.177 -16.858  15.859  1.00 88.19           O  
ATOM   4061  CG  ASP A 565     -21.738 -20.008  16.370  1.00 88.19           C  
ATOM   4062  OD1 ASP A 565     -20.487 -19.888  16.335  1.00 88.19           O  
ATOM   4063  OD2 ASP A 565     -22.372 -20.891  15.743  1.00 88.19           O  
ATOM   4064  N   TYR A 566     -19.699 -16.719  17.564  1.00 85.62           N  
ATOM   4065  CA  TYR A 566     -18.655 -15.987  16.840  1.00 85.62           C  
ATOM   4066  C   TYR A 566     -17.997 -16.816  15.731  1.00 85.62           C  
ATOM   4067  CB  TYR A 566     -17.558 -15.577  17.829  1.00 85.62           C  
ATOM   4068  O   TYR A 566     -17.654 -16.296  14.668  1.00 85.62           O  
ATOM   4069  CG  TYR A 566     -18.016 -14.731  18.996  1.00 85.62           C  
ATOM   4070  CD1 TYR A 566     -18.651 -13.499  18.759  1.00 85.62           C  
ATOM   4071  CD2 TYR A 566     -17.750 -15.151  20.315  1.00 85.62           C  
ATOM   4072  CE1 TYR A 566     -19.010 -12.679  19.840  1.00 85.62           C  
ATOM   4073  CE2 TYR A 566     -18.096 -14.322  21.396  1.00 85.62           C  
ATOM   4074  OH  TYR A 566     -18.988 -12.257  22.183  1.00 85.62           O  
ATOM   4075  CZ  TYR A 566     -18.715 -13.082  21.153  1.00 85.62           C  
ATOM   4076  N   GLY A 567     -17.799 -18.118  15.972  1.00 85.38           N  
ATOM   4077  CA  GLY A 567     -17.062 -18.998  15.063  1.00 85.38           C  
ATOM   4078  C   GLY A 567     -17.756 -19.127  13.711  1.00 85.38           C  
ATOM   4079  O   GLY A 567     -17.099 -19.163  12.667  1.00 85.38           O  
ATOM   4080  N   ARG A 568     -19.091 -19.116  13.716  1.00 87.69           N  
ATOM   4081  CA  ARG A 568     -19.895 -19.129  12.496  1.00 87.69           C  
ATOM   4082  C   ARG A 568     -19.706 -17.879  11.640  1.00 87.69           C  
ATOM   4083  CB  ARG A 568     -21.346 -19.356  12.908  1.00 87.69           C  
ATOM   4084  O   ARG A 568     -19.522 -18.023  10.431  1.00 87.69           O  
ATOM   4085  CG  ARG A 568     -22.278 -19.493  11.705  1.00 87.69           C  
ATOM   4086  CD  ARG A 568     -23.581 -20.113  12.200  1.00 87.69           C  
ATOM   4087  NE  ARG A 568     -24.552 -20.251  11.103  1.00 87.69           N  
ATOM   4088  NH1 ARG A 568     -25.391 -22.299  11.700  1.00 87.69           N  
ATOM   4089  NH2 ARG A 568     -26.154 -21.260   9.868  1.00 87.69           N  
ATOM   4090  CZ  ARG A 568     -25.353 -21.272  10.893  1.00 87.69           C  
ATOM   4091  N   ALA A 569     -19.699 -16.685  12.238  1.00 87.06           N  
ATOM   4092  CA  ALA A 569     -19.449 -15.440  11.506  1.00 87.06           C  
ATOM   4093  C   ALA A 569     -18.052 -15.450  10.857  1.00 87.06           C  
ATOM   4094  CB  ALA A 569     -19.635 -14.249  12.456  1.00 87.06           C  
ATOM   4095  O   ALA A 569     -17.920 -15.177   9.661  1.00 87.06           O  
ATOM   4096  N   VAL A 570     -17.029 -15.876  11.610  1.00 88.50           N  
ATOM   4097  CA  VAL A 570     -15.645 -16.000  11.121  1.00 88.50           C  
ATOM   4098  C   VAL A 570     -15.525 -17.012   9.970  1.00 88.50           C  
ATOM   4099  CB  VAL A 570     -14.687 -16.351  12.281  1.00 88.50           C  
ATOM   4100  O   VAL A 570     -14.917 -16.691   8.946  1.00 88.50           O  
ATOM   4101  CG1 VAL A 570     -13.247 -16.587  11.800  1.00 88.50           C  
ATOM   4102  CG2 VAL A 570     -14.630 -15.228  13.325  1.00 88.50           C  
ATOM   4103  N   ASP A 571     -16.098 -18.220  10.070  1.00 89.00           N  
ATOM   4104  CA  ASP A 571     -16.014 -19.224   8.986  1.00 89.00           C  
ATOM   4105  C   ASP A 571     -16.757 -18.767   7.721  1.00 89.00           C  
ATOM   4106  CB  ASP A 571     -16.528 -20.605   9.441  1.00 89.00           C  
ATOM   4107  O   ASP A 571     -16.239 -18.922   6.609  1.00 89.00           O  
ATOM   4108  CG  ASP A 571     -16.408 -21.687   8.340  1.00 89.00           C  
ATOM   4109  OD1 ASP A 571     -15.302 -21.982   7.825  1.00 89.00           O  
ATOM   4110  OD2 ASP A 571     -17.427 -22.282   7.918  1.00 89.00           O  
ATOM   4111  N   MET A 572     -17.937 -18.158   7.873  1.00 89.81           N  
ATOM   4112  CA  MET A 572     -18.712 -17.626   6.749  1.00 89.81           C  
ATOM   4113  C   MET A 572     -17.929 -16.555   5.986  1.00 89.81           C  
ATOM   4114  CB  MET A 572     -20.050 -17.057   7.241  1.00 89.81           C  
ATOM   4115  O   MET A 572     -17.751 -16.677   4.769  1.00 89.81           O  
ATOM   4116  CG  MET A 572     -21.054 -18.170   7.560  1.00 89.81           C  
ATOM   4117  SD  MET A 572     -22.666 -17.614   8.188  1.00 89.81           S  
ATOM   4118  CE  MET A 572     -23.225 -16.528   6.843  1.00 89.81           C  
ATOM   4119  N   LEU A 573     -17.401 -15.557   6.698  1.00 90.62           N  
ATOM   4120  CA  LEU A 573     -16.594 -14.491   6.106  1.00 90.62           C  
ATOM   4121  C   LEU A 573     -15.308 -15.021   5.483  1.00 90.62           C  
ATOM   4122  CB  LEU A 573     -16.264 -13.461   7.188  1.00 90.62           C  
ATOM   4123  O   LEU A 573     -14.949 -14.613   4.381  1.00 90.62           O  
ATOM   4124  CG  LEU A 573     -17.412 -12.478   7.433  1.00 90.62           C  
ATOM   4125  CD1 LEU A 573     -17.152 -11.797   8.765  1.00 90.62           C  
ATOM   4126  CD2 LEU A 573     -17.469 -11.446   6.302  1.00 90.62           C  
ATOM   4127  N   THR A 574     -14.649 -15.986   6.127  1.00 90.19           N  
ATOM   4128  CA  THR A 574     -13.435 -16.611   5.587  1.00 90.19           C  
ATOM   4129  C   THR A 574     -13.714 -17.257   4.231  1.00 90.19           C  
ATOM   4130  CB  THR A 574     -12.882 -17.671   6.552  1.00 90.19           C  
ATOM   4131  O   THR A 574     -12.966 -17.060   3.271  1.00 90.19           O  
ATOM   4132  CG2 THR A 574     -11.608 -18.314   6.012  1.00 90.19           C  
ATOM   4133  OG1 THR A 574     -12.525 -17.112   7.786  1.00 90.19           O  
ATOM   4134  N   ARG A 575     -14.803 -18.026   4.119  1.00 89.88           N  
ATOM   4135  CA  ARG A 575     -15.184 -18.681   2.858  1.00 89.88           C  
ATOM   4136  C   ARG A 575     -15.577 -17.670   1.790  1.00 89.88           C  
ATOM   4137  CB  ARG A 575     -16.344 -19.647   3.104  1.00 89.88           C  
ATOM   4138  O   ARG A 575     -15.183 -17.846   0.636  1.00 89.88           O  
ATOM   4139  CG  ARG A 575     -15.911 -20.866   3.918  1.00 89.88           C  
ATOM   4140  CD  ARG A 575     -17.143 -21.711   4.231  1.00 89.88           C  
ATOM   4141  NE  ARG A 575     -16.824 -22.724   5.237  1.00 89.88           N  
ATOM   4142  NH1 ARG A 575     -16.693 -24.630   3.961  1.00 89.88           N  
ATOM   4143  NH2 ARG A 575     -16.361 -24.675   6.192  1.00 89.88           N  
ATOM   4144  CZ  ARG A 575     -16.636 -24.012   5.114  1.00 89.88           C  
ATOM   4145  N   ALA A 576     -16.336 -16.642   2.164  1.00 90.94           N  
ATOM   4146  CA  ALA A 576     -16.750 -15.582   1.253  1.00 90.94           C  
ATOM   4147  C   ALA A 576     -15.533 -14.822   0.714  1.00 90.94           C  
ATOM   4148  CB  ALA A 576     -17.747 -14.664   1.970  1.00 90.94           C  
ATOM   4149  O   ALA A 576     -15.333 -14.789  -0.496  1.00 90.94           O  
ATOM   4150  N   ALA A 577     -14.662 -14.319   1.590  1.00 91.19           N  
ATOM   4151  CA  ALA A 577     -13.469 -13.569   1.213  1.00 91.19           C  
ATOM   4152  C   ALA A 577     -12.548 -14.357   0.271  1.00 91.19           C  
ATOM   4153  CB  ALA A 577     -12.745 -13.162   2.497  1.00 91.19           C  
ATOM   4154  O   ALA A 577     -12.153 -13.846  -0.776  1.00 91.19           O  
ATOM   4155  N   ILE A 578     -12.265 -15.627   0.587  1.00 88.12           N  
ATOM   4156  CA  ILE A 578     -11.399 -16.472  -0.250  1.00 88.12           C  
ATOM   4157  C   ILE A 578     -12.025 -16.736  -1.621  1.00 88.12           C  
ATOM   4158  CB  ILE A 578     -11.050 -17.789   0.479  1.00 88.12           C  
ATOM   4159  O   ILE A 578     -11.313 -16.739  -2.620  1.00 88.12           O  
ATOM   4160  CG1 ILE A 578     -10.131 -17.466   1.679  1.00 88.12           C  
ATOM   4161  CG2 ILE A 578     -10.363 -18.810  -0.454  1.00 88.12           C  
ATOM   4162  CD1 ILE A 578      -9.831 -18.675   2.567  1.00 88.12           C  
ATOM   4163  N   LYS A 579     -13.340 -16.961  -1.695  1.00 90.75           N  
ATOM   4164  CA  LYS A 579     -14.029 -17.200  -2.970  1.00 90.75           C  
ATOM   4165  C   LYS A 579     -14.075 -15.933  -3.826  1.00 90.75           C  
ATOM   4166  CB  LYS A 579     -15.435 -17.731  -2.668  1.00 90.75           C  
ATOM   4167  O   LYS A 579     -13.816 -15.990  -5.025  1.00 90.75           O  
ATOM   4168  CG  LYS A 579     -16.206 -18.096  -3.944  1.00 90.75           C  
ATOM   4169  CD  LYS A 579     -17.649 -18.467  -3.599  1.00 90.75           C  
ATOM   4170  CE  LYS A 579     -18.424 -18.737  -4.890  1.00 90.75           C  
ATOM   4171  NZ  LYS A 579     -19.874 -18.885  -4.621  1.00 90.75           N  
ATOM   4172  N   GLU A 580     -14.422 -14.811  -3.209  1.00 92.38           N  
ATOM   4173  CA  GLU A 580     -14.684 -13.547  -3.893  1.00 92.38           C  
ATOM   4174  C   GLU A 580     -13.401 -12.840  -4.352  1.00 92.38           C  
ATOM   4175  CB  GLU A 580     -15.520 -12.648  -2.969  1.00 92.38           C  
ATOM   4176  O   GLU A 580     -13.430 -12.120  -5.347  1.00 92.38           O  
ATOM   4177  CG  GLU A 580     -16.944 -13.171  -2.678  1.00 92.38           C  
ATOM   4178  CD  GLU A 580     -17.874 -13.149  -3.892  1.00 92.38           C  
ATOM   4179  OE1 GLU A 580     -19.045 -13.580  -3.780  1.00 92.38           O  
ATOM   4180  OE2 GLU A 580     -17.466 -12.666  -4.967  1.00 92.38           O  
ATOM   4181  N   MET A 581     -12.257 -13.086  -3.700  1.00 89.50           N  
ATOM   4182  CA  MET A 581     -10.979 -12.483  -4.104  1.00 89.50           C  
ATOM   4183  C   MET A 581     -10.374 -13.088  -5.385  1.00 89.50           C  
ATOM   4184  CB  MET A 581      -9.971 -12.513  -2.941  1.00 89.50           C  
ATOM   4185  O   MET A 581      -9.567 -12.431  -6.033  1.00 89.50           O  
ATOM   4186  CG  MET A 581      -9.406 -13.911  -2.664  1.00 89.50           C  
ATOM   4187  SD  MET A 581      -8.241 -14.007  -1.277  1.00 89.50           S  
ATOM   4188  CE  MET A 581      -7.715 -15.730  -1.462  1.00 89.50           C  
ATOM   4189  N   VAL A 582     -10.744 -14.314  -5.787  1.00 88.94           N  
ATOM   4190  CA  VAL A 582     -10.073 -15.019  -6.904  1.00 88.94           C  
ATOM   4191  C   VAL A 582     -10.237 -14.281  -8.231  1.00 88.94           C  
ATOM   4192  CB  VAL A 582     -10.564 -16.475  -7.054  1.00 88.94           C  
ATOM   4193  O   VAL A 582      -9.250 -14.018  -8.913  1.00 88.94           O  
ATOM   4194  CG1 VAL A 582      -9.923 -17.197  -8.249  1.00 88.94           C  
ATOM   4195  CG2 VAL A 582     -10.233 -17.295  -5.806  1.00 88.94           C  
ATOM   4196  N   ILE A 583     -11.474 -13.949  -8.611  1.00 90.62           N  
ATOM   4197  CA  ILE A 583     -11.759 -13.338  -9.918  1.00 90.62           C  
ATOM   4198  C   ILE A 583     -11.085 -11.962 -10.052  1.00 90.62           C  
ATOM   4199  CB  ILE A 583     -13.279 -13.308 -10.216  1.00 90.62           C  
ATOM   4200  O   ILE A 583     -10.385 -11.757 -11.046  1.00 90.62           O  
ATOM   4201  CG1 ILE A 583     -13.814 -14.749 -10.363  1.00 90.62           C  
ATOM   4202  CG2 ILE A 583     -13.579 -12.476 -11.479  1.00 90.62           C  
ATOM   4203  CD1 ILE A 583     -15.342 -14.834 -10.472  1.00 90.62           C  
ATOM   4204  N   PRO A 584     -11.211 -11.033  -9.083  1.00 92.19           N  
ATOM   4205  CA  PRO A 584     -10.556  -9.737  -9.206  1.00 92.19           C  
ATOM   4206  C   PRO A 584      -9.028  -9.852  -9.213  1.00 92.19           C  
ATOM   4207  CB  PRO A 584     -11.062  -8.881  -8.045  1.00 92.19           C  
ATOM   4208  O   PRO A 584      -8.386  -9.155  -9.995  1.00 92.19           O  
ATOM   4209  CG  PRO A 584     -12.311  -9.607  -7.552  1.00 92.19           C  
ATOM   4210  CD  PRO A 584     -12.046 -11.060  -7.891  1.00 92.19           C  
ATOM   4211  N   SER A 585      -8.433 -10.755  -8.422  1.00 90.94           N  
ATOM   4212  CA  SER A 585      -6.976 -10.966  -8.411  1.00 90.94           C  
ATOM   4213  C   SER A 585      -6.427 -11.540  -9.723  1.00 90.94           C  
ATOM   4214  CB  SER A 585      -6.578 -11.888  -7.256  1.00 90.94           C  
ATOM   4215  O   SER A 585      -5.265 -11.297 -10.046  1.00 90.94           O  
ATOM   4216  OG  SER A 585      -6.821 -11.262  -6.011  1.00 90.94           O  
ATOM   4217  N   LEU A 586      -7.237 -12.261 -10.507  1.00 91.19           N  
ATOM   4218  CA  LEU A 586      -6.837 -12.746 -11.833  1.00 91.19           C  
ATOM   4219  C   LEU A 586      -6.828 -11.643 -12.896  1.00 91.19           C  
ATOM   4220  CB  LEU A 586      -7.766 -13.893 -12.269  1.00 91.19           C  
ATOM   4221  O   LEU A 586      -6.072 -11.753 -13.861  1.00 91.19           O  
ATOM   4222  CG  LEU A 586      -7.544 -15.220 -11.525  1.00 91.19           C  
ATOM   4223  CD1 LEU A 586      -8.629 -16.215 -11.944  1.00 91.19           C  
ATOM   4224  CD2 LEU A 586      -6.180 -15.841 -11.833  1.00 91.19           C  
ATOM   4225  N   LEU A 587      -7.625 -10.581 -12.733  1.00 94.38           N  
ATOM   4226  CA  LEU A 587      -7.740  -9.505 -13.720  1.00 94.38           C  
ATOM   4227  C   LEU A 587      -6.378  -8.882 -14.097  1.00 94.38           C  
ATOM   4228  CB  LEU A 587      -8.776  -8.463 -13.248  1.00 94.38           C  
ATOM   4229  O   LEU A 587      -6.058  -8.895 -15.285  1.00 94.38           O  
ATOM   4230  CG  LEU A 587      -8.998  -7.315 -14.252  1.00 94.38           C  
ATOM   4231  CD1 LEU A 587      -9.696  -7.801 -15.523  1.00 94.38           C  
ATOM   4232  CD2 LEU A 587      -9.853  -6.210 -13.634  1.00 94.38           C  
ATOM   4233  N   PRO A 588      -5.539  -8.394 -13.160  1.00 93.50           N  
ATOM   4234  CA  PRO A 588      -4.246  -7.801 -13.520  1.00 93.50           C  
ATOM   4235  C   PRO A 588      -3.202  -8.800 -14.021  1.00 93.50           C  
ATOM   4236  CB  PRO A 588      -3.766  -7.111 -12.254  1.00 93.50           C  
ATOM   4237  O   PRO A 588      -2.239  -8.399 -14.669  1.00 93.50           O  
ATOM   4238  CG  PRO A 588      -4.427  -7.883 -11.118  1.00 93.50           C  
ATOM   4239  CD  PRO A 588      -5.771  -8.264 -11.724  1.00 93.50           C  
ATOM   4240  N   VAL A 589      -3.378 -10.094 -13.741  1.00 91.94           N  
ATOM   4241  CA  VAL A 589      -2.481 -11.148 -14.233  1.00 91.94           C  
ATOM   4242  C   VAL A 589      -2.838 -11.536 -15.667  1.00 91.94           C  
ATOM   4243  CB  VAL A 589      -2.507 -12.373 -13.297  1.00 91.94           C  
ATOM   4244  O   VAL A 589      -1.959 -11.717 -16.504  1.00 91.94           O  
ATOM   4245  CG1 VAL A 589      -1.549 -13.474 -13.771  1.00 91.94           C  
ATOM   4246  CG2 VAL A 589      -2.103 -11.993 -11.865  1.00 91.94           C  
ATOM   4247  N   LEU A 590      -4.129 -11.652 -15.975  1.00 94.12           N  
ATOM   4248  CA  LEU A 590      -4.590 -12.111 -17.282  1.00 94.12           C  
ATOM   4249  C   LEU A 590      -4.739 -10.976 -18.297  1.00 94.12           C  
ATOM   4250  CB  LEU A 590      -5.899 -12.901 -17.117  1.00 94.12           C  
ATOM   4251  O   LEU A 590      -4.517 -11.217 -19.480  1.00 94.12           O  
ATOM   4252  CG  LEU A 590      -5.776 -14.185 -16.273  1.00 94.12           C  
ATOM   4253  CD1 LEU A 590      -7.139 -14.876 -16.209  1.00 94.12           C  
ATOM   4254  CD2 LEU A 590      -4.765 -15.181 -16.849  1.00 94.12           C  
ATOM   4255  N   ALA A 591      -5.077  -9.752 -17.878  1.00 96.50           N  
ATOM   4256  CA  ALA A 591      -5.311  -8.638 -18.801  1.00 96.50           C  
ATOM   4257  C   ALA A 591      -4.117  -8.339 -19.736  1.00 96.50           C  
ATOM   4258  CB  ALA A 591      -5.797  -7.401 -18.030  1.00 96.50           C  
ATOM   4259  O   ALA A 591      -4.352  -8.270 -20.945  1.00 96.50           O  
ATOM   4260  N   PRO A 592      -2.852  -8.256 -19.259  1.00 96.56           N  
ATOM   4261  CA  PRO A 592      -1.685  -8.104 -20.137  1.00 96.56           C  
ATOM   4262  C   PRO A 592      -1.572  -9.210 -21.192  1.00 96.56           C  
ATOM   4263  CB  PRO A 592      -0.469  -8.120 -19.196  1.00 96.56           C  
ATOM   4264  O   PRO A 592      -1.342  -8.937 -22.370  1.00 96.56           O  
ATOM   4265  CG  PRO A 592      -1.014  -7.667 -17.848  1.00 96.56           C  
ATOM   4266  CD  PRO A 592      -2.431  -8.228 -17.859  1.00 96.56           C  
ATOM   4267  N   VAL A 593      -1.775 -10.461 -20.772  1.00 95.94           N  
ATOM   4268  CA  VAL A 593      -1.634 -11.651 -21.621  1.00 95.94           C  
ATOM   4269  C   VAL A 593      -2.734 -11.697 -22.679  1.00 95.94           C  
ATOM   4270  CB  VAL A 593      -1.648 -12.930 -20.758  1.00 95.94           C  
ATOM   4271  O   VAL A 593      -2.455 -11.887 -23.862  1.00 95.94           O  
ATOM   4272  CG1 VAL A 593      -1.447 -14.187 -21.611  1.00 95.94           C  
ATOM   4273  CG2 VAL A 593      -0.550 -12.901 -19.686  1.00 95.94           C  
ATOM   4274  N   VAL A 594      -3.987 -11.487 -22.268  1.00 97.12           N  
ATOM   4275  CA  VAL A 594      -5.151 -11.500 -23.162  1.00 97.12           C  
ATOM   4276  C   VAL A 594      -5.055 -10.373 -24.183  1.00 97.12           C  
ATOM   4277  CB  VAL A 594      -6.463 -11.413 -22.358  1.00 97.12           C  
ATOM   4278  O   VAL A 594      -5.249 -10.627 -25.371  1.00 97.12           O  
ATOM   4279  CG1 VAL A 594      -7.695 -11.232 -23.257  1.00 97.12           C  
ATOM   4280  CG2 VAL A 594      -6.682 -12.696 -21.543  1.00 97.12           C  
ATOM   4281  N   LEU A 595      -4.717  -9.151 -23.754  1.00 97.62           N  
ATOM   4282  CA  LEU A 595      -4.577  -8.021 -24.670  1.00 97.62           C  
ATOM   4283  C   LEU A 595      -3.493  -8.294 -25.715  1.00 97.62           C  
ATOM   4284  CB  LEU A 595      -4.279  -6.737 -23.876  1.00 97.62           C  
ATOM   4285  O   LEU A 595      -3.741  -8.111 -26.906  1.00 97.62           O  
ATOM   4286  CG  LEU A 595      -4.155  -5.488 -24.771  1.00 97.62           C  
ATOM   4287  CD1 LEU A 595      -5.465  -5.172 -25.491  1.00 97.62           C  
ATOM   4288  CD2 LEU A 595      -3.788  -4.274 -23.927  1.00 97.62           C  
ATOM   4289  N   TYR A 596      -2.325  -8.780 -25.287  1.00 97.38           N  
ATOM   4290  CA  TYR A 596      -1.245  -9.124 -26.205  1.00 97.38           C  
ATOM   4291  C   TYR A 596      -1.690 -10.158 -27.246  1.00 97.38           C  
ATOM   4292  CB  TYR A 596      -0.030  -9.629 -25.419  1.00 97.38           C  
ATOM   4293  O   TYR A 596      -1.557  -9.908 -28.441  1.00 97.38           O  
ATOM   4294  CG  TYR A 596       1.065 -10.130 -26.337  1.00 97.38           C  
ATOM   4295  CD1 TYR A 596       1.190 -11.508 -26.605  1.00 97.38           C  
ATOM   4296  CD2 TYR A 596       1.888  -9.203 -27.003  1.00 97.38           C  
ATOM   4297  CE1 TYR A 596       2.139 -11.961 -27.541  1.00 97.38           C  
ATOM   4298  CE2 TYR A 596       2.834  -9.652 -27.941  1.00 97.38           C  
ATOM   4299  OH  TYR A 596       3.921 -11.452 -29.069  1.00 97.38           O  
ATOM   4300  CZ  TYR A 596       2.968 -11.031 -28.201  1.00 97.38           C  
ATOM   4301  N   ILE A 597      -2.261 -11.288 -26.813  1.00 96.88           N  
ATOM   4302  CA  ILE A 597      -2.664 -12.382 -27.714  1.00 96.88           C  
ATOM   4303  C   ILE A 597      -3.714 -11.906 -28.722  1.00 96.88           C  
ATOM   4304  CB  ILE A 597      -3.171 -13.592 -26.894  1.00 96.88           C  
ATOM   4305  O   ILE A 597      -3.596 -12.188 -29.915  1.00 96.88           O  
ATOM   4306  CG1 ILE A 597      -1.991 -14.244 -26.135  1.00 96.88           C  
ATOM   4307  CG2 ILE A 597      -3.861 -14.642 -27.789  1.00 96.88           C  
ATOM   4308  CD1 ILE A 597      -2.421 -15.299 -25.108  1.00 96.88           C  
ATOM   4309  N   VAL A 598      -4.731 -11.174 -28.258  1.00 97.50           N  
ATOM   4310  CA  VAL A 598      -5.815 -10.690 -29.121  1.00 97.50           C  
ATOM   4311  C   VAL A 598      -5.283  -9.707 -30.160  1.00 97.50           C  
ATOM   4312  CB  VAL A 598      -6.953 -10.073 -28.285  1.00 97.50           C  
ATOM   4313  O   VAL A 598      -5.568  -9.878 -31.344  1.00 97.50           O  
ATOM   4314  CG1 VAL A 598      -8.004  -9.366 -29.153  1.00 97.50           C  
ATOM   4315  CG2 VAL A 598      -7.684 -11.164 -27.490  1.00 97.50           C  
ATOM   4316  N   ILE A 599      -4.487  -8.711 -29.753  1.00 97.69           N  
ATOM   4317  CA  ILE A 599      -3.946  -7.724 -30.697  1.00 97.69           C  
ATOM   4318  C   ILE A 599      -2.929  -8.369 -31.649  1.00 97.69           C  
ATOM   4319  CB  ILE A 599      -3.386  -6.483 -29.978  1.00 97.69           C  
ATOM   4320  O   ILE A 599      -2.947  -8.084 -32.847  1.00 97.69           O  
ATOM   4321  CG1 ILE A 599      -4.446  -5.756 -29.116  1.00 97.69           C  
ATOM   4322  CG2 ILE A 599      -2.809  -5.490 -31.005  1.00 97.69           C  
ATOM   4323  CD1 ILE A 599      -5.696  -5.246 -29.844  1.00 97.69           C  
ATOM   4324  N   ALA A 600      -2.096  -9.292 -31.160  1.00 96.19           N  
ATOM   4325  CA  ALA A 600      -1.130 -10.005 -31.992  1.00 96.19           C  
ATOM   4326  C   ALA A 600      -1.825 -10.806 -33.101  1.00 96.19           C  
ATOM   4327  CB  ALA A 600      -0.262 -10.907 -31.105  1.00 96.19           C  
ATOM   4328  O   ALA A 600      -1.358 -10.796 -34.239  1.00 96.19           O  
ATOM   4329  N   ALA A 601      -2.963 -11.436 -32.793  1.00 96.31           N  
ATOM   4330  CA  ALA A 601      -3.741 -12.203 -33.759  1.00 96.31           C  
ATOM   4331  C   ALA A 601      -4.407 -11.336 -34.844  1.00 96.31           C  
ATOM   4332  CB  ALA A 601      -4.782 -13.022 -32.987  1.00 96.31           C  
ATOM   4333  O   ALA A 601      -4.559 -11.799 -35.972  1.00 96.31           O  
ATOM   4334  N   ILE A 602      -4.812 -10.100 -34.525  1.00 96.38           N  
ATOM   4335  CA  ILE A 602      -5.537  -9.228 -35.471  1.00 96.38           C  
ATOM   4336  C   ILE A 602      -4.633  -8.259 -36.241  1.00 96.38           C  
ATOM   4337  CB  ILE A 602      -6.689  -8.464 -34.778  1.00 96.38           C  
ATOM   4338  O   ILE A 602      -4.963  -7.894 -37.367  1.00 96.38           O  
ATOM   4339  CG1 ILE A 602      -6.163  -7.454 -33.742  1.00 96.38           C  
ATOM   4340  CG2 ILE A 602      -7.697  -9.449 -34.158  1.00 96.38           C  
ATOM   4341  CD1 ILE A 602      -7.232  -6.644 -33.008  1.00 96.38           C  
ATOM   4342  N   ALA A 603      -3.530  -7.811 -35.640  1.00 94.38           N  
ATOM   4343  CA  ALA A 603      -2.764  -6.660 -36.122  1.00 94.38           C  
ATOM   4344  C   ALA A 603      -1.253  -6.888 -36.180  1.00 94.38           C  
ATOM   4345  CB  ALA A 603      -3.081  -5.481 -35.208  1.00 94.38           C  
ATOM   4346  O   ALA A 603      -0.550  -6.096 -36.803  1.00 94.38           O  
ATOM   4347  N   GLY A 604      -0.759  -7.966 -35.569  1.00 94.19           N  
ATOM   4348  CA  GLY A 604       0.659  -8.291 -35.520  1.00 94.19           C  
ATOM   4349  C   GLY A 604       1.349  -7.874 -34.221  1.00 94.19           C  
ATOM   4350  O   GLY A 604       0.788  -7.237 -33.327  1.00 94.19           O  
ATOM   4351  N   GLN A 605       2.605  -8.301 -34.106  1.00 94.00           N  
ATOM   4352  CA  GLN A 605       3.369  -8.260 -32.861  1.00 94.00           C  
ATOM   4353  C   GLN A 605       3.713  -6.833 -32.404  1.00 94.00           C  
ATOM   4354  CB  GLN A 605       4.629  -9.110 -33.079  1.00 94.00           C  
ATOM   4355  O   GLN A 605       3.633  -6.538 -31.212  1.00 94.00           O  
ATOM   4356  CG  GLN A 605       5.415  -9.348 -31.786  1.00 94.00           C  
ATOM   4357  CD  GLN A 605       6.683 -10.160 -32.030  1.00 94.00           C  
ATOM   4358  NE2 GLN A 605       7.014 -11.114 -31.188  1.00 94.00           N  
ATOM   4359  OE1 GLN A 605       7.400  -9.948 -32.992  1.00 94.00           O  
ATOM   4360  N   ALA A 606       4.055  -5.934 -33.332  1.00 94.44           N  
ATOM   4361  CA  ALA A 606       4.416  -4.554 -32.998  1.00 94.44           C  
ATOM   4362  C   ALA A 606       3.235  -3.803 -32.359  1.00 94.44           C  
ATOM   4363  CB  ALA A 606       4.907  -3.854 -34.273  1.00 94.44           C  
ATOM   4364  O   ALA A 606       3.379  -3.170 -31.314  1.00 94.44           O  
ATOM   4365  N   GLN A 607       2.048  -3.950 -32.948  1.00 96.56           N  
ATOM   4366  CA  GLN A 607       0.796  -3.361 -32.481  1.00 96.56           C  
ATOM   4367  C   GLN A 607       0.386  -3.947 -31.130  1.00 96.56           C  
ATOM   4368  CB  GLN A 607      -0.308  -3.610 -33.523  1.00 96.56           C  
ATOM   4369  O   GLN A 607      -0.091  -3.219 -30.261  1.00 96.56           O  
ATOM   4370  CG  GLN A 607      -0.112  -2.823 -34.831  1.00 96.56           C  
ATOM   4371  CD  GLN A 607       0.980  -3.346 -35.764  1.00 96.56           C  
ATOM   4372  NE2 GLN A 607       1.324  -2.589 -36.781  1.00 96.56           N  
ATOM   4373  OE1 GLN A 607       1.572  -4.403 -35.601  1.00 96.56           O  
ATOM   4374  N   ALA A 608       0.625  -5.244 -30.918  1.00 96.88           N  
ATOM   4375  CA  ALA A 608       0.374  -5.891 -29.636  1.00 96.88           C  
ATOM   4376  C   ALA A 608       1.258  -5.321 -28.521  1.00 96.88           C  
ATOM   4377  CB  ALA A 608       0.559  -7.398 -29.806  1.00 96.88           C  
ATOM   4378  O   ALA A 608       0.760  -5.032 -27.434  1.00 96.88           O  
ATOM   4379  N   PHE A 609       2.545  -5.090 -28.792  1.00 96.44           N  
ATOM   4380  CA  PHE A 609       3.452  -4.456 -27.833  1.00 96.44           C  
ATOM   4381  C   PHE A 609       3.122  -2.981 -27.578  1.00 96.44           C  
ATOM   4382  CB  PHE A 609       4.896  -4.601 -28.320  1.00 96.44           C  
ATOM   4383  O   PHE A 609       3.224  -2.528 -26.433  1.00 96.44           O  
ATOM   4384  CG  PHE A 609       5.466  -6.009 -28.337  1.00 96.44           C  
ATOM   4385  CD1 PHE A 609       5.127  -6.950 -27.342  1.00 96.44           C  
ATOM   4386  CD2 PHE A 609       6.424  -6.349 -29.310  1.00 96.44           C  
ATOM   4387  CE1 PHE A 609       5.718  -8.225 -27.342  1.00 96.44           C  
ATOM   4388  CE2 PHE A 609       7.033  -7.616 -29.292  1.00 96.44           C  
ATOM   4389  CZ  PHE A 609       6.665  -8.561 -28.321  1.00 96.44           C  
ATOM   4390  N   ALA A 610       2.697  -2.241 -28.605  1.00 96.06           N  
ATOM   4391  CA  ALA A 610       2.234  -0.863 -28.454  1.00 96.06           C  
ATOM   4392  C   ALA A 610       0.978  -0.797 -27.569  1.00 96.06           C  
ATOM   4393  CB  ALA A 610       1.987  -0.259 -29.841  1.00 96.06           C  
ATOM   4394  O   ALA A 610       0.960  -0.062 -26.580  1.00 96.06           O  
ATOM   4395  N   ALA A 611      -0.033  -1.623 -27.861  1.00 97.50           N  
ATOM   4396  CA  ALA A 611      -1.261  -1.713 -27.071  1.00 97.50           C  
ATOM   4397  C   ALA A 611      -0.983  -2.144 -25.625  1.00 97.50           C  
ATOM   4398  CB  ALA A 611      -2.221  -2.692 -27.757  1.00 97.50           C  
ATOM   4399  O   ALA A 611      -1.527  -1.557 -24.691  1.00 97.50           O  
ATOM   4400  N   LEU A 612      -0.101  -3.127 -25.427  1.00 97.06           N  
ATOM   4401  CA  LEU A 612       0.291  -3.605 -24.105  1.00 97.06           C  
ATOM   4402  C   LEU A 612       0.971  -2.504 -23.280  1.00 97.06           C  
ATOM   4403  CB  LEU A 612       1.180  -4.850 -24.277  1.00 97.06           C  
ATOM   4404  O   LEU A 612       0.549  -2.243 -22.156  1.00 97.06           O  
ATOM   4405  CG  LEU A 612       1.736  -5.425 -22.965  1.00 97.06           C  
ATOM   4406  CD1 LEU A 612       0.613  -5.858 -22.032  1.00 97.06           C  
ATOM   4407  CD2 LEU A 612       2.611  -6.646 -23.244  1.00 97.06           C  
ATOM   4408  N   GLY A 613       1.972  -1.812 -23.831  1.00 95.56           N  
ATOM   4409  CA  GLY A 613       2.637  -0.720 -23.111  1.00 95.56           C  
ATOM   4410  C   GLY A 613       1.703   0.465 -22.848  1.00 95.56           C  
ATOM   4411  O   GLY A 613       1.742   1.065 -21.774  1.00 95.56           O  
ATOM   4412  N   ALA A 614       0.801   0.765 -23.781  1.00 96.75           N  
ATOM   4413  CA  ALA A 614      -0.218   1.789 -23.595  1.00 96.75           C  
ATOM   4414  C   ALA A 614      -1.251   1.410 -22.516  1.00 96.75           C  
ATOM   4415  CB  ALA A 614      -0.854   2.040 -24.956  1.00 96.75           C  
ATOM   4416  O   ALA A 614      -1.690   2.275 -21.759  1.00 96.75           O  
ATOM   4417  N   MET A 615      -1.581   0.122 -22.371  1.00 97.38           N  
ATOM   4418  CA  MET A 615      -2.397  -0.382 -21.263  1.00 97.38           C  
ATOM   4419  C   MET A 615      -1.733  -0.126 -19.913  1.00 97.38           C  
ATOM   4420  CB  MET A 615      -2.708  -1.869 -21.480  1.00 97.38           C  
ATOM   4421  O   MET A 615      -2.407   0.339 -18.996  1.00 97.38           O  
ATOM   4422  CG  MET A 615      -3.717  -2.425 -20.470  1.00 97.38           C  
ATOM   4423  SD  MET A 615      -3.837  -4.231 -20.412  1.00 97.38           S  
ATOM   4424  CE  MET A 615      -2.235  -4.569 -19.653  1.00 97.38           C  
ATOM   4425  N   LEU A 616      -0.416  -0.328 -19.800  1.00 95.75           N  
ATOM   4426  CA  LEU A 616       0.318  -0.010 -18.572  1.00 95.75           C  
ATOM   4427  C   LEU A 616       0.163   1.467 -18.193  1.00 95.75           C  
ATOM   4428  CB  LEU A 616       1.805  -0.377 -18.712  1.00 95.75           C  
ATOM   4429  O   LEU A 616      -0.202   1.771 -17.059  1.00 95.75           O  
ATOM   4430  CG  LEU A 616       2.096  -1.844 -19.064  1.00 95.75           C  
ATOM   4431  CD1 LEU A 616       3.602  -2.099 -19.031  1.00 95.75           C  
ATOM   4432  CD2 LEU A 616       1.361  -2.801 -18.127  1.00 95.75           C  
ATOM   4433  N   LEU A 617       0.358   2.383 -19.149  1.00 94.12           N  
ATOM   4434  CA  LEU A 617       0.160   3.820 -18.927  1.00 94.12           C  
ATOM   4435  C   LEU A 617      -1.284   4.156 -18.534  1.00 94.12           C  
ATOM   4436  CB  LEU A 617       0.558   4.606 -20.188  1.00 94.12           C  
ATOM   4437  O   LEU A 617      -1.496   4.908 -17.583  1.00 94.12           O  
ATOM   4438  CG  LEU A 617       2.070   4.690 -20.449  1.00 94.12           C  
ATOM   4439  CD1 LEU A 617       2.290   5.395 -21.789  1.00 94.12           C  
ATOM   4440  CD2 LEU A 617       2.794   5.485 -19.357  1.00 94.12           C  
ATOM   4441  N   GLY A 618      -2.274   3.580 -19.221  1.00 95.81           N  
ATOM   4442  CA  GLY A 618      -3.691   3.781 -18.908  1.00 95.81           C  
ATOM   4443  C   GLY A 618      -4.042   3.341 -17.484  1.00 95.81           C  
ATOM   4444  O   GLY A 618      -4.717   4.073 -16.753  1.00 95.81           O  
ATOM   4445  N   THR A 619      -3.526   2.183 -17.061  1.00 96.06           N  
ATOM   4446  CA  THR A 619      -3.710   1.648 -15.704  1.00 96.06           C  
ATOM   4447  C   THR A 619      -3.030   2.513 -14.650  1.00 96.06           C  
ATOM   4448  CB  THR A 619      -3.197   0.202 -15.626  1.00 96.06           C  
ATOM   4449  O   THR A 619      -3.617   2.743 -13.597  1.00 96.06           O  
ATOM   4450  CG2 THR A 619      -3.371  -0.439 -14.251  1.00 96.06           C  
ATOM   4451  OG1 THR A 619      -3.930  -0.592 -16.523  1.00 96.06           O  
ATOM   4452  N   ILE A 620      -1.838   3.048 -14.927  1.00 93.50           N  
ATOM   4453  CA  ILE A 620      -1.136   3.958 -14.009  1.00 93.50           C  
ATOM   4454  C   ILE A 620      -1.928   5.250 -13.828  1.00 93.50           C  
ATOM   4455  CB  ILE A 620       0.295   4.251 -14.512  1.00 93.50           C  
ATOM   4456  O   ILE A 620      -2.237   5.626 -12.699  1.00 93.50           O  
ATOM   4457  CG1 ILE A 620       1.139   2.965 -14.440  1.00 93.50           C  
ATOM   4458  CG2 ILE A 620       0.975   5.353 -13.671  1.00 93.50           C  
ATOM   4459  CD1 ILE A 620       2.442   3.035 -15.249  1.00 93.50           C  
ATOM   4460  N   VAL A 621      -2.267   5.922 -14.934  1.00 93.38           N  
ATOM   4461  CA  VAL A 621      -2.916   7.237 -14.893  1.00 93.38           C  
ATOM   4462  C   VAL A 621      -4.238   7.135 -14.149  1.00 93.38           C  
ATOM   4463  CB  VAL A 621      -3.092   7.829 -16.306  1.00 93.38           C  
ATOM   4464  O   VAL A 621      -4.413   7.803 -13.138  1.00 93.38           O  
ATOM   4465  CG1 VAL A 621      -3.939   9.110 -16.303  1.00 93.38           C  
ATOM   4466  CG2 VAL A 621      -1.727   8.190 -16.906  1.00 93.38           C  
ATOM   4467  N   THR A 622      -5.146   6.265 -14.589  1.00 95.75           N  
ATOM   4468  CA  THR A 622      -6.465   6.126 -13.949  1.00 95.75           C  
ATOM   4469  C   THR A 622      -6.382   5.519 -12.552  1.00 95.75           C  
ATOM   4470  CB  THR A 622      -7.406   5.274 -14.800  1.00 95.75           C  
ATOM   4471  O   THR A 622      -7.120   5.936 -11.660  1.00 95.75           O  
ATOM   4472  CG2 THR A 622      -7.685   5.921 -16.156  1.00 95.75           C  
ATOM   4473  OG1 THR A 622      -6.826   4.010 -14.997  1.00 95.75           O  
ATOM   4474  N   GLY A 623      -5.462   4.578 -12.331  1.00 95.06           N  
ATOM   4475  CA  GLY A 623      -5.316   3.870 -11.068  1.00 95.06           C  
ATOM   4476  C   GLY A 623      -4.926   4.789  -9.919  1.00 95.06           C  
ATOM   4477  O   GLY A 623      -5.501   4.665  -8.842  1.00 95.06           O  
ATOM   4478  N   ILE A 624      -4.034   5.760 -10.149  1.00 94.06           N  
ATOM   4479  CA  ILE A 624      -3.675   6.765  -9.135  1.00 94.06           C  
ATOM   4480  C   ILE A 624      -4.913   7.566  -8.706  1.00 94.06           C  
ATOM   4481  CB  ILE A 624      -2.554   7.692  -9.658  1.00 94.06           C  
ATOM   4482  O   ILE A 624      -5.156   7.716  -7.509  1.00 94.06           O  
ATOM   4483  CG1 ILE A 624      -1.230   6.915  -9.847  1.00 94.06           C  
ATOM   4484  CG2 ILE A 624      -2.306   8.875  -8.701  1.00 94.06           C  
ATOM   4485  CD1 ILE A 624      -0.214   7.693 -10.695  1.00 94.06           C  
ATOM   4486  N   PHE A 625      -5.723   8.048  -9.656  1.00 95.38           N  
ATOM   4487  CA  PHE A 625      -6.934   8.816  -9.337  1.00 95.38           C  
ATOM   4488  C   PHE A 625      -7.963   7.972  -8.585  1.00 95.38           C  
ATOM   4489  CB  PHE A 625      -7.568   9.404 -10.605  1.00 95.38           C  
ATOM   4490  O   PHE A 625      -8.463   8.410  -7.550  1.00 95.38           O  
ATOM   4491  CG  PHE A 625      -6.794  10.563 -11.197  1.00 95.38           C  
ATOM   4492  CD1 PHE A 625      -6.920  11.851 -10.656  1.00 95.38           C  
ATOM   4493  CD2 PHE A 625      -5.966  10.366 -12.309  1.00 95.38           C  
ATOM   4494  CE1 PHE A 625      -6.174  12.920 -11.183  1.00 95.38           C  
ATOM   4495  CE2 PHE A 625      -5.196  11.419 -12.829  1.00 95.38           C  
ATOM   4496  CZ  PHE A 625      -5.300  12.700 -12.263  1.00 95.38           C  
ATOM   4497  N   VAL A 626      -8.258   6.762  -9.074  1.00 96.44           N  
ATOM   4498  CA  VAL A 626      -9.225   5.857  -8.435  1.00 96.44           C  
ATOM   4499  C   VAL A 626      -8.771   5.508  -7.020  1.00 96.44           C  
ATOM   4500  CB  VAL A 626      -9.449   4.589  -9.286  1.00 96.44           C  
ATOM   4501  O   VAL A 626      -9.545   5.659  -6.079  1.00 96.44           O  
ATOM   4502  CG1 VAL A 626     -10.302   3.537  -8.565  1.00 96.44           C  
ATOM   4503  CG2 VAL A 626     -10.184   4.938 -10.588  1.00 96.44           C  
ATOM   4504  N   ALA A 627      -7.510   5.114  -6.846  1.00 95.00           N  
ATOM   4505  CA  ALA A 627      -6.983   4.712  -5.552  1.00 95.00           C  
ATOM   4506  C   ALA A 627      -7.025   5.865  -4.535  1.00 95.00           C  
ATOM   4507  CB  ALA A 627      -5.578   4.147  -5.764  1.00 95.00           C  
ATOM   4508  O   ALA A 627      -7.612   5.693  -3.470  1.00 95.00           O  
ATOM   4509  N   ILE A 628      -6.492   7.051  -4.877  1.00 94.94           N  
ATOM   4510  CA  ILE A 628      -6.491   8.218  -3.972  1.00 94.94           C  
ATOM   4511  C   ILE A 628      -7.919   8.655  -3.647  1.00 94.94           C  
ATOM   4512  CB  ILE A 628      -5.686   9.402  -4.565  1.00 94.94           C  
ATOM   4513  O   ILE A 628      -8.236   8.907  -2.483  1.00 94.94           O  
ATOM   4514  CG1 ILE A 628      -4.197   9.017  -4.677  1.00 94.94           C  
ATOM   4515  CG2 ILE A 628      -5.845  10.677  -3.708  1.00 94.94           C  
ATOM   4516  CD1 ILE A 628      -3.307  10.073  -5.333  1.00 94.94           C  
ATOM   4517  N   SER A 629      -8.786   8.727  -4.663  1.00 95.81           N  
ATOM   4518  CA  SER A 629     -10.184   9.110  -4.475  1.00 95.81           C  
ATOM   4519  C   SER A 629     -10.873   8.171  -3.494  1.00 95.81           C  
ATOM   4520  CB  SER A 629     -10.931   9.097  -5.814  1.00 95.81           C  
ATOM   4521  O   SER A 629     -11.582   8.634  -2.604  1.00 95.81           O  
ATOM   4522  OG  SER A 629     -12.300   9.416  -5.644  1.00 95.81           O  
ATOM   4523  N   MET A 630     -10.678   6.860  -3.640  1.00 95.69           N  
ATOM   4524  CA  MET A 630     -11.344   5.882  -2.788  1.00 95.69           C  
ATOM   4525  C   MET A 630     -10.809   5.898  -1.353  1.00 95.69           C  
ATOM   4526  CB  MET A 630     -11.257   4.483  -3.407  1.00 95.69           C  
ATOM   4527  O   MET A 630     -11.597   5.882  -0.407  1.00 95.69           O  
ATOM   4528  CG  MET A 630     -12.097   4.333  -4.679  1.00 95.69           C  
ATOM   4529  SD  MET A 630     -11.998   2.684  -5.428  1.00 95.69           S  
ATOM   4530  CE  MET A 630     -13.576   2.011  -4.855  1.00 95.69           C  
ATOM   4531  N   THR A 631      -9.489   5.992  -1.171  1.00 93.00           N  
ATOM   4532  CA  THR A 631      -8.878   5.973   0.165  1.00 93.00           C  
ATOM   4533  C   THR A 631      -9.144   7.245   0.956  1.00 93.00           C  
ATOM   4534  CB  THR A 631      -7.369   5.700   0.109  1.00 93.00           C  
ATOM   4535  O   THR A 631      -9.570   7.164   2.107  1.00 93.00           O  
ATOM   4536  CG2 THR A 631      -7.111   4.279  -0.387  1.00 93.00           C  
ATOM   4537  OG1 THR A 631      -6.688   6.601  -0.738  1.00 93.00           O  
ATOM   4538  N   SER A 632      -8.933   8.417   0.352  1.00 92.94           N  
ATOM   4539  CA  SER A 632      -9.159   9.699   1.032  1.00 92.94           C  
ATOM   4540  C   SER A 632     -10.649   9.962   1.231  1.00 92.94           C  
ATOM   4541  CB  SER A 632      -8.528  10.844   0.240  1.00 92.94           C  
ATOM   4542  O   SER A 632     -11.045  10.482   2.269  1.00 92.94           O  
ATOM   4543  OG  SER A 632      -7.132  10.639   0.123  1.00 92.94           O  
ATOM   4544  N   GLY A 633     -11.479   9.550   0.269  1.00 93.62           N  
ATOM   4545  CA  GLY A 633     -12.934   9.608   0.356  1.00 93.62           C  
ATOM   4546  C   GLY A 633     -13.501   8.829   1.535  1.00 93.62           C  
ATOM   4547  O   GLY A 633     -14.164   9.404   2.395  1.00 93.62           O  
ATOM   4548  N   GLY A 634     -13.187   7.531   1.612  1.00 93.38           N  
ATOM   4549  CA  GLY A 634     -13.588   6.690   2.742  1.00 93.38           C  
ATOM   4550  C   GLY A 634     -13.062   7.201   4.081  1.00 93.38           C  
ATOM   4551  O   GLY A 634     -13.823   7.254   5.042  1.00 93.38           O  
ATOM   4552  N   GLY A 635     -11.807   7.661   4.139  1.00 91.56           N  
ATOM   4553  CA  GLY A 635     -11.262   8.282   5.351  1.00 91.56           C  
ATOM   4554  C   GLY A 635     -12.011   9.553   5.772  1.00 91.56           C  
ATOM   4555  O   GLY A 635     -12.186   9.800   6.963  1.00 91.56           O  
ATOM   4556  N   ALA A 636     -12.493  10.350   4.814  1.00 94.62           N  
ATOM   4557  CA  ALA A 636     -13.272  11.549   5.108  1.00 94.62           C  
ATOM   4558  C   ALA A 636     -14.669  11.226   5.663  1.00 94.62           C  
ATOM   4559  CB  ALA A 636     -13.350  12.426   3.852  1.00 94.62           C  
ATOM   4560  O   ALA A 636     -15.142  11.949   6.540  1.00 94.62           O  
ATOM   4561  N   TRP A 637     -15.321  10.159   5.185  1.00 95.56           N  
ATOM   4562  CA  TRP A 637     -16.597   9.694   5.744  1.00 95.56           C  
ATOM   4563  C   TRP A 637     -16.450   9.166   7.172  1.00 95.56           C  
ATOM   4564  CB  TRP A 637     -17.226   8.623   4.850  1.00 95.56           C  
ATOM   4565  O   TRP A 637     -17.211   9.589   8.044  1.00 95.56           O  
ATOM   4566  CG  TRP A 637     -18.016   9.127   3.685  1.00 95.56           C  
ATOM   4567  CD1 TRP A 637     -19.126   9.892   3.765  1.00 95.56           C  
ATOM   4568  CD2 TRP A 637     -17.849   8.828   2.270  1.00 95.56           C  
ATOM   4569  CE2 TRP A 637     -18.922   9.417   1.548  1.00 95.56           C  
ATOM   4570  CE3 TRP A 637     -16.915   8.089   1.525  1.00 95.56           C  
ATOM   4571  NE1 TRP A 637     -19.662  10.079   2.508  1.00 95.56           N  
ATOM   4572  CH2 TRP A 637     -18.071   8.548  -0.552  1.00 95.56           C  
ATOM   4573  CZ2 TRP A 637     -19.040   9.275   0.158  1.00 95.56           C  
ATOM   4574  CZ3 TRP A 637     -17.003   7.955   0.131  1.00 95.56           C  
ATOM   4575  N   ASP A 638     -15.448   8.325   7.428  1.00 90.38           N  
ATOM   4576  CA  ASP A 638     -15.195   7.771   8.764  1.00 90.38           C  
ATOM   4577  C   ASP A 638     -14.923   8.875   9.790  1.00 90.38           C  
ATOM   4578  CB  ASP A 638     -13.994   6.828   8.683  1.00 90.38           C  
ATOM   4579  O   ASP A 638     -15.594   9.000  10.815  1.00 90.38           O  
ATOM   4580  CG  ASP A 638     -13.708   6.103  10.004  1.00 90.38           C  
ATOM   4581  OD1 ASP A 638     -14.605   5.983  10.875  1.00 90.38           O  
ATOM   4582  OD2 ASP A 638     -12.525   5.726  10.146  1.00 90.38           O  
ATOM   4583  N   ASN A 639     -14.013   9.793   9.462  1.00 90.75           N  
ATOM   4584  CA  ASN A 639     -13.698  10.886  10.372  1.00 90.75           C  
ATOM   4585  C   ASN A 639     -14.831  11.917  10.477  1.00 90.75           C  
ATOM   4586  CB  ASN A 639     -12.331  11.468   9.990  1.00 90.75           C  
ATOM   4587  O   ASN A 639     -14.937  12.603  11.493  1.00 90.75           O  
ATOM   4588  CG  ASN A 639     -11.205  10.551  10.451  1.00 90.75           C  
ATOM   4589  ND2 ASN A 639     -10.051  10.596   9.845  1.00 90.75           N  
ATOM   4590  OD1 ASN A 639     -11.308   9.814  11.408  1.00 90.75           O  
ATOM   4591  N   ALA A 640     -15.731  12.008   9.493  1.00 94.62           N  
ATOM   4592  CA  ALA A 640     -16.951  12.799   9.635  1.00 94.62           C  
ATOM   4593  C   ALA A 640     -17.920  12.165  10.644  1.00 94.62           C  
ATOM   4594  CB  ALA A 640     -17.603  12.996   8.266  1.00 94.62           C  
ATOM   4595  O   ALA A 640     -18.514  12.895  11.439  1.00 94.62           O  
ATOM   4596  N   LYS A 641     -18.043  10.829  10.657  1.00 91.06           N  
ATOM   4597  CA  LYS A 641     -18.773  10.084  11.695  1.00 91.06           C  
ATOM   4598  C   LYS A 641     -18.145  10.340  13.067  1.00 91.06           C  
ATOM   4599  CB  LYS A 641     -18.830   8.589  11.311  1.00 91.06           C  
ATOM   4600  O   LYS A 641     -18.841  10.857  13.941  1.00 91.06           O  
ATOM   4601  CG  LYS A 641     -19.459   7.668  12.376  1.00 91.06           C  
ATOM   4602  CD  LYS A 641     -18.969   6.210  12.250  1.00 91.06           C  
ATOM   4603  CE  LYS A 641     -17.495   6.061  12.683  1.00 91.06           C  
ATOM   4604  NZ  LYS A 641     -16.862   4.800  12.207  1.00 91.06           N  
ATOM   4605  N   LYS A 642     -16.837  10.109  13.236  1.00 85.81           N  
ATOM   4606  CA  LYS A 642     -16.133  10.337  14.517  1.00 85.81           C  
ATOM   4607  C   LYS A 642     -16.264  11.788  15.009  1.00 85.81           C  
ATOM   4608  CB  LYS A 642     -14.653   9.923  14.403  1.00 85.81           C  
ATOM   4609  O   LYS A 642     -16.552  12.020  16.179  1.00 85.81           O  
ATOM   4610  CG  LYS A 642     -14.398   8.423  14.133  1.00 85.81           C  
ATOM   4611  CD  LYS A 642     -14.775   7.472  15.291  1.00 85.81           C  
ATOM   4612  CE  LYS A 642     -14.362   6.023  14.953  1.00 85.81           C  
ATOM   4613  NZ  LYS A 642     -14.667   5.029  16.026  1.00 85.81           N  
ATOM   4614  N   TYR A 643     -16.178  12.779  14.117  1.00 90.94           N  
ATOM   4615  CA  TYR A 643     -16.389  14.187  14.477  1.00 90.94           C  
ATOM   4616  C   TYR A 643     -17.786  14.455  15.063  1.00 90.94           C  
ATOM   4617  CB  TYR A 643     -16.157  15.063  13.238  1.00 90.94           C  
ATOM   4618  O   TYR A 643     -17.931  15.251  15.991  1.00 90.94           O  
ATOM   4619  CG  TYR A 643     -16.271  16.552  13.501  1.00 90.94           C  
ATOM   4620  CD1 TYR A 643     -17.339  17.295  12.961  1.00 90.94           C  
ATOM   4621  CD2 TYR A 643     -15.318  17.188  14.317  1.00 90.94           C  
ATOM   4622  CE1 TYR A 643     -17.442  18.677  13.212  1.00 90.94           C  
ATOM   4623  CE2 TYR A 643     -15.424  18.564  14.587  1.00 90.94           C  
ATOM   4624  OH  TYR A 643     -16.611  20.629  14.330  1.00 90.94           O  
ATOM   4625  CZ  TYR A 643     -16.486  19.310  14.033  1.00 90.94           C  
ATOM   4626  N   ILE A 644     -18.828  13.795  14.551  1.00 93.44           N  
ATOM   4627  CA  ILE A 644     -20.184  13.882  15.114  1.00 93.44           C  
ATOM   4628  C   ILE A 644     -20.256  13.135  16.450  1.00 93.44           C  
ATOM   4629  CB  ILE A 644     -21.225  13.375  14.092  1.00 93.44           C  
ATOM   4630  O   ILE A 644     -20.866  13.633  17.393  1.00 93.44           O  
ATOM   4631  CG1 ILE A 644     -21.238  14.330  12.876  1.00 93.44           C  
ATOM   4632  CG2 ILE A 644     -22.638  13.261  14.700  1.00 93.44           C  
ATOM   4633  CD1 ILE A 644     -22.134  13.856  11.733  1.00 93.44           C  
ATOM   4634  N   GLU A 645     -19.603  11.980  16.574  1.00 84.75           N  
ATOM   4635  CA  GLU A 645     -19.553  11.199  17.818  1.00 84.75           C  
ATOM   4636  C   GLU A 645     -18.933  11.962  19.001  1.00 84.75           C  
ATOM   4637  CB  GLU A 645     -18.778   9.899  17.589  1.00 84.75           C  
ATOM   4638  O   GLU A 645     -19.364  11.761  20.138  1.00 84.75           O  
ATOM   4639  CG  GLU A 645     -19.521   8.903  16.686  1.00 84.75           C  
ATOM   4640  CD  GLU A 645     -18.748   7.591  16.497  1.00 84.75           C  
ATOM   4641  OE1 GLU A 645     -19.173   6.780  15.651  1.00 84.75           O  
ATOM   4642  OE2 GLU A 645     -17.759   7.385  17.234  1.00 84.75           O  
ATOM   4643  N   GLU A 646     -18.010  12.891  18.740  1.00 85.31           N  
ATOM   4644  CA  GLU A 646     -17.430  13.819  19.729  1.00 85.31           C  
ATOM   4645  C   GLU A 646     -18.427  14.876  20.258  1.00 85.31           C  
ATOM   4646  CB  GLU A 646     -16.208  14.522  19.112  1.00 85.31           C  
ATOM   4647  O   GLU A 646     -18.089  15.678  21.130  1.00 85.31           O  
ATOM   4648  CG  GLU A 646     -15.000  13.598  18.887  1.00 85.31           C  
ATOM   4649  CD  GLU A 646     -13.855  14.292  18.122  1.00 85.31           C  
ATOM   4650  OE1 GLU A 646     -12.814  13.636  17.901  1.00 85.31           O  
ATOM   4651  OE2 GLU A 646     -13.996  15.486  17.753  1.00 85.31           O  
ATOM   4652  N   GLY A 647     -19.664  14.894  19.752  1.00 88.00           N  
ATOM   4653  CA  GLY A 647     -20.743  15.777  20.206  1.00 88.00           C  
ATOM   4654  C   GLY A 647     -21.089  16.912  19.241  1.00 88.00           C  
ATOM   4655  O   GLY A 647     -21.997  17.699  19.521  1.00 88.00           O  
ATOM   4656  N   ASN A 648     -20.418  17.002  18.091  1.00 92.44           N  
ATOM   4657  CA  ASN A 648     -20.781  17.957  17.044  1.00 92.44           C  
ATOM   4658  C   ASN A 648     -22.066  17.503  16.327  1.00 92.44           C  
ATOM   4659  CB  ASN A 648     -19.600  18.175  16.082  1.00 92.44           C  
ATOM   4660  O   ASN A 648     -22.377  16.317  16.278  1.00 92.44           O  
ATOM   4661  CG  ASN A 648     -18.351  18.658  16.803  1.00 92.44           C  
ATOM   4662  ND2 ASN A 648     -17.439  17.773  17.125  1.00 92.44           N  
ATOM   4663  OD1 ASN A 648     -18.201  19.837  17.090  1.00 92.44           O  
ATOM   4664  N   HIS A 649     -22.834  18.445  15.770  1.00 95.00           N  
ATOM   4665  CA  HIS A 649     -24.048  18.164  14.979  1.00 95.00           C  
ATOM   4666  C   HIS A 649     -25.083  17.234  15.656  1.00 95.00           C  
ATOM   4667  CB  HIS A 649     -23.654  17.702  13.567  1.00 95.00           C  
ATOM   4668  O   HIS A 649     -25.813  16.510  14.985  1.00 95.00           O  
ATOM   4669  CG  HIS A 649     -22.725  18.663  12.873  1.00 95.00           C  
ATOM   4670  CD2 HIS A 649     -21.396  18.489  12.591  1.00 95.00           C  
ATOM   4671  ND1 HIS A 649     -23.074  19.907  12.412  1.00 95.00           N  
ATOM   4672  CE1 HIS A 649     -21.995  20.467  11.855  1.00 95.00           C  
ATOM   4673  NE2 HIS A 649     -20.936  19.646  11.945  1.00 95.00           N  
ATOM   4674  N   GLY A 650     -25.168  17.261  16.991  1.00 91.75           N  
ATOM   4675  CA  GLY A 650     -26.158  16.507  17.768  1.00 91.75           C  
ATOM   4676  C   GLY A 650     -25.648  15.218  18.415  1.00 91.75           C  
ATOM   4677  O   GLY A 650     -26.372  14.647  19.227  1.00 91.75           O  
ATOM   4678  N   GLY A 651     -24.417  14.779  18.134  1.00 90.81           N  
ATOM   4679  CA  GLY A 651     -23.813  13.653  18.852  1.00 90.81           C  
ATOM   4680  C   GLY A 651     -24.350  12.269  18.467  1.00 90.81           C  
ATOM   4681  O   GLY A 651     -25.177  12.119  17.559  1.00 90.81           O  
ATOM   4682  N   LYS A 652     -23.876  11.241  19.188  1.00 84.12           N  
ATOM   4683  CA  LYS A 652     -24.281   9.835  19.008  1.00 84.12           C  
ATOM   4684  C   LYS A 652     -25.805   9.669  19.095  1.00 84.12           C  
ATOM   4685  CB  LYS A 652     -23.568   8.912  20.026  1.00 84.12           C  
ATOM   4686  O   LYS A 652     -26.458  10.197  19.989  1.00 84.12           O  
ATOM   4687  CG  LYS A 652     -22.058   8.789  19.749  1.00 84.12           C  
ATOM   4688  CD  LYS A 652     -21.325   7.698  20.563  1.00 84.12           C  
ATOM   4689  CE  LYS A 652     -19.845   7.671  20.126  1.00 84.12           C  
ATOM   4690  NZ  LYS A 652     -19.044   6.509  20.605  1.00 84.12           N  
ATOM   4691  N   GLY A 653     -26.364   8.907  18.155  1.00 82.06           N  
ATOM   4692  CA  GLY A 653     -27.796   8.579  18.075  1.00 82.06           C  
ATOM   4693  C   GLY A 653     -28.678   9.604  17.348  1.00 82.06           C  
ATOM   4694  O   GLY A 653     -29.817   9.276  17.010  1.00 82.06           O  
ATOM   4695  N   SER A 654     -28.159  10.802  17.054  1.00 91.62           N  
ATOM   4696  CA  SER A 654     -28.854  11.816  16.247  1.00 91.62           C  
ATOM   4697  C   SER A 654     -29.081  11.367  14.794  1.00 91.62           C  
ATOM   4698  CB  SER A 654     -28.076  13.139  16.277  1.00 91.62           C  
ATOM   4699  O   SER A 654     -28.439  10.435  14.301  1.00 91.62           O  
ATOM   4700  OG  SER A 654     -26.840  13.009  15.605  1.00 91.62           O  
ATOM   4701  N   ASP A 655     -29.970  12.052  14.072  1.00 93.88           N  
ATOM   4702  CA  ASP A 655     -30.204  11.760  12.650  1.00 93.88           C  
ATOM   4703  C   ASP A 655     -28.963  12.057  11.792  1.00 93.88           C  
ATOM   4704  CB  ASP A 655     -31.433  12.531  12.150  1.00 93.88           C  
ATOM   4705  O   ASP A 655     -28.640  11.289  10.884  1.00 93.88           O  
ATOM   4706  CG  ASP A 655     -32.745  12.043  12.783  1.00 93.88           C  
ATOM   4707  OD1 ASP A 655     -32.806  10.860  13.211  1.00 93.88           O  
ATOM   4708  OD2 ASP A 655     -33.678  12.870  12.848  1.00 93.88           O  
ATOM   4709  N   ALA A 656     -28.197  13.098  12.142  1.00 95.19           N  
ATOM   4710  CA  ALA A 656     -26.911  13.387  11.511  1.00 95.19           C  
ATOM   4711  C   ALA A 656     -25.888  12.266  11.759  1.00 95.19           C  
ATOM   4712  CB  ALA A 656     -26.397  14.733  12.032  1.00 95.19           C  
ATOM   4713  O   ALA A 656     -25.164  11.874  10.845  1.00 95.19           O  
ATOM   4714  N   HIS A 657     -25.859  11.698  12.967  1.00 92.69           N  
ATOM   4715  CA  HIS A 657     -25.008  10.550  13.268  1.00 92.69           C  
ATOM   4716  C   HIS A 657     -25.383   9.331  12.417  1.00 92.69           C  
ATOM   4717  CB  HIS A 657     -25.078  10.258  14.768  1.00 92.69           C  
ATOM   4718  O   HIS A 657     -24.514   8.753  11.771  1.00 92.69           O  
ATOM   4719  CG  HIS A 657     -24.295   9.049  15.189  1.00 92.69           C  
ATOM   4720  CD2 HIS A 657     -22.933   8.922  15.180  1.00 92.69           C  
ATOM   4721  ND1 HIS A 657     -24.819   7.868  15.670  1.00 92.69           N  
ATOM   4722  CE1 HIS A 657     -23.791   7.054  15.966  1.00 92.69           C  
ATOM   4723  NE2 HIS A 657     -22.637   7.664  15.699  1.00 92.69           N  
ATOM   4724  N   LYS A 658     -26.672   8.984  12.314  1.00 89.38           N  
ATOM   4725  CA  LYS A 658     -27.132   7.873  11.455  1.00 89.38           C  
ATOM   4726  C   LYS A 658     -26.775   8.088   9.979  1.00 89.38           C  
ATOM   4727  CB  LYS A 658     -28.647   7.700  11.596  1.00 89.38           C  
ATOM   4728  O   LYS A 658     -26.381   7.142   9.294  1.00 89.38           O  
ATOM   4729  CG  LYS A 658     -29.069   7.234  12.996  1.00 89.38           C  
ATOM   4730  CD  LYS A 658     -30.595   7.266  13.087  1.00 89.38           C  
ATOM   4731  CE  LYS A 658     -31.059   7.002  14.518  1.00 89.38           C  
ATOM   4732  NZ  LYS A 658     -32.490   7.358  14.654  1.00 89.38           N  
ATOM   4733  N   ALA A 659     -26.882   9.325   9.491  1.00 94.38           N  
ATOM   4734  CA  ALA A 659     -26.462   9.686   8.140  1.00 94.38           C  
ATOM   4735  C   ALA A 659     -24.949   9.519   7.935  1.00 94.38           C  
ATOM   4736  CB  ALA A 659     -26.939  11.108   7.835  1.00 94.38           C  
ATOM   4737  O   ALA A 659     -24.534   8.979   6.911  1.00 94.38           O  
ATOM   4738  N   ALA A 660     -24.132   9.910   8.914  1.00 94.25           N  
ATOM   4739  CA  ALA A 660     -22.685   9.739   8.843  1.00 94.25           C  
ATOM   4740  C   ALA A 660     -22.252   8.268   8.921  1.00 94.25           C  
ATOM   4741  CB  ALA A 660     -22.039  10.590   9.929  1.00 94.25           C  
ATOM   4742  O   ALA A 660     -21.378   7.875   8.159  1.00 94.25           O  
ATOM   4743  N   VAL A 661     -22.916   7.442   9.739  1.00 89.44           N  
ATOM   4744  CA  VAL A 661     -22.716   5.977   9.765  1.00 89.44           C  
ATOM   4745  C   VAL A 661     -23.018   5.358   8.394  1.00 89.44           C  
ATOM   4746  CB  VAL A 661     -23.597   5.332  10.858  1.00 89.44           C  
ATOM   4747  O   VAL A 661     -22.310   4.470   7.928  1.00 89.44           O  
ATOM   4748  CG1 VAL A 661     -23.574   3.798  10.828  1.00 89.44           C  
ATOM   4749  CG2 VAL A 661     -23.157   5.754  12.267  1.00 89.44           C  
ATOM   4750  N   THR A 662     -24.038   5.855   7.687  1.00 91.56           N  
ATOM   4751  CA  THR A 662     -24.312   5.404   6.309  1.00 91.56           C  
ATOM   4752  C   THR A 662     -23.203   5.808   5.339  1.00 91.56           C  
ATOM   4753  CB  THR A 662     -25.642   5.951   5.805  1.00 91.56           C  
ATOM   4754  O   THR A 662     -22.814   5.014   4.490  1.00 91.56           O  
ATOM   4755  CG2 THR A 662     -26.030   5.453   4.413  1.00 91.56           C  
ATOM   4756  OG1 THR A 662     -26.659   5.542   6.687  1.00 91.56           O  
ATOM   4757  N   GLY A 663     -22.682   7.030   5.452  1.00 94.06           N  
ATOM   4758  CA  GLY A 663     -21.525   7.460   4.667  1.00 94.06           C  
ATOM   4759  C   GLY A 663     -20.294   6.595   4.911  1.00 94.06           C  
ATOM   4760  O   GLY A 663     -19.637   6.175   3.964  1.00 94.06           O  
ATOM   4761  N   ASP A 664     -20.012   6.296   6.175  1.00 91.44           N  
ATOM   4762  CA  ASP A 664     -18.869   5.482   6.579  1.00 91.44           C  
ATOM   4763  C   ASP A 664     -18.967   4.039   6.073  1.00 91.44           C  
ATOM   4764  CB  ASP A 664     -18.751   5.552   8.096  1.00 91.44           C  
ATOM   4765  O   ASP A 664     -18.060   3.578   5.390  1.00 91.44           O  
ATOM   4766  CG  ASP A 664     -17.497   4.843   8.588  1.00 91.44           C  
ATOM   4767  OD1 ASP A 664     -16.441   4.964   7.919  1.00 91.44           O  
ATOM   4768  OD2 ASP A 664     -17.604   4.315   9.709  1.00 91.44           O  
ATOM   4769  N   THR A 665     -20.125   3.394   6.232  1.00 86.88           N  
ATOM   4770  CA  THR A 665     -20.375   2.039   5.696  1.00 86.88           C  
ATOM   4771  C   THR A 665     -20.315   1.958   4.163  1.00 86.88           C  
ATOM   4772  CB  THR A 665     -21.708   1.468   6.198  1.00 86.88           C  
ATOM   4773  O   THR A 665     -20.013   0.903   3.600  1.00 86.88           O  
ATOM   4774  CG2 THR A 665     -21.678   1.149   7.691  1.00 86.88           C  
ATOM   4775  OG1 THR A 665     -22.762   2.384   6.010  1.00 86.88           O  
ATOM   4776  N   VAL A 666     -20.554   3.068   3.451  1.00 91.69           N  
ATOM   4777  CA  VAL A 666     -20.248   3.189   2.010  1.00 91.69           C  
ATOM   4778  C   VAL A 666     -18.740   3.366   1.777  1.00 91.69           C  
ATOM   4779  CB  VAL A 666     -21.057   4.345   1.379  1.00 91.69           C  
ATOM   4780  O   VAL A 666     -18.185   2.806   0.827  1.00 91.69           O  
ATOM   4781  CG1 VAL A 666     -20.623   4.671  -0.059  1.00 91.69           C  
ATOM   4782  CG2 VAL A 666     -22.551   3.997   1.322  1.00 91.69           C  
ATOM   4783  N   GLY A 667     -18.078   4.138   2.639  1.00 92.94           N  
ATOM   4784  CA  GLY A 667     -16.648   4.434   2.631  1.00 92.94           C  
ATOM   4785  C   GLY A 667     -15.738   3.258   3.004  1.00 92.94           C  
ATOM   4786  O   GLY A 667     -14.597   3.228   2.548  1.00 92.94           O  
ATOM   4787  N   ASP A 668     -16.221   2.275   3.756  1.00 90.38           N  
ATOM   4788  CA  ASP A 668     -15.486   1.088   4.214  1.00 90.38           C  
ATOM   4789  C   ASP A 668     -14.906   0.233   3.079  1.00 90.38           C  
ATOM   4790  CB  ASP A 668     -16.409   0.252   5.119  1.00 90.38           C  
ATOM   4791  O   ASP A 668     -13.676   0.132   2.955  1.00 90.38           O  
ATOM   4792  CG  ASP A 668     -16.520   0.826   6.523  1.00 90.38           C  
ATOM   4793  OD1 ASP A 668     -15.521   1.457   6.938  1.00 90.38           O  
ATOM   4794  OD2 ASP A 668     -17.620   0.671   7.081  1.00 90.38           O  
ATOM   4795  N   PRO A 669     -15.721  -0.332   2.161  1.00 91.62           N  
ATOM   4796  CA  PRO A 669     -15.179  -1.042   1.005  1.00 91.62           C  
ATOM   4797  C   PRO A 669     -14.326  -0.128   0.118  1.00 91.62           C  
ATOM   4798  CB  PRO A 669     -16.400  -1.561   0.242  1.00 91.62           C  
ATOM   4799  O   PRO A 669     -13.436  -0.612  -0.586  1.00 91.62           O  
ATOM   4800  CG  PRO A 669     -17.529  -0.616   0.646  1.00 91.62           C  
ATOM   4801  CD  PRO A 669     -17.178  -0.280   2.089  1.00 91.62           C  
ATOM   4802  N   TYR A 670     -14.582   1.182   0.153  1.00 90.75           N  
ATOM   4803  CA  TYR A 670     -13.830   2.208  -0.563  1.00 90.75           C  
ATOM   4804  C   TYR A 670     -12.387   2.313  -0.034  1.00 90.75           C  
ATOM   4805  CB  TYR A 670     -14.602   3.544  -0.471  1.00 90.75           C  
ATOM   4806  O   TYR A 670     -11.441   2.154  -0.812  1.00 90.75           O  
ATOM   4807  CG  TYR A 670     -15.012   4.165  -1.790  1.00 90.75           C  
ATOM   4808  CD1 TYR A 670     -14.648   5.489  -2.088  1.00 90.75           C  
ATOM   4809  CD2 TYR A 670     -15.828   3.450  -2.684  1.00 90.75           C  
ATOM   4810  CE1 TYR A 670     -15.021   6.074  -3.313  1.00 90.75           C  
ATOM   4811  CE2 TYR A 670     -16.224   4.037  -3.902  1.00 90.75           C  
ATOM   4812  OH  TYR A 670     -16.149   5.880  -5.426  1.00 90.75           O  
ATOM   4813  CZ  TYR A 670     -15.799   5.338  -4.231  1.00 90.75           C  
ATOM   4814  N   LYS A 671     -12.203   2.516   1.278  1.00 92.25           N  
ATOM   4815  CA  LYS A 671     -10.903   2.814   1.905  1.00 92.25           C  
ATOM   4816  C   LYS A 671     -10.094   1.603   2.341  1.00 92.25           C  
ATOM   4817  CB  LYS A 671     -11.072   3.796   3.081  1.00 92.25           C  
ATOM   4818  O   LYS A 671      -8.880   1.761   2.475  1.00 92.25           O  
ATOM   4819  CG  LYS A 671     -11.762   3.203   4.335  1.00 92.25           C  
ATOM   4820  CD  LYS A 671     -12.356   4.241   5.308  1.00 92.25           C  
ATOM   4821  CE  LYS A 671     -12.661   3.675   6.715  1.00 92.25           C  
ATOM   4822  NZ  LYS A 671     -14.102   3.665   7.113  1.00 92.25           N  
ATOM   4823  N   ASP A 672     -10.713   0.442   2.544  1.00 90.94           N  
ATOM   4824  CA  ASP A 672     -10.041  -0.731   3.137  1.00 90.94           C  
ATOM   4825  C   ASP A 672     -10.000  -1.954   2.217  1.00 90.94           C  
ATOM   4826  CB  ASP A 672     -10.705  -1.075   4.477  1.00 90.94           C  
ATOM   4827  O   ASP A 672      -9.231  -2.882   2.454  1.00 90.94           O  
ATOM   4828  CG  ASP A 672     -10.537   0.043   5.505  1.00 90.94           C  
ATOM   4829  OD1 ASP A 672      -9.450   0.659   5.493  1.00 90.94           O  
ATOM   4830  OD2 ASP A 672     -11.518   0.382   6.197  1.00 90.94           O  
ATOM   4831  N   THR A 673     -10.772  -1.956   1.125  1.00 92.19           N  
ATOM   4832  CA  THR A 673     -10.761  -3.063   0.154  1.00 92.19           C  
ATOM   4833  C   THR A 673     -10.367  -2.596  -1.238  1.00 92.19           C  
ATOM   4834  CB  THR A 673     -12.101  -3.807   0.131  1.00 92.19           C  
ATOM   4835  O   THR A 673      -9.274  -2.902  -1.708  1.00 92.19           O  
ATOM   4836  CG2 THR A 673     -12.024  -5.078  -0.715  1.00 92.19           C  
ATOM   4837  OG1 THR A 673     -12.461  -4.205   1.424  1.00 92.19           O  
ATOM   4838  N   ALA A 674     -11.243  -1.855  -1.914  1.00 93.06           N
[truncated: 15,633 more chars]
