# Supplementary material for: The inorganic pyrophosphatases of microorganisms: a structural and functional review
Source: PeerJ. 2024 Jun 24;12:e17496. doi: 10.7717/peerj.17496 (PMC11210485; doi:10.7717/peerj.17496)
Supplement: Supplemental Information 1 [file peerj-12-17496-s001.zip › Supplementary Files/m_PPases/AF-A0A5A7W491-F1-model_v4_Tardiphaga.pdb]

HEADER                                            01-JUN-22                     
TITLE     ALPHAFOLD MONOMER V2.0 PREDICTION FOR K(+)-INSENSITIVE PYROPHOSPHATE- 
TITLE    2 ENERGIZED PROTON PUMP (A0A5A7W491)                                   
COMPND    MOL_ID: 1;                                                            
COMPND   2 MOLECULE: K(+)-INSENSITIVE PYROPHOSPHATE-ENERGIZED PROTON PUMP;      
COMPND   3 CHAIN: A                                                             
SOURCE    MOL_ID: 1;                                                            
SOURCE   2 ORGANISM_SCIENTIFIC: TARDIPHAGA SP. P9-11;                           
SOURCE   3 ORGANISM_TAXID: 2024614                                              
REMARK   1                                                                      
REMARK   1 REFERENCE 1                                                          
REMARK   1  AUTH   JOHN JUMPER, RICHARD EVANS, ALEXANDER PRITZEL, TIM GREEN,    
REMARK   1  AUTH 2 MICHAEL FIGURNOV, OLAF RONNEBERGER, KATHRYN TUNYASUVUNAKOOL, 
REMARK   1  AUTH 3 RUSS BATES, AUGUSTIN ZIDEK, ANNA POTAPENKO, ALEX BRIDGLAND,  
REMARK   1  AUTH 4 CLEMENS MEYER, SIMON A A KOHL, ANDREW J BALLARD,             
REMARK   1  AUTH 5 ANDREW COWIE, BERNARDINO ROMERA-PAREDES, STANISLAV NIKOLOV,  
REMARK   1  AUTH 6 RISHUB JAIN, JONAS ADLER, TREVOR BACK, STIG PETERSEN,        
REMARK   1  AUTH 7 DAVID REIMAN, ELLEN CLANCY, MICHAL ZIELINSKI,                
REMARK   1  AUTH 8 MARTIN STEINEGGER, MICHALINA PACHOLSKA, TAMAS BERGHAMMER,    
REMARK   1  AUTH 9 DAVID SILVER, ORIOL VINYALS, ANDREW W SENIOR,                
REMARK   1  AUTH10 KORAY KAVUKCUOGLU, PUSHMEET KOHLI, DEMIS HASSABIS            
REMARK   1  TITL   HIGHLY ACCURATE PROTEIN STRUCTURE PREDICTION WITH ALPHAFOLD  
REMARK   1  REF    NATURE                        V. 596   583 2021              
REMARK   1  REFN                   ISSN 0028-0836                               
REMARK   1  PMID   34265844                                                     
REMARK   1  DOI    10.1038/s41586-021-03819-2                                   
REMARK   1                                                                      
REMARK   1 DISCLAIMERS                                                          
REMARK   1 ALPHAFOLD DATA, COPYRIGHT (2021) DEEPMIND TECHNOLOGIES LIMITED. THE  
REMARK   1 INFORMATION PROVIDED IS THEORETICAL MODELLING ONLY AND CAUTION SHOULD
REMARK   1 BE EXERCISED IN ITS USE. IT IS PROVIDED "AS-IS" WITHOUT ANY WARRANTY 
REMARK   1 OF ANY KIND, WHETHER EXPRESSED OR IMPLIED. NO WARRANTY IS GIVEN THAT 
REMARK   1 USE OF THE INFORMATION SHALL NOT INFRINGE THE RIGHTS OF ANY THIRD    
REMARK   1 PARTY. THE INFORMATION IS NOT INTENDED TO BE A SUBSTITUTE FOR        
REMARK   1 PROFESSIONAL MEDICAL ADVICE, DIAGNOSIS, OR TREATMENT, AND DOES NOT   
REMARK   1 CONSTITUTE MEDICAL OR OTHER PROFESSIONAL ADVICE. IT IS AVAILABLE FOR 
REMARK   1 ACADEMIC AND COMMERCIAL PURPOSES, UNDER CC-BY 4.0 LICENCE.           
DBREF  XXXX A    1   706  UNP    A0A5A7W491 A0A5A7W491_9BRAD     1    706       
SEQRES   1 A  706  MET THR ALA LEU TRP VAL ILE VAL LEU CYS GLY ALA LEU          
SEQRES   2 A  706  SER ILE VAL TYR ALA ILE TRP ALA THR SER SER VAL LEU          
SEQRES   3 A  706  LYS ALA ASP ALA GLY ASN ALA ARG MET GLN GLU ILE ALA          
SEQRES   4 A  706  GLU ALA VAL ARG GLU GLY ALA GLN ALA TYR LEU LYS ARG          
SEQRES   5 A  706  GLN TYR LEU THR ILE GLY ILE VAL GLY VAL VAL ILE PHE          
SEQRES   6 A  706  ALA LEU LEU ALA TYR PHE LEU GLY MET LEU VAL ALA PHE          
SEQRES   7 A  706  GLY PHE LEU ILE GLY ALA VAL LEU SER GLY ALA ALA GLY          
SEQRES   8 A  706  PHE ILE GLY MET ASN VAL SER VAL ARG ALA ASN VAL ARG          
SEQRES   9 A  706  THR ALA GLN ALA ALA THR ILE SER LEU ALA GLY GLY LEU          
SEQRES  10 A  706  GLU LEU ALA PHE LYS ALA GLY ALA ILE THR GLY MET LEU          
SEQRES  11 A  706  VAL ALA GLY LEU ALA LEU LEU GLY VAL THR ILE TYR PHE          
SEQRES  12 A  706  ALA TYR LEU THR HIS THR LEU GLY LEU ALA ALA ASN SER          
SEQRES  13 A  706  ARG THR VAL ILE ASP ALA LEU VAL ALA LEU GLY PHE GLY          
SEQRES  14 A  706  ALA SER LEU ILE SER ILE PHE ALA ARG LEU GLY GLY GLY          
SEQRES  15 A  706  ILE PHE THR LYS GLY ALA ASP VAL GLY GLY ASP LEU VAL          
SEQRES  16 A  706  GLY LYS VAL GLU ALA GLY ILE PRO GLU ASP ASP PRO ARG          
SEQRES  17 A  706  ASN PRO ALA THR ILE ALA ASP ASN VAL GLY ASP ASN VAL          
SEQRES  18 A  706  GLY ASP CYS ALA GLY MET ALA ALA ASP LEU PHE GLU THR          
SEQRES  19 A  706  TYR ALA VAL THR ALA VAL ALA THR MET VAL LEU ALA ALA          
SEQRES  20 A  706  ILE PHE PHE ALA THR SER PRO LEU LEU VAL ASN MET MET          
SEQRES  21 A  706  THR LEU PRO LEU ALA ILE GLY GLY ILE CYS ILE LEU THR          
SEQRES  22 A  706  SER ILE ALA GLY THR PHE PHE VAL LYS LEU GLY ALA SER          
SEQRES  23 A  706  GLN SER ILE MET GLY ALA LEU TYR LYS GLY LEU ILE ALA          
SEQRES  24 A  706  THR GLY VAL LEU SER LEU PHE GLY VAL ALA ALA VAL ILE          
SEQRES  25 A  706  TYR TRP LEU ILE GLY PHE GLY PRO LEU ALA GLY VAL LYS          
SEQRES  26 A  706  TYR THR GLY LEU ALA LEU PHE GLU CYS GLY VAL ALA GLY          
SEQRES  27 A  706  LEU VAL VAL THR ALA LEU ILE ILE VAL ILE THR GLU TYR          
SEQRES  28 A  706  TYR THR GLY THR ASP TYR ARG PRO VAL LYS SER ILE ALA          
SEQRES  29 A  706  GLN SER SER VAL THR GLY HIS GLY THR ASN VAL ILE GLN          
SEQRES  30 A  706  GLY LEU ALA ILE SER MET GLU SER THR ALA GLY PRO ALA          
SEQRES  31 A  706  ILE VAL ILE ILE ALA GLY ILE LEU VAL THR TYR SER LEU          
SEQRES  32 A  706  ALA GLY LEU PHE GLY ILE ALA ILE ALA THR THR THR MET          
SEQRES  33 A  706  LEU ALA LEU ALA GLY MET ILE VAL ALA LEU ASP ALA PHE          
SEQRES  34 A  706  GLY PRO VAL THR ASP ASN ALA GLY GLY ILE ALA GLU MET          
SEQRES  35 A  706  ALA GLY LEU PRO LYS GLU VAL ARG LYS ALA THR ASP ALA          
SEQRES  36 A  706  LEU ASP ALA VAL GLY ASN THR THR LYS ALA VAL THR LYS          
SEQRES  37 A  706  GLY TYR ALA ILE GLY SER ALA GLY LEU GLY ALA LEU VAL          
SEQRES  38 A  706  LEU PHE ALA ALA TYR ASN GLU ASP LEU LYS PHE PHE ILE          
SEQRES  39 A  706  ALA ASN ALA ALA LYS TYR PRO TYR PHE LYS ASP VAL LEU          
SEQRES  40 A  706  PRO ASP PHE SER LEU THR ASN PRO TYR VAL VAL VAL GLY          
SEQRES  41 A  706  LEU LEU PHE GLY GLY LEU LEU PRO TYR LEU PHE GLY ALA          
SEQRES  42 A  706  MET GLY MET THR ALA VAL GLY ARG ALA ALA SER ALA ILE          
SEQRES  43 A  706  VAL GLU GLU VAL ARG ARG GLN PHE ARG GLU LYS PRO GLY          
SEQRES  44 A  706  ILE MET GLN GLY THR ASP LYS PRO ASP TYR GLY ARG ALA          
SEQRES  45 A  706  VAL ASP LEU LEU THR LYS ALA ALA ILE LYS GLU MET ILE          
SEQRES  46 A  706  ILE PRO SER LEU LEU PRO VAL LEU SER PRO ILE VAL VAL          
SEQRES  47 A  706  TYR PHE ILE ILE TYR ALA ILE ALA GLY GLY GLY ALA VAL          
SEQRES  48 A  706  GLY LYS SER ALA ALA PHE SER ALA VAL GLY ALA MET LEU          
SEQRES  49 A  706  LEU GLY VAL ILE VAL THR GLY LEU PHE VAL ALA ILE SER          
SEQRES  50 A  706  MET THR SER GLY GLY GLY ALA TRP ASP ASN ALA LYS LYS          
SEQRES  51 A  706  TYR ILE GLU ASP GLY HIS PHE GLY GLY LYS GLY SER ASP          
SEQRES  52 A  706  ALA HIS LYS ALA ALA VAL THR GLY ASP THR VAL GLY ASP          
SEQRES  53 A  706  PRO TYR LYS ASP THR ALA GLY PRO ALA VAL ASN PRO MET          
SEQRES  54 A  706  ILE LYS ILE THR ASN ILE VAL ALA LEU LEU LEU LEU ALA          
SEQRES  55 A  706  ILE LEU ALA HIS                                              
CRYST1    1.000    1.000    1.000  90.00  90.00  90.00 P 1           1          
ORIGX1      1.000000  0.000000  0.000000        0.00000                         
ORIGX2      0.000000  1.000000  0.000000        0.00000                         
ORIGX3      0.000000  0.000000  1.000000        0.00000                         
SCALE1      1.000000  0.000000  0.000000        0.00000                         
SCALE2      0.000000  1.000000  0.000000        0.00000                         
SCALE3      0.000000  0.000000  1.000000        0.00000                         
MODEL        1                                                                  
ATOM      1  N   MET A   1      24.678 -18.329  -6.720  1.00 59.59           N  
ATOM      2  CA  MET A   1      24.058 -19.571  -6.198  1.00 59.59           C  
ATOM      3  C   MET A   1      23.870 -19.520  -4.689  1.00 59.59           C  
ATOM      4  CB  MET A   1      24.799 -20.843  -6.626  1.00 59.59           C  
ATOM      5  O   MET A   1      22.731 -19.536  -4.251  1.00 59.59           O  
ATOM      6  CG  MET A   1      24.713 -21.042  -8.143  1.00 59.59           C  
ATOM      7  SD  MET A   1      25.066 -22.728  -8.692  1.00 59.59           S  
ATOM      8  CE  MET A   1      26.818 -22.907  -8.262  1.00 59.59           C  
ATOM      9  N   THR A   2      24.934 -19.391  -3.891  1.00 81.19           N  
ATOM     10  CA  THR A   2      24.848 -19.284  -2.419  1.00 81.19           C  
ATOM     11  C   THR A   2      23.957 -18.128  -1.958  1.00 81.19           C  
ATOM     12  CB  THR A   2      26.252 -19.143  -1.786  1.00 81.19           C  
ATOM     13  O   THR A   2      23.142 -18.320  -1.066  1.00 81.19           O  
ATOM     14  CG2 THR A   2      26.630 -20.385  -0.985  1.00 81.19           C  
ATOM     15  OG1 THR A   2      27.244 -18.978  -2.785  1.00 81.19           O  
ATOM     16  N   ALA A   3      24.032 -16.967  -2.622  1.00 88.06           N  
ATOM     17  CA  ALA A   3      23.195 -15.806  -2.308  1.00 88.06           C  
ATOM     18  C   ALA A   3      21.689 -16.070  -2.381  1.00 88.06           C  
ATOM     19  CB  ALA A   3      23.639 -14.614  -3.159  1.00 88.06           C  
ATOM     20  O   ALA A   3      20.990 -15.851  -1.398  1.00 88.06           O  
ATOM     21  N   LEU A   4      21.195 -16.603  -3.499  1.00 90.25           N  
ATOM     22  CA  LEU A   4      19.765 -16.869  -3.670  1.00 90.25           C  
ATOM     23  C   LEU A   4      19.241 -17.891  -2.654  1.00 90.25           C  
ATOM     24  CB  LEU A   4      19.485 -17.313  -5.114  1.00 90.25           C  
ATOM     25  O   LEU A   4      18.168 -17.689  -2.102  1.00 90.25           O  
ATOM     26  CG  LEU A   4      19.742 -16.220  -6.169  1.00 90.25           C  
ATOM     27  CD1 LEU A   4      19.608 -16.833  -7.555  1.00 90.25           C  
ATOM     28  CD2 LEU A   4      18.760 -15.055  -6.081  1.00 90.25           C  
ATOM     29  N   TRP A   5      20.007 -18.938  -2.335  1.00 91.94           N  
ATOM     30  CA  TRP A   5      19.590 -19.921  -1.327  1.00 91.94           C  
ATOM     31  C   TRP A   5      19.574 -19.360   0.097  1.00 91.94           C  
ATOM     32  CB  TRP A   5      20.470 -21.168  -1.419  1.00 91.94           C  
ATOM     33  O   TRP A   5      18.673 -19.689   0.864  1.00 91.94           O  
ATOM     34  CG  TRP A   5      20.244 -21.973  -2.659  1.00 91.94           C  
ATOM     35  CD1 TRP A   5      21.171 -22.270  -3.597  1.00 91.94           C  
ATOM     36  CD2 TRP A   5      19.004 -22.605  -3.105  1.00 91.94           C  
ATOM     37  CE2 TRP A   5      19.258 -23.262  -4.345  1.00 91.94           C  
ATOM     38  CE3 TRP A   5      17.695 -22.698  -2.583  1.00 91.94           C  
ATOM     39  NE1 TRP A   5      20.593 -23.028  -4.597  1.00 91.94           N  
ATOM     40  CH2 TRP A   5      16.973 -24.035  -4.497  1.00 91.94           C  
ATOM     41  CZ2 TRP A   5      18.267 -23.969  -5.039  1.00 91.94           C  
ATOM     42  CZ3 TRP A   5      16.690 -23.403  -3.273  1.00 91.94           C  
ATOM     43  N   VAL A   6      20.515 -18.476   0.444  1.00 94.31           N  
ATOM     44  CA  VAL A   6      20.480 -17.747   1.723  1.00 94.31           C  
ATOM     45  C   VAL A   6      19.249 -16.840   1.791  1.00 94.31           C  
ATOM     46  CB  VAL A   6      21.783 -16.951   1.939  1.00 94.31           C  
ATOM     47  O   VAL A   6      18.572 -16.811   2.812  1.00 94.31           O  
ATOM     48  CG1 VAL A   6      21.712 -16.006   3.145  1.00 94.31           C  
ATOM     49  CG2 VAL A   6      22.961 -17.904   2.187  1.00 94.31           C  
ATOM     50  N   ILE A   7      18.898 -16.159   0.699  1.00 96.19           N  
ATOM     51  CA  ILE A   7      17.694 -15.316   0.630  1.00 96.19           C  
ATOM     52  C   ILE A   7      16.422 -16.159   0.786  1.00 96.19           C  
ATOM     53  CB  ILE A   7      17.689 -14.522  -0.690  1.00 96.19           C  
ATOM     54  O   ILE A   7      15.526 -15.784   1.543  1.00 96.19           O  
ATOM     55  CG1 ILE A   7      18.870 -13.531  -0.709  1.00 96.19           C  
ATOM     56  CG2 ILE A   7      16.381 -13.740  -0.888  1.00 96.19           C  
ATOM     57  CD1 ILE A   7      19.200 -13.023  -2.113  1.00 96.19           C  
ATOM     58  N   VAL A   8      16.360 -17.324   0.131  1.00 96.44           N  
ATOM     59  CA  VAL A   8      15.262 -18.286   0.309  1.00 96.44           C  
ATOM     60  C   VAL A   8      15.167 -18.740   1.766  1.00 96.44           C  
ATOM     61  CB  VAL A   8      15.409 -19.489  -0.645  1.00 96.44           C  
ATOM     62  O   VAL A   8      14.065 -18.796   2.304  1.00 96.44           O  
ATOM     63  CG1 VAL A   8      14.430 -20.628  -0.331  1.00 96.44           C  
ATOM     64  CG2 VAL A   8      15.140 -19.068  -2.096  1.00 96.44           C  
ATOM     65  N   LEU A   9      16.293 -19.004   2.437  1.00 96.62           N  
ATOM     66  CA  LEU A   9      16.306 -19.332   3.864  1.00 96.62           C  
ATOM     67  C   LEU A   9      15.732 -18.182   4.711  1.00 96.62           C  
ATOM     68  CB  LEU A   9      17.740 -19.680   4.301  1.00 96.62           C  
ATOM     69  O   LEU A   9      14.904 -18.437   5.582  1.00 96.62           O  
ATOM     70  CG  LEU A   9      17.821 -20.240   5.734  1.00 96.62           C  
ATOM     71  CD1 LEU A   9      17.570 -21.748   5.749  1.00 96.62           C  
ATOM     72  CD2 LEU A   9      19.201 -19.965   6.328  1.00 96.62           C  
ATOM     73  N   CYS A  10      16.115 -16.929   4.443  1.00 96.56           N  
ATOM     74  CA  CYS A  10      15.568 -15.763   5.146  1.00 96.56           C  
ATOM     75  C   CYS A  10      14.046 -15.652   4.979  1.00 96.56           C  
ATOM     76  CB  CYS A  10      16.236 -14.474   4.650  1.00 96.56           C  
ATOM     77  O   CYS A  10      13.331 -15.460   5.961  1.00 96.56           O  
ATOM     78  SG  CYS A  10      18.008 -14.457   5.036  1.00 96.56           S  
ATOM     79  N   GLY A  11      13.543 -15.823   3.752  1.00 95.56           N  
ATOM     80  CA  GLY A  11      12.105 -15.846   3.484  1.00 95.56           C  
ATOM     81  C   GLY A  11      11.399 -17.020   4.171  1.00 95.56           C  
ATOM     82  O   GLY A  11      10.354 -16.843   4.785  1.00 95.56           O  
ATOM     83  N   ALA A  12      11.988 -18.218   4.153  1.00 96.75           N  
ATOM     84  CA  ALA A  12      11.429 -19.388   4.829  1.00 96.75           C  
ATOM     85  C   ALA A  12      11.366 -19.203   6.356  1.00 96.75           C  
ATOM     86  CB  ALA A  12      12.258 -20.619   4.446  1.00 96.75           C  
ATOM     87  O   ALA A  12      10.389 -19.612   6.985  1.00 96.75           O  
ATOM     88  N   LEU A  13      12.364 -18.545   6.956  1.00 97.38           N  
ATOM     89  CA  LEU A  13      12.372 -18.224   8.385  1.00 97.38           C  
ATOM     90  C   LEU A  13      11.211 -17.308   8.787  1.00 97.38           C  
ATOM     91  CB  LEU A  13      13.720 -17.587   8.772  1.00 97.38           C  
ATOM     92  O   LEU A  13      10.682 -17.467   9.886  1.00 97.38           O  
ATOM     93  CG  LEU A  13      14.873 -18.595   8.915  1.00 97.38           C  
ATOM     94  CD1 LEU A  13      16.197 -17.843   9.055  1.00 97.38           C  
ATOM     95  CD2 LEU A  13      14.704 -19.488  10.147  1.00 97.38           C  
ATOM     96  N   SER A  14      10.763 -16.405   7.911  1.00 95.94           N  
ATOM     97  CA  SER A  14       9.590 -15.572   8.197  1.00 95.94           C  
ATOM     98  C   SER A  14       8.296 -16.394   8.224  1.00 95.94           C  
ATOM     99  CB  SER A  14       9.515 -14.404   7.216  1.00 95.94           C  
ATOM    100  O   SER A  14       7.449 -16.176   9.091  1.00 95.94           O  
ATOM    101  OG  SER A  14       8.736 -14.723   6.095  1.00 95.94           O  
ATOM    102  N   ILE A  15       8.173 -17.403   7.353  1.00 95.38           N  
ATOM    103  CA  ILE A  15       7.051 -18.351   7.367  1.00 95.38           C  
ATOM    104  C   ILE A  15       7.091 -19.214   8.634  1.00 95.38           C  
ATOM    105  CB  ILE A  15       7.043 -19.230   6.094  1.00 95.38           C  
ATOM    106  O   ILE A  15       6.067 -19.398   9.290  1.00 95.38           O  
ATOM    107  CG1 ILE A  15       7.108 -18.422   4.778  1.00 95.38           C  
ATOM    108  CG2 ILE A  15       5.810 -20.151   6.083  1.00 95.38           C  
ATOM    109  CD1 ILE A  15       6.028 -17.348   4.596  1.00 95.38           C  
ATOM    110  N   VAL A  16       8.271 -19.705   9.027  1.00 96.75           N  
ATOM    111  CA  VAL A  16       8.448 -20.464  10.279  1.00 96.75           C  
ATOM    112  C   VAL A  16       8.063 -19.614  11.491  1.00 96.75           C  
ATOM    113  CB  VAL A  16       9.891 -20.990  10.408  1.00 96.75           C  
ATOM    114  O   VAL A  16       7.325 -20.088  12.358  1.00 96.75           O  
ATOM    115  CG1 VAL A  16      10.169 -21.616  11.782  1.00 96.75           C  
ATOM    116  CG2 VAL A  16      10.168 -22.071   9.356  1.00 96.75           C  
ATOM    117  N   TYR A  17       8.498 -18.352  11.533  1.00 96.94           N  
ATOM    118  CA  TYR A  17       8.088 -17.403  12.566  1.00 96.94           C  
ATOM    119  C   TYR A  17       6.565 -17.226  12.588  1.00 96.94           C  
ATOM    120  CB  TYR A  17       8.797 -16.059  12.351  1.00 96.94           C  
ATOM    121  O   TYR A  17       5.957 -17.339  13.651  1.00 96.94           O  
ATOM    122  CG  TYR A  17       8.330 -14.983  13.310  1.00 96.94           C  
ATOM    123  CD1 TYR A  17       7.205 -14.196  12.990  1.00 96.94           C  
ATOM    124  CD2 TYR A  17       8.998 -14.789  14.534  1.00 96.94           C  
ATOM    125  CE1 TYR A  17       6.748 -13.217  13.890  1.00 96.94           C  
ATOM    126  CE2 TYR A  17       8.566 -13.784  15.421  1.00 96.94           C  
ATOM    127  OH  TYR A  17       7.021 -12.026  15.947  1.00 96.94           O  
ATOM    128  CZ  TYR A  17       7.436 -13.001  15.101  1.00 96.94           C  
ATOM    129  N   ALA A  18       5.934 -17.018  11.429  1.00 94.69           N  
ATOM    130  CA  ALA A  18       4.487 -16.861  11.318  1.00 94.69           C  
ATOM    131  C   ALA A  18       3.722 -18.096  11.831  1.00 94.69           C  
ATOM    132  CB  ALA A  18       4.151 -16.547   9.856  1.00 94.69           C  
ATOM    133  O   ALA A  18       2.741 -17.950  12.561  1.00 94.69           O  
ATOM    134  N   ILE A  19       4.187 -19.313  11.525  1.00 94.69           N  
ATOM    135  CA  ILE A  19       3.594 -20.570  12.020  1.00 94.69           C  
ATOM    136  C   ILE A  19       3.728 -20.681  13.544  1.00 94.69           C  
ATOM    137  CB  ILE A  19       4.240 -21.785  11.310  1.00 94.69           C  
ATOM    138  O   ILE A  19       2.761 -21.021  14.237  1.00 94.69           O  
ATOM    139  CG1 ILE A  19       3.838 -21.814   9.818  1.00 94.69           C  
ATOM    140  CG2 ILE A  19       3.832 -23.114  11.982  1.00 94.69           C  
ATOM    141  CD1 ILE A  19       4.692 -22.767   8.969  1.00 94.69           C  
ATOM    142  N   TRP A  20       4.914 -20.383  14.081  1.00 96.12           N  
ATOM    143  CA  TRP A  20       5.165 -20.394  15.522  1.00 96.12           C  
ATOM    144  C   TRP A  20       4.286 -19.371  16.255  1.00 96.12           C  
ATOM    145  CB  TRP A  20       6.654 -20.140  15.783  1.00 96.12           C  
ATOM    146  O   TRP A  20       3.593 -19.724  17.213  1.00 96.12           O  
ATOM    147  CG  TRP A  20       6.968 -19.803  17.207  1.00 96.12           C  
ATOM    148  CD1 TRP A  20       7.109 -20.686  18.221  1.00 96.12           C  
ATOM    149  CD2 TRP A  20       7.118 -18.478  17.802  1.00 96.12           C  
ATOM    150  CE2 TRP A  20       7.334 -18.638  19.203  1.00 96.12           C  
ATOM    151  CE3 TRP A  20       7.083 -17.157  17.302  1.00 96.12           C  
ATOM    152  NE1 TRP A  20       7.333 -20.003  19.400  1.00 96.12           N  
ATOM    153  CH2 TRP A  20       7.454 -16.245  19.539  1.00 96.12           C  
ATOM    154  CZ2 TRP A  20       7.502 -17.546  20.068  1.00 96.12           C  
ATOM    155  CZ3 TRP A  20       7.246 -16.053  18.161  1.00 96.12           C  
ATOM    156  N   ALA A  21       4.255 -18.128  15.773  1.00 94.75           N  
ATOM    157  CA  ALA A  21       3.468 -17.052  16.357  1.00 94.75           C  
ATOM    158  C   ALA A  21       1.962 -17.346  16.265  1.00 94.75           C  
ATOM    159  CB  ALA A  21       3.866 -15.739  15.676  1.00 94.75           C  
ATOM    160  O   ALA A  21       1.254 -17.186  17.258  1.00 94.75           O  
ATOM    161  N   THR A  22       1.479 -17.885  15.138  1.00 94.12           N  
ATOM    162  CA  THR A  22       0.078 -18.326  14.987  1.00 94.12           C  
ATOM    163  C   THR A  22      -0.269 -19.398  16.012  1.00 94.12           C  
ATOM    164  CB  THR A  22      -0.194 -18.884  13.581  1.00 94.12           C  
ATOM    165  O   THR A  22      -1.289 -19.310  16.691  1.00 94.12           O  
ATOM    166  CG2 THR A  22      -1.650 -19.313  13.391  1.00 94.12           C  
ATOM    167  OG1 THR A  22       0.052 -17.910  12.604  1.00 94.12           O  
ATOM    168  N   SER A  23       0.605 -20.393  16.182  1.00 93.44           N  
ATOM    169  CA  SER A  23       0.414 -21.450  17.179  1.00 93.44           C  
ATOM    170  C   SER A  23       0.382 -20.892  18.604  1.00 93.44           C  
ATOM    171  CB  SER A  23       1.529 -22.491  17.072  1.00 93.44           C  
ATOM    172  O   SER A  23      -0.379 -21.379  19.436  1.00 93.44           O  
ATOM    173  OG  SER A  23       1.559 -23.066  15.783  1.00 93.44           O  
ATOM    174  N   SER A  24       1.184 -19.862  18.894  1.00 93.56           N  
ATOM    175  CA  SER A  24       1.153 -19.157  20.178  1.00 93.56           C  
ATOM    176  C   SER A  24      -0.158 -18.400  20.387  1.00 93.56           C  
ATOM    177  CB  SER A  24       2.333 -18.184  20.291  1.00 93.56           C  
ATOM    178  O   SER A  24      -0.699 -18.468  21.486  1.00 93.56           O  
ATOM    179  OG  SER A  24       2.309 -17.502  21.536  1.00 93.56           O  
ATOM    180  N   VAL A  25      -0.668 -17.697  19.370  1.00 94.06           N  
ATOM    181  CA  VAL A  25      -1.934 -16.950  19.460  1.00 94.06           C  
ATOM    182  C   VAL A  25      -3.105 -17.910  19.641  1.00 94.06           C  
ATOM    183  CB  VAL A  25      -2.138 -16.030  18.237  1.00 94.06           C  
ATOM    184  O   VAL A  25      -3.901 -17.732  20.552  1.00 94.06           O  
ATOM    185  CG1 VAL A  25      -3.535 -15.395  18.204  1.00 94.06           C  
ATOM    186  CG2 VAL A  25      -1.116 -14.885  18.243  1.00 94.06           C  
ATOM    187  N   LEU A  26      -3.195 -18.980  18.847  1.00 93.25           N  
ATOM    188  CA  LEU A  26      -4.329 -19.910  18.904  1.00 93.25           C  
ATOM    189  C   LEU A  26      -4.445 -20.670  20.234  1.00 93.25           C  
ATOM    190  CB  LEU A  26      -4.252 -20.891  17.725  1.00 93.25           C  
ATOM    191  O   LEU A  26      -5.553 -21.063  20.599  1.00 93.25           O  
ATOM    192  CG  LEU A  26      -4.471 -20.249  16.343  1.00 93.25           C  
ATOM    193  CD1 LEU A  26      -4.332 -21.325  15.264  1.00 93.25           C  
ATOM    194  CD2 LEU A  26      -5.852 -19.607  16.192  1.00 93.25           C  
ATOM    195  N   LYS A  27      -3.330 -20.843  20.958  1.00 94.94           N  
ATOM    196  CA  LYS A  27      -3.299 -21.424  22.310  1.00 94.94           C  
ATOM    197  C   LYS A  27      -3.817 -20.480  23.399  1.00 94.94           C  
ATOM    198  CB  LYS A  27      -1.866 -21.854  22.655  1.00 94.94           C  
ATOM    199  O   LYS A  27      -4.105 -20.962  24.490  1.00 94.94           O  
ATOM    200  CG  LYS A  27      -1.450 -23.147  21.946  1.00 94.94           C  
ATOM    201  CD  LYS A  27       0.022 -23.445  22.252  1.00 94.94           C  
ATOM    202  CE  LYS A  27       0.478 -24.686  21.485  1.00 94.94           C  
ATOM    203  NZ  LYS A  27       1.882 -25.034  21.814  1.00 94.94           N  
ATOM    204  N   ALA A  28      -3.899 -19.174  23.139  1.00 95.00           N  
ATOM    205  CA  ALA A  28      -4.457 -18.226  24.096  1.00 95.00           C  
ATOM    206  C   ALA A  28      -5.976 -18.413  24.236  1.00 95.00           C  
ATOM    207  CB  ALA A  28      -4.069 -16.795  23.704  1.00 95.00           C  
ATOM    208  O   ALA A  28      -6.648 -18.866  23.302  1.00 95.00           O  
ATOM    209  N   ASP A  29      -6.484 -18.057  25.415  1.00 95.38           N  
ATOM    210  CA  ASP A  29      -7.894 -18.160  25.782  1.00 95.38           C  
ATOM    211  C   ASP A  29      -8.773 -17.306  24.852  1.00 95.38           C  
ATOM    212  CB  ASP A  29      -8.037 -17.768  27.263  1.00 95.38           C  
ATOM    213  O   ASP A  29      -8.477 -16.140  24.596  1.00 95.38           O  
ATOM    214  CG  ASP A  29      -9.458 -17.921  27.811  1.00 95.38           C  
ATOM    215  OD1 ASP A  29     -10.316 -18.460  27.076  1.00 95.38           O  
ATOM    216  OD2 ASP A  29      -9.673 -17.461  28.952  1.00 95.38           O  
ATOM    217  N   ALA A  30      -9.844 -17.908  24.330  1.00 93.25           N  
ATOM    218  CA  ALA A  30     -10.808 -17.261  23.443  1.00 93.25           C  
ATOM    219  C   ALA A  30     -11.951 -16.566  24.206  1.00 93.25           C  
ATOM    220  CB  ALA A  30     -11.306 -18.292  22.421  1.00 93.25           C  
ATOM    221  O   ALA A  30     -12.905 -16.102  23.586  1.00 93.25           O  
ATOM    222  N   GLY A  31     -11.868 -16.504  25.535  1.00 94.56           N  
ATOM    223  CA  GLY A  31     -12.850 -15.839  26.377  1.00 94.56           C  
ATOM    224  C   GLY A  31     -14.155 -16.620  26.489  1.00 94.56           C  
ATOM    225  O   GLY A  31     -14.229 -17.824  26.230  1.00 94.56           O  
ATOM    226  N   ASN A  32     -15.208 -15.931  26.922  1.00 94.94           N  
ATOM    227  CA  ASN A  32     -16.491 -16.562  27.224  1.00 94.94           C  
ATOM    228  C   ASN A  32     -17.284 -16.965  25.958  1.00 94.94           C  
ATOM    229  CB  ASN A  32     -17.262 -15.651  28.199  1.00 94.94           C  
ATOM    230  O   ASN A  32     -16.978 -16.555  24.840  1.00 94.94           O  
ATOM    231  CG  ASN A  32     -17.715 -14.347  27.567  1.00 94.94           C  
ATOM    232  ND2 ASN A  32     -17.489 -13.224  28.204  1.00 94.94           N  
ATOM    233  OD1 ASN A  32     -18.305 -14.336  26.503  1.00 94.94           O  
ATOM    234  N   ALA A  33     -18.348 -17.756  26.139  1.00 94.56           N  
ATOM    235  CA  ALA A  33     -19.179 -18.253  25.037  1.00 94.56           C  
ATOM    236  C   ALA A  33     -19.790 -17.136  24.172  1.00 94.56           C  
ATOM    237  CB  ALA A  33     -20.283 -19.135  25.634  1.00 94.56           C  
ATOM    238  O   ALA A  33     -19.926 -17.306  22.962  1.00 94.56           O  
ATOM    239  N   ARG A  34     -20.122 -15.983  24.769  1.00 92.44           N  
ATOM    240  CA  ARG A  34     -20.687 -14.846  24.035  1.00 92.44           C  
ATOM    241  C   ARG A  34     -19.651 -14.210  23.110  1.00 92.44           C  
ATOM    242  CB  ARG A  34     -21.288 -13.833  25.027  1.00 92.44           C  
ATOM    243  O   ARG A  34     -19.953 -13.964  21.947  1.00 92.44           O  
ATOM    244  CG  ARG A  34     -21.913 -12.612  24.343  1.00 92.44           C  
ATOM    245  CD  ARG A  34     -23.018 -13.009  23.362  1.00 92.44           C  
ATOM    246  NE  ARG A  34     -23.611 -11.823  22.741  1.00 92.44           N  
ATOM    247  NH1 ARG A  34     -24.951 -12.949  21.235  1.00 92.44           N  
ATOM    248  NH2 ARG A  34     -24.917 -10.704  21.290  1.00 92.44           N  
ATOM    249  CZ  ARG A  34     -24.491 -11.842  21.761  1.00 92.44           C  
ATOM    250  N   MET A  35     -18.429 -14.005  23.601  1.00 94.69           N  
ATOM    251  CA  MET A  35     -17.307 -13.517  22.793  1.00 94.69           C  
ATOM    252  C   MET A  35     -17.018 -14.456  21.614  1.00 94.69           C  
ATOM    253  CB  MET A  35     -16.056 -13.394  23.672  1.00 94.69           C  
ATOM    254  O   MET A  35     -16.813 -13.997  20.493  1.00 94.69           O  
ATOM    255  CG  MET A  35     -16.166 -12.316  24.750  1.00 94.69           C  
ATOM    256  SD  MET A  35     -14.784 -12.344  25.920  1.00 94.69           S  
ATOM    257  CE  MET A  35     -13.436 -11.818  24.829  1.00 94.69           C  
ATOM    258  N   GLN A  36     -17.062 -15.771  21.848  1.00 93.81           N  
ATOM    259  CA  GLN A  36     -16.856 -16.777  20.803  1.00 93.81           C  
ATOM    260  C   GLN A  36     -17.974 -16.775  19.746  1.00 93.81           C  
ATOM    261  CB  GLN A  36     -16.709 -18.167  21.438  1.00 93.81           C  
ATOM    262  O   GLN A  36     -17.671 -16.893  18.562  1.00 93.81           O  
ATOM    263  CG  GLN A  36     -15.441 -18.292  22.299  1.00 93.81           C  
ATOM    264  CD  GLN A  36     -15.319 -19.663  22.956  1.00 93.81           C  
ATOM    265  NE2 GLN A  36     -14.808 -19.748  24.165  1.00 93.81           N  
ATOM    266  OE1 GLN A  36     -15.658 -20.695  22.396  1.00 93.81           O  
ATOM    267  N   GLU A  37     -19.243 -16.596  20.138  1.00 90.81           N  
ATOM    268  CA  GLU A  37     -20.373 -16.472  19.197  1.00 90.81           C  
ATOM    269  C   GLU A  37     -20.191 -15.270  18.256  1.00 90.81           C  
ATOM    270  CB  GLU A  37     -21.699 -16.334  19.979  1.00 90.81           C  
ATOM    271  O   GLU A  37     -20.371 -15.392  17.045  1.00 90.81           O  
ATOM    272  CG  GLU A  37     -22.959 -16.409  19.084  1.00 90.81           C  
ATOM    273  CD  GLU A  37     -24.242 -15.845  19.736  1.00 90.81           C  
ATOM    274  OE1 GLU A  37     -25.206 -15.528  18.981  1.00 90.81           O  
ATOM    275  OE2 GLU A  37     -24.259 -15.624  20.971  1.00 90.81           O  
ATOM    276  N   ILE A  38     -19.802 -14.115  18.806  1.00 91.31           N  
ATOM    277  CA  ILE A  38     -19.576 -12.884  18.034  1.00 91.31           C  
ATOM    278  C   ILE A  38     -18.397 -13.066  17.075  1.00 91.31           C  
ATOM    279  CB  ILE A  38     -19.345 -11.696  18.991  1.00 91.31           C  
ATOM    280  O   ILE A  38     -18.514 -12.777  15.884  1.00 91.31           O  
ATOM    281  CG1 ILE A  38     -20.614 -11.399  19.822  1.00 91.31           C  
ATOM    282  CG2 ILE A  38     -18.937 -10.429  18.218  1.00 91.31           C  
ATOM    283  CD1 ILE A  38     -20.285 -10.694  21.140  1.00 91.31           C  
ATOM    284  N   ALA A  39     -17.279 -13.600  17.572  1.00 91.44           N  
ATOM    285  CA  ALA A  39     -16.096 -13.852  16.758  1.00 91.44           C  
ATOM    286  C   ALA A  39     -16.384 -14.830  15.606  1.00 91.44           C  
ATOM    287  CB  ALA A  39     -14.995 -14.378  17.679  1.00 91.44           C  
ATOM    288  O   ALA A  39     -15.869 -14.657  14.501  1.00 91.44           O  
ATOM    289  N   GLU A  40     -17.233 -15.837  15.832  1.00 90.00           N  
ATOM    290  CA  GLU A  40     -17.657 -16.769  14.788  1.00 90.00           C  
ATOM    291  C   GLU A  40     -18.508 -16.077  13.713  1.00 90.00           C  
ATOM    292  CB  GLU A  40     -18.388 -17.958  15.432  1.00 90.00           C  
ATOM    293  O   GLU A  40     -18.273 -16.299  12.528  1.00 90.00           O  
ATOM    294  CG  GLU A  40     -18.679 -19.100  14.450  1.00 90.00           C  
ATOM    295  CD  GLU A  40     -17.406 -19.673  13.811  1.00 90.00           C  
ATOM    296  OE1 GLU A  40     -17.345 -19.818  12.568  1.00 90.00           O  
ATOM    297  OE2 GLU A  40     -16.431 -20.022  14.523  1.00 90.00           O  
ATOM    298  N   ALA A  41     -19.421 -15.178  14.096  1.00 88.56           N  
ATOM    299  CA  ALA A  41     -20.218 -14.404  13.142  1.00 88.56           C  
ATOM    300  C   ALA A  41     -19.348 -13.484  12.264  1.00 88.56           C  
ATOM    301  CB  ALA A  41     -21.275 -13.607  13.917  1.00 88.56           C  
ATOM    302  O   ALA A  41     -19.520 -13.441  11.043  1.00 88.56           O  
ATOM    303  N   VAL A  42     -18.367 -12.800  12.866  1.00 91.44           N  
ATOM    304  CA  VAL A  42     -17.378 -11.995  12.126  1.00 91.44           C  
ATOM    305  C   VAL A  42     -16.565 -12.886  11.181  1.00 91.44           C  
ATOM    306  CB  VAL A  42     -16.460 -11.219  13.095  1.00 91.44           C  
ATOM    307  O   VAL A  42     -16.336 -12.541  10.021  1.00 91.44           O  
ATOM    308  CG1 VAL A  42     -15.352 -10.455  12.357  1.00 91.44           C  
ATOM    309  CG2 VAL A  42     -17.264 -10.193  13.905  1.00 91.44           C  
ATOM    310  N   ARG A  43     -16.176 -14.084  11.627  1.00 89.94           N  
ATOM    311  CA  ARG A  43     -15.438 -15.043  10.798  1.00 89.94           C  
ATOM    312  C   ARG A  43     -16.222 -15.540   9.602  1.00 89.94           C  
ATOM    313  CB  ARG A  43     -14.961 -16.200  11.682  1.00 89.94           C  
ATOM    314  O   ARG A  43     -15.668 -15.581   8.503  1.00 89.94           O  
ATOM    315  CG  ARG A  43     -13.933 -17.071  10.958  1.00 89.94           C  
ATOM    316  CD  ARG A  43     -13.488 -18.217  11.862  1.00 89.94           C  
ATOM    317  NE  ARG A  43     -14.514 -19.272  11.967  1.00 89.94           N  
ATOM    318  NH1 ARG A  43     -13.164 -20.923  12.808  1.00 89.94           N  
ATOM    319  NH2 ARG A  43     -15.262 -21.385  12.397  1.00 89.94           N  
ATOM    320  CZ  ARG A  43     -14.316 -20.509  12.370  1.00 89.94           C  
ATOM    321  N   GLU A  44     -17.478 -15.909   9.800  1.00 87.94           N  
ATOM    322  CA  GLU A  44     -18.347 -16.358   8.720  1.00 87.94           C  
ATOM    323  C   GLU A  44     -18.533 -15.249   7.674  1.00 87.94           C  
ATOM    324  CB  GLU A  44     -19.679 -16.824   9.320  1.00 87.94           C  
ATOM    325  O   GLU A  44     -18.331 -15.489   6.480  1.00 87.94           O  
ATOM    326  CG  GLU A  44     -20.562 -17.482   8.252  1.00 87.94           C  
ATOM    327  CD  GLU A  44     -21.905 -18.000   8.788  1.00 87.94           C  
ATOM    328  OE1 GLU A  44     -22.722 -18.411   7.930  1.00 87.94           O  
ATOM    329  OE2 GLU A  44     -22.114 -18.004  10.021  1.00 87.94           O  
ATOM    330  N   GLY A  45     -18.811 -14.016   8.119  1.00 87.00           N  
ATOM    331  CA  GLY A  45     -18.962 -12.856   7.239  1.00 87.00           C  
ATOM    332  C   GLY A  45     -17.698 -12.551   6.431  1.00 87.00           C  
ATOM    333  O   GLY A  45     -17.762 -12.407   5.206  1.00 87.00           O  
ATOM    334  N   ALA A  46     -16.534 -12.537   7.084  1.00 89.00           N  
ATOM    335  CA  ALA A  46     -15.255 -12.263   6.432  1.00 89.00           C  
ATOM    336  C   ALA A  46     -14.881 -13.344   5.404  1.00 89.00           C  
ATOM    337  CB  ALA A  46     -14.193 -12.091   7.525  1.00 89.00           C  
ATOM    338  O   ALA A  46     -14.463 -13.035   4.283  1.00 89.00           O  
ATOM    339  N   GLN A  47     -15.099 -14.622   5.734  1.00 86.19           N  
ATOM    340  CA  GLN A  47     -14.865 -15.729   4.805  1.00 86.19           C  
ATOM    341  C   GLN A  47     -15.823 -15.698   3.609  1.00 86.19           C  
ATOM    342  CB  GLN A  47     -14.987 -17.069   5.541  1.00 86.19           C  
ATOM    343  O   GLN A  47     -15.393 -15.937   2.475  1.00 86.19           O  
ATOM    344  CG  GLN A  47     -13.778 -17.329   6.449  1.00 86.19           C  
ATOM    345  CD  GLN A  47     -13.840 -18.686   7.141  1.00 86.19           C  
ATOM    346  NE2 GLN A  47     -12.756 -19.128   7.743  1.00 86.19           N  
ATOM    347  OE1 GLN A  47     -14.817 -19.414   7.125  1.00 86.19           O  
ATOM    348  N   ALA A  48     -17.102 -15.391   3.836  1.00 84.75           N  
ATOM    349  CA  ALA A  48     -18.097 -15.282   2.775  1.00 84.75           C  
ATOM    350  C   ALA A  48     -17.758 -14.148   1.794  1.00 84.75           C  
ATOM    351  CB  ALA A  48     -19.476 -15.094   3.415  1.00 84.75           C  
ATOM    352  O   ALA A  48     -17.778 -14.365   0.576  1.00 84.75           O  
ATOM    353  N   TYR A  49     -17.385 -12.974   2.316  1.00 87.12           N  
ATOM    354  CA  TYR A  49     -16.956 -11.834   1.510  1.00 87.12           C  
ATOM    355  C   TYR A  49     -15.729 -12.180   0.659  1.00 87.12           C  
ATOM    356  CB  TYR A  49     -16.680 -10.624   2.412  1.00 87.12           C  
ATOM    357  O   TYR A  49     -15.788 -12.089  -0.572  1.00 87.12           O  
ATOM    358  CG  TYR A  49     -16.122  -9.453   1.630  1.00 87.12           C  
ATOM    359  CD1 TYR A  49     -14.730  -9.281   1.516  1.00 87.12           C  
ATOM    360  CD2 TYR A  49     -16.996  -8.587   0.949  1.00 87.12           C  
ATOM    361  CE1 TYR A  49     -14.207  -8.250   0.717  1.00 87.12           C  
ATOM    362  CE2 TYR A  49     -16.480  -7.567   0.130  1.00 87.12           C  
ATOM    363  OH  TYR A  49     -14.587  -6.462  -0.820  1.00 87.12           O  
ATOM    364  CZ  TYR A  49     -15.086  -7.403   0.013  1.00 87.12           C  
ATOM    365  N   LEU A  50     -14.642 -12.658   1.282  1.00 82.06           N  
ATOM    366  CA  LEU A  50     -13.409 -12.969   0.555  1.00 82.06           C  
ATOM    367  C   LEU A  50     -13.624 -14.048  -0.500  1.00 82.06           C  
ATOM    368  CB  LEU A  50     -12.293 -13.416   1.510  1.00 82.06           C  
ATOM    369  O   LEU A  50     -13.137 -13.907  -1.618  1.00 82.06           O  
ATOM    370  CG  LEU A  50     -11.575 -12.296   2.280  1.00 82.06           C  
ATOM    371  CD1 LEU A  50     -10.324 -12.912   2.900  1.00 82.06           C  
ATOM    372  CD2 LEU A  50     -11.100 -11.131   1.412  1.00 82.06           C  
ATOM    373  N   LYS A  51     -14.387 -15.107  -0.201  1.00 84.88           N  
ATOM    374  CA  LYS A  51     -14.688 -16.152  -1.189  1.00 84.88           C  
ATOM    375  C   LYS A  51     -15.328 -15.560  -2.446  1.00 84.88           C  
ATOM    376  CB  LYS A  51     -15.585 -17.212  -0.540  1.00 84.88           C  
ATOM    377  O   LYS A  51     -14.969 -15.940  -3.561  1.00 84.88           O  
ATOM    378  CG  LYS A  51     -15.886 -18.378  -1.493  1.00 84.88           C  
ATOM    379  CD  LYS A  51     -16.751 -19.426  -0.788  1.00 84.88           C  
ATOM    380  CE  LYS A  51     -17.066 -20.583  -1.741  1.00 84.88           C  
ATOM    381  NZ  LYS A  51     -17.921 -21.599  -1.077  1.00 84.88           N  
ATOM    382  N   ARG A  52     -16.262 -14.621  -2.282  1.00 86.00           N  
ATOM    383  CA  ARG A  52     -16.960 -13.981  -3.403  1.00 86.00           C  
ATOM    384  C   ARG A  52     -16.074 -12.976  -4.142  1.00 86.00           C  
ATOM    385  CB  ARG A  52     -18.237 -13.346  -2.854  1.00 86.00           C  
ATOM    386  O   ARG A  52     -16.098 -12.939  -5.375  1.00 86.00           O  
ATOM    387  CG  ARG A  52     -19.247 -13.080  -3.973  1.00 86.00           C  
ATOM    388  CD  ARG A  52     -20.523 -12.560  -3.322  1.00 86.00           C  
ATOM    389  NE  ARG A  52     -21.528 -12.130  -4.304  1.00 86.00           N  
ATOM    390  NH1 ARG A  52     -23.225 -11.818  -2.780  1.00 86.00           N  
ATOM    391  NH2 ARG A  52     -23.584 -11.471  -4.976  1.00 86.00           N  
ATOM    392  CZ  ARG A  52     -22.775 -11.806  -4.012  1.00 86.00           C  
ATOM    393  N   GLN A  53     -15.269 -12.212  -3.408  1.00 86.62           N  
ATOM    394  CA  GLN A  53     -14.292 -11.286  -3.973  1.00 86.62           C  
ATOM    395  C   GLN A  53     -13.245 -12.041  -4.808  1.00 86.62           C  
ATOM    396  CB  GLN A  53     -13.660 -10.472  -2.833  1.00 86.62           C  
ATOM    397  O   GLN A  53     -13.097 -11.759  -5.995  1.00 86.62           O  
ATOM    398  CG  GLN A  53     -12.792  -9.322  -3.363  1.00 86.62           C  
ATOM    399  CD  GLN A  53     -12.041  -8.601  -2.248  1.00 86.62           C  
ATOM    400  NE2 GLN A  53     -11.942  -7.290  -2.272  1.00 86.62           N  
ATOM    401  OE1 GLN A  53     -11.514  -9.210  -1.336  1.00 86.62           O  
ATOM    402  N   TYR A  54     -12.594 -13.064  -4.246  1.00 85.00           N  
ATOM    403  CA  TYR A  54     -11.575 -13.857  -4.942  1.00 85.00           C  
ATOM    404  C   TYR A  54     -12.124 -14.652  -6.125  1.00 85.00           C  
ATOM    405  CB  TYR A  54     -10.859 -14.807  -3.973  1.00 85.00           C  
ATOM    406  O   TYR A  54     -11.417 -14.793  -7.117  1.00 85.00           O  
ATOM    407  CG  TYR A  54      -9.804 -14.127  -3.129  1.00 85.00           C  
ATOM    408  CD1 TYR A  54      -8.658 -13.588  -3.747  1.00 85.00           C  
ATOM    409  CD2 TYR A  54      -9.955 -14.037  -1.734  1.00 85.00           C  
ATOM    410  CE1 TYR A  54      -7.687 -12.923  -2.975  1.00 85.00           C  
ATOM    411  CE2 TYR A  54      -8.988 -13.370  -0.963  1.00 85.00           C  
ATOM    412  OH  TYR A  54      -6.944 -12.125  -0.844  1.00 85.00           O  
ATOM    413  CZ  TYR A  54      -7.860 -12.798  -1.583  1.00 85.00           C  
ATOM    414  N   LEU A  55     -13.374 -15.129  -6.080  1.00 87.56           N  
ATOM    415  CA  LEU A  55     -13.998 -15.748  -7.254  1.00 87.56           C  
ATOM    416  C   LEU A  55     -14.120 -14.744  -8.409  1.00 87.56           C  
ATOM    417  CB  LEU A  55     -15.371 -16.321  -6.859  1.00 87.56           C  
ATOM    418  O   LEU A  55     -13.796 -15.067  -9.549  1.00 87.56           O  
ATOM    419  CG  LEU A  55     -16.096 -17.049  -8.008  1.00 87.56           C  
ATOM    420  CD1 LEU A  55     -15.358 -18.319  -8.437  1.00 87.56           C  
ATOM    421  CD2 LEU A  55     -17.503 -17.440  -7.556  1.00 87.56           C  
ATOM    422  N   THR A  56     -14.546 -13.516  -8.105  1.00 85.62           N  
ATOM    423  CA  THR A  56     -14.700 -12.449  -9.106  1.00 85.62           C  
ATOM    424  C   THR A  56     -13.346 -12.030  -9.674  1.00 85.62           C  
ATOM    425  CB  THR A  56     -15.421 -11.230  -8.511  1.00 85.62           C  
ATOM    426  O   THR A  56     -13.174 -11.975 -10.892  1.00 85.62           O  
ATOM    427  CG2 THR A  56     -15.763 -10.207  -9.594  1.00 85.62           C  
ATOM    428  OG1 THR A  56     -16.631 -11.627  -7.895  1.00 85.62           O  
ATOM    429  N   ILE A  57     -12.360 -11.800  -8.801  1.00 87.38           N  
ATOM    430  CA  ILE A  57     -10.989 -11.474  -9.208  1.00 87.38           C  
ATOM    431  C   ILE A  57     -10.379 -12.627 -10.013  1.00 87.38           C  
ATOM    432  CB  ILE A  57     -10.119 -11.139  -7.978  1.00 87.38           C  
ATOM    433  O   ILE A  57      -9.708 -12.385 -11.010  1.00 87.38           O  
ATOM    434  CG1 ILE A  57     -10.631  -9.893  -7.221  1.00 87.38           C  
ATOM    435  CG2 ILE A  57      -8.673 -10.885  -8.429  1.00 87.38           C  
ATOM    436  CD1 ILE A  57      -9.976  -9.724  -5.840  1.00 87.38           C  
ATOM    437  N   GLY A  58     -10.647 -13.878  -9.633  1.00 90.06           N  
ATOM    438  CA  GLY A  58     -10.164 -15.069 -10.327  1.00 90.06           C  
ATOM    439  C   GLY A  58     -10.627 -15.136 -11.781  1.00 90.06           C  
ATOM    440  O   GLY A  58      -9.828 -15.470 -12.650  1.00 90.06           O  
ATOM    441  N   ILE A  59     -11.870 -14.741 -12.074  1.00 90.44           N  
ATOM    442  CA  ILE A  59     -12.377 -14.663 -13.455  1.00 90.44           C  
ATOM    443  C   ILE A  59     -11.557 -13.656 -14.274  1.00 90.44           C  
ATOM    444  CB  ILE A  59     -13.885 -14.317 -13.467  1.00 90.44           C  
ATOM    445  O   ILE A  59     -11.080 -13.987 -15.359  1.00 90.44           O  
ATOM    446  CG1 ILE A  59     -14.712 -15.457 -12.827  1.00 90.44           C  
ATOM    447  CG2 ILE A  59     -14.384 -14.062 -14.903  1.00 90.44           C  
ATOM    448  CD1 ILE A  59     -16.136 -15.038 -12.438  1.00 90.44           C  
ATOM    449  N   VAL A  60     -11.343 -12.448 -13.741  1.00 89.69           N  
ATOM    450  CA  VAL A  60     -10.522 -11.414 -14.399  1.00 89.69           C  
ATOM    451  C   VAL A  60      -9.075 -11.893 -14.561  1.00 89.69           C  
ATOM    452  CB  VAL A  60     -10.579 -10.089 -13.611  1.00 89.69           C  
ATOM    453  O   VAL A  60      -8.479 -11.733 -15.626  1.00 89.69           O  
ATOM    454  CG1 VAL A  60      -9.728  -8.994 -14.266  1.00 89.69           C  
ATOM    455  CG2 VAL A  60     -12.018  -9.562 -13.514  1.00 89.69           C  
ATOM    456  N   GLY A  61      -8.529 -12.544 -13.533  1.00 92.56           N  
ATOM    457  CA  GLY A  61      -7.186 -13.111 -13.535  1.00 92.56           C  
ATOM    458  C   GLY A  61      -6.990 -14.185 -14.604  1.00 92.56           C  
ATOM    459  O   GLY A  61      -5.964 -14.178 -15.274  1.00 92.56           O  
ATOM    460  N   VAL A  62      -7.974 -15.061 -14.834  1.00 95.56           N  
ATOM    461  CA  VAL A  62      -7.918 -16.074 -15.905  1.00 95.56           C  
ATOM    462  C   VAL A  62      -7.883 -15.422 -17.287  1.00 95.56           C  
ATOM    463  CB  VAL A  62      -9.098 -17.061 -15.791  1.00 95.56           C  
ATOM    464  O   VAL A  62      -7.103 -15.845 -18.139  1.00 95.56           O  
ATOM    465  CG1 VAL A  62      -9.263 -17.956 -17.029  1.00 95.56           C  
ATOM    466  CG2 VAL A  62      -8.892 -17.998 -14.594  1.00 95.56           C  
ATOM    467  N   VAL A  63      -8.682 -14.373 -17.508  1.00 94.19           N  
ATOM    468  CA  VAL A  63      -8.672 -13.631 -18.778  1.00 94.19           C  
ATOM    469  C   VAL A  63      -7.302 -12.994 -19.013  1.00 94.19           C  
ATOM    470  CB  VAL A  63      -9.795 -12.577 -18.820  1.00 94.19           C  
ATOM    471  O   VAL A  63      -6.715 -13.177 -20.077  1.00 94.19           O  
ATOM    472  CG1 VAL A  63      -9.725 -11.708 -20.083  1.00 94.19           C  
ATOM    473  CG2 VAL A  63     -11.173 -13.253 -18.801  1.00 94.19           C  
ATOM    474  N   ILE A  64      -6.754 -12.304 -18.011  1.00 93.62           N  
ATOM    475  CA  ILE A  64      -5.428 -11.680 -18.109  1.00 93.62           C  
ATOM    476  C   ILE A  64      -4.333 -12.733 -18.309  1.00 93.62           C  
ATOM    477  CB  ILE A  64      -5.168 -10.791 -16.876  1.00 93.62           C  
ATOM    478  O   ILE A  64      -3.464 -12.548 -19.158  1.00 93.62           O  
ATOM    479  CG1 ILE A  64      -6.099  -9.556 -16.930  1.00 93.62           C  
ATOM    480  CG2 ILE A  64      -3.697 -10.351 -16.823  1.00 93.62           C  
ATOM    481  CD1 ILE A  64      -6.080  -8.702 -15.658  1.00 93.62           C  
ATOM    482  N   PHE A  65      -4.389 -13.857 -17.593  1.00 96.88           N  
ATOM    483  CA  PHE A  65      -3.450 -14.964 -17.763  1.00 96.88           C  
ATOM    484  C   PHE A  65      -3.452 -15.483 -19.204  1.00 96.88           C  
ATOM    485  CB  PHE A  65      -3.801 -16.087 -16.777  1.00 96.88           C  
ATOM    486  O   PHE A  65      -2.386 -15.646 -19.792  1.00 96.88           O  
ATOM    487  CG  PHE A  65      -2.883 -17.290 -16.870  1.00 96.88           C  
ATOM    488  CD1 PHE A  65      -3.127 -18.307 -17.813  1.00 96.88           C  
ATOM    489  CD2 PHE A  65      -1.763 -17.381 -16.026  1.00 96.88           C  
ATOM    490  CE1 PHE A  65      -2.245 -19.397 -17.922  1.00 96.88           C  
ATOM    491  CE2 PHE A  65      -0.895 -18.484 -16.118  1.00 96.88           C  
ATOM    492  CZ  PHE A  65      -1.129 -19.486 -17.073  1.00 96.88           C  
ATOM    493  N   ALA A  66      -4.633 -15.699 -19.793  1.00 97.12           N  
ATOM    494  CA  ALA A  66      -4.757 -16.151 -21.176  1.00 97.12           C  
ATOM    495  C   ALA A  66      -4.187 -15.126 -22.171  1.00 97.12           C  
ATOM    496  CB  ALA A  66      -6.231 -16.461 -21.459  1.00 97.12           C  
ATOM    497  O   ALA A  66      -3.483 -15.509 -23.105  1.00 97.12           O  
ATOM    498  N   LEU A  67      -4.432 -13.830 -21.947  1.00 94.56           N  
ATOM    499  CA  LEU A  67      -3.869 -12.758 -22.772  1.00 94.56           C  
ATOM    500  C   LEU A  67      -2.339 -12.717 -22.672  1.00 94.56           C  
ATOM    501  CB  LEU A  67      -4.491 -11.405 -22.375  1.00 94.56           C  
ATOM    502  O   LEU A  67      -1.661 -12.714 -23.696  1.00 94.56           O  
ATOM    503  CG  LEU A  67      -5.987 -11.258 -22.711  1.00 94.56           C  
ATOM    504  CD1 LEU A  67      -6.532  -9.978 -22.074  1.00 94.56           C  
ATOM    505  CD2 LEU A  67      -6.249 -11.180 -24.215  1.00 94.56           C  
ATOM    506  N   LEU A  68      -1.776 -12.753 -21.462  1.00 95.31           N  
ATOM    507  CA  LEU A  68      -0.322 -12.768 -21.267  1.00 95.31           C  
ATOM    508  C   LEU A  68       0.315 -14.027 -21.864  1.00 95.31           C  
ATOM    509  CB  LEU A  68       0.008 -12.662 -19.770  1.00 95.31           C  
ATOM    510  O   LEU A  68       1.367 -13.935 -22.491  1.00 95.31           O  
ATOM    511  CG  LEU A  68      -0.344 -11.309 -19.126  1.00 95.31           C  
ATOM    512  CD1 LEU A  68      -0.086 -11.402 -17.624  1.00 95.31           C  
ATOM    513  CD2 LEU A  68       0.488 -10.150 -19.677  1.00 95.31           C  
ATOM    514  N   ALA A  69      -0.331 -15.187 -21.726  1.00 96.31           N  
ATOM    515  CA  ALA A  69       0.149 -16.436 -22.309  1.00 96.31           C  
ATOM    516  C   ALA A  69       0.188 -16.367 -23.840  1.00 96.31           C  
ATOM    517  CB  ALA A  69      -0.746 -17.587 -21.835  1.00 96.31           C  
ATOM    518  O   ALA A  69       1.144 -16.849 -24.445  1.00 96.31           O  
ATOM    519  N   TYR A  70      -0.826 -15.749 -24.450  1.00 95.56           N  
ATOM    520  CA  TYR A  70      -0.922 -15.586 -25.896  1.00 95.56           C  
ATOM    521  C   TYR A  70       0.096 -14.576 -26.447  1.00 95.56           C  
ATOM    522  CB  TYR A  70      -2.361 -15.193 -26.250  1.00 95.56           C  
ATOM    523  O   TYR A  70       0.771 -14.877 -27.426  1.00 95.56           O  
ATOM    524  CG  TYR A  70      -2.591 -15.023 -27.737  1.00 95.56           C  
ATOM    525  CD1 TYR A  70      -2.587 -13.736 -28.307  1.00 95.56           C  
ATOM    526  CD2 TYR A  70      -2.765 -16.156 -28.554  1.00 95.56           C  
ATOM    527  CE1 TYR A  70      -2.754 -13.578 -29.695  1.00 95.56           C  
ATOM    528  CE2 TYR A  70      -2.939 -16.003 -29.943  1.00 95.56           C  
ATOM    529  OH  TYR A  70      -3.083 -14.569 -31.857  1.00 95.56           O  
ATOM    530  CZ  TYR A  70      -2.928 -14.714 -30.515  1.00 95.56           C  
ATOM    531  N   PHE A  71       0.232 -13.401 -25.820  1.00 93.88           N  
ATOM    532  CA  PHE A  71       1.081 -12.320 -26.338  1.00 93.88           C  
ATOM    533  C   PHE A  71       2.553 -12.412 -25.911  1.00 93.88           C  
ATOM    534  CB  PHE A  71       0.486 -10.959 -25.941  1.00 93.88           C  
ATOM    535  O   PHE A  71       3.428 -12.035 -26.680  1.00 93.88           O  
ATOM    536  CG  PHE A  71      -0.793 -10.603 -26.676  1.00 93.88           C  
ATOM    537  CD1 PHE A  71      -0.744 -10.305 -28.050  1.00 93.88           C  
ATOM    538  CD2 PHE A  71      -2.027 -10.548 -26.002  1.00 93.88           C  
ATOM    539  CE1 PHE A  71      -1.921  -9.981 -28.748  1.00 93.88           C  
ATOM    540  CE2 PHE A  71      -3.208 -10.245 -26.702  1.00 93.88           C  
ATOM    541  CZ  PHE A  71      -3.156  -9.962 -28.077  1.00 93.88           C  
ATOM    542  N   LEU A  72       2.842 -12.894 -24.697  1.00 93.62           N  
ATOM    543  CA  LEU A  72       4.189 -12.875 -24.100  1.00 93.62           C  
ATOM    544  C   LEU A  72       4.711 -14.272 -23.714  1.00 93.62           C  
ATOM    545  CB  LEU A  72       4.184 -11.923 -22.889  1.00 93.62           C  
ATOM    546  O   LEU A  72       5.870 -14.428 -23.324  1.00 93.62           O  
ATOM    547  CG  LEU A  72       3.829 -10.455 -23.194  1.00 93.62           C  
ATOM    548  CD1 LEU A  72       3.839  -9.646 -21.896  1.00 93.62           C  
ATOM    549  CD2 LEU A  72       4.828  -9.811 -24.152  1.00 93.62           C  
ATOM    550  N   GLY A  73       3.876 -15.305 -23.840  1.00 95.88           N  
ATOM    551  CA  GLY A  73       4.234 -16.696 -23.581  1.00 95.88           C  
ATOM    552  C   GLY A  73       3.936 -17.182 -22.159  1.00 95.88           C  
ATOM    553  O   GLY A  73       3.681 -16.422 -21.223  1.00 95.88           O  
ATOM    554  N   MET A  74       3.991 -18.507 -21.987  1.00 97.06           N  
ATOM    555  CA  MET A  74       3.565 -19.185 -20.753  1.00 97.06           C  
ATOM    556  C   MET A  74       4.371 -18.784 -19.515  1.00 97.06           C  
ATOM    557  CB  MET A  74       3.643 -20.709 -20.935  1.00 97.06           C  
ATOM    558  O   MET A  74       3.798 -18.673 -18.437  1.00 97.06           O  
ATOM    559  CG  MET A  74       2.548 -21.249 -21.861  1.00 97.06           C  
ATOM    560  SD  MET A  74       0.844 -21.003 -21.283  1.00 97.06           S  
ATOM    561  CE  MET A  74       0.802 -22.057 -19.810  1.00 97.06           C  
ATOM    562  N   LEU A  75       5.681 -18.547 -19.643  1.00 97.12           N  
ATOM    563  CA  LEU A  75       6.507 -18.129 -18.503  1.00 97.12           C  
ATOM    564  C   LEU A  75       6.056 -16.757 -17.979  1.00 97.12           C  
ATOM    565  CB  LEU A  75       7.998 -18.135 -18.898  1.00 97.12           C  
ATOM    566  O   LEU A  75       5.923 -16.556 -16.776  1.00 97.12           O  
ATOM    567  CG  LEU A  75       8.567 -19.526 -19.248  1.00 97.12           C  
ATOM    568  CD1 LEU A  75      10.017 -19.399 -19.711  1.00 97.12           C  
ATOM    569  CD2 LEU A  75       8.531 -20.495 -18.064  1.00 97.12           C  
ATOM    570  N   VAL A  76       5.714 -15.819 -18.858  1.00 96.69           N  
ATOM    571  CA  VAL A  76       5.220 -14.508 -18.420  1.00 96.69           C  
ATOM    572  C   VAL A  76       3.863 -14.640 -17.720  1.00 96.69           C  
ATOM    573  CB  VAL A  76       5.201 -13.524 -19.599  1.00 96.69           C  
ATOM    574  O   VAL A  76       3.673 -14.103 -16.627  1.00 96.69           O  
ATOM    575  CG1 VAL A  76       4.728 -12.146 -19.145  1.00 96.69           C  
ATOM    576  CG2 VAL A  76       6.621 -13.376 -20.171  1.00 96.69           C  
ATOM    577  N   ALA A  77       2.959 -15.451 -18.274  1.00 97.62           N  
ATOM    578  CA  ALA A  77       1.668 -15.746 -17.652  1.00 97.62           C  
ATOM    579  C   ALA A  77       1.803 -16.425 -16.275  1.00 97.62           C  
ATOM    580  CB  ALA A  77       0.866 -16.608 -18.625  1.00 97.62           C  
ATOM    581  O   ALA A  77       1.088 -16.072 -15.336  1.00 97.62           O  
ATOM    582  N   PHE A  78       2.746 -17.360 -16.112  1.00 98.00           N  
ATOM    583  CA  PHE A  78       3.025 -17.978 -14.812  1.00 98.00           C  
ATOM    584  C   PHE A  78       3.602 -16.991 -13.801  1.00 98.00           C  
ATOM    585  CB  PHE A  78       3.955 -19.189 -14.961  1.00 98.00           C  
ATOM    586  O   PHE A  78       3.239 -17.074 -12.631  1.00 98.00           O  
ATOM    587  CG  PHE A  78       3.237 -20.465 -15.350  1.00 98.00           C  
ATOM    588  CD1 PHE A  78       2.247 -20.996 -14.500  1.00 98.00           C  
ATOM    589  CD2 PHE A  78       3.572 -21.144 -16.534  1.00 98.00           C  
ATOM    590  CE1 PHE A  78       1.574 -22.179 -14.850  1.00 98.00           C  
ATOM    591  CE2 PHE A  78       2.905 -22.331 -16.881  1.00 98.00           C  
ATOM    592  CZ  PHE A  78       1.899 -22.844 -16.044  1.00 98.00           C  
ATOM    593  N   GLY A  79       4.426 -16.032 -14.236  1.00 97.81           N  
ATOM    594  CA  GLY A  79       4.865 -14.929 -13.382  1.00 97.81           C  
ATOM    595  C   GLY A  79       3.670 -14.195 -12.780  1.00 97.81           C  
ATOM    596  O   GLY A  79       3.538 -14.133 -11.557  1.00 97.81           O  
ATOM    597  N   PHE A  80       2.740 -13.759 -13.634  1.00 97.81           N  
ATOM    598  CA  PHE A  80       1.472 -13.153 -13.216  1.00 97.81           C  
ATOM    599  C   PHE A  80       0.672 -14.030 -12.249  1.00 97.81           C  
ATOM    600  CB  PHE A  80       0.666 -12.778 -14.468  1.00 97.81           C  
ATOM    601  O   PHE A  80       0.238 -13.548 -11.201  1.00 97.81           O  
ATOM    602  CG  PHE A  80      -0.773 -12.403 -14.190  1.00 97.81           C  
ATOM    603  CD1 PHE A  80      -1.774 -13.391 -14.210  1.00 97.81           C  
ATOM    604  CD2 PHE A  80      -1.104 -11.073 -13.885  1.00 97.81           C  
ATOM    605  CE1 PHE A  80      -3.099 -13.054 -13.897  1.00 97.81           C  
ATOM    606  CE2 PHE A  80      -2.432 -10.732 -13.581  1.00 97.81           C  
ATOM    607  CZ  PHE A  80      -3.426 -11.726 -13.579  1.00 97.81           C  
ATOM    608  N   LEU A  81       0.517 -15.321 -12.549  1.00 98.00           N  
ATOM    609  CA  LEU A  81      -0.215 -16.241 -11.679  1.00 98.00           C  
ATOM    610  C   LEU A  81       0.432 -16.360 -10.293  1.00 98.00           C  
ATOM    611  CB  LEU A  81      -0.316 -17.610 -12.367  1.00 98.00           C  
ATOM    612  O   LEU A  81      -0.277 -16.322  -9.291  1.00 98.00           O  
ATOM    613  CG  LEU A  81      -1.125 -18.654 -11.575  1.00 98.00           C  
ATOM    614  CD1 LEU A  81      -2.588 -18.243 -11.399  1.00 98.00           C  
ATOM    615  CD2 LEU A  81      -1.087 -19.990 -12.317  1.00 98.00           C  
ATOM    616  N   ILE A  82       1.761 -16.477 -10.225  1.00 98.19           N  
ATOM    617  CA  ILE A  82       2.508 -16.558  -8.963  1.00 98.19           C  
ATOM    618  C   ILE A  82       2.271 -15.294  -8.132  1.00 98.19           C  
ATOM    619  CB  ILE A  82       4.013 -16.795  -9.239  1.00 98.19           C  
ATOM    620  O   ILE A  82       1.920 -15.395  -6.957  1.00 98.19           O  
ATOM    621  CG1 ILE A  82       4.240 -18.221  -9.792  1.00 98.19           C  
ATOM    622  CG2 ILE A  82       4.864 -16.596  -7.968  1.00 98.19           C  
ATOM    623  CD1 ILE A  82       5.606 -18.400 -10.466  1.00 98.19           C  
ATOM    624  N   GLY A  83       2.409 -14.114  -8.742  1.00 97.31           N  
ATOM    625  CA  GLY A  83       2.184 -12.839  -8.062  1.00 97.31           C  
ATOM    626  C   GLY A  83       0.760 -12.699  -7.527  1.00 97.31           C  
ATOM    627  O   GLY A  83       0.568 -12.332  -6.367  1.00 97.31           O  
ATOM    628  N   ALA A  84      -0.236 -13.063  -8.338  1.00 96.69           N  
ATOM    629  CA  ALA A  84      -1.639 -13.019  -7.946  1.00 96.69           C  
ATOM    630  C   ALA A  84      -1.957 -14.005  -6.808  1.00 96.69           C  
ATOM    631  CB  ALA A  84      -2.497 -13.280  -9.192  1.00 96.69           C  
ATOM    632  O   ALA A  84      -2.569 -13.637  -5.807  1.00 96.69           O  
ATOM    633  N   VAL A  85      -1.506 -15.257  -6.912  1.00 96.88           N  
ATOM    634  CA  VAL A  85      -1.777 -16.279  -5.890  1.00 96.88           C  
ATOM    635  C   VAL A  85      -1.100 -15.933  -4.566  1.00 96.88           C  
ATOM    636  CB  VAL A  85      -1.362 -17.676  -6.389  1.00 96.88           C  
ATOM    637  O   VAL A  85      -1.734 -16.049  -3.520  1.00 96.88           O  
ATOM    638  CG1 VAL A  85      -1.407 -18.741  -5.284  1.00 96.88           C  
ATOM    639  CG2 VAL A  85      -2.310 -18.143  -7.503  1.00 96.88           C  
ATOM    640  N   LEU A  86       0.157 -15.482  -4.586  1.00 97.25           N  
ATOM    641  CA  LEU A  86       0.886 -15.148  -3.360  1.00 97.25           C  
ATOM    642  C   LEU A  86       0.361 -13.870  -2.692  1.00 97.25           C  
ATOM    643  CB  LEU A  86       2.388 -15.049  -3.657  1.00 97.25           C  
ATOM    644  O   LEU A  86       0.243 -13.852  -1.468  1.00 97.25           O  
ATOM    645  CG  LEU A  86       3.068 -16.378  -4.030  1.00 97.25           C  
ATOM    646  CD1 LEU A  86       4.543 -16.109  -4.318  1.00 97.25           C  
ATOM    647  CD2 LEU A  86       2.989 -17.421  -2.912  1.00 97.25           C  
ATOM    648  N   SER A  87      -0.024 -12.852  -3.470  1.00 95.62           N  
ATOM    649  CA  SER A  87      -0.683 -11.647  -2.943  1.00 95.62           C  
ATOM    650  C   SER A  87      -2.020 -11.994  -2.278  1.00 95.62           C  
ATOM    651  CB  SER A  87      -0.879 -10.631  -4.074  1.00 95.62           C  
ATOM    652  O   SER A  87      -2.272 -11.623  -1.129  1.00 95.62           O  
ATOM    653  OG  SER A  87      -1.442  -9.436  -3.573  1.00 95.62           O  
ATOM    654  N   GLY A  88      -2.843 -12.814  -2.946  1.00 93.88           N  
ATOM    655  CA  GLY A  88      -4.102 -13.300  -2.380  1.00 93.88           C  
ATOM    656  C   GLY A  88      -3.901 -14.170  -1.136  1.00 93.88           C  
ATOM    657  O   GLY A  88      -4.638 -14.043  -0.159  1.00 93.88           O  
ATOM    658  N   ALA A  89      -2.867 -15.016  -1.125  1.00 93.62           N  
ATOM    659  CA  ALA A  89      -2.516 -15.825   0.037  1.00 93.62           C  
ATOM    660  C   ALA A  89      -2.089 -14.959   1.232  1.00 93.62           C  
ATOM    661  CB  ALA A  89      -1.424 -16.829  -0.351  1.00 93.62           C  
ATOM    662  O   ALA A  89      -2.530 -15.228   2.349  1.00 93.62           O  
ATOM    663  N   ALA A  90      -1.293 -13.906   1.016  1.00 92.19           N  
ATOM    664  CA  ALA A  90      -0.885 -12.986   2.076  1.00 92.19           C  
ATOM    665  C   ALA A  90      -2.102 -12.316   2.741  1.00 92.19           C  
ATOM    666  CB  ALA A  90       0.099 -11.961   1.496  1.00 92.19           C  
ATOM    667  O   ALA A  90      -2.234 -12.366   3.966  1.00 92.19           O  
ATOM    668  N   GLY A  91      -3.037 -11.787   1.941  1.00 90.75           N  
ATOM    669  CA  GLY A  91      -4.278 -11.194   2.450  1.00 90.75           C  
ATOM    670  C   GLY A  91      -5.194 -12.206   3.144  1.00 90.75           C  
ATOM    671  O   GLY A  91      -5.692 -11.954   4.242  1.00 90.75           O  
ATOM    672  N   PHE A  92      -5.388 -13.385   2.548  1.00 90.50           N  
ATOM    673  CA  PHE A  92      -6.265 -14.419   3.100  1.00 90.50           C  
ATOM    674  C   PHE A  92      -5.741 -14.998   4.420  1.00 90.50           C  
ATOM    675  CB  PHE A  92      -6.458 -15.529   2.059  1.00 90.50           C  
ATOM    676  O   PHE A  92      -6.513 -15.170   5.367  1.00 90.50           O  
ATOM    677  CG  PHE A  92      -7.420 -16.615   2.503  1.00 90.50           C  
ATOM    678  CD1 PHE A  92      -6.940 -17.793   3.109  1.00 90.50           C  
ATOM    679  CD2 PHE A  92      -8.804 -16.439   2.323  1.00 90.50           C  
ATOM    680  CE1 PHE A  92      -7.842 -18.790   3.524  1.00 90.50           C  
ATOM    681  CE2 PHE A  92      -9.706 -17.432   2.744  1.00 90.50           C  
ATOM    682  CZ  PHE A  92      -9.225 -18.611   3.342  1.00 90.50           C  
ATOM    683  N   ILE A  93      -4.444 -15.313   4.503  1.00 90.56           N  
ATOM    684  CA  ILE A  93      -3.846 -15.861   5.725  1.00 90.56           C  
ATOM    685  C   ILE A  93      -3.836 -14.792   6.822  1.00 90.56           C  
ATOM    686  CB  ILE A  93      -2.438 -16.448   5.469  1.00 90.56           C  
ATOM    687  O   ILE A  93      -4.263 -15.092   7.937  1.00 90.56           O  
ATOM    688  CG1 ILE A  93      -2.480 -17.612   4.448  1.00 90.56           C  
ATOM    689  CG2 ILE A  93      -1.853 -16.978   6.795  1.00 90.56           C  
ATOM    690  CD1 ILE A  93      -1.097 -17.989   3.897  1.00 90.56           C  
ATOM    691  N   GLY A  94      -3.430 -13.555   6.503  1.00 89.00           N  
ATOM    692  CA  GLY A  94      -3.422 -12.437   7.453  1.00 89.00           C  
ATOM    693  C   GLY A  94      -4.792 -12.203   8.091  1.00 89.00           C  
ATOM    694  O   GLY A  94      -4.916 -12.196   9.314  1.00 89.00           O  
ATOM    695  N   MET A  95      -5.851 -12.157   7.278  1.00 90.00           N  
ATOM    696  CA  MET A  95      -7.221 -12.016   7.779  1.00 90.00           C  
ATOM    697  C   MET A  95      -7.661 -13.208   8.643  1.00 90.00           C  
ATOM    698  CB  MET A  95      -8.155 -11.792   6.587  1.00 90.00           C  
ATOM    699  O   MET A  95      -8.229 -13.011   9.714  1.00 90.00           O  
ATOM    700  CG  MET A  95      -9.638 -11.690   6.977  1.00 90.00           C  
ATOM    701  SD  MET A  95     -10.838 -12.675   6.042  1.00 90.00           S  
ATOM    702  CE  MET A  95     -10.037 -14.294   5.935  1.00 90.00           C  
ATOM    703  N   ASN A  96      -7.376 -14.454   8.243  1.00 90.06           N  
ATOM    704  CA  ASN A  96      -7.749 -15.622   9.057  1.00 90.06           C  
ATOM    705  C   ASN A  96      -7.070 -15.623  10.434  1.00 90.06           C  
ATOM    706  CB  ASN A  96      -7.408 -16.927   8.321  1.00 90.06           C  
ATOM    707  O   ASN A  96      -7.630 -16.164  11.390  1.00 90.06           O  
ATOM    708  CG  ASN A  96      -8.522 -17.390   7.408  1.00 90.06           C  
ATOM    709  ND2 ASN A  96      -8.433 -17.075   6.142  1.00 90.06           N  
ATOM    710  OD1 ASN A  96      -9.462 -18.057   7.823  1.00 90.06           O  
ATOM    711  N   VAL A  97      -5.867 -15.056  10.533  1.00 91.12           N  
ATOM    712  CA  VAL A  97      -5.166 -14.872  11.805  1.00 91.12           C  
ATOM    713  C   VAL A  97      -5.797 -13.731  12.599  1.00 91.12           C  
ATOM    714  CB  VAL A  97      -3.661 -14.663  11.567  1.00 91.12           C  
ATOM    715  O   VAL A  97      -6.129 -13.947  13.763  1.00 91.12           O  
ATOM    716  CG1 VAL A  97      -2.915 -14.305  12.857  1.00 91.12           C  
ATOM    717  CG2 VAL A  97      -3.039 -15.950  11.002  1.00 91.12           C  
ATOM    718  N   SER A  98      -6.039 -12.575  11.971  1.00 91.56           N  
ATOM    719  CA  SER A  98      -6.679 -11.402  12.588  1.00 91.56           C  
ATOM    720  C   SER A  98      -8.010 -11.756  13.261  1.00 91.56           C  
ATOM    721  CB  SER A  98      -6.885 -10.316  11.526  1.00 91.56           C  
ATOM    722  O   SER A  98      -8.170 -11.581  14.469  1.00 91.56           O  
ATOM    723  OG  SER A  98      -7.503  -9.188  12.098  1.00 91.56           O  
ATOM    724  N   VAL A  99      -8.911 -12.412  12.523  1.00 91.06           N  
ATOM    725  CA  VAL A  99     -10.248 -12.806  13.003  1.00 91.06           C  
ATOM    726  C   VAL A  99     -10.206 -13.838  14.138  1.00 91.06           C  
ATOM    727  CB  VAL A  99     -11.065 -13.372  11.831  1.00 91.06           C  
ATOM    728  O   VAL A  99     -11.172 -14.018  14.869  1.00 91.06           O  
ATOM    729  CG1 VAL A  99     -12.447 -13.846  12.266  1.00 91.06           C  
ATOM    730  CG2 VAL A  99     -11.310 -12.349  10.718  1.00 91.06           C  
ATOM    731  N   ARG A 100      -9.110 -14.585  14.294  1.00 93.25           N  
ATOM    732  CA  ARG A 100      -8.948 -15.521  15.422  1.00 93.25           C  
ATOM    733  C   ARG A 100      -8.230 -14.873  16.600  1.00 93.25           C  
ATOM    734  CB  ARG A 100      -8.216 -16.778  14.949  1.00 93.25           C  
ATOM    735  O   ARG A 100      -8.338 -15.377  17.721  1.00 93.25           O  
ATOM    736  CG  ARG A 100      -9.059 -17.585  13.954  1.00 93.25           C  
ATOM    737  CD  ARG A 100      -8.230 -18.768  13.455  1.00 93.25           C  
ATOM    738  NE  ARG A 100      -8.888 -19.463  12.338  1.00 93.25           N  
ATOM    739  NH1 ARG A 100      -7.619 -21.374  12.407  1.00 93.25           N  
ATOM    740  NH2 ARG A 100      -9.203 -21.150  10.845  1.00 93.25           N  
ATOM    741  CZ  ARG A 100      -8.570 -20.656  11.872  1.00 93.25           C  
ATOM    742  N   ALA A 101      -7.467 -13.817  16.341  1.00 95.44           N  
ATOM    743  CA  ALA A 101      -6.720 -13.079  17.339  1.00 95.44           C  
ATOM    744  C   ALA A 101      -7.599 -12.066  18.077  1.00 95.44           C  
ATOM    745  CB  ALA A 101      -5.532 -12.400  16.660  1.00 95.44           C  
ATOM    746  O   ALA A 101      -7.464 -11.970  19.290  1.00 95.44           O  
ATOM    747  N   ASN A 102      -8.522 -11.379  17.395  1.00 94.88           N  
ATOM    748  CA  ASN A 102      -9.373 -10.328  17.973  1.00 94.88           C  
ATOM    749  C   ASN A 102     -10.048 -10.725  19.308  1.00 94.88           C  
ATOM    750  CB  ASN A 102     -10.389  -9.857  16.910  1.00 94.88           C  
ATOM    751  O   ASN A 102      -9.883 -10.047  20.319  1.00 94.88           O  
ATOM    752  CG  ASN A 102     -11.322 -10.923  16.344  1.00 94.88           C  
ATOM    753  ND2 ASN A 102     -12.156 -10.601  15.384  1.00 94.88           N  
ATOM    754  OD1 ASN A 102     -11.322 -12.069  16.762  1.00 94.88           O  
ATOM    755  N   VAL A 103     -10.714 -11.880  19.365  1.00 96.38           N  
ATOM    756  CA  VAL A 103     -11.424 -12.381  20.550  1.00 96.38           C  
ATOM    757  C   VAL A 103     -10.469 -12.699  21.697  1.00 96.38           C  
ATOM    758  CB  VAL A 103     -12.263 -13.610  20.150  1.00 96.38           C  
ATOM    759  O   VAL A 103     -10.766 -12.468  22.867  1.00 96.38           O  
ATOM    760  CG1 VAL A 103     -11.455 -14.882  19.856  1.00 96.38           C  
ATOM    761  CG2 VAL A 103     -13.316 -13.915  21.208  1.00 96.38           C  
ATOM    762  N   ARG A 104      -9.276 -13.187  21.357  1.00 97.06           N  
ATOM    763  CA  ARG A 104      -8.233 -13.514  22.327  1.00 97.06           C  
ATOM    764  C   ARG A 104      -7.539 -12.253  22.829  1.00 97.06           C  
ATOM    765  CB  ARG A 104      -7.228 -14.468  21.695  1.00 97.06           C  
ATOM    766  O   ARG A 104      -7.122 -12.210  23.979  1.00 97.06           O  
ATOM    767  CG  ARG A 104      -7.818 -15.791  21.223  1.00 97.06           C  
ATOM    768  CD  ARG A 104      -6.735 -16.553  20.465  1.00 97.06           C  
ATOM    769  NE  ARG A 104      -7.038 -17.987  20.409  1.00 97.06           N  
ATOM    770  NH1 ARG A 104      -8.772 -17.882  18.898  1.00 97.06           N  
ATOM    771  NH2 ARG A 104      -8.201 -19.830  19.844  1.00 97.06           N  
ATOM    772  CZ  ARG A 104      -8.003 -18.551  19.716  1.00 97.06           C  
ATOM    773  N   THR A 105      -7.440 -11.222  21.992  1.00 96.56           N  
ATOM    774  CA  THR A 105      -6.954  -9.895  22.375  1.00 96.56           C  
ATOM    775  C   THR A 105      -7.923  -9.261  23.365  1.00 96.56           C  
ATOM    776  CB  THR A 105      -6.771  -9.005  21.139  1.00 96.56           C  
ATOM    777  O   THR A 105      -7.481  -8.788  24.410  1.00 96.56           O  
ATOM    778  CG2 THR A 105      -6.366  -7.575  21.484  1.00 96.56           C  
ATOM    779  OG1 THR A 105      -5.752  -9.543  20.325  1.00 96.56           O  
ATOM    780  N   ALA A 106      -9.233  -9.334  23.102  1.00 95.88           N  
ATOM    781  CA  ALA A 106     -10.259  -8.878  24.037  1.00 95.88           C  
ATOM    782  C   ALA A 106     -10.163  -9.619  25.383  1.00 95.88           C  
ATOM    783  CB  ALA A 106     -11.633  -9.053  23.380  1.00 95.88           C  
ATOM    784  O   ALA A 106     -10.145  -8.985  26.435  1.00 95.88           O  
ATOM    785  N   GLN A 107     -10.000 -10.947  25.357  1.00 97.38           N  
ATOM    786  CA  GLN A 107      -9.814 -11.749  26.571  1.00 97.38           C  
ATOM    787  C   GLN A 107      -8.512 -11.399  27.309  1.00 97.38           C  
ATOM    788  CB  GLN A 107      -9.875 -13.240  26.200  1.00 97.38           C  
ATOM    789  O   GLN A 107      -8.491 -11.277  28.528  1.00 97.38           O  
ATOM    790  CG  GLN A 107      -9.650 -14.197  27.384  1.00 97.38           C  
ATOM    791  CD  GLN A 107     -10.663 -14.069  28.521  1.00 97.38           C  
ATOM    792  NE2 GLN A 107     -10.487 -14.808  29.591  1.00 97.38           N  
ATOM    793  OE1 GLN A 107     -11.672 -13.385  28.452  1.00 97.38           O  
ATOM    794  N   ALA A 108      -7.406 -11.192  26.596  1.00 96.00           N  
ATOM    795  CA  ALA A 108      -6.144 -10.801  27.216  1.00 96.00           C  
ATOM    796  C   ALA A 108      -6.224  -9.402  27.854  1.00 96.00           C  
ATOM    797  CB  ALA A 108      -5.037 -10.899  26.163  1.00 96.00           C  
ATOM    798  O   ALA A 108      -5.632  -9.176  28.914  1.00 96.00           O  
ATOM    799  N   ALA A 109      -6.997  -8.490  27.254  1.00 94.75           N  
ATOM    800  CA  ALA A 109      -7.251  -7.154  27.781  1.00 94.75           C  
ATOM    801  C   ALA A 109      -8.059  -7.164  29.092  1.00 94.75           C  
ATOM    802  CB  ALA A 109      -7.932  -6.311  26.695  1.00 94.75           C  
ATOM    803  O   ALA A 109      -7.910  -6.236  29.886  1.00 94.75           O  
ATOM    804  N   THR A 110      -8.834  -8.221  29.389  1.00 94.38           N  
ATOM    805  CA  THR A 110      -9.490  -8.362  30.706  1.00 94.38           C  
ATOM    806  C   THR A 110      -8.498  -8.661  31.829  1.00 94.38           C  
ATOM    807  CB  THR A 110     -10.598  -9.433  30.741  1.00 94.38           C  
ATOM    808  O   THR A 110      -8.812  -8.453  32.999  1.00 94.38           O  
ATOM    809  CG2 THR A 110     -11.506  -9.434  29.517  1.00 94.38           C  
ATOM    810  OG1 THR A 110     -10.082 -10.735  30.872  1.00 94.38           O  
ATOM    811  N   ILE A 111      -7.318  -9.187  31.490  1.00 93.69           N  
ATOM    812  CA  ILE A 111      -6.264  -9.536  32.445  1.00 93.69           C  
ATOM    813  C   ILE A 111      -5.290  -8.367  32.588  1.00 93.69           C  
ATOM    814  CB  ILE A 111      -5.544 -10.837  32.014  1.00 93.69           C  
ATOM    815  O   ILE A 111      -4.967  -7.956  33.701  1.00 93.69           O  
ATOM    816  CG1 ILE A 111      -6.545 -12.005  31.845  1.00 93.69           C  
ATOM    817  CG2 ILE A 111      -4.448 -11.200  33.037  1.00 93.69           C  
ATOM    818  CD1 ILE A 111      -5.926 -13.281  31.261  1.00 93.69           C  
ATOM    819  N   SER A 112      -4.783  -7.841  31.467  1.00 93.06           N  
ATOM    820  CA  SER A 112      -3.883  -6.685  31.470  1.00 93.06           C  
ATOM    821  C   SER A 112      -3.768  -6.024  30.097  1.00 93.06           C  
ATOM    822  CB  SER A 112      -2.480  -7.099  31.942  1.00 93.06           C  
ATOM    823  O   SER A 112      -3.808  -6.691  29.062  1.00 93.06           O  
ATOM    824  OG  SER A 112      -1.880  -7.994  31.025  1.00 93.06           O  
ATOM    825  N   LEU A 113      -3.480  -4.719  30.091  1.00 91.06           N  
ATOM    826  CA  LEU A 113      -3.135  -3.979  28.872  1.00 91.06           C  
ATOM    827  C   LEU A 113      -1.925  -4.594  28.148  1.00 91.06           C  
ATOM    828  CB  LEU A 113      -2.858  -2.515  29.265  1.00 91.06           C  
ATOM    829  O   LEU A 113      -1.886  -4.643  26.921  1.00 91.06           O  
ATOM    830  CG  LEU A 113      -2.564  -1.585  28.071  1.00 91.06           C  
ATOM    831  CD1 LEU A 113      -3.781  -1.459  27.154  1.00 91.06           C  
ATOM    832  CD2 LEU A 113      -2.178  -0.200  28.587  1.00 91.06           C  
ATOM    833  N   ALA A 114      -0.953  -5.108  28.910  1.00 92.88           N  
ATOM    834  CA  ALA A 114       0.230  -5.756  28.356  1.00 92.88           C  
ATOM    835  C   ALA A 114      -0.084  -7.054  27.614  1.00 92.88           C  
ATOM    836  CB  ALA A 114       1.270  -5.946  29.466  1.00 92.88           C  
ATOM    837  O   ALA A 114       0.469  -7.279  26.539  1.00 92.88           O  
ATOM    838  N   GLY A 115      -0.999  -7.865  28.149  1.00 93.00           N  
ATOM    839  CA  GLY A 115      -1.484  -9.065  27.474  1.00 93.00           C  
ATOM    840  C   GLY A 115      -2.220  -8.734  26.176  1.00 93.00           C  
ATOM    841  O   GLY A 115      -1.947  -9.355  25.150  1.00 93.00           O  
ATOM    842  N   GLY A 116      -3.099  -7.723  26.207  1.00 93.56           N  
ATOM    843  CA  GLY A 116      -3.796  -7.229  25.016  1.00 93.56           C  
ATOM    844  C   GLY A 116      -2.825  -6.762  23.926  1.00 93.56           C  
ATOM    845  O   GLY A 116      -2.907  -7.228  22.790  1.00 93.56           O  
ATOM    846  N   LEU A 117      -1.845  -5.922  24.286  1.00 94.25           N  
ATOM    847  CA  LEU A 117      -0.811  -5.456  23.356  1.00 94.25           C  
ATOM    848  C   LEU A 117       0.010  -6.609  22.776  1.00 94.25           C  
ATOM    849  CB  LEU A 117       0.118  -4.443  24.054  1.00 94.25           C  
ATOM    850  O   LEU A 117       0.209  -6.659  21.565  1.00 94.25           O  
ATOM    851  CG  LEU A 117       1.280  -3.966  23.152  1.00 94.25           C  
ATOM    852  CD1 LEU A 117       0.783  -3.290  21.875  1.00 94.25           C  
ATOM    853  CD2 LEU A 117       2.184  -3.000  23.910  1.00 94.25           C  
ATOM    854  N   GLU A 118       0.511  -7.521  23.616  1.00 94.06           N  
ATOM    855  CA  GLU A 118       1.361  -8.617  23.147  1.00 94.06           C  
ATOM    856  C   GLU A 118       0.624  -9.475  22.117  1.00 94.06           C  
ATOM    857  CB  GLU A 118       1.839  -9.495  24.321  1.00 94.06           C  
ATOM    858  O   GLU A 118       1.194  -9.825  21.082  1.00 94.06           O  
ATOM    859  CG  GLU A 118       2.888 -10.517  23.840  1.00 94.06           C  
ATOM    860  CD  GLU A 118       3.247 -11.607  24.856  1.00 94.06           C  
ATOM    861  OE1 GLU A 118       3.589 -12.720  24.365  1.00 94.06           O  
ATOM    862  OE2 GLU A 118       3.218 -11.342  26.075  1.00 94.06           O  
ATOM    863  N   LEU A 119      -0.641  -9.810  22.382  1.00 94.88           N  
ATOM    864  CA  LEU A 119      -1.395 -10.686  21.500  1.00 94.88           C  
ATOM    865  C   LEU A 119      -1.787  -9.996  20.191  1.00 94.88           C  
ATOM    866  CB  LEU A 119      -2.615 -11.235  22.246  1.00 94.88           C  
ATOM    867  O   LEU A 119      -1.599 -10.582  19.123  1.00 94.88           O  
ATOM    868  CG  LEU A 119      -3.004 -12.595  21.658  1.00 94.88           C  
ATOM    869  CD1 LEU A 119      -2.108 -13.727  22.175  1.00 94.88           C  
ATOM    870  CD2 LEU A 119      -4.420 -12.937  22.044  1.00 94.88           C  
ATOM    871  N   ALA A 120      -2.254  -8.747  20.267  1.00 94.81           N  
ATOM    872  CA  ALA A 120      -2.592  -7.959  19.089  1.00 94.81           C  
ATOM    873  C   ALA A 120      -1.367  -7.708  18.202  1.00 94.81           C  
ATOM    874  CB  ALA A 120      -3.210  -6.640  19.544  1.00 94.81           C  
ATOM    875  O   ALA A 120      -1.412  -7.939  16.994  1.00 94.81           O  
ATOM    876  N   PHE A 121      -0.236  -7.312  18.794  1.00 95.62           N  
ATOM    877  CA  PHE A 121       0.984  -7.065  18.032  1.00 95.62           C  
ATOM    878  C   PHE A 121       1.541  -8.358  17.430  1.00 95.62           C  
ATOM    879  CB  PHE A 121       2.027  -6.369  18.912  1.00 95.62           C  
ATOM    880  O   PHE A 121       1.986  -8.366  16.285  1.00 95.62           O  
ATOM    881  CG  PHE A 121       3.321  -6.137  18.161  1.00 95.62           C  
ATOM    882  CD1 PHE A 121       4.428  -6.975  18.389  1.00 95.62           C  
ATOM    883  CD2 PHE A 121       3.383  -5.152  17.158  1.00 95.62           C  
ATOM    884  CE1 PHE A 121       5.587  -6.839  17.608  1.00 95.62           C  
ATOM    885  CE2 PHE A 121       4.542  -5.023  16.373  1.00 95.62           C  
ATOM    886  CZ  PHE A 121       5.639  -5.872  16.589  1.00 95.62           C  
ATOM    887  N   LYS A 122       1.475  -9.483  18.154  1.00 95.62           N  
ATOM    888  CA  LYS A 122       1.878 -10.794  17.624  1.00 95.62           C  
ATOM    889  C   LYS A 122       1.007 -11.215  16.437  1.00 95.62           C  
ATOM    890  CB  LYS A 122       1.859 -11.809  18.772  1.00 95.62           C  
ATOM    891  O   LYS A 122       1.539 -11.776  15.482  1.00 95.62           O  
ATOM    892  CG  LYS A 122       2.475 -13.177  18.434  1.00 95.62           C  
ATOM    893  CD  LYS A 122       2.477 -14.106  19.665  1.00 95.62           C  
ATOM    894  CE  LYS A 122       3.402 -13.602  20.792  1.00 95.62           C  
ATOM    895  NZ  LYS A 122       3.107 -14.227  22.108  1.00 95.62           N  
ATOM    896  N   ALA A 123      -0.293 -10.913  16.462  1.00 94.75           N  
ATOM    897  CA  ALA A 123      -1.182 -11.111  15.319  1.00 94.75           C  
ATOM    898  C   ALA A 123      -0.770 -10.250  14.115  1.00 94.75           C  
ATOM    899  CB  ALA A 123      -2.625 -10.862  15.756  1.00 94.75           C  
ATOM    900  O   ALA A 123      -0.627 -10.777  13.011  1.00 94.75           O  
ATOM    901  N   GLY A 124      -0.471  -8.967  14.339  1.00 94.44           N  
ATOM    902  CA  GLY A 124       0.053  -8.088  13.294  1.00 94.44           C  
ATOM    903  C   GLY A 124       1.385  -8.581  12.716  1.00 94.44           C  
ATOM    904  O   GLY A 124       1.555  -8.659  11.497  1.00 94.44           O  
ATOM    905  N   ALA A 125       2.315  -9.006  13.575  1.00 95.81           N  
ATOM    906  CA  ALA A 125       3.622  -9.532  13.185  1.00 95.81           C  
ATOM    907  C   ALA A 125       3.532 -10.776  12.294  1.00 95.81           C  
ATOM    908  CB  ALA A 125       4.440  -9.807  14.451  1.00 95.81           C  
ATOM    909  O   ALA A 125       4.350 -10.934  11.387  1.00 95.81           O  
ATOM    910  N   ILE A 126       2.529 -11.637  12.499  1.00 95.44           N  
ATOM    911  CA  ILE A 126       2.266 -12.773  11.606  1.00 95.44           C  
ATOM    912  C   ILE A 126       1.970 -12.269  10.192  1.00 95.44           C  
ATOM    913  CB  ILE A 126       1.117 -13.645  12.154  1.00 95.44           C  
ATOM    914  O   ILE A 126       2.628 -12.703   9.246  1.00 95.44           O  
ATOM    915  CG1 ILE A 126       1.548 -14.365  13.448  1.00 95.44           C  
ATOM    916  CG2 ILE A 126       0.674 -14.693  11.120  1.00 95.44           C  
ATOM    917  CD1 ILE A 126       0.363 -14.790  14.323  1.00 95.44           C  
ATOM    918  N   THR A 127       1.036 -11.326  10.047  1.00 94.31           N  
ATOM    919  CA  THR A 127       0.685 -10.737   8.747  1.00 94.31           C  
ATOM    920  C   THR A 127       1.895 -10.067   8.101  1.00 94.31           C  
ATOM    921  CB  THR A 127      -0.481  -9.748   8.894  1.00 94.31           C  
ATOM    922  O   THR A 127       2.194 -10.344   6.942  1.00 94.31           O  
ATOM    923  CG2 THR A 127      -0.952  -9.182   7.554  1.00 94.31           C  
ATOM    924  OG1 THR A 127      -1.576 -10.438   9.449  1.00 94.31           O  
ATOM    925  N   GLY A 128       2.658  -9.266   8.849  1.00 94.94           N  
ATOM    926  CA  GLY A 128       3.831  -8.578   8.308  1.00 94.94           C  
ATOM    927  C   GLY A 128       4.941  -9.512   7.827  1.00 94.94           C  
ATOM    928  O   GLY A 128       5.453  -9.348   6.716  1.00 94.94           O  
ATOM    929  N   MET A 129       5.273 -10.549   8.602  1.00 96.50           N  
ATOM    930  CA  MET A 129       6.286 -11.532   8.198  1.00 96.50           C  
ATOM    931  C   MET A 129       5.837 -12.398   7.017  1.00 96.50           C  
ATOM    932  CB  MET A 129       6.683 -12.427   9.383  1.00 96.50           C  
ATOM    933  O   MET A 129       6.676 -12.781   6.195  1.00 96.50           O  
ATOM    934  CG  MET A 129       7.432 -11.679  10.492  1.00 96.50           C  
ATOM    935  SD  MET A 129       8.786 -10.606   9.946  1.00 96.50           S  
ATOM    936  CE  MET A 129       8.215  -9.071  10.713  1.00 96.50           C  
ATOM    937  N   LEU A 130       4.538 -12.691   6.904  1.00 95.38           N  
ATOM    938  CA  LEU A 130       3.975 -13.382   5.744  1.00 95.38           C  
ATOM    939  C   LEU A 130       4.021 -12.506   4.494  1.00 95.38           C  
ATOM    940  CB  LEU A 130       2.528 -13.807   6.034  1.00 95.38           C  
ATOM    941  O   LEU A 130       4.442 -12.988   3.448  1.00 95.38           O  
ATOM    942  CG  LEU A 130       2.403 -15.000   6.991  1.00 95.38           C  
ATOM    943  CD1 LEU A 130       0.936 -15.169   7.370  1.00 95.38           C  
ATOM    944  CD2 LEU A 130       2.890 -16.306   6.358  1.00 95.38           C  
ATOM    945  N   VAL A 131       3.648 -11.230   4.600  1.00 95.56           N  
ATOM    946  CA  VAL A 131       3.676 -10.275   3.483  1.00 95.56           C  
ATOM    947  C   VAL A 131       5.088 -10.149   2.912  1.00 95.56           C  
ATOM    948  CB  VAL A 131       3.103  -8.916   3.936  1.00 95.56           C  
ATOM    949  O   VAL A 131       5.298 -10.425   1.731  1.00 95.56           O  
ATOM    950  CG1 VAL A 131       3.425  -7.784   2.960  1.00 95.56           C  
ATOM    951  CG2 VAL A 131       1.577  -9.008   4.038  1.00 95.56           C  
ATOM    952  N   ALA A 132       6.073  -9.816   3.751  1.00 95.88           N  
ATOM    953  CA  ALA A 132       7.458  -9.671   3.303  1.00 95.88           C  
ATOM    954  C   ALA A 132       8.059 -11.015   2.845  1.00 95.88           C  
ATOM    955  CB  ALA A 132       8.263  -9.034   4.441  1.00 95.88           C  
ATOM    956  O   ALA A 132       8.740 -11.086   1.823  1.00 95.88           O  
ATOM    957  N   GLY A 133       7.772 -12.096   3.575  1.00 97.00           N  
ATOM    958  CA  GLY A 133       8.275 -13.439   3.293  1.00 97.00           C  
ATOM    959  C   GLY A 133       7.794 -14.021   1.978  1.00 97.00           C  
ATOM    960  O   GLY A 133       8.603 -14.456   1.162  1.00 97.00           O  
ATOM    961  N   LEU A 134       6.478 -14.028   1.760  1.00 97.56           N  
ATOM    962  CA  LEU A 134       5.878 -14.564   0.541  1.00 97.56           C  
ATOM    963  C   LEU A 134       6.288 -13.736  -0.679  1.00 97.56           C  
ATOM    964  CB  LEU A 134       4.345 -14.622   0.677  1.00 97.56           C  
ATOM    965  O   LEU A 134       6.554 -14.322  -1.726  1.00 97.56           O  
ATOM    966  CG  LEU A 134       3.813 -15.626   1.717  1.00 97.56           C  
ATOM    967  CD1 LEU A 134       2.298 -15.461   1.856  1.00 97.56           C  
ATOM    968  CD2 LEU A 134       4.101 -17.078   1.323  1.00 97.56           C  
ATOM    969  N   ALA A 135       6.392 -12.408  -0.552  1.00 97.25           N  
ATOM    970  CA  ALA A 135       6.843 -11.551  -1.646  1.00 97.25           C  
ATOM    971  C   ALA A 135       8.301 -11.859  -2.015  1.00 97.25           C  
ATOM    972  CB  ALA A 135       6.646 -10.085  -1.247  1.00 97.25           C  
ATOM    973  O   ALA A 135       8.610 -12.121  -3.180  1.00 97.25           O  
ATOM    974  N   LEU A 136       9.187 -11.921  -1.013  1.00 97.69           N  
ATOM    975  CA  LEU A 136      10.593 -12.260  -1.208  1.00 97.69           C  
ATOM    976  C   LEU A 136      10.768 -13.656  -1.813  1.00 97.69           C  
ATOM    977  CB  LEU A 136      11.321 -12.160   0.142  1.00 97.69           C  
ATOM    978  O   LEU A 136      11.517 -13.815  -2.778  1.00 97.69           O  
ATOM    979  CG  LEU A 136      12.831 -12.415   0.018  1.00 97.69           C  
ATOM    980  CD1 LEU A 136      13.494 -11.355  -0.862  1.00 97.69           C  
ATOM    981  CD2 LEU A 136      13.470 -12.404   1.399  1.00 97.69           C  
ATOM    982  N   LEU A 137      10.083 -14.664  -1.268  1.00 97.94           N  
ATOM    983  CA  LEU A 137      10.135 -16.037  -1.766  1.00 97.94           C  
ATOM    984  C   LEU A 137       9.592 -16.130  -3.190  1.00 97.94           C  
ATOM    985  CB  LEU A 137       9.344 -16.974  -0.836  1.00 97.94           C  
ATOM    986  O   LEU A 137      10.232 -16.757  -4.028  1.00 97.94           O  
ATOM    987  CG  LEU A 137      10.024 -17.271   0.511  1.00 97.94           C  
ATOM    988  CD1 LEU A 137       9.064 -18.061   1.400  1.00 97.94           C  
ATOM    989  CD2 LEU A 137      11.304 -18.092   0.339  1.00 97.94           C  
ATOM    990  N   GLY A 138       8.465 -15.478  -3.481  1.00 97.44           N  
ATOM    991  CA  GLY A 138       7.856 -15.466  -4.808  1.00 97.44           C  
ATOM    992  C   GLY A 138       8.816 -14.955  -5.875  1.00 97.44           C  
ATOM    993  O   GLY A 138       9.076 -15.653  -6.853  1.00 97.44           O  
ATOM    994  N   VAL A 139       9.411 -13.780  -5.653  1.00 97.81           N  
ATOM    995  CA  VAL A 139      10.366 -13.192  -6.604  1.00 97.81           C  
ATOM    996  C   VAL A 139      11.655 -14.018  -6.674  1.00 97.81           C  
ATOM    997  CB  VAL A 139      10.655 -11.717  -6.261  1.00 97.81           C  
ATOM    998  O   VAL A 139      12.124 -14.338  -7.765  1.00 97.81           O  
ATOM    999  CG1 VAL A 139      11.606 -11.089  -7.287  1.00 97.81           C  
ATOM   1000  CG2 VAL A 139       9.375 -10.868  -6.277  1.00 97.81           C  
ATOM   1001  N   THR A 140      12.214 -14.420  -5.528  1.00 97.38           N  
ATOM   1002  CA  THR A 140      13.513 -15.115  -5.472  1.00 97.38           C  
ATOM   1003  C   THR A 140      13.449 -16.515  -6.073  1.00 97.38           C  
ATOM   1004  CB  THR A 140      14.046 -15.218  -4.033  1.00 97.38           C  
ATOM   1005  O   THR A 140      14.306 -16.871  -6.881  1.00 97.38           O  
ATOM   1006  CG2 THR A 140      15.472 -15.766  -3.967  1.00 97.38           C  
ATOM   1007  OG1 THR A 140      14.093 -13.947  -3.439  1.00 97.38           O  
ATOM   1008  N   ILE A 141      12.442 -17.316  -5.705  1.00 97.81           N  
ATOM   1009  CA  ILE A 141      12.274 -18.681  -6.222  1.00 97.81           C  
ATOM   1010  C   ILE A 141      11.984 -18.626  -7.715  1.00 97.81           C  
ATOM   1011  CB  ILE A 141      11.162 -19.446  -5.465  1.00 97.81           C  
ATOM   1012  O   ILE A 141      12.559 -19.408  -8.469  1.00 97.81           O  
ATOM   1013  CG1 ILE A 141      11.598 -19.683  -4.000  1.00 97.81           C  
ATOM   1014  CG2 ILE A 141      10.837 -20.791  -6.148  1.00 97.81           C  
ATOM   1015  CD1 ILE A 141      10.489 -20.249  -3.104  1.00 97.81           C  
ATOM   1016  N   TYR A 142      11.140 -17.691  -8.158  1.00 97.88           N  
ATOM   1017  CA  TYR A 142      10.806 -17.604  -9.569  1.00 97.88           C  
ATOM   1018  C   TYR A 142      11.999 -17.151 -10.418  1.00 97.88           C  
ATOM   1019  CB  TYR A 142       9.566 -16.725  -9.758  1.00 97.88           C  
ATOM   1020  O   TYR A 142      12.315 -17.780 -11.429  1.00 97.88           O  
ATOM   1021  CG  TYR A 142       8.991 -16.829 -11.148  1.00 97.88           C  
ATOM   1022  CD1 TYR A 142       8.634 -15.673 -11.868  1.00 97.88           C  
ATOM   1023  CD2 TYR A 142       8.814 -18.104 -11.719  1.00 97.88           C  
ATOM   1024  CE1 TYR A 142       8.129 -15.796 -13.176  1.00 97.88           C  
ATOM   1025  CE2 TYR A 142       8.362 -18.227 -13.033  1.00 97.88           C  
ATOM   1026  OH  TYR A 142       7.642 -17.292 -15.033  1.00 97.88           O  
ATOM   1027  CZ  TYR A 142       8.030 -17.079 -13.762  1.00 97.88           C  
ATOM   1028  N   PHE A 143      12.750 -16.149  -9.956  1.00 97.50           N  
ATOM   1029  CA  PHE A 143      14.001 -15.741 -10.592  1.00 97.50           C  
ATOM   1030  C   PHE A 143      15.030 -16.882 -10.639  1.00 97.50           C  
ATOM   1031  CB  PHE A 143      14.569 -14.532  -9.843  1.00 97.50           C  
ATOM   1032  O   PHE A 143      15.637 -17.129 -11.684  1.00 97.50           O  
ATOM   1033  CG  PHE A 143      15.876 -14.024 -10.416  1.00 97.50           C  
ATOM   1034  CD1 PHE A 143      17.043 -14.020  -9.628  1.00 97.50           C  
ATOM   1035  CD2 PHE A 143      15.924 -13.546 -11.739  1.00 97.50           C  
ATOM   1036  CE1 PHE A 143      18.247 -13.524 -10.157  1.00 97.50           C  
ATOM   1037  CE2 PHE A 143      17.125 -13.039 -12.264  1.00 97.50           C  
ATOM   1038  CZ  PHE A 143      18.286 -13.027 -11.472  1.00 97.50           C  
ATOM   1039  N   ALA A 144      15.204 -17.619  -9.537  1.00 96.50           N  
ATOM   1040  CA  ALA A 144      16.104 -18.767  -9.477  1.00 96.50           C  
ATOM   1041  C   ALA A 144      15.657 -19.901 -10.414  1.00 96.50           C  
ATOM   1042  CB  ALA A 144      16.194 -19.251  -8.025  1.00 96.50           C  
ATOM   1043  O   ALA A 144      16.491 -20.514 -11.078  1.00 96.50           O  
ATOM   1044  N   TYR A 145      14.355 -20.167 -10.517  1.00 96.75           N  
ATOM   1045  CA  TYR A 145      13.815 -21.161 -11.440  1.00 96.75           C  
ATOM   1046  C   TYR A 145      14.133 -20.799 -12.897  1.00 96.75           C  
ATOM   1047  CB  TYR A 145      12.308 -21.307 -11.209  1.00 96.75           C  
ATOM   1048  O   TYR A 145      14.728 -21.601 -13.619  1.00 96.75           O  
ATOM   1049  CG  TYR A 145      11.642 -22.228 -12.208  1.00 96.75           C  
ATOM   1050  CD1 TYR A 145      10.851 -21.691 -13.243  1.00 96.75           C  
ATOM   1051  CD2 TYR A 145      11.849 -23.618 -12.122  1.00 96.75           C  
ATOM   1052  CE1 TYR A 145      10.255 -22.549 -14.185  1.00 96.75           C  
ATOM   1053  CE2 TYR A 145      11.260 -24.478 -13.067  1.00 96.75           C  
ATOM   1054  OH  TYR A 145       9.885 -24.765 -15.015  1.00 96.75           O  
ATOM   1055  CZ  TYR A 145      10.460 -23.942 -14.100  1.00 96.75           C  
ATOM   1056  N   LEU A 146      13.826 -19.569 -13.312  1.00 96.69           N  
ATOM   1057  CA  LEU A 146      14.053 -19.125 -14.686  1.00 96.69           C  
ATOM   1058  C   LEU A 146      15.544 -19.119 -15.061  1.00 96.69           C  
ATOM   1059  CB  LEU A 146      13.453 -17.724 -14.867  1.00 96.69           C  
ATOM   1060  O   LEU A 146      15.913 -19.560 -16.147  1.00 96.69           O  
ATOM   1061  CG  LEU A 146      11.924 -17.621 -14.729  1.00 96.69           C  
ATOM   1062  CD1 LEU A 146      11.530 -16.147 -14.729  1.00 96.69           C  
ATOM   1063  CD2 LEU A 146      11.203 -18.318 -15.882  1.00 96.69           C  
ATOM   1064  N   THR A 147      16.411 -18.648 -14.165  1.00 95.12           N  
ATOM   1065  CA  THR A 147      17.839 -18.473 -14.474  1.00 95.12           C  
ATOM   1066  C   THR A 147      18.672 -19.729 -14.250  1.00 95.12           C  
ATOM   1067  CB  THR A 147      18.449 -17.308 -13.690  1.00 95.12           C  
ATOM   1068  O   THR A 147      19.529 -20.051 -15.066  1.00 95.12           O  
ATOM   1069  CG2 THR A 147      17.823 -15.976 -14.091  1.00 95.12           C  
ATOM   1070  OG1 THR A 147      18.267 -17.477 -12.302  1.00 95.12           O  
ATOM   1071  N   HIS A 148      18.429 -20.469 -13.167  1.00 89.38           N  
ATOM   1072  CA  HIS A 148      19.234 -21.640 -12.818  1.00 89.38           C  
ATOM   1073  C   HIS A 148      18.631 -22.952 -13.300  1.00 89.38           C  
ATOM   1074  CB  HIS A 148      19.493 -21.690 -11.307  1.00 89.38           C  
ATOM   1075  O   HIS A 148      19.373 -23.810 -13.764  1.00 89.38           O  
ATOM   1076  CG  HIS A 148      20.348 -20.555 -10.819  1.00 89.38           C  
ATOM   1077  CD2 HIS A 148      20.075 -19.662  -9.819  1.00 89.38           C  
ATOM   1078  ND1 HIS A 148      21.601 -20.261 -11.297  1.00 89.38           N  
ATOM   1079  CE1 HIS A 148      22.073 -19.213 -10.612  1.00 89.38           C  
ATOM   1080  NE2 HIS A 148      21.205 -18.842  -9.662  1.00 89.38           N  
ATOM   1081  N   THR A 149      17.311 -23.127 -13.190  1.00 91.88           N  
ATOM   1082  CA  THR A 149      16.677 -24.399 -13.579  1.00 91.88           C  
ATOM   1083  C   THR A 149      16.466 -24.469 -15.087  1.00 91.88           C  
ATOM   1084  CB  THR A 149      15.362 -24.642 -12.826  1.00 91.88           C  
ATOM   1085  O   THR A 149      16.768 -25.490 -15.696  1.00 91.88           O  
ATOM   1086  CG2 THR A 149      14.785 -26.030 -13.089  1.00 91.88           C  
ATOM   1087  OG1 THR A 149      15.585 -24.531 -11.438  1.00 91.88           O  
ATOM   1088  N   LEU A 150      15.998 -23.379 -15.703  1.00 94.19           N  
ATOM   1089  CA  LEU A 150      15.822 -23.302 -17.159  1.00 94.19           C  
ATOM   1090  C   LEU A 150      17.055 -22.755 -17.896  1.00 94.19           C  
ATOM   1091  CB  LEU A 150      14.556 -22.496 -17.495  1.00 94.19           C  
ATOM   1092  O   LEU A 150      17.086 -22.782 -19.124  1.00 94.19           O  
ATOM   1093  CG  LEU A 150      13.247 -23.045 -16.903  1.00 94.19           C  
ATOM   1094  CD1 LEU A 150      12.100 -22.118 -17.300  1.00 94.19           C  
ATOM   1095  CD2 LEU A 150      12.913 -24.448 -17.413  1.00 94.19           C  
ATOM   1096  N   GLY A 151      18.068 -22.261 -17.175  1.00 93.25           N  
ATOM   1097  CA  GLY A 151      19.316 -21.772 -17.769  1.00 93.25           C  
ATOM   1098  C   GLY A 151      19.171 -20.482 -18.584  1.00 93.25           C  
ATOM   1099  O   GLY A 151      20.041 -20.185 -19.404  1.00 93.25           O  
ATOM   1100  N   LEU A 152      18.083 -19.722 -18.406  1.00 95.56           N  
ATOM   1101  CA  LEU A 152      17.881 -18.465 -19.126  1.00 95.56           C  
ATOM   1102  C   LEU A 152      18.858 -17.398 -18.621  1.00 95.56           C  
ATOM   1103  CB  LEU A 152      16.423 -17.981 -19.007  1.00 95.56           C  
ATOM   1104  O   LEU A 152      19.120 -17.282 -17.422  1.00 95.56           O  
ATOM   1105  CG  LEU A 152      15.359 -18.967 -19.525  1.00 95.56           C  
ATOM   1106  CD1 LEU A 152      13.965 -18.383 -19.291  1.00 95.56           C  
ATOM   1107  CD2 LEU A 152      15.514 -19.252 -21.020  1.00 95.56           C  
ATOM   1108  N   ALA A 153      19.366 -16.565 -19.531  1.00 94.25           N  
ATOM   1109  CA  ALA A 153      20.189 -15.425 -19.141  1.00 94.25           C  
ATOM   1110  C   ALA A 153      19.389 -14.481 -18.226  1.00 94.25           C  
ATOM   1111  CB  ALA A 153      20.718 -14.715 -20.391  1.00 94.25           C  
ATOM   1112  O   ALA A 153      18.230 -14.169 -18.510  1.00 94.25           O  
ATOM   1113  N   ALA A 154      20.012 -14.009 -17.142  1.00 92.88           N  
ATOM   1114  CA  ALA A 154      19.340 -13.206 -16.116  1.00 92.88           C  
ATOM   1115  C   ALA A 154      18.716 -11.912 -16.667  1.00 92.88           C  
ATOM   1116  CB  ALA A 154      20.352 -12.915 -15.002  1.00 92.88           C  
ATOM   1117  O   ALA A 154      17.639 -11.520 -16.237  1.00 92.88           O  
ATOM   1118  N   ASN A 155      19.354 -11.294 -17.661  1.00 92.06           N  
ATOM   1119  CA  ASN A 155      18.867 -10.104 -18.361  1.00 92.06           C  
ATOM   1120  C   ASN A 155      18.071 -10.417 -19.643  1.00 92.06           C  
ATOM   1121  CB  ASN A 155      20.059  -9.177 -18.649  1.00 92.06           C  
ATOM   1122  O   ASN A 155      17.835  -9.523 -20.455  1.00 92.06           O  
ATOM   1123  CG  ASN A 155      21.077  -9.770 -19.614  1.00 92.06           C  
ATOM   1124  ND2 ASN A 155      21.905  -8.934 -20.190  1.00 92.06           N  
ATOM   1125  OD1 ASN A 155      21.173 -10.974 -19.822  1.00 92.06           O  
ATOM   1126  N   SER A 156      17.684 -11.675 -19.880  1.00 92.81           N  
ATOM   1127  CA  SER A 156      16.836 -12.009 -21.028  1.00 92.81           C  
ATOM   1128  C   SER A 156      15.439 -11.405 -20.870  1.00 92.81           C  
ATOM   1129  CB  SER A 156      16.745 -13.521 -21.258  1.00 92.81           C  
ATOM   1130  O   SER A 156      14.909 -11.335 -19.761  1.00 92.81           O  
ATOM   1131  OG  SER A 156      16.074 -14.171 -20.206  1.00 92.81           O  
ATOM   1132  N   ARG A 157      14.809 -11.015 -21.989  1.00 89.62           N  
ATOM   1133  CA  ARG A 157      13.451 -10.439 -21.973  1.00 89.62           C  
ATOM   1134  C   ARG A 157      12.447 -11.345 -21.283  1.00 89.62           C  
ATOM   1135  CB  ARG A 157      12.952 -10.085 -23.383  1.00 89.62           C  
ATOM   1136  O   ARG A 157      11.750 -10.890 -20.396  1.00 89.62           O  
ATOM   1137  CG  ARG A 157      13.589  -8.826 -23.983  1.00 89.62           C  
ATOM   1138  CD  ARG A 157      13.637  -7.612 -23.041  1.00 89.62           C  
ATOM   1139  NE  ARG A 157      12.338  -7.250 -22.424  1.00 89.62           N  
ATOM   1140  NH1 ARG A 157      13.080  -5.276 -21.514  1.00 89.62           N  
ATOM   1141  NH2 ARG A 157      10.970  -5.812 -21.263  1.00 89.62           N  
ATOM   1142  CZ  ARG A 157      12.127  -6.130 -21.743  1.00 89.62           C  
ATOM   1143  N   THR A 158      12.480 -12.643 -21.568  1.00 93.38           N  
ATOM   1144  CA  THR A 158      11.600 -13.613 -20.911  1.00 93.38           C  
ATOM   1145  C   THR A 158      11.724 -13.593 -19.386  1.00 93.38           C  
ATOM   1146  CB  THR A 158      11.905 -15.020 -21.428  1.00 93.38           C  
ATOM   1147  O   THR A 158      10.709 -13.707 -18.710  1.00 93.38           O  
ATOM   1148  CG2 THR A 158      10.871 -16.051 -20.991  1.00 93.38           C  
ATOM   1149  OG1 THR A 158      11.923 -15.013 -22.839  1.00 93.38           O  
ATOM   1150  N   VAL A 159      12.930 -13.423 -18.827  1.00 96.00           N  
ATOM   1151  CA  VAL A 159      13.111 -13.303 -17.370  1.00 96.00           C  
ATOM   1152  C   VAL A 159      12.535 -11.986 -16.858  1.00 96.00           C  
ATOM   1153  CB  VAL A 159      14.590 -13.464 -16.960  1.00 96.00           C  
ATOM   1154  O   VAL A 159      11.760 -11.993 -15.906  1.00 96.00           O  
ATOM   1155  CG1 VAL A 159      14.820 -13.180 -15.469  1.00 96.00           C  
ATOM   1156  CG2 VAL A 159      15.057 -14.902 -17.210  1.00 96.00           C  
ATOM   1157  N   ILE A 160      12.880 -10.870 -17.499  1.00 94.19           N  
ATOM   1158  CA  ILE A 160      12.427  -9.535 -17.093  1.00 94.19           C  
ATOM   1159  C   ILE A 160      10.905  -9.413 -17.177  1.00 94.19           C  
ATOM   1160  CB  ILE A 160      13.157  -8.462 -17.933  1.00 94.19           C  
ATOM   1161  O   ILE A 160      10.266  -9.073 -16.184  1.00 94.19           O  
ATOM   1162  CG1 ILE A 160      14.689  -8.500 -17.712  1.00 94.19           C  
ATOM   1163  CG2 ILE A 160      12.611  -7.055 -17.655  1.00 94.19           C  
ATOM   1164  CD1 ILE A 160      15.160  -8.383 -16.256  1.00 94.19           C  
ATOM   1165  N   ASP A 161      10.316  -9.776 -18.313  1.00 94.31           N  
ATOM   1166  CA  ASP A 161       8.876  -9.702 -18.555  1.00 94.31           C  
ATOM   1167  C   ASP A 161       8.109 -10.622 -17.597  1.00 94.31           C  
ATOM   1168  CB  ASP A 161       8.575 -10.051 -20.026  1.00 94.31           C  
ATOM   1169  O   ASP A 161       7.053 -10.246 -17.091  1.00 94.31           O  
ATOM   1170  CG  ASP A 161       9.226  -9.070 -21.014  1.00 94.31           C  
ATOM   1171  OD1 ASP A 161       9.345  -7.874 -20.676  1.00 94.31           O  
ATOM   1172  OD2 ASP A 161       9.672  -9.498 -22.099  1.00 94.31           O  
ATOM   1173  N   ALA A 162       8.659 -11.795 -17.262  1.00 97.06           N  
ATOM   1174  CA  ALA A 162       8.040 -12.699 -16.299  1.00 97.06           C  
ATOM   1175  C   ALA A 162       8.078 -12.162 -14.858  1.00 97.06           C  
ATOM   1176  CB  ALA A 162       8.688 -14.078 -16.439  1.00 97.06           C  
ATOM   1177  O   ALA A 162       7.114 -12.351 -14.113  1.00 97.06           O  
ATOM   1178  N   LEU A 163       9.145 -11.462 -14.459  1.00 96.75           N  
ATOM   1179  CA  LEU A 163       9.204 -10.784 -13.160  1.00 96.75           C  
ATOM   1180  C   LEU A 163       8.273  -9.563 -13.112  1.00 96.75           C  
ATOM   1181  CB  LEU A 163      10.653 -10.375 -12.847  1.00 96.75           C  
ATOM   1182  O   LEU A 163       7.569  -9.372 -12.122  1.00 96.75           O  
ATOM   1183  CG  LEU A 163      11.643 -11.528 -12.610  1.00 96.75           C  
ATOM   1184  CD1 LEU A 163      13.027 -10.930 -12.351  1.00 96.75           C  
ATOM   1185  CD2 LEU A 163      11.258 -12.408 -11.421  1.00 96.75           C  
ATOM   1186  N   VAL A 164       8.213  -8.767 -14.185  1.00 95.00           N  
ATOM   1187  CA  VAL A 164       7.275  -7.635 -14.302  1.00 95.00           C  
ATOM   1188  C   VAL A 164       5.829  -8.130 -14.240  1.00 95.00           C  
ATOM   1189  CB  VAL A 164       7.542  -6.829 -15.590  1.00 95.00           C  
ATOM   1190  O   VAL A 164       5.011  -7.554 -13.523  1.00 95.00           O  
ATOM   1191  CG1 VAL A 164       6.473  -5.758 -15.849  1.00 95.00           C  
ATOM   1192  CG2 VAL A 164       8.890  -6.099 -15.499  1.00 95.00           C  
ATOM   1193  N   ALA A 165       5.517  -9.243 -14.909  1.00 96.50           N  
ATOM   1194  CA  ALA A 165       4.205  -9.870 -14.840  1.00 96.50           C  
ATOM   1195  C   ALA A 165       3.869 -10.385 -13.433  1.00 96.50           C  
ATOM   1196  CB  ALA A 165       4.136 -10.977 -15.888  1.00 96.50           C  
ATOM   1197  O   ALA A 165       2.720 -10.261 -13.017  1.00 96.50           O  
ATOM   1198  N   LEU A 166       4.846 -10.884 -12.663  1.00 97.75           N  
ATOM   1199  CA  LEU A 166       4.647 -11.211 -11.244  1.00 97.75           C  
ATOM   1200  C   LEU A 166       4.214  -9.982 -10.445  1.00 97.75           C  
ATOM   1201  CB  LEU A 166       5.909 -11.909 -10.695  1.00 97.75           C  
ATOM   1202  O   LEU A 166       3.221 -10.052  -9.719  1.00 97.75           O  
ATOM   1203  CG  LEU A 166       5.831 -12.407  -9.237  1.00 97.75           C  
ATOM   1204  CD1 LEU A 166       6.954 -13.421  -9.000  1.00 97.75           C  
ATOM   1205  CD2 LEU A 166       6.003 -11.299  -8.190  1.00 97.75           C  
ATOM   1206  N   GLY A 167       4.890  -8.848 -10.637  1.00 95.38           N  
ATOM   1207  CA  GLY A 167       4.450  -7.569 -10.083  1.00 95.38           C  
ATOM   1208  C   GLY A 167       3.012  -7.236 -10.487  1.00 95.38           C  
ATOM   1209  O   GLY A 167       2.178  -6.978  -9.626  1.00 95.38           O  
ATOM   1210  N   PHE A 168       2.683  -7.357 -11.777  1.00 95.12           N  
ATOM   1211  CA  PHE A 168       1.335  -7.090 -12.289  1.00 95.12           C  
ATOM   1212  C   PHE A 168       0.248  -7.955 -11.636  1.00 95.12           C  
ATOM   1213  CB  PHE A 168       1.313  -7.309 -13.808  1.00 95.12           C  
ATOM   1214  O   PHE A 168      -0.817  -7.451 -11.278  1.00 95.12           O  
ATOM   1215  CG  PHE A 168      -0.006  -6.977 -14.478  1.00 95.12           C  
ATOM   1216  CD1 PHE A 168      -0.520  -7.845 -15.458  1.00 95.12           C  
ATOM   1217  CD2 PHE A 168      -0.716  -5.806 -14.145  1.00 95.12           C  
ATOM   1218  CE1 PHE A 168      -1.730  -7.544 -16.101  1.00 95.12           C  
ATOM   1219  CE2 PHE A 168      -1.946  -5.526 -14.764  1.00 95.12           C  
ATOM   1220  CZ  PHE A 168      -2.455  -6.396 -15.742  1.00 95.12           C  
ATOM   1221  N   GLY A 169       0.516  -9.250 -11.452  1.00 96.06           N  
ATOM   1222  CA  GLY A 169      -0.398 -10.163 -10.770  1.00 96.06           C  
ATOM   1223  C   GLY A 169      -0.643  -9.757  -9.323  1.00 96.06           C  
ATOM   1224  O   GLY A 169      -1.789  -9.741  -8.872  1.00 96.06           O  
ATOM   1225  N   ALA A 170       0.416  -9.358  -8.616  1.00 95.62           N  
ATOM   1226  CA  ALA A 170       0.303  -8.832  -7.262  1.00 95.62           C  
ATOM   1227  C   ALA A 170      -0.548  -7.549  -7.219  1.00 95.62           C  
ATOM   1228  CB  ALA A 170       1.715  -8.613  -6.709  1.00 95.62           C  
ATOM   1229  O   ALA A 170      -1.402  -7.414  -6.336  1.00 95.62           O  
ATOM   1230  N   SER A 171      -0.370  -6.648  -8.195  1.00 92.62           N  
ATOM   1231  CA  SER A 171      -1.064  -5.351  -8.244  1.00 92.62           C  
ATOM   1232  C   SER A 171      -2.539  -5.502  -8.543  1.00 92.62           C  
ATOM   1233  CB  SER A 171      -0.427  -4.407  -9.268  1.00 92.62           C  
ATOM   1234  O   SER A 171      -3.355  -4.812  -7.933  1.00 92.62           O  
ATOM   1235  OG  SER A 171       0.974  -4.314  -9.186  1.00 92.62           O  
ATOM   1236  N   LEU A 172      -2.893  -6.446  -9.417  1.00 91.38           N  
ATOM   1237  CA  LEU A 172      -4.284  -6.773  -9.697  1.00 91.38           C  
ATOM   1238  C   LEU A 172      -5.018  -7.164  -8.409  1.00 91.38           C  
ATOM   1239  CB  LEU A 172      -4.337  -7.905 -10.732  1.00 91.38           C  
ATOM   1240  O   LEU A 172      -6.074  -6.614  -8.117  1.00 91.38           O  
ATOM   1241  CG  LEU A 172      -5.762  -8.157 -11.255  1.00 91.38           C  
ATOM   1242  CD1 LEU A 172      -6.179  -7.070 -12.249  1.00 91.38           C  
ATOM   1243  CD2 LEU A 172      -5.818  -9.501 -11.970  1.00 91.38           C  
ATOM   1244  N   ILE A 173      -4.455  -8.069  -7.603  1.00 92.50           N  
ATOM   1245  CA  ILE A 173      -5.086  -8.447  -6.332  1.00 92.50           C  
ATOM   1246  C   ILE A 173      -5.167  -7.250  -5.387  1.00 92.50           C  
ATOM   1247  CB  ILE A 173      -4.346  -9.610  -5.656  1.00 92.50           C  
ATOM   1248  O   ILE A 173      -6.230  -7.012  -4.819  1.00 92.50           O  
ATOM   1249  CG1 ILE A 173      -4.262 -10.862  -6.544  1.00 92.50           C  
ATOM   1250  CG2 ILE A 173      -4.997  -9.972  -4.309  1.00 92.50           C  
ATOM   1251  CD1 ILE A 173      -5.577 -11.400  -7.106  1.00 92.50           C  
ATOM   1252  N   SER A 174      -4.080  -6.483  -5.257  1.00 92.12           N  
ATOM   1253  CA  SER A 174      -4.014  -5.315  -4.373  1.00 92.12           C  
ATOM   1254  C   SER A 174      -5.131  -4.305  -4.654  1.00 92.12           C  
ATOM   1255  CB  SER A 174      -2.640  -4.648  -4.491  1.00 92.12           C  
ATOM   1256  O   SER A 174      -5.881  -3.963  -3.740  1.00 92.12           O  
ATOM   1257  OG  SER A 174      -2.671  -3.405  -3.827  1.00 92.12           O  
ATOM   1258  N   ILE A 175      -5.321  -3.877  -5.910  1.00 90.62           N  
ATOM   1259  CA  ILE A 175      -6.337  -2.858  -6.222  1.00 90.62           C  
ATOM   1260  C   ILE A 175      -7.753  -3.343  -5.909  1.00 90.62           C  
ATOM   1261  CB  ILE A 175      -6.213  -2.334  -7.669  1.00 90.62           C  
ATOM   1262  O   ILE A 175      -8.542  -2.588  -5.344  1.00 90.62           O  
ATOM   1263  CG1 ILE A 175      -7.095  -1.081  -7.852  1.00 90.62           C  
ATOM   1264  CG2 ILE A 175      -6.544  -3.398  -8.734  1.00 90.62           C  
ATOM   1265  CD1 ILE A 175      -6.790  -0.281  -9.123  1.00 90.62           C  
ATOM   1266  N   PHE A 176      -8.080  -4.599  -6.228  1.00 88.88           N  
ATOM   1267  CA  PHE A 176      -9.410  -5.143  -5.957  1.00 88.88           C  
ATOM   1268  C   PHE A 176      -9.631  -5.396  -4.465  1.00 88.88           C  
ATOM   1269  CB  PHE A 176      -9.627  -6.433  -6.751  1.00 88.88           C  
ATOM   1270  O   PHE A 176     -10.721  -5.127  -3.958  1.00 88.88           O  
ATOM   1271  CG  PHE A 176      -9.952  -6.236  -8.217  1.00 88.88           C  
ATOM   1272  CD1 PHE A 176     -11.201  -5.710  -8.585  1.00 88.88           C  
ATOM   1273  CD2 PHE A 176      -9.049  -6.618  -9.222  1.00 88.88           C  
ATOM   1274  CE1 PHE A 176     -11.537  -5.549  -9.939  1.00 88.88           C  
ATOM   1275  CE2 PHE A 176      -9.364  -6.418 -10.574  1.00 88.88           C  
ATOM   1276  CZ  PHE A 176     -10.609  -5.886 -10.937  1.00 88.88           C  
ATOM   1277  N   ALA A 177      -8.612  -5.890  -3.759  1.00 90.31           N  
ATOM   1278  CA  ALA A 177      -8.668  -6.120  -2.322  1.00 90.31           C  
ATOM   1279  C   ALA A 177      -8.845  -4.799  -1.566  1.00 90.31           C  
ATOM   1280  CB  ALA A 177      -7.420  -6.890  -1.879  1.00 90.31           C  
ATOM   1281  O   ALA A 177      -9.746  -4.691  -0.737  1.00 90.31           O  
ATOM   1282  N   ARG A 178      -8.052  -3.775  -1.909  1.00 90.19           N  
ATOM   1283  CA  ARG A 178      -8.067  -2.472  -1.239  1.00 90.19           C  
ATOM   1284  C   ARG A 178      -9.323  -1.669  -1.552  1.00 90.19           C  
ATOM   1285  CB  ARG A 178      -6.781  -1.699  -1.592  1.00 90.19           C  
ATOM   1286  O   ARG A 178      -9.980  -1.206  -0.629  1.00 90.19           O  
ATOM   1287  CG  ARG A 178      -6.470  -0.542  -0.629  1.00 90.19           C  
ATOM   1288  CD  ARG A 178      -6.170  -1.081   0.778  1.00 90.19           C  
ATOM   1289  NE  ARG A 178      -5.580  -0.061   1.659  1.00 90.19           N  
ATOM   1290  NH1 ARG A 178      -5.912  -1.166   3.658  1.00 90.19           N  
ATOM   1291  NH2 ARG A 178      -4.716   0.697   3.627  1.00 90.19           N  
ATOM   1292  CZ  ARG A 178      -5.420  -0.177   2.968  1.00 90.19           C  
ATOM   1293  N   LEU A 179      -9.691  -1.542  -2.828  1.00 91.69           N  
ATOM   1294  CA  LEU A 179     -10.878  -0.781  -3.218  1.00 91.69           C  
ATOM   1295  C   LEU A 179     -12.166  -1.495  -2.799  1.00 91.69           C  
ATOM   1296  CB  LEU A 179     -10.846  -0.522  -4.733  1.00 91.69           C  
ATOM   1297  O   LEU A 179     -13.034  -0.879  -2.194  1.00 91.69           O  
ATOM   1298  CG  LEU A 179     -12.033   0.315  -5.233  1.00 91.69           C  
ATOM   1299  CD1 LEU A 179     -12.037   1.735  -4.667  1.00 91.69           C  
ATOM   1300  CD2 LEU A 179     -11.980   0.403  -6.751  1.00 91.69           C  
ATOM   1301  N   GLY A 180     -12.291  -2.792  -3.098  1.00 92.19           N  
ATOM   1302  CA  GLY A 180     -13.478  -3.563  -2.734  1.00 92.19           C  
ATOM   1303  C   GLY A 180     -13.641  -3.666  -1.220  1.00 92.19           C  
ATOM   1304  O   GLY A 180     -14.715  -3.378  -0.698  1.00 92.19           O  
ATOM   1305  N   GLY A 181     -12.562  -4.027  -0.514  1.00 91.25           N  
ATOM   1306  CA  GLY A 181     -12.552  -4.095   0.947  1.00 91.25           C  
ATOM   1307  C   GLY A 181     -12.883  -2.745   1.581  1.00 91.25           C  
ATOM   1308  O   GLY A 181     -13.737  -2.708   2.456  1.00 91.25           O  
ATOM   1309  N   GLY A 182     -12.304  -1.652   1.067  1.00 92.12           N  
ATOM   1310  CA  GLY A 182     -12.595  -0.274   1.478  1.00 92.12           C  
ATOM   1311  C   GLY A 182     -14.071   0.111   1.323  1.00 92.12           C  
ATOM   1312  O   GLY A 182     -14.692   0.583   2.273  1.00 92.12           O  
ATOM   1313  N   ILE A 183     -14.669  -0.161   0.153  1.00 94.06           N  
ATOM   1314  CA  ILE A 183     -16.099   0.105  -0.090  1.00 94.06           C  
ATOM   1315  C   ILE A 183     -16.978  -0.690   0.882  1.00 94.06           C  
ATOM   1316  CB  ILE A 183     -16.491  -0.184  -1.560  1.00 94.06           C  
ATOM   1317  O   ILE A 183     -17.990  -0.173   1.353  1.00 94.06           O  
ATOM   1318  CG1 ILE A 183     -15.774   0.775  -2.538  1.00 94.06           C  
ATOM   1319  CG2 ILE A 183     -18.016  -0.031  -1.765  1.00 94.06           C  
ATOM   1320  CD1 ILE A 183     -15.740   0.250  -3.981  1.00 94.06           C  
ATOM   1321  N   PHE A 184     -16.599  -1.935   1.182  1.00 93.75           N  
ATOM   1322  CA  PHE A 184     -17.320  -2.773   2.132  1.00 93.75           C  
ATOM   1323  C   PHE A 184     -17.231  -2.219   3.560  1.00 93.75           C  
ATOM   1324  CB  PHE A 184     -16.811  -4.218   2.028  1.00 93.75           C  
ATOM   1325  O   PHE A 184     -18.271  -1.959   4.158  1.00 93.75           O  
ATOM   1326  CG  PHE A 184     -17.551  -5.177   2.933  1.00 93.75           C  
ATOM   1327  CD1 PHE A 184     -17.216  -5.253   4.294  1.00 93.75           C  
ATOM   1328  CD2 PHE A 184     -18.595  -5.972   2.432  1.00 93.75           C  
ATOM   1329  CE1 PHE A 184     -17.930  -6.099   5.151  1.00 93.75           C  
ATOM   1330  CE2 PHE A 184     -19.310  -6.823   3.295  1.00 93.75           C  
ATOM   1331  CZ  PHE A 184     -18.983  -6.881   4.659  1.00 93.75           C  
ATOM   1332  N   THR A 185     -16.017  -2.013   4.089  1.00 91.75           N  
ATOM   1333  CA  THR A 185     -15.814  -1.550   5.475  1.00 91.75           C  
ATOM   1334  C   THR A 185     -16.410  -0.171   5.687  1.00 91.75           C  
ATOM   1335  CB  THR A 185     -14.338  -1.594   5.921  1.00 91.75           C  
ATOM   1336  O   THR A 185     -17.295  -0.022   6.516  1.00 91.75           O  
ATOM   1337  CG2 THR A 185     -13.363  -0.787   5.068  1.00 91.75           C  
ATOM   1338  OG1 THR A 185     -14.170  -1.032   7.195  1.00 91.75           O  
ATOM   1339  N   LYS A 186     -16.064   0.821   4.860  1.00 91.50           N  
ATOM   1340  CA  LYS A 186     -16.562   2.185   5.068  1.00 91.50           C  
ATOM   1341  C   LYS A 186     -18.036   2.348   4.715  1.00 91.50           C  
ATOM   1342  CB  LYS A 186     -15.676   3.204   4.347  1.00 91.50           C  
ATOM   1343  O   LYS A 186     -18.692   3.256   5.211  1.00 91.50           O  
ATOM   1344  CG  LYS A 186     -14.219   3.204   4.832  1.00 91.50           C  
ATOM   1345  CD  LYS A 186     -14.027   3.471   6.345  1.00 91.50           C  
ATOM   1346  CE  LYS A 186     -13.427   2.312   7.153  1.00 91.50           C  
ATOM   1347  NZ  LYS A 186     -13.148   2.729   8.548  1.00 91.50           N  
ATOM   1348  N   GLY A 187     -18.585   1.468   3.875  1.00 91.56           N  
ATOM   1349  CA  GLY A 187     -20.030   1.377   3.689  1.00 91.56           C  
ATOM   1350  C   GLY A 187     -20.751   0.881   4.949  1.00 91.56           C  
ATOM   1351  O   GLY A 187     -21.852   1.353   5.235  1.00 91.56           O  
ATOM   1352  N   ALA A 188     -20.145  -0.055   5.688  1.00 91.06           N  
ATOM   1353  CA  ALA A 188     -20.663  -0.557   6.959  1.00 91.06           C  
ATOM   1354  C   ALA A 188     -20.521   0.478   8.076  1.00 91.06           C  
ATOM   1355  CB  ALA A 188     -19.932  -1.849   7.341  1.00 91.06           C  
ATOM   1356  O   ALA A 188     -21.522   0.799   8.707  1.00 91.06           O  
ATOM   1357  N   ASP A 189     -19.314   1.013   8.240  1.00 86.81           N  
ATOM   1358  CA  ASP A 189     -18.902   1.975   9.262  1.00 86.81           C  
ATOM   1359  C   ASP A 189     -19.773   3.240   9.201  1.00 86.81           C  
ATOM   1360  CB  ASP A 189     -17.410   2.247   9.004  1.00 86.81           C  
ATOM   1361  O   ASP A 189     -20.644   3.449  10.042  1.00 86.81           O  
ATOM   1362  CG  ASP A 189     -16.700   3.107  10.043  1.00 86.81           C  
ATOM   1363  OD1 ASP A 189     -17.373   3.554  10.990  1.00 86.81           O  
ATOM   1364  OD2 ASP A 189     -15.501   3.372   9.766  1.00 86.81           O  
ATOM   1365  N   VAL A 190     -19.719   3.987   8.088  1.00 86.50           N  
ATOM   1366  CA  VAL A 190     -20.508   5.221   7.910  1.00 86.50           C  
ATOM   1367  C   VAL A 190     -22.011   4.956   8.041  1.00 86.50           C  
ATOM   1368  CB  VAL A 190     -20.201   5.875   6.546  1.00 86.50           C  
ATOM   1369  O   VAL A 190     -22.743   5.746   8.640  1.00 86.50           O  
ATOM   1370  CG1 VAL A 190     -21.051   7.129   6.286  1.00 86.50           C  
ATOM   1371  CG2 VAL A 190     -18.730   6.293   6.433  1.00 86.50           C  
ATOM   1372  N   GLY A 191     -22.505   3.850   7.476  1.00 85.81           N  
ATOM   1373  CA  GLY A 191     -23.926   3.518   7.542  1.00 85.81           C  
ATOM   1374  C   GLY A 191     -24.392   3.132   8.949  1.00 85.81           C  
ATOM   1375  O   GLY A 191     -25.486   3.521   9.368  1.00 85.81           O  
ATOM   1376  N   GLY A 192     -23.562   2.387   9.676  1.00 85.06           N  
ATOM   1377  CA  GLY A 192     -23.798   1.943  11.041  1.00 85.06           C  
ATOM   1378  C   GLY A 192     -23.708   3.090  12.038  1.00 85.06           C  
ATOM   1379  O   GLY A 192     -24.616   3.247  12.856  1.00 85.06           O  
ATOM   1380  N   ASP A 193     -22.680   3.924  11.926  1.00 82.88           N  
ATOM   1381  CA  ASP A 193     -22.414   5.037  12.830  1.00 82.88           C  
ATOM   1382  C   ASP A 193     -23.442   6.158  12.716  1.00 82.88           C  
ATOM   1383  CB  ASP A 193     -21.004   5.586  12.555  1.00 82.88           C  
ATOM   1384  O   ASP A 193     -23.911   6.675  13.734  1.00 82.88           O  
ATOM   1385  CG  ASP A 193     -19.930   4.964  13.446  1.00 82.88           C  
ATOM   1386  OD1 ASP A 193     -20.276   4.080  14.265  1.00 82.88           O  
ATOM   1387  OD2 ASP A 193     -18.901   5.644  13.630  1.00 82.88           O  
ATOM   1388  N   LEU A 194     -23.860   6.513  11.497  1.00 83.06           N  
ATOM   1389  CA  LEU A 194     -24.876   7.549  11.307  1.00 83.06           C  
ATOM   1390  C   LEU A 194     -26.199   7.159  11.975  1.00 83.06           C  
ATOM   1391  CB  LEU A 194     -25.073   7.822   9.806  1.00 83.06           C  
ATOM   1392  O   LEU A 194     -26.769   7.939  12.740  1.00 83.06           O  
ATOM   1393  CG  LEU A 194     -23.928   8.620   9.154  1.00 83.06           C  
ATOM   1394  CD1 LEU A 194     -24.155   8.667   7.641  1.00 83.06           C  
ATOM   1395  CD2 LEU A 194     -23.862  10.063   9.664  1.00 83.06           C  
ATOM   1396  N   VAL A 195     -26.683   5.938  11.742  1.00 86.06           N  
ATOM   1397  CA  VAL A 195     -27.971   5.523  12.313  1.00 86.06           C  
ATOM   1398  C   VAL A 195     -27.840   5.173  13.796  1.00 86.06           C  
ATOM   1399  CB  VAL A 195     -28.622   4.389  11.509  1.00 86.06           C  
ATOM   1400  O   VAL A 195     -28.711   5.526  14.588  1.00 86.06           O  
ATOM   1401  CG1 VAL A 195     -30.047   4.135  12.017  1.00 86.06           C  
ATOM   1402  CG2 VAL A 195     -28.749   4.767  10.032  1.00 86.06           C  
ATOM   1403  N   GLY A 196     -26.751   4.520  14.200  1.00 84.19           N  
ATOM   1404  CA  GLY A 196     -26.508   4.139  15.588  1.00 84.19           C  
ATOM   1405  C   GLY A 196     -26.239   5.344  16.489  1.00 84.19           C  
ATOM   1406  O   GLY A 196     -27.022   5.636  17.395  1.00 84.19           O  
ATOM   1407  N   LYS A 197     -25.150   6.075  16.230  1.00 79.56           N  
ATOM   1408  CA  LYS A 197     -24.660   7.142  17.115  1.00 79.56           C  
ATOM   1409  C   LYS A 197     -25.455   8.435  16.968  1.00 79.56           C  
ATOM   1410  CB  LYS A 197     -23.168   7.413  16.849  1.00 79.56           C  
ATOM   1411  O   LYS A 197     -25.774   9.070  17.973  1.00 79.56           O  
ATOM   1412  CG  LYS A 197     -22.252   6.207  17.110  1.00 79.56           C  
ATOM   1413  CD  LYS A 197     -20.829   6.515  16.626  1.00 79.56           C  
ATOM   1414  CE  LYS A 197     -19.880   5.372  16.983  1.00 79.56           C  
ATOM   1415  NZ  LYS A 197     -18.599   5.455  16.250  1.00 79.56           N  
ATOM   1416  N   VAL A 198     -25.758   8.851  15.733  1.00 77.75           N  
ATOM   1417  CA  VAL A 198     -26.361  10.172  15.473  1.00 77.75           C  
ATOM   1418  C   VAL A 198     -27.884  10.135  15.577  1.00 77.75           C  
ATOM   1419  CB  VAL A 198     -25.893  10.782  14.132  1.00 77.75           C  
ATOM   1420  O   VAL A 198     -28.463  11.021  16.205  1.00 77.75           O  
ATOM   1421  CG1 VAL A 198     -26.415  12.213  13.951  1.00 77.75           C  
ATOM   1422  CG2 VAL A 198     -24.360  10.824  14.035  1.00 77.75           C  
ATOM   1423  N   GLU A 199     -28.539   9.129  14.992  1.00 85.56           N  
ATOM   1424  CA  GLU A 199     -30.009   9.044  14.980  1.00 85.56           C  
ATOM   1425  C   GLU A 199     -30.576   8.346  16.220  1.00 85.56           C  
ATOM   1426  CB  GLU A 199     -30.516   8.352  13.703  1.00 85.56           C  
ATOM   1427  O   GLU A 199     -31.489   8.874  16.857  1.00 85.56           O  
ATOM   1428  CG  GLU A 199     -30.172   9.139  12.436  1.00 85.56           C  
ATOM   1429  CD  GLU A 199     -30.550   8.413  11.138  1.00 85.56           C  
ATOM   1430  OE1 GLU A 199     -29.985   8.795  10.093  1.00 85.56           O  
ATOM   1431  OE2 GLU A 199     -31.467   7.559  11.089  1.00 85.56           O  
ATOM   1432  N   ALA A 200     -30.056   7.165  16.567  1.00 84.94           N  
ATOM   1433  CA  ALA A 200     -30.593   6.343  17.652  1.00 84.94           C  
ATOM   1434  C   ALA A 200     -29.959   6.633  19.024  1.00 84.94           C  
ATOM   1435  CB  ALA A 200     -30.460   4.869  17.251  1.00 84.94           C  
ATOM   1436  O   ALA A 200     -30.550   6.292  20.050  1.00 84.94           O  
ATOM   1437  N   GLY A 201     -28.775   7.253  19.060  1.00 82.25           N  
ATOM   1438  CA  GLY A 201     -28.047   7.561  20.293  1.00 82.25           C  
ATOM   1439  C   GLY A 201     -27.560   6.323  21.055  1.00 82.25           C  
ATOM   1440  O   GLY A 201     -27.425   6.378  22.278  1.00 82.25           O  
ATOM   1441  N   ILE A 202     -27.337   5.203  20.358  1.00 86.19           N  
ATOM   1442  CA  ILE A 202     -26.761   3.984  20.945  1.00 86.19           C  
ATOM   1443  C   ILE A 202     -25.222   4.019  20.872  1.00 86.19           C  
ATOM   1444  CB  ILE A 202     -27.371   2.696  20.342  1.00 86.19           C  
ATOM   1445  O   ILE A 202     -24.677   4.743  20.034  1.00 86.19           O  
ATOM   1446  CG1 ILE A 202     -27.129   2.573  18.825  1.00 86.19           C  
ATOM   1447  CG2 ILE A 202     -28.873   2.650  20.681  1.00 86.19           C  
ATOM   1448  CD1 ILE A 202     -27.677   1.290  18.192  1.00 86.19           C  
ATOM   1449  N   PRO A 203     -24.516   3.286  21.757  1.00 83.62           N  
ATOM   1450  CA  PRO A 203     -23.058   3.172  21.711  1.00 83.62           C  
ATOM   1451  C   PRO A 203     -22.508   2.694  20.357  1.00 83.62           C  
ATOM   1452  CB  PRO A 203     -22.681   2.195  22.833  1.00 83.62           C  
ATOM   1453  O   PRO A 203     -23.205   2.048  19.573  1.00 83.62           O  
ATOM   1454  CG  PRO A 203     -23.829   2.333  23.828  1.00 83.62           C  
ATOM   1455  CD  PRO A 203     -25.031   2.567  22.917  1.00 83.62           C  
ATOM   1456  N   GLU A 204     -21.231   3.002  20.116  1.00 81.44           N  
ATOM   1457  CA  GLU A 204     -20.413   2.360  19.074  1.00 81.44           C  
ATOM   1458  C   GLU A 204     -20.397   0.848  19.289  1.00 81.44           C  
ATOM   1459  CB  GLU A 204     -18.987   2.918  19.175  1.00 81.44           C  
ATOM   1460  O   GLU A 204     -20.419   0.410  20.434  1.00 81.44           O  
ATOM   1461  CG  GLU A 204     -18.063   2.579  17.989  1.00 81.44           C  
ATOM   1462  CD  GLU A 204     -16.807   3.474  18.007  1.00 81.44           C  
ATOM   1463  OE1 GLU A 204     -15.670   3.024  17.791  1.00 81.44           O  
ATOM   1464  OE2 GLU A 204     -16.975   4.690  18.266  1.00 81.44           O  
ATOM   1465  N   ASP A 205     -20.386   0.062  18.215  1.00 84.94           N  
ATOM   1466  CA  ASP A 205     -20.406  -1.405  18.270  1.00 84.94           C  
ATOM   1467  C   ASP A 205     -21.571  -2.047  19.048  1.00 84.94           C  
ATOM   1468  CB  ASP A 205     -19.066  -1.963  18.752  1.00 84.94           C  
ATOM   1469  O   ASP A 205     -21.502  -3.209  19.460  1.00 84.94           O  
ATOM   1470  CG  ASP A 205     -17.900  -1.552  17.878  1.00 84.94           C  
ATOM   1471  OD1 ASP A 205     -17.989  -1.875  16.675  1.00 84.94           O  
ATOM   1472  OD2 ASP A 205     -16.917  -1.063  18.489  1.00 84.94           O  
ATOM   1473  N   ASP A 206     -22.677  -1.330  19.253  1.00 86.25           N  
ATOM   1474  CA  ASP A 206     -23.799  -1.892  19.995  1.00 86.25           C  
ATOM   1475  C   ASP A 206     -24.386  -3.113  19.251  1.00 86.25           C  
ATOM   1476  CB  ASP A 206     -24.849  -0.815  20.265  1.00 86.25           C  
ATOM   1477  O   ASP A 206     -24.667  -3.037  18.046  1.00 86.25           O  
ATOM   1478  CG  ASP A 206     -25.914  -1.292  21.246  1.00 86.25           C  
ATOM   1479  OD1 ASP A 206     -26.707  -2.198  20.913  1.00 86.25           O  
ATOM   1480  OD2 ASP A 206     -26.043  -0.715  22.344  1.00 86.25           O  
ATOM   1481  N   PRO A 207     -24.631  -4.247  19.939  1.00 85.69           N  
ATOM   1482  CA  PRO A 207     -25.139  -5.457  19.299  1.00 85.69           C  
ATOM   1483  C   PRO A 207     -26.545  -5.278  18.711  1.00 85.69           C  
ATOM   1484  CB  PRO A 207     -25.103  -6.533  20.390  1.00 85.69           C  
ATOM   1485  O   PRO A 207     -26.973  -6.107  17.913  1.00 85.69           O  
ATOM   1486  CG  PRO A 207     -25.212  -5.736  21.690  1.00 85.69           C  
ATOM   1487  CD  PRO A 207     -24.445  -4.458  21.367  1.00 85.69           C  
ATOM   1488  N   ARG A 208     -27.284  -4.225  19.069  1.00 87.44           N  
ATOM   1489  CA  ARG A 208     -28.585  -3.899  18.470  1.00 87.44           C  
ATOM   1490  C   ARG A 208     -28.441  -3.349  17.055  1.00 87.44           C  
ATOM   1491  CB  ARG A 208     -29.331  -2.899  19.364  1.00 87.44           C  
ATOM   1492  O   ARG A 208     -29.393  -3.439  16.289  1.00 87.44           O  
ATOM   1493  CG  ARG A 208     -29.612  -3.479  20.761  1.00 87.44           C  
ATOM   1494  CD  ARG A 208     -30.179  -2.418  21.704  1.00 87.44           C  
ATOM   1495  NE  ARG A 208     -29.141  -1.462  22.127  1.00 87.44           N  
ATOM   1496  NH1 ARG A 208     -30.497  -0.064  23.330  1.00 87.44           N  
ATOM   1497  NH2 ARG A 208     -28.315   0.351  23.225  1.00 87.44           N  
ATOM   1498  CZ  ARG A 208     -29.317  -0.400  22.885  1.00 87.44           C  
ATOM   1499  N   ASN A 209     -27.286  -2.809  16.676  1.00 89.69           N  
ATOM   1500  CA  ASN A 209     -27.083  -2.272  15.338  1.00 89.69           C  
ATOM   1501  C   ASN A 209     -26.794  -3.412  14.330  1.00 89.69           C  
ATOM   1502  CB  ASN A 209     -26.002  -1.186  15.415  1.00 89.69           C  
ATOM   1503  O   ASN A 209     -25.814  -4.141  14.485  1.00 89.69           O  
ATOM   1504  CG  ASN A 209     -25.795  -0.429  14.118  1.00 89.69           C  
ATOM   1505  ND2 ASN A 209     -25.130   0.697  14.204  1.00 89.69           N  
ATOM   1506  OD1 ASN A 209     -26.265  -0.812  13.054  1.00 89.69           O  
ATOM   1507  N   PRO A 210     -27.619  -3.604  13.280  1.00 87.25           N  
ATOM   1508  CA  PRO A 210     -27.404  -4.659  12.288  1.00 87.25           C  
ATOM   1509  C   PRO A 210     -26.130  -4.469  11.449  1.00 87.25           C  
ATOM   1510  CB  PRO A 210     -28.657  -4.665  11.406  1.00 87.25           C  
ATOM   1511  O   PRO A 210     -25.695  -5.423  10.805  1.00 87.25           O  
ATOM   1512  CG  PRO A 210     -29.216  -3.254  11.550  1.00 87.25           C  
ATOM   1513  CD  PRO A 210     -28.819  -2.849  12.967  1.00 87.25           C  
ATOM   1514  N   ALA A 211     -25.529  -3.275  11.443  1.00 91.12           N  
ATOM   1515  CA  ALA A 211     -24.294  -3.004  10.714  1.00 91.12           C  
ATOM   1516  C   ALA A 211     -23.026  -3.444  11.467  1.00 91.12           C  
ATOM   1517  CB  ALA A 211     -24.256  -1.517  10.359  1.00 91.12           C  
ATOM   1518  O   ALA A 211     -22.021  -3.696  10.814  1.00 91.12           O  
ATOM   1519  N   THR A 212     -23.067  -3.626  12.793  1.00 89.94           N  
ATOM   1520  CA  THR A 212     -21.861  -3.839  13.622  1.00 89.94           C  
ATOM   1521  C   THR A 212     -21.028  -5.048  13.200  1.00 89.94           C  
ATOM   1522  CB  THR A 212     -22.255  -4.036  15.091  1.00 89.94           C  
ATOM   1523  O   THR A 212     -19.805  -4.987  13.116  1.00 89.94           O  
ATOM   1524  CG2 THR A 212     -21.033  -3.985  15.993  1.00 89.94           C  
ATOM   1525  OG1 THR A 212     -23.164  -3.043  15.485  1.00 89.94           O  
ATOM   1526  N   ILE A 213     -21.680  -6.170  12.877  1.00 90.44           N  
ATOM   1527  CA  ILE A 213     -20.962  -7.352  12.380  1.00 90.44           C  
ATOM   1528  C   ILE A 213     -20.334  -7.068  11.014  1.00 90.44           C  
ATOM   1529  CB  ILE A 213     -21.893  -8.580  12.325  1.00 90.44           C  
ATOM   1530  O   ILE A 213     -19.227  -7.525  10.758  1.00 90.44           O  
ATOM   1531  CG1 ILE A 213     -22.368  -9.024  13.727  1.00 90.44           C  
ATOM   1532  CG2 ILE A 213     -21.259  -9.775  11.584  1.00 90.44           C  
ATOM   1533  CD1 ILE A 213     -21.264  -9.498  14.685  1.00 90.44           C  
ATOM   1534  N   ALA A 214     -21.016  -6.329  10.136  1.00 91.31           N  
ATOM   1535  CA  ALA A 214     -20.457  -5.972   8.837  1.00 91.31           C  
ATOM   1536  C   ALA A 214     -19.272  -5.007   8.975  1.00 91.31           C  
ATOM   1537  CB  ALA A 214     -21.562  -5.402   7.944  1.00 91.31           C  
ATOM   1538  O   ALA A 214     -18.316  -5.134   8.221  1.00 91.31           O  
ATOM   1539  N   ASP A 215     -19.306  -4.115   9.957  1.00 90.94           N  
ATOM   1540  CA  ASP A 215     -18.207  -3.209  10.276  1.00 90.94           C  
ATOM   1541  C   ASP A 215     -16.961  -3.978  10.733  1.00 90.94           C  
ATOM   1542  CB  ASP A 215     -18.716  -2.226  11.333  1.00 90.94           C  
ATOM   1543  O   ASP A 215     -15.937  -3.987  10.050  1.00 90.94           O  
ATOM   1544  CG  ASP A 215     -17.760  -1.066  11.555  1.00 90.94           C  
ATOM   1545  OD1 ASP A 215     -16.879  -0.893  10.685  1.00 90.94           O  
ATOM   1546  OD2 ASP A 215     -18.028  -0.352  12.536  1.00 90.94           O  
ATOM   1547  N   ASN A 216     -17.125  -4.832  11.749  1.00 90.88           N  
ATOM   1548  CA  ASN A 216     -16.042  -5.678  12.256  1.00 90.88           C  
ATOM   1549  C   ASN A 216     -15.514  -6.653  11.178  1.00 90.88           C  
ATOM   1550  CB  ASN A 216     -16.552  -6.438  13.496  1.00 90.88           C  
ATOM   1551  O   ASN A 216     -14.319  -6.955  11.120  1.00 90.88           O  
ATOM   1552  CG  ASN A 216     -16.498  -5.636  14.792  1.00 90.88           C  
ATOM   1553  ND2 ASN A 216     -17.224  -4.545  14.902  1.00 90.88           N  
ATOM   1554  OD1 ASN A 216     -15.853  -6.063  15.740  1.00 90.88           O  
ATOM   1555  N   VAL A 217     -16.380  -7.162  10.289  1.00 92.44           N  
ATOM   1556  CA  VAL A 217     -15.960  -7.922   9.093  1.00 92.44           C  
ATOM   1557  C   VAL A 217     -15.113  -7.043   8.172  1.00 92.44           C  
ATOM   1558  CB  VAL A 217     -17.180  -8.474   8.326  1.00 92.44           C  
ATOM   1559  O   VAL A 217     -14.088  -7.501   7.661  1.00 92.44           O  
ATOM   1560  CG1 VAL A 217     -16.819  -9.003   6.931  1.00 92.44           C  
ATOM   1561  CG2 VAL A 217     -17.816  -9.649   9.074  1.00 92.44           C  
ATOM   1562  N   GLY A 218     -15.542  -5.799   7.976  1.00 90.69           N  
ATOM   1563  CA  GLY A 218     -14.888  -4.761   7.199  1.00 90.69           C  
ATOM   1564  C   GLY A 218     -13.428  -4.554   7.576  1.00 90.69           C  
ATOM   1565  O   GLY A 218     -12.577  -4.636   6.690  1.00 90.69           O  
ATOM   1566  N   ASP A 219     -13.118  -4.404   8.860  1.00 90.44           N  
ATOM   1567  CA  ASP A 219     -11.737  -4.196   9.326  1.00 90.44           C  
ATOM   1568  C   ASP A 219     -10.816  -5.353   8.927  1.00 90.44           C  
ATOM   1569  CB  ASP A 219     -11.707  -4.081  10.852  1.00 90.44           C  
ATOM   1570  O   ASP A 219      -9.651  -5.186   8.560  1.00 90.44           O  
ATOM   1571  CG  ASP A 219     -12.686  -3.042  11.375  1.00 90.44           C  
ATOM   1572  OD1 ASP A 219     -12.805  -2.017  10.672  1.00 90.44           O  
ATOM   1573  OD2 ASP A 219     -13.318  -3.399  12.392  1.00 90.44           O  
ATOM   1574  N   ASN A 220     -11.345  -6.575   8.925  1.00 90.81           N  
ATOM   1575  CA  ASN A 220     -10.568  -7.746   8.543  1.00 90.81           C  
ATOM   1576  C   ASN A 220     -10.372  -7.842   7.021  1.00 90.81           C  
ATOM   1577  CB  ASN A 220     -11.227  -8.995   9.133  1.00 90.81           C  
ATOM   1578  O   ASN A 220      -9.294  -8.230   6.560  1.00 90.81           O  
ATOM   1579  CG  ASN A 220     -11.115  -9.020  10.642  1.00 90.81           C  
ATOM   1580  ND2 ASN A 220     -12.174  -8.702  11.337  1.00 90.81           N  
ATOM   1581  OD1 ASN A 220     -10.079  -9.381  11.186  1.00 90.81           O  
ATOM   1582  N   VAL A 221     -11.387  -7.512   6.218  1.00 89.38           N  
ATOM   1583  CA  VAL A 221     -11.320  -7.674   4.753  1.00 89.38           C  
ATOM   1584  C   VAL A 221     -10.717  -6.464   4.032  1.00 89.38           C  
ATOM   1585  CB  VAL A 221     -12.679  -8.071   4.148  1.00 89.38           C  
ATOM   1586  O   VAL A 221     -10.092  -6.630   2.985  1.00 89.38           O  
ATOM   1587  CG1 VAL A 221     -13.208  -9.365   4.787  1.00 89.38           C  
ATOM   1588  CG2 VAL A 221     -13.747  -6.977   4.249  1.00 89.38           C  
ATOM   1589  N   GLY A 222     -10.870  -5.260   4.580  1.00 86.50           N  
ATOM   1590  CA  GLY A 222     -10.319  -4.013   4.053  1.00 86.50           C  
ATOM   1591  C   GLY A 222      -8.982  -3.658   4.695  1.00 86.50           C  
ATOM   1592  O   GLY A 222      -7.948  -3.642   4.012  1.00 86.50           O  
ATOM   1593  N   ASP A 223      -8.995  -3.417   6.005  1.00 85.94           N  
ATOM   1594  CA  ASP A 223      -7.831  -2.888   6.719  1.00 85.94           C  
ATOM   1595  C   ASP A 223      -6.743  -3.944   6.926  1.00 85.94           C  
ATOM   1596  CB  ASP A 223      -8.225  -2.240   8.053  1.00 85.94           C  
ATOM   1597  O   ASP A 223      -5.565  -3.617   6.828  1.00 85.94           O  
ATOM   1598  CG  ASP A 223      -9.006  -0.934   7.933  1.00 85.94           C  
ATOM   1599  OD1 ASP A 223      -9.309  -0.544   6.780  1.00 85.94           O  
ATOM   1600  OD2 ASP A 223      -9.155  -0.300   9.003  1.00 85.94           O  
ATOM   1601  N   CYS A 224      -7.097  -5.220   7.114  1.00 88.19           N  
ATOM   1602  CA  CYS A 224      -6.114  -6.302   7.203  1.00 88.19           C  
ATOM   1603  C   CYS A 224      -5.788  -6.921   5.829  1.00 88.19           C  
ATOM   1604  CB  CYS A 224      -6.558  -7.319   8.263  1.00 88.19           C  
ATOM   1605  O   CYS A 224      -4.660  -6.792   5.345  1.00 88.19           O  
ATOM   1606  SG  CYS A 224      -5.231  -8.519   8.575  1.00 88.19           S  
ATOM   1607  N   ALA A 225      -6.747  -7.584   5.167  1.00 90.88           N  
ATOM   1608  CA  ALA A 225      -6.470  -8.309   3.918  1.00 90.88           C  
ATOM   1609  C   ALA A 225      -6.058  -7.378   2.767  1.00 90.88           C  
ATOM   1610  CB  ALA A 225      -7.686  -9.148   3.508  1.00 90.88           C  
ATOM   1611  O   ALA A 225      -5.090  -7.664   2.056  1.00 90.88           O  
ATOM   1612  N   GLY A 226      -6.773  -6.261   2.596  1.00 90.06           N  
ATOM   1613  CA  GLY A 226      -6.472  -5.262   1.572  1.00 90.06           C  
ATOM   1614  C   GLY A 226      -5.109  -4.606   1.782  1.00 90.06           C  
ATOM   1615  O   GLY A 226      -4.360  -4.445   0.819  1.00 90.06           O  
ATOM   1616  N   MET A 227      -4.748  -4.285   3.029  1.00 89.62           N  
ATOM   1617  CA  MET A 227      -3.427  -3.723   3.323  1.00 89.62           C  
ATOM   1618  C   MET A 227      -2.304  -4.733   3.090  1.00 89.62           C  
ATOM   1619  CB  MET A 227      -3.355  -3.220   4.765  1.00 89.62           C  
ATOM   1620  O   MET A 227      -1.278  -4.399   2.498  1.00 89.62           O  
ATOM   1621  CG  MET A 227      -2.049  -2.481   5.061  1.00 89.62           C  
ATOM   1622  SD  MET A 227      -1.862  -0.817   4.336  1.00 89.62           S  
ATOM   1623  CE  MET A 227      -1.371  -1.130   2.633  1.00 89.62           C  
ATOM   1624  N   ALA A 228      -2.496  -5.982   3.515  1.00 92.44           N  
ATOM   1625  CA  ALA A 228      -1.514  -7.035   3.300  1.00 92.44           C  
ATOM   1626  C   ALA A 228      -1.225  -7.236   1.802  1.00 92.44           C  
ATOM   1627  CB  ALA A 228      -2.031  -8.313   3.967  1.00 92.44           C  
ATOM   1628  O   ALA A 228      -0.062  -7.335   1.416  1.00 92.44           O  
ATOM   1629  N   ALA A 229      -2.262  -7.230   0.957  1.00 93.25           N  
ATOM   1630  CA  ALA A 229      -2.112  -7.322  -0.495  1.00 93.25           C  
ATOM   1631  C   ALA A 229      -1.387  -6.101  -1.099  1.00 93.25           C  
ATOM   1632  CB  ALA A 229      -3.502  -7.516  -1.111  1.00 93.25           C  
ATOM   1633  O   ALA A 229      -0.537  -6.268  -1.974  1.00 93.25           O  
ATOM   1634  N   ASP A 230      -1.673  -4.885  -0.622  1.00 91.75           N  
ATOM   1635  CA  ASP A 230      -1.015  -3.665  -1.111  1.00 91.75           C  
ATOM   1636  C   ASP A 230       0.462  -3.585  -0.715  1.00 91.75           C  
ATOM   1637  CB  ASP A 230      -1.819  -2.430  -0.674  1.00 91.75           C  
ATOM   1638  O   ASP A 230       1.308  -3.281  -1.557  1.00 91.75           O  
ATOM   1639  CG  ASP A 230      -1.250  -1.088  -1.174  1.00 91.75           C  
ATOM   1640  OD1 ASP A 230      -0.643  -1.051  -2.273  1.00 91.75           O  
ATOM   1641  OD2 ASP A 230      -1.443  -0.062  -0.484  1.00 91.75           O  
ATOM   1642  N   LEU A 231       0.827  -3.936   0.521  1.00 92.88           N  
ATOM   1643  CA  LEU A 231       2.241  -3.927   0.916  1.00 92.88           C  
ATOM   1644  C   LEU A 231       3.012  -5.123   0.356  1.00 92.88           C  
ATOM   1645  CB  LEU A 231       2.404  -3.768   2.439  1.00 92.88           C  
ATOM   1646  O   LEU A 231       4.191  -4.966   0.035  1.00 92.88           O  
ATOM   1647  CG  LEU A 231       2.098  -2.358   3.008  1.00 92.88           C  
ATOM   1648  CD1 LEU A 231       3.220  -1.847   3.922  1.00 92.88           C  
ATOM   1649  CD2 LEU A 231       1.927  -1.244   1.973  1.00 92.88           C  
ATOM   1650  N   PHE A 232       2.359  -6.274   0.153  1.00 95.44           N  
ATOM   1651  CA  PHE A 232       2.941  -7.387  -0.604  1.00 95.44           C  
ATOM   1652  C   PHE A 232       3.327  -6.926  -2.003  1.00 95.44           C  
ATOM   1653  CB  PHE A 232       1.942  -8.556  -0.690  1.00 95.44           C  
ATOM   1654  O   PHE A 232       4.457  -7.135  -2.450  1.00 95.44           O  
ATOM   1655  CG  PHE A 232       2.415  -9.696  -1.571  1.00 95.44           C  
ATOM   1656  CD1 PHE A 232       2.271  -9.622  -2.970  1.00 95.44           C  
ATOM   1657  CD2 PHE A 232       3.013 -10.830  -0.998  1.00 95.44           C  
ATOM   1658  CE1 PHE A 232       2.786 -10.636  -3.795  1.00 95.44           C  
ATOM   1659  CE2 PHE A 232       3.480 -11.865  -1.824  1.00 95.44           C  
ATOM   1660  CZ  PHE A 232       3.406 -11.753  -3.220  1.00 95.44           C  
ATOM   1661  N   GLU A 233       2.390  -6.280  -2.691  1.00 93.62           N  
ATOM   1662  CA  GLU A 233       2.639  -5.809  -4.037  1.00 93.62           C  
ATOM   1663  C   GLU A 233       3.696  -4.708  -4.065  1.00 93.62           C  
ATOM   1664  CB  GLU A 233       1.325  -5.391  -4.681  1.00 93.62           C  
ATOM   1665  O   GLU A 233       4.620  -4.801  -4.869  1.00 93.62           O  
ATOM   1666  CG  GLU A 233       1.632  -4.807  -6.062  1.00 93.62           C  
ATOM   1667  CD  GLU A 233       1.632  -3.284  -6.140  1.00 93.62           C  
ATOM   1668  OE1 GLU A 233       1.648  -2.732  -7.263  1.00 93.62           O  
ATOM   1669  OE2 GLU A 233       1.573  -2.651  -5.075  1.00 93.62           O  
ATOM   1670  N   THR A 234       3.628  -3.731  -3.159  1.00 93.06           N  
ATOM   1671  CA  THR A 234       4.612  -2.644  -3.094  1.00 93.06           C  
ATOM   1672  C   THR A 234       6.023  -3.220  -2.939  1.00 93.06           C  
ATOM   1673  CB  THR A 234       4.308  -1.674  -1.939  1.00 93.06           C  
ATOM   1674  O   THR A 234       6.932  -2.857  -3.685  1.00 93.06           O  
ATOM   1675  CG2 THR A 234       5.137  -0.401  -2.059  1.00 93.06           C  
ATOM   1676  OG1 THR A 234       2.980  -1.211  -1.960  1.00 93.06           O  
ATOM   1677  N   TYR A 235       6.190  -4.191  -2.036  1.00 94.50           N  
ATOM   1678  CA  TYR A 235       7.453  -4.893  -1.823  1.00 94.50           C  
ATOM   1679  C   TYR A 235       7.931  -5.626  -3.086  1.00 94.50           C  
ATOM   1680  CB  TYR A 235       7.270  -5.867  -0.652  1.00 94.50           C  
ATOM   1681  O   TYR A 235       9.065  -5.427  -3.530  1.00 94.50           O  
ATOM   1682  CG  TYR A 235       8.547  -6.530  -0.182  1.00 94.50           C  
ATOM   1683  CD1 TYR A 235       9.111  -7.604  -0.898  1.00 94.50           C  
ATOM   1684  CD2 TYR A 235       9.157  -6.080   1.001  1.00 94.50           C  
ATOM   1685  CE1 TYR A 235      10.273  -8.237  -0.422  1.00 94.50           C  
ATOM   1686  CE2 TYR A 235      10.305  -6.722   1.496  1.00 94.50           C  
ATOM   1687  OH  TYR A 235      11.938  -8.461   1.284  1.00 94.50           O  
ATOM   1688  CZ  TYR A 235      10.860  -7.806   0.785  1.00 94.50           C  
ATOM   1689  N   ALA A 236       7.075  -6.464  -3.682  1.00 95.19           N  
ATOM   1690  CA  ALA A 236       7.432  -7.280  -4.841  1.00 95.19           C  
ATOM   1691  C   ALA A 236       7.756  -6.418  -6.071  1.00 95.19           C  
ATOM   1692  CB  ALA A 236       6.285  -8.258  -5.130  1.00 95.19           C  
ATOM   1693  O   ALA A 236       8.778  -6.628  -6.724  1.00 95.19           O  
ATOM   1694  N   VAL A 237       6.918  -5.422  -6.362  1.00 93.50           N  
ATOM   1695  CA  VAL A 237       7.057  -4.534  -7.520  1.00 93.50           C  
ATOM   1696  C   VAL A 237       8.313  -3.687  -7.414  1.00 93.50           C  
ATOM   1697  CB  VAL A 237       5.804  -3.653  -7.674  1.00 93.50           C  
ATOM   1698  O   VAL A 237       9.038  -3.581  -8.398  1.00 93.50           O  
ATOM   1699  CG1 VAL A 237       5.986  -2.506  -8.671  1.00 93.50           C  
ATOM   1700  CG2 VAL A 237       4.651  -4.520  -8.184  1.00 93.50           C  
ATOM   1701  N   THR A 238       8.628  -3.119  -6.248  1.00 93.00           N  
ATOM   1702  CA  THR A 238       9.875  -2.357  -6.106  1.00 93.00           C  
ATOM   1703  C   THR A 238      11.104  -3.249  -6.200  1.00 93.00           C  
ATOM   1704  CB  THR A 238       9.907  -1.558  -4.809  1.00 93.00           C  
ATOM   1705  O   THR A 238      12.063  -2.865  -6.869  1.00 93.00           O  
ATOM   1706  CG2 THR A 238      11.227  -0.795  -4.651  1.00 93.00           C  
ATOM   1707  OG1 THR A 238       8.878  -0.599  -4.845  1.00 93.00           O  
ATOM   1708  N   ALA A 239      11.087  -4.444  -5.598  1.00 95.12           N  
ATOM   1709  CA  ALA A 239      12.194  -5.383  -5.748  1.00 95.12           C  
ATOM   1710  C   ALA A 239      12.426  -5.714  -7.230  1.00 95.12           C  
ATOM   1711  CB  ALA A 239      11.917  -6.637  -4.910  1.00 95.12           C  
ATOM   1712  O   ALA A 239      13.542  -5.560  -7.724  1.00 95.12           O  
ATOM   1713  N   VAL A 240      11.362  -6.071  -7.958  1.00 95.06           N  
ATOM   1714  CA  VAL A 240      11.414  -6.346  -9.399  1.00 95.06           C  
ATOM   1715  C   VAL A 240      11.884  -5.125 -10.190  1.00 95.06           C  
ATOM   1716  CB  VAL A 240      10.049  -6.850  -9.906  1.00 95.06           C  
ATOM   1717  O   VAL A 240      12.772  -5.267 -11.022  1.00 95.06           O  
ATOM   1718  CG1 VAL A 240       9.967  -6.871 -11.437  1.00 95.06           C  
ATOM   1719  CG2 VAL A 240       9.790  -8.275  -9.394  1.00 95.06           C  
ATOM   1720  N   ALA A 241      11.369  -3.924  -9.927  1.00 92.69           N  
ATOM   1721  CA  ALA A 241      11.771  -2.711 -10.641  1.00 92.69           C  
ATOM   1722  C   ALA A 241      13.275  -2.425 -10.481  1.00 92.69           C  
ATOM   1723  CB  ALA A 241      10.916  -1.542 -10.141  1.00 92.69           C  
ATOM   1724  O   ALA A 241      13.966  -2.136 -11.460  1.00 92.69           O  
ATOM   1725  N   THR A 242      13.814  -2.600  -9.270  1.00 95.00           N  
ATOM   1726  CA  THR A 242      15.258  -2.512  -9.015  1.00 95.00           C  
ATOM   1727  C   THR A 242      16.032  -3.598  -9.770  1.00 95.00           C  
ATOM   1728  CB  THR A 242      15.548  -2.591  -7.509  1.00 95.00           C  
ATOM   1729  O   THR A 242      17.099  -3.315 -10.316  1.00 95.00           O  
ATOM   1730  CG2 THR A 242      17.027  -2.377  -7.182  1.00 95.00           C  
ATOM   1731  OG1 THR A 242      14.850  -1.572  -6.837  1.00 95.00           O  
ATOM   1732  N   MET A 243      15.498  -4.824  -9.869  1.00 95.44           N  
ATOM   1733  CA  MET A 243      16.093  -5.897 -10.681  1.00 95.44           C  
ATOM   1734  C   MET A 243      16.105  -5.563 -12.175  1.00 95.44           C  
ATOM   1735  CB  MET A 243      15.356  -7.232 -10.492  1.00 95.44           C  
ATOM   1736  O   MET A 243      17.099  -5.845 -12.842  1.00 95.44           O  
ATOM   1737  CG  MET A 243      15.490  -7.784  -9.079  1.00 95.44           C  
ATOM   1738  SD  MET A 243      14.557  -9.305  -8.757  1.00 95.44           S  
ATOM   1739  CE  MET A 243      15.523 -10.493  -9.725  1.00 95.44           C  
ATOM   1740  N   VAL A 244      15.041  -4.947 -12.702  1.00 92.06           N  
ATOM   1741  CA  VAL A 244      14.977  -4.506 -14.103  1.00 92.06           C  
ATOM   1742  C   VAL A 244      16.041  -3.445 -14.375  1.00 92.06           C  
ATOM   1743  CB  VAL A 244      13.570  -4.005 -14.496  1.00 92.06           C  
ATOM   1744  O   VAL A 244      16.822  -3.594 -15.312  1.00 92.06           O  
ATOM   1745  CG1 VAL A 244      13.544  -3.523 -15.952  1.00 92.06           C  
ATOM   1746  CG2 VAL A 244      12.521  -5.117 -14.341  1.00 92.06           C  
ATOM   1747  N   LEU A 245      16.166  -2.426 -13.517  1.00 91.81           N  
ATOM   1748  CA  LEU A 245      17.234  -1.431 -13.664  1.00 91.81           C  
ATOM   1749  C   LEU A 245      18.631  -2.056 -13.560  1.00 91.81           C  
ATOM   1750  CB  LEU A 245      17.083  -0.317 -12.619  1.00 91.81           C  
ATOM   1751  O   LEU A 245      19.526  -1.687 -14.321  1.00 91.81           O  
ATOM   1752  CG  LEU A 245      15.875   0.614 -12.812  1.00 91.81           C  
ATOM   1753  CD1 LEU A 245      15.982   1.730 -11.776  1.00 91.81           C  
ATOM   1754  CD2 LEU A 245      15.837   1.270 -14.194  1.00 91.81           C  
ATOM   1755  N   ALA A 246      18.820  -3.031 -12.664  1.00 93.94           N  
ATOM   1756  CA  ALA A 246      20.077  -3.768 -12.569  1.00 93.94           C  
ATOM   1757  C   ALA A 246      20.388  -4.523 -13.871  1.00 93.94           C  
ATOM   1758  CB  ALA A 246      20.032  -4.730 -11.376  1.00 93.94           C  
ATOM   1759  O   ALA A 246      21.523  -4.484 -14.346  1.00 93.94           O  
ATOM   1760  N   ALA A 247      19.383  -5.164 -14.473  1.00 91.94           N  
ATOM   1761  CA  ALA A 247      19.532  -5.902 -15.722  1.00 91.94           C  
ATOM   1762  C   ALA A 247      19.962  -5.019 -16.899  1.00 91.94           C  
ATOM   1763  CB  ALA A 247      18.220  -6.621 -16.032  1.00 91.94           C  
ATOM   1764  O   ALA A 247      20.647  -5.501 -17.801  1.00 91.94           O  
ATOM   1765  N   ILE A 248      19.587  -3.738 -16.867  1.00 87.44           N  
ATOM   1766  CA  ILE A 248      19.914  -2.756 -17.900  1.00 87.44           C  
ATOM   1767  C   ILE A 248      21.292  -2.135 -17.641  1.00 87.44           C  
ATOM   1768  CB  ILE A 248      18.784  -1.708 -18.006  1.00 87.44           C  
ATOM   1769  O   ILE A 248      22.181  -2.235 -18.485  1.00 87.44           O  
ATOM   1770  CG1 ILE A 248      17.458  -2.393 -18.424  1.00 87.44           C  
ATOM   1771  CG2 ILE A 248      19.181  -0.623 -19.021  1.00 87.44           C  
ATOM   1772  CD1 ILE A 248      16.220  -1.496 -18.333  1.00 87.44           C  
ATOM   1773  N   PHE A 249      21.515  -1.535 -16.468  1.00 88.25           N  
ATOM   1774  CA  PHE A 249      22.759  -0.802 -16.184  1.00 88.25           C  
ATOM   1775  C   PHE A 249      23.983  -1.702 -16.035  1.00 88.25           C  
ATOM   1776  CB  PHE A 249      22.582   0.059 -14.929  1.00 88.25           C  
ATOM   1777  O   PHE A 249      25.105  -1.263 -16.281  1.00 88.25           O  
ATOM   1778  CG  PHE A 249      21.578   1.194 -15.027  1.00 88.25           C  
ATOM   1779  CD1 PHE A 249      21.197   1.753 -16.266  1.00 88.25           C  
ATOM   1780  CD2 PHE A 249      21.034   1.715 -13.840  1.00 88.25           C  
ATOM   1781  CE1 PHE A 249      20.272   2.808 -16.314  1.00 88.25           C  
ATOM   1782  CE2 PHE A 249      20.113   2.776 -13.885  1.00 88.25           C  
ATOM   1783  CZ  PHE A 249      19.729   3.319 -15.124  1.00 88.25           C  
ATOM   1784  N   PHE A 250      23.780  -2.965 -15.663  1.00 91.25           N  
ATOM   1785  CA  PHE A 250      24.855  -3.936 -15.487  1.00 91.25           C  
ATOM   1786  C   PHE A 250      24.829  -5.040 -16.550  1.00 91.25           C  
ATOM   1787  CB  PHE A 250      24.852  -4.451 -14.041  1.00 91.25           C  
ATOM   1788  O   PHE A 250      25.496  -6.053 -16.366  1.00 91.25           O  
ATOM   1789  CG  PHE A 250      25.072  -3.360 -13.011  1.00 91.25           C  
ATOM   1790  CD1 PHE A 250      26.378  -3.020 -12.611  1.00 91.25           C  
ATOM   1791  CD2 PHE A 250      23.974  -2.681 -12.452  1.00 91.25           C  
ATOM   1792  CE1 PHE A 250      26.580  -2.026 -11.638  1.00 91.25           C  
ATOM   1793  CE2 PHE A 250      24.173  -1.688 -11.476  1.00 91.25           C  
ATOM   1794  CZ  PHE A 250      25.479  -1.369 -11.063  1.00 91.25           C  
ATOM   1795  N   ALA A 251      24.122  -4.851 -17.674  1.00 87.56           N  
ATOM   1796  CA  ALA A 251      23.922  -5.868 -18.716  1.00 87.56           C  
ATOM   1797  C   ALA A 251      25.220  -6.536 -19.208  1.00 87.56           C  
ATOM   1798  CB  ALA A 251      23.214  -5.200 -19.902  1.00 87.56           C  
ATOM   1799  O   ALA A 251      25.237  -7.734 -19.479  1.00 87.56           O  
ATOM   1800  N   THR A 252      26.305  -5.765 -19.321  1.00 86.19           N  
ATOM   1801  CA  THR A 252      27.625  -6.236 -19.776  1.00 86.19           C  
ATOM   1802  C   THR A 252      28.634  -6.386 -18.635  1.00 86.19           C  
ATOM   1803  CB  THR A 252      28.190  -5.297 -20.852  1.00 86.19           C  
ATOM   1804  O   THR A 252      29.808  -6.658 -18.880  1.00 86.19           O  
ATOM   1805  CG2 THR A 252      27.258  -5.158 -22.056  1.00 86.19           C  
ATOM   1806  OG1 THR A 252      28.380  -4.010 -20.308  1.00 86.19           O  
ATOM   1807  N   SER A 253      28.212  -6.160 -17.389  1.00 89.06           N  
ATOM   1808  CA  SER A 253      29.076  -6.215 -16.212  1.00 89.06           C  
ATOM   1809  C   SER A 253      29.133  -7.640 -15.654  1.00 89.06           C  
ATOM   1810  CB  SER A 253      28.570  -5.241 -15.145  1.00 89.06           C  
ATOM   1811  O   SER A 253      28.099  -8.308 -15.577  1.00 89.06           O  
ATOM   1812  OG  SER A 253      29.412  -5.233 -14.005  1.00 89.06           O  
ATOM   1813  N   PRO A 254      30.294  -8.106 -15.152  1.00 88.81           N  
ATOM   1814  CA  PRO A 254      30.365  -9.374 -14.422  1.00 88.81           C  
ATOM   1815  C   PRO A 254      29.524  -9.359 -13.133  1.00 88.81           C  
ATOM   1816  CB  PRO A 254      31.855  -9.574 -14.128  1.00 88.81           C  
ATOM   1817  O   PRO A 254      29.238 -10.412 -12.570  1.00 88.81           O  
ATOM   1818  CG  PRO A 254      32.400  -8.148 -14.054  1.00 88.81           C  
ATOM   1819  CD  PRO A 254      31.583  -7.424 -15.120  1.00 88.81           C  
ATOM   1820  N   LEU A 255      29.104  -8.174 -12.669  1.00 91.75           N  
ATOM   1821  CA  LEU A 255      28.272  -7.992 -11.480  1.00 91.75           C  
ATOM   1822  C   LEU A 255      26.767  -8.133 -11.747  1.00 91.75           C  
ATOM   1823  CB  LEU A 255      28.592  -6.630 -10.836  1.00 91.75           C  
ATOM   1824  O   LEU A 255      25.999  -8.033 -10.795  1.00 91.75           O  
ATOM   1825  CG  LEU A 255      30.056  -6.449 -10.401  1.00 91.75           C  
ATOM   1826  CD1 LEU A 255      30.251  -5.043  -9.834  1.00 91.75           C  
ATOM   1827  CD2 LEU A 255      30.467  -7.463  -9.331  1.00 91.75           C  
ATOM   1828  N   LEU A 256      26.334  -8.378 -12.991  1.00 93.12           N  
ATOM   1829  CA  LEU A 256      24.920  -8.429 -13.387  1.00 93.12           C  
ATOM   1830  C   LEU A 256      24.045  -9.225 -12.407  1.00 93.12           C  
ATOM   1831  CB  LEU A 256      24.843  -9.034 -14.802  1.00 93.12           C  
ATOM   1832  O   LEU A 256      23.094  -8.696 -11.835  1.00 93.12           O  
ATOM   1833  CG  LEU A 256      23.414  -9.282 -15.317  1.00 93.12           C  
ATOM   1834  CD1 LEU A 256      22.569  -8.016 -15.362  1.00 93.12           C  
ATOM   1835  CD2 LEU A 256      23.465  -9.886 -16.718  1.00 93.12           C  
ATOM   1836  N   VAL A 257      24.393 -10.493 -12.170  1.00 93.56           N  
ATOM   1837  CA  VAL A 257      23.604 -11.384 -11.305  1.00 93.56           C  
ATOM   1838  C   VAL A 257      23.618 -10.904  -9.852  1.00 93.56           C  
ATOM   1839  CB  VAL A 257      24.098 -12.840 -11.413  1.00 93.56           C  
ATOM   1840  O   VAL A 257      22.588 -10.971  -9.183  1.00 93.56           O  
ATOM   1841  CG1 VAL A 257      23.297 -13.793 -10.513  1.00 93.56           C  
ATOM   1842  CG2 VAL A 257      23.976 -13.351 -12.856  1.00 93.56           C  
ATOM   1843  N   ASN A 258      24.743 -10.373  -9.366  1.00 94.94           N  
ATOM   1844  CA  ASN A 258      24.840  -9.843  -8.004  1.00 94.94           C  
ATOM   1845  C   ASN A 258      23.970  -8.593  -7.835  1.00 94.94           C  
ATOM   1846  CB  ASN A 258      26.308  -9.558  -7.632  1.00 94.94           C  
ATOM   1847  O   ASN A 258      23.276  -8.481  -6.831  1.00 94.94           O  
ATOM   1848  CG  ASN A 258      27.152 -10.810  -7.459  1.00 94.94           C  
ATOM   1849  ND2 ASN A 258      28.391 -10.659  -7.065  1.00 94.94           N  
ATOM   1850  OD1 ASN A 258      26.719 -11.935  -7.657  1.00 94.94           O  
ATOM   1851  N   MET A 259      23.938  -7.702  -8.829  1.00 95.25           N  
ATOM   1852  CA  MET A 259      23.118  -6.486  -8.802  1.00 95.25           C  
ATOM   1853  C   MET A 259      21.624  -6.789  -8.906  1.00 95.25           C  
ATOM   1854  CB  MET A 259      23.557  -5.528  -9.919  1.00 95.25           C  
ATOM   1855  O   MET A 259      20.832  -6.174  -8.199  1.00 95.25           O  
ATOM   1856  CG  MET A 259      24.958  -4.974  -9.663  1.00 95.25           C  
ATOM   1857  SD  MET A 259      25.097  -3.973  -8.160  1.00 95.25           S  
ATOM   1858  CE  MET A 259      26.867  -3.634  -8.239  1.00 95.25           C  
ATOM   1859  N   MET A 260      21.229  -7.780  -9.711  1.00 96.19           N  
ATOM   1860  CA  MET A 260      19.843  -8.267  -9.729  1.00 96.19           C  
ATOM   1861  C   MET A 260      19.472  -9.005  -8.433  1.00 96.19           C  
ATOM   1862  CB  MET A 260      19.621  -9.185 -10.937  1.00 96.19           C  
ATOM   1863  O   MET A 260      18.323  -8.999  -8.018  1.00 96.19           O  
ATOM   1864  CG  MET A 260      19.722  -8.441 -12.273  1.00 96.19           C  
ATOM   1865  SD  MET A 260      19.325  -9.470 -13.710  1.00 96.19           S  
ATOM   1866  CE  MET A 260      17.520  -9.553 -13.511  1.00 96.19           C  
ATOM   1867  N   THR A 261      20.431  -9.625  -7.747  1.00 96.69           N  
ATOM   1868  CA  THR A 261      20.177 -10.306  -6.465  1.00 96.69           C  
ATOM   1869  C   THR A 261      20.165  -9.334  -5.279  1.00 96.69           C  
ATOM   1870  CB  THR A 261      21.206 -11.423  -6.245  1.00 96.69           C  
ATOM   1871  O   THR A 261      19.554  -9.620  -4.251  1.00 96.69           O  
ATOM   1872  CG2 THR A 261      20.934 -12.253  -4.993  1.00 96.69           C  
ATOM   1873  OG1 THR A 261      21.188 -12.329  -7.326  1.00 96.69           O  
ATOM   1874  N   LEU A 262      20.816  -8.175  -5.406  1.00 97.38           N  
ATOM   1875  CA  LEU A 262      20.985  -7.194  -4.337  1.00 97.38           C  
ATOM   1876  C   LEU A 262      19.671  -6.741  -3.674  1.00 97.38           C  
ATOM   1877  CB  LEU A 262      21.808  -6.008  -4.873  1.00 97.38           C  
ATOM   1878  O   LEU A 262      19.617  -6.795  -2.443  1.00 97.38           O  
ATOM   1879  CG  LEU A 262      22.124  -4.929  -3.823  1.00 97.38           C  
ATOM   1880  CD1 LEU A 262      22.924  -5.485  -2.642  1.00 97.38           C  
ATOM   1881  CD2 LEU A 262      22.944  -3.817  -4.475  1.00 97.38           C  
ATOM   1882  N   PRO A 263      18.604  -6.345  -4.403  1.00 97.44           N  
ATOM   1883  CA  PRO A 263      17.367  -5.933  -3.745  1.00 97.44           C  
ATOM   1884  C   PRO A 263      16.715  -7.062  -2.935  1.00 97.44           C  
ATOM   1885  CB  PRO A 263      16.451  -5.417  -4.864  1.00 97.44           C  
ATOM   1886  O   PRO A 263      16.190  -6.824  -1.849  1.00 97.44           O  
ATOM   1887  CG  PRO A 263      16.979  -6.109  -6.118  1.00 97.44           C  
ATOM   1888  CD  PRO A 263      18.479  -6.180  -5.848  1.00 97.44           C  
ATOM   1889  N   LEU A 264      16.826  -8.305  -3.411  1.00 98.06           N  
ATOM   1890  CA  LEU A 264      16.339  -9.490  -2.705  1.00 98.06           C  
ATOM   1891  C   LEU A 264      17.181  -9.778  -1.454  1.00 98.06           C  
ATOM   1892  CB  LEU A 264      16.347 -10.694  -3.666  1.00 98.06           C  
ATOM   1893  O   LEU A 264      16.652 -10.140  -0.410  1.00 98.06           O  
ATOM   1894  CG  LEU A 264      15.607 -10.493  -4.999  1.00 98.06           C  
ATOM   1895  CD1 LEU A 264      15.766 -11.745  -5.862  1.00 98.06           C  
ATOM   1896  CD2 LEU A 264      14.120 -10.217  -4.784  1.00 98.06           C  
ATOM   1897  N   ALA A 265      18.495  -9.571  -1.522  1.00 98.00           N  
ATOM   1898  CA  ALA A 265      19.378  -9.743  -0.373  1.00 98.00           C  
ATOM   1899  C   ALA A 265      19.118  -8.705   0.728  1.00 98.00           C  
ATOM   1900  CB  ALA A 265      20.822  -9.724  -0.870  1.00 98.00           C  
ATOM   1901  O   ALA A 265      19.066  -9.069   1.904  1.00 98.00           O  
ATOM   1902  N   ILE A 266      18.895  -7.441   0.347  1.00 98.25           N  
ATOM   1903  CA  ILE A 266      18.463  -6.371   1.259  1.00 98.25           C  
ATOM   1904  C   ILE A 266      17.127  -6.755   1.909  1.00 98.25           C  
ATOM   1905  CB  ILE A 266      18.389  -5.022   0.501  1.00 98.25           C  
ATOM   1906  O   ILE A 266      16.998  -6.716   3.131  1.00 98.25           O  
ATOM   1907  CG1 ILE A 266      19.814  -4.548   0.132  1.00 98.25           C  
ATOM   1908  CG2 ILE A 266      17.660  -3.948   1.328  1.00 98.25           C  
ATOM   1909  CD1 ILE A 266      19.848  -3.332  -0.805  1.00 98.25           C  
ATOM   1910  N   GLY A 267      16.161  -7.217   1.112  1.00 97.50           N  
ATOM   1911  CA  GLY A 267      14.890  -7.732   1.613  1.00 97.50           C  
ATOM   1912  C   GLY A 267      15.048  -8.884   2.613  1.00 97.50           C  
ATOM   1913  O   GLY A 267      14.447  -8.866   3.686  1.00 97.50           O  
ATOM   1914  N   GLY A 268      15.903  -9.859   2.297  1.00 97.75           N  
ATOM   1915  CA  GLY A 268      16.157 -11.029   3.134  1.00 97.75           C  
ATOM   1916  C   GLY A 268      16.772 -10.688   4.488  1.00 97.75           C  
ATOM   1917  O   GLY A 268      16.307 -11.197   5.506  1.00 97.75           O  
ATOM   1918  N   ILE A 269      17.783  -9.814   4.532  1.00 97.75           N  
ATOM   1919  CA  ILE A 269      18.386  -9.422   5.813  1.00 97.75           C  
ATOM   1920  C   ILE A 269      17.422  -8.579   6.654  1.00 97.75           C  
ATOM   1921  CB  ILE A 269      19.766  -8.758   5.616  1.00 97.75           C  
ATOM   1922  O   ILE A 269      17.325  -8.802   7.859  1.00 97.75           O  
ATOM   1923  CG1 ILE A 269      20.562  -8.614   6.927  1.00 97.75           C  
ATOM   1924  CG2 ILE A 269      19.685  -7.373   4.955  1.00 97.75           C  
ATOM   1925  CD1 ILE A 269      20.818  -9.928   7.673  1.00 97.75           C  
ATOM   1926  N   CYS A 270      16.648  -7.683   6.033  1.00 97.69           N  
ATOM   1927  CA  CYS A 270      15.693  -6.844   6.753  1.00 97.69           C  
ATOM   1928  C   CYS A 270      14.485  -7.624   7.301  1.00 97.69           C  
ATOM   1929  CB  CYS A 270      15.240  -5.693   5.865  1.00 97.69           C  
ATOM   1930  O   CYS A 270      13.888  -7.227   8.301  1.00 97.69           O  
ATOM   1931  SG  CYS A 270      16.626  -4.558   5.552  1.00 97.69           S  
ATOM   1932  N   ILE A 271      14.136  -8.771   6.711  1.00 97.44           N  
ATOM   1933  CA  ILE A 271      13.167  -9.699   7.312  1.00 97.44           C  
ATOM   1934  C   ILE A 271      13.704 -10.254   8.634  1.00 97.44           C  
ATOM   1935  CB  ILE A 271      12.805 -10.814   6.309  1.00 97.44           C  
ATOM   1936  O   ILE A 271      12.981 -10.267   9.629  1.00 97.44           O  
ATOM   1937  CG1 ILE A 271      11.808 -10.247   5.276  1.00 97.44           C  
ATOM   1938  CG2 ILE A 271      12.217 -12.065   6.986  1.00 97.44           C  
ATOM   1939  CD1 ILE A 271      11.498 -11.225   4.140  1.00 97.44           C  
ATOM   1940  N   LEU A 272      14.974 -10.670   8.682  1.00 97.81           N  
ATOM   1941  CA  LEU A 272      15.577 -11.194   9.913  1.00 97.81           C  
ATOM   1942  C   LEU A 272      15.639 -10.130  11.011  1.00 97.81           C  
ATOM   1943  CB  LEU A 272      16.989 -11.736   9.636  1.00 97.81           C  
ATOM   1944  O   LEU A 272      15.341 -10.414  12.173  1.00 97.81           O  
ATOM   1945  CG  LEU A 272      17.069 -12.896   8.632  1.00 97.81           C  
ATOM   1946  CD1 LEU A 272      18.523 -13.362   8.535  1.00 97.81           C  
ATOM   1947  CD2 LEU A 272      16.207 -14.089   9.047  1.00 97.81           C  
ATOM   1948  N   THR A 273      15.991  -8.897  10.650  1.00 97.75           N  
ATOM   1949  CA  THR A 273      16.013  -7.778  11.599  1.00 97.75           C  
ATOM   1950  C   THR A 273      14.605  -7.374  12.029  1.00 97.75           C  
ATOM   1951  CB  THR A 273      16.752  -6.566  11.029  1.00 97.75           C  
ATOM   1952  O   THR A 273      14.428  -7.013  13.190  1.00 97.75           O  
ATOM   1953  CG2 THR A 273      18.190  -6.910  10.637  1.00 97.75           C  
ATOM   1954  OG1 THR A 273      16.072  -6.135   9.891  1.00 97.75           O  
ATOM   1955  N   SER A 274      13.595  -7.504  11.161  1.00 97.50           N  
ATOM   1956  CA  SER A 274      12.188  -7.285  11.524  1.00 97.50           C  
ATOM   1957  C   SER A 274      11.696  -8.341  12.510  1.00 97.50           C  
ATOM   1958  CB  SER A 274      11.274  -7.248  10.297  1.00 97.50           C  
ATOM   1959  O   SER A 274      11.101  -7.980  13.523  1.00 97.50           O  
ATOM   1960  OG  SER A 274      11.633  -6.230   9.389  1.00 97.50           O  
ATOM   1961  N   ILE A 275      12.016  -9.624  12.289  1.00 97.56           N  
ATOM   1962  CA  ILE A 275      11.750 -10.708  13.252  1.00 97.56           C  
ATOM   1963  C   ILE A 275      12.401 -10.380  14.597  1.00 97.56           C  
ATOM   1964  CB  ILE A 275      12.237 -12.076  12.715  1.00 97.56           C  
ATOM   1965  O   ILE A 275      11.727 -10.418  15.626  1.00 97.56           O  
ATOM   1966  CG1 ILE A 275      11.368 -12.534  11.525  1.00 97.56           C  
ATOM   1967  CG2 ILE A 275      12.217 -13.148  13.824  1.00 97.56           C  
ATOM   1968  CD1 ILE A 275      11.944 -13.734  10.761  1.00 97.56           C  
ATOM   1969  N   ALA A 276      13.685 -10.008  14.599  1.00 97.44           N  
ATOM   1970  CA  ALA A 276      14.392  -9.620  15.817  1.00 97.44           C  
ATOM   1971  C   ALA A 276      13.711  -8.430  16.514  1.00 97.44           C  
ATOM   1972  CB  ALA A 276      15.855  -9.319  15.472  1.00 97.44           C  
ATOM   1973  O   ALA A 276      13.485  -8.475  17.722  1.00 97.44           O  
ATOM   1974  N   GLY A 277      13.315  -7.410  15.749  1.00 96.81           N  
ATOM   1975  CA  GLY A 277      12.611  -6.226  16.232  1.00 96.81           C  
ATOM   1976  C   GLY A 277      11.287  -6.536  16.928  1.00 96.81           C  
ATOM   1977  O   GLY A 277      10.950  -5.862  17.901  1.00 96.81           O  
ATOM   1978  N   THR A 278      10.567  -7.591  16.516  1.00 96.12           N  
ATOM   1979  CA  THR A 278       9.296  -7.970  17.166  1.00 96.12           C  
ATOM   1980  C   THR A 278       9.469  -8.272  18.655  1.00 96.12           C  
ATOM   1981  CB  THR A 278       8.591  -9.166  16.502  1.00 96.12           C  
ATOM   1982  O   THR A 278       8.601  -7.947  19.459  1.00 96.12           O  
ATOM   1983  CG2 THR A 278       8.361  -8.994  15.004  1.00 96.12           C  
ATOM   1984  OG1 THR A 278       9.282 -10.382  16.705  1.00 96.12           O  
ATOM   1985  N   PHE A 279      10.623  -8.811  19.059  1.00 95.38           N  
ATOM   1986  CA  PHE A 279      10.907  -9.144  20.456  1.00 95.38           C  
ATOM   1987  C   PHE A 279      11.215  -7.918  21.335  1.00 95.38           C  
ATOM   1988  CB  PHE A 279      12.045 -10.170  20.505  1.00 95.38           C  
ATOM   1989  O   PHE A 279      11.228  -8.040  22.565  1.00 95.38           O  
ATOM   1990  CG  PHE A 279      11.723 -11.482  19.814  1.00 95.38           C  
ATOM   1991  CD1 PHE A 279      10.895 -12.429  20.445  1.00 95.38           C  
ATOM   1992  CD2 PHE A 279      12.241 -11.758  18.536  1.00 95.38           C  
ATOM   1993  CE1 PHE A 279      10.595 -13.646  19.807  1.00 95.38           C  
ATOM   1994  CE2 PHE A 279      11.939 -12.972  17.894  1.00 95.38           C  
ATOM   1995  CZ  PHE A 279      11.118 -13.919  18.531  1.00 95.38           C  
ATOM   1996  N   PHE A 280      11.443  -6.746  20.730  1.00 95.19           N  
ATOM   1997  CA  PHE A 280      11.650  -5.472  21.431  1.00 95.19           C  
ATOM   1998  C   PHE A 280      10.341  -4.718  21.702  1.00 95.19           C  
ATOM   1999  CB  PHE A 280      12.637  -4.592  20.650  1.00 95.19           C  
ATOM   2000  O   PHE A 280      10.345  -3.770  22.492  1.00 95.19           O  
ATOM   2001  CG  PHE A 280      14.065  -5.095  20.661  1.00 95.19           C  
ATOM   2002  CD1 PHE A 280      15.001  -4.560  21.565  1.00 95.19           C  
ATOM   2003  CD2 PHE A 280      14.462  -6.096  19.761  1.00 95.19           C  
ATOM   2004  CE1 PHE A 280      16.327  -5.032  21.567  1.00 95.19           C  
ATOM   2005  CE2 PHE A 280      15.782  -6.575  19.764  1.00 95.19           C  
ATOM   2006  CZ  PHE A 280      16.717  -6.041  20.668  1.00 95.19           C  
ATOM   2007  N   VAL A 281       9.222  -5.139  21.101  1.00 93.19           N  
ATOM   2008  CA  VAL A 281       7.902  -4.545  21.345  1.00 93.19           C  
ATOM   2009  C   VAL A 281       7.357  -5.044  22.675  1.00 93.19           C  
ATOM   2010  CB  VAL A 281       6.932  -4.802  20.182  1.00 93.19           C  
ATOM   2011  O   VAL A 281       6.726  -6.094  22.775  1.00 93.19           O  
ATOM   2012  CG1 VAL A 281       5.572  -4.158  20.463  1.00 93.19           C  
ATOM   2013  CG2 VAL A 281       7.502  -4.166  18.911  1.00 93.19           C  
ATOM   2014  N   LYS A 282       7.660  -4.291  23.733  1.00 88.75           N  
ATOM   2015  CA  LYS A 282       7.224  -4.570  25.104  1.00 88.75           C  
ATOM   2016  C   LYS A 282       6.851  -3.275  25.812  1.00 88.75           C  
ATOM   2017  CB  LYS A 282       8.322  -5.322  25.876  1.00 88.75           C  
ATOM   2018  O   LYS A 282       7.573  -2.277  25.718  1.00 88.75           O  
ATOM   2019  CG  LYS A 282       8.592  -6.715  25.286  1.00 88.75           C  
ATOM   2020  CD  LYS A 282       9.626  -7.490  26.104  1.00 88.75           C  
ATOM   2021  CE  LYS A 282       9.812  -8.861  25.450  1.00 88.75           C  
ATOM   2022  NZ  LYS A 282      10.872  -9.648  26.120  1.00 88.75           N  
ATOM   2023  N   LEU A 283       5.745  -3.309  26.556  1.00 87.56           N  
ATOM   2024  CA  LEU A 283       5.327  -2.197  27.408  1.00 87.56           C  
ATOM   2025  C   LEU A 283       6.411  -1.886  28.443  1.00 87.56           C  
ATOM   2026  CB  LEU A 283       3.964  -2.503  28.056  1.00 87.56           C  
ATOM   2027  O   LEU A 283       6.912  -2.765  29.141  1.00 87.56           O  
ATOM   2028  CG  LEU A 283       2.814  -1.901  27.228  1.00 87.56           C  
ATOM   2029  CD1 LEU A 283       1.575  -2.767  27.328  1.00 87.56           C  
ATOM   2030  CD2 LEU A 283       2.458  -0.495  27.687  1.00 87.56           C  
ATOM   2031  N   GLY A 284       6.802  -0.613  28.495  1.00 81.88           N  
ATOM   2032  CA  GLY A 284       7.767  -0.106  29.465  1.00 81.88           C  
ATOM   2033  C   GLY A 284       7.100   0.444  30.725  1.00 81.88           C  
ATOM   2034  O   GLY A 284       5.879   0.441  30.864  1.00 81.88           O  
ATOM   2035  N   ALA A 285       7.917   1.007  31.618  1.00 79.06           N  
ATOM   2036  CA  ALA A 285       7.446   1.643  32.851  1.00 79.06           C  
ATOM   2037  C   ALA A 285       6.457   2.801  32.608  1.00 79.06           C  
ATOM   2038  CB  ALA A 285       8.675   2.129  33.628  1.00 79.06           C  
ATOM   2039  O   ALA A 285       5.570   3.022  33.422  1.00 79.06           O  
ATOM   2040  N   SER A 286       6.568   3.500  31.473  1.00 77.75           N  
ATOM   2041  CA  SER A 286       5.667   4.595  31.092  1.00 77.75           C  
ATOM   2042  C   SER A 286       4.279   4.144  30.624  1.00 77.75           C  
ATOM   2043  CB  SER A 286       6.316   5.447  29.995  1.00 77.75           C  
ATOM   2044  O   SER A 286       3.451   5.000  30.342  1.00 77.75           O  
ATOM   2045  OG  SER A 286       6.618   4.664  28.847  1.00 77.75           O  
ATOM   2046  N   GLN A 287       4.038   2.833  30.472  1.00 84.12           N  
ATOM   2047  CA  GLN A 287       2.798   2.257  29.924  1.00 84.12           C  
ATOM   2048  C   GLN A 287       2.380   2.814  28.543  1.00 84.12           C  
ATOM   2049  CB  GLN A 287       1.663   2.303  30.966  1.00 84.12           C  
ATOM   2050  O   GLN A 287       1.252   2.622  28.101  1.00 84.12           O  
ATOM   2051  CG  GLN A 287       1.954   1.493  32.241  1.00 84.12           C  
ATOM   2052  CD  GLN A 287       2.025  -0.009  31.981  1.00 84.12           C  
ATOM   2053  NE2 GLN A 287       3.176  -0.631  32.118  1.00 84.12           N  
ATOM   2054  OE1 GLN A 287       1.059  -0.660  31.625  1.00 84.12           O  
ATOM   2055  N   SER A 288       3.301   3.466  27.823  1.00 88.12           N  
ATOM   2056  CA  SER A 288       3.051   3.981  26.475  1.00 88.12           C  
ATOM   2057  C   SER A 288       3.077   2.842  25.457  1.00 88.12           C  
ATOM   2058  CB  SER A 288       4.072   5.062  26.116  1.00 88.12           C  
ATOM   2059  O   SER A 288       4.127   2.236  25.217  1.00 88.12           O  
ATOM   2060  OG  SER A 288       3.889   5.504  24.784  1.00 88.12           O  
ATOM   2061  N   ILE A 289       1.920   2.573  24.851  1.00 87.94           N  
ATOM   2062  CA  ILE A 289       1.750   1.569  23.794  1.00 87.94           C  
ATOM   2063  C   ILE A 289       2.539   1.998  22.547  1.00 87.94           C  
ATOM   2064  CB  ILE A 289       0.250   1.386  23.486  1.00 87.94           C  
ATOM   2065  O   ILE A 289       3.369   1.232  22.063  1.00 87.94           O  
ATOM   2066  CG1 ILE A 289      -0.586   0.971  24.722  1.00 87.94           C  
ATOM   2067  CG2 ILE A 289       0.035   0.363  22.359  1.00 87.94           C  
ATOM   2068  CD1 ILE A 289      -2.069   1.326  24.556  1.00 87.94           C  
ATOM   2069  N   MET A 290       2.386   3.250  22.093  1.00 87.50           N  
ATOM   2070  CA  MET A 290       3.124   3.772  20.932  1.00 87.50           C  
ATOM   2071  C   MET A 290       4.645   3.724  21.147  1.00 87.50           C  
ATOM   2072  CB  MET A 290       2.661   5.207  20.613  1.00 87.50           C  
ATOM   2073  O   MET A 290       5.398   3.295  20.274  1.00 87.50           O  
ATOM   2074  CG  MET A 290       3.062   5.607  19.189  1.00 87.50           C  
ATOM   2075  SD  MET A 290       2.205   4.608  17.943  1.00 87.50           S  
ATOM   2076  CE  MET A 290       3.270   4.878  16.526  1.00 87.50           C  
ATOM   2077  N   GLY A 291       5.110   4.055  22.357  1.00 89.81           N  
ATOM   2078  CA  GLY A 291       6.521   3.935  22.718  1.00 89.81           C  
ATOM   2079  C   GLY A 291       7.044   2.493  22.680  1.00 89.81           C  
ATOM   2080  O   GLY A 291       8.214   2.279  22.364  1.00 89.81           O  
ATOM   2081  N   ALA A 292       6.209   1.492  22.976  1.00 92.00           N  
ATOM   2082  CA  ALA A 292       6.579   0.082  22.835  1.00 92.00           C  
ATOM   2083  C   ALA A 292       6.721  -0.322  21.360  1.00 92.00           C  
ATOM   2084  CB  ALA A 292       5.546  -0.788  23.561  1.00 92.00           C  
ATOM   2085  O   ALA A 292       7.707  -0.964  20.994  1.00 92.00           O  
ATOM   2086  N   LEU A 293       5.779   0.104  20.518  1.00 91.50           N  
ATOM   2087  CA  LEU A 293       5.800  -0.138  19.076  1.00 91.50           C  
ATOM   2088  C   LEU A 293       7.035   0.499  18.413  1.00 91.50           C  
ATOM   2089  CB  LEU A 293       4.485   0.397  18.483  1.00 91.50           C  
ATOM   2090  O   LEU A 293       7.769  -0.166  17.677  1.00 91.50           O  
ATOM   2091  CG  LEU A 293       3.201  -0.333  18.938  1.00 91.50           C  
ATOM   2092  CD1 LEU A 293       2.000   0.158  18.148  1.00 91.50           C  
ATOM   2093  CD2 LEU A 293       3.260  -1.850  18.773  1.00 91.50           C  
ATOM   2094  N   TYR A 294       7.353   1.749  18.760  1.00 91.88           N  
ATOM   2095  CA  TYR A 294       8.535   2.438  18.241  1.00 91.88           C  
ATOM   2096  C   TYR A 294       9.863   1.860  18.709  1.00 91.88           C  
ATOM   2097  CB  TYR A 294       8.457   3.935  18.550  1.00 91.88           C  
ATOM   2098  O   TYR A 294      10.823   1.884  17.943  1.00 91.88           O  
ATOM   2099  CG  TYR A 294       7.516   4.748  17.683  1.00 91.88           C  
ATOM   2100  CD1 TYR A 294       7.110   4.310  16.399  1.00 91.88           C  
ATOM   2101  CD2 TYR A 294       7.117   6.017  18.141  1.00 91.88           C  
ATOM   2102  CE1 TYR A 294       6.356   5.153  15.571  1.00 91.88           C  
ATOM   2103  CE2 TYR A 294       6.347   6.854  17.316  1.00 91.88           C  
ATOM   2104  OH  TYR A 294       5.289   7.229  15.183  1.00 91.88           O  
ATOM   2105  CZ  TYR A 294       5.985   6.430  16.021  1.00 91.88           C  
ATOM   2106  N   LYS A 295       9.947   1.264  19.903  1.00 94.50           N  
ATOM   2107  CA  LYS A 295      11.155   0.514  20.290  1.00 94.50           C  
ATOM   2108  C   LYS A 295      11.431  -0.644  19.333  1.00 94.50           C  
ATOM   2109  CB  LYS A 295      11.028  -0.014  21.718  1.00 94.50           C  
ATOM   2110  O   LYS A 295      12.580  -0.827  18.936  1.00 94.50           O  
ATOM   2111  CG  LYS A 295      11.250   1.094  22.748  1.00 94.50           C  
ATOM   2112  CD  LYS A 295      10.884   0.552  24.129  1.00 94.50           C  
ATOM   2113  CE  LYS A 295      10.930   1.677  25.156  1.00 94.50           C  
ATOM   2114  NZ  LYS A 295      10.563   1.156  26.491  1.00 94.50           N  
ATOM   2115  N   GLY A 296      10.395  -1.387  18.935  1.00 94.69           N  
ATOM   2116  CA  GLY A 296      10.519  -2.456  17.939  1.00 94.69           C  
ATOM   2117  C   GLY A 296      10.936  -1.940  16.566  1.00 94.69           C  
ATOM   2118  O   GLY A 296      11.840  -2.497  15.937  1.00 94.69           O  
ATOM   2119  N   LEU A 297      10.334  -0.836  16.126  1.00 94.50           N  
ATOM   2120  CA  LEU A 297      10.671  -0.197  14.857  1.00 94.50           C  
ATOM   2121  C   LEU A 297      12.116   0.329  14.830  1.00 94.50           C  
ATOM   2122  CB  LEU A 297       9.655   0.922  14.600  1.00 94.50           C  
ATOM   2123  O   LEU A 297      12.854   0.045  13.889  1.00 94.50           O  
ATOM   2124  CG  LEU A 297       9.890   1.667  13.278  1.00 94.50           C  
ATOM   2125  CD1 LEU A 297       9.740   0.753  12.062  1.00 94.50           C  
ATOM   2126  CD2 LEU A 297       8.904   2.822  13.175  1.00 94.50           C  
ATOM   2127  N   ILE A 298      12.547   1.042  15.874  1.00 96.06           N  
ATOM   2128  CA  ILE A 298      13.913   1.572  15.998  1.00 96.06           C  
ATOM   2129  C   ILE A 298      14.924   0.425  16.041  1.00 96.06           C  
ATOM   2130  CB  ILE A 298      14.034   2.488  17.240  1.00 96.06           C  
ATOM   2131  O   ILE A 298      15.924   0.472  15.325  1.00 96.06           O  
ATOM   2132  CG1 ILE A 298      13.224   3.789  17.032  1.00 96.06           C  
ATOM   2133  CG2 ILE A 298      15.508   2.839  17.538  1.00 96.06           C  
ATOM   2134  CD1 ILE A 298      12.988   4.578  18.327  1.00 96.06           C  
ATOM   2135  N   ALA A 299      14.654  -0.628  16.824  1.00 97.00           N  
ATOM   2136  CA  ALA A 299      15.500  -1.819  16.851  1.00 97.00           C  
ATOM   2137  C   ALA A 299      15.626  -2.437  15.450  1.00 97.00           C  
ATOM   2138  CB  ALA A 299      14.933  -2.820  17.865  1.00 97.00           C  
ATOM   2139  O   ALA A 299      16.734  -2.728  15.003  1.00 97.00           O  
ATOM   2140  N   THR A 300      14.512  -2.555  14.722  1.00 97.50           N  
ATOM   2141  CA  THR A 300      14.511  -3.046  13.338  1.00 97.50           C  
ATOM   2142  C   THR A 300      15.368  -2.165  12.432  1.00 97.50           C  
ATOM   2143  CB  THR A 300      13.091  -3.131  12.762  1.00 97.50           C  
ATOM   2144  O   THR A 300      16.212  -2.686  11.706  1.00 97.50           O  
ATOM   2145  CG2 THR A 300      13.106  -3.809  11.397  1.00 97.50           C  
ATOM   2146  OG1 THR A 300      12.275  -3.908  13.599  1.00 97.50           O  
ATOM   2147  N   GLY A 301      15.202  -0.840  12.477  1.00 96.62           N  
ATOM   2148  CA  GLY A 301      15.950   0.101  11.639  1.00 96.62           C  
ATOM   2149  C   GLY A 301      17.458   0.075  11.906  1.00 96.62           C  
ATOM   2150  O   GLY A 301      18.247  -0.027  10.968  1.00 96.62           O  
ATOM   2151  N   VAL A 302      17.868   0.085  13.180  1.00 97.44           N  
ATOM   2152  CA  VAL A 302      19.287   0.034  13.574  1.00 97.44           C  
ATOM   2153  C   VAL A 302      19.922  -1.297  13.179  1.00 97.44           C  
ATOM   2154  CB  VAL A 302      19.448   0.290  15.086  1.00 97.44           C  
ATOM   2155  O   VAL A 302      21.012  -1.314  12.615  1.00 97.44           O  
ATOM   2156  CG1 VAL A 302      20.888   0.067  15.570  1.00 97.44           C  
ATOM   2157  CG2 VAL A 302      19.072   1.737  15.432  1.00 97.44           C  
ATOM   2158  N   LEU A 303      19.245  -2.422  13.418  1.00 98.00           N  
ATOM   2159  CA  LEU A 303      19.754  -3.728  12.996  1.00 98.00           C  
ATOM   2160  C   LEU A 303      19.824  -3.834  11.465  1.00 98.00           C  
ATOM   2161  CB  LEU A 303      18.875  -4.834  13.600  1.00 98.00           C  
ATOM   2162  O   LEU A 303      20.786  -4.387  10.932  1.00 98.00           O  
ATOM   2163  CG  LEU A 303      18.969  -4.989  15.129  1.00 98.00           C  
ATOM   2164  CD1 LEU A 303      17.938  -6.023  15.588  1.00 98.00           C  
ATOM   2165  CD2 LEU A 303      20.355  -5.453  15.582  1.00 98.00           C  
ATOM   2166  N   SER A 304      18.848  -3.264  10.752  1.00 97.94           N  
ATOM   2167  CA  SER A 304      18.824  -3.237   9.283  1.00 97.94           C  
ATOM   2168  C   SER A 304      19.957  -2.402   8.703  1.00 97.94           C  
ATOM   2169  CB  SER A 304      17.492  -2.715   8.748  1.00 97.94           C  
ATOM   2170  O   SER A 304      20.529  -2.804   7.699  1.00 97.94           O  
ATOM   2171  OG  SER A 304      16.452  -3.533   9.232  1.00 97.94           O  
ATOM   2172  N   LEU A 305      20.354  -1.301   9.349  1.00 97.69           N  
ATOM   2173  CA  LEU A 305      21.519  -0.511   8.939  1.00 97.69           C  
ATOM   2174  C   LEU A 305      22.783  -1.385   8.842  1.00 97.69           C  
ATOM   2175  CB  LEU A 305      21.699   0.645   9.940  1.00 97.69           C  
ATOM   2176  O   LEU A 305      23.453  -1.404   7.809  1.00 97.69           O  
ATOM   2177  CG  LEU A 305      22.913   1.547   9.673  1.00 97.69           C  
ATOM   2178  CD1 LEU A 305      22.754   2.315   8.367  1.00 97.69           C  
ATOM   2179  CD2 LEU A 305      23.072   2.552  10.813  1.00 97.69           C  
ATOM   2180  N   PHE A 306      23.076  -2.158   9.892  1.00 97.81           N  
ATOM   2181  CA  PHE A 306      24.218  -3.078   9.898  1.00 97.81           C  
ATOM   2182  C   PHE A 306      24.019  -4.261   8.942  1.00 97.81           C  
ATOM   2183  CB  PHE A 306      24.475  -3.574  11.325  1.00 97.81           C  
ATOM   2184  O   PHE A 306      24.958  -4.672   8.260  1.00 97.81           O  
ATOM   2185  CG  PHE A 306      24.863  -2.478  12.298  1.00 97.81           C  
ATOM   2186  CD1 PHE A 306      26.106  -1.830  12.168  1.00 97.81           C  
ATOM   2187  CD2 PHE A 306      23.985  -2.100  13.331  1.00 97.81           C  
ATOM   2188  CE1 PHE A 306      26.464  -0.804  13.061  1.00 97.81           C  
ATOM   2189  CE2 PHE A 306      24.342  -1.073  14.221  1.00 97.81           C  
ATOM   2190  CZ  PHE A 306      25.581  -0.424  14.086  1.00 97.81           C  
ATOM   2191  N   GLY A 307      22.795  -4.787   8.854  1.00 97.56           N  
ATOM   2192  CA  GLY A 307      22.448  -5.875   7.943  1.00 97.56           C  
ATOM   2193  C   GLY A 307      22.653  -5.512   6.470  1.00 97.56           C  
ATOM   2194  O   GLY A 307      23.267  -6.272   5.721  1.00 97.56           O  
ATOM   2195  N   VAL A 308      22.204  -4.326   6.058  1.00 98.00           N  
ATOM   2196  CA  VAL A 308      22.370  -3.810   4.693  1.00 98.00           C  
ATOM   2197  C   VAL A 308      23.845  -3.569   4.377  1.00 98.00           C  
ATOM   2198  CB  VAL A 308      21.523  -2.538   4.484  1.00 98.00           C  
ATOM   2199  O   VAL A 308      24.298  -3.959   3.301  1.00 98.00           O  
ATOM   2200  CG1 VAL A 308      21.792  -1.866   3.131  1.00 98.00           C  
ATOM   2201  CG2 VAL A 308      20.033  -2.897   4.504  1.00 98.00           C  
ATOM   2202  N   ALA A 309      24.620  -3.018   5.320  1.00 97.81           N  
ATOM   2203  CA  ALA A 309      26.069  -2.876   5.165  1.00 97.81           C  
ATOM   2204  C   ALA A 309      26.746  -4.232   4.895  1.00 97.81           C  
ATOM   2205  CB  ALA A 309      26.651  -2.225   6.427  1.00 97.81           C  
ATOM   2206  O   ALA A 309      27.542  -4.357   3.964  1.00 97.81           O  
ATOM   2207  N   ALA A 310      26.390  -5.260   5.674  1.00 97.50           N  
ATOM   2208  CA  ALA A 310      26.936  -6.606   5.524  1.00 97.50           C  
ATOM   2209  C   ALA A 310      26.568  -7.239   4.172  1.00 97.50           C  
ATOM   2210  CB  ALA A 310      26.453  -7.460   6.703  1.00 97.50           C  
ATOM   2211  O   ALA A 310      27.429  -7.821   3.513  1.00 97.50           O  
ATOM   2212  N   VAL A 311      25.315  -7.092   3.728  1.00 96.88           N  
ATOM   2213  CA  VAL A 311      24.844  -7.615   2.434  1.00 96.88           C  
ATOM   2214  C   VAL A 311      25.549  -6.943   1.257  1.00 96.88           C  
ATOM   2215  CB  VAL A 311      23.315  -7.468   2.322  1.00 96.88           C  
ATOM   2216  O   VAL A 311      26.000  -7.634   0.342  1.00 96.88           O  
ATOM   2217  CG1 VAL A 311      22.804  -7.607   0.885  1.00 96.88           C  
ATOM   2218  CG2 VAL A 311      22.632  -8.548   3.168  1.00 96.88           C  
ATOM   2219  N   ILE A 312      25.674  -5.614   1.279  1.00 96.75           N  
ATOM   2220  CA  ILE A 312      26.359  -4.864   0.220  1.00 96.75           C  
ATOM   2221  C   ILE A 312      27.832  -5.264   0.163  1.00 96.75           C  
ATOM   2222  CB  ILE A 312      26.156  -3.347   0.429  1.00 96.75           C  
ATOM   2223  O   ILE A 312      28.337  -5.608  -0.907  1.00 96.75           O  
ATOM   2224  CG1 ILE A 312      24.698  -3.009   0.045  1.00 96.75           C  
ATOM   2225  CG2 ILE A 312      27.151  -2.512  -0.399  1.00 96.75           C  
ATOM   2226  CD1 ILE A 312      24.288  -1.568   0.337  1.00 96.75           C  
ATOM   2227  N   TYR A 313      28.503  -5.306   1.317  1.00 96.62           N  
ATOM   2228  CA  TYR A 313      29.892  -5.743   1.393  1.00 96.62           C  
ATOM   2229  C   TYR A 313      30.078  -7.166   0.848  1.00 96.62           C  
ATOM   2230  CB  TYR A 313      30.380  -5.642   2.839  1.00 96.62           C  
ATOM   2231  O   TYR A 313      31.008  -7.413   0.084  1.00 96.62           O  
ATOM   2232  CG  TYR A 313      31.835  -6.032   2.989  1.00 96.62           C  
ATOM   2233  CD1 TYR A 313      32.182  -7.292   3.514  1.00 96.62           C  
ATOM   2234  CD2 TYR A 313      32.840  -5.146   2.556  1.00 96.62           C  
ATOM   2235  CE1 TYR A 313      33.536  -7.662   3.614  1.00 96.62           C  
ATOM   2236  CE2 TYR A 313      34.196  -5.511   2.656  1.00 96.62           C  
ATOM   2237  OH  TYR A 313      35.849  -7.135   3.291  1.00 96.62           O  
ATOM   2238  CZ  TYR A 313      34.544  -6.774   3.187  1.00 96.62           C  
ATOM   2239  N   TRP A 314      29.171  -8.086   1.184  1.00 95.69           N  
ATOM   2240  CA  TRP A 314      29.249  -9.478   0.752  1.00 95.69           C  
ATOM   2241  C   TRP A 314      29.043  -9.677  -0.754  1.00 95.69           C  
ATOM   2242  CB  TRP A 314      28.220 -10.292   1.537  1.00 95.69           C  
ATOM   2243  O   TRP A 314      29.775 -10.451  -1.370  1.00 95.69           O  
ATOM   2244  CG  TRP A 314      28.128 -11.724   1.124  1.00 95.69           C  
ATOM   2245  CD1 TRP A 314      29.165 -12.589   1.073  1.00 95.69           C  
ATOM   2246  CD2 TRP A 314      26.952 -12.476   0.706  1.00 95.69           C  
ATOM   2247  CE2 TRP A 314      27.352 -13.829   0.493  1.00 95.69           C  
ATOM   2248  CE3 TRP A 314      25.583 -12.169   0.551  1.00 95.69           C  
ATOM   2249  NE1 TRP A 314      28.716 -13.829   0.674  1.00 95.69           N  
ATOM   2250  CH2 TRP A 314      25.069 -14.531   0.263  1.00 95.69           C  
ATOM   2251  CZ2 TRP A 314      26.431 -14.853   0.259  1.00 95.69           C  
ATOM   2252  CZ3 TRP A 314      24.642 -13.192   0.329  1.00 95.69           C  
ATOM   2253  N   LEU A 315      28.052  -9.011  -1.356  1.00 94.94           N  
ATOM   2254  CA  LEU A 315      27.711  -9.235  -2.766  1.00 94.94           C  
ATOM   2255  C   LEU A 315      28.595  -8.457  -3.737  1.00 94.94           C  
ATOM   2256  CB  LEU A 315      26.236  -8.880  -3.014  1.00 94.94           C  
ATOM   2257  O   LEU A 315      28.878  -8.947  -4.833  1.00 94.94           O  
ATOM   2258  CG  LEU A 315      25.223  -9.857  -2.403  1.00 94.94           C  
ATOM   2259  CD1 LEU A 315      23.815  -9.406  -2.788  1.00 94.94           C  
ATOM   2260  CD2 LEU A 315      25.404 -11.292  -2.908  1.00 94.94           C  
ATOM   2261  N   ILE A 316      28.962  -7.227  -3.381  1.00 94.69           N  
ATOM   2262  CA  ILE A 316      29.583  -6.285  -4.321  1.00 94.69           C  
ATOM   2263  C   ILE A 316      30.772  -5.516  -3.729  1.00 94.69           C  
ATOM   2264  CB  ILE A 316      28.510  -5.345  -4.922  1.00 94.69           C  
ATOM   2265  O   ILE A 316      31.486  -4.847  -4.473  1.00 94.69           O  
ATOM   2266  CG1 ILE A 316      27.792  -4.502  -3.846  1.00 94.69           C  
ATOM   2267  CG2 ILE A 316      27.491  -6.155  -5.752  1.00 94.69           C  
ATOM   2268  CD1 ILE A 316      26.963  -3.356  -4.430  1.00 94.69           C  
ATOM   2269  N   GLY A 317      31.027  -5.634  -2.421  1.00 95.38           N  
ATOM   2270  CA  GLY A 317      32.058  -4.865  -1.722  1.00 95.38           C  
ATOM   2271  C   GLY A 317      31.724  -3.371  -1.624  1.00 95.38           C  
ATOM   2272  O   GLY A 317      30.722  -2.904  -2.153  1.00 95.38           O  
ATOM   2273  N   PHE A 318      32.579  -2.592  -0.953  1.00 96.50           N  
ATOM   2274  CA  PHE A 318      32.425  -1.126  -0.861  1.00 96.50           C  
ATOM   2275  C   PHE A 318      33.225  -0.339  -1.909  1.00 96.50           C  
ATOM   2276  CB  PHE A 318      32.743  -0.653   0.566  1.00 96.50           C  
ATOM   2277  O   PHE A 318      33.101   0.882  -1.988  1.00 96.50           O  
ATOM   2278  CG  PHE A 318      31.716  -1.042   1.614  1.00 96.50           C  
ATOM   2279  CD1 PHE A 318      30.339  -0.854   1.375  1.00 96.50           C  
ATOM   2280  CD2 PHE A 318      32.138  -1.561   2.853  1.00 96.50           C  
ATOM   2281  CE1 PHE A 318      29.395  -1.211   2.350  1.00 96.50           C  
ATOM   2282  CE2 PHE A 318      31.191  -1.914   3.830  1.00 96.50           C  
ATOM   2283  CZ  PHE A 318      29.820  -1.743   3.576  1.00 96.50           C  
ATOM   2284  N   GLY A 319      34.039  -1.024  -2.714  1.00 95.25           N  
ATOM   2285  CA  GLY A 319      34.904  -0.406  -3.718  1.00 95.25           C  
ATOM   2286  C   GLY A 319      34.178   0.048  -4.994  1.00 95.25           C  
ATOM   2287  O   GLY A 319      32.946   0.020  -5.063  1.00 95.25           O  
ATOM   2288  N   PRO A 320      34.942   0.473  -6.018  1.00 93.62           N  
ATOM   2289  CA  PRO A 320      34.414   0.802  -7.341  1.00 93.62           C  
ATOM   2290  C   PRO A 320      33.702  -0.385  -7.995  1.00 93.62           C  
ATOM   2291  CB  PRO A 320      35.620   1.254  -8.173  1.00 93.62           C  
ATOM   2292  O   PRO A 320      34.176  -1.519  -7.918  1.00 93.62           O  
ATOM   2293  CG  PRO A 320      36.647   1.679  -7.126  1.00 93.62           C  
ATOM   2294  CD  PRO A 320      36.377   0.711  -5.978  1.00 93.62           C  
ATOM   2295  N   LEU A 321      32.583  -0.118  -8.670  1.00 92.31           N  
ATOM   2296  CA  LEU A 321      31.770  -1.142  -9.324  1.00 92.31           C  
ATOM   2297  C   LEU A 321      32.019  -1.156 -10.836  1.00 92.31           C  
ATOM   2298  CB  LEU A 321      30.292  -0.903  -8.986  1.00 92.31           C  
ATOM   2299  O   LEU A 321      32.020  -0.120 -11.496  1.00 92.31           O  
ATOM   2300  CG  LEU A 321      29.958  -0.962  -7.485  1.00 92.31           C  
ATOM   2301  CD1 LEU A 321      28.509  -0.521  -7.287  1.00 92.31           C  
ATOM   2302  CD2 LEU A 321      30.161  -2.358  -6.898  1.00 92.31           C  
ATOM   2303  N   ALA A 322      32.203  -2.344 -11.410  1.00 87.00           N  
ATOM   2304  CA  ALA A 322      32.463  -2.491 -12.839  1.00 87.00           C  
ATOM   2305  C   ALA A 322      31.246  -2.076 -13.689  1.00 87.00           C  
ATOM   2306  CB  ALA A 322      32.888  -3.937 -13.123  1.00 87.00           C  
ATOM   2307  O   ALA A 322      30.145  -2.598 -13.501  1.00 87.00           O  
ATOM   2308  N   GLY A 323      31.471  -1.189 -14.663  1.00 80.00           N  
ATOM   2309  CA  GLY A 323      30.456  -0.714 -15.616  1.00 80.00           C  
ATOM   2310  C   GLY A 323      29.751   0.586 -15.216  1.00 80.00           C  
ATOM   2311  O   GLY A 323      29.056   1.170 -16.041  1.00 80.00           O  
ATOM   2312  N   VAL A 324      29.965   1.081 -13.994  1.00 86.19           N  
ATOM   2313  CA  VAL A 324      29.336   2.308 -13.481  1.00 86.19           C  
ATOM   2314  C   VAL A 324      30.358   3.200 -12.773  1.00 86.19           C  
ATOM   2315  CB  VAL A 324      28.131   1.988 -12.576  1.00 86.19           C  
ATOM   2316  O   VAL A 324      31.454   2.766 -12.433  1.00 86.19           O  
ATOM   2317  CG1 VAL A 324      27.023   1.261 -13.347  1.00 86.19           C  
ATOM   2318  CG2 VAL A 324      28.529   1.158 -11.353  1.00 86.19           C  
ATOM   2319  N   LYS A 325      30.022   4.481 -12.576  1.00 89.81           N  
ATOM   2320  CA  LYS A 325      30.944   5.484 -12.003  1.00 89.81           C  
ATOM   2321  C   LYS A 325      30.909   5.581 -10.472  1.00 89.81           C  
ATOM   2322  CB  LYS A 325      30.701   6.859 -12.646  1.00 89.81           C  
ATOM   2323  O   LYS A 325      31.674   6.355  -9.908  1.00 89.81           O  
ATOM   2324  CG  LYS A 325      31.049   6.884 -14.142  1.00 89.81           C  
ATOM   2325  CD  LYS A 325      30.906   8.309 -14.691  1.00 89.81           C  
ATOM   2326  CE  LYS A 325      31.253   8.345 -16.182  1.00 89.81           C  
ATOM   2327  NZ  LYS A 325      31.118   9.716 -16.735  1.00 89.81           N  
ATOM   2328  N   TYR A 326      30.028   4.837  -9.811  1.00 93.69           N  
ATOM   2329  CA  TYR A 326      29.828   4.879  -8.360  1.00 93.69           C  
ATOM   2330  C   TYR A 326      30.345   3.607  -7.670  1.00 93.69           C  
ATOM   2331  CB  TYR A 326      28.354   5.190  -8.057  1.00 93.69           C  
ATOM   2332  O   TYR A 326      30.690   2.612  -8.313  1.00 93.69           O  
ATOM   2333  CG  TYR A 326      27.354   4.294  -8.761  1.00 93.69           C  
ATOM   2334  CD1 TYR A 326      26.710   4.746  -9.929  1.00 93.69           C  
ATOM   2335  CD2 TYR A 326      27.057   3.021  -8.240  1.00 93.69           C  
ATOM   2336  CE1 TYR A 326      25.762   3.929 -10.573  1.00 93.69           C  
ATOM   2337  CE2 TYR A 326      26.119   2.195  -8.889  1.00 93.69           C  
ATOM   2338  OH  TYR A 326      24.542   1.878 -10.681  1.00 93.69           O  
ATOM   2339  CZ  TYR A 326      25.463   2.654 -10.053  1.00 93.69           C  
ATOM   2340  N   THR A 327      30.436   3.656  -6.342  1.00 96.50           N  
ATOM   2341  CA  THR A 327      30.991   2.589  -5.499  1.00 96.50           C  
ATOM   2342  C   THR A 327      29.892   1.820  -4.769  1.00 96.50           C  
ATOM   2343  CB  THR A 327      31.989   3.164  -4.480  1.00 96.50           C  
ATOM   2344  O   THR A 327      28.753   2.278  -4.661  1.00 96.50           O  
ATOM   2345  CG2 THR A 327      33.126   3.955  -5.129  1.00 96.50           C  
ATOM   2346  OG1 THR A 327      31.320   4.034  -3.599  1.00 96.50           O  
ATOM   2347  N   GLY A 328      30.230   0.656  -4.212  1.00 96.12           N  
ATOM   2348  CA  GLY A 328      29.320  -0.051  -3.311  1.00 96.12           C  
ATOM   2349  C   GLY A 328      29.035   0.727  -2.020  1.00 96.12           C  
ATOM   2350  O   GLY A 328      27.933   0.628  -1.487  1.00 96.12           O  
ATOM   2351  N   LEU A 329      29.973   1.565  -1.553  1.00 97.56           N  
ATOM   2352  CA  LEU A 329      29.727   2.474  -0.427  1.00 97.56           C  
ATOM   2353  C   LEU A 329      28.623   3.491  -0.749  1.00 97.56           C  
ATOM   2354  CB  LEU A 329      31.035   3.181  -0.029  1.00 97.56           C  
ATOM   2355  O   LEU A 329      27.729   3.679   0.068  1.00 97.56           O  
ATOM   2356  CG  LEU A 329      30.899   4.092   1.210  1.00 97.56           C  
ATOM   2357  CD1 LEU A 329      30.561   3.294   2.471  1.00 97.56           C  
ATOM   2358  CD2 LEU A 329      32.220   4.823   1.448  1.00 97.56           C  
ATOM   2359  N   ALA A 330      28.624   4.065  -1.955  1.00 97.81           N  
ATOM   2360  CA  ALA A 330      27.570   4.986  -2.385  1.00 97.81           C  
ATOM   2361  C   ALA A 330      26.188   4.305  -2.413  1.00 97.81           C  
ATOM   2362  CB  ALA A 330      27.947   5.544  -3.763  1.00 97.81           C  
ATOM   2363  O   ALA A 330      25.181   4.915  -2.054  1.00 97.81           O  
ATOM   2364  N   LEU A 331      26.122   3.017  -2.782  1.00 97.69           N  
ATOM   2365  CA  LEU A 331      24.879   2.240  -2.697  1.00 97.69           C  
ATOM   2366  C   LEU A 331      24.452   1.984  -1.247  1.00 97.69           C  
ATOM   2367  CB  LEU A 331      25.003   0.913  -3.466  1.00 97.69           C  
ATOM   2368  O   LEU A 331      23.259   2.031  -0.952  1.00 97.69           O  
ATOM   2369  CG  LEU A 331      25.244   1.053  -4.979  1.00 97.69           C  
ATOM   2370  CD1 LEU A 331      25.192  -0.331  -5.626  1.00 97.69           C  
ATOM   2371  CD2 LEU A 331      24.201   1.936  -5.666  1.00 97.69           C  
ATOM   2372  N   PHE A 332      25.401   1.763  -0.334  1.00 98.25           N  
ATOM   2373  CA  PHE A 332      25.099   1.672   1.094  1.00 98.25           C  
ATOM   2374  C   PHE A 332      24.545   2.991   1.633  1.00 98.25           C  
ATOM   2375  CB  PHE A 332      26.330   1.195   1.874  1.00 98.25           C  
ATOM   2376  O   PHE A 332      23.493   2.978   2.264  1.00 98.25           O  
ATOM   2377  CG  PHE A 332      26.167   1.307   3.376  1.00 98.25           C  
ATOM   2378  CD1 PHE A 332      26.930   2.235   4.109  1.00 98.25           C  
ATOM   2379  CD2 PHE A 332      25.193   0.533   4.033  1.00 98.25           C  
ATOM   2380  CE1 PHE A 332      26.739   2.367   5.495  1.00 98.25           C  
ATOM   2381  CE2 PHE A 332      24.982   0.687   5.412  1.00 98.25           C  
ATOM   2382  CZ  PHE A 332      25.766   1.591   6.148  1.00 98.25           C  
ATOM   2383  N   GLU A 333      25.174   4.122   1.315  1.00 98.31           N  
ATOM   2384  CA  GLU A 333      24.696   5.460   1.684  1.00 98.31           C  
ATOM   2385  C   GLU A 333      23.295   5.743   1.123  1.00 98.31           C  
ATOM   2386  CB  GLU A 333      25.689   6.511   1.172  1.00 98.31           C  
ATOM   2387  O   GLU A 333      22.451   6.300   1.827  1.00 98.31           O  
ATOM   2388  CG  GLU A 333      27.028   6.470   1.927  1.00 98.31           C  
ATOM   2389  CD  GLU A 333      28.109   7.361   1.292  1.00 98.31           C  
ATOM   2390  OE1 GLU A 333      29.099   7.642   2.004  1.00 98.31           O  
ATOM   2391  OE2 GLU A 333      27.971   7.719   0.100  1.00 98.31           O  
ATOM   2392  N   CYS A 334      22.993   5.280  -0.097  1.00 98.12           N  
ATOM   2393  CA  CYS A 334      21.633   5.326  -0.637  1.00 98.12           C  
ATOM   2394  C   CYS A 334      20.653   4.482   0.193  1.00 98.12           C  
ATOM   2395  CB  CYS A 334      21.621   4.863  -2.100  1.00 98.12           C  
ATOM   2396  O   CYS A 334      19.540   4.926   0.473  1.00 98.12           O  
ATOM   2397  SG  CYS A 334      22.487   6.047  -3.165  1.00 98.12           S  
ATOM   2398  N   GLY A 335      21.059   3.287   0.630  1.00 97.69           N  
ATOM   2399  CA  GLY A 335      20.271   2.464   1.549  1.00 97.69           C  
ATOM   2400  C   GLY A 335      20.013   3.163   2.889  1.00 97.69           C  
ATOM   2401  O   GLY A 335      18.876   3.185   3.360  1.00 97.69           O  
ATOM   2402  N   VAL A 336      21.029   3.819   3.463  1.00 98.31           N  
ATOM   2403  CA  VAL A 336      20.881   4.640   4.679  1.00 98.31           C  
ATOM   2404  C   VAL A 336      19.886   5.774   4.453  1.00 98.31           C  
ATOM   2405  CB  VAL A 336      22.226   5.217   5.170  1.00 98.31           C  
ATOM   2406  O   VAL A 336      18.994   5.969   5.277  1.00 98.31           O  
ATOM   2407  CG1 VAL A 336      22.043   6.015   6.469  1.00 98.31           C  
ATOM   2408  CG2 VAL A 336      23.244   4.106   5.445  1.00 98.31           C  
ATOM   2409  N   ALA A 337      19.980   6.484   3.326  1.00 97.81           N  
ATOM   2410  CA  ALA A 337      19.020   7.525   2.974  1.00 97.81           C  
ATOM   2411  C   ALA A 337      17.584   6.973   2.908  1.00 97.81           C  
ATOM   2412  CB  ALA A 337      19.451   8.181   1.657  1.00 97.81           C  
ATOM   2413  O   ALA A 337      16.668   7.621   3.405  1.00 97.81           O  
ATOM   2414  N   GLY A 338      17.384   5.753   2.397  1.00 96.81           N  
ATOM   2415  CA  GLY A 338      16.092   5.058   2.429  1.00 96.81           C  
ATOM   2416  C   GLY A 338      15.549   4.815   3.845  1.00 96.81           C  
ATOM   2417  O   GLY A 338      14.374   5.079   4.114  1.00 96.81           O  
ATOM   2418  N   LEU A 339      16.400   4.376   4.781  1.00 96.81           N  
ATOM   2419  CA  LEU A 339      16.026   4.216   6.197  1.00 96.81           C  
ATOM   2420  C   LEU A 339      15.669   5.562   6.849  1.00 96.81           C  
ATOM   2421  CB  LEU A 339      17.171   3.546   6.988  1.00 96.81           C  
ATOM   2422  O   LEU A 339      14.700   5.649   7.602  1.00 96.81           O  
ATOM   2423  CG  LEU A 339      17.542   2.118   6.555  1.00 96.81           C  
ATOM   2424  CD1 LEU A 339      18.749   1.623   7.356  1.00 96.81           C  
ATOM   2425  CD2 LEU A 339      16.405   1.126   6.789  1.00 96.81           C  
ATOM   2426  N   VAL A 340      16.417   6.623   6.534  1.00 97.38           N  
ATOM   2427  CA  VAL A 340      16.155   7.979   7.043  1.00 97.38           C  
ATOM   2428  C   VAL A 340      14.841   8.528   6.490  1.00 97.38           C  
ATOM   2429  CB  VAL A 340      17.332   8.922   6.730  1.00 97.38           C  
ATOM   2430  O   VAL A 340      14.028   9.033   7.258  1.00 97.38           O  
ATOM   2431  CG1 VAL A 340      17.023  10.382   7.088  1.00 97.38           C  
ATOM   2432  CG2 VAL A 340      18.579   8.511   7.526  1.00 97.38           C  
ATOM   2433  N   VAL A 341      14.590   8.381   5.185  1.00 96.50           N  
ATOM   2434  CA  VAL A 341      13.318   8.763   4.550  1.00 96.50           C  
ATOM   2435  C   VAL A 341      12.150   8.034   5.213  1.00 96.50           C  
ATOM   2436  CB  VAL A 341      13.367   8.492   3.031  1.00 96.50           C  
ATOM   2437  O   VAL A 341      11.153   8.671   5.546  1.00 96.50           O  
ATOM   2438  CG1 VAL A 341      11.988   8.544   2.360  1.00 96.50           C  
ATOM   2439  CG2 VAL A 341      14.254   9.529   2.328  1.00 96.50           C  
ATOM   2440  N   THR A 342      12.301   6.735   5.490  1.00 95.12           N  
ATOM   2441  CA  THR A 342      11.302   5.944   6.227  1.00 95.12           C  
ATOM   2442  C   THR A 342      10.997   6.567   7.588  1.00 95.12           C  
ATOM   2443  CB  THR A 342      11.775   4.499   6.448  1.00 95.12           C  
ATOM   2444  O   THR A 342       9.842   6.852   7.892  1.00 95.12           O  
ATOM   2445  CG2 THR A 342      10.706   3.638   7.120  1.00 95.12           C  
ATOM   2446  OG1 THR A 342      12.127   3.890   5.233  1.00 95.12           O  
ATOM   2447  N   ALA A 343      12.029   6.824   8.396  1.00 95.12           N  
ATOM   2448  CA  ALA A 343      11.865   7.396   9.729  1.00 95.12           C  
ATOM   2449  C   ALA A 343      11.201   8.782   9.690  1.00 95.12           C  
ATOM   2450  CB  ALA A 343      13.242   7.447  10.401  1.00 95.12           C  
ATOM   2451  O   ALA A 343      10.302   9.059  10.481  1.00 95.12           O  
ATOM   2452  N   LEU A 344      11.602   9.638   8.746  1.00 96.62           N  
ATOM   2453  CA  LEU A 344      11.036  10.977   8.593  1.00 96.62           C  
ATOM   2454  C   LEU A 344       9.563  10.937   8.175  1.00 96.62           C  
ATOM   2455  CB  LEU A 344      11.868  11.775   7.579  1.00 96.62           C  
ATOM   2456  O   LEU A 344       8.762  11.663   8.755  1.00 96.62           O  
ATOM   2457  CG  LEU A 344      13.271  12.178   8.062  1.00 96.62           C  
ATOM   2458  CD1 LEU A 344      14.034  12.824   6.904  1.00 96.62           C  
ATOM   2459  CD2 LEU A 344      13.225  13.178   9.219  1.00 96.62           C  
ATOM   2460  N   ILE A 345       9.182  10.082   7.219  1.00 95.19           N  
ATOM   2461  CA  ILE A 345       7.777   9.938   6.801  1.00 95.19           C  
ATOM   2462  C   ILE A 345       6.910   9.478   7.975  1.00 95.19           C  
ATOM   2463  CB  ILE A 345       7.659   8.983   5.591  1.00 95.19           C  
ATOM   2464  O   ILE A 345       5.818  10.012   8.165  1.00 95.19           O  
ATOM   2465  CG1 ILE A 345       8.228   9.682   4.334  1.00 95.19           C  
ATOM   2466  CG2 ILE A 345       6.197   8.556   5.343  1.00 95.19           C  
ATOM   2467  CD1 ILE A 345       8.420   8.740   3.141  1.00 95.19           C  
ATOM   2468  N   ILE A 346       7.404   8.538   8.784  1.00 92.94           N  
ATOM   2469  CA  ILE A 346       6.697   8.038   9.968  1.00 92.94           C  
ATOM   2470  C   ILE A 346       6.451   9.170  10.972  1.00 92.94           C  
ATOM   2471  CB  ILE A 346       7.476   6.846  10.569  1.00 92.94           C  
ATOM   2472  O   ILE A 346       5.305   9.417  11.339  1.00 92.94           O  
ATOM   2473  CG1 ILE A 346       7.353   5.639   9.604  1.00 92.94           C  
ATOM   2474  CG2 ILE A 346       7.028   6.532  12.010  1.00 92.94           C  
ATOM   2475  CD1 ILE A 346       8.179   4.418   9.995  1.00 92.94           C  
ATOM   2476  N   VAL A 347       7.501   9.910  11.341  1.00 93.62           N  
ATOM   2477  CA  VAL A 347       7.409  11.021  12.305  1.00 93.62           C  
ATOM   2478  C   VAL A 347       6.514  12.151  11.790  1.00 93.62           C  
ATOM   2479  CB  VAL A 347       8.819  11.551  12.633  1.00 93.62           C  
ATOM   2480  O   VAL A 347       5.722  12.712  12.543  1.00 93.62           O  
ATOM   2481  CG1 VAL A 347       8.803  12.838  13.470  1.00 93.62           C  
ATOM   2482  CG2 VAL A 347       9.617  10.507  13.426  1.00 93.62           C  
ATOM   2483  N   ILE A 348       6.613  12.492  10.503  1.00 95.81           N  
ATOM   2484  CA  ILE A 348       5.768  13.531   9.903  1.00 95.81           C  
ATOM   2485  C   ILE A 348       4.304  13.088   9.890  1.00 95.81           C  
ATOM   2486  CB  ILE A 348       6.270  13.892   8.490  1.00 95.81           C  
ATOM   2487  O   ILE A 348       3.425  13.882  10.214  1.00 95.81           O  
ATOM   2488  CG1 ILE A 348       7.635  14.613   8.572  1.00 95.81           C  
ATOM   2489  CG2 ILE A 348       5.263  14.805   7.769  1.00 95.81           C  
ATOM   2490  CD1 ILE A 348       8.366  14.684   7.226  1.00 95.81           C  
ATOM   2491  N   THR A 349       4.029  11.830   9.543  1.00 93.56           N  
ATOM   2492  CA  THR A 349       2.655  11.314   9.522  1.00 93.56           C  
ATOM   2493  C   THR A 349       2.057  11.318  10.927  1.00 93.56           C  
ATOM   2494  CB  THR A 349       2.580   9.919   8.893  1.00 93.56           C  
ATOM   2495  O   THR A 349       0.961  11.839  11.106  1.00 93.56           O  
ATOM   2496  CG2 THR A 349       1.135   9.470   8.700  1.00 93.56           C  
ATOM   2497  OG1 THR A 349       3.181   9.934   7.615  1.00 93.56           O  
ATOM   2498  N   GLU A 350       2.810  10.863  11.934  1.00 91.81           N  
ATOM   2499  CA  GLU A 350       2.401  10.937  13.341  1.00 91.81           C  
ATOM   2500  C   GLU A 350       2.120  12.378  13.789  1.00 91.81           C  
ATOM   2501  CB  GLU A 350       3.486  10.304  14.222  1.00 91.81           C  
ATOM   2502  O   GLU A 350       1.133  12.613  14.474  1.00 91.81           O  
ATOM   2503  CG  GLU A 350       3.118  10.323  15.718  1.00 91.81           C  
ATOM   2504  CD  GLU A 350       4.225   9.753  16.611  1.00 91.81           C  
ATOM   2505  OE1 GLU A 350       3.937   9.393  17.772  1.00 91.81           O  
ATOM   2506  OE2 GLU A 350       5.373   9.614  16.124  1.00 91.81           O  
ATOM   2507  N   TYR A 351       2.916  13.367  13.372  1.00 94.81           N  
ATOM   2508  CA  TYR A 351       2.632  14.771  13.692  1.00 94.81           C  
ATOM   2509  C   TYR A 351       1.272  15.244  13.148  1.00 94.81           C  
ATOM   2510  CB  TYR A 351       3.758  15.663  13.154  1.00 94.81           C  
ATOM   2511  O   TYR A 351       0.579  16.029  13.799  1.00 94.81           O  
ATOM   2512  CG  TYR A 351       3.479  17.146  13.313  1.00 94.81           C  
ATOM   2513  CD1 TYR A 351       2.924  17.885  12.248  1.00 94.81           C  
ATOM   2514  CD2 TYR A 351       3.725  17.773  14.547  1.00 94.81           C  
ATOM   2515  CE1 TYR A 351       2.615  19.248  12.416  1.00 94.81           C  
ATOM   2516  CE2 TYR A 351       3.427  19.138  14.720  1.00 94.81           C  
ATOM   2517  OH  TYR A 351       2.565  21.193  13.833  1.00 94.81           O  
ATOM   2518  CZ  TYR A 351       2.865  19.876  13.654  1.00 94.81           C  
ATOM   2519  N   TYR A 352       0.885  14.789  11.953  1.00 95.00           N  
ATOM   2520  CA  TYR A 352      -0.380  15.185  11.330  1.00 95.00           C  
ATOM   2521  C   TYR A 352      -1.588  14.404  11.841  1.00 95.00           C  
ATOM   2522  CB  TYR A 352      -0.258  15.141   9.802  1.00 95.00           C  
ATOM   2523  O   TYR A 352      -2.693  14.944  11.811  1.00 95.00           O  
ATOM   2524  CG  TYR A 352       0.404  16.392   9.255  1.00 95.00           C  
ATOM   2525  CD1 TYR A 352      -0.322  17.597   9.235  1.00 95.00           C  
ATOM   2526  CD2 TYR A 352       1.739  16.374   8.814  1.00 95.00           C  
ATOM   2527  CE1 TYR A 352       0.289  18.790   8.805  1.00 95.00           C  
ATOM   2528  CE2 TYR A 352       2.358  17.566   8.388  1.00 95.00           C  
ATOM   2529  OH  TYR A 352       2.249  19.937   8.027  1.00 95.00           O  
ATOM   2530  CZ  TYR A 352       1.638  18.780   8.395  1.00 95.00           C  
ATOM   2531  N   THR A 353      -1.395  13.180  12.334  1.00 92.00           N  
ATOM   2532  CA  THR A 353      -2.505  12.323  12.767  1.00 92.00           C  
ATOM   2533  C   THR A 353      -2.569  12.102  14.270  1.00 92.00           C  
ATOM   2534  CB  THR A 353      -2.500  10.985  12.015  1.00 92.00           C  
ATOM   2535  O   THR A 353      -3.619  11.719  14.753  1.00 92.00           O  
ATOM   2536  CG2 THR A 353      -2.569  11.223  10.503  1.00 92.00           C  
ATOM   2537  OG1 THR A 353      -1.337  10.238  12.302  1.00 92.00           O  
ATOM   2538  N   GLY A 354      -1.509  12.334  15.038  1.00 88.56           N  
ATOM   2539  CA  GLY A 354      -1.475  12.092  16.482  1.00 88.56           C  
ATOM   2540  C   GLY A 354      -2.256  13.131  17.293  1.00 88.56           C  
ATOM   2541  O   GLY A 354      -2.206  14.333  17.017  1.00 88.56           O  
ATOM   2542  N   THR A 355      -2.942  12.676  18.343  1.00 87.00           N  
ATOM   2543  CA  THR A 355      -3.811  13.496  19.211  1.00 87.00           C  
ATOM   2544  C   THR A 355      -3.063  14.573  20.000  1.00 87.00           C  
ATOM   2545  CB  THR A 355      -4.572  12.599  20.198  1.00 87.00           C  
ATOM   2546  O   THR A 355      -3.645  15.594  20.369  1.00 87.00           O  
ATOM   2547  CG2 THR A 355      -5.589  11.699  19.501  1.00 87.00           C  
ATOM   2548  OG1 THR A 355      -3.668  11.760  20.871  1.00 87.00           O  
ATOM   2549  N   ASP A 356      -1.760  14.400  20.216  1.00 87.88           N  
ATOM   2550  CA  ASP A 356      -0.929  15.333  20.976  1.00 87.88           C  
ATOM   2551  C   ASP A 356      -0.524  16.591  20.194  1.00 87.88           C  
ATOM   2552  CB  ASP A 356       0.304  14.589  21.504  1.00 87.88           C  
ATOM   2553  O   ASP A 356      -0.085  17.583  20.794  1.00 87.88           O  
ATOM   2554  CG  ASP A 356      -0.055  13.645  22.653  1.00 87.88           C  
ATOM   2555  OD1 ASP A 356      -0.858  14.088  23.508  1.00 87.88           O  
ATOM   2556  OD2 ASP A 356       0.529  12.543  22.701  1.00 87.88           O  
ATOM   2557  N   TYR A 357      -0.710  16.602  18.875  1.00 94.44           N  
ATOM   2558  CA  TYR A 357      -0.154  17.627  17.996  1.00 94.44           C  
ATOM   2559  C   TYR A 357      -1.182  18.666  17.529  1.00 94.44           C  
ATOM   2560  CB  TYR A 357       0.574  16.945  16.834  1.00 94.44           C  
ATOM   2561  O   TYR A 357      -2.399  18.486  17.601  1.00 94.44           O  
ATOM   2562  CG  TYR A 357       1.699  16.034  17.286  1.00 94.44           C  
ATOM   2563  CD1 TYR A 357       2.908  16.576  17.770  1.00 94.44           C  
ATOM   2564  CD2 TYR A 357       1.522  14.639  17.249  1.00 94.44           C  
ATOM   2565  CE1 TYR A 357       3.946  15.723  18.193  1.00 94.44           C  
ATOM   2566  CE2 TYR A 357       2.547  13.786  17.692  1.00 94.44           C  
ATOM   2567  OH  TYR A 357       4.760  13.492  18.555  1.00 94.44           O  
ATOM   2568  CZ  TYR A 357       3.765  14.322  18.152  1.00 94.44           C  
ATOM   2569  N   ARG A 358      -0.663  19.802  17.039  1.00 97.50           N  
ATOM   2570  CA  ARG A 358      -1.455  20.941  16.543  1.00 97.50           C  
ATOM   2571  C   ARG A 358      -2.499  20.533  15.491  1.00 97.50           C  
ATOM   2572  CB  ARG A 358      -0.517  22.041  16.004  1.00 97.50           C  
ATOM   2573  O   ARG A 358      -3.622  21.016  15.625  1.00 97.50           O  
ATOM   2574  CG  ARG A 358      -1.245  23.291  15.463  1.00 97.50           C  
ATOM   2575  CD  ARG A 358      -0.357  24.102  14.506  1.00 97.50           C  
ATOM   2576  NE  ARG A 358      -0.177  23.424  13.201  1.00 97.50           N  
ATOM   2577  NH1 ARG A 358      -1.728  24.582  11.928  1.00 97.50           N  
ATOM   2578  NH2 ARG A 358      -0.542  22.975  11.006  1.00 97.50           N  
ATOM   2579  CZ  ARG A 358      -0.813  23.666  12.064  1.00 97.50           C  
ATOM   2580  N   PRO A 359      -2.187  19.712  14.465  1.00 97.25           N  
ATOM   2581  CA  PRO A 359      -3.129  19.432  13.381  1.00 97.25           C  
ATOM   2582  C   PRO A 359      -4.457  18.861  13.889  1.00 97.25           C  
ATOM   2583  CB  PRO A 359      -2.376  18.492  12.433  1.00 97.25           C  
ATOM   2584  O   PRO A 359      -5.505  19.471  13.680  1.00 97.25           O  
ATOM   2585  CG  PRO A 359      -0.937  18.966  12.606  1.00 97.25           C  
ATOM   2586  CD  PRO A 359      -0.901  19.111  14.119  1.00 97.25           C  
ATOM   2587  N   VAL A 360      -4.401  17.788  14.679  1.00 95.88           N  
ATOM   2588  CA  VAL A 360      -5.584  17.145  15.271  1.00 95.88           C  
ATOM   2589  C   VAL A 360      -6.303  18.060  16.260  1.00 95.88           C  
ATOM   2590  CB  VAL A 360      -5.180  15.833  15.963  1.00 95.88           C  
ATOM   2591  O   VAL A 360      -7.516  18.255  16.161  1.00 95.88           O  
ATOM   2592  CG1 VAL A 360      -6.366  15.177  16.670  1.00 95.88           C  
ATOM   2593  CG2 VAL A 360      -4.636  14.854  14.925  1.00 95.88           C  
ATOM   2594  N   LYS A 361      -5.560  18.698  17.175  1.00 97.31           N  
ATOM   2595  CA  LYS A 361      -6.138  19.630  18.160  1.00 97.31           C  
ATOM   2596  C   LYS A 361      -6.865  20.798  17.497  1.00 97.31           C  
ATOM   2597  CB  LYS A 361      -5.040  20.136  19.108  1.00 97.31           C  
ATOM   2598  O   LYS A 361      -7.886  21.249  18.011  1.00 97.31           O  
ATOM   2599  CG  LYS A 361      -4.614  19.035  20.087  1.00 97.31           C  
ATOM   2600  CD  LYS A 361      -3.426  19.459  20.960  1.00 97.31           C  
ATOM   2601  CE  LYS A 361      -3.188  18.347  21.986  1.00 97.31           C  
ATOM   2602  NZ  LYS A 361      -1.896  18.469  22.699  1.00 97.31           N  
ATOM   2603  N   SER A 362      -6.373  21.273  16.352  1.00 98.06           N  
ATOM   2604  CA  SER A 362      -7.022  22.347  15.597  1.00 98.06           C  
ATOM   2605  C   SER A 362      -8.370  21.914  15.019  1.00 98.06           C  
ATOM   2606  CB  SER A 362      -6.090  22.906  14.515  1.00 98.06           C  
ATOM   2607  O   SER A 362      -9.337  22.659  15.137  1.00 98.06           O  
ATOM   2608  OG  SER A 362      -5.954  22.079  13.372  1.00 98.06           O  
ATOM   2609  N   ILE A 363      -8.466  20.693  14.480  1.00 98.00           N  
ATOM   2610  CA  ILE A 363      -9.720  20.137  13.953  1.00 98.00           C  
ATOM   2611  C   ILE A 363     -10.730  19.955  15.090  1.00 98.00           C  
ATOM   2612  CB  ILE A 363      -9.450  18.811  13.205  1.00 98.00           C  
ATOM   2613  O   ILE A 363     -11.875  20.389  14.967  1.00 98.00           O  
ATOM   2614  CG1 ILE A 363      -8.531  19.035  11.983  1.00 98.00           C  
ATOM   2615  CG2 ILE A 363     -10.768  18.161  12.746  1.00 98.00           C  
ATOM   2616  CD1 ILE A 363      -7.987  17.728  11.393  1.00 98.00           C  
ATOM   2617  N   ALA A 364     -10.295  19.392  16.222  1.00 97.12           N  
ATOM   2618  CA  ALA A 364     -11.142  19.210  17.400  1.00 97.12           C  
ATOM   2619  C   ALA A 364     -11.664  20.551  17.952  1.00 97.12           C  
ATOM   2620  CB  ALA A 364     -10.343  18.434  18.453  1.00 97.12           C  
ATOM   2621  O   ALA A 364     -12.848  20.681  18.258  1.00 97.12           O  
ATOM   2622  N   GLN A 365     -10.811  21.578  18.014  1.00 97.88           N  
ATOM   2623  CA  GLN A 365     -11.213  22.926  18.420  1.00 97.88           C  
ATOM   2624  C   GLN A 365     -12.229  23.544  17.443  1.00 97.88           C  
ATOM   2625  CB  GLN A 365      -9.951  23.795  18.541  1.00 97.88           C  
ATOM   2626  O   GLN A 365     -13.185  24.189  17.878  1.00 97.88           O  
ATOM   2627  CG  GLN A 365     -10.232  25.241  18.975  1.00 97.88           C  
ATOM   2628  CD  GLN A 365     -10.851  25.329  20.363  1.00 97.88           C  
ATOM   2629  NE2 GLN A 365     -12.038  25.872  20.499  1.00 97.88           N  
ATOM   2630  OE1 GLN A 365     -10.269  24.926  21.352  1.00 97.88           O  
ATOM   2631  N   SER A 366     -12.057  23.337  16.134  1.00 97.81           N  
ATOM   2632  CA  SER A 366     -12.996  23.795  15.100  1.00 97.81           C  
ATOM   2633  C   SER A 366     -14.347  23.075  15.136  1.00 97.81           C  
ATOM   2634  CB  SER A 366     -12.367  23.633  13.714  1.00 97.81           C  
ATOM   2635  O   SER A 366     -15.316  23.587  14.574  1.00 97.81           O  
ATOM   2636  OG  SER A 366     -11.289  24.536  13.567  1.00 97.81           O  
ATOM   2637  N   SER A 367     -14.454  21.933  15.820  1.00 97.50           N  
ATOM   2638  CA  SER A 367     -15.736  21.262  16.064  1.00 97.50           C  
ATOM   2639  C   SER A 367     -16.646  22.048  17.006  1.00 97.50           C  
ATOM   2640  CB  SER A 367     -15.525  19.873  16.666  1.00 97.50           C  
ATOM   2641  O   SER A 367     -17.863  21.922  16.911  1.00 97.50           O  
ATOM   2642  OG  SER A 367     -14.652  19.094  15.881  1.00 97.50           O  
ATOM   2643  N   VAL A 368     -16.091  22.900  17.878  1.00 97.38           N  
ATOM   2644  CA  VAL A 368     -16.875  23.744  18.802  1.00 97.38           C  
ATOM   2645  C   VAL A 368     -17.775  24.719  18.039  1.00 97.38           C  
ATOM   2646  CB  VAL A 368     -15.942  24.517  19.759  1.00 97.38           C  
ATOM   2647  O   VAL A 368     -18.868  25.038  18.495  1.00 97.38           O  
ATOM   2648  CG1 VAL A 368     -16.707  25.422  20.736  1.00 97.38           C  
ATOM   2649  CG2 VAL A 368     -15.090  23.556  20.601  1.00 97.38           C  
ATOM   2650  N   THR A 369     -17.342  25.173  16.861  1.00 95.00           N  
ATOM   2651  CA  THR A 369     -18.117  26.086  16.007  1.00 95.00           C  
ATOM   2652  C   THR A 369     -19.016  25.364  14.995  1.00 95.00           C  
ATOM   2653  CB  THR A 369     -17.204  27.123  15.336  1.00 95.00           C  
ATOM   2654  O   THR A 369     -19.722  26.025  14.234  1.00 95.00           O  
ATOM   2655  CG2 THR A 369     -16.600  28.078  16.366  1.00 95.00           C  
ATOM   2656  OG1 THR A 369     -16.104  26.517  14.706  1.00 95.00           O  
ATOM   2657  N   GLY A 370     -19.034  24.026  15.003  1.00 94.44           N  
ATOM   2658  CA  GLY A 370     -19.951  23.194  14.224  1.00 94.44           C  
ATOM   2659  C   GLY A 370     -19.307  22.382  13.092  1.00 94.44           C  
ATOM   2660  O   GLY A 370     -18.097  22.381  12.870  1.00 94.44           O  
ATOM   2661  N   HIS A 371     -20.160  21.665  12.356  1.00 96.50           N  
ATOM   2662  CA  HIS A 371     -19.774  20.699  11.318  1.00 96.50           C  
ATOM   2663  C   HIS A 371     -18.979  21.336  10.167  1.00 96.50           C  
ATOM   2664  CB  HIS A 371     -21.048  20.037  10.762  1.00 96.50           C  
ATOM   2665  O   HIS A 371     -17.951  20.810   9.747  1.00 96.50           O  
ATOM   2666  CG  HIS A 371     -21.925  19.394  11.809  1.00 96.50           C  
ATOM   2667  CD2 HIS A 371     -22.827  20.013  12.634  1.00 96.50           C  
ATOM   2668  ND1 HIS A 371     -21.984  18.057  12.108  1.00 96.50           N  
ATOM   2669  CE1 HIS A 371     -22.855  17.875  13.108  1.00 96.50           C  
ATOM   2670  NE2 HIS A 371     -23.397  19.046  13.465  1.00 96.50           N  
ATOM   2671  N   GLY A 372     -19.430  22.493   9.668  1.00 97.50           N  
ATOM   2672  CA  GLY A 372     -18.797  23.157   8.524  1.00 97.50           C  
ATOM   2673  C   GLY A 372     -17.359  23.590   8.814  1.00 97.50           C  
ATOM   2674  O   GLY A 372     -16.470  23.365   7.998  1.00 97.50           O  
ATOM   2675  N   THR A 373     -17.104  24.151   9.998  1.00 97.19           N  
ATOM   2676  CA  THR A 373     -15.754  24.556  10.413  1.00 97.19           C  
ATOM   2677  C   THR A 373     -14.839  23.363  10.657  1.00 97.19           C  
ATOM   2678  CB  THR A 373     -15.798  25.439  11.665  1.00 97.19           C  
ATOM   2679  O   THR A 373     -13.661  23.442  10.319  1.00 97.19           O  
ATOM   2680  CG2 THR A 373     -16.303  26.839  11.313  1.00 97.19           C  
ATOM   2681  OG1 THR A 373     -16.699  24.924  12.619  1.00 97.19           O  
ATOM   2682  N   ASN A 374     -15.367  22.250  11.178  1.00 97.69           N  
ATOM   2683  CA  ASN A 374     -14.612  21.005  11.309  1.00 97.69           C  
ATOM   2684  C   ASN A 374     -14.149  20.471   9.938  1.00 97.69           C  
ATOM   2685  CB  ASN A 374     -15.474  19.987  12.073  1.00 97.69           C  
ATOM   2686  O   ASN A 374     -12.965  20.182   9.759  1.00 97.69           O  
ATOM   2687  CG  ASN A 374     -14.788  18.640  12.135  1.00 97.69           C  
ATOM   2688  ND2 ASN A 374     -14.165  18.290  13.229  1.00 97.69           N  
ATOM   2689  OD1 ASN A 374     -14.749  17.912  11.166  1.00 97.69           O  
ATOM   2690  N   VAL A 375     -15.053  20.399   8.955  1.00 97.62           N  
ATOM   2691  CA  VAL A 375     -14.721  19.914   7.605  1.00 97.62           C  
ATOM   2692  C   VAL A 375     -13.739  20.857   6.902  1.00 97.62           C  
ATOM   2693  CB  VAL A 375     -15.995  19.693   6.767  1.00 97.62           C  
ATOM   2694  O   VAL A 375     -12.765  20.403   6.309  1.00 97.62           O  
ATOM   2695  CG1 VAL A 375     -15.676  19.303   5.317  1.00 97.62           C  
ATOM   2696  CG2 VAL A 375     -16.851  18.566   7.363  1.00 97.62           C  
ATOM   2697  N   ILE A 376     -13.927  22.177   7.002  1.00 98.12           N  
ATOM   2698  CA  ILE A 376     -12.983  23.149   6.420  1.00 98.12           C  
ATOM   2699  C   ILE A 376     -11.586  22.981   7.030  1.00 98.12           C  
ATOM   2700  CB  ILE A 376     -13.512  24.590   6.593  1.00 98.12           C  
ATOM   2701  O   ILE A 376     -10.600  22.918   6.295  1.00 98.12           O  
ATOM   2702  CG1 ILE A 376     -14.743  24.814   5.684  1.00 98.12           C  
ATOM   2703  CG2 ILE A 376     -12.429  25.637   6.261  1.00 98.12           C  
ATOM   2704  CD1 ILE A 376     -15.555  26.064   6.051  1.00 98.12           C  
ATOM   2705  N   GLN A 377     -11.498  22.880   8.360  1.00 98.12           N  
ATOM   2706  CA  GLN A 377     -10.218  22.743   9.049  1.00 98.12           C  
ATOM   2707  C   GLN A 377      -9.521  21.429   8.686  1.00 98.12           C  
ATOM   2708  CB  GLN A 377     -10.432  22.877  10.566  1.00 98.12           C  
ATOM   2709  O   GLN A 377      -8.325  21.432   8.403  1.00 98.12           O  
ATOM   2710  CG  GLN A 377      -9.116  22.876  11.362  1.00 98.12           C  
ATOM   2711  CD  GLN A 377      -8.171  24.013  10.987  1.00 98.12           C  
ATOM   2712  NE2 GLN A 377      -6.881  23.838  11.161  1.00 98.12           N  
ATOM   2713  OE1 GLN A 377      -8.557  25.080  10.535  1.00 98.12           O  
ATOM   2714  N   GLY A 378     -10.251  20.313   8.642  1.00 97.06           N  
ATOM   2715  CA  GLY A 378      -9.661  19.032   8.263  1.00 97.06           C  
ATOM   2716  C   GLY A 378      -9.214  18.979   6.802  1.00 97.06           C  
ATOM   2717  O   GLY A 378      -8.129  18.473   6.534  1.00 97.06           O  
ATOM   2718  N   LEU A 379      -9.945  19.600   5.865  1.00 97.56           N  
ATOM   2719  CA  LEU A 379      -9.493  19.745   4.473  1.00 97.56           C  
ATOM   2720  C   LEU A 379      -8.221  20.599   4.369  1.00 97.56           C  
ATOM   2721  CB  LEU A 379     -10.610  20.364   3.612  1.00 97.56           C  
ATOM   2722  O   LEU A 379      -7.322  20.278   3.592  1.00 97.56           O  
ATOM   2723  CG  LEU A 379     -11.765  19.410   3.265  1.00 97.56           C  
ATOM   2724  CD1 LEU A 379     -12.891  20.201   2.597  1.00 97.56           C  
ATOM   2725  CD2 LEU A 379     -11.333  18.304   2.294  1.00 97.56           C  
ATOM   2726  N   ALA A 380      -8.112  21.667   5.163  1.00 98.19           N  
ATOM   2727  CA  ALA A 380      -6.901  22.483   5.213  1.00 98.19           C  
ATOM   2728  C   ALA A 380      -5.695  21.677   5.726  1.00 98.19           C  
ATOM   2729  CB  ALA A 380      -7.175  23.732   6.060  1.00 98.19           C  
ATOM   2730  O   ALA A 380      -4.645  21.677   5.082  1.00 98.19           O  
ATOM   2731  N   ILE A 381      -5.859  20.933   6.827  1.00 97.88           N  
ATOM   2732  CA  ILE A 381      -4.819  20.043   7.369  1.00 97.88           C  
ATOM   2733  C   ILE A 381      -4.456  18.932   6.375  1.00 97.88           C  
ATOM   2734  CB  ILE A 381      -5.271  19.472   8.734  1.00 97.88           C  
ATOM   2735  O   ILE A 381      -3.280  18.629   6.196  1.00 97.88           O  
ATOM   2736  CG1 ILE A 381      -5.352  20.554   9.838  1.00 97.88           C  
ATOM   2737  CG2 ILE A 381      -4.358  18.326   9.202  1.00 97.88           C  
ATOM   2738  CD1 ILE A 381      -4.081  21.389  10.058  1.00 97.88           C  
ATOM   2739  N   SER A 382      -5.449  18.374   5.686  1.00 95.75           N  
ATOM   2740  CA  SER A 382      -5.289  17.365   4.639  1.00 95.75           C  
ATOM   2741  C   SER A 382      -4.426  17.867   3.475  1.00 95.75           C  
ATOM   2742  CB  SER A 382      -6.696  16.985   4.164  1.00 95.75           C  
ATOM   2743  O   SER A 382      -3.595  17.127   2.956  1.00 95.75           O  
ATOM   2744  OG  SER A 382      -6.704  16.096   3.079  1.00 95.75           O  
ATOM   2745  N   MET A 383      -4.572  19.121   3.046  1.00 97.31           N  
ATOM   2746  CA  MET A 383      -3.700  19.698   2.014  1.00 97.31           C  
ATOM   2747  C   MET A 383      -2.299  20.002   2.564  1.00 97.31           C  
ATOM   2748  CB  MET A 383      -4.358  20.953   1.426  1.00 97.31           C  
ATOM   2749  O   MET A 383      -1.295  19.700   1.913  1.00 97.31           O  
ATOM   2750  CG  MET A 383      -5.553  20.586   0.539  1.00 97.31           C  
ATOM   2751  SD  MET A 383      -6.416  22.012  -0.180  1.00 97.31           S  
ATOM   2752  CE  MET A 383      -7.682  22.277   1.088  1.00 97.31           C  
ATOM   2753  N   GLU A 384      -2.223  20.550   3.780  1.00 97.75           N  
ATOM   2754  CA  GLU A 384      -0.968  20.891   4.458  1.00 97.75           C  
ATOM   2755  C   GLU A 384      -0.066  19.663   4.671  1.00 97.75           C  
ATOM   2756  CB  GLU A 384      -1.295  21.556   5.807  1.00 97.75           C  
ATOM   2757  O   GLU A 384       1.143  19.733   4.438  1.00 97.75           O  
ATOM   2758  CG  GLU A 384      -0.080  22.263   6.421  1.00 97.75           C  
ATOM   2759  CD  GLU A 384      -0.248  22.523   7.923  1.00 97.75           C  
ATOM   2760  OE1 GLU A 384       0.673  22.138   8.684  1.00 97.75           O  
ATOM   2761  OE2 GLU A 384      -1.273  23.093   8.372  1.00 97.75           O  
ATOM   2762  N   SER A 385      -0.648  18.515   5.042  1.00 95.94           N  
ATOM   2763  CA  SER A 385       0.085  17.291   5.393  1.00 95.94           C  
ATOM   2764  C   SER A 385       0.919  16.705   4.255  1.00 95.94           C  
ATOM   2765  CB  SER A 385      -0.877  16.228   5.934  1.00 95.94           C  
ATOM   2766  O   SER A 385       1.762  15.841   4.484  1.00 95.94           O  
ATOM   2767  OG  SER A 385      -1.784  15.774   4.947  1.00 95.94           O  
ATOM   2768  N   THR A 386       0.704  17.161   3.022  1.00 95.75           N  
ATOM   2769  CA  THR A 386       1.472  16.722   1.852  1.00 95.75           C  
ATOM   2770  C   THR A 386       2.858  17.361   1.759  1.00 95.75           C  
ATOM   2771  CB  THR A 386       0.705  17.004   0.562  1.00 95.75           C  
ATOM   2772  O   THR A 386       3.769  16.763   1.184  1.00 95.75           O  
ATOM   2773  CG2 THR A 386      -0.699  16.408   0.539  1.00 95.75           C  
ATOM   2774  OG1 THR A 386       0.589  18.391   0.325  1.00 95.75           O  
ATOM   2775  N   ALA A 387       3.051  18.547   2.348  1.00 96.31           N  
ATOM   2776  CA  ALA A 387       4.266  19.336   2.167  1.00 96.31           C  
ATOM   2777  C   ALA A 387       5.501  18.653   2.772  1.00 96.31           C  
ATOM   2778  CB  ALA A 387       4.032  20.726   2.774  1.00 96.31           C  
ATOM   2779  O   ALA A 387       6.524  18.505   2.103  1.00 96.31           O  
ATOM   2780  N   GLY A 388       5.394  18.200   4.025  1.00 96.25           N  
ATOM   2781  CA  GLY A 388       6.489  17.541   4.742  1.00 96.25           C  
ATOM   2782  C   GLY A 388       7.007  16.290   4.022  1.00 96.25           C  
ATOM   2783  O   GLY A 388       8.189  16.253   3.667  1.00 96.25           O  
ATOM   2784  N   PRO A 389       6.155  15.282   3.746  1.00 94.88           N  
ATOM   2785  CA  PRO A 389       6.592  14.071   3.059  1.00 94.88           C  
ATOM   2786  C   PRO A 389       7.124  14.351   1.648  1.00 94.88           C  
ATOM   2787  CB  PRO A 389       5.372  13.148   3.032  1.00 94.88           C  
ATOM   2788  O   PRO A 389       8.124  13.755   1.254  1.00 94.88           O  
ATOM   2789  CG  PRO A 389       4.509  13.641   4.193  1.00 94.88           C  
ATOM   2790  CD  PRO A 389       4.761  15.144   4.149  1.00 94.88           C  
ATOM   2791  N   ALA A 390       6.529  15.294   0.905  1.00 95.00           N  
ATOM   2792  CA  ALA A 390       7.026  15.676  -0.417  1.00 95.00           C  
ATOM   2793  C   ALA A 390       8.449  16.256  -0.354  1.00 95.00           C  
ATOM   2794  CB  ALA A 390       6.044  16.658  -1.063  1.00 95.00           C  
ATOM   2795  O   ALA A 390       9.302  15.852  -1.141  1.00 95.00           O  
ATOM   2796  N   ILE A 391       8.744  17.143   0.604  1.00 96.94           N  
ATOM   2797  CA  ILE A 391      10.095  17.698   0.801  1.00 96.94           C  
ATOM   2798  C   ILE A 391      11.099  16.590   1.140  1.00 96.94           C  
ATOM   2799  CB  ILE A 391      10.074  18.800   1.886  1.00 96.94           C  
ATOM   2800  O   ILE A 391      12.199  16.570   0.586  1.00 96.94           O  
ATOM   2801  CG1 ILE A 391       9.327  20.045   1.355  1.00 96.94           C  
ATOM   2802  CG2 ILE A 391      11.500  19.200   2.323  1.00 96.94           C  
ATOM   2803  CD1 ILE A 391       8.948  21.048   2.453  1.00 96.94           C  
ATOM   2804  N   VAL A 392      10.722  15.647   2.009  1.00 96.94           N  
ATOM   2805  CA  VAL A 392      11.572  14.498   2.362  1.00 96.94           C  
ATOM   2806  C   VAL A 392      11.859  13.626   1.140  1.00 96.94           C  
ATOM   2807  CB  VAL A 392      10.929  13.672   3.490  1.00 96.94           C  
ATOM   2808  O   VAL A 392      13.008  13.246   0.921  1.00 96.94           O  
ATOM   2809  CG1 VAL A 392      11.668  12.356   3.762  1.00 96.94           C  
ATOM   2810  CG2 VAL A 392      10.933  14.475   4.793  1.00 96.94           C  
ATOM   2811  N   ILE A 393      10.847  13.349   0.316  1.00 94.38           N  
ATOM   2812  CA  ILE A 393      11.000  12.582  -0.925  1.00 94.38           C  
ATOM   2813  C   ILE A 393      11.909  13.326  -1.910  1.00 94.38           C  
ATOM   2814  CB  ILE A 393       9.610  12.252  -1.517  1.00 94.38           C  
ATOM   2815  O   ILE A 393      12.830  12.719  -2.449  1.00 94.38           O  
ATOM   2816  CG1 ILE A 393       8.912  11.194  -0.631  1.00 94.38           C  
ATOM   2817  CG2 ILE A 393       9.706  11.744  -2.967  1.00 94.38           C  
ATOM   2818  CD1 ILE A 393       7.414  11.051  -0.916  1.00 94.38           C  
ATOM   2819  N   ILE A 394      11.721  14.637  -2.101  1.00 95.38           N  
ATOM   2820  CA  ILE A 394      12.576  15.468  -2.965  1.00 95.38           C  
ATOM   2821  C   ILE A 394      14.033  15.413  -2.494  1.00 95.38           C  
ATOM   2822  CB  ILE A 394      12.050  16.924  -3.014  1.00 95.38           C  
ATOM   2823  O   ILE A 394      14.929  15.149  -3.297  1.00 95.38           O  
ATOM   2824  CG1 ILE A 394      10.716  16.993  -3.794  1.00 95.38           C  
ATOM   2825  CG2 ILE A 394      13.074  17.876  -3.668  1.00 95.38           C  
ATOM   2826  CD1 ILE A 394       9.921  18.279  -3.530  1.00 95.38           C  
ATOM   2827  N   ALA A 395      14.282  15.612  -1.198  1.00 96.75           N  
ATOM   2828  CA  ALA A 395      15.625  15.529  -0.632  1.00 96.75           C  
ATOM   2829  C   ALA A 395      16.228  14.126  -0.813  1.00 96.75           C  
ATOM   2830  CB  ALA A 395      15.559  15.940   0.843  1.00 96.75           C  
ATOM   2831  O   ALA A 395      17.374  14.001  -1.243  1.00 96.75           O  
ATOM   2832  N   GLY A 396      15.442  13.074  -0.562  1.00 95.94           N  
ATOM   2833  CA  GLY A 396      15.843  11.684  -0.774  1.00 95.94           C  
ATOM   2834  C   GLY A 396      16.233  11.397  -2.225  1.00 95.94           C  
ATOM   2835  O   GLY A 396      17.282  10.796  -2.463  1.00 95.94           O  
ATOM   2836  N   ILE A 397      15.453  11.883  -3.197  1.00 94.88           N  
ATOM   2837  CA  ILE A 397      15.760  11.775  -4.632  1.00 94.88           C  
ATOM   2838  C   ILE A 397      17.078  12.479  -4.943  1.00 94.88           C  
ATOM   2839  CB  ILE A 397      14.609  12.342  -5.500  1.00 94.88           C  
ATOM   2840  O   ILE A 397      17.961  11.863  -5.529  1.00 94.88           O  
ATOM   2841  CG1 ILE A 397      13.366  11.438  -5.397  1.00 94.88           C  
ATOM   2842  CG2 ILE A 397      15.010  12.475  -6.984  1.00 94.88           C  
ATOM   2843  CD1 ILE A 397      12.077  12.106  -5.886  1.00 94.88           C  
ATOM   2844  N   LEU A 398      17.244  13.744  -4.543  1.00 96.50           N  
ATOM   2845  CA  LEU A 398      18.440  14.526  -4.874  1.00 96.50           C  
ATOM   2846  C   LEU A 398      19.713  13.911  -4.284  1.00 96.50           C  
ATOM   2847  CB  LEU A 398      18.265  15.974  -4.387  1.00 96.50           C  
ATOM   2848  O   LEU A 398      20.713  13.777  -4.991  1.00 96.50           O  
ATOM   2849  CG  LEU A 398      17.202  16.789  -5.146  1.00 96.50           C  
ATOM   2850  CD1 LEU A 398      17.065  18.162  -4.486  1.00 96.50           C  
ATOM   2851  CD2 LEU A 398      17.561  16.993  -6.619  1.00 96.50           C  
ATOM   2852  N   VAL A 399      19.666  13.491  -3.015  1.00 97.31           N  
ATOM   2853  CA  VAL A 399      20.800  12.850  -2.337  1.00 97.31           C  
ATOM   2854  C   VAL A 399      21.163  11.547  -3.043  1.00 97.31           C  
ATOM   2855  CB  VAL A 399      20.490  12.625  -0.842  1.00 97.31           C  
ATOM   2856  O   VAL A 399      22.289  11.389  -3.508  1.00 97.31           O  
ATOM   2857  CG1 VAL A 399      21.535  11.743  -0.144  1.00 97.31           C  
ATOM   2858  CG2 VAL A 399      20.454  13.967  -0.098  1.00 97.31           C  
ATOM   2859  N   THR A 400      20.209  10.631  -3.195  1.00 96.69           N  
ATOM   2860  CA  THR A 400      20.479   9.288  -3.738  1.00 96.69           C  
ATOM   2861  C   THR A 400      20.844   9.317  -5.222  1.00 96.69           C  
ATOM   2862  CB  THR A 400      19.289   8.352  -3.506  1.00 96.69           C  
ATOM   2863  O   THR A 400      21.737   8.586  -5.656  1.00 96.69           O  
ATOM   2864  CG2 THR A 400      18.998   8.145  -2.020  1.00 96.69           C  
ATOM   2865  OG1 THR A 400      18.121   8.859  -4.098  1.00 96.69           O  
ATOM   2866  N   TYR A 401      20.237  10.221  -5.996  1.00 94.94           N  
ATOM   2867  CA  TYR A 401      20.592  10.442  -7.393  1.00 94.94           C  
ATOM   2868  C   TYR A 401      22.009  11.002  -7.542  1.00 94.94           C  
ATOM   2869  CB  TYR A 401      19.574  11.375  -8.051  1.00 94.94           C  
ATOM   2870  O   TYR A 401      22.745  10.572  -8.428  1.00 94.94           O  
ATOM   2871  CG  TYR A 401      19.757  11.497  -9.549  1.00 94.94           C  
ATOM   2872  CD1 TYR A 401      20.584  12.507 -10.077  1.00 94.94           C  
ATOM   2873  CD2 TYR A 401      19.119  10.584 -10.409  1.00 94.94           C  
ATOM   2874  CE1 TYR A 401      20.775  12.607 -11.468  1.00 94.94           C  
ATOM   2875  CE2 TYR A 401      19.298  10.688 -11.801  1.00 94.94           C  
ATOM   2876  OH  TYR A 401      20.305  11.784 -13.674  1.00 94.94           O  
ATOM   2877  CZ  TYR A 401      20.128  11.696 -12.331  1.00 94.94           C  
ATOM   2878  N   SER A 402      22.428  11.925  -6.669  1.00 96.44           N  
ATOM   2879  CA  SER A 402      23.795  12.462  -6.706  1.00 96.44           C  
ATOM   2880  C   SER A 402      24.862  11.404  -6.392  1.00 96.44           C  
ATOM   2881  CB  SER A 402      23.927  13.667  -5.770  1.00 96.44           C  
ATOM   2882  O   SER A 402      25.964  11.472  -6.933  1.00 96.44           O  
ATOM   2883  OG  SER A 402      24.013  13.298  -4.407  1.00 96.44           O  
ATOM   2884  N   LEU A 403      24.518  10.406  -5.569  1.00 96.75           N  
ATOM   2885  CA  LEU A 403      25.424   9.338  -5.145  1.00 96.75           C  
ATOM   2886  C   LEU A 403      25.545   8.213  -6.183  1.00 96.75           C  
ATOM   2887  CB  LEU A 403      24.934   8.788  -3.792  1.00 96.75           C  
ATOM   2888  O   LEU A 403      26.653   7.769  -6.482  1.00 96.75           O  
ATOM   2889  CG  LEU A 403      25.076   9.754  -2.601  1.00 96.75           C  
ATOM   2890  CD1 LEU A 403      24.392   9.140  -1.379  1.00 96.75           C  
ATOM   2891  CD2 LEU A 403      26.536  10.042  -2.257  1.00 96.75           C  
ATOM   2892  N   ALA A 404      24.422   7.734  -6.730  1.00 95.62           N  
ATOM   2893  CA  ALA A 404      24.410   6.570  -7.625  1.00 95.62           C  
ATOM   2894  C   ALA A 404      23.329   6.626  -8.726  1.00 95.62           C  
ATOM   2895  CB  ALA A 404      24.344   5.301  -6.768  1.00 95.62           C  
ATOM   2896  O   ALA A 404      22.899   5.594  -9.253  1.00 95.62           O  
ATOM   2897  N   GLY A 405      22.878   7.826  -9.099  1.00 92.94           N  
ATOM   2898  CA  GLY A 405      21.893   8.038 -10.159  1.00 92.94           C  
ATOM   2899  C   GLY A 405      20.549   7.360  -9.879  1.00 92.94           C  
ATOM   2900  O   GLY A 405      20.134   7.183  -8.734  1.00 92.94           O  
ATOM   2901  N   LEU A 406      19.868   6.935 -10.947  1.00 91.25           N  
ATOM   2902  CA  LEU A 406      18.577   6.237 -10.856  1.00 91.25           C  
ATOM   2903  C   LEU A 406      18.663   4.938 -10.041  1.00 91.25           C  
ATOM   2904  CB  LEU A 406      18.063   5.941 -12.278  1.00 91.25           C  
ATOM   2905  O   LEU A 406      17.718   4.586  -9.338  1.00 91.25           O  
ATOM   2906  CG  LEU A 406      17.739   7.191 -13.114  1.00 91.25           C  
ATOM   2907  CD1 LEU A 406      17.388   6.796 -14.546  1.00 91.25           C  
ATOM   2908  CD2 LEU A 406      16.576   7.991 -12.525  1.00 91.25           C  
ATOM   2909  N   PHE A 407      19.807   4.249 -10.088  1.00 93.56           N  
ATOM   2910  CA  PHE A 407      20.005   3.035  -9.301  1.00 93.56           C  
ATOM   2911  C   PHE A 407      20.130   3.336  -7.800  1.00 93.56           C  
ATOM   2912  CB  PHE A 407      21.220   2.270  -9.831  1.00 93.56           C  
ATOM   2913  O   PHE A 407      19.631   2.570  -6.982  1.00 93.56           O  
ATOM   2914  CG  PHE A 407      21.180   0.800  -9.467  1.00 93.56           C  
ATOM   2915  CD1 PHE A 407      22.036   0.280  -8.479  1.00 93.56           C  
ATOM   2916  CD2 PHE A 407      20.241  -0.042 -10.089  1.00 93.56           C  
ATOM   2917  CE1 PHE A 407      21.961  -1.080  -8.124  1.00 93.56           C  
ATOM   2918  CE2 PHE A 407      20.147  -1.392  -9.715  1.00 93.56           C  
ATOM   2919  CZ  PHE A 407      21.012  -1.915  -8.739  1.00 93.56           C  
ATOM   2920  N   GLY A 408      20.717   4.479  -7.429  1.00 95.88           N  
ATOM   2921  CA  GLY A 408      20.729   4.968  -6.047  1.00 95.88           C  
ATOM   2922  C   GLY A 408      19.322   5.166  -5.481  1.00 95.88           C  
ATOM   2923  O   GLY A 408      19.023   4.672  -4.393  1.00 95.88           O  
ATOM   2924  N   ILE A 409      18.429   5.798  -6.254  1.00 95.19           N  
ATOM   2925  CA  ILE A 409      17.007   5.948  -5.888  1.00 95.19           C  
ATOM   2926  C   ILE A 409      16.358   4.568  -5.696  1.00 95.19           C  
ATOM   2927  CB  ILE A 409      16.236   6.772  -6.951  1.00 95.19           C  
ATOM   2928  O   ILE A 409      15.640   4.342  -4.718  1.00 95.19           O  
ATOM   2929  CG1 ILE A 409      16.824   8.192  -7.125  1.00 95.19           C  
ATOM   2930  CG2 ILE A 409      14.741   6.868  -6.577  1.00 95.19           C  
ATOM   2931  CD1 ILE A 409      16.248   8.938  -8.335  1.00 95.19           C  
ATOM   2932  N   ALA A 410      16.641   3.617  -6.591  1.00 95.50           N  
ATOM   2933  CA  ALA A 410      16.106   2.260  -6.511  1.00 95.50           C  
ATOM   2934  C   ALA A 410      16.566   1.514  -5.246  1.00 95.50           C  
ATOM   2935  CB  ALA A 410      16.478   1.519  -7.797  1.00 95.50           C  
ATOM   2936  O   ALA A 410      15.749   0.879  -4.575  1.00 95.50           O  
ATOM   2937  N   ILE A 411      17.839   1.640  -4.855  1.00 97.25           N  
ATOM   2938  CA  ILE A 411      18.365   1.038  -3.619  1.00 97.25           C  
ATOM   2939  C   ILE A 411      17.768   1.689  -2.368  1.00 97.25           C  
ATOM   2940  CB  ILE A 411      19.910   1.066  -3.613  1.00 97.25           C  
ATOM   2941  O   ILE A 411      17.382   0.975  -1.439  1.00 97.25           O  
ATOM   2942  CG1 ILE A 411      20.505   0.150  -4.709  1.00 97.25           C  
ATOM   2943  CG2 ILE A 411      20.493   0.672  -2.243  1.00 97.25           C  
ATOM   2944  CD1 ILE A 411      20.149  -1.341  -4.612  1.00 97.25           C  
ATOM   2945  N   ALA A 412      17.619   3.014  -2.349  1.00 97.06           N  
ATOM   2946  CA  ALA A 412      16.961   3.715  -1.247  1.00 97.06           C  
ATOM   2947  C   ALA A 412      15.505   3.257  -1.071  1.00 97.06           C  
ATOM   2948  CB  ALA A 412      17.048   5.215  -1.519  1.00 97.06           C  
ATOM   2949  O   ALA A 412      15.088   2.899   0.030  1.00 97.06           O  
ATOM   2950  N   THR A 413      14.757   3.179  -2.174  1.00 95.12           N  
ATOM   2951  CA  THR A 413      13.363   2.707  -2.179  1.00 95.12           C  
ATOM   2952  C   THR A 413      13.263   1.247  -1.739  1.00 95.12           C  
ATOM   2953  CB  THR A 413      12.734   2.836  -3.571  1.00 95.12           C  
ATOM   2954  O   THR A 413      12.431   0.901  -0.903  1.00 95.12           O  
ATOM   2955  CG2 THR A 413      11.216   2.698  -3.487  1.00 95.12           C  
ATOM   2956  OG1 THR A 413      12.997   4.102  -4.124  1.00 95.12           O  
ATOM   2957  N   THR A 414      14.156   0.392  -2.244  1.00 96.12           N  
ATOM   2958  CA  THR A 414      14.232  -1.019  -1.846  1.00 96.12           C  
ATOM   2959  C   THR A 414      14.486  -1.152  -0.349  1.00 96.12           C  
ATOM   2960  CB  THR A 414      15.360  -1.734  -2.597  1.00 96.12           C  
ATOM   2961  O   THR A 414      13.856  -1.968   0.311  1.00 96.12           O  
ATOM   2962  CG2 THR A 414      15.478  -3.201  -2.205  1.00 96.12           C  
ATOM   2963  OG1 THR A 414      15.138  -1.694  -3.989  1.00 96.12           O  
ATOM   2964  N   THR A 415      15.385  -0.337   0.204  1.00 96.62           N  
ATOM   2965  CA  THR A 415      15.751  -0.401   1.624  1.00 96.62           C  
ATOM   2966  C   THR A 415      14.617   0.090   2.517  1.00 96.62           C  
ATOM   2967  CB  THR A 415      17.032   0.394   1.895  1.00 96.62           C  
ATOM   2968  O   THR A 415      14.349  -0.518   3.551  1.00 96.62           O  
ATOM   2969  CG2 THR A 415      17.511   0.188   3.328  1.00 96.62           C  
ATOM   2970  OG1 THR A 415      18.062  -0.051   1.040  1.00 96.62           O  
ATOM   2971  N   MET A 416      13.898   1.132   2.088  1.00 94.56           N  
ATOM   2972  CA  MET A 416      12.667   1.564   2.743  1.00 94.56           C  
ATOM   2973  C   MET A 416      11.647   0.420   2.794  1.00 94.56           C  
ATOM   2974  CB  MET A 416      12.136   2.807   2.020  1.00 94.56           C  
ATOM   2975  O   MET A 416      11.153   0.100   3.873  1.00 94.56           O  
ATOM   2976  CG  MET A 416      10.734   3.209   2.487  1.00 94.56           C  
ATOM   2977  SD  MET A 416      10.247   4.891   2.065  1.00 94.56           S  
ATOM   2978  CE  MET A 416      10.537   4.777   0.300  1.00 94.56           C  
ATOM   2979  N   LEU A 417      11.391  -0.257   1.669  1.00 93.38           N  
ATOM   2980  CA  LEU A 417      10.431  -1.368   1.590  1.00 93.38           C  
ATOM   2981  C   LEU A 417      10.888  -2.661   2.254  1.00 93.38           C  
ATOM   2982  CB  LEU A 417      10.016  -1.597   0.144  1.00 93.38           C  
ATOM   2983  O   LEU A 417      10.064  -3.460   2.686  1.00 93.38           O  
ATOM   2984  CG  LEU A 417       9.087  -0.471  -0.330  1.00 93.38           C  
ATOM   2985  CD1 LEU A 417       8.859  -0.687  -1.803  1.00 93.38           C  
ATOM   2986  CD2 LEU A 417       7.732  -0.463   0.378  1.00 93.38           C  
ATOM   2987  N   ALA A 418      12.190  -2.852   2.425  1.00 93.75           N  
ATOM   2988  CA  ALA A 418      12.730  -4.005   3.126  1.00 93.75           C  
ATOM   2989  C   ALA A 418      12.263  -4.072   4.598  1.00 93.75           C  
ATOM   2990  CB  ALA A 418      14.247  -3.955   2.965  1.00 93.75           C  
ATOM   2991  O   ALA A 418      12.212  -5.157   5.174  1.00 93.75           O  
ATOM   2992  N   LEU A 419      11.856  -2.936   5.182  1.00 94.31           N  
ATOM   2993  CA  LEU A 419      11.261  -2.840   6.520  1.00 94.31           C  
ATOM   2994  C   LEU A 419       9.761  -3.183   6.576  1.00 94.31           C  
ATOM   2995  CB  LEU A 419      11.504  -1.428   7.081  1.00 94.31           C  
ATOM   2996  O   LEU A 419       9.180  -3.164   7.664  1.00 94.31           O  
ATOM   2997  CG  LEU A 419      12.979  -1.022   7.241  1.00 94.31           C  
ATOM   2998  CD1 LEU A 419      13.026   0.379   7.851  1.00 94.31           C  
ATOM   2999  CD2 LEU A 419      13.728  -1.956   8.184  1.00 94.31           C  
ATOM   3000  N   ALA A 420       9.127  -3.518   5.445  1.00 93.12           N  
ATOM   3001  CA  ALA A 420       7.685  -3.759   5.367  1.00 93.12           C  
ATOM   3002  C   ALA A 420       7.200  -4.816   6.368  1.00 93.12           C  
ATOM   3003  CB  ALA A 420       7.311  -4.174   3.941  1.00 93.12           C  
ATOM   3004  O   ALA A 420       6.100  -4.689   6.888  1.00 93.12           O  
ATOM   3005  N   GLY A 421       8.023  -5.817   6.704  1.00 94.44           N  
ATOM   3006  CA  GLY A 421       7.654  -6.829   7.694  1.00 94.44           C  
ATOM   3007  C   GLY A 421       7.292  -6.234   9.060  1.00 94.44           C  
ATOM   3008  O   GLY A 421       6.278  -6.614   9.640  1.00 94.44           O  
ATOM   3009  N   MET A 422       8.088  -5.284   9.563  1.00 95.81           N  
ATOM   3010  CA  MET A 422       7.789  -4.579  10.814  1.00 95.81           C  
ATOM   3011  C   MET A 422       6.681  -3.538  10.625  1.00 95.81           C  
ATOM   3012  CB  MET A 422       9.072  -3.937  11.367  1.00 95.81           C  
ATOM   3013  O   MET A 422       5.806  -3.427  11.472  1.00 95.81           O  
ATOM   3014  CG  MET A 422       8.846  -3.144  12.664  1.00 95.81           C  
ATOM   3015  SD  MET A 422       8.077  -4.051  14.036  1.00 95.81           S  
ATOM   3016  CE  MET A 422       9.429  -5.146  14.513  1.00 95.81           C  
ATOM   3017  N   ILE A 423       6.679  -2.799   9.514  1.00 94.12           N  
ATOM   3018  CA  ILE A 423       5.672  -1.755   9.277  1.00 94.12           C  
ATOM   3019  C   ILE A 423       4.257  -2.348   9.169  1.00 94.12           C  
ATOM   3020  CB  ILE A 423       6.056  -0.913   8.044  1.00 94.12           C  
ATOM   3021  O   ILE A 423       3.350  -1.896   9.856  1.00 94.12           O  
ATOM   3022  CG1 ILE A 423       7.409  -0.184   8.196  1.00 94.12           C  
ATOM   3023  CG2 ILE A 423       4.944   0.095   7.740  1.00 94.12           C  
ATOM   3024  CD1 ILE A 423       7.455   0.887   9.292  1.00 94.12           C  
ATOM   3025  N   VAL A 424       4.075  -3.430   8.407  1.00 93.38           N  
ATOM   3026  CA  VAL A 424       2.791  -4.152   8.337  1.00 93.38           C  
ATOM   3027  C   VAL A 424       2.407  -4.734   9.698  1.00 93.38           C  
ATOM   3028  CB  VAL A 424       2.853  -5.290   7.302  1.00 93.38           C  
ATOM   3029  O   VAL A 424       1.222  -4.821  10.003  1.00 93.38           O  
ATOM   3030  CG1 VAL A 424       1.571  -6.137   7.256  1.00 93.38           C  
ATOM   3031  CG2 VAL A 424       3.060  -4.789   5.875  1.00 93.38           C  
ATOM   3032  N   ALA A 425       3.377  -5.125  10.533  1.00 94.38           N  
ATOM   3033  CA  ALA A 425       3.079  -5.606  11.879  1.00 94.38           C  
ATOM   3034  C   ALA A 425       2.434  -4.529  12.759  1.00 94.38           C  
ATOM   3035  CB  ALA A 425       4.352  -6.158  12.531  1.00 94.38           C  
ATOM   3036  O   ALA A 425       1.547  -4.841  13.551  1.00 94.38           O  
ATOM   3037  N   LEU A 426       2.870  -3.276  12.599  1.00 92.00           N  
ATOM   3038  CA  LEU A 426       2.275  -2.116  13.258  1.00 92.00           C  
ATOM   3039  C   LEU A 426       0.878  -1.814  12.713  1.00 92.00           C  
ATOM   3040  CB  LEU A 426       3.188  -0.890  13.078  1.00 92.00           C  
ATOM   3041  O   LEU A 426      -0.007  -1.495  13.490  1.00 92.00           O  
ATOM   3042  CG  LEU A 426       4.600  -1.037  13.665  1.00 92.00           C  
ATOM   3043  CD1 LEU A 426       5.433   0.206  13.351  1.00 92.00           C  
ATOM   3044  CD2 LEU A 426       4.535  -1.208  15.176  1.00 92.00           C  
ATOM   3045  N   ASP A 427       0.669  -1.944  11.405  1.00 90.88           N  
ATOM   3046  CA  ASP A 427      -0.637  -1.694  10.787  1.00 90.88           C  
ATOM   3047  C   ASP A 427      -1.675  -2.743  11.191  1.00 90.88           C  
ATOM   3048  CB  ASP A 427      -0.469  -1.681   9.266  1.00 90.88           C  
ATOM   3049  O   ASP A 427      -2.711  -2.434  11.768  1.00 90.88           O  
ATOM   3050  CG  ASP A 427      -1.609  -0.961   8.545  1.00 90.88           C  
ATOM   3051  OD1 ASP A 427      -2.698  -0.800   9.122  1.00 90.88           O  
ATOM   3052  OD2 ASP A 427      -1.369  -0.537   7.399  1.00 90.88           O  
ATOM   3053  N   ALA A 428      -1.351  -4.022  10.984  1.00 90.94           N  
ATOM   3054  CA  ALA A 428      -2.250  -5.136  11.264  1.00 90.94           C  
ATOM   3055  C   ALA A 428      -2.533  -5.326  12.767  1.00 90.94           C  
ATOM   3056  CB  ALA A 428      -1.675  -6.390  10.596  1.00 90.94           C  
ATOM   3057  O   ALA A 428      -3.433  -6.084  13.122  1.00 90.94           O  
ATOM   3058  N   PHE A 429      -1.802  -4.634  13.647  1.00 90.50           N  
ATOM   3059  CA  PHE A 429      -2.164  -4.488  15.056  1.00 90.50           C  
ATOM   3060  C   PHE A 429      -3.487  -3.720  15.225  1.00 90.50           C  
ATOM   3061  CB  PHE A 429      -0.990  -3.822  15.795  1.00 90.50           C  
ATOM   3062  O   PHE A 429      -4.316  -4.151  16.022  1.00 90.50           O  
ATOM   3063  CG  PHE A 429      -1.333  -3.139  17.104  1.00 90.50           C  
ATOM   3064  CD1 PHE A 429      -1.607  -1.758  17.139  1.00 90.50           C  
ATOM   3065  CD2 PHE A 429      -1.393  -3.890  18.289  1.00 90.50           C  
ATOM   3066  CE1 PHE A 429      -1.951  -1.143  18.355  1.00 90.50           C  
ATOM   3067  CE2 PHE A 429      -1.730  -3.273  19.505  1.00 90.50           C  
ATOM   3068  CZ  PHE A 429      -2.009  -1.896  19.538  1.00 90.50           C  
ATOM   3069  N   GLY A 430      -3.721  -2.660  14.442  1.00 90.12           N  
ATOM   3070  CA  GLY A 430      -4.903  -1.800  14.551  1.00 90.12           C  
ATOM   3071  C   GLY A 430      -6.235  -2.535  14.352  1.00 90.12           C  
ATOM   3072  O   GLY A 430      -7.037  -2.562  15.277  1.00 90.12           O  
ATOM   3073  N   PRO A 431      -6.480  -3.214  13.213  1.00 90.56           N  
ATOM   3074  CA  PRO A 431      -7.732  -3.948  12.984  1.00 90.56           C  
ATOM   3075  C   PRO A 431      -8.016  -5.031  14.033  1.00 90.56           C  
ATOM   3076  CB  PRO A 431      -7.575  -4.579  11.595  1.00 90.56           C  
ATOM   3077  O   PRO A 431      -9.166  -5.336  14.339  1.00 90.56           O  
ATOM   3078  CG  PRO A 431      -6.608  -3.631  10.896  1.00 90.56           C  
ATOM   3079  CD  PRO A 431      -5.659  -3.227  12.015  1.00 90.56           C  
ATOM   3080  N   VAL A 432      -6.964  -5.626  14.609  1.00 94.25           N  
ATOM   3081  CA  VAL A 432      -7.106  -6.637  15.665  1.00 94.25           C  
ATOM   3082  C   VAL A 432      -7.583  -6.004  16.971  1.00 94.25           C  
ATOM   3083  CB  VAL A 432      -5.785  -7.403  15.873  1.00 94.25           C  
ATOM   3084  O   VAL A 432      -8.368  -6.626  17.688  1.00 94.25           O  
ATOM   3085  CG1 VAL A 432      -5.863  -8.399  17.041  1.00 94.25           C  
ATOM   3086  CG2 VAL A 432      -5.424  -8.216  14.626  1.00 94.25           C  
ATOM   3087  N   THR A 433      -7.103  -4.803  17.303  1.00 92.81           N  
ATOM   3088  CA  THR A 433      -7.506  -4.079  18.518  1.00 92.81           C  
ATOM   3089  C   THR A 433      -8.879  -3.443  18.389  1.00 92.81           C  
ATOM   3090  CB  THR A 433      -6.481  -3.012  18.918  1.00 92.81           C  
ATOM   3091  O   THR A 433      -9.635  -3.474  19.355  1.00 92.81           O  
ATOM   3092  CG2 THR A 433      -5.180  -3.697  19.325  1.00 92.81           C  
ATOM   3093  OG1 THR A 433      -6.137  -2.131  17.879  1.00 92.81           O  
ATOM   3094  N   ASP A 434      -9.209  -2.970  17.193  1.00 90.88           N  
ATOM   3095  CA  ASP A 434     -10.507  -2.408  16.817  1.00 90.88           C  
ATOM   3096  C   ASP A 434     -11.630  -3.441  17.038  1.00 90.88           C  
ATOM   3097  CB  ASP A 434     -10.352  -1.986  15.347  1.00 90.88           C  
ATOM   3098  O   ASP A 434     -12.459  -3.331  17.945  1.00 90.88           O  
ATOM   3099  CG  ASP A 434     -11.411  -1.023  14.840  1.00 90.88           C  
ATOM   3100  OD1 ASP A 434     -12.403  -0.835  15.573  1.00 90.88           O  
ATOM   3101  OD2 ASP A 434     -11.129  -0.512  13.727  1.00 90.88           O  
ATOM   3102  N   ASN A 435     -11.507  -4.603  16.384  1.00 93.50           N  
ATOM   3103  CA  ASN A 435     -12.403  -5.741  16.600  1.00 93.50           C  
ATOM   3104  C   ASN A 435     -12.407  -6.258  18.049  1.00 93.50           C  
ATOM   3105  CB  ASN A 435     -11.947  -6.889  15.697  1.00 93.50           C  
ATOM   3106  O   ASN A 435     -13.410  -6.800  18.513  1.00 93.50           O  
ATOM   3107  CG  ASN A 435     -12.621  -6.978  14.354  1.00 93.50           C  
ATOM   3108  ND2 ASN A 435     -12.816  -5.909  13.628  1.00 93.50           N  
ATOM   3109  OD1 ASN A 435     -12.910  -8.094  13.935  1.00 93.50           O  
ATOM   3110  N   ALA A 436     -11.284  -6.175  18.772  1.00 95.00           N  
ATOM   3111  CA  ALA A 436     -11.263  -6.566  20.181  1.00 95.00           C  
ATOM   3112  C   ALA A 436     -12.154  -5.638  21.025  1.00 95.00           C  
ATOM   3113  CB  ALA A 436      -9.820  -6.603  20.695  1.00 95.00           C  
ATOM   3114  O   ALA A 436     -12.848  -6.121  21.923  1.00 95.00           O  
ATOM   3115  N   GLY A 437     -12.172  -4.339  20.709  1.00 92.31           N  
ATOM   3116  CA  GLY A 437     -13.106  -3.369  21.273  1.00 92.31           C  
ATOM   3117  C   GLY A 437     -14.553  -3.690  20.915  1.00 92.31           C  
ATOM   3118  O   GLY A 437     -15.393  -3.773  21.818  1.00 92.31           O  
ATOM   3119  N   GLY A 438     -14.838  -3.955  19.637  1.00 91.44           N  
ATOM   3120  CA  GLY A 438     -16.179  -4.329  19.178  1.00 91.44           C  
ATOM   3121  C   GLY A 438     -16.712  -5.588  19.866  1.00 91.44           C  
ATOM   3122  O   GLY A 438     -17.836  -5.613  20.369  1.00 91.44           O  
ATOM   3123  N   ILE A 439     -15.878  -6.624  20.005  1.00 94.62           N  
ATOM   3124  CA  ILE A 439     -16.223  -7.844  20.753  1.00 94.62           C  
ATOM   3125  C   ILE A 439     -16.480  -7.537  22.232  1.00 94.62           C  
ATOM   3126  CB  ILE A 439     -15.124  -8.918  20.580  1.00 94.62           C  
ATOM   3127  O   ILE A 439     -17.413  -8.100  22.807  1.00 94.62           O  
ATOM   3128  CG1 ILE A 439     -15.145  -9.454  19.131  1.00 94.62           C  
ATOM   3129  CG2 ILE A 439     -15.302 -10.096  21.565  1.00 94.62           C  
ATOM   3130  CD1 ILE A 439     -13.910 -10.280  18.758  1.00 94.62           C  
ATOM   3131  N   ALA A 440     -15.671  -6.677  22.858  1.00 94.12           N  
ATOM   3132  CA  ALA A 440     -15.846  -6.323  24.264  1.00 94.12           C  
ATOM   3133  C   ALA A 440     -17.199  -5.640  24.522  1.00 94.12           C  
ATOM   3134  CB  ALA A 440     -14.663  -5.458  24.723  1.00 94.12           C  
ATOM   3135  O   ALA A 440     -17.882  -5.997  25.486  1.00 94.12           O  
ATOM   3136  N   GLU A 441     -17.610  -4.731  23.635  1.00 91.50           N  
ATOM   3137  CA  GLU A 441     -18.897  -4.034  23.725  1.00 91.50           C  
ATOM   3138  C   GLU A 441     -20.072  -4.983  23.441  1.00 91.50           C  
ATOM   3139  CB  GLU A 441     -18.897  -2.841  22.758  1.00 91.50           C  
ATOM   3140  O   GLU A 441     -20.976  -5.132  24.265  1.00 91.50           O  
ATOM   3141  CG  GLU A 441     -20.071  -1.883  23.013  1.00 91.50           C  
ATOM   3142  CD  GLU A 441     -19.992  -1.117  24.347  1.00 91.50           C  
ATOM   3143  OE1 GLU A 441     -21.052  -0.635  24.819  1.00 91.50           O  
ATOM   3144  OE2 GLU A 441     -18.885  -1.028  24.935  1.00 91.50           O  
ATOM   3145  N   MET A 442     -20.022  -5.731  22.333  1.00 91.56           N  
ATOM   3146  CA  MET A 442     -21.077  -6.677  21.944  1.00 91.56           C  
ATOM   3147  C   MET A 442     -21.276  -7.828  22.945  1.00 91.56           C  
ATOM   3148  CB  MET A 442     -20.752  -7.268  20.568  1.00 91.56           C  
ATOM   3149  O   MET A 442     -22.365  -8.418  23.019  1.00 91.56           O  
ATOM   3150  CG  MET A 442     -20.972  -6.314  19.397  1.00 91.56           C  
ATOM   3151  SD  MET A 442     -20.766  -7.155  17.801  1.00 91.56           S  
ATOM   3152  CE  MET A 442     -18.972  -6.956  17.584  1.00 91.56           C  
ATOM   3153  N   ALA A 443     -20.231  -8.182  23.699  1.00 93.12           N  
ATOM   3154  CA  ALA A 443     -20.286  -9.189  24.754  1.00 93.12           C  
ATOM   3155  C   ALA A 443     -20.679  -8.622  26.129  1.00 93.12           C  
ATOM   3156  CB  ALA A 443     -18.956  -9.951  24.795  1.00 93.12           C  
ATOM   3157  O   ALA A 443     -20.838  -9.406  27.066  1.00 93.12           O  
ATOM   3158  N   GLY A 444     -20.850  -7.302  26.261  1.00 91.00           N  
ATOM   3159  CA  GLY A 444     -21.208  -6.651  27.521  1.00 91.00           C  
ATOM   3160  C   GLY A 444     -20.137  -6.808  28.603  1.00 91.00           C  
ATOM   3161  O   GLY A 444     -20.469  -7.026  29.771  1.00 91.00           O  
ATOM   3162  N   LEU A 445     -18.855  -6.766  28.222  1.00 93.38           N  
ATOM   3163  CA  LEU A 445     -17.749  -6.831  29.178  1.00 93.38           C  
ATOM   3164  C   LEU A 445     -17.695  -5.564  30.059  1.00 93.38           C  
ATOM   3165  CB  LEU A 445     -16.417  -7.075  28.439  1.00 93.38           C  
ATOM   3166  O   LEU A 445     -18.267  -4.531  29.706  1.00 93.38           O  
ATOM   3167  CG  LEU A 445     -16.318  -8.409  27.677  1.00 93.38           C  
ATOM   3168  CD1 LEU A 445     -14.895  -8.595  27.149  1.00 93.38           C  
ATOM   3169  CD2 LEU A 445     -16.640  -9.632  28.544  1.00 93.38           C  
ATOM   3170  N   PRO A 446     -17.008  -5.608  31.219  1.00 92.75           N  
ATOM   3171  CA  PRO A 446     -16.836  -4.430  32.067  1.00 92.75           C  
ATOM   3172  C   PRO A 446     -16.210  -3.246  31.317  1.00 92.75           C  
ATOM   3173  CB  PRO A 446     -15.961  -4.884  33.239  1.00 92.75           C  
ATOM   3174  O   PRO A 446     -15.353  -3.426  30.448  1.00 92.75           O  
ATOM   3175  CG  PRO A 446     -16.219  -6.387  33.312  1.00 92.75           C  
ATOM   3176  CD  PRO A 446     -16.408  -6.775  31.849  1.00 92.75           C  
ATOM   3177  N   LYS A 447     -16.589  -2.018  31.695  1.00 89.00           N  
ATOM   3178  CA  LYS A 447     -16.153  -0.777  31.024  1.00 89.00           C  
ATOM   3179  C   LYS A 447     -14.636  -0.591  31.024  1.00 89.00           C  
ATOM   3180  CB  LYS A 447     -16.803   0.438  31.699  1.00 89.00           C  
ATOM   3181  O   LYS A 447     -14.089   0.051  30.133  1.00 89.00           O  
ATOM   3182  CG  LYS A 447     -18.318   0.491  31.470  1.00 89.00           C  
ATOM   3183  CD  LYS A 447     -18.896   1.788  32.045  1.00 89.00           C  
ATOM   3184  CE  LYS A 447     -20.393   1.847  31.736  1.00 89.00           C  
ATOM   3185  NZ  LYS A 447     -20.992   3.123  32.196  1.00 89.00           N  
ATOM   3186  N   GLU A 448     -13.947  -1.151  32.011  1.00 89.75           N  
ATOM   3187  CA  GLU A 448     -12.490  -1.143  32.115  1.00 89.75           C  
ATOM   3188  C   GLU A 448     -11.833  -1.895  30.950  1.00 89.75           C  
ATOM   3189  CB  GLU A 448     -12.053  -1.779  33.448  1.00 89.75           C  
ATOM   3190  O   GLU A 448     -10.767  -1.488  30.492  1.00 89.75           O  
ATOM   3191  CG  GLU A 448     -12.543  -1.047  34.712  1.00 89.75           C  
ATOM   3192  CD  GLU A 448     -14.046  -1.203  35.019  1.00 89.75           C  
ATOM   3193  OE1 GLU A 448     -14.566  -0.348  35.768  1.00 89.75           O  
ATOM   3194  OE2 GLU A 448     -14.688  -2.132  34.473  1.00 89.75           O  
ATOM   3195  N   VAL A 449     -12.487  -2.948  30.441  1.00 91.31           N  
ATOM   3196  CA  VAL A 449     -12.023  -3.706  29.271  1.00 91.31           C  
ATOM   3197  C   VAL A 449     -12.156  -2.854  28.017  1.00 91.31           C  
ATOM   3198  CB  VAL A 449     -12.782  -5.036  29.092  1.00 91.31           C  
ATOM   3199  O   VAL A 449     -11.172  -2.717  27.296  1.00 91.31           O  
ATOM   3200  CG1 VAL A 449     -12.161  -5.860  27.957  1.00 91.31           C  
ATOM   3201  CG2 VAL A 449     -12.752  -5.877  30.376  1.00 91.31           C  
ATOM   3202  N   ARG A 450     -13.317  -2.208  27.807  1.00 88.00           N  
ATOM   3203  CA  ARG A 450     -13.512  -1.290  26.673  1.00 88.00           C  
ATOM   3204  C   ARG A 450     -12.512  -0.135  26.719  1.00 88.00           C  
ATOM   3205  CB  ARG A 450     -14.972  -0.799  26.577  1.00 88.00           C  
ATOM   3206  O   ARG A 450     -11.896   0.176  25.713  1.00 88.00           O  
ATOM   3207  CG  ARG A 450     -15.254   0.055  25.318  1.00 88.00           C  
ATOM   3208  CD  ARG A 450     -15.203  -0.726  23.988  1.00 88.00           C  
ATOM   3209  NE  ARG A 450     -15.089   0.170  22.816  1.00 88.00           N  
ATOM   3210  NH1 ARG A 450     -16.110  -1.109  21.172  1.00 88.00           N  
ATOM   3211  NH2 ARG A 450     -15.344   0.853  20.644  1.00 88.00           N  
ATOM   3212  CZ  ARG A 450     -15.520  -0.030  21.576  1.00 88.00           C  
ATOM   3213  N   LYS A 451     -12.234   0.422  27.902  1.00 87.75           N  
ATOM   3214  CA  LYS A 451     -11.201   1.457  28.072  1.00 87.75           C  
ATOM   3215  C   LYS A 451      -9.799   0.966  27.690  1.00 87.75           C  
ATOM   3216  CB  LYS A 451     -11.246   1.973  29.516  1.00 87.75           C  
ATOM   3217  O   LYS A 451      -9.016   1.725  27.124  1.00 87.75           O  
ATOM   3218  CG  LYS A 451     -10.334   3.193  29.695  1.00 87.75           C  
ATOM   3219  CD  LYS A 451     -10.419   3.742  31.118  1.00 87.75           C  
ATOM   3220  CE  LYS A 451      -9.524   4.980  31.201  1.00 87.75           C  
ATOM   3221  NZ  LYS A 451      -9.574   5.600  32.544  1.00 87.75           N  
ATOM   3222  N   ALA A 452      -9.457  -0.281  28.017  1.00 88.69           N  
ATOM   3223  CA  ALA A 452      -8.174  -0.866  27.637  1.00 88.69           C  
ATOM   3224  C   ALA A 452      -8.084  -1.113  26.123  1.00 88.69           C  
ATOM   3225  CB  ALA A 452      -7.947  -2.152  28.442  1.00 88.69           C  
ATOM   3226  O   ALA A 452      -7.044  -0.830  25.531  1.00 88.69           O  
ATOM   3227  N   THR A 453      -9.157  -1.603  25.494  1.00 90.31           N  
ATOM   3228  CA  THR A 453      -9.205  -1.805  24.039  1.00 90.31           C  
ATOM   3229  C   THR A 453      -9.236  -0.485  23.277  1.00 90.31           C  
ATOM   3230  CB  THR A 453     -10.376  -2.698  23.608  1.00 90.31           C  
ATOM   3231  O   THR A 453      -8.498  -0.368  22.312  1.00 90.31           O  
ATOM   3232  CG2 THR A 453     -10.215  -4.129  24.129  1.00 90.31           C  
ATOM   3233  OG1 THR A 453     -11.592  -2.212  24.113  1.00 90.31           O  
ATOM   3234  N   ASP A 454      -9.963   0.532  23.750  1.00 85.50           N  
ATOM   3235  CA  ASP A 454      -9.988   1.878  23.154  1.00 85.50           C  
ATOM   3236  C   ASP A 454      -8.586   2.514  23.164  1.00 85.50           C  
ATOM   3237  CB  ASP A 454     -10.957   2.795  23.931  1.00 85.50           C  
ATOM   3238  O   ASP A 454      -8.167   3.144  22.195  1.00 85.50           O  
ATOM   3239  CG  ASP A 454     -12.458   2.512  23.751  1.00 85.50           C  
ATOM   3240  OD1 ASP A 454     -12.853   1.819  22.787  1.00 85.50           O  
ATOM   3241  OD2 ASP A 454     -13.242   3.009  24.595  1.00 85.50           O  
ATOM   3242  N   ALA A 455      -7.811   2.310  24.237  1.00 85.69           N  
ATOM   3243  CA  ALA A 455      -6.429   2.787  24.307  1.00 85.69           C  
ATOM   3244  C   ALA A 455      -5.499   2.071  23.309  1.00 85.69           C  
ATOM   3245  CB  ALA A 455      -5.926   2.622  25.746  1.00 85.69           C  
ATOM   3246  O   ALA A 455      -4.561   2.680  22.790  1.00 85.69           O  
ATOM   3247  N   LEU A 456      -5.734   0.779  23.054  1.00 89.88           N  
ATOM   3248  CA  LEU A 456      -5.012   0.020  22.030  1.00 89.88           C  
ATOM   3249  C   LEU A 456      -5.423   0.473  20.621  1.00 89.88           C  
ATOM   3250  CB  LEU A 456      -5.258  -1.488  22.225  1.00 89.88           C  
ATOM   3251  O   LEU A 456      -4.548   0.708  19.791  1.00 89.88           O  
ATOM   3252  CG  LEU A 456      -4.632  -2.119  23.479  1.00 89.88           C  
ATOM   3253  CD1 LEU A 456      -5.196  -3.525  23.704  1.00 89.88           C  
ATOM   3254  CD2 LEU A 456      -3.113  -2.273  23.355  1.00 89.88           C  
ATOM   3255  N   ASP A 457      -6.722   0.654  20.392  1.00 85.88           N  
ATOM   3256  CA  ASP A 457      -7.316   1.082  19.126  1.00 85.88           C  
ATOM   3257  C   ASP A 457      -6.864   2.487  18.703  1.00 85.88           C  
ATOM   3258  CB  ASP A 457      -8.844   1.001  19.252  1.00 85.88           C  
ATOM   3259  O   ASP A 457      -6.392   2.675  17.586  1.00 85.88           O  
ATOM   3260  CG  ASP A 457      -9.504   1.471  17.961  1.00 85.88           C  
ATOM   3261  OD1 ASP A 457      -9.052   0.949  16.919  1.00 85.88           O  
ATOM   3262  OD2 ASP A 457     -10.344   2.399  18.056  1.00 85.88           O  
ATOM   3263  N   ALA A 458      -6.840   3.461  19.619  1.00 79.81           N  
ATOM   3264  CA  ALA A 458      -6.343   4.810  19.322  1.00 79.81           C  
ATOM   3265  C   ALA A 458      -4.890   4.806  18.792  1.00 79.81           C  
ATOM   3266  CB  ALA A 458      -6.457   5.640  20.606  1.00 79.81           C  
ATOM   3267  O   ALA A 458      -4.502   5.573  17.900  1.00 79.81           O  
ATOM   3268  N   VAL A 459      -4.064   3.900  19.320  1.00 83.81           N  
ATOM   3269  CA  VAL A 459      -2.694   3.681  18.840  1.00 83.81           C  
ATOM   3270  C   VAL A 459      -2.692   2.894  17.525  1.00 83.81           C  
ATOM   3271  CB  VAL A 459      -1.862   3.015  19.945  1.00 83.81           C  
ATOM   3272  O   VAL A 459      -1.887   3.179  16.634  1.00 83.81           O  
ATOM   3273  CG1 VAL A 459      -0.455   2.670  19.455  1.00 83.81           C  
ATOM   3274  CG2 VAL A 459      -1.735   3.995  21.120  1.00 83.81           C  
ATOM   3275  N   GLY A 460      -3.634   1.965  17.362  1.00 86.44           N  
ATOM   3276  CA  GLY A 460      -3.979   1.316  16.100  1.00 86.44           C  
ATOM   3277  C   GLY A 460      -4.240   2.322  14.976  1.00 86.44           C  
ATOM   3278  O   GLY A 460      -3.583   2.261  13.944  1.00 86.44           O  
ATOM   3279  N   ASN A 461      -5.087   3.328  15.184  1.00 82.81           N  
ATOM   3280  CA  ASN A 461      -5.413   4.321  14.150  1.00 82.81           C  
ATOM   3281  C   ASN A 461      -4.197   5.161  13.747  1.00 82.81           C  
ATOM   3282  CB  ASN A 461      -6.604   5.177  14.627  1.00 82.81           C  
ATOM   3283  O   ASN A 461      -3.962   5.414  12.561  1.00 82.81           O  
ATOM   3284  CG  ASN A 461      -7.868   4.336  14.724  1.00 82.81           C  
ATOM   3285  ND2 ASN A 461      -8.927   4.846  15.292  1.00 82.81           N  
ATOM   3286  OD1 ASN A 461      -7.902   3.213  14.248  1.00 82.81           O  
ATOM   3287  N   THR A 462      -3.352   5.515  14.717  1.00 81.50           N  
ATOM   3288  CA  THR A 462      -2.086   6.207  14.439  1.00 81.50           C  
ATOM   3289  C   THR A 462      -1.128   5.324  13.631  1.00 81.50           C  
ATOM   3290  CB  THR A 462      -1.429   6.689  15.740  1.00 81.50           C  
ATOM   3291  O   THR A 462      -0.526   5.788  12.664  1.00 81.50           O  
ATOM   3292  CG2 THR A 462      -0.172   7.523  15.477  1.00 81.50           C  
ATOM   3293  OG1 THR A 462      -2.332   7.521  16.439  1.00 81.50           O  
ATOM   3294  N   THR A 463      -1.010   4.037  13.962  1.00 86.81           N  
ATOM   3295  CA  THR A 463      -0.132   3.097  13.240  1.00 86.81           C  
ATOM   3296  C   THR A 463      -0.650   2.722  11.849  1.00 86.81           C  
ATOM   3297  CB  THR A 463       0.149   1.830  14.051  1.00 86.81           C  
ATOM   3298  O   THR A 463       0.159   2.644  10.918  1.00 86.81           O  
ATOM   3299  CG2 THR A 463       1.039   2.117  15.251  1.00 86.81           C  
ATOM   3300  OG1 THR A 463      -1.016   1.250  14.558  1.00 86.81           O  
ATOM   3301  N   LYS A 464      -1.976   2.604  11.667  1.00 87.69           N  
ATOM   3302  CA  LYS A 464      -2.644   2.516  10.356  1.00 87.69           C  
ATOM   3303  C   LYS A 464      -2.261   3.727   9.494  1.00 87.69           C  
ATOM   3304  CB  LYS A 464      -4.187   2.437  10.517  1.00 87.69           C  
ATOM   3305  O   LYS A 464      -1.826   3.578   8.352  1.00 87.69           O  
ATOM   3306  CG  LYS A 464      -4.808   1.123  11.062  1.00 87.69           C  
ATOM   3307  CD  LYS A 464      -6.356   1.225  11.145  1.00 87.69           C  
ATOM   3308  CE  LYS A 464      -7.078   0.043  11.835  1.00 87.69           C  
ATOM   3309  NZ  LYS A 464      -8.575   0.151  11.775  1.00 87.69           N  
ATOM   3310  N   ALA A 465      -2.366   4.944  10.038  1.00 86.19           N  
ATOM   3311  CA  ALA A 465      -2.022   6.169   9.312  1.00 86.19           C  
ATOM   3312  C   ALA A 465      -0.535   6.234   8.934  1.00 86.19           C  
ATOM   3313  CB  ALA A 465      -2.434   7.384  10.144  1.00 86.19           C  
ATOM   3314  O   ALA A 465      -0.205   6.471   7.771  1.00 86.19           O  
ATOM   3315  N   VAL A 466       0.358   5.962   9.888  1.00 88.94           N  
ATOM   3316  CA  VAL A 466       1.811   5.906   9.672  1.00 88.94           C  
ATOM   3317  C   VAL A 466       2.172   4.906   8.570  1.00 88.94           C  
ATOM   3318  CB  VAL A 466       2.504   5.565  11.005  1.00 88.94           C  
ATOM   3319  O   VAL A 466       2.978   5.222   7.691  1.00 88.94           O  
ATOM   3320  CG1 VAL A 466       3.956   5.135  10.825  1.00 88.94           C  
ATOM   3321  CG2 VAL A 466       2.514   6.789  11.933  1.00 88.94           C  
ATOM   3322  N   THR A 467       1.550   3.726   8.569  1.00 88.88           N  
ATOM   3323  CA  THR A 467       1.802   2.702   7.549  1.00 88.88           C  
ATOM   3324  C   THR A 467       1.287   3.119   6.180  1.00 88.88           C  
ATOM   3325  CB  THR A 467       1.209   1.350   7.941  1.00 88.88           C  
ATOM   3326  O   THR A 467       2.001   2.957   5.191  1.00 88.88           O  
ATOM   3327  CG2 THR A 467       1.516   0.305   6.858  1.00 88.88           C  
ATOM   3328  OG1 THR A 467       1.798   0.982   9.167  1.00 88.88           O  
ATOM   3329  N   LYS A 468       0.105   3.739   6.101  1.00 89.31           N  
ATOM   3330  CA  LYS A 468      -0.400   4.328   4.851  1.00 89.31           C  
ATOM   3331  C   LYS A 468       0.548   5.409   4.323  1.00 89.31           C  
ATOM   3332  CB  LYS A 468      -1.809   4.892   5.074  1.00 89.31           C  
ATOM   3333  O   LYS A 468       0.885   5.392   3.142  1.00 89.31           O  
ATOM   3334  CG  LYS A 468      -2.863   3.791   5.278  1.00 89.31           C  
ATOM   3335  CD  LYS A 468      -4.156   4.397   5.836  1.00 89.31           C  
ATOM   3336  CE  LYS A 468      -5.158   3.305   6.219  1.00 89.31           C  
ATOM   3337  NZ  LYS A 468      -6.368   3.899   6.820  1.00 89.31           N  
ATOM   3338  N   GLY A 469       1.042   6.295   5.191  1.00 87.94           N  
ATOM   3339  CA  GLY A 469       2.036   7.313   4.836  1.00 87.94           C  
ATOM   3340  C   GLY A 469       3.327   6.701   4.284  1.00 87.94           C  
ATOM   3341  O   GLY A 469       3.816   7.117   3.233  1.00 87.94           O  
ATOM   3342  N   TYR A 470       3.836   5.653   4.936  1.00 90.88           N  
ATOM   3343  CA  TYR A 470       4.970   4.863   4.454  1.00 90.88           C  
ATOM   3344  C   TYR A 470       4.696   4.200   3.095  1.00 90.88           C  
ATOM   3345  CB  TYR A 470       5.311   3.812   5.512  1.00 90.88           C  
ATOM   3346  O   TYR A 470       5.525   4.291   2.188  1.00 90.88           O  
ATOM   3347  CG  TYR A 470       6.206   2.703   5.010  1.00 90.88           C  
ATOM   3348  CD1 TYR A 470       5.639   1.501   4.541  1.00 90.88           C  
ATOM   3349  CD2 TYR A 470       7.599   2.871   5.036  1.00 90.88           C  
ATOM   3350  CE1 TYR A 470       6.473   0.431   4.180  1.00 90.88           C  
ATOM   3351  CE2 TYR A 470       8.437   1.793   4.705  1.00 90.88           C  
ATOM   3352  OH  TYR A 470       8.643  -0.516   4.113  1.00 90.88           O  
ATOM   3353  CZ  TYR A 470       7.865   0.569   4.303  1.00 90.88           C  
ATOM   3354  N   ALA A 471       3.538   3.562   2.925  1.00 89.06           N  
ATOM   3355  CA  ALA A 471       3.139   2.887   1.693  1.00 89.06           C  
ATOM   3356  C   ALA A 471       3.092   3.862   0.513  1.00 89.06           C  
ATOM   3357  CB  ALA A 471       1.761   2.262   1.919  1.00 89.06           C  
ATOM   3358  O   ALA A 471       3.626   3.590  -0.557  1.00 89.06           O  
ATOM   3359  N   ILE A 472       2.507   5.038   0.732  1.00 88.44           N  
ATOM   3360  CA  ILE A 472       2.357   6.066  -0.296  1.00 88.44           C  
ATOM   3361  C   ILE A 472       3.700   6.733  -0.608  1.00 88.44           C  
ATOM   3362  CB  ILE A 472       1.292   7.080   0.155  1.00 88.44           C  
ATOM   3363  O   ILE A 472       4.051   6.894  -1.777  1.00 88.44           O  
ATOM   3364  CG1 ILE A 472      -0.102   6.420   0.223  1.00 88.44           C  
ATOM   3365  CG2 ILE A 472       1.259   8.256  -0.829  1.00 88.44           C  
ATOM   3366  CD1 ILE A 472      -1.100   7.209   1.074  1.00 88.44           C  
ATOM   3367  N   GLY A 473       4.481   7.096   0.414  1.00 88.44           N  
ATOM   3368  CA  GLY A 473       5.793   7.707   0.206  1.00 88.44           C  
ATOM   3369  C   GLY A 473       6.773   6.763  -0.492  1.00 88.44           C  
ATOM   3370  O   GLY A 473       7.509   7.176  -1.392  1.00 88.44           O  
ATOM   3371  N   SER A 474       6.724   5.473  -0.149  1.00 87.50           N  
ATOM   3372  CA  SER A 474       7.492   4.434  -0.837  1.00 87.50           C  
ATOM   3373  C   SER A 474       7.026   4.159  -2.247  1.00 87.50           C  
ATOM   3374  CB  SER A 474       7.573   3.145  -0.019  1.00 87.50           C  
ATOM   3375  O   SER A 474       7.866   4.001  -3.130  1.00 87.50           O  
ATOM   3376  OG  SER A 474       6.295   2.610   0.207  1.00 87.50           O  
ATOM   3377  N   ALA A 475       5.727   4.202  -2.502  1.00 83.88           N  
ATOM   3378  CA  ALA A 475       5.207   4.081  -3.847  1.00 83.88           C  
ATOM   3379  C   ALA A 475       5.525   5.281  -4.735  1.00 83.88           C  
ATOM   3380  CB  ALA A 475       3.721   3.886  -3.739  1.00 83.88           C  
ATOM   3381  O   ALA A 475       5.788   5.080  -5.914  1.00 83.88           O  
ATOM   3382  N   GLY A 476       5.571   6.504  -4.200  1.00 84.50           N  
ATOM   3383  CA  GLY A 476       6.025   7.673  -4.957  1.00 84.50           C  
ATOM   3384  C   GLY A 476       7.444   7.475  -5.500  1.00 84.50           C  
ATOM   3385  O   GLY A 476       7.687   7.639  -6.695  1.00 84.50           O  
ATOM   3386  N   LEU A 477       8.367   7.033  -4.641  1.00 86.25           N  
ATOM   3387  CA  LEU A 477       9.738   6.699  -5.040  1.00 86.25           C  
ATOM   3388  C   LEU A 477       9.803   5.447  -5.934  1.00 86.25           C  
ATOM   3389  CB  LEU A 477      10.600   6.540  -3.775  1.00 86.25           C  
ATOM   3390  O   LEU A 477      10.476   5.456  -6.962  1.00 86.25           O  
ATOM   3391  CG  LEU A 477      10.976   7.856  -3.074  1.00 86.25           C  
ATOM   3392  CD1 LEU A 477      11.698   7.582  -1.755  1.00 86.25           C  
ATOM   3393  CD2 LEU A 477      11.934   8.686  -3.922  1.00 86.25           C  
ATOM   3394  N   GLY A 478       9.059   4.391  -5.605  1.00 85.69           N  
ATOM   3395  CA  GLY A 478       9.008   3.151  -6.382  1.00 85.69           C  
ATOM   3396  C   GLY A 478       8.422   3.339  -7.778  1.00 85.69           C  
ATOM   3397  O   GLY A 478       8.900   2.741  -8.738  1.00 85.69           O  
ATOM   3398  N   ALA A 479       7.444   4.225  -7.934  1.00 85.12           N  
ATOM   3399  CA  ALA A 479       6.877   4.550  -9.229  1.00 85.12           C  
ATOM   3400  C   ALA A 479       7.838   5.384 -10.085  1.00 85.12           C  
ATOM   3401  CB  ALA A 479       5.526   5.221  -9.018  1.00 85.12           C  
ATOM   3402  O   ALA A 479       7.868   5.196 -11.296  1.00 85.12           O  
ATOM   3403  N   LEU A 480       8.697   6.222  -9.488  1.00 86.56           N  
ATOM   3404  CA  LEU A 480       9.806   6.845 -10.224  1.00 86.56           C  
ATOM   3405  C   LEU A 480      10.807   5.801 -10.737  1.00 86.56           C  
ATOM   3406  CB  LEU A 480      10.530   7.879  -9.345  1.00 86.56           C  
ATOM   3407  O   LEU A 480      11.306   5.932 -11.853  1.00 86.56           O  
ATOM   3408  CG  LEU A 480       9.718   9.147  -9.051  1.00 86.56           C  
ATOM   3409  CD1 LEU A 480      10.456   9.975  -8.001  1.00 86.56           C  
ATOM   3410  CD2 LEU A 480       9.534  10.012 -10.300  1.00 86.56           C  
ATOM   3411  N   VAL A 481      11.068   4.745  -9.960  1.00 89.62           N  
ATOM   3412  CA  VAL A 481      11.903   3.609 -10.391  1.00 89.62           C  
ATOM   3413  C   VAL A 481      11.234   2.848 -11.543  1.00 89.62           C  
ATOM   3414  CB  VAL A 481      12.219   2.674  -9.203  1.00 89.62           C  
ATOM   3415  O   VAL A 481      11.903   2.511 -12.518  1.00 89.62           O  
ATOM   3416  CG1 VAL A 481      13.079   1.468  -9.592  1.00 89.62           C  
ATOM   3417  CG2 VAL A 481      12.986   3.406  -8.093  1.00 89.62           C  
ATOM   3418  N   LEU A 482       9.916   2.626 -11.489  1.00 88.62           N  
ATOM   3419  CA  LEU A 482       9.159   2.021 -12.595  1.00 88.62           C  
ATOM   3420  C   LEU A 482       9.148   2.905 -13.849  1.00 88.62           C  
ATOM   3421  CB  LEU A 482       7.710   1.750 -12.167  1.00 88.62           C  
ATOM   3422  O   LEU A 482       9.325   2.401 -14.955  1.00 88.62           O  
ATOM   3423  CG  LEU A 482       7.517   0.613 -11.155  1.00 88.62           C  
ATOM   3424  CD1 LEU A 482       6.075   0.647 -10.645  1.00 88.62           C  
ATOM   3425  CD2 LEU A 482       7.763  -0.752 -11.803  1.00 88.62           C  
ATOM   3426  N   PHE A 483       8.989   4.219 -13.692  1.00 89.31           N  
ATOM   3427  CA  PHE A 483       9.079   5.168 -14.798  1.00 89.31           C  
ATOM   3428  C   PHE A 483      10.478   5.162 -15.431  1.00 89.31           C  
ATOM   3429  CB  PHE A 483       8.706   6.570 -14.303  1.00 89.31           C  
ATOM   3430  O   PHE A 483      10.612   5.163 -16.656  1.00 89.31           O  
ATOM   3431  CG  PHE A 483       8.983   7.630 -15.347  1.00 89.31           C  
ATOM   3432  CD1 PHE A 483      10.098   8.481 -15.219  1.00 89.31           C  
ATOM   3433  CD2 PHE A 483       8.187   7.689 -16.504  1.00 89.31           C  
ATOM   3434  CE1 PHE A 483      10.406   9.396 -16.242  1.00 89.31           C  
ATOM   3435  CE2 PHE A 483       8.503   8.595 -17.530  1.00 89.31           C  
ATOM   3436  CZ  PHE A 483       9.609   9.451 -17.399  1.00 89.31           C  
ATOM   3437  N   ALA A 484      11.531   5.096 -14.610  1.00 88.44           N  
ATOM   3438  CA  ALA A 484      12.891   4.911 -15.098  1.00 88.44           C  
ATOM   3439  C   ALA A 484      13.021   3.603 -15.893  1.00 88.44           C  
ATOM   3440  CB  ALA A 484      13.864   4.965 -13.916  1.00 88.44           C  
ATOM   3441  O   ALA A 484      13.559   3.626 -16.997  1.00 88.44           O  
ATOM   3442  N   ALA A 485      12.469   2.495 -15.386  1.00 88.94           N  
ATOM   3443  CA  ALA A 485      12.449   1.225 -16.107  1.00 88.94           C  
ATOM   3444  C   ALA A 485      11.717   1.341 -17.455  1.00 88.94           C  
ATOM   3445  CB  ALA A 485      11.849   0.137 -15.207  1.00 88.94           C  
ATOM   3446  O   ALA A 485      12.222   0.839 -18.452  1.00 88.94           O  
ATOM   3447  N   TYR A 486      10.594   2.067 -17.522  1.00 91.62           N  
ATOM   3448  CA  TYR A 486       9.866   2.313 -18.774  1.00 91.62           C  
ATOM   3449  C   TYR A 486      10.723   3.054 -19.801  1.00 91.62           C  
ATOM   3450  CB  TYR A 486       8.559   3.069 -18.476  1.00 91.62           C  
ATOM   3451  O   TYR A 486      10.804   2.644 -20.959  1.00 91.62           O  
ATOM   3452  CG  TYR A 486       7.840   3.590 -19.709  1.00 91.62           C  
ATOM   3453  CD1 TYR A 486       8.122   4.882 -20.199  1.00 91.62           C  
ATOM   3454  CD2 TYR A 486       6.908   2.776 -20.379  1.00 91.62           C  
ATOM   3455  CE1 TYR A 486       7.490   5.353 -21.366  1.00 91.62           C  
ATOM   3456  CE2 TYR A 486       6.265   3.248 -21.541  1.00 91.62           C  
ATOM   3457  OH  TYR A 486       5.934   4.996 -23.158  1.00 91.62           O  
ATOM   3458  CZ  TYR A 486       6.559   4.535 -22.041  1.00 91.62           C  
ATOM   3459  N   ASN A 487      11.392   4.128 -19.381  1.00 90.62           N  
ATOM   3460  CA  ASN A 487      12.245   4.906 -20.273  1.00 90.62           C  
ATOM   3461  C   ASN A 487      13.444   4.087 -20.775  1.00 90.62           C  
ATOM   3462  CB  ASN A 487      12.700   6.161 -19.519  1.00 90.62           C  
ATOM   3463  O   ASN A 487      13.805   4.160 -21.949  1.00 90.62           O  
ATOM   3464  CG  ASN A 487      13.434   7.145 -20.412  1.00 90.62           C  
ATOM   3465  ND2 ASN A 487      14.354   7.900 -19.860  1.00 90.62           N  
ATOM   3466  OD1 ASN A 487      13.181   7.305 -21.592  1.00 90.62           O  
ATOM   3467  N   GLU A 488      14.062   3.299 -19.899  1.00 88.25           N  
ATOM   3468  CA  GLU A 488      15.206   2.470 -20.268  1.00 88.25           C  
ATOM   3469  C   GLU A 488      14.813   1.282 -21.165  1.00 88.25           C  
ATOM   3470  CB  GLU A 488      15.954   2.027 -19.007  1.00 88.25           C  
ATOM   3471  O   GLU A 488      15.514   1.007 -22.140  1.00 88.25           O  
ATOM   3472  CG  GLU A 488      16.654   3.161 -18.234  1.00 88.25           C  
ATOM   3473  CD  GLU A 488      17.602   3.997 -19.107  1.00 88.25           C  
ATOM   3474  OE1 GLU A 488      17.499   5.252 -19.091  1.00 88.25           O  
ATOM   3475  OE2 GLU A 488      18.427   3.418 -19.843  1.00 88.25           O  
ATOM   3476  N   ASP A 489      13.663   0.642 -20.931  1.00 89.94           N  
ATOM   3477  CA  ASP A 489      13.122  -0.386 -21.831  1.00 89.94           C  
ATOM   3478  C   ASP A 489      12.804   0.194 -23.213  1.00 89.94           C  
ATOM   3479  CB  ASP A 489      11.863  -1.044 -21.225  1.00 89.94           C  
ATOM   3480  O   ASP A 489      13.170  -0.387 -24.237  1.00 89.94           O  
ATOM   3481  CG  ASP A 489      12.138  -2.378 -20.518  1.00 89.94           C  
ATOM   3482  OD1 ASP A 489      13.312  -2.777 -20.355  1.00 89.94           O  
ATOM   3483  OD2 ASP A 489      11.173  -3.140 -20.282  1.00 89.94           O  
ATOM   3484  N   LEU A 490      12.188   1.377 -23.265  1.00 92.62           N  
ATOM   3485  CA  LEU A 490      11.897   2.058 -24.523  1.00 92.62           C  
ATOM   3486  C   LEU A 490      13.182   2.337 -25.319  1.00 92.62           C  
ATOM   3487  CB  LEU A 490      11.097   3.330 -24.202  1.00 92.62           C  
ATOM   3488  O   LEU A 490      13.251   2.014 -26.507  1.00 92.62           O  
ATOM   3489  CG  LEU A 490      10.644   4.140 -25.425  1.00 92.62           C  
ATOM   3490  CD1 LEU A 490       9.752   3.335 -26.371  1.00 92.62           C  
ATOM   3491  CD2 LEU A 490       9.855   5.353 -24.935  1.00 92.62           C  
ATOM   3492  N   LYS A 491      14.232   2.859 -24.668  1.00 91.56           N  
ATOM   3493  CA  LYS A 491      15.555   3.048 -25.293  1.00 91.56           C  
ATOM   3494  C   LYS A 491      16.146   1.731 -25.783  1.00 91.56           C  
ATOM   3495  CB  LYS A 491      16.536   3.663 -24.292  1.00 91.56           C  
ATOM   3496  O   LYS A 491      16.689   1.682 -26.887  1.00 91.56           O  
ATOM   3497  CG  LYS A 491      16.252   5.135 -23.982  1.00 91.56           C  
ATOM   3498  CD  LYS A 491      17.165   5.541 -22.824  1.00 91.56           C  
ATOM   3499  CE  LYS A 491      16.808   6.916 -22.278  1.00 91.56           C  
ATOM   3500  NZ  LYS A 491      17.569   7.141 -21.028  1.00 91.56           N  
ATOM   3501  N   PHE A 492      16.038   0.670 -24.985  1.00 89.19           N  
ATOM   3502  CA  PHE A 492      16.527  -0.653 -25.353  1.00 89.19           C  
ATOM   3503  C   PHE A 492      15.834  -1.179 -26.617  1.00 89.19           C  
ATOM   3504  CB  PHE A 492      16.355  -1.613 -24.169  1.00 89.19           C  
ATOM   3505  O   PHE A 492      16.518  -1.629 -27.540  1.00 89.19           O  
ATOM   3506  CG  PHE A 492      16.680  -3.049 -24.520  1.00 89.19           C  
ATOM   3507  CD1 PHE A 492      15.657  -3.916 -24.950  1.00 89.19           C  
ATOM   3508  CD2 PHE A 492      18.008  -3.505 -24.459  1.00 89.19           C  
ATOM   3509  CE1 PHE A 492      15.964  -5.235 -25.324  1.00 89.19           C  
ATOM   3510  CE2 PHE A 492      18.315  -4.827 -24.828  1.00 89.19           C  
ATOM   3511  CZ  PHE A 492      17.294  -5.691 -25.265  1.00 89.19           C  
ATOM   3512  N   PHE A 493      14.504  -1.101 -26.703  1.00 91.56           N  
ATOM   3513  CA  PHE A 493      13.764  -1.573 -27.875  1.00 91.56           C  
ATOM   3514  C   PHE A 493      14.088  -0.760 -29.132  1.00 91.56           C  
ATOM   3515  CB  PHE A 493      12.259  -1.573 -27.588  1.00 91.56           C  
ATOM   3516  O   PHE A 493      14.306  -1.349 -30.192  1.00 91.56           O  
ATOM   3517  CG  PHE A 493      11.803  -2.600 -26.568  1.00 91.56           C  
ATOM   3518  CD1 PHE A 493      12.076  -3.965 -26.776  1.00 91.56           C  
ATOM   3519  CD2 PHE A 493      11.069  -2.208 -25.433  1.00 91.56           C  
ATOM   3520  CE1 PHE A 493      11.637  -4.931 -25.855  1.00 91.56           C  
ATOM   3521  CE2 PHE A 493      10.634  -3.172 -24.506  1.00 91.56           C  
ATOM   3522  CZ  PHE A 493      10.911  -4.532 -24.721  1.00 91.56           C  
ATOM   3523  N   ILE A 494      14.217   0.566 -29.008  1.00 93.75           N  
ATOM   3524  CA  ILE A 494      14.618   1.457 -30.109  1.00 93.75           C  
ATOM   3525  C   ILE A 494      16.027   1.112 -30.608  1.00 93.75           C  
ATOM   3526  CB  ILE A 494      14.515   2.933 -29.658  1.00 93.75           C  
ATOM   3527  O   ILE A 494      16.236   0.932 -31.808  1.00 93.75           O  
ATOM   3528  CG1 ILE A 494      13.038   3.316 -29.419  1.00 93.75           C  
ATOM   3529  CG2 ILE A 494      15.128   3.879 -30.709  1.00 93.75           C  
ATOM   3530  CD1 ILE A 494      12.867   4.609 -28.612  1.00 93.75           C  
ATOM   3531  N   ALA A 495      16.993   0.948 -29.698  1.00 91.81           N  
ATOM   3532  CA  ALA A 495      18.368   0.590 -30.050  1.00 91.81           C  
ATOM   3533  C   ALA A 495      18.475  -0.787 -30.732  1.00 91.81           C  
ATOM   3534  CB  ALA A 495      19.218   0.645 -28.775  1.00 91.81           C  
ATOM   3535  O   ALA A 495      19.414  -1.041 -31.484  1.00 91.81           O  
ATOM   3536  N   ASN A 496      17.498  -1.668 -30.500  1.00 90.50           N  
ATOM   3537  CA  ASN A 496      17.431  -3.019 -31.052  1.00 90.50           C  
ATOM   3538  C   ASN A 496      16.294  -3.181 -32.078  1.00 90.50           C  
ATOM   3539  CB  ASN A 496      17.371  -4.030 -29.897  1.00 90.50           C  
ATOM   3540  O   ASN A 496      15.781  -4.288 -32.262  1.00 90.50           O  
ATOM   3541  CG  ASN A 496      18.649  -4.052 -29.085  1.00 90.50           C  
ATOM   3542  ND2 ASN A 496      18.692  -3.355 -27.979  1.00 90.50           N  
ATOM   3543  OD1 ASN A 496      19.610  -4.717 -29.428  1.00 90.50           O  
ATOM   3544  N   ALA A 497      15.912  -2.112 -32.785  1.00 91.00           N  
ATOM   3545  CA  ALA A 497      14.790  -2.117 -33.729  1.00 91.00           C  
ATOM   3546  C   ALA A 497      14.904  -3.156 -34.866  1.00 91.00           C  
ATOM   3547  CB  ALA A 497      14.645  -0.708 -34.306  1.00 91.00           C  
ATOM   3548  O   ALA A 497      13.897  -3.533 -35.457  1.00 91.00           O  
ATOM   3549  N   ALA A 498      16.109  -3.663 -35.160  1.00 91.12           N  
ATOM   3550  CA  ALA A 498      16.293  -4.783 -36.088  1.00 91.12           C  
ATOM   3551  C   ALA A 498      15.604  -6.073 -35.603  1.00 91.12           C  
ATOM   3552  CB  ALA A 498      17.798  -5.009 -36.282  1.00 91.12           C  
ATOM   3553  O   ALA A 498      15.094  -6.844 -36.411  1.00 91.12           O  
ATOM   3554  N   LYS A 499      15.579  -6.295 -34.284  1.00 89.88           N  
ATOM   3555  CA  LYS A 499      14.869  -7.402 -33.635  1.00 89.88           C  
ATOM   3556  C   LYS A 499      13.433  -7.023 -33.263  1.00 89.88           C  
ATOM   3557  CB  LYS A 499      15.684  -7.848 -32.413  1.00 89.88           C  
ATOM   3558  O   LYS A 499      12.567  -7.888 -33.282  1.00 89.88           O  
ATOM   3559  CG  LYS A 499      15.077  -9.089 -31.750  1.00 89.88           C  
ATOM   3560  CD  LYS A 499      15.937  -9.565 -30.580  1.00 89.88           C  
ATOM   3561  CE  LYS A 499      15.224 -10.745 -29.920  1.00 89.88           C  
ATOM   3562  NZ  LYS A 499      15.914 -11.172 -28.682  1.00 89.88           N  
ATOM   3563  N   TYR A 500      13.193  -5.750 -32.948  1.00 92.44           N  
ATOM   3564  CA  TYR A 500      11.893  -5.223 -32.520  1.00 92.44           C  
ATOM   3565  C   TYR A 500      11.368  -4.192 -33.536  1.00 92.44           C  
ATOM   3566  CB  TYR A 500      12.020  -4.662 -31.098  1.00 92.44           C  
ATOM   3567  O   TYR A 500      11.427  -2.983 -33.291  1.00 92.44           O  
ATOM   3568  CG  TYR A 500      12.672  -5.619 -30.120  1.00 92.44           C  
ATOM   3569  CD1 TYR A 500      12.019  -6.803 -29.735  1.00 92.44           C  
ATOM   3570  CD2 TYR A 500      13.943  -5.321 -29.599  1.00 92.44           C  
ATOM   3571  CE1 TYR A 500      12.614  -7.677 -28.806  1.00 92.44           C  
ATOM   3572  CE2 TYR A 500      14.544  -6.184 -28.664  1.00 92.44           C  
ATOM   3573  OH  TYR A 500      14.487  -8.197 -27.377  1.00 92.44           O  
ATOM   3574  CZ  TYR A 500      13.877  -7.364 -28.265  1.00 92.44           C  
ATOM   3575  N   PRO A 501      10.863  -4.636 -34.702  1.00 93.00           N  
ATOM   3576  CA  PRO A 501      10.563  -3.763 -35.841  1.00 93.00           C  
ATOM   3577  C   PRO A 501       9.487  -2.714 -35.546  1.00 93.00           C  
ATOM   3578  CB  PRO A 501      10.142  -4.707 -36.973  1.00 93.00           C  
ATOM   3579  O   PRO A 501       9.434  -1.678 -36.210  1.00 93.00           O  
ATOM   3580  CG  PRO A 501       9.652  -5.961 -36.248  1.00 93.00           C  
ATOM   3581  CD  PRO A 501      10.567  -6.022 -35.032  1.00 93.00           C  
ATOM   3582  N   TYR A 502       8.649  -2.933 -34.529  1.00 94.62           N  
ATOM   3583  CA  TYR A 502       7.673  -1.942 -34.094  1.00 94.62           C  
ATOM   3584  C   TYR A 502       8.318  -0.623 -33.645  1.00 94.62           C  
ATOM   3585  CB  TYR A 502       6.833  -2.522 -32.961  1.00 94.62           C  
ATOM   3586  O   TYR A 502       7.740   0.438 -33.882  1.00 94.62           O  
ATOM   3587  CG  TYR A 502       5.632  -1.658 -32.659  1.00 94.62           C  
ATOM   3588  CD1 TYR A 502       5.682  -0.703 -31.627  1.00 94.62           C  
ATOM   3589  CD2 TYR A 502       4.470  -1.809 -33.437  1.00 94.62           C  
ATOM   3590  CE1 TYR A 502       4.539   0.062 -31.337  1.00 94.62           C  
ATOM   3591  CE2 TYR A 502       3.330  -1.041 -33.154  1.00 94.62           C  
ATOM   3592  OH  TYR A 502       2.195   0.446 -31.705  1.00 94.62           O  
ATOM   3593  CZ  TYR A 502       3.355  -0.141 -32.076  1.00 94.62           C  
ATOM   3594  N   PHE A 503       9.523  -0.680 -33.074  1.00 95.31           N  
ATOM   3595  CA  PHE A 503      10.258   0.469 -32.535  1.00 95.31           C  
ATOM   3596  C   PHE A 503      11.187   1.134 -33.554  1.00 95.31           C  
ATOM   3597  CB  PHE A 503      11.007   0.035 -31.274  1.00 95.31           C  
ATOM   3598  O   PHE A 503      11.917   2.067 -33.221  1.00 95.31           O  
ATOM   3599  CG  PHE A 503      10.067  -0.347 -30.154  1.00 95.31           C  
ATOM   3600  CD1 PHE A 503       9.668   0.621 -29.214  1.00 95.31           C  
ATOM   3601  CD2 PHE A 503       9.558  -1.656 -30.070  1.00 95.31           C  
ATOM   3602  CE1 PHE A 503       8.779   0.276 -28.182  1.00 95.31           C  
ATOM   3603  CE2 PHE A 503       8.664  -1.990 -29.041  1.00 95.31           C  
ATOM   3604  CZ  PHE A 503       8.283  -1.034 -28.090  1.00 95.31           C  
ATOM   3605  N   LYS A 504      11.158   0.680 -34.810  1.00 93.81           N  
ATOM   3606  CA  LYS A 504      11.931   1.292 -35.886  1.00 93.81           C  
ATOM   3607  C   LYS A 504      11.516   2.754 -36.088  1.00 93.81           C  
ATOM   3608  CB  LYS A 504      11.771   0.448 -37.153  1.00 93.81           C  
ATOM   3609  O   LYS A 504      10.326   3.057 -36.171  1.00 93.81           O  
ATOM   3610  CG  LYS A 504      12.781   0.893 -38.210  1.00 93.81           C  
ATOM   3611  CD  LYS A 504      12.546   0.192 -39.545  1.00 93.81           C  
ATOM   3612  CE  LYS A 504      13.439   0.884 -40.573  1.00 93.81           C  
ATOM   3613  NZ  LYS A 504      13.269   0.293 -41.918  1.00 93.81           N  
ATOM   3614  N   ASP A 505      12.519   3.628 -36.174  1.00 94.19           N  
ATOM   3615  CA  ASP A 505      12.392   5.077 -36.387  1.00 94.19           C  
ATOM   3616  C   ASP A 505      11.616   5.822 -35.278  1.00 94.19           C  
ATOM   3617  CB  ASP A 505      11.889   5.361 -37.819  1.00 94.19           C  
ATOM   3618  O   ASP A 505      11.200   6.965 -35.459  1.00 94.19           O  
ATOM   3619  CG  ASP A 505      12.696   4.618 -38.895  1.00 94.19           C  
ATOM   3620  OD1 ASP A 505      13.944   4.635 -38.814  1.00 94.19           O  
ATOM   3621  OD2 ASP A 505      12.078   3.963 -39.771  1.00 94.19           O  
ATOM   3622  N   VAL A 506      11.424   5.192 -34.113  1.00 95.00           N  
ATOM   3623  CA  VAL A 506      10.778   5.815 -32.952  1.00 95.00           C  
ATOM   3624  C   VAL A 506      11.776   6.715 -32.224  1.00 95.00           C  
ATOM   3625  CB  VAL A 506      10.167   4.746 -32.027  1.00 95.00           C  
ATOM   3626  O   VAL A 506      12.840   6.267 -31.802  1.00 95.00           O  
ATOM   3627  CG1 VAL A 506       9.583   5.334 -30.741  1.00 95.00           C  
ATOM   3628  CG2 VAL A 506       9.025   4.010 -32.742  1.00 95.00           C  
ATOM   3629  N   LEU A 507      11.412   7.986 -32.051  1.00 94.00           N  
ATOM   3630  CA  LEU A 507      12.218   9.028 -31.411  1.00 94.00           C  
ATOM   3631  C   LEU A 507      11.355   9.787 -30.389  1.00 94.00           C  
ATOM   3632  CB  LEU A 507      12.785   9.963 -32.497  1.00 94.00           C  
ATOM   3633  O   LEU A 507      10.813  10.847 -30.708  1.00 94.00           O  
ATOM   3634  CG  LEU A 507      13.794   9.311 -33.460  1.00 94.00           C  
ATOM   3635  CD1 LEU A 507      14.136  10.301 -34.574  1.00 94.00           C  
ATOM   3636  CD2 LEU A 507      15.094   8.915 -32.756  1.00 94.00           C  
ATOM   3637  N   PRO A 508      11.170   9.245 -29.172  1.00 91.25           N  
ATOM   3638  CA  PRO A 508      10.385   9.896 -28.132  1.00 91.25           C  
ATOM   3639  C   PRO A 508      11.049  11.209 -27.703  1.00 91.25           C  
ATOM   3640  CB  PRO A 508      10.294   8.898 -26.968  1.00 91.25           C  
ATOM   3641  O   PRO A 508      12.250  11.249 -27.436  1.00 91.25           O  
ATOM   3642  CG  PRO A 508      10.742   7.568 -27.577  1.00 91.25           C  
ATOM   3643  CD  PRO A 508      11.704   7.993 -28.676  1.00 91.25           C  
ATOM   3644  N   ASP A 509      10.251  12.265 -27.587  1.00 92.75           N  
ATOM   3645  CA  ASP A 509      10.655  13.551 -27.018  1.00 92.75           C  
ATOM   3646  C   ASP A 509       9.900  13.788 -25.706  1.00 92.75           C  
ATOM   3647  CB  ASP A 509      10.421  14.680 -28.037  1.00 92.75           C  
ATOM   3648  O   ASP A 509       8.669  13.874 -25.708  1.00 92.75           O  
ATOM   3649  CG  ASP A 509      10.763  16.064 -27.470  1.00 92.75           C  
ATOM   3650  OD1 ASP A 509      11.457  16.122 -26.427  1.00 92.75           O  
ATOM   3651  OD2 ASP A 509      10.287  17.065 -28.046  1.00 92.75           O  
ATOM   3652  N   PHE A 510      10.631  13.867 -24.594  1.00 93.00           N  
ATOM   3653  CA  PHE A 510      10.092  14.134 -23.255  1.00 93.00           C  
ATOM   3654  C   PHE A 510      10.223  15.608 -22.833  1.00 93.00           C  
ATOM   3655  CB  PHE A 510      10.711  13.165 -22.236  1.00 93.00           C  
ATOM   3656  O   PHE A 510       9.972  15.939 -21.675  1.00 93.00           O  
ATOM   3657  CG  PHE A 510      10.285  11.722 -22.425  1.00 93.00           C  
ATOM   3658  CD1 PHE A 510       8.966  11.338 -22.116  1.00 93.00           C  
ATOM   3659  CD2 PHE A 510      11.192  10.763 -22.916  1.00 93.00           C  
ATOM   3660  CE1 PHE A 510       8.556  10.008 -22.307  1.00 93.00           C  
ATOM   3661  CE2 PHE A 510      10.787   9.427 -23.082  1.00 93.00           C  
ATOM   3662  CZ  PHE A 510       9.467   9.049 -22.782  1.00 93.00           C  
ATOM   3663  N   SER A 511      10.615  16.505 -23.744  1.00 95.06           N  
ATOM   3664  CA  SER A 511      10.660  17.942 -23.481  1.00 95.06           C  
ATOM   3665  C   SER A 511       9.271  18.494 -23.157  1.00 95.06           C  
ATOM   3666  CB  SER A 511      11.226  18.689 -24.691  1.00 95.06           C  
ATOM   3667  O   SER A 511       8.280  18.149 -23.798  1.00 95.06           O  
ATOM   3668  OG  SER A 511      11.289  20.073 -24.392  1.00 95.06           O  
ATOM   3669  N   LEU A 512       9.199  19.445 -22.222  1.00 93.75           N  
ATOM   3670  CA  LEU A 512       7.964  20.183 -21.925  1.00 93.75           C  
ATOM   3671  C   LEU A 512       7.507  21.076 -23.092  1.00 93.75           C  
ATOM   3672  CB  LEU A 512       8.156  21.014 -20.645  1.00 93.75           C  
ATOM   3673  O   LEU A 512       6.382  21.565 -23.086  1.00 93.75           O  
ATOM   3674  CG  LEU A 512       8.383  20.181 -19.371  1.00 93.75           C  
ATOM   3675  CD1 LEU A 512       8.703  21.115 -18.203  1.00 93.75           C  
ATOM   3676  CD2 LEU A 512       7.156  19.346 -19.001  1.00 93.75           C  
ATOM   3677  N   THR A 513       8.357  21.279 -24.105  1.00 95.75           N  
ATOM   3678  CA  THR A 513       7.974  21.940 -25.362  1.00 95.75           C  
ATOM   3679  C   THR A 513       7.166  21.030 -26.290  1.00 95.75           C  
ATOM   3680  CB  THR A 513       9.203  22.475 -26.114  1.00 95.75           C  
ATOM   3681  O   THR A 513       6.556  21.525 -27.234  1.00 95.75           O  
ATOM   3682  CG2 THR A 513       9.985  23.491 -25.280  1.00 95.75           C  
ATOM   3683  OG1 THR A 513      10.099  21.432 -26.442  1.00 95.75           O  
ATOM   3684  N   ASN A 514       7.153  19.714 -26.052  1.00 95.44           N  
ATOM   3685  CA  ASN A 514       6.349  18.766 -26.814  1.00 95.44           C  
ATOM   3686  C   ASN A 514       4.886  18.797 -26.319  1.00 95.44           C  
ATOM   3687  CB  ASN A 514       6.979  17.368 -26.693  1.00 95.44           C  
ATOM   3688  O   ASN A 514       4.625  18.442 -25.165  1.00 95.44           O  
ATOM   3689  CG  ASN A 514       6.234  16.290 -27.458  1.00 95.44           C  
ATOM   3690  ND2 ASN A 514       6.735  15.081 -27.458  1.00 95.44           N  
ATOM   3691  OD1 ASN A 514       5.172  16.495 -28.026  1.00 95.44           O  
ATOM   3692  N   PRO A 515       3.897  19.145 -27.166  1.00 95.62           N  
ATOM   3693  CA  PRO A 515       2.497  19.205 -26.745  1.00 95.62           C  
ATOM   3694  C   PRO A 515       1.958  17.851 -26.259  1.00 95.62           C  
ATOM   3695  CB  PRO A 515       1.730  19.717 -27.969  1.00 95.62           C  
ATOM   3696  O   PRO A 515       1.139  17.818 -25.342  1.00 95.62           O  
ATOM   3697  CG  PRO A 515       2.613  19.315 -29.150  1.00 95.62           C  
ATOM   3698  CD  PRO A 515       4.020  19.469 -28.581  1.00 95.62           C  
ATOM   3699  N   TYR A 516       2.444  16.731 -26.803  1.00 97.00           N  
ATOM   3700  CA  TYR A 516       2.025  15.393 -26.374  1.00 97.00           C  
ATOM   3701  C   TYR A 516       2.477  15.067 -24.946  1.00 97.00           C  
ATOM   3702  CB  TYR A 516       2.556  14.350 -27.364  1.00 97.00           C  
ATOM   3703  O   TYR A 516       1.777  14.350 -24.233  1.00 97.00           O  
ATOM   3704  CG  TYR A 516       2.016  14.518 -28.770  1.00 97.00           C  
ATOM   3705  CD1 TYR A 516       0.653  14.275 -29.025  1.00 97.00           C  
ATOM   3706  CD2 TYR A 516       2.866  14.918 -29.820  1.00 97.00           C  
ATOM   3707  CE1 TYR A 516       0.140  14.421 -30.328  1.00 97.00           C  
ATOM   3708  CE2 TYR A 516       2.357  15.069 -31.123  1.00 97.00           C  
ATOM   3709  OH  TYR A 516       0.495  14.956 -32.634  1.00 97.00           O  
ATOM   3710  CZ  TYR A 516       0.992  14.818 -31.378  1.00 97.00           C  
ATOM   3711  N   VAL A 517       3.601  15.638 -24.498  1.00 97.06           N  
ATOM   3712  CA  VAL A 517       4.070  15.518 -23.109  1.00 97.06           C  
ATOM   3713  C   VAL A 517       3.151  16.295 -22.174  1.00 97.06           C  
ATOM   3714  CB  VAL A 517       5.530  15.993 -22.974  1.00 97.06           C  
ATOM   3715  O   VAL A 517       2.733  15.757 -21.155  1.00 97.06           O  
ATOM   3716  CG1 VAL A 517       6.022  16.094 -21.524  1.00 97.06           C  
ATOM   3717  CG2 VAL A 517       6.455  15.030 -23.721  1.00 97.06           C  
ATOM   3718  N   VAL A 518       2.767  17.524 -22.527  1.00 96.75           N  
ATOM   3719  CA  VAL A 518       1.829  18.323 -21.716  1.00 96.75           C  
ATOM   3720  C   VAL A 518       0.462  17.640 -21.617  1.00 96.75           C  
ATOM   3721  CB  VAL A 518       1.687  19.751 -22.276  1.00 96.75           C  
ATOM   3722  O   VAL A 518      -0.096  17.538 -20.525  1.00 96.75           O  
ATOM   3723  CG1 VAL A 518       0.733  20.598 -21.422  1.00 96.75           C  
ATOM   3724  CG2 VAL A 518       3.046  20.464 -22.312  1.00 96.75           C  
ATOM   3725  N   VAL A 519      -0.050  17.112 -22.735  1.00 97.06           N  
ATOM   3726  CA  VAL A 519      -1.288  16.314 -22.760  1.00 97.06           C  
ATOM   3727  C   VAL A 519      -1.158  15.091 -21.858  1.00 97.06           C  
ATOM   3728  CB  VAL A 519      -1.645  15.891 -24.199  1.00 97.06           C  
ATOM   3729  O   VAL A 519      -2.041  14.851 -21.038  1.00 97.06           O  
ATOM   3730  CG1 VAL A 519      -2.778  14.855 -24.256  1.00 97.06           C  
ATOM   3731  CG2 VAL A 519      -2.104  17.107 -25.014  1.00 97.06           C  
ATOM   3732  N   GLY A 520      -0.049  14.355 -21.967  1.00 97.50           N  
ATOM   3733  CA  GLY A 520       0.246  13.219 -21.103  1.00 97.50           C  
ATOM   3734  C   GLY A 520       0.246  13.607 -19.627  1.00 97.50           C  
ATOM   3735  O   GLY A 520      -0.475  12.994 -18.853  1.00 97.50           O  
ATOM   3736  N   LEU A 521       0.964  14.664 -19.234  1.00 97.81           N  
ATOM   3737  CA  LEU A 521       1.029  15.142 -17.846  1.00 97.81           C  
ATOM   3738  C   LEU A 521      -0.351  15.509 -17.285  1.00 97.81           C  
ATOM   3739  CB  LEU A 521       1.958  16.368 -17.756  1.00 97.81           C  
ATOM   3740  O   LEU A 521      -0.679  15.095 -16.175  1.00 97.81           O  
ATOM   3741  CG  LEU A 521       3.459  16.057 -17.874  1.00 97.81           C  
ATOM   3742  CD1 LEU A 521       4.243  17.356 -18.064  1.00 97.81           C  
ATOM   3743  CD2 LEU A 521       4.009  15.352 -16.633  1.00 97.81           C  
ATOM   3744  N   LEU A 522      -1.167  16.254 -18.039  1.00 97.75           N  
ATOM   3745  CA  LEU A 522      -2.517  16.642 -17.612  1.00 97.75           C  
ATOM   3746  C   LEU A 522      -3.459  15.437 -17.533  1.00 97.75           C  
ATOM   3747  CB  LEU A 522      -3.086  17.697 -18.578  1.00 97.75           C  
ATOM   3748  O   LEU A 522      -4.207  15.301 -16.564  1.00 97.75           O  
ATOM   3749  CG  LEU A 522      -2.415  19.079 -18.493  1.00 97.75           C  
ATOM   3750  CD1 LEU A 522      -2.987  19.981 -19.588  1.00 97.75           C  
ATOM   3751  CD2 LEU A 522      -2.655  19.759 -17.142  1.00 97.75           C  
ATOM   3752  N   PHE A 523      -3.396  14.541 -18.522  1.00 97.69           N  
ATOM   3753  CA  PHE A 523      -4.186  13.315 -18.517  1.00 97.69           C  
ATOM   3754  C   PHE A 523      -3.759  12.378 -17.389  1.00 97.69           C  
ATOM   3755  CB  PHE A 523      -4.106  12.616 -19.875  1.00 97.69           C  
ATOM   3756  O   PHE A 523      -4.597  11.790 -16.728  1.00 97.69           O  
ATOM   3757  CG  PHE A 523      -5.105  11.480 -19.989  1.00 97.69           C  
ATOM   3758  CD1 PHE A 523      -4.771  10.192 -19.536  1.00 97.69           C  
ATOM   3759  CD2 PHE A 523      -6.394  11.724 -20.496  1.00 97.69           C  
ATOM   3760  CE1 PHE A 523      -5.709   9.149 -19.604  1.00 97.69           C  
ATOM   3761  CE2 PHE A 523      -7.334  10.680 -20.566  1.00 97.69           C  
ATOM   3762  CZ  PHE A 523      -6.990   9.390 -20.125  1.00 97.69           C  
ATOM   3763  N   GLY A 524      -2.466  12.263 -17.105  1.00 97.00           N  
ATOM   3764  CA  GLY A 524      -1.991  11.525 -15.942  1.00 97.00           C  
ATOM   3765  C   GLY A 524      -2.441  12.179 -14.639  1.00 97.00           C  
ATOM   3766  O   GLY A 524      -2.886  11.499 -13.722  1.00 97.00           O  
ATOM   3767  N   GLY A 525      -2.390  13.510 -14.585  1.00 96.88           N  
ATOM   3768  CA  GLY A 525      -2.743  14.299 -13.412  1.00 96.88           C  
ATOM   3769  C   GLY A 525      -4.211  14.204 -12.988  1.00 96.88           C  
ATOM   3770  O   GLY A 525      -4.514  14.258 -11.798  1.00 96.88           O  
ATOM   3771  N   LEU A 526      -5.135  14.038 -13.940  1.00 97.19           N  
ATOM   3772  CA  LEU A 526      -6.564  13.905 -13.628  1.00 97.19           C  
ATOM   3773  C   LEU A 526      -6.939  12.510 -13.111  1.00 97.19           C  
ATOM   3774  CB  LEU A 526      -7.419  14.354 -14.833  1.00 97.19           C  
ATOM   3775  O   LEU A 526      -7.971  12.366 -12.454  1.00 97.19           O  
ATOM   3776  CG  LEU A 526      -7.432  13.389 -16.033  1.00 97.19           C  
ATOM   3777  CD1 LEU A 526      -8.522  12.313 -15.974  1.00 97.19           C  
ATOM   3778  CD2 LEU A 526      -7.620  14.152 -17.345  1.00 97.19           C  
ATOM   3779  N   LEU A 527      -6.132  11.482 -13.402  1.00 97.00           N  
ATOM   3780  CA  LEU A 527      -6.467  10.092 -13.092  1.00 97.00           C  
ATOM   3781  C   LEU A 527      -6.642   9.857 -11.578  1.00 97.00           C  
ATOM   3782  CB  LEU A 527      -5.452   9.136 -13.754  1.00 97.00           C  
ATOM   3783  O   LEU A 527      -7.703   9.346 -11.212  1.00 97.00           O  
ATOM   3784  CG  LEU A 527      -5.595   8.912 -15.264  1.00 97.00           C  
ATOM   3785  CD1 LEU A 527      -4.476   7.985 -15.745  1.00 97.00           C  
ATOM   3786  CD2 LEU A 527      -6.926   8.287 -15.668  1.00 97.00           C  
ATOM   3787  N   PRO A 528      -5.715  10.259 -10.681  1.00 96.44           N  
ATOM   3788  CA  PRO A 528      -5.899  10.074  -9.239  1.00 96.44           C  
ATOM   3789  C   PRO A 528      -7.137  10.777  -8.675  1.00 96.44           C  
ATOM   3790  CB  PRO A 528      -4.616  10.598  -8.589  1.00 96.44           C  
ATOM   3791  O   PRO A 528      -7.832  10.211  -7.836  1.00 96.44           O  
ATOM   3792  CG  PRO A 528      -3.577  10.350  -9.676  1.00 96.44           C  
ATOM   3793  CD  PRO A 528      -4.350  10.706 -10.937  1.00 96.44           C  
ATOM   3794  N   TYR A 529      -7.462  11.975  -9.172  1.00 96.81           N  
ATOM   3795  CA  TYR A 529      -8.669  12.704  -8.769  1.00 96.81           C  
ATOM   3796  C   TYR A 529      -9.945  11.990  -9.214  1.00 96.81           C  
ATOM   3797  CB  TYR A 529      -8.646  14.120  -9.353  1.00 96.81           C  
ATOM   3798  O   TYR A 529     -10.872  11.823  -8.422  1.00 96.81           O  
ATOM   3799  CG  TYR A 529      -7.768  15.074  -8.580  1.00 96.81           C  
ATOM   3800  CD1 TYR A 529      -8.311  15.784  -7.492  1.00 96.81           C  
ATOM   3801  CD2 TYR A 529      -6.417  15.247  -8.935  1.00 96.81           C  
ATOM   3802  CE1 TYR A 529      -7.506  16.678  -6.763  1.00 96.81           C  
ATOM   3803  CE2 TYR A 529      -5.607  16.137  -8.205  1.00 96.81           C  
ATOM   3804  OH  TYR A 529      -5.383  17.718  -6.409  1.00 96.81           O  
ATOM   3805  CZ  TYR A 529      -6.154  16.855  -7.119  1.00 96.81           C  
ATOM   3806  N   LEU A 530      -9.989  11.541 -10.472  1.00 96.81           N  
ATOM   3807  CA  LEU A 530     -11.129  10.804 -11.005  1.00 96.81           C  
ATOM   3808  C   LEU A 530     -11.326   9.481 -10.255  1.00 96.81           C  
ATOM   3809  CB  LEU A 530     -10.910  10.593 -12.513  1.00 96.81           C  
ATOM   3810  O   LEU A 530     -12.443   9.153  -9.861  1.00 96.81           O  
ATOM   3811  CG  LEU A 530     -12.043   9.810 -13.194  1.00 96.81           C  
ATOM   3812  CD1 LEU A 530     -13.395  10.522 -13.072  1.00 96.81           C  
ATOM   3813  CD2 LEU A 530     -11.727   9.623 -14.678  1.00 96.81           C  
ATOM   3814  N   PHE A 531     -10.238   8.751 -10.015  1.00 95.38           N  
ATOM   3815  CA  PHE A 531     -10.252   7.504  -9.260  1.00 95.38           C  
ATOM   3816  C   PHE A 531     -10.737   7.719  -7.821  1.00 95.38           C  
ATOM   3817  CB  PHE A 531      -8.846   6.903  -9.304  1.00 95.38           C  
ATOM   3818  O   PHE A 531     -11.638   7.014  -7.364  1.00 95.38           O  
ATOM   3819  CG  PHE A 531      -8.758   5.542  -8.658  1.00 95.38           C  
ATOM   3820  CD1 PHE A 531      -8.433   5.442  -7.295  1.00 95.38           C  
ATOM   3821  CD2 PHE A 531      -9.028   4.378  -9.403  1.00 95.38           C  
ATOM   3822  CE1 PHE A 531      -8.387   4.184  -6.680  1.00 95.38           C  
ATOM   3823  CE2 PHE A 531      -8.968   3.118  -8.784  1.00 95.38           C  
ATOM   3824  CZ  PHE A 531      -8.650   3.019  -7.419  1.00 95.38           C  
ATOM   3825  N   GLY A 532     -10.210   8.740  -7.136  1.00 94.62           N  
ATOM   3826  CA  GLY A 532     -10.637   9.109  -5.789  1.00 94.62           C  
ATOM   3827  C   GLY A 532     -12.122   9.474  -5.723  1.00 94.62           C  
ATOM   3828  O   GLY A 532     -12.841   8.963  -4.866  1.00 94.62           O  
ATOM   3829  N   ALA A 533     -12.619  10.268  -6.677  1.00 95.50           N  
ATOM   3830  CA  ALA A 533     -14.034  10.629  -6.762  1.00 95.50           C  
ATOM   3831  C   ALA A 533     -14.944   9.404  -6.974  1.00 95.50           C  
ATOM   3832  CB  ALA A 533     -14.207  11.651  -7.893  1.00 95.50           C  
ATOM   3833  O   ALA A 533     -15.993   9.279  -6.334  1.00 95.50           O  
ATOM   3834  N   MET A 534     -14.544   8.463  -7.836  1.00 95.31           N  
ATOM   3835  CA  MET A 534     -15.294   7.218  -8.016  1.00 95.31           C  
ATOM   3836  C   MET A 534     -15.324   6.386  -6.726  1.00 95.31           C  
ATOM   3837  CB  MET A 534     -14.719   6.378  -9.156  1.00 95.31           C  
ATOM   3838  O   MET A 534     -16.396   5.922  -6.342  1.00 95.31           O  
ATOM   3839  CG  MET A 534     -14.876   6.984 -10.551  1.00 95.31           C  
ATOM   3840  SD  MET A 534     -14.221   5.893 -11.845  1.00 95.31           S  
ATOM   3841  CE  MET A 534     -14.552   6.897 -13.314  1.00 95.31           C  
ATOM   3842  N   GLY A 535     -14.188   6.255  -6.031  1.00 93.94           N  
ATOM   3843  CA  GLY A 535     -14.097   5.546  -4.750  1.00 93.94           C  
ATOM   3844  C   GLY A 535     -14.980   6.166  -3.664  1.00 93.94           C  
ATOM   3845  O   GLY A 535     -15.757   5.465  -3.020  1.00 93.94           O  
ATOM   3846  N   MET A 536     -14.947   7.491  -3.517  1.00 93.94           N  
ATOM   3847  CA  MET A 536     -15.793   8.200  -2.553  1.00 93.94           C  
ATOM   3848  C   MET A 536     -17.286   8.024  -2.836  1.00 93.94           C  
ATOM   3849  CB  MET A 536     -15.478   9.693  -2.587  1.00 93.94           C  
ATOM   3850  O   MET A 536     -18.070   7.739  -1.933  1.00 93.94           O  
ATOM   3851  CG  MET A 536     -14.137  10.032  -1.944  1.00 93.94           C  
ATOM   3852  SD  MET A 536     -13.931  11.815  -1.779  1.00 93.94           S  
ATOM   3853  CE  MET A 536     -15.110  12.131  -0.425  1.00 93.94           C  
ATOM   3854  N   THR A 537     -17.700   8.175  -4.097  1.00 94.19           N  
ATOM   3855  CA  THR A 537     -19.119   8.027  -4.448  1.00 94.19           C  
ATOM   3856  C   THR A 537     -19.597   6.578  -4.332  1.00 94.19           C  
ATOM   3857  CB  THR A 537     -19.442   8.586  -5.837  1.00 94.19           C  
ATOM   3858  O   THR A 537     -20.765   6.360  -4.010  1.00 94.19           O  
ATOM   3859  CG2 THR A 537     -19.191  10.086  -5.965  1.00 94.19           C  
ATOM   3860  OG1 THR A 537     -18.729   7.913  -6.847  1.00 94.19           O  
ATOM   3861  N   ALA A 538     -18.717   5.593  -4.547  1.00 94.19           N  
ATOM   3862  CA  ALA A 538     -19.007   4.182  -4.303  1.00 94.19           C  
ATOM   3863  C   ALA A 538     -19.305   3.908  -2.822  1.00 94.19           C  
ATOM   3864  CB  ALA A 538     -17.831   3.338  -4.803  1.00 94.19           C  
ATOM   3865  O   ALA A 538     -20.331   3.298  -2.519  1.00 94.19           O  
ATOM   3866  N   VAL A 539     -18.475   4.425  -1.906  1.00 94.00           N  
ATOM   3867  CA  VAL A 539     -18.733   4.336  -0.457  1.00 94.00           C  
ATOM   3868  C   VAL A 539     -20.042   5.032  -0.101  1.00 94.00           C  
ATOM   3869  CB  VAL A 539     -17.585   4.932   0.376  1.00 94.00           C  
ATOM   3870  O   VAL A 539     -20.874   4.439   0.572  1.00 94.00           O  
ATOM   3871  CG1 VAL A 539     -17.910   4.915   1.876  1.00 94.00           C  
ATOM   3872  CG2 VAL A 539     -16.293   4.139   0.179  1.00 94.00           C  
ATOM   3873  N   GLY A 540     -20.286   6.243  -0.613  1.00 92.75           N  
ATOM   3874  CA  GLY A 540     -21.526   6.975  -0.336  1.00 92.75           C  
ATOM   3875  C   GLY A 540     -22.792   6.204  -0.739  1.00 92.75           C  
ATOM   3876  O   GLY A 540     -23.770   6.183   0.012  1.00 92.75           O  
ATOM   3877  N   ARG A 541     -22.773   5.515  -1.890  1.00 93.81           N  
ATOM   3878  CA  ARG A 541     -23.875   4.631  -2.318  1.00 93.81           C  
ATOM   3879  C   ARG A 541     -24.029   3.414  -1.403  1.00 93.81           C  
ATOM   3880  CB  ARG A 541     -23.678   4.179  -3.777  1.00 93.81           C  
ATOM   3881  O   ARG A 541     -25.156   3.077  -1.047  1.00 93.81           O  
ATOM   3882  CG  ARG A 541     -23.966   5.300  -4.787  1.00 93.81           C  
ATOM   3883  CD  ARG A 541     -23.962   4.788  -6.239  1.00 93.81           C  
ATOM   3884  NE  ARG A 541     -22.637   4.335  -6.714  1.00 93.81           N  
ATOM   3885  NH1 ARG A 541     -21.666   6.396  -7.035  1.00 93.81           N  
ATOM   3886  NH2 ARG A 541     -20.501   4.603  -7.505  1.00 93.81           N  
ATOM   3887  CZ  ARG A 541     -21.618   5.098  -7.076  1.00 93.81           C  
ATOM   3888  N   ALA A 542     -22.924   2.772  -1.019  1.00 93.00           N  
ATOM   3889  CA  ALA A 542     -22.936   1.617  -0.119  1.00 93.00           C  
ATOM   3890  C   ALA A 542     -23.458   1.987   1.282  1.00 93.00           C  
ATOM   3891  CB  ALA A 542     -21.522   1.021  -0.077  1.00 93.00           C  
ATOM   3892  O   ALA A 542     -24.371   1.333   1.786  1.00 93.00           O  
ATOM   3893  N   ALA A 543     -22.955   3.084   1.852  1.00 91.25           N  
ATOM   3894  CA  ALA A 543     -23.375   3.614   3.144  1.00 91.25           C  
ATOM   3895  C   ALA A 543     -24.858   3.994   3.144  1.00 91.25           C  
ATOM   3896  CB  ALA A 543     -22.487   4.812   3.496  1.00 91.25           C  
ATOM   3897  O   ALA A 543     -25.591   3.592   4.041  1.00 91.25           O  
ATOM   3898  N   SER A 544     -25.340   4.685   2.102  1.00 91.06           N  
ATOM   3899  CA  SER A 544     -26.762   5.054   1.989  1.00 91.06           C  
ATOM   3900  C   SER A 544     -27.680   3.830   2.032  1.00 91.06           C  
ATOM   3901  CB  SER A 544     -27.031   5.814   0.687  1.00 91.06           C  
ATOM   3902  O   SER A 544     -28.709   3.846   2.705  1.00 91.06           O  
ATOM   3903  OG  SER A 544     -26.287   7.014   0.631  1.00 91.06           O  
ATOM   3904  N   ALA A 545     -27.289   2.743   1.363  1.00 92.06           N  
ATOM   3905  CA  ALA A 545     -28.069   1.514   1.368  1.00 92.06           C  
ATOM   3906  C   ALA A 545     -28.067   0.811   2.740  1.00 92.06           C  
ATOM   3907  CB  ALA A 545     -27.540   0.619   0.249  1.00 92.06           C  
ATOM   3908  O   ALA A 545     -29.077   0.220   3.123  1.00 92.06           O  
ATOM   3909  N   ILE A 546     -26.970   0.906   3.503  1.00 93.19           N  
ATOM   3910  CA  ILE A 546     -26.926   0.428   4.892  1.00 93.19           C  
ATOM   3911  C   ILE A 546     -27.763   1.304   5.818  1.00 93.19           C  
ATOM   3912  CB  ILE A 546     -25.468   0.273   5.381  1.00 93.19           C  
ATOM   3913  O   ILE A 546     -28.525   0.757   6.610  1.00 93.19           O  
ATOM   3914  CG1 ILE A 546     -24.797  -0.950   4.721  1.00 93.19           C  
ATOM   3915  CG2 ILE A 546     -25.357   0.145   6.914  1.00 93.19           C  
ATOM   3916  CD1 ILE A 546     -25.564  -2.278   4.881  1.00 93.19           C  
ATOM   3917  N   VAL A 547     -27.708   2.630   5.685  1.00 91.69           N  
ATOM   3918  CA  VAL A 547     -28.551   3.553   6.463  1.00 91.69           C  
ATOM   3919  C   VAL A 547     -30.029   3.189   6.313  1.00 91.69           C  
ATOM   3920  CB  VAL A 547     -28.306   5.015   6.027  1.00 91.69           C  
ATOM   3921  O   VAL A 547     -30.753   3.063   7.302  1.00 91.69           O  
ATOM   3922  CG1 VAL A 547     -29.354   5.997   6.563  1.00 91.69           C  
ATOM   3923  CG2 VAL A 547     -26.933   5.513   6.481  1.00 91.69           C  
ATOM   3924  N   GLU A 548     -30.494   2.985   5.079  1.00 94.06           N  
ATOM   3925  CA  GLU A 548     -31.881   2.595   4.813  1.00 94.06           C  
ATOM   3926  C   GLU A 548     -32.237   1.232   5.419  1.00 94.06           C  
ATOM   3927  CB  GLU A 548     -32.147   2.584   3.303  1.00 94.06           C  
ATOM   3928  O   GLU A 548     -33.323   1.081   5.983  1.00 94.06           O  
ATOM   3929  CG  GLU A 548     -32.208   4.005   2.723  1.00 94.06           C  
ATOM   3930  CD  GLU A 548     -32.534   4.032   1.221  1.00 94.06           C  
ATOM   3931  OE1 GLU A 548     -32.688   5.160   0.701  1.00 94.06           O  
ATOM   3932  OE2 GLU A 548     -32.684   2.949   0.608  1.00 94.06           O  
ATOM   3933  N   GLU A 549     -31.327   0.259   5.356  1.00 93.94           N  
ATOM   3934  CA  GLU A 549     -31.539  -1.076   5.917  1.00 93.94           C  
ATOM   3935  C   GLU A 549     -31.565  -1.070   7.452  1.00 93.94           C  
ATOM   3936  CB  GLU A 549     -30.478  -2.034   5.352  1.00 93.94           C  
ATOM   3937  O   GLU A 549     -32.463  -1.673   8.043  1.00 93.94           O  
ATOM   3938  CG  GLU A 549     -30.548  -3.466   5.907  1.00 93.94           C  
ATOM   3939  CD  GLU A 549     -31.912  -4.162   5.749  1.00 93.94           C  
ATOM   3940  OE1 GLU A 549     -32.189  -5.099   6.531  1.00 93.94           O  
ATOM   3941  OE2 GLU A 549     -32.713  -3.852   4.838  1.00 93.94           O  
ATOM   3942  N   VAL A 550     -30.652  -0.348   8.111  1.00 92.38           N  
ATOM   3943  CA  VAL A 550     -30.640  -0.200   9.577  1.00 92.38           C  
ATOM   3944  C   VAL A 550     -31.940   0.468  10.037  1.00 92.38           C  
ATOM   3945  CB  VAL A 550     -29.415   0.605  10.063  1.00 92.38           C  
ATOM   3946  O   VAL A 550     -32.641  -0.059  10.905  1.00 92.38           O  
ATOM   3947  CG1 VAL A 550     -29.456   0.761  11.588  1.00 92.38           C  
ATOM   3948  CG2 VAL A 550     -28.061  -0.032   9.713  1.00 92.38           C  
ATOM   3949  N   ARG A 551     -32.335   1.577   9.392  1.00 93.81           N  
ATOM   3950  CA  ARG A 551     -33.606   2.270   9.672  1.00 93.81           C  
ATOM   3951  C   ARG A 551     -34.813   1.360   9.467  1.00 93.81           C  
ATOM   3952  CB  ARG A 551     -33.743   3.496   8.761  1.00 93.81           C  
ATOM   3953  O   ARG A 551     -35.754   1.395  10.262  1.00 93.81           O  
ATOM   3954  CG  ARG A 551     -32.849   4.676   9.172  1.00 93.81           C  
ATOM   3955  CD  ARG A 551     -32.960   5.733   8.073  1.00 93.81           C  
ATOM   3956  NE  ARG A 551     -32.237   6.975   8.383  1.00 93.81           N  
ATOM   3957  NH1 ARG A 551     -32.433   7.888   6.283  1.00 93.81           N  
ATOM   3958  NH2 ARG A 551     -31.357   9.010   7.847  1.00 93.81           N  
ATOM   3959  CZ  ARG A 551     -32.013   7.947   7.518  1.00 93.81           C  
ATOM   3960  N   ARG A 552     -34.811   0.548   8.404  1.00 95.31           N  
ATOM   3961  CA  ARG A 552     -35.876  -0.421   8.128  1.00 95.31           C  
ATOM   3962  C   ARG A 552     -35.989  -1.434   9.262  1.00 95.31           C  
ATOM   3963  CB  ARG A 552     -35.621  -1.109   6.779  1.00 95.31           C  
ATOM   3964  O   ARG A 552     -37.093  -1.626   9.764  1.00 95.31           O  
ATOM   3965  CG  ARG A 552     -36.804  -1.994   6.366  1.00 95.31           C  
ATOM   3966  CD  ARG A 552     -36.456  -2.927   5.203  1.00 95.31           C  
ATOM   3967  NE  ARG A 552     -35.491  -3.966   5.606  1.00 95.31           N  
ATOM   3968  NH1 ARG A 552     -36.962  -5.469   6.575  1.00 95.31           N  
ATOM   3969  NH2 ARG A 552     -34.796  -5.902   6.546  1.00 95.31           N  
ATOM   3970  CZ  ARG A 552     -35.763  -5.094   6.235  1.00 95.31           C  
ATOM   3971  N   GLN A 553     -34.880  -2.038   9.694  1.00 93.06           N  
ATOM   3972  CA  GLN A 553     -34.899  -3.024  10.777  1.00 93.06           C  
ATOM   3973  C   GLN A 553     -35.360  -2.418  12.105  1.00 93.06           C  
ATOM   3974  CB  GLN A 553     -33.535  -3.708  10.938  1.00 93.06           C  
ATOM   3975  O   GLN A 553     -36.224  -3.004  12.751  1.00 93.06           O  
ATOM   3976  CG  GLN A 553     -33.205  -4.628   9.750  1.00 93.06           C  
ATOM   3977  CD  GLN A 553     -32.068  -5.601  10.049  1.00 93.06           C  
ATOM   3978  NE2 GLN A 553     -31.258  -5.928   9.068  1.00 93.06           N  
ATOM   3979  OE1 GLN A 553     -31.946  -6.134  11.143  1.00 93.06           O  
ATOM   3980  N   PHE A 554     -34.881  -1.229  12.481  1.00 92.69           N  
ATOM   3981  CA  PHE A 554     -35.342  -0.555  13.703  1.00 92.69           C  
ATOM   3982  C   PHE A 554     -36.832  -0.206  13.673  1.00 92.69           C  
ATOM   3983  CB  PHE A 554     -34.502   0.707  13.944  1.00 92.69           C  
ATOM   3984  O   PHE A 554     -37.518  -0.347  14.685  1.00 92.69           O  
ATOM   3985  CG  PHE A 554     -33.060   0.494  14.371  1.00 92.69           C  
ATOM   3986  CD1 PHE A 554     -32.613  -0.743  14.881  1.00 92.69           C  
ATOM   3987  CD2 PHE A 554     -32.165   1.581  14.325  1.00 92.69           C  
ATOM   3988  CE1 PHE A 554     -31.295  -0.882  15.332  1.00 92.69           C  
ATOM   3989  CE2 PHE A 554     -30.844   1.436  14.786  1.00 92.69           C  
ATOM   3990  CZ  PHE A 554     -30.406   0.201  15.288  1.00 92.69           C  
ATOM   3991  N   ARG A 555     -37.354   0.209  12.513  1.00 93.75           N  
ATOM   3992  CA  ARG A 555     -38.777   0.529  12.348  1.00 93.75           C  
ATOM   3993  C   ARG A 555     -39.663  -0.719  12.337  1.00 93.75           C  
ATOM   3994  CB  ARG A 555     -38.937   1.366  11.074  1.00 93.75           C  
ATOM   3995  O   ARG A 555     -40.736  -0.701  12.930  1.00 93.75           O  
ATOM   3996  CG  ARG A 555     -40.385   1.834  10.858  1.00 93.75           C  
ATOM   3997  CD  ARG A 555     -40.511   2.697   9.599  1.00 93.75           C  
ATOM   3998  NE  ARG A 555     -40.144   1.933   8.387  1.00 93.75           N  
ATOM   3999  NH1 ARG A 555     -38.602   3.390   7.490  1.00 93.75           N  
ATOM   4000  NH2 ARG A 555     -38.983   1.420   6.505  1.00 93.75           N  
ATOM   4001  CZ  ARG A 555     -39.249   2.256   7.471  1.00 93.75           C  
ATOM   4002  N   GLU A 556     -39.251  -1.774  11.638  1.00 94.75           N  
ATOM   4003  CA  GLU A 556     -40.062  -2.985  11.437  1.00 94.75           C  
ATOM   4004  C   GLU A 556     -39.939  -3.996  12.582  1.00 94.75           C  
ATOM   4005  CB  GLU A 556     -39.698  -3.644  10.097  1.00 94.75           C  
ATOM   4006  O   GLU A 556     -40.856  -4.789  12.790  1.00 94.75           O  
ATOM   4007  CG  GLU A 556     -40.167  -2.794   8.903  1.00 94.75           C  
ATOM   4008  CD  GLU A 556     -39.750  -3.363   7.541  1.00 94.75           C  
ATOM   4009  OE1 GLU A 556     -39.855  -2.604   6.551  1.00 94.75           O  
ATOM   4010  OE2 GLU A 556     -39.267  -4.515   7.469  1.00 94.75           O  
ATOM   4011  N   LYS A 557     -38.843  -3.958  13.350  1.00 92.06           N  
ATOM   4012  CA  LYS A 557     -38.612  -4.808  14.526  1.00 92.06           C  
ATOM   4013  C   LYS A 557     -38.237  -3.965  15.755  1.00 92.06           C  
ATOM   4014  CB  LYS A 557     -37.529  -5.849  14.214  1.00 92.06           C  
ATOM   4015  O   LYS A 557     -37.072  -3.944  16.158  1.00 92.06           O  
ATOM   4016  CG  LYS A 557     -37.906  -6.840  13.106  1.00 92.06           C  
ATOM   4017  CD  LYS A 557     -36.754  -7.838  12.957  1.00 92.06           C  
ATOM   4018  CE  LYS A 557     -37.053  -8.906  11.907  1.00 92.06           C  
ATOM   4019  NZ  LYS A 557     -35.918  -9.859  11.819  1.00 92.06           N  
ATOM   4020  N   PRO A 558     -39.210  -3.304  16.412  1.00 89.94           N  
ATOM   4021  CA  PRO A 558     -38.947  -2.495  17.607  1.00 89.94           C  
ATOM   4022  C   PRO A 558     -38.297  -3.268  18.768  1.00 89.94           C  
ATOM   4023  CB  PRO A 558     -40.311  -1.932  18.021  1.00 89.94           C  
ATOM   4024  O   PRO A 558     -37.628  -2.659  19.604  1.00 89.94           O  
ATOM   4025  CG  PRO A 558     -41.111  -1.925  16.721  1.00 89.94           C  
ATOM   4026  CD  PRO A 558     -40.602  -3.170  16.004  1.00 89.94           C  
ATOM   4027  N   GLY A 559     -38.455  -4.599  18.810  1.00 90.38           N  
ATOM   4028  CA  GLY A 559     -37.813  -5.477  19.793  1.00 90.38           C  
ATOM   4029  C   GLY A 559     -36.282  -5.441  19.750  1.00 90.38           C  
ATOM   4030  O   GLY A 559     -35.635  -5.688  20.765  1.00 90.38           O  
ATOM   4031  N   ILE A 560     -35.680  -5.029  18.627  1.00 87.81           N  
ATOM   4032  CA  ILE A 560     -34.228  -4.832  18.521  1.00 87.81           C  
ATOM   4033  C   ILE A 560     -33.763  -3.739  19.491  1.00 87.81           C  
ATOM   4034  CB  ILE A 560     -33.834  -4.504  17.063  1.00 87.81           C  
ATOM   4035  O   ILE A 560     -32.846  -3.950  20.282  1.00 87.81           O  
ATOM   4036  CG1 ILE A 560     -34.060  -5.735  16.155  1.00 87.81           C  
ATOM   4037  CG2 ILE A 560     -32.373  -4.033  17.011  1.00 87.81           C  
ATOM   4038  CD1 ILE A 560     -33.838  -5.457  14.662  1.00 87.81           C  
ATOM   4039  N   MET A 561     -34.433  -2.582  19.496  1.00 88.88           N  
ATOM   4040  CA  MET A 561     -34.069  -1.468  20.382  1.00 88.88           C  
ATOM   4041  C   MET A 561     -34.331  -1.786  21.859  1.00 88.88           C  
ATOM   4042  CB  MET A 561     -34.816  -0.195  19.957  1.00 88.88           C  
ATOM   4043  O   MET A 561     -33.658  -1.244  22.737  1.00 88.88           O  
ATOM   4044  CG  MET A 561     -34.311   0.341  18.611  1.00 88.88           C  
ATOM   4045  SD  MET A 561     -32.544   0.757  18.556  1.00 88.88           S  
ATOM   4046  CE  MET A 561     -32.488   2.178  19.681  1.00 88.88           C  
ATOM   4047  N   GLN A 562     -35.276  -2.694  22.117  1.00 87.56           N  
ATOM   4048  CA  GLN A 562     -35.617  -3.211  23.445  1.00 87.56           C  
ATOM   4049  C   GLN A 562     -34.667  -4.329  23.912  1.00 87.56           C  
ATOM   4050  CB  GLN A 562     -37.073  -3.709  23.423  1.00 87.56           C  
ATOM   4051  O   GLN A 562     -34.725  -4.720  25.075  1.00 87.56           O  
ATOM   4052  CG  GLN A 562     -38.082  -2.600  23.075  1.00 87.56           C  
ATOM   4053  CD  GLN A 562     -39.472  -3.133  22.742  1.00 87.56           C  
ATOM   4054  NE2 GLN A 562     -40.278  -2.365  22.042  1.00 87.56           N  
ATOM   4055  OE1 GLN A 562     -39.877  -4.227  23.095  1.00 87.56           O  
ATOM   4056  N   GLY A 563     -33.799  -4.841  23.030  1.00 82.81           N  
ATOM   4057  CA  GLY A 563     -32.879  -5.944  23.319  1.00 82.81           C  
ATOM   4058  C   GLY A 563     -33.539  -7.327  23.375  1.00 82.81           C  
ATOM   4059  O   GLY A 563     -32.924  -8.268  23.871  1.00 82.81           O  
ATOM   4060  N   THR A 564     -34.779  -7.464  22.899  1.00 87.31           N  
ATOM   4061  CA  THR A 564     -35.530  -8.730  22.889  1.00 87.31           C  
ATOM   4062  C   THR A 564     -35.391  -9.496  21.573  1.00 87.31           C  
ATOM   4063  CB  THR A 564     -37.015  -8.494  23.201  1.00 87.31           C  
ATOM   4064  O   THR A 564     -35.463 -10.723  21.587  1.00 87.31           O  
ATOM   4065  CG2 THR A 564     -37.223  -7.995  24.631  1.00 87.31           C  
ATOM   4066  OG1 THR A 564     -37.564  -7.514  22.350  1.00 87.31           O  
ATOM   4067  N   ASP A 565     -35.124  -8.797  20.463  1.00 86.88           N  
ATOM   4068  CA  ASP A 565     -34.918  -9.390  19.138  1.00 86.88           C  
ATOM   4069  C   ASP A 565     -33.468  -9.232  18.655  1.00 86.88           C  
ATOM   4070  CB  ASP A 565     -35.871  -8.776  18.100  1.00 86.88           C  
ATOM   4071  O   ASP A 565     -32.836  -8.192  18.851  1.00 86.88           O  
ATOM   4072  CG  ASP A 565     -37.353  -9.101  18.305  1.00 86.88           C  
ATOM   4073  OD1 ASP A 565     -37.658 -10.185  18.846  1.00 86.88           O  
ATOM   4074  OD2 ASP A 565     -38.173  -8.283  17.826  1.00 86.88           O  
ATOM   4075  N   LYS A 566     -32.953 -10.247  17.948  1.00 83.56           N  
ATOM   4076  CA  LYS A 566     -31.636 -10.196  17.289  1.00 83.56           C  
ATOM   4077  C   LYS A 566     -31.749  -9.488  15.922  1.00 83.56           C  
ATOM   4078  CB  LYS A 566     -31.034 -11.613  17.192  1.00 83.56           C  
ATOM   4079  O   LYS A 566     -32.628  -9.862  15.135  1.00 83.56           O  
ATOM   4080  CG  LYS A 566     -29.542 -11.633  16.794  1.00 83.56           C  
ATOM   4081  CD  LYS A 566     -28.933 -13.050  16.905  1.00 83.56           C  
ATOM   4082  CE  LYS A 566     -27.436 -13.061  16.538  1.00 83.56           C  
ATOM   4083  NZ  LYS A 566     -26.752 -14.370  16.787  1.00 83.56           N  
ATOM   4084  N   PRO A 567     -30.873  -8.514  15.602  1.00 86.50           N  
ATOM   4085  CA  PRO A 567     -30.814  -7.911  14.270  1.00 86.50           C  
ATOM   4086  C   PRO A 567     -30.419  -8.921  13.189  1.00 86.50           C  
ATOM   4087  CB  PRO A 567     -29.789  -6.776  14.347  1.00 86.50           C  
ATOM   4088  O   PRO A 567     -29.746  -9.918  13.457  1.00 86.50           O  
ATOM   4089  CG  PRO A 567     -29.638  -6.513  15.836  1.00 86.50           C  
ATOM   4090  CD  PRO A 567     -29.922  -7.858  16.487  1.00 86.50           C  
ATOM   4091  N   ASP A 568     -30.806  -8.649  11.944  1.00 87.12           N  
ATOM   4092  CA  ASP A 568     -30.360  -9.428  10.789  1.00 87.12           C  
ATOM   4093  C   ASP A 568     -29.034  -8.866  10.257  1.00 87.12           C  
ATOM   4094  CB  ASP A 568     -31.472  -9.501   9.732  1.00 87.12           C  
ATOM   4095  O   ASP A 568     -29.008  -8.011   9.367  1.00 87.12           O  
ATOM   4096  CG  ASP A 568     -31.133 -10.407   8.540  1.00 87.12           C  
ATOM   4097  OD1 ASP A 568     -29.965 -10.851   8.407  1.00 87.12           O  
ATOM   4098  OD2 ASP A 568     -32.076 -10.654   7.755  1.00 87.12           O  
ATOM   4099  N   TYR A 569     -27.931  -9.354  10.832  1.00 84.50           N  
ATOM   4100  CA  TYR A 569     -26.569  -9.007  10.416  1.00 84.50           C  
ATOM   4101  C   TYR A 569     -26.225  -9.534   9.015  1.00 84.50           C  
ATOM   4102  CB  TYR A 569     -25.569  -9.611  11.409  1.00 84.50           C  
ATOM   4103  O   TYR A 569     -25.510  -8.884   8.250  1.00 84.50           O  
ATOM   4104  CG  TYR A 569     -25.782  -9.253  12.866  1.00 84.50           C  
ATOM   4105  CD1 TYR A 569     -25.737  -7.911  13.294  1.00 84.50           C  
ATOM   4106  CD2 TYR A 569     -25.985 -10.280  13.805  1.00 84.50           C  
ATOM   4107  CE1 TYR A 569     -25.925  -7.588  14.654  1.00 84.50           C  
ATOM   4108  CE2 TYR A 569     -26.146  -9.961  15.163  1.00 84.50           C  
ATOM   4109  OH  TYR A 569     -26.320  -8.393  16.910  1.00 84.50           O  
ATOM   4110  CZ  TYR A 569     -26.131  -8.623  15.589  1.00 84.50           C  
ATOM   4111  N   GLY A 570     -26.735 -10.719   8.659  1.00 84.69           N  
ATOM   4112  CA  GLY A 570     -26.426 -11.376   7.387  1.00 84.69           C  
ATOM   4113  C   GLY A 570     -26.909 -10.557   6.193  1.00 84.69           C  
ATOM   4114  O   GLY A 570     -26.231 -10.482   5.165  1.00 84.69           O  
ATOM   4115  N   ARG A 571     -28.047  -9.871   6.349  1.00 87.56           N  
ATOM   4116  CA  ARG A 571     -28.567  -8.947   5.342  1.00 87.56           C  
ATOM   4117  C   ARG A 571     -27.634  -7.763   5.084  1.00 87.56           C  
ATOM   4118  CB  ARG A 571     -29.967  -8.487   5.774  1.00 87.56           C  
ATOM   4119  O   ARG A 571     -27.413  -7.444   3.915  1.00 87.56           O  
ATOM   4120  CG  ARG A 571     -30.669  -7.588   4.750  1.00 87.56           C  
ATOM   4121  CD  ARG A 571     -30.821  -8.298   3.403  1.00 87.56           C  
ATOM   4122  NE  ARG A 571     -31.595  -7.479   2.461  1.00 87.56           N  
ATOM   4123  NH1 ARG A 571     -31.757  -9.057   0.809  1.00 87.56           N  
ATOM   4124  NH2 ARG A 571     -32.708  -7.045   0.534  1.00 87.56           N  
ATOM   4125  CZ  ARG A 571     -32.014  -7.863   1.273  1.00 87.56           C  
ATOM   4126  N   ALA A 572     -27.083  -7.144   6.131  1.00 87.81           N  
ATOM   4127  CA  ALA A 572     -26.140  -6.031   5.996  1.00 87.81           C  
ATOM   4128  C   ALA A 572     -24.862  -6.476   5.262  1.00 87.81           C  
ATOM   4129  CB  ALA A 572     -25.841  -5.454   7.387  1.00 87.81           C  
ATOM   4130  O   ALA A 572     -24.460  -5.852   4.278  1.00 87.81           O  
ATOM   4131  N   VAL A 573     -24.296  -7.623   5.661  1.00 87.94           N  
ATOM   4132  CA  VAL A 573     -23.109  -8.214   5.020  1.00 87.94           C  
ATOM   4133  C   VAL A 573     -23.355  -8.525   3.536  1.00 87.94           C  
ATOM   4134  CB  VAL A 573     -22.645  -9.473   5.787  1.00 87.94           C  
ATOM   4135  O   VAL A 573     -22.531  -8.167   2.692  1.00 87.94           O  
ATOM   4136  CG1 VAL A 573     -21.488 -10.198   5.082  1.00 87.94           C  
ATOM   4137  CG2 VAL A 573     -22.166  -9.123   7.202  1.00 87.94           C  
ATOM   4138  N   ASP A 574     -24.475  -9.156   3.161  1.00 87.94           N  
ATOM   4139  CA  ASP A 574     -24.764  -9.471   1.748  1.00 87.94           C  
ATOM   4140  C   ASP A 574     -24.961  -8.209   0.894  1.00 87.94           C  
ATOM   4141  CB  ASP A 574     -25.984 -10.401   1.634  1.00 87.94           C  
ATOM   4142  O   ASP A 574     -24.488  -8.156  -0.248  1.00 87.94           O  
ATOM   4143  CG  ASP A 574     -26.393 -10.685   0.174  1.00 87.94           C  
ATOM   4144  OD1 ASP A 574     -25.582 -11.190  -0.648  1.00 87.94           O  
ATOM   4145  OD2 ASP A 574     -27.558 -10.382  -0.187  1.00 87.94           O  
ATOM   4146  N   LEU A 575     -25.622  -7.182   1.439  1.00 90.44           N  
ATOM   4147  CA  LEU A 575     -25.854  -5.921   0.737  1.00 90.44           C  
ATOM   4148  C   LEU A 575     -24.523  -5.228   0.420  1.00 90.44           C  
ATOM   4149  CB  LEU A 575     -26.822  -5.055   1.568  1.00 90.44           C  
ATOM   4150  O   LEU A 575     -24.252  -4.930  -0.748  1.00 90.44           O  
ATOM   4151  CG  LEU A 575     -27.509  -3.945   0.756  1.00 90.44           C  
ATOM   4152  CD1 LEU A 575     -28.782  -3.488   1.470  1.00 90.44           C  
ATOM   4153  CD2 LEU A 575     -26.633  -2.716   0.528  1.00 90.44           C  
ATOM   4154  N   LEU A 576     -23.666  -5.058   1.429  1.00 90.94           N  
ATOM   4155  CA  LEU A 576     -22.340  -4.460   1.264  1.00 90.94           C  
ATOM   4156  C   LEU A 576     -21.454  -5.279   0.338  1.00 90.94           C  
ATOM   4157  CB  LEU A 576     -21.670  -4.338   2.632  1.00 90.94           C  
ATOM   4158  O   LEU A 576     -20.790  -4.719  -0.528  1.00 90.94           O  
ATOM   4159  CG  LEU A 576     -22.247  -3.190   3.457  1.00 90.94           C  
ATOM   4160  CD1 LEU A 576     -21.888  -3.440   4.910  1.00 90.94           C  
ATOM   4161  CD2 LEU A 576     -21.713  -1.840   2.984  1.00 90.94           C  
ATOM   4162  N   THR A 577     -21.496  -6.609   0.445  1.00 88.44           N  
ATOM   4163  CA  THR A 577     -20.725  -7.487  -0.443  1.00 88.44           C  
ATOM   4164  C   THR A 577     -21.108  -7.263  -1.907  1.00 88.44           C  
ATOM   4165  CB  THR A 577     -20.946  -8.964  -0.091  1.00 88.44           C  
ATOM   4166  O   THR A 577     -20.243  -7.146  -2.777  1.00 88.44           O  
ATOM   4167  CG2 THR A 577     -20.068  -9.865  -0.951  1.00 88.44           C  
ATOM   4168  OG1 THR A 577     -20.588  -9.264   1.228  1.00 88.44           O  
ATOM   4169  N   LYS A 578     -22.411  -7.197  -2.207  1.00 89.00           N  
ATOM   4170  CA  LYS A 578     -22.907  -6.946  -3.568  1.00 89.00           C  
ATOM   4171  C   LYS A 578     -22.519  -5.556  -4.065  1.00 89.00           C  
ATOM   4172  CB  LYS A 578     -24.431  -7.114  -3.597  1.00 89.00           C  
ATOM   4173  O   LYS A 578     -22.117  -5.431  -5.222  1.00 89.00           O  
ATOM   4174  CG  LYS A 578     -24.842  -8.589  -3.589  1.00 89.00           C  
ATOM   4175  CD  LYS A 578     -26.343  -8.723  -3.318  1.00 89.00           C  
ATOM   4176  CE  LYS A 578     -26.775 -10.189  -3.401  1.00 89.00           C  
ATOM   4177  NZ  LYS A 578     -28.104 -10.387  -2.789  1.00 89.00           N  
ATOM   4178  N   ALA A 579     -22.638  -4.541  -3.209  1.00 90.31           N  
ATOM   4179  CA  ALA A 579     -22.275  -3.169  -3.539  1.00 90.31           C  
ATOM   4180  C   ALA A 579     -20.773  -3.051  -3.831  1.00 90.31           C  
ATOM   4181  CB  ALA A 579     -22.732  -2.245  -2.404  1.00 90.31           C  
ATOM   4182  O   ALA A 579     -20.404  -2.651  -4.930  1.00 90.31           O  
ATOM   4183  N   ALA A 580     -19.915  -3.502  -2.914  1.00 89.88           N  
ATOM   4184  CA  ALA A 580     -18.461  -3.449  -3.045  1.00 89.88           C  
ATOM   4185  C   ALA A 580     -17.958  -4.107  -4.337  1.00 89.88           C  
ATOM   4186  CB  ALA A 580     -17.856  -4.116  -1.807  1.00 89.88           C  
ATOM   4187  O   ALA A 580     -17.209  -3.494  -5.097  1.00 89.88           O  
ATOM   4188  N   ILE A 581     -18.428  -5.324  -4.641  1.00 86.56           N  
ATOM   4189  CA  ILE A 581     -18.004  -6.052  -5.845  1.00 86.56           C  
ATOM   4190  C   ILE A 581     -18.452  -5.342  -7.125  1.00 86.56           C  
ATOM   4191  CB  ILE A 581     -18.504  -7.513  -5.804  1.00 86.56           C  
ATOM   4192  O   ILE A 581     -17.703  -5.311  -8.096  1.00 86.56           O  
ATOM   4193  CG1 ILE A 581     -17.769  -8.265  -4.672  1.00 86.56           C  
ATOM   4194  CG2 ILE A 581     -18.283  -8.236  -7.150  1.00 86.56           C  
ATOM   4195  CD1 ILE A 581     -18.287  -9.686  -4.438  1.00 86.56           C  
ATOM   4196  N   LYS A 582     -19.665  -4.782  -7.154  1.00 89.81           N  
ATOM   4197  CA  LYS A 582     -20.175  -4.073  -8.334  1.00 89.81           C  
ATOM   4198  C   LYS A 582     -19.437  -2.752  -8.552  1.00 89.81           C  
ATOM   4199  CB  LYS A 582     -21.684  -3.860  -8.156  1.00 89.81           C  
ATOM   4200  O   LYS A 582     -19.055  -2.438  -9.677  1.00 89.81           O  
ATOM   4201  CG  LYS A 582     -22.321  -3.167  -9.367  1.00 89.81           C  
ATOM   4202  CD  LYS A 582     -23.793  -2.857  -9.085  1.00 89.81           C  
ATOM   4203  CE  LYS A 582     -24.376  -2.058 -10.252  1.00 89.81           C  
ATOM   4204  NZ  LYS A 582     -25.713  -1.517  -9.914  1.00 89.81           N  
ATOM   4205  N   GLU A 583     -19.259  -1.989  -7.483  1.00 91.50           N  
ATOM   4206  CA  GLU A 583     -18.736  -0.625  -7.528  1.00 91.50           C  
ATOM   4207  C   GLU A 583     -17.218  -0.578  -7.758  1.00 91.50           C  
ATOM   4208  CB  GLU A 583     -19.133   0.099  -6.233  1.00 91.50           C  
ATOM   4209  O   GLU A 583     -16.724   0.386  -8.336  1.00 91.50           O  
ATOM   4210  CG  GLU A 583     -20.652   0.318  -6.060  1.00 91.50           C  
ATOM   4211  CD  GLU A 583     -21.261   1.305  -7.060  1.00 91.50           C  
ATOM   4212  OE1 GLU A 583     -22.502   1.473  -7.082  1.00 91.50           O  
ATOM   4213  OE2 GLU A 583     -20.508   1.957  -7.811  1.00 91.50           O  
ATOM   4214  N   MET A 584     -16.472  -1.631  -7.396  1.00 87.44           N  
ATOM   4215  CA  MET A 584     -15.020  -1.672  -7.615  1.00 87.44           C  
ATOM   4216  C   MET A 584     -14.606  -1.897  -9.081  1.00 87.44           C  
ATOM   4217  CB  MET A 584     -14.361  -2.701  -6.678  1.00 87.44           C  
ATOM   4218  O   MET A 584     -13.485  -1.560  -9.446  1.00 87.44           O  
ATOM   4219  CG  MET A 584     -14.626  -4.153  -7.089  1.00 87.44           C  
ATOM   4220  SD  MET A 584     -13.959  -5.400  -5.952  1.00 87.44           S  
ATOM   4221  CE  MET A 584     -14.341  -6.896  -6.901  1.00 87.44           C  
ATOM   4222  N   ILE A 585     -15.476  -2.441  -9.948  1.00 87.56           N  
ATOM   4223  CA  ILE A 585     -15.084  -2.857 -11.312  1.00 87.56           C  
ATOM   4224  C   ILE A 585     -14.619  -1.667 -12.157  1.00 87.56           C  
ATOM   4225  CB  ILE A 585     -16.220  -3.632 -12.028  1.00 87.56           C  
ATOM   4226  O   ILE A 585     -13.528  -1.699 -12.723  1.00 87.56           O  
ATOM   4227  CG1 ILE A 585     -16.523  -4.939 -11.266  1.00 87.56           C  
ATOM   4228  CG2 ILE A 585     -15.846  -3.941 -13.494  1.00 87.56           C  
ATOM   4229  CD1 ILE A 585     -17.721  -5.741 -11.794  1.00 87.56           C  
ATOM   4230  N   ILE A 586     -15.446  -0.624 -12.264  1.00 89.44           N  
ATOM   4231  CA  ILE A 586     -15.166   0.520 -13.146  1.00 89.44           C  
ATOM   4232  C   ILE A 586     -13.894   1.266 -12.710  1.00 89.44           C  
ATOM   4233  CB  ILE A 586     -16.401   1.442 -13.293  1.00 89.44           C  
ATOM   4234  O   ILE A 586     -13.029   1.476 -13.565  1.00 89.44           O  
ATOM   4235  CG1 ILE A 586     -17.537   0.685 -14.018  1.00 89.44           C  
ATOM   4236  CG2 ILE A 586     -16.036   2.741 -14.039  1.00 89.44           C  
ATOM   4237  CD1 ILE A 586     -18.865   1.452 -14.059  1.00 89.44           C  
ATOM   4238  N   PRO A 587     -13.710   1.624 -11.423  1.00 91.25           N  
ATOM   4239  CA  PRO A 587     -12.490   2.302 -10.999  1.00 91.25           C  
ATOM   4240  C   PRO A 587     -11.242   1.436 -11.203  1.00 91.25           C  
ATOM   4241  CB  PRO A 587     -12.688   2.671  -9.529  1.00 91.25           C  
ATOM   4242  O   PRO A 587     -10.218   1.959 -11.632  1.00 91.25           O  
ATOM   4243  CG  PRO A 587     -14.198   2.592  -9.320  1.00 91.25           C  
ATOM   4244  CD  PRO A 587     -14.644   1.533 -10.309  1.00 91.25           C  
ATOM   4245  N   SER A 588     -11.311   0.117 -10.975  1.00 89.75           N  
ATOM   4246  CA  SER A 588     -10.170  -0.786 -11.191  1.00 89.75           C  
ATOM   4247  C   SER A 588      -9.755  -0.919 -12.661  1.00 89.75           C  
ATOM   4248  CB  SER A 588     -10.471  -2.178 -10.626  1.00 89.75           C  
ATOM   4249  O   SER A 588      -8.584  -1.173 -12.937  1.00 89.75           O  
ATOM   4250  OG  SER A 588     -10.589  -2.128  -9.218  1.00 89.75           O  
ATOM   4251  N   LEU A 589     -10.670  -0.715 -13.616  1.00 90.44           N  
ATOM   4252  CA  LEU A 589     -10.335  -0.703 -15.046  1.00 90.44           C  
ATOM   4253  C   LEU A 589      -9.584   0.563 -15.469  1.00 90.44           C  
ATOM   4254  CB  LEU A 589     -11.616  -0.851 -15.885  1.00 90.44           C  
ATOM   4255  O   LEU A 589      -8.825   0.519 -16.435  1.00 90.44           O  
ATOM   4256  CG  LEU A 589     -12.267  -2.242 -15.828  1.00 90.44           C  
ATOM   4257  CD1 LEU A 589     -13.595  -2.204 -16.586  1.00 90.44           C  
ATOM   4258  CD2 LEU A 589     -11.384  -3.324 -16.453  1.00 90.44           C  
ATOM   4259  N   LEU A 590      -9.768   1.678 -14.758  1.00 93.31           N  
ATOM   4260  CA  LEU A 590      -9.178   2.967 -15.112  1.00 93.31           C  
ATOM   4261  C   LEU A 590      -7.637   2.915 -15.237  1.00 93.31           C  
ATOM   4262  CB  LEU A 590      -9.695   4.039 -14.133  1.00 93.31           C  
ATOM   4263  O   LEU A 590      -7.144   3.265 -16.309  1.00 93.31           O  
ATOM   4264  CG  LEU A 590      -9.247   5.469 -14.469  1.00 93.31           C  
ATOM   4265  CD1 LEU A 590      -9.871   5.970 -15.773  1.00 93.31           C  
ATOM   4266  CD2 LEU A 590      -9.656   6.419 -13.343  1.00 93.31           C  
ATOM   4267  N   PRO A 591      -6.860   2.450 -14.234  1.00 92.88           N  
ATOM   4268  CA  PRO A 591      -5.401   2.348 -14.361  1.00 92.88           C  
ATOM   4269  C   PRO A 591      -4.930   1.241 -15.313  1.00 92.88           C  
ATOM   4270  CB  PRO A 591      -4.897   2.089 -12.943  1.00 92.88           C  
ATOM   4271  O   PRO A 591      -3.817   1.313 -15.827  1.00 92.88           O  
ATOM   4272  CG  PRO A 591      -6.063   1.390 -12.252  1.00 92.88           C  
ATOM   4273  CD  PRO A 591      -7.272   2.065 -12.887  1.00 92.88           C  
ATOM   4274  N   VAL A 592      -5.753   0.215 -15.558  1.00 92.19           N  
ATOM   4275  CA  VAL A 592      -5.409  -0.883 -16.478  1.00 92.19           C  
ATOM   4276  C   VAL A 592      -5.576  -0.452 -17.934  1.00 92.19           C  
ATOM   4277  CB  VAL A 592      -6.245  -2.144 -16.178  1.00 92.19           C  
ATOM   4278  O   VAL A 592      -4.772  -0.802 -18.789  1.00 92.19           O  
ATOM   4279  CG1 VAL A 592      -5.942  -3.297 -17.145  1.00 92.19           C  
ATOM   4280  CG2 VAL A 592      -5.972  -2.664 -14.761  1.00 92.19           C  
ATOM   4281  N   LEU A 593      -6.621   0.310 -18.245  1.00 94.06           N  
ATOM   4282  CA  LEU A 593      -6.910   0.714 -19.617  1.00 94.06           C  
ATOM   4283  C   LEU A 593      -6.226   2.027 -20.000  1.00 94.06           C  
ATOM   4284  CB  LEU A 593      -8.432   0.771 -19.821  1.00 94.06           C  
ATOM   4285  O   LEU A 593      -5.961   2.227 -21.184  1.00 94.06           O  
ATOM   4286  CG  LEU A 593      -9.149  -0.583 -19.649  1.00 94.06           C  
ATOM   4287  CD1 LEU A 593     -10.648  -0.390 -19.888  1.00 94.06           C  
ATOM   4288  CD2 LEU A 593      -8.645  -1.650 -20.626  1.00 94.06           C  
ATOM   4289  N   SER A 594      -5.915   2.913 -19.047  1.00 96.06           N  
ATOM   4290  CA  SER A 594      -5.405   4.251 -19.367  1.00 96.06           C  
ATOM   4291  C   SER A 594      -4.122   4.259 -20.212  1.00 96.06           C  
ATOM   4292  CB  SER A 594      -5.277   5.147 -18.128  1.00 96.06           C  
ATOM   4293  O   SER A 594      -4.130   4.980 -21.212  1.00 96.06           O  
ATOM   4294  OG  SER A 594      -4.346   4.660 -17.191  1.00 96.06           O  
ATOM   4295  N   PRO A 595      -3.067   3.447 -19.961  1.00 96.94           N  
ATOM   4296  CA  PRO A 595      -1.866   3.491 -20.801  1.00 96.94           C  
ATOM   4297  C   PRO A 595      -2.148   3.023 -22.230  1.00 96.94           C  
ATOM   4298  CB  PRO A 595      -0.828   2.596 -20.108  1.00 96.94           C  
ATOM   4299  O   PRO A 595      -1.630   3.593 -23.187  1.00 96.94           O  
ATOM   4300  CG  PRO A 595      -1.346   2.459 -18.679  1.00 96.94           C  
ATOM   4301  CD  PRO A 595      -2.856   2.484 -18.884  1.00 96.94           C  
ATOM   4302  N   ILE A 596      -3.019   2.021 -22.371  1.00 96.62           N  
ATOM   4303  CA  ILE A 596      -3.418   1.432 -23.652  1.00 96.62           C  
ATOM   4304  C   ILE A 596      -4.230   2.451 -24.460  1.00 96.62           C  
ATOM   4305  CB  ILE A 596      -4.219   0.129 -23.399  1.00 96.62           C  
ATOM   4306  O   ILE A 596      -3.936   2.714 -25.626  1.00 96.62           O  
ATOM   4307  CG1 ILE A 596      -3.409  -0.874 -22.538  1.00 96.62           C  
ATOM   4308  CG2 ILE A 596      -4.628  -0.516 -24.734  1.00 96.62           C  
ATOM   4309  CD1 ILE A 596      -4.192  -2.128 -22.131  1.00 96.62           C  
ATOM   4310  N   VAL A 597      -5.234   3.061 -23.827  1.00 96.94           N  
ATOM   4311  CA  VAL A 597      -6.118   4.049 -24.455  1.00 96.94           C  
ATOM   4312  C   VAL A 597      -5.333   5.289 -24.878  1.00 96.94           C  
ATOM   4313  CB  VAL A 597      -7.286   4.395 -23.510  1.00 96.94           C  
ATOM   4314  O   VAL A 597      -5.457   5.709 -26.028  1.00 96.94           O  
ATOM   4315  CG1 VAL A 597      -8.116   5.580 -24.008  1.00 96.94           C  
ATOM   4316  CG2 VAL A 597      -8.244   3.202 -23.382  1.00 96.94           C  
ATOM   4317  N   VAL A 598      -4.487   5.845 -24.002  1.00 97.81           N  
ATOM   4318  CA  VAL A 598      -3.653   7.008 -24.347  1.00 97.81           C  
ATOM   4319  C   VAL A 598      -2.722   6.682 -25.508  1.00 97.81           C  
ATOM   4320  CB  VAL A 598      -2.862   7.532 -23.131  1.00 97.81           C  
ATOM   4321  O   VAL A 598      -2.638   7.470 -26.449  1.00 97.81           O  
ATOM   4322  CG1 VAL A 598      -1.832   8.610 -23.508  1.00 97.81           C  
ATOM   4323  CG2 VAL A 598      -3.837   8.171 -22.138  1.00 97.81           C  
ATOM   4324  N   TYR A 599      -2.079   5.512 -25.493  1.00 98.12           N  
ATOM   4325  CA  TYR A 599      -1.188   5.105 -26.573  1.00 98.12           C  
ATOM   4326  C   TYR A 599      -1.893   5.113 -27.937  1.00 98.12           C  
ATOM   4327  CB  TYR A 599      -0.608   3.717 -26.271  1.00 98.12           C  
ATOM   4328  O   TYR A 599      -1.463   5.807 -28.860  1.00 98.12           O  
ATOM   4329  CG  TYR A 599       0.367   3.287 -27.338  1.00 98.12           C  
ATOM   4330  CD1 TYR A 599      -0.083   2.524 -28.433  1.00 98.12           C  
ATOM   4331  CD2 TYR A 599       1.687   3.767 -27.293  1.00 98.12           C  
ATOM   4332  CE1 TYR A 599       0.769   2.304 -29.527  1.00 98.12           C  
ATOM   4333  CE2 TYR A 599       2.546   3.537 -28.378  1.00 98.12           C  
ATOM   4334  OH  TYR A 599       2.891   2.741 -30.578  1.00 98.12           O  
ATOM   4335  CZ  TYR A 599       2.079   2.835 -29.500  1.00 98.12           C  
ATOM   4336  N   PHE A 600      -2.996   4.371 -28.071  1.00 97.81           N  
ATOM   4337  CA  PHE A 600      -3.660   4.203 -29.366  1.00 97.81           C  
ATOM   4338  C   PHE A 600      -4.380   5.468 -29.844  1.00 97.81           C  
ATOM   4339  CB  PHE A 600      -4.606   2.998 -29.320  1.00 97.81           C  
ATOM   4340  O   PHE A 600      -4.378   5.744 -31.045  1.00 97.81           O  
ATOM   4341  CG  PHE A 600      -3.882   1.665 -29.346  1.00 97.81           C  
ATOM   4342  CD1 PHE A 600      -3.172   1.276 -30.498  1.00 97.81           C  
ATOM   4343  CD2 PHE A 600      -3.912   0.809 -28.231  1.00 97.81           C  
ATOM   4344  CE1 PHE A 600      -2.486   0.049 -30.528  1.00 97.81           C  
ATOM   4345  CE2 PHE A 600      -3.222  -0.416 -28.259  1.00 97.81           C  
ATOM   4346  CZ  PHE A 600      -2.506  -0.795 -29.405  1.00 97.81           C  
ATOM   4347  N   ILE A 601      -4.945   6.268 -28.932  1.00 97.56           N  
ATOM   4348  CA  ILE A 601      -5.571   7.547 -29.290  1.00 97.56           C  
ATOM   4349  C   ILE A 601      -4.519   8.529 -29.807  1.00 97.56           C  
ATOM   4350  CB  ILE A 601      -6.381   8.120 -28.105  1.00 97.56           C  
ATOM   4351  O   ILE A 601      -4.703   9.105 -30.878  1.00 97.56           O  
ATOM   4352  CG1 ILE A 601      -7.652   7.263 -27.903  1.00 97.56           C  
ATOM   4353  CG2 ILE A 601      -6.756   9.596 -28.339  1.00 97.56           C  
ATOM   4354  CD1 ILE A 601      -8.538   7.719 -26.738  1.00 97.56           C  
ATOM   4355  N   ILE A 602      -3.402   8.703 -29.094  1.00 98.00           N  
ATOM   4356  CA  ILE A 602      -2.348   9.627 -29.532  1.00 98.00           C  
ATOM   4357  C   ILE A 602      -1.697   9.132 -30.823  1.00 98.00           C  
ATOM   4358  CB  ILE A 602      -1.321   9.869 -28.409  1.00 98.00           C  
ATOM   4359  O   ILE A 602      -1.467   9.937 -31.721  1.00 98.00           O  
ATOM   4360  CG1 ILE A 602      -1.963  10.552 -27.178  1.00 98.00           C  
ATOM   4361  CG2 ILE A 602      -0.134  10.706 -28.920  1.00 98.00           C  
ATOM   4362  CD1 ILE A 602      -2.540  11.957 -27.405  1.00 98.00           C  
ATOM   4363  N   TYR A 603      -1.482   7.822 -30.967  1.00 97.56           N  
ATOM   4364  CA  TYR A 603      -0.992   7.232 -32.212  1.00 97.56           C  
ATOM   4365  C   TYR A 603      -1.884   7.594 -33.410  1.00 97.56           C  
ATOM   4366  CB  TYR A 603      -0.895   5.709 -32.045  1.00 97.56           C  
ATOM   4367  O   TYR A 603      -1.371   7.999 -34.455  1.00 97.56           O  
ATOM   4368  CG  TYR A 603      -0.543   4.984 -33.327  1.00 97.56           C  
ATOM   4369  CD1 TYR A 603      -1.551   4.374 -34.100  1.00 97.56           C  
ATOM   4370  CD2 TYR A 603       0.790   4.973 -33.773  1.00 97.56           C  
ATOM   4371  CE1 TYR A 603      -1.224   3.750 -35.319  1.00 97.56           C  
ATOM   4372  CE2 TYR A 603       1.117   4.360 -34.996  1.00 97.56           C  
ATOM   4373  OH  TYR A 603       0.446   3.153 -36.944  1.00 97.56           O  
ATOM   4374  CZ  TYR A 603       0.112   3.741 -35.766  1.00 97.56           C  
ATOM   4375  N   ALA A 604      -3.208   7.492 -33.251  1.00 96.69           N  
ATOM   4376  CA  ALA A 604      -4.168   7.838 -34.295  1.00 96.69           C  
ATOM   4377  C   ALA A 604      -4.198   9.349 -34.587  1.00 96.69           C  
ATOM   4378  CB  ALA A 604      -5.545   7.305 -33.881  1.00 96.69           C  
ATOM   4379  O   ALA A 604      -4.145   9.746 -35.751  1.00 96.69           O  
ATOM   4380  N   ILE A 605      -4.231  10.194 -33.549  1.00 96.06           N  
ATOM   4381  CA  ILE A 605      -4.260  11.663 -33.682  1.00 96.06           C  
ATOM   4382  C   ILE A 605      -2.993  12.189 -34.364  1.00 96.06           C  
ATOM   4383  CB  ILE A 605      -4.464  12.319 -32.294  1.00 96.06           C  
ATOM   4384  O   ILE A 605      -3.065  13.076 -35.210  1.00 96.06           O  
ATOM   4385  CG1 ILE A 605      -5.899  12.042 -31.789  1.00 96.06           C  
ATOM   4386  CG2 ILE A 605      -4.208  13.841 -32.328  1.00 96.06           C  
ATOM   4387  CD1 ILE A 605      -6.136  12.466 -30.334  1.00 96.06           C  
ATOM   4388  N   ALA A 606      -1.834  11.624 -34.032  1.00 94.94           N  
ATOM   4389  CA  ALA A 606      -0.540  12.037 -34.565  1.00 94.94           C  
ATOM   4390  C   ALA A 606      -0.244  11.487 -35.979  1.00 94.94           C  
ATOM   4391  CB  ALA A 606       0.517  11.663 -33.524  1.00 94.94           C  
ATOM   4392  O   ALA A 606       0.879  11.618 -36.465  1.00 94.94           O  
ATOM   4393  N   GLY A 607      -1.232  10.879 -36.648  1.00 91.38           N  
ATOM   4394  CA  GLY A 607      -1.126  10.431 -38.041  1.00 91.38           C  
ATOM   4395  C   GLY A 607      -0.458   9.066 -38.235  1.00 91.38           C  
ATOM   4396  O   GLY A 607      -0.117   8.706 -39.361  1.00 91.38           O  
ATOM   4397  N   GLY A 608      -0.281   8.287 -37.165  1.00 92.38           N  
ATOM   4398  CA  GLY A 608       0.308   6.953 -37.218  1.00 92.38           C  
ATOM   4399  C   GLY A 608       1.787   6.931 -37.628  1.00 92.38           C  
ATOM   4400  O   GLY A 608       2.529   7.902 -37.477  1.00 92.38           O  
ATOM   4401  N   GLY A 609       2.252   5.777 -38.114  1.00 93.94           N  
ATOM   4402  CA  GLY A 609       3.656   5.591 -38.504  1.00 93.94           C  
ATOM   4403  C   GLY A 609       4.648   5.805 -37.349  1.00 93.94           C  
ATOM   4404  O   GLY A 609       4.309   5.632 -36.180  1.00 93.94           O  
ATOM   4405  N   ALA A 610       5.893   6.156 -37.670  1.00 93.50           N  
ATOM   4406  CA  ALA A 610       6.944   6.375 -36.672  1.00 93.50           C  
ATOM   4407  C   ALA A 610       6.722   7.649 -35.833  1.00 93.50           C  
ATOM   4408  CB  ALA A 610       8.282   6.412 -37.410  1.00 93.50           C  
ATOM   4409  O   ALA A 610       6.954   7.648 -34.622  1.00 93.50           O  
ATOM   4410  N   VAL A 611       6.199   8.712 -36.455  1.00 93.88           N  
ATOM   4411  CA  VAL A 611       5.869   9.978 -35.777  1.00 93.88           C  
ATOM   4412  C   VAL A 611       4.762   9.759 -34.748  1.00 93.88           C  
ATOM   4413  CB  VAL A 611       5.459  11.062 -36.796  1.00 93.88           C  
ATOM   4414  O   VAL A 611       4.918  10.145 -33.591  1.00 93.88           O  
ATOM   4415  CG1 VAL A 611       5.078  12.378 -36.108  1.00 93.88           C  
ATOM   4416  CG2 VAL A 611       6.608  11.353 -37.772  1.00 93.88           C  
ATOM   4417  N   GLY A 612       3.692   9.056 -35.133  1.00 96.38           N  
ATOM   4418  CA  GLY A 612       2.595   8.741 -34.228  1.00 96.38           C  
ATOM   4419  C   GLY A 612       3.015   7.847 -33.065  1.00 96.38           C  
ATOM   4420  O   GLY A 612       2.617   8.102 -31.933  1.00 96.38           O  
ATOM   4421  N   LYS A 613       3.879   6.850 -33.304  1.00 97.19           N  
ATOM   4422  CA  LYS A 613       4.461   6.026 -32.225  1.00 97.19           C  
ATOM   4423  C   LYS A 613       5.286   6.868 -31.257  1.00 97.19           C  
ATOM   4424  CB  LYS A 613       5.353   4.925 -32.807  1.00 97.19           C  
ATOM   4425  O   LYS A 613       5.131   6.734 -30.049  1.00 97.19           O  
ATOM   4426  CG  LYS A 613       4.563   3.827 -33.520  1.00 97.19           C  
ATOM   4427  CD  LYS A 613       5.529   2.904 -34.255  1.00 97.19           C  
ATOM   4428  CE  LYS A 613       4.781   1.878 -35.103  1.00 97.19           C  
ATOM   4429  NZ  LYS A 613       5.756   0.972 -35.746  1.00 97.19           N  
ATOM   4430  N   SER A 614       6.132   7.752 -31.782  1.00 96.62           N  
ATOM   4431  CA  SER A 614       6.983   8.633 -30.974  1.00 96.62           C  
ATOM   4432  C   SER A 614       6.146   9.545 -30.077  1.00 96.62           C  
ATOM   4433  CB  SER A 614       7.892   9.469 -31.879  1.00 96.62           C  
ATOM   4434  O   SER A 614       6.367   9.590 -28.869  1.00 96.62           O  
ATOM   4435  OG  SER A 614       8.661   8.617 -32.707  1.00 96.62           O  
ATOM   4436  N   ALA A 615       5.120  10.187 -30.644  1.00 97.38           N  
ATOM   4437  CA  ALA A 615       4.162  11.000 -29.899  1.00 97.38           C  
ATOM   4438  C   ALA A 615       3.417  10.188 -28.827  1.00 97.38           C  
ATOM   4439  CB  ALA A 615       3.181  11.611 -30.905  1.00 97.38           C  
ATOM   4440  O   ALA A 615       3.290  10.639 -27.688  1.00 97.38           O  
ATOM   4441  N   ALA A 616       2.961   8.980 -29.169  1.00 97.81           N  
ATOM   4442  CA  ALA A 616       2.233   8.107 -28.255  1.00 97.81           C  
ATOM   4443  C   ALA A 616       3.096   7.657 -27.068  1.00 97.81           C  
ATOM   4444  CB  ALA A 616       1.683   6.922 -29.051  1.00 97.81           C  
ATOM   4445  O   ALA A 616       2.656   7.760 -25.925  1.00 97.81           O  
ATOM   4446  N   PHE A 617       4.339   7.228 -27.303  1.00 97.31           N  
ATOM   4447  CA  PHE A 617       5.247   6.840 -26.222  1.00 97.31           C  
ATOM   4448  C   PHE A 617       5.647   8.018 -25.329  1.00 97.31           C  
ATOM   4449  CB  PHE A 617       6.497   6.163 -26.791  1.00 97.31           C  
ATOM   4450  O   PHE A 617       5.730   7.843 -24.109  1.00 97.31           O  
ATOM   4451  CG  PHE A 617       6.266   4.786 -27.377  1.00 97.31           C  
ATOM   4452  CD1 PHE A 617       5.649   3.781 -26.607  1.00 97.31           C  
ATOM   4453  CD2 PHE A 617       6.703   4.490 -28.680  1.00 97.31           C  
ATOM   4454  CE1 PHE A 617       5.461   2.498 -27.147  1.00 97.31           C  
ATOM   4455  CE2 PHE A 617       6.551   3.194 -29.205  1.00 97.31           C  
ATOM   4456  CZ  PHE A 617       5.938   2.196 -28.431  1.00 97.31           C  
ATOM   4457  N   SER A 618       5.841   9.209 -25.909  1.00 96.62           N  
ATOM   4458  CA  SER A 618       6.042  10.448 -25.151  1.00 96.62           C  
ATOM   4459  C   SER A 618       4.841  10.767 -24.262  1.00 96.62           C  
ATOM   4460  CB  SER A 618       6.274  11.628 -26.096  1.00 96.62           C  
ATOM   4461  O   SER A 618       5.018  11.036 -23.075  1.00 96.62           O  
ATOM   4462  OG  SER A 618       7.569  11.578 -26.645  1.00 96.62           O  
ATOM   4463  N   ALA A 619       3.621  10.695 -24.805  1.00 97.88           N  
ATOM   4464  CA  ALA A 619       2.395  10.962 -24.058  1.00 97.88           C  
ATOM   4465  C   ALA A 619       2.170   9.948 -22.931  1.00 97.88           C  
ATOM   4466  CB  ALA A 619       1.209  10.971 -25.025  1.00 97.88           C  
ATOM   4467  O   ALA A 619       1.843  10.346 -21.816  1.00 97.88           O  
ATOM   4468  N   VAL A 620       2.390   8.653 -23.184  1.00 97.81           N  
ATOM   4469  CA  VAL A 620       2.276   7.607 -22.156  1.00 97.81           C  
ATOM   4470  C   VAL A 620       3.311   7.818 -21.056  1.00 97.81           C  
ATOM   4471  CB  VAL A 620       2.389   6.197 -22.763  1.00 97.81           C  
ATOM   4472  O   VAL A 620       2.937   7.852 -19.889  1.00 97.81           O  
ATOM   4473  CG1 VAL A 620       2.491   5.095 -21.696  1.00 97.81           C  
ATOM   4474  CG2 VAL A 620       1.151   5.883 -23.609  1.00 97.81           C  
ATOM   4475  N   GLY A 621       4.588   8.031 -21.388  1.00 95.94           N  
ATOM   4476  CA  GLY A 621       5.609   8.268 -20.363  1.00 95.94           C  
ATOM   4477  C   GLY A 621       5.336   9.537 -19.545  1.00 95.94           C  
ATOM   4478  O   GLY A 621       5.479   9.534 -18.324  1.00 95.94           O  
ATOM   4479  N   ALA A 622       4.852  10.600 -20.186  1.00 96.88           N  
ATOM   4480  CA  ALA A 622       4.424  11.814 -19.500  1.00 96.88           C  
ATOM   4481  C   ALA A 622       3.177  11.597 -18.621  1.00 96.88           C  
ATOM   4482  CB  ALA A 622       4.198  12.873 -20.573  1.00 96.88           C  
ATOM   4483  O   ALA A 622       3.096  12.142 -17.522  1.00 96.88           O  
ATOM   4484  N   MET A 623       2.235  10.753 -19.054  1.00 97.69           N  
ATOM   4485  CA  MET A 623       1.089  10.329 -18.247  1.00 97.69           C  
ATOM   4486  C   MET A 623       1.530   9.603 -16.980  1.00 97.69           C  
ATOM   4487  CB  MET A 623       0.136   9.473 -19.097  1.00 97.69           C  
ATOM   4488  O   MET A 623       1.003   9.904 -15.912  1.00 97.69           O  
ATOM   4489  CG  MET A 623      -1.127   9.059 -18.336  1.00 97.69           C  
ATOM   4490  SD  MET A 623      -2.069   7.710 -19.092  1.00 97.69           S  
ATOM   4491  CE  MET A 623      -0.929   6.338 -18.799  1.00 97.69           C  
ATOM   4492  N   LEU A 624       2.523   8.712 -17.061  1.00 96.56           N  
ATOM   4493  CA  LEU A 624       3.068   8.040 -15.878  1.00 96.56           C  
ATOM   4494  C   LEU A 624       3.589   9.051 -14.851  1.00 96.56           C  
ATOM   4495  CB  LEU A 624       4.181   7.056 -16.277  1.00 96.56           C  
ATOM   4496  O   LEU A 624       3.221   8.973 -13.681  1.00 96.56           O  
ATOM   4497  CG  LEU A 624       3.757   5.913 -17.214  1.00 96.56           C  
ATOM   4498  CD1 LEU A 624       4.936   4.972 -17.450  1.00 96.56           C  
ATOM   4499  CD2 LEU A 624       2.550   5.150 -16.675  1.00 96.56           C  
ATOM   4500  N   LEU A 625       4.366  10.050 -15.285  1.00 94.94           N  
ATOM   4501  CA  LEU A 625       4.831  11.127 -14.404  1.00 94.94           C  
ATOM   4502  C   LEU A 625       3.676  11.951 -13.819  1.00 94.94           C  
ATOM   4503  CB  LEU A 625       5.804  12.044 -15.163  1.00 94.94           C  
ATOM   4504  O   LEU A 625       3.689  12.249 -12.626  1.00 94.94           O  
ATOM   4505  CG  LEU A 625       7.197  11.441 -15.407  1.00 94.94           C  
ATOM   4506  CD1 LEU A 625       8.013  12.428 -16.244  1.00 94.94           C  
ATOM   4507  CD2 LEU A 625       7.946  11.184 -14.095  1.00 94.94           C  
ATOM   4508  N   GLY A 626       2.664  12.285 -14.625  1.00 96.25           N  
ATOM   4509  CA  GLY A 626       1.474  13.003 -14.160  1.00 96.25           C  
ATOM   4510  C   GLY A 626       0.722  12.246 -13.060  1.00 96.25           C  
ATOM   4511  O   GLY A 626       0.370  12.836 -12.034  1.00 96.25           O  
ATOM   4512  N   VAL A 627       0.543  10.931 -13.238  1.00 96.31           N  
ATOM   4513  CA  VAL A 627      -0.076  10.033 -12.247  1.00 96.31           C  
ATOM   4514  C   VAL A 627       0.751   9.972 -10.965  1.00 96.31           C  
ATOM   4515  CB  VAL A 627      -0.263   8.614 -12.828  1.00 96.31           C  
ATOM   4516  O   VAL A 627       0.184  10.046  -9.880  1.00 96.31           O  
ATOM   4517  CG1 VAL A 627      -0.698   7.581 -11.784  1.00 96.31           C  
ATOM   4518  CG2 VAL A 627      -1.343   8.607 -13.905  1.00 96.31           C  
ATOM   4519  N   ILE A 628       2.079   9.873 -11.070  1.00 94.38           N  
ATOM   4520  CA  ILE A 628       2.979   9.807  -9.908  1.00 94.38           C  
ATOM   4521  C   ILE A 628       2.907  11.095  -9.092  1.00 94.38           C  
ATOM   4522  CB  ILE A 628       4.428   9.517 -10.362  1.00 94.38           C  
ATOM   4523  O   ILE A 628       2.680  11.047  -7.884  1.00 94.38           O  
ATOM   4524  CG1 ILE A 628       4.512   8.090 -10.933  1.00 94.38           C  
ATOM   4525  CG2 ILE A 628       5.430   9.659  -9.197  1.00 94.38           C  
ATOM   4526  CD1 ILE A 628       5.781   7.821 -11.754  1.00 94.38           C  
ATOM   4527  N   VAL A 629       3.092  12.246  -9.748  1.00 94.12           N  
ATOM   4528  CA  VAL A 629       3.158  13.542  -9.065  1.00 94.12           C  
ATOM   4529  C   VAL A 629       1.831  13.833  -8.382  1.00 94.12           C  
ATOM   4530  CB  VAL A 629       3.570  14.673 -10.027  1.00 94.12           C  
ATOM   4531  O   VAL A 629       1.804  14.026  -7.174  1.00 94.12           O  
ATOM   4532  CG1 VAL A 629       3.482  16.059  -9.372  1.00 94.12           C  
ATOM   4533  CG2 VAL A 629       5.021  14.482 -10.488  1.00 94.12           C  
ATOM   4534  N   THR A 630       0.719  13.818  -9.116  1.00 95.88           N  
ATOM   4535  CA  THR A 630      -0.592  14.139  -8.528  1.00 95.88           C  
ATOM   4536  C   THR A 630      -1.074  13.071  -7.553  1.00 95.88           C  
ATOM   4537  CB  THR A 630      -1.656  14.351  -9.603  1.00 95.88           C  
ATOM   4538  O   THR A 630      -1.622  13.409  -6.505  1.00 95.88           O  
ATOM   4539  CG2 THR A 630      -1.316  15.547 -10.493  1.00 95.88           C  
ATOM   4540  OG1 THR A 630      -1.770  13.192 -10.390  1.00 95.88           O  
ATOM   4541  N   GLY A 631      -0.823  11.795  -7.851  1.00 95.06           N  
ATOM   4542  CA  GLY A 631      -1.237  10.675  -7.019  1.00 95.06           C  
ATOM   4543  C   GLY A 631      -0.571  10.690  -5.650  1.00 95.06           C  
ATOM   4544  O   GLY A 631      -1.248  10.424  -4.664  1.00 95.06           O  
ATOM   4545  N   LEU A 632       0.703  11.090  -5.564  1.00 94.19           N  
ATOM   4546  CA  LEU A 632       1.400  11.270  -4.289  1.00 94.19           C  
ATOM   4547  C   LEU A 632       0.668  12.274  -3.382  1.00 94.19           C  
ATOM   4548  CB  LEU A 632       2.845  11.721  -4.580  1.00 94.19           C  
ATOM   4549  O   LEU A 632       0.387  11.968  -2.224  1.00 94.19           O  
ATOM   4550  CG  LEU A 632       3.705  11.959  -3.325  1.00 94.19           C  
ATOM   4551  CD1 LEU A 632       3.964  10.656  -2.571  1.00 94.19           C  
ATOM   4552  CD2 LEU A 632       5.050  12.568  -3.716  1.00 94.19           C  
ATOM   4553  N   PHE A 633       0.330  13.453  -3.913  1.00 95.50           N  
ATOM   4554  CA  PHE A 633      -0.367  14.491  -3.148  1.00 95.50           C  
ATOM   4555  C   PHE A 633      -1.782  14.058  -2.765  1.00 95.50           C  
ATOM   4556  CB  PHE A 633      -0.393  15.817  -3.924  1.00 95.50           C  
ATOM   4557  O   PHE A 633      -2.146  14.179  -1.599  1.00 95.50           O  
ATOM   4558  CG  PHE A 633       0.956  16.509  -3.974  1.00 95.50           C  
ATOM   4559  CD1 PHE A 633       1.398  17.273  -2.885  1.00 95.50           C  
ATOM   4560  CD2 PHE A 633       1.778  16.394  -5.103  1.00 95.50           C  
ATOM   4561  CE1 PHE A 633       2.686  17.837  -2.883  1.00 95.50           C  
ATOM   4562  CE2 PHE A 633       3.069  16.947  -5.112  1.00 95.50           C  
ATOM   4563  CZ  PHE A 633       3.531  17.659  -3.992  1.00 95.50           C  
ATOM   4564  N   VAL A 634      -2.557  13.517  -3.711  1.00 96.25           N  
ATOM   4565  CA  VAL A 634      -3.931  13.055  -3.453  1.00 96.25           C  
ATOM   4566  C   VAL A 634      -3.938  11.959  -2.390  1.00 96.25           C  
ATOM   4567  CB  VAL A 634      -4.610  12.576  -4.753  1.00 96.25           C  
ATOM   4568  O   VAL A 634      -4.691  12.052  -1.425  1.00 96.25           O  
ATOM   4569  CG1 VAL A 634      -5.968  11.906  -4.506  1.00 96.25           C  
ATOM   4570  CG2 VAL A 634      -4.867  13.761  -5.694  1.00 96.25           C  
ATOM   4571  N   ALA A 635      -3.068  10.956  -2.518  1.00 94.62           N  
ATOM   4572  CA  ALA A 635      -3.018   9.838  -1.589  1.00 94.62           C  
ATOM   4573  C   ALA A 635      -2.652  10.296  -0.168  1.00 94.62           C  
ATOM   4574  CB  ALA A 635      -2.058   8.787  -2.147  1.00 94.62           C  
ATOM   4575  O   ALA A 635      -3.415  10.017   0.754  1.00 94.62           O  
ATOM   4576  N   ILE A 636      -1.555  11.054   0.009  1.00 94.56           N  
ATOM   4577  CA  ILE A 636      -1.140  11.556   1.336  1.00 94.56           C  
ATOM   4578  C   ILE A 636      -2.225  12.443   1.938  1.00 94.56           C  
ATOM   4579  CB  ILE A 636       0.189  12.349   1.264  1.00 94.56           C  
ATOM   4580  O   ILE A 636      -2.549  12.320   3.119  1.00 94.56           O  
ATOM   4581  CG1 ILE A 636       1.354  11.420   0.876  1.00 94.56           C  
ATOM   4582  CG2 ILE A 636       0.494  13.037   2.615  1.00 94.56           C  
ATOM   4583  CD1 ILE A 636       2.625  12.163   0.465  1.00 94.56           C  
ATOM   4584  N   SER A 637      -2.776  13.345   1.125  1.00 95.62           N  
ATOM   4585  CA  SER A 637      -3.799  14.283   1.562  1.00 95.62           C  
ATOM   4586  C   SER A 637      -5.014  13.541   2.107  1.00 95.62           C  
ATOM   4587  CB  SER A 637      -4.171  15.196   0.387  1.00 95.62           C  
ATOM   4588  O   SER A 637      -5.449  13.803   3.232  1.00 95.62           O  
ATOM   4589  OG  SER A 637      -5.120  16.165   0.744  1.00 95.62           O  
ATOM   4590  N   MET A 638      -5.515  12.554   1.361  1.00 95.38           N  
ATOM   4591  CA  MET A 638      -6.692  11.796   1.765  1.00 95.38           C  
ATOM   4592  C   MET A 638      -6.430  10.917   2.994  1.00 95.38           C  
ATOM   4593  CB  MET A 638      -7.228  10.976   0.587  1.00 95.38           C  
ATOM   4594  O   MET A 638      -7.250  10.902   3.912  1.00 95.38           O  
ATOM   4595  CG  MET A 638      -7.796  11.855  -0.531  1.00 95.38           C  
ATOM   4596  SD  MET A 638      -8.469  10.919  -1.933  1.00 95.38           S  
ATOM   4597  CE  MET A 638     -10.227  10.977  -1.501  1.00 95.38           C  
ATOM   4598  N   THR A 639      -5.282  10.234   3.066  1.00 92.62           N  
ATOM   4599  CA  THR A 639      -4.978   9.343   4.196  1.00 92.62           C  
ATOM   4600  C   THR A 639      -4.705  10.092   5.489  1.00 92.62           C  
ATOM   4601  CB  THR A 639      -3.815   8.387   3.901  1.00 92.62           C  
ATOM   4602  O   THR A 639      -5.296   9.762   6.516  1.00 92.62           O  
ATOM   4603  CG2 THR A 639      -4.222   7.390   2.818  1.00 92.62           C  
ATOM   4604  OG1 THR A 639      -2.649   9.063   3.484  1.00 92.62           O  
ATOM   4605  N   SER A 640      -3.844  11.111   5.454  1.00 92.50           N  
ATOM   4606  CA  SER A 640      -3.492  11.874   6.654  1.00 92.50           C  
ATOM   4607  C   SER A 640      -4.639  12.781   7.091  1.00 92.50           C  
ATOM   4608  CB  SER A 640      -2.225  12.696   6.418  1.00 92.50           C  
ATOM   4609  O   SER A 640      -4.886  12.910   8.284  1.00 92.50           O  
ATOM   4610  OG  SER A 640      -1.141  11.837   6.111  1.00 92.50           O  
ATOM   4611  N   GLY A 641      -5.385  13.354   6.139  1.00 92.94           N  
ATOM   4612  CA  GLY A 641      -6.584  14.143   6.421  1.00 92.94           C  
ATOM   4613  C   GLY A 641      -7.664  13.337   7.138  1.00 92.94           C  
ATOM   4614  O   GLY A 641      -8.115  13.733   8.209  1.00 92.94           O  
ATOM   4615  N   GLY A 642      -8.032  12.172   6.590  1.00 92.75           N  
ATOM   4616  CA  GLY A 642      -8.989  11.271   7.239  1.00 92.75           C  
ATOM   4617  C   GLY A 642      -8.522  10.779   8.609  1.00 92.75           C  
ATOM   4618  O   GLY A 642      -9.306  10.800   9.553  1.00 92.75           O  
ATOM   4619  N   GLY A 643      -7.241  10.419   8.757  1.00 90.81           N  
ATOM   4620  CA  GLY A 643      -6.682  10.045  10.063  1.00 90.81           C  
ATOM   4621  C   GLY A 643      -6.723  11.186  11.088  1.00 90.81           C  
ATOM   4622  O   GLY A 643      -6.964  10.951  12.269  1.00 90.81           O  
ATOM   4623  N   ALA A 644      -6.535  12.433  10.646  1.00 94.12           N  
ATOM   4624  CA  ALA A 644      -6.618  13.599  11.519  1.00 94.12           C  
ATOM   4625  C   ALA A 644      -8.056  13.891  11.986  1.00 94.12           C  
ATOM   4626  CB  ALA A 644      -5.988  14.798  10.802  1.00 94.12           C  
ATOM   4627  O   ALA A 644      -8.241  14.307  13.130  1.00 94.12           O  
ATOM   4628  N   TRP A 645      -9.070  13.660  11.140  1.00 95.12           N  
ATOM   4629  CA  TRP A 645     -10.479  13.762  11.542  1.00 95.12           C  
ATOM   4630  C   TRP A 645     -10.869  12.708  12.581  1.00 95.12           C  
ATOM   4631  CB  TRP A 645     -11.408  13.667  10.328  1.00 95.12           C  
ATOM   4632  O   TRP A 645     -11.459  13.070  13.600  1.00 95.12           O  
ATOM   4633  CG  TRP A 645     -11.686  14.951   9.612  1.00 95.12           C  
ATOM   4634  CD1 TRP A 645     -12.266  16.042  10.157  1.00 95.12           C  
ATOM   4635  CD2 TRP A 645     -11.521  15.258   8.198  1.00 95.12           C  
ATOM   4636  CE2 TRP A 645     -12.058  16.552   7.948  1.00 95.12           C  
ATOM   4637  CE3 TRP A 645     -11.009  14.558   7.090  1.00 95.12           C  
ATOM   4638  NE1 TRP A 645     -12.478  16.998   9.186  1.00 95.12           N  
ATOM   4639  CH2 TRP A 645     -11.525  16.388   5.587  1.00 95.12           C  
ATOM   4640  CZ2 TRP A 645     -12.064  17.110   6.663  1.00 95.12           C  
ATOM   4641  CZ3 TRP A 645     -10.995  15.108   5.799  1.00 95.12           C  
ATOM   4642  N   ASP A 646     -10.487  11.448  12.370  1.00 89.50           N  
ATOM   4643  CA  ASP A 646     -10.774  10.361  13.317  1.00 89.50           C  
ATOM   4644  C   ASP A 646     -10.154  10.638  14.692  1.00 89.50           C  
ATOM   4645  CB  ASP A 646     -10.226   9.049  12.751  1.00 89.50           C  
ATOM   4646  O   ASP A 646     -10.830  10.656  15.723  1.00 89.50           O  
ATOM   4647  CG  ASP A 646     -10.566   7.832  13.621  1.00 89.50           C  
ATOM   4648  OD1 ASP A 646     -11.552   7.864  14.400  1.00 89.50           O  
ATOM   4649  OD2 ASP A 646      -9.771   6.874  13.528  1.00 89.50           O  
ATOM   4650  N   ASN A 647      -8.872  11.003  14.719  1.00 90.12           N  
ATOM   4651  CA  ASN A 647      -8.207  11.308  15.981  1.00 90.12           C  
ATOM   4652  C   ASN A 647      -8.700  12.615  16.618  1.00 90.12           C  
ATOM   4653  CB  ASN A 647      -6.687  11.226  15.773  1.00 90.12           C  
ATOM   4654  O   ASN A 647      -8.631  12.760  17.839  1.00 90.12           O  
ATOM   4655  CG  ASN A 647      -6.208   9.778  15.782  1.00 90.12           C  
ATOM   4656  ND2 ASN A 647      -5.020   9.499  15.322  1.00 90.12           N  
ATOM   4657  OD1 ASN A 647      -6.855   8.869  16.261  1.00 90.12           O  
ATOM   4658  N   ALA A 648      -9.269  13.549  15.850  1.00 93.94           N  
ATOM   4659  CA  ALA A 648      -9.947  14.715  16.416  1.00 93.94           C  
ATOM   4660  C   ALA A 648     -11.260  14.327  17.115  1.00 93.94           C  
ATOM   4661  CB  ALA A 648     -10.170  15.759  15.320  1.00 93.94           C  
ATOM   4662  O   ALA A 648     -11.569  14.884  18.172  1.00 93.94           O  
ATOM   4663  N   LYS A 649     -12.003  13.355  16.567  1.00 90.38           N  
ATOM   4664  CA  LYS A 649     -13.165  12.739  17.224  1.00 90.38           C  
ATOM   4665  C   LYS A 649     -12.733  12.044  18.516  1.00 90.38           C  
ATOM   4666  CB  LYS A 649     -13.882  11.801  16.231  1.00 90.38           C  
ATOM   4667  O   LYS A 649     -13.234  12.420  19.575  1.00 90.38           O  
ATOM   4668  CG  LYS A 649     -15.058  11.001  16.826  1.00 90.38           C  
ATOM   4669  CD  LYS A 649     -15.339   9.705  16.038  1.00 90.38           C  
ATOM   4670  CE  LYS A 649     -14.230   8.654  16.246  1.00 90.38           C  
ATOM   4671  NZ  LYS A 649     -14.228   7.585  15.212  1.00 90.38           N  
ATOM   4672  N   LYS A 650     -11.749  11.138  18.469  1.00 85.25           N  
ATOM   4673  CA  LYS A 650     -11.245  10.429  19.666  1.00 85.25           C  
ATOM   4674  C   LYS A 650     -10.729  11.397  20.745  1.00 85.25           C  
ATOM   4675  CB  LYS A 650     -10.169   9.399  19.272  1.00 85.25           C  
ATOM   4676  O   LYS A 650     -11.050  11.241  21.918  1.00 85.25           O  
ATOM   4677  CG  LYS A 650     -10.653   8.245  18.363  1.00 85.25           C  
ATOM   4678  CD  LYS A 650     -11.621   7.233  19.018  1.00 85.25           C  
ATOM   4679  CE  LYS A 650     -11.917   6.075  18.035  1.00 85.25           C  
ATOM   4680  NZ  LYS A 650     -12.836   5.024  18.567  1.00 85.25           N  
ATOM   4681  N   TYR A 651     -10.045  12.478  20.360  1.00 90.06           N  
ATOM   4682  CA  TYR A 651      -9.614  13.521  21.301  1.00 90.06           C  
ATOM   4683  C   TYR A 651     -10.786  14.163  22.065  1.00 90.06           C  
ATOM   4684  CB  TYR A 651      -8.825  14.594  20.539  1.00 90.06           C  
ATOM   4685  O   TYR A 651     -10.671  14.447  23.258  1.00 90.06           O  
ATOM   4686  CG  TYR A 651      -8.212  15.662  21.424  1.00 90.06           C  
ATOM   4687  CD1 TYR A 651      -8.861  16.897  21.623  1.00 90.06           C  
ATOM   4688  CD2 TYR A 651      -6.984  15.407  22.060  1.00 90.06           C  
ATOM   4689  CE1 TYR A 651      -8.269  17.880  22.441  1.00 90.06           C  
ATOM   4690  CE2 TYR A 651      -6.380  16.389  22.863  1.00 90.06           C  
ATOM   4691  OH  TYR A 651      -6.428  18.589  23.811  1.00 90.06           O  
ATOM   4692  CZ  TYR A 651      -7.021  17.628  23.054  1.00 90.06           C  
ATOM   4693  N   ILE A 652     -11.926  14.387  21.404  1.00 92.88           N  
ATOM   4694  CA  ILE A 652     -13.151  14.877  22.054  1.00 92.88           C  
ATOM   4695  C   ILE A 652     -13.777  13.780  22.921  1.00 92.88           C  
ATOM   4696  CB  ILE A 652     -14.134  15.430  20.997  1.00 92.88           C  
ATOM   4697  O   ILE A 652     -14.219  14.066  24.031  1.00 92.88           O  
ATOM   4698  CG1 ILE A 652     -13.562  16.737  20.413  1.00 92.88           C  
ATOM   4699  CG2 ILE A 652     -15.529  15.708  21.594  1.00 92.88           C  
ATOM   4700  CD1 ILE A 652     -14.183  17.154  19.080  1.00 92.88           C  
ATOM   4701  N   GLU A 653     -13.787  12.528  22.461  1.00 84.44           N  
ATOM   4702  CA  GLU A 653     -14.300  11.385  23.227  1.00 84.44           C  
ATOM   4703  C   GLU A 653     -13.576  11.170  24.565  1.00 84.44           C  
ATOM   4704  CB  GLU A 653     -14.222  10.105  22.392  1.00 84.44           C  
ATOM   4705  O   GLU A 653     -14.226  10.791  25.542  1.00 84.44           O  
ATOM   4706  CG  GLU A 653     -15.212  10.099  21.218  1.00 84.44           C  
ATOM   4707  CD  GLU A 653     -15.185   8.778  20.439  1.00 84.44           C  
ATOM   4708  OE1 GLU A 653     -15.688   8.763  19.299  1.00 84.44           O  
ATOM   4709  OE2 GLU A 653     -14.712   7.770  21.013  1.00 84.44           O  
ATOM   4710  N   ASP A 654     -12.288  11.518  24.641  1.00 85.31           N  
ATOM   4711  CA  ASP A 654     -11.474  11.515  25.868  1.00 85.31           C  
ATOM   4712  C   ASP A 654     -11.862  12.608  26.888  1.00 85.31           C  
ATOM   4713  CB  ASP A 654      -9.985  11.618  25.491  1.00 85.31           C  
ATOM   4714  O   ASP A 654     -11.260  12.725  27.958  1.00 85.31           O  
ATOM   4715  CG  ASP A 654      -9.376  10.311  24.975  1.00 85.31           C  
ATOM   4716  OD1 ASP A 654      -9.972   9.238  25.223  1.00 85.31           O  
ATOM   4717  OD2 ASP A 654      -8.256  10.405  24.426  1.00 85.31           O  
ATOM   4718  N   GLY A 655     -12.886  13.413  26.591  1.00 87.56           N  
ATOM   4719  CA  GLY A 655     -13.475  14.390  27.512  1.00 87.56           C  
ATOM   4720  C   GLY A 655     -13.149  15.847  27.191  1.00 87.56           C  
ATOM   4721  O   GLY A 655     -13.630  16.749  27.882  1.00 87.56           O  
ATOM   4722  N   HIS A 656     -12.380  16.114  26.135  1.00 91.94           N  
ATOM   4723  CA  HIS A 656     -12.148  17.478  25.669  1.00 91.94           C  
ATOM   4724  C   HIS A 656     -13.412  18.052  25.014  1.00 91.94           C  
ATOM   4725  CB  HIS A 656     -10.934  17.533  24.736  1.00 91.94           C  
ATOM   4726  O   HIS A 656     -14.227  17.330  24.449  1.00 91.94           O  
ATOM   4727  CG  HIS A 656      -9.679  16.995  25.376  1.00 91.94           C  
ATOM   4728  CD2 HIS A 656      -8.802  17.672  26.178  1.00 91.94           C  
ATOM   4729  ND1 HIS A 656      -9.216  15.706  25.276  1.00 91.94           N  
ATOM   4730  CE1 HIS A 656      -8.088  15.605  25.995  1.00 91.94           C  
ATOM   4731  NE2 HIS A 656      -7.790  16.789  26.563  1.00 91.94           N  
ATOM   4732  N   PHE A 657     -13.592  19.373  25.094  1.00 94.56           N  
ATOM   4733  CA  PHE A 657     -14.689  20.099  24.430  1.00 94.56           C  
ATOM   4734  C   PHE A 657     -16.109  19.560  24.703  1.00 94.56           C  
ATOM   4735  CB  PHE A 657     -14.378  20.254  22.932  1.00 94.56           C  
ATOM   4736  O   PHE A 657     -17.003  19.712  23.876  1.00 94.56           O  
ATOM   4737  CG  PHE A 657     -12.998  20.812  22.645  1.00 94.56           C  
ATOM   4738  CD1 PHE A 657     -12.636  22.073  23.152  1.00 94.56           C  
ATOM   4739  CD2 PHE A 657     -12.067  20.074  21.890  1.00 94.56           C  
ATOM   4740  CE1 PHE A 657     -11.348  22.580  22.919  1.00 94.56           C  
ATOM   4741  CE2 PHE A 657     -10.789  20.595  21.630  1.00 94.56           C  
ATOM   4742  CZ  PHE A 657     -10.428  21.849  22.149  1.00 94.56           C  
ATOM   4743  N   GLY A 658     -16.331  18.969  25.882  1.00 90.94           N  
ATOM   4744  CA  GLY A 658     -17.646  18.497  26.327  1.00 90.94           C  
ATOM   4745  C   GLY A 658     -17.871  16.990  26.207  1.00 90.94           C  
ATOM   4746  O   GLY A 658     -18.885  16.510  26.706  1.00 90.94           O  
ATOM   4747  N   GLY A 659     -16.942  16.232  25.618  1.00 90.69           N  
ATOM   4748  CA  GLY A 659     -17.018  14.770  25.625  1.00 90.69           C  
ATOM   4749  C   GLY A 659     -18.086  14.174  24.703  1.00 90.69           C  
ATOM   4750  O   GLY A 659     -18.729  14.872  23.907  1.00 90.69           O  
ATOM   4751  N   LYS A 660     -18.286  12.855  24.833  1.00 84.31           N  
ATOM   4752  CA  LYS A 660     -19.284  12.078  24.079  1.00 84.31           C  
ATOM   4753  C   LYS A 660     -20.690  12.678  24.215  1.00 84.31           C  
ATOM   4754  CB  LYS A 660     -19.270  10.593  24.512  1.00 84.31           C  
ATOM   4755  O   LYS A 660     -21.155  12.982  25.309  1.00 84.31           O  
ATOM   4756  CG  LYS A 660     -17.989   9.877  24.049  1.00 84.31           C  
ATOM   4757  CD  LYS A 660     -17.959   8.351  24.282  1.00 84.31           C  
ATOM   4758  CE  LYS A 660     -16.627   7.828  23.708  1.00 84.31           C  
ATOM   4759  NZ  LYS A 660     -16.502   6.353  23.572  1.00 84.31           N  
ATOM   4760  N   GLY A 661     -21.371  12.826  23.080  1.00 82.06           N  
ATOM   4761  CA  GLY A 661     -22.747  13.336  22.981  1.00 82.06           C  
ATOM   4762  C   GLY A 661     -22.888  14.862  22.880  1.00 82.06           C  
ATOM   4763  O   GLY A 661     -23.972  15.337  22.539  1.00 82.06           O  
ATOM   4764  N   SER A 662     -21.811  15.622  23.112  1.00 91.38           N  
ATOM   4765  CA  SER A 662     -21.788  17.079  22.918  1.00 91.38           C  
ATOM   4766  C   SER A 662     -21.969  17.486  21.447  1.00 91.38           C  
ATOM   4767  CB  SER A 662     -20.483  17.667  23.474  1.00 91.38           C  
ATOM   4768  O   SER A 662     -21.777  16.684  20.530  1.00 91.38           O  
ATOM   4769  OG  SER A 662     -19.371  17.231  22.717  1.00 91.38           O  
ATOM   4770  N   ASP A 663     -22.296  18.755  21.195  1.00 93.56           N  
ATOM   4771  CA  ASP A 663     -22.405  19.268  19.821  1.00 93.56           C  
ATOM   4772  C   ASP A 663     -21.051  19.251  19.094  1.00 93.56           C  
ATOM   4773  CB  ASP A 663     -23.018  20.674  19.830  1.00 93.56           C  
ATOM   4774  O   ASP A 663     -20.988  18.916  17.910  1.00 93.56           O  
ATOM   4775  CG  ASP A 663     -24.483  20.682  20.287  1.00 93.56           C  
ATOM   4776  OD1 ASP A 663     -25.174  19.642  20.119  1.00 93.56           O  
ATOM   4777  OD2 ASP A 663     -24.895  21.731  20.825  1.00 93.56           O  
ATOM   4778  N   ALA A 664     -19.952  19.499  19.817  1.00 94.88           N  
ATOM   4779  CA  ALA A 664     -18.601  19.346  19.281  1.00 94.88           C  
ATOM   4780  C   ALA A 664     -18.307  17.889  18.890  1.00 94.88           C  
ATOM   4781  CB  ALA A 664     -17.593  19.859  20.316  1.00 94.88           C  
ATOM   4782  O   ALA A 664     -17.726  17.638  17.836  1.00 94.88           O  
ATOM   4783  N   HIS A 665     -18.753  16.921  19.694  1.00 92.12           N  
ATOM   4784  CA  HIS A 665     -18.623  15.503  19.364  1.00 92.12           C  
ATOM   4785  C   HIS A 665     -19.402  15.143  18.094  1.00 92.12           C  
ATOM   4786  CB  HIS A 665     -19.062  14.671  20.570  1.00 92.12           C  
ATOM   4787  O   HIS A 665     -18.839  14.535  17.190  1.00 92.12           O  
ATOM   4788  CG  HIS A 665     -19.043  13.190  20.327  1.00 92.12           C  
ATOM   4789  CD2 HIS A 665     -17.934  12.414  20.130  1.00 92.12           C  
ATOM   4790  ND1 HIS A 665     -20.143  12.360  20.274  1.00 92.12           N  
ATOM   4791  CE1 HIS A 665     -19.703  11.107  20.072  1.00 92.12           C  
ATOM   4792  NE2 HIS A 665     -18.372  11.100  19.998  1.00 92.12           N  
ATOM   4793  N   LYS A 666     -20.657  15.586  17.957  1.00 88.81           N  
ATOM   4794  CA  LYS A 666     -21.451  15.357  16.733  1.00 88.81           C  
ATOM   4795  C   LYS A 666     -20.800  15.977  15.491  1.00 88.81           C  
ATOM   4796  CB  LYS A 666     -22.862  15.926  16.914  1.00 88.81           C  
ATOM   4797  O   LYS A 666     -20.799  15.363  14.424  1.00 88.81           O  
ATOM   4798  CG  LYS A 666     -23.678  15.177  17.975  1.00 88.81           C  
ATOM   4799  CD  LYS A 666     -24.990  15.927  18.206  1.00 88.81           C  
ATOM   4800  CE  LYS A 666     -25.771  15.318  19.368  1.00 88.81           C  
ATOM   4801  NZ  LYS A 666     -26.866  16.232  19.767  1.00 88.81           N  
ATOM   4802  N   ALA A 667     -20.221  17.172  15.627  1.00 93.88           N  
ATOM   4803  CA  ALA A 667     -19.463  17.813  14.556  1.00 93.88           C  
ATOM   4804  C   ALA A 667     -18.207  17.019  14.174  1.00 93.88           C  
ATOM   4805  CB  ALA A 667     -19.141  19.252  14.968  1.00 93.88           C  
ATOM   4806  O   ALA A 667     -17.932  16.853  12.987  1.00 93.88           O  
ATOM   4807  N   ALA A 668     -17.486  16.477  15.156  1.00 93.62           N  
ATOM   4808  CA  ALA A 668     -16.313  15.646  14.911  1.00 93.62           C  
ATOM   4809  C   ALA A 668     -16.662  14.305  14.247  1.00 93.62           C  
ATOM   4810  CB  ALA A 668     -15.568  15.461  16.228  1.00 93.62           C  
ATOM   4811  O   ALA A 668     -15.978  13.918  13.307  1.00 93.62           O  
ATOM   4812  N   VAL A 669     -17.766  13.660  14.645  1.00 89.12           N  
ATOM   4813  CA  VAL A 669     -18.300  12.454  13.977  1.00 89.12           C  
ATOM   4814  C   VAL A 669     -18.637  12.738  12.507  1.00 89.12           C  
ATOM   4815  CB  VAL A 669     -19.540  11.922  14.731  1.00 89.12           C  
ATOM   4816  O   VAL A 669     -18.401  11.910  11.634  1.00 89.12           O  
ATOM   4817  CG1 VAL A 669     -20.263  10.790  13.989  1.00 89.12           C  
ATOM   4818  CG2 VAL A 669     -19.160  11.376  16.114  1.00 89.12           C  
ATOM   4819  N   THR A 670     -19.139  13.935  12.189  1.00 91.31           N  
ATOM   4820  CA  THR A 670     -19.362  14.327  10.783  1.00 91.31           C  
ATOM   4821  C   THR A 670     -18.054  14.472  10.008  1.00 91.31           C  
ATOM   4822  CB  THR A 670     -20.146  15.632  10.697  1.00 91.31           C  
ATOM   4823  O   THR A 670     -17.979  14.060   8.857  1.00 91.31           O  
ATOM   4824  CG2 THR A 670     -20.487  16.063   9.272  1.00 91.31           C  
ATOM   4825  OG1 THR A 670     -21.364  15.464  11.382  1.00 91.31           O  
ATOM   4826  N   GLY A 671     -17.018  15.049  10.621  1.00 93.69           N  
ATOM   4827  CA  GLY A 671     -15.689  15.110  10.012  1.00 93.69           C  
ATOM   4828  C   GLY A 671     -15.103  13.727   9.749  1.00 93.69           C  
ATOM   4829  O   GLY A 671     -14.599  13.466   8.661  1.00 93.69           O  
ATOM   4830  N   ASP A 672     -15.217  12.830  10.725  1.00 90.88           N  
ATOM   4831  CA  ASP A 672     -14.715  11.461  10.630  1.00 90.88           C  
ATOM   4832  C   ASP A 672     -15.425  10.649   9.541  1.00 90.88           C  
ATOM   4833  CB  ASP A 672     -14.843  10.814  12.004  1.00 90.88           C  
ATOM   4834  O   ASP A 672     -14.763  10.112   8.660  1.00 90.88           O  
ATOM   4835  CG  ASP A 672     -14.194   9.438  12.040  1.00 90.88           C  
ATOM   4836  OD1 ASP A 672     -13.119   9.272  11.413  1.00 90.88           O  
ATOM   4837  OD2 ASP A 672     -14.725   8.625  12.818  1.00 90.88           O
[truncated: 20,412 more chars]
