# Supplementary material for: The inorganic pyrophosphatases of microorganisms: a structural and functional review
Source: PeerJ. 2024 Jun 24;12:e17496. doi: 10.7717/peerj.17496 (PMC11210485; doi:10.7717/peerj.17496)
Supplement: Supplemental Information 1 [file peerj-12-17496-s001.zip › Supplementary Files/m_PPases/AF-A0A6C1EE82-F1-model_v4levadurapastorianus.pdb]

HEADER                                            01-JUN-22                     
TITLE     ALPHAFOLD MONOMER V2.0 PREDICTION FOR PYROPHOSPHATE PHOSPHO-HYDROLASE 
TITLE    2 (A0A6C1EE82)                                                         
COMPND    MOL_ID: 1;                                                            
COMPND   2 MOLECULE: PYROPHOSPHATE PHOSPHO-HYDROLASE;                           
COMPND   3 CHAIN: A                                                             
SOURCE    MOL_ID: 1;                                                            
SOURCE   2 ORGANISM_SCIENTIFIC: SACCHAROMYCES PASTORIANUS;                      
SOURCE   3 ORGANISM_TAXID: 27292                                                
REMARK   1                                                                      
REMARK   1 REFERENCE 1                                                          
REMARK   1  AUTH   JOHN JUMPER, RICHARD EVANS, ALEXANDER PRITZEL, TIM GREEN,    
REMARK   1  AUTH 2 MICHAEL FIGURNOV, OLAF RONNEBERGER, KATHRYN TUNYASUVUNAKOOL, 
REMARK   1  AUTH 3 RUSS BATES, AUGUSTIN ZIDEK, ANNA POTAPENKO, ALEX BRIDGLAND,  
REMARK   1  AUTH 4 CLEMENS MEYER, SIMON A A KOHL, ANDREW J BALLARD,             
REMARK   1  AUTH 5 ANDREW COWIE, BERNARDINO ROMERA-PAREDES, STANISLAV NIKOLOV,  
REMARK   1  AUTH 6 RISHUB JAIN, JONAS ADLER, TREVOR BACK, STIG PETERSEN,        
REMARK   1  AUTH 7 DAVID REIMAN, ELLEN CLANCY, MICHAL ZIELINSKI,                
REMARK   1  AUTH 8 MARTIN STEINEGGER, MICHALINA PACHOLSKA, TAMAS BERGHAMMER,    
REMARK   1  AUTH 9 DAVID SILVER, ORIOL VINYALS, ANDREW W SENIOR,                
REMARK   1  AUTH10 KORAY KAVUKCUOGLU, PUSHMEET KOHLI, DEMIS HASSABIS            
REMARK   1  TITL   HIGHLY ACCURATE PROTEIN STRUCTURE PREDICTION WITH ALPHAFOLD  
REMARK   1  REF    NATURE                        V. 596   583 2021              
REMARK   1  REFN                   ISSN 0028-0836                               
REMARK   1  PMID   34265844                                                     
REMARK   1  DOI    10.1038/s41586-021-03819-2                                   
REMARK   1                                                                      
REMARK   1 DISCLAIMERS                                                          
REMARK   1 ALPHAFOLD DATA, COPYRIGHT (2021) DEEPMIND TECHNOLOGIES LIMITED. THE  
REMARK   1 INFORMATION PROVIDED IS THEORETICAL MODELLING ONLY AND CAUTION SHOULD
REMARK   1 BE EXERCISED IN ITS USE. IT IS PROVIDED "AS-IS" WITHOUT ANY WARRANTY 
REMARK   1 OF ANY KIND, WHETHER EXPRESSED OR IMPLIED. NO WARRANTY IS GIVEN THAT 
REMARK   1 USE OF THE INFORMATION SHALL NOT INFRINGE THE RIGHTS OF ANY THIRD    
REMARK   1 PARTY. THE INFORMATION IS NOT INTENDED TO BE A SUBSTITUTE FOR        
REMARK   1 PROFESSIONAL MEDICAL ADVICE, DIAGNOSIS, OR TREATMENT, AND DOES NOT   
REMARK   1 CONSTITUTE MEDICAL OR OTHER PROFESSIONAL ADVICE. IT IS AVAILABLE FOR 
REMARK   1 ACADEMIC AND COMMERCIAL PURPOSES, UNDER CC-BY 4.0 LICENCE.           
DBREF  XXXX A    1   310  UNP    A0A6C1EE82 A0A6C1EE82_SACPS     1    310       
SEQRES   1 A  310  MET SER LEU LEU ARG MET ASN SER PHE VAL GLY LYS ASN          
SEQRES   2 A  310  ARG SER LEU GLU ARG LEU LYS GLN THR LEU ASN ILE LEU          
SEQRES   3 A  310  SER ILE ARG ASN GLN ARG GLN LEU SER THR THR GLN GLN          
SEQRES   4 A  310  GLY SER LYS TYR THR LEU GLY PHE LYS LYS TYR LEU LYS          
SEQRES   5 A  310  LEU GLN ASN GLY GLU VAL GLY SER PHE PHE HIS ASP VAL          
SEQRES   6 A  310  PRO LEU ASP LEU ASN GLU HIS GLU LYS THR VAL ASN MET          
SEQRES   7 A  310  ILE VAL GLU VAL PRO ARG TRP THR THR GLY LYS PHE GLU          
SEQRES   8 A  310  ILE SER LYS GLU LEU LYS PHE ASN PRO ILE ILE GLN ASP          
SEQRES   9 A  310  THR LYS ASN GLY LYS LEU ARG PHE VAL ASN ASN ILE PHE          
SEQRES  10 A  310  PRO TYR HIS GLY TYR ILE HIS ASN TYR GLY ALA ILE PRO          
SEQRES  11 A  310  GLN THR TRP GLU ASP PRO THR ILE GLU HIS LYS LEU GLY          
SEQRES  12 A  310  ASN GLY ASP LEU ALA LEU ARG GLY ASP ASN ASP PRO LEU          
SEQRES  13 A  310  ASP CYS CYS GLU ILE GLY SER ASP VAL LEU GLU ILE GLY          
SEQRES  14 A  310  SER VAL ARG ARG VAL LYS VAL LEU GLY SER LEU ALA LEU          
SEQRES  15 A  310  ILE ASP ASP GLY GLU LEU ASP TRP LYS ILE LEU VAL ILE          
SEQRES  16 A  310  SER VAL ASN ASP PRO LEU TYR PRO LYS LEU ASN ASN LEU          
SEQRES  17 A  310  GLU ASN VAL GLN GLU HIS PHE PRO GLY ILE LEU ASP ALA          
SEQRES  18 A  310  THR ARG GLU TRP PHE ARG LYS TYR LYS VAL PRO MET GLY          
SEQRES  19 A  310  LYS PRO LEU ASN LYS PHE ALA PHE ARG GLU GLN TYR MET          
SEQRES  20 A  310  ASP SER ASP ASN ALA ILE LYS THR ILE LYS GLU CYS ASN          
SEQRES  21 A  310  ASN SER TRP ARG LYS LEU ILE SER GLY SER LEU GLN ALA          
SEQRES  22 A  310  LYS TYR ASP ASN LEU PRO ASN ILE GLU ARG ALA GLY LYS          
SEQRES  23 A  310  GLY ILE THR LEU LYS ASP SER SER LYS PRO PRO SER GLU          
SEQRES  24 A  310  ILE PRO PRO GLU VAL GLN LYS TRP TYR TYR VAL                  
CRYST1    1.000    1.000    1.000  90.00  90.00  90.00 P 1           1          
ORIGX1      1.000000  0.000000  0.000000        0.00000                         
ORIGX2      0.000000  1.000000  0.000000        0.00000                         
ORIGX3      0.000000  0.000000  1.000000        0.00000                         
SCALE1      1.000000  0.000000  0.000000        0.00000                         
SCALE2      0.000000  1.000000  0.000000        0.00000                         
SCALE3      0.000000  0.000000  1.000000        0.00000                         
MODEL        1                                                                  
ATOM      1  N   MET A   1      42.633 -50.392  22.471  1.00 37.38           N  
ATOM      2  CA  MET A   1      42.125 -50.015  21.131  1.00 37.38           C  
ATOM      3  C   MET A   1      40.599 -50.031  21.217  1.00 37.38           C  
ATOM      4  CB  MET A   1      42.645 -51.009  20.078  1.00 37.38           C  
ATOM      5  O   MET A   1      40.065 -51.089  21.492  1.00 37.38           O  
ATOM      6  CG  MET A   1      44.133 -50.817  19.752  1.00 37.38           C  
ATOM      7  SD  MET A   1      44.709 -51.969  18.481  1.00 37.38           S  
ATOM      8  CE  MET A   1      46.337 -51.275  18.085  1.00 37.38           C  
ATOM      9  N   SER A   2      39.918 -48.888  21.387  1.00 36.38           N  
ATOM     10  CA  SER A   2      39.469 -47.964  20.314  1.00 36.38           C  
ATOM     11  C   SER A   2      38.503 -48.677  19.342  1.00 36.38           C  
ATOM     12  CB  SER A   2      40.673 -47.357  19.584  1.00 36.38           C  
ATOM     13  O   SER A   2      38.899 -49.696  18.800  1.00 36.38           O  
ATOM     14  OG  SER A   2      40.244 -46.439  18.621  1.00 36.38           O  
ATOM     15  N   LEU A   3      37.255 -48.272  19.072  1.00 35.41           N  
ATOM     16  CA  LEU A   3      36.551 -47.003  19.279  1.00 35.41           C  
ATOM     17  C   LEU A   3      35.018 -47.246  19.292  1.00 35.41           C  
ATOM     18  CB  LEU A   3      36.899 -46.064  18.100  1.00 35.41           C  
ATOM     19  O   LEU A   3      34.507 -48.136  18.618  1.00 35.41           O  
ATOM     20  CG  LEU A   3      36.989 -44.574  18.480  1.00 35.41           C  
ATOM     21  CD1 LEU A   3      38.415 -44.137  18.805  1.00 35.41           C  
ATOM     22  CD2 LEU A   3      36.514 -43.688  17.336  1.00 35.41           C  
ATOM     23  N   LEU A   4      34.300 -46.411  20.045  1.00 41.31           N  
ATOM     24  CA  LEU A   4      32.840 -46.304  20.137  1.00 41.31           C  
ATOM     25  C   LEU A   4      32.241 -45.429  19.009  1.00 41.31           C  
ATOM     26  CB  LEU A   4      32.517 -45.651  21.510  1.00 41.31           C  
ATOM     27  O   LEU A   4      32.867 -44.465  18.583  1.00 41.31           O  
ATOM     28  CG  LEU A   4      31.993 -46.592  22.617  1.00 41.31           C  
ATOM     29  CD1 LEU A   4      32.924 -46.585  23.829  1.00 41.31           C  
ATOM     30  CD2 LEU A   4      30.607 -46.152  23.105  1.00 41.31           C  
ATOM     31  N   ARG A   5      30.946 -45.671  18.731  1.00 43.91           N  
ATOM     32  CA  ARG A   5      29.898 -44.750  18.214  1.00 43.91           C  
ATOM     33  C   ARG A   5      29.914 -44.332  16.731  1.00 43.91           C  
ATOM     34  CB  ARG A   5      29.786 -43.494  19.109  1.00 43.91           C  
ATOM     35  O   ARG A   5      30.534 -43.351  16.348  1.00 43.91           O  
ATOM     36  CG  ARG A   5      29.134 -43.763  20.469  1.00 43.91           C  
ATOM     37  CD  ARG A   5      29.182 -42.506  21.345  1.00 43.91           C  
ATOM     38  NE  ARG A   5      28.608 -42.758  22.683  1.00 43.91           N  
ATOM     39  NH1 ARG A   5      28.015 -40.595  23.197  1.00 43.91           N  
ATOM     40  NH2 ARG A   5      27.636 -42.221  24.673  1.00 43.91           N  
ATOM     41  CZ  ARG A   5      28.090 -41.860  23.506  1.00 43.91           C  
ATOM     42  N   MET A   6      28.963 -44.896  15.982  1.00 38.19           N  
ATOM     43  CA  MET A   6      28.215 -44.191  14.931  1.00 38.19           C  
ATOM     44  C   MET A   6      26.720 -44.438  15.146  1.00 38.19           C  
ATOM     45  CB  MET A   6      28.647 -44.641  13.524  1.00 38.19           C  
ATOM     46  O   MET A   6      26.209 -45.494  14.811  1.00 38.19           O  
ATOM     47  CG  MET A   6      29.789 -43.789  12.967  1.00 38.19           C  
ATOM     48  SD  MET A   6      30.344 -44.347  11.334  1.00 38.19           S  
ATOM     49  CE  MET A   6      29.949 -42.911  10.302  1.00 38.19           C  
ATOM     50  N   ASN A   7      26.036 -43.479  15.771  1.00 41.19           N  
ATOM     51  CA  ASN A   7      24.577 -43.328  15.728  1.00 41.19           C  
ATOM     52  C   ASN A   7      24.228 -41.927  16.251  1.00 41.19           C  
ATOM     53  CB  ASN A   7      23.857 -44.461  16.513  1.00 41.19           C  
ATOM     54  O   ASN A   7      23.842 -41.752  17.403  1.00 41.19           O  
ATOM     55  CG  ASN A   7      23.327 -45.577  15.621  1.00 41.19           C  
ATOM     56  ND2 ASN A   7      22.893 -46.675  16.195  1.00 41.19           N  
ATOM     57  OD1 ASN A   7      23.221 -45.455  14.415  1.00 41.19           O  
ATOM     58  N   SER A   8      24.441 -40.890  15.434  1.00 43.06           N  
ATOM     59  CA  SER A   8      24.048 -39.517  15.809  1.00 43.06           C  
ATOM     60  C   SER A   8      23.559 -38.626  14.661  1.00 43.06           C  
ATOM     61  CB  SER A   8      25.166 -38.825  16.599  1.00 43.06           C  
ATOM     62  O   SER A   8      23.185 -37.483  14.915  1.00 43.06           O  
ATOM     63  OG  SER A   8      26.292 -38.620  15.771  1.00 43.06           O  
ATOM     64  N   PHE A   9      23.475 -39.119  13.420  1.00 40.31           N  
ATOM     65  CA  PHE A   9      23.140 -38.258  12.274  1.00 40.31           C  
ATOM     66  C   PHE A   9      21.665 -38.272  11.837  1.00 40.31           C  
ATOM     67  CB  PHE A   9      24.130 -38.508  11.126  1.00 40.31           C  
ATOM     68  O   PHE A   9      21.199 -37.300  11.253  1.00 40.31           O  
ATOM     69  CG  PHE A   9      25.028 -37.307  10.902  1.00 40.31           C  
ATOM     70  CD1 PHE A   9      24.668 -36.335   9.950  1.00 40.31           C  
ATOM     71  CD2 PHE A   9      26.186 -37.124  11.684  1.00 40.31           C  
ATOM     72  CE1 PHE A   9      25.472 -35.197   9.764  1.00 40.31           C  
ATOM     73  CE2 PHE A   9      26.990 -35.984  11.497  1.00 40.31           C  
ATOM     74  CZ  PHE A   9      26.634 -35.022  10.534  1.00 40.31           C  
ATOM     75  N   VAL A  10      20.881 -39.302  12.179  1.00 45.03           N  
ATOM     76  CA  VAL A  10      19.479 -39.425  11.710  1.00 45.03           C  
ATOM     77  C   VAL A  10      18.472 -38.684  12.615  1.00 45.03           C  
ATOM     78  CB  VAL A  10      19.122 -40.913  11.486  1.00 45.03           C  
ATOM     79  O   VAL A  10      17.393 -38.295  12.172  1.00 45.03           O  
ATOM     80  CG1 VAL A  10      17.720 -41.107  10.895  1.00 45.03           C  
ATOM     81  CG2 VAL A  10      20.116 -41.572  10.514  1.00 45.03           C  
ATOM     82  N   GLY A  11      18.826 -38.413  13.878  1.00 42.56           N  
ATOM     83  CA  GLY A  11      17.939 -37.746  14.845  1.00 42.56           C  
ATOM     84  C   GLY A  11      17.811 -36.226  14.672  1.00 42.56           C  
ATOM     85  O   GLY A  11      16.733 -35.678  14.902  1.00 42.56           O  
ATOM     86  N   LYS A  12      18.876 -35.544  14.221  1.00 46.69           N  
ATOM     87  CA  LYS A  12      18.934 -34.068  14.159  1.00 46.69           C  
ATOM     88  C   LYS A  12      18.012 -33.456  13.095  1.00 46.69           C  
ATOM     89  CB  LYS A  12      20.388 -33.594  13.975  1.00 46.69           C  
ATOM     90  O   LYS A  12      17.439 -32.395  13.331  1.00 46.69           O  
ATOM     91  CG  LYS A  12      21.198 -33.662  15.282  1.00 46.69           C  
ATOM     92  CD  LYS A  12      22.615 -33.102  15.078  1.00 46.69           C  
ATOM     93  CE  LYS A  12      23.387 -33.046  16.403  1.00 46.69           C  
ATOM     94  NZ  LYS A  12      24.743 -32.467  16.218  1.00 46.69           N  
ATOM     95  N   ASN A  13      17.800 -34.140  11.968  1.00 55.25           N  
ATOM     96  CA  ASN A  13      16.927 -33.636  10.899  1.00 55.25           C  
ATOM     97  C   ASN A  13      15.442 -33.707  11.275  1.00 55.25           C  
ATOM     98  CB  ASN A  13      17.237 -34.366   9.578  1.00 55.25           C  
ATOM     99  O   ASN A  13      14.702 -32.769  11.005  1.00 55.25           O  
ATOM    100  CG  ASN A  13      18.485 -33.828   8.896  1.00 55.25           C  
ATOM    101  ND2 ASN A  13      18.938 -34.457   7.840  1.00 55.25           N  
ATOM    102  OD1 ASN A  13      19.073 -32.844   9.307  1.00 55.25           O  
ATOM    103  N   ARG A  14      15.006 -34.759  11.982  1.00 58.62           N  
ATOM    104  CA  ARG A  14      13.610 -34.874  12.444  1.00 58.62           C  
ATOM    105  C   ARG A  14      13.271 -33.881  13.552  1.00 58.62           C  
ATOM    106  CB  ARG A  14      13.305 -36.307  12.898  1.00 58.62           C  
ATOM    107  O   ARG A  14      12.148 -33.390  13.592  1.00 58.62           O  
ATOM    108  CG  ARG A  14      13.140 -37.262  11.709  1.00 58.62           C  
ATOM    109  CD  ARG A  14      12.733 -38.651  12.215  1.00 58.62           C  
ATOM    110  NE  ARG A  14      12.459 -39.578  11.103  1.00 58.62           N  
ATOM    111  NH1 ARG A  14      11.743 -41.366  12.360  1.00 58.62           N  
ATOM    112  NH2 ARG A  14      11.784 -41.528  10.137  1.00 58.62           N  
ATOM    113  CZ  ARG A  14      11.999 -40.814  11.205  1.00 58.62           C  
ATOM    114  N   SER A  15      14.214 -33.572  14.445  1.00 62.75           N  
ATOM    115  CA  SER A  15      14.012 -32.539  15.468  1.00 62.75           C  
ATOM    116  C   SER A  15      13.948 -31.137  14.866  1.00 62.75           C  
ATOM    117  CB  SER A  15      15.094 -32.607  16.548  1.00 62.75           C  
ATOM    118  O   SER A  15      13.125 -30.347  15.308  1.00 62.75           O  
ATOM    119  OG  SER A  15      16.395 -32.622  15.993  1.00 62.75           O  
ATOM    120  N   LEU A  16      14.757 -30.841  13.842  1.00 61.34           N  
ATOM    121  CA  LEU A  16      14.708 -29.566  13.115  1.00 61.34           C  
ATOM    122  C   LEU A  16      13.418 -29.419  12.301  1.00 61.34           C  
ATOM    123  CB  LEU A  16      15.945 -29.449  12.208  1.00 61.34           C  
ATOM    124  O   LEU A  16      12.796 -28.366  12.346  1.00 61.34           O  
ATOM    125  CG  LEU A  16      17.197 -28.955  12.953  1.00 61.34           C  
ATOM    126  CD1 LEU A  16      18.456 -29.277  12.149  1.00 61.34           C  
ATOM    127  CD2 LEU A  16      17.149 -27.439  13.170  1.00 61.34           C  
ATOM    128  N   GLU A  17      12.976 -30.475  11.617  1.00 63.56           N  
ATOM    129  CA  GLU A  17      11.678 -30.531  10.928  1.00 63.56           C  
ATOM    130  C   GLU A  17      10.510 -30.316  11.898  1.00 63.56           C  
ATOM    131  CB  GLU A  17      11.537 -31.908  10.267  1.00 63.56           C  
ATOM    132  O   GLU A  17       9.632 -29.496  11.646  1.00 63.56           O  
ATOM    133  CG  GLU A  17      12.307 -32.035   8.943  1.00 63.56           C  
ATOM    134  CD  GLU A  17      11.520 -31.485   7.749  1.00 63.56           C  
ATOM    135  OE1 GLU A  17      12.147 -30.764   6.942  1.00 63.56           O  
ATOM    136  OE2 GLU A  17      10.308 -31.782   7.678  1.00 63.56           O  
ATOM    137  N   ARG A  18      10.526 -30.988  13.058  1.00 66.88           N  
ATOM    138  CA  ARG A  18       9.510 -30.793  14.103  1.00 66.88           C  
ATOM    139  C   ARG A  18       9.576 -29.409  14.727  1.00 66.88           C  
ATOM    140  CB  ARG A  18       9.636 -31.854  15.197  1.00 66.88           C  
ATOM    141  O   ARG A  18       8.527 -28.854  15.027  1.00 66.88           O  
ATOM    142  CG  ARG A  18       9.074 -33.201  14.738  1.00 66.88           C  
ATOM    143  CD  ARG A  18       9.225 -34.211  15.875  1.00 66.88           C  
ATOM    144  NE  ARG A  18       8.809 -35.558  15.448  1.00 66.88           N  
ATOM    145  NH1 ARG A  18       8.536 -36.464  17.540  1.00 66.88           N  
ATOM    146  NH2 ARG A  18       8.162 -37.720  15.734  1.00 66.88           N  
ATOM    147  CZ  ARG A  18       8.508 -36.570  16.240  1.00 66.88           C  
ATOM    148  N   LEU A  19      10.767 -28.840  14.913  1.00 60.03           N  
ATOM    149  CA  LEU A  19      10.928 -27.469  15.390  1.00 60.03           C  
ATOM    150  C   LEU A  19      10.364 -26.485  14.362  1.00 60.03           C  
ATOM    151  CB  LEU A  19      12.410 -27.182  15.687  1.00 60.03           C  
ATOM    152  O   LEU A  19       9.597 -25.617  14.744  1.00 60.03           O  
ATOM    153  CG  LEU A  19      12.623 -25.864  16.456  1.00 60.03           C  
ATOM    154  CD1 LEU A  19      12.408 -26.062  17.958  1.00 60.03           C  
ATOM    155  CD2 LEU A  19      14.045 -25.354  16.234  1.00 60.03           C  
ATOM    156  N   LYS A  20      10.650 -26.664  13.067  1.00 61.25           N  
ATOM    157  CA  LYS A  20      10.068 -25.868  11.975  1.00 61.25           C  
ATOM    158  C   LYS A  20       8.550 -26.012  11.907  1.00 61.25           C  
ATOM    159  CB  LYS A  20      10.684 -26.275  10.630  1.00 61.25           C  
ATOM    160  O   LYS A  20       7.861 -25.009  11.806  1.00 61.25           O  
ATOM    161  CG  LYS A  20      12.109 -25.743  10.432  1.00 61.25           C  
ATOM    162  CD  LYS A  20      12.639 -26.242   9.082  1.00 61.25           C  
ATOM    163  CE  LYS A  20      14.052 -25.723   8.808  1.00 61.25           C  
ATOM    164  NZ  LYS A  20      14.502 -26.126   7.452  1.00 61.25           N  
ATOM    165  N   GLN A  21       8.014 -27.226  12.028  1.00 60.00           N  
ATOM    166  CA  GLN A  21       6.569 -27.457  12.102  1.00 60.00           C  
ATOM    167  C   GLN A  21       5.953 -26.826  13.351  1.00 60.00           C  
ATOM    168  CB  GLN A  21       6.258 -28.958  12.092  1.00 60.00           C  
ATOM    169  O   GLN A  21       4.893 -26.227  13.261  1.00 60.00           O  
ATOM    170  CG  GLN A  21       6.289 -29.550  10.678  1.00 60.00           C  
ATOM    171  CD  GLN A  21       5.952 -31.039  10.667  1.00 60.00           C  
ATOM    172  NE2 GLN A  21       5.626 -31.589   9.519  1.00 60.00           N  
ATOM    173  OE1 GLN A  21       5.978 -31.735  11.673  1.00 60.00           O  
ATOM    174  N   THR A  22       6.615 -26.915  14.504  1.00 60.16           N  
ATOM    175  CA  THR A  22       6.133 -26.319  15.758  1.00 60.16           C  
ATOM    176  C   THR A  22       6.198 -24.798  15.690  1.00 60.16           C  
ATOM    177  CB  THR A  22       6.917 -26.833  16.973  1.00 60.16           C  
ATOM    178  O   THR A  22       5.251 -24.147  16.104  1.00 60.16           O  
ATOM    179  CG2 THR A  22       6.327 -26.358  18.299  1.00 60.16           C  
ATOM    180  OG1 THR A  22       6.878 -28.241  17.012  1.00 60.16           O  
ATOM    181  N   LEU A  23       7.253 -24.225  15.109  1.00 54.97           N  
ATOM    182  CA  LEU A  23       7.378 -22.793  14.843  1.00 54.97           C  
ATOM    183  C   LEU A  23       6.354 -22.323  13.808  1.00 54.97           C  
ATOM    184  CB  LEU A  23       8.811 -22.461  14.389  1.00 54.97           C  
ATOM    185  O   LEU A  23       5.784 -21.262  14.007  1.00 54.97           O  
ATOM    186  CG  LEU A  23       9.867 -22.519  15.509  1.00 54.97           C  
ATOM    187  CD1 LEU A  23      11.265 -22.411  14.899  1.00 54.97           C  
ATOM    188  CD2 LEU A  23       9.696 -21.389  16.527  1.00 54.97           C  
ATOM    189  N   ASN A  24       6.042 -23.120  12.782  1.00 52.34           N  
ATOM    190  CA  ASN A  24       4.947 -22.842  11.850  1.00 52.34           C  
ATOM    191  C   ASN A  24       3.579 -22.928  12.533  1.00 52.34           C  
ATOM    192  CB  ASN A  24       5.008 -23.793  10.637  1.00 52.34           C  
ATOM    193  O   ASN A  24       2.735 -22.073  12.331  1.00 52.34           O  
ATOM    194  CG  ASN A  24       5.823 -23.249   9.477  1.00 52.34           C  
ATOM    195  ND2 ASN A  24       6.031 -24.036   8.447  1.00 52.34           N  
ATOM    196  OD1 ASN A  24       6.249 -22.111   9.445  1.00 52.34           O  
ATOM    197  N   ILE A  25       3.332 -23.926  13.380  1.00 54.97           N  
ATOM    198  CA  ILE A  25       2.067 -24.043  14.120  1.00 54.97           C  
ATOM    199  C   ILE A  25       1.939 -22.908  15.141  1.00 54.97           C  
ATOM    200  CB  ILE A  25       1.955 -25.438  14.771  1.00 54.97           C  
ATOM    201  O   ILE A  25       0.849 -22.376  15.334  1.00 54.97           O  
ATOM    202  CG1 ILE A  25       1.744 -26.514  13.680  1.00 54.97           C  
ATOM    203  CG2 ILE A  25       0.795 -25.500  15.787  1.00 54.97           C  
ATOM    204  CD1 ILE A  25       2.008 -27.943  14.173  1.00 54.97           C  
ATOM    205  N   LEU A  26       3.038 -22.515  15.787  1.00 43.31           N  
ATOM    206  CA  LEU A  26       3.086 -21.376  16.696  1.00 43.31           C  
ATOM    207  C   LEU A  26       2.966 -20.052  15.942  1.00 43.31           C  
ATOM    208  CB  LEU A  26       4.364 -21.413  17.550  1.00 43.31           C  
ATOM    209  O   LEU A  26       2.290 -19.176  16.455  1.00 43.31           O  
ATOM    210  CG  LEU A  26       4.366 -22.493  18.648  1.00 43.31           C  
ATOM    211  CD1 LEU A  26       5.767 -22.594  19.254  1.00 43.31           C  
ATOM    212  CD2 LEU A  26       3.381 -22.179  19.778  1.00 43.31           C  
ATOM    213  N   SER A  27       3.528 -19.901  14.740  1.00 50.31           N  
ATOM    214  CA  SER A  27       3.346 -18.706  13.906  1.00 50.31           C  
ATOM    215  C   SER A  27       1.916 -18.613  13.376  1.00 50.31           C  
ATOM    216  CB  SER A  27       4.372 -18.635  12.765  1.00 50.31           C  
ATOM    217  O   SER A  27       1.333 -17.538  13.417  1.00 50.31           O  
ATOM    218  OG  SER A  27       4.072 -19.542  11.726  1.00 50.31           O  
ATOM    219  N   ILE A  28       1.294 -19.738  13.008  1.00 47.19           N  
ATOM    220  CA  ILE A  28      -0.131 -19.826  12.655  1.00 47.19           C  
ATOM    221  C   ILE A  28      -1.019 -19.521  13.875  1.00 47.19           C  
ATOM    222  CB  ILE A  28      -0.436 -21.214  12.035  1.00 47.19           C  
ATOM    223  O   ILE A  28      -2.041 -18.857  13.737  1.00 47.19           O  
ATOM    224  CG1 ILE A  28       0.247 -21.375  10.654  1.00 47.19           C  
ATOM    225  CG2 ILE A  28      -1.951 -21.440  11.868  1.00 47.19           C  
ATOM    226  CD1 ILE A  28       0.345 -22.835  10.182  1.00 47.19           C  
ATOM    227  N   ARG A  29      -0.642 -19.960  15.086  1.00 42.38           N  
ATOM    228  CA  ARG A  29      -1.381 -19.660  16.333  1.00 42.38           C  
ATOM    229  C   ARG A  29      -1.141 -18.243  16.874  1.00 42.38           C  
ATOM    230  CB  ARG A  29      -1.079 -20.714  17.413  1.00 42.38           C  
ATOM    231  O   ARG A  29      -2.034 -17.710  17.523  1.00 42.38           O  
ATOM    232  CG  ARG A  29      -1.900 -22.000  17.233  1.00 42.38           C  
ATOM    233  CD  ARG A  29      -1.570 -22.993  18.355  1.00 42.38           C  
ATOM    234  NE  ARG A  29      -2.471 -24.164  18.339  1.00 42.38           N  
ATOM    235  NH1 ARG A  29      -1.531 -25.287  20.107  1.00 42.38           N  
ATOM    236  NH2 ARG A  29      -3.316 -26.147  19.081  1.00 42.38           N  
ATOM    237  CZ  ARG A  29      -2.435 -25.190  19.172  1.00 42.38           C  
ATOM    238  N   ASN A  30       0.023 -17.641  16.615  1.00 41.78           N  
ATOM    239  CA  ASN A  30       0.364 -16.257  16.976  1.00 41.78           C  
ATOM    240  C   ASN A  30       0.072 -15.247  15.866  1.00 41.78           C  
ATOM    241  CB  ASN A  30       1.836 -16.124  17.423  1.00 41.78           C  
ATOM    242  O   ASN A  30       0.227 -14.045  16.101  1.00 41.78           O  
ATOM    243  CG  ASN A  30       2.045 -16.198  18.921  1.00 41.78           C  
ATOM    244  ND2 ASN A  30       3.284 -16.202  19.351  1.00 41.78           N  
ATOM    245  OD1 ASN A  30       1.134 -16.204  19.730  1.00 41.78           O  
ATOM    246  N   GLN A  31      -0.391 -15.682  14.691  1.00 49.69           N  
ATOM    247  CA  GLN A  31      -1.131 -14.799  13.805  1.00 49.69           C  
ATOM    248  C   GLN A  31      -2.358 -14.364  14.590  1.00 49.69           C  
ATOM    249  CB  GLN A  31      -1.504 -15.480  12.479  1.00 49.69           C  
ATOM    250  O   GLN A  31      -3.351 -15.085  14.692  1.00 49.69           O  
ATOM    251  CG  GLN A  31      -0.385 -15.327  11.440  1.00 49.69           C  
ATOM    252  CD  GLN A  31      -0.717 -15.965  10.095  1.00 49.69           C  
ATOM    253  NE2 GLN A  31       0.155 -15.833   9.120  1.00 49.69           N  
ATOM    254  OE1 GLN A  31      -1.745 -16.584   9.877  1.00 49.69           O  
ATOM    255  N   ARG A  32      -2.252 -13.183  15.211  1.00 56.50           N  
ATOM    256  CA  ARG A  32      -3.393 -12.449  15.739  1.00 56.50           C  
ATOM    257  C   ARG A  32      -4.443 -12.540  14.643  1.00 56.50           C  
ATOM    258  CB  ARG A  32      -3.009 -10.986  16.020  1.00 56.50           C  
ATOM    259  O   ARG A  32      -4.200 -12.031  13.554  1.00 56.50           O  
ATOM    260  CG  ARG A  32      -2.000 -10.834  17.167  1.00 56.50           C  
ATOM    261  CD  ARG A  32      -1.637  -9.354  17.343  1.00 56.50           C  
ATOM    262  NE  ARG A  32      -0.677  -9.153  18.444  1.00 56.50           N  
ATOM    263  NH1 ARG A  32      -0.529  -6.862  18.292  1.00 56.50           N  
ATOM    264  NH2 ARG A  32       0.641  -7.949  19.854  1.00 56.50           N  
ATOM    265  CZ  ARG A  32      -0.195  -7.993  18.855  1.00 56.50           C  
ATOM    266  N   GLN A  33      -5.535 -13.265  14.877  1.00 65.31           N  
ATOM    267  CA  GLN A  33      -6.655 -13.315  13.942  1.00 65.31           C  
ATOM    268  C   GLN A  33      -7.243 -11.907  13.902  1.00 65.31           C  
ATOM    269  CB  GLN A  33      -7.698 -14.374  14.338  1.00 65.31           C  
ATOM    270  O   GLN A  33      -8.134 -11.555  14.672  1.00 65.31           O  
ATOM    271  CG  GLN A  33      -7.356 -15.776  13.808  1.00 65.31           C  
ATOM    272  CD  GLN A  33      -8.453 -16.800  14.102  1.00 65.31           C  
ATOM    273  NE2 GLN A  33      -8.285 -18.034  13.684  1.00 65.31           N  
ATOM    274  OE1 GLN A  33      -9.471 -16.526  14.715  1.00 65.31           O  
ATOM    275  N   LEU A  34      -6.638 -11.068  13.070  1.00 87.44           N  
ATOM    276  CA  LEU A  34      -7.115  -9.749  12.739  1.00 87.44           C  
ATOM    277  C   LEU A  34      -8.281  -9.974  11.791  1.00 87.44           C  
ATOM    278  CB  LEU A  34      -5.983  -8.912  12.122  1.00 87.44           C  
ATOM    279  O   LEU A  34      -8.159 -10.643  10.766  1.00 87.44           O  
ATOM    280  CG  LEU A  34      -4.803  -8.623  13.073  1.00 87.44           C  
ATOM    281  CD1 LEU A  34      -3.754  -7.782  12.352  1.00 87.44           C  
ATOM    282  CD2 LEU A  34      -5.207  -7.903  14.365  1.00 87.44           C  
ATOM    283  N   SER A  35      -9.431  -9.464  12.193  1.00 93.81           N  
ATOM    284  CA  SER A  35     -10.646  -9.511  11.396  1.00 93.81           C  
ATOM    285  C   SER A  35     -11.026  -8.090  11.010  1.00 93.81           C  
ATOM    286  CB  SER A  35     -11.735 -10.276  12.154  1.00 93.81           C  
ATOM    287  O   SER A  35     -10.324  -7.129  11.335  1.00 93.81           O  
ATOM    288  OG  SER A  35     -12.077  -9.632  13.365  1.00 93.81           O  
ATOM    289  N   THR A  36     -12.134  -7.940  10.297  1.00 96.69           N  
ATOM    290  CA  THR A  36     -12.621  -6.622   9.902  1.00 96.69           C  
ATOM    291  C   THR A  36     -14.087  -6.472  10.256  1.00 96.69           C  
ATOM    292  CB  THR A  36     -12.352  -6.325   8.420  1.00 96.69           C  
ATOM    293  O   THR A  36     -14.819  -7.459  10.318  1.00 96.69           O  
ATOM    294  CG2 THR A  36     -10.866  -6.420   8.076  1.00 96.69           C  
ATOM    295  OG1 THR A  36     -13.028  -7.232   7.578  1.00 96.69           O  
ATOM    296  N   THR A  37     -14.495  -5.230  10.483  1.00 96.31           N  
ATOM    297  CA  THR A  37     -15.898  -4.826  10.577  1.00 96.31           C  
ATOM    298  C   THR A  37     -16.158  -3.829   9.461  1.00 96.31           C  
ATOM    299  CB  THR A  37     -16.207  -4.183  11.936  1.00 96.31           C  
ATOM    300  O   THR A  37     -15.410  -2.860   9.319  1.00 96.31           O  
ATOM    301  CG2 THR A  37     -17.655  -3.715  12.048  1.00 96.31           C  
ATOM    302  OG1 THR A  37     -16.032  -5.101  12.990  1.00 96.31           O  
ATOM    303  N   GLN A  38     -17.214  -4.033   8.681  1.00 97.19           N  
ATOM    304  CA  GLN A  38     -17.592  -3.105   7.622  1.00 97.19           C  
ATOM    305  C   GLN A  38     -18.846  -2.317   8.004  1.00 97.19           C  
ATOM    306  CB  GLN A  38     -17.708  -3.858   6.292  1.00 97.19           C  
ATOM    307  O   GLN A  38     -19.791  -2.824   8.608  1.00 97.19           O  
ATOM    308  CG  GLN A  38     -18.136  -2.951   5.126  1.00 97.19           C  
ATOM    309  CD  GLN A  38     -18.256  -3.715   3.816  1.00 97.19           C  
ATOM    310  NE2 GLN A  38     -19.366  -3.583   3.118  1.00 97.19           N  
ATOM    311  OE1 GLN A  38     -17.348  -4.410   3.384  1.00 97.19           O  
ATOM    312  N   GLN A  39     -18.861  -1.051   7.606  1.00 97.50           N  
ATOM    313  CA  GLN A  39     -20.041  -0.205   7.617  1.00 97.50           C  
ATOM    314  C   GLN A  39     -20.340   0.260   6.197  1.00 97.50           C  
ATOM    315  CB  GLN A  39     -19.844   0.973   8.575  1.00 97.50           C  
ATOM    316  O   GLN A  39     -19.434   0.611   5.438  1.00 97.50           O  
ATOM    317  CG  GLN A  39     -19.636   0.494  10.020  1.00 97.50           C  
ATOM    318  CD  GLN A  39     -19.552   1.642  11.016  1.00 97.50           C  
ATOM    319  NE2 GLN A  39     -19.888   1.392  12.262  1.00 97.50           N  
ATOM    320  OE1 GLN A  39     -19.180   2.764  10.710  1.00 97.50           O  
ATOM    321  N   GLY A  40     -21.623   0.242   5.844  1.00 96.62           N  
ATOM    322  CA  GLY A  40     -22.085   0.697   4.542  1.00 96.62           C  
ATOM    323  C   GLY A  40     -21.725  -0.244   3.392  1.00 96.62           C  
ATOM    324  O   GLY A  40     -21.416  -1.429   3.565  1.00 96.62           O  
ATOM    325  N   SER A  41     -21.824   0.307   2.187  1.00 96.56           N  
ATOM    326  CA  SER A  41     -21.632  -0.399   0.923  1.00 96.56           C  
ATOM    327  C   SER A  41     -20.399   0.139   0.205  1.00 96.56           C  
ATOM    328  CB  SER A  41     -22.871  -0.203   0.051  1.00 96.56           C  
ATOM    329  O   SER A  41     -20.206   1.355   0.175  1.00 96.56           O  
ATOM    330  OG  SER A  41     -22.596  -0.722  -1.214  1.00 96.56           O  
ATOM    331  N   LYS A  42     -19.582  -0.742  -0.389  1.00 96.25           N  
ATOM    332  CA  LYS A  42     -18.495  -0.322  -1.292  1.00 96.25           C  
ATOM    333  C   LYS A  42     -19.048   0.599  -2.382  1.00 96.25           C  
ATOM    334  CB  LYS A  42     -17.816  -1.528  -1.958  1.00 96.25           C  
ATOM    335  O   LYS A  42     -20.181   0.422  -2.819  1.00 96.25           O  
ATOM    336  CG  LYS A  42     -16.882  -2.304  -1.018  1.00 96.25           C  
ATOM    337  CD  LYS A  42     -16.124  -3.421  -1.755  1.00 96.25           C  
ATOM    338  CE  LYS A  42     -15.075  -2.851  -2.726  1.00 96.25           C  
ATOM    339  NZ  LYS A  42     -14.390  -3.912  -3.509  1.00 96.25           N  
ATOM    340  N   TYR A  43     -18.225   1.543  -2.836  1.00 96.69           N  
ATOM    341  CA  TYR A  43     -18.622   2.540  -3.834  1.00 96.69           C  
ATOM    342  C   TYR A  43     -19.727   3.483  -3.331  1.00 96.69           C  
ATOM    343  CB  TYR A  43     -18.895   1.875  -5.195  1.00 96.69           C  
ATOM    344  O   TYR A  43     -20.572   3.951  -4.087  1.00 96.69           O  
ATOM    345  CG  TYR A  43     -17.904   0.778  -5.549  1.00 96.69           C  
ATOM    346  CD1 TYR A  43     -16.534   1.075  -5.674  1.00 96.69           C  
ATOM    347  CD2 TYR A  43     -18.347  -0.548  -5.708  1.00 96.69           C  
ATOM    348  CE1 TYR A  43     -15.617   0.060  -6.009  1.00 96.69           C  
ATOM    349  CE2 TYR A  43     -17.436  -1.571  -6.026  1.00 96.69           C  
ATOM    350  OH  TYR A  43     -15.183  -2.251  -6.487  1.00 96.69           O  
ATOM    351  CZ  TYR A  43     -16.070  -1.264  -6.188  1.00 96.69           C  
ATOM    352  N   THR A  44     -19.702   3.792  -2.029  1.00 96.56           N  
ATOM    353  CA  THR A  44     -20.510   4.849  -1.404  1.00 96.56           C  
ATOM    354  C   THR A  44     -19.659   5.645  -0.416  1.00 96.56           C  
ATOM    355  CB  THR A  44     -21.763   4.314  -0.693  1.00 96.56           C  
ATOM    356  O   THR A  44     -18.704   5.112   0.147  1.00 96.56           O  
ATOM    357  CG2 THR A  44     -22.591   3.363  -1.549  1.00 96.56           C  
ATOM    358  OG1 THR A  44     -21.456   3.662   0.518  1.00 96.56           O  
ATOM    359  N   LEU A  45     -20.045   6.893  -0.129  1.00 94.69           N  
ATOM    360  CA  LEU A  45     -19.412   7.712   0.922  1.00 94.69           C  
ATOM    361  C   LEU A  45     -19.566   7.108   2.331  1.00 94.69           C  
ATOM    362  CB  LEU A  45     -20.035   9.123   0.908  1.00 94.69           C  
ATOM    363  O   LEU A  45     -18.841   7.467   3.254  1.00 94.69           O  
ATOM    364  CG  LEU A  45     -19.828   9.933  -0.384  1.00 94.69           C  
ATOM    365  CD1 LEU A  45     -20.584  11.257  -0.280  1.00 94.69           C  
ATOM    366  CD2 LEU A  45     -18.358  10.250  -0.635  1.00 94.69           C  
ATOM    367  N   GLY A  46     -20.529   6.198   2.510  1.00 95.62           N  
ATOM    368  CA  GLY A  46     -20.759   5.496   3.770  1.00 95.62           C  
ATOM    369  C   GLY A  46     -19.842   4.293   3.989  1.00 95.62           C  
ATOM    370  O   GLY A  46     -19.900   3.707   5.068  1.00 95.62           O  
ATOM    371  N   PHE A  47     -19.035   3.902   2.995  1.00 98.06           N  
ATOM    372  CA  PHE A  47     -18.119   2.774   3.125  1.00 98.06           C  
ATOM    373  C   PHE A  47     -17.016   3.075   4.134  1.00 98.06           C  
ATOM    374  CB  PHE A  47     -17.467   2.429   1.784  1.00 98.06           C  
ATOM    375  O   PHE A  47     -16.224   3.998   3.942  1.00 98.06           O  
ATOM    376  CG  PHE A  47     -16.553   1.222   1.879  1.00 98.06           C  
ATOM    377  CD1 PHE A  47     -15.159   1.408   1.877  1.00 98.06           C  
ATOM    378  CD2 PHE A  47     -17.084  -0.072   2.042  1.00 98.06           C  
ATOM    379  CE1 PHE A  47     -14.298   0.307   2.012  1.00 98.06           C  
ATOM    380  CE2 PHE A  47     -16.220  -1.175   2.168  1.00 98.06           C  
ATOM    381  CZ  PHE A  47     -14.828  -0.986   2.147  1.00 98.06           C  
ATOM    382  N   LYS A  48     -16.924   2.250   5.175  1.00 98.38           N  
ATOM    383  CA  LYS A  48     -15.777   2.228   6.084  1.00 98.38           C  
ATOM    384  C   LYS A  48     -15.462   0.793   6.442  1.00 98.38           C  
ATOM    385  CB  LYS A  48     -16.056   3.049   7.350  1.00 98.38           C  
ATOM    386  O   LYS A  48     -16.347   0.065   6.901  1.00 98.38           O  
ATOM    387  CG  LYS A  48     -16.367   4.514   7.031  1.00 98.38           C  
ATOM    388  CD  LYS A  48     -16.620   5.335   8.289  1.00 98.38           C  
ATOM    389  CE  LYS A  48     -16.965   6.754   7.833  1.00 98.38           C  
ATOM    390  NZ  LYS A  48     -17.630   7.520   8.908  1.00 98.38           N  
ATOM    391  N   LYS A  49     -14.208   0.390   6.272  1.00 98.50           N  
ATOM    392  CA  LYS A  49     -13.730  -0.908   6.738  1.00 98.50           C  
ATOM    393  C   LYS A  49     -12.758  -0.705   7.885  1.00 98.50           C  
ATOM    394  CB  LYS A  49     -13.172  -1.707   5.557  1.00 98.50           C  
ATOM    395  O   LYS A  49     -11.710  -0.097   7.716  1.00 98.50           O  
ATOM    396  CG  LYS A  49     -13.047  -3.188   5.936  1.00 98.50           C  
ATOM    397  CD  LYS A  49     -13.064  -4.083   4.693  1.00 98.50           C  
ATOM    398  CE  LYS A  49     -13.156  -5.543   5.144  1.00 98.50           C  
ATOM    399  NZ  LYS A  49     -13.208  -6.500   4.018  1.00 98.50           N  
ATOM    400  N   TYR A  50     -13.134  -1.198   9.055  1.00 98.38           N  
ATOM    401  CA  TYR A  50     -12.372  -1.081  10.289  1.00 98.38           C  
ATOM    402  C   TYR A  50     -11.629  -2.377  10.593  1.00 98.38           C  
ATOM    403  CB  TYR A  50     -13.319  -0.732  11.439  1.00 98.38           C  
ATOM    404  O   TYR A  50     -12.136  -3.470  10.322  1.00 98.38           O  
ATOM    405  CG  TYR A  50     -13.844   0.687  11.399  1.00 98.38           C  
ATOM    406  CD1 TYR A  50     -13.110   1.711  12.029  1.00 98.38           C  
ATOM    407  CD2 TYR A  50     -15.057   0.983  10.744  1.00 98.38           C  
ATOM    408  CE1 TYR A  50     -13.587   3.034  12.011  1.00 98.38           C  
ATOM    409  CE2 TYR A  50     -15.542   2.306  10.733  1.00 98.38           C  
ATOM    410  OH  TYR A  50     -15.242   4.619  11.338  1.00 98.38           O  
ATOM    411  CZ  TYR A  50     -14.802   3.333  11.359  1.00 98.38           C  
ATOM    412  N   LEU A  51     -10.465  -2.249  11.226  1.00 98.25           N  
ATOM    413  CA  LEU A  51      -9.782  -3.367  11.859  1.00 98.25           C  
ATOM    414  C   LEU A  51     -10.567  -3.783  13.107  1.00 98.25           C  
ATOM    415  CB  LEU A  51      -8.349  -2.931  12.201  1.00 98.25           C  
ATOM    416  O   LEU A  51     -10.930  -2.945  13.933  1.00 98.25           O  
ATOM    417  CG  LEU A  51      -7.500  -3.998  12.908  1.00 98.25           C  
ATOM    418  CD1 LEU A  51      -7.177  -5.148  11.958  1.00 98.25           C  
ATOM    419  CD2 LEU A  51      -6.191  -3.376  13.388  1.00 98.25           C  
ATOM    420  N   LYS A  52     -10.798  -5.086  13.260  1.00 97.19           N  
ATOM    421  CA  LYS A  52     -11.375  -5.678  14.465  1.00 97.19           C  
ATOM    422  C   LYS A  52     -10.349  -6.601  15.111  1.00 97.19           C  
ATOM    423  CB  LYS A  52     -12.694  -6.369  14.114  1.00 97.19           C  
ATOM    424  O   LYS A  52      -9.942  -7.614  14.531  1.00 97.19           O  
ATOM    425  CG  LYS A  52     -13.334  -7.011  15.351  1.00 97.19           C  
ATOM    426  CD  LYS A  52     -14.622  -7.734  14.960  1.00 97.19           C  
ATOM    427  CE  LYS A  52     -15.252  -8.372  16.195  1.00 97.19           C  
ATOM    428  NZ  LYS A  52     -16.483  -9.105  15.821  1.00 97.19           N  
ATOM    429  N   LEU A  53      -9.937  -6.230  16.317  1.00 94.69           N  
ATOM    430  CA  LEU A  53      -8.977  -6.975  17.119  1.00 94.69           C  
ATOM    431  C   LEU A  53      -9.618  -8.231  17.727  1.00 94.69           C  
ATOM    432  CB  LEU A  53      -8.403  -6.042  18.198  1.00 94.69           C  
ATOM    433  O   LEU A  53     -10.840  -8.377  17.776  1.00 94.69           O  
ATOM    434  CG  LEU A  53      -7.667  -4.795  17.676  1.00 94.69           C  
ATOM    435  CD1 LEU A  53      -7.077  -4.044  18.863  1.00 94.69           C  
ATOM    436  CD2 LEU A  53      -6.522  -5.134  16.718  1.00 94.69           C  
ATOM    437  N   GLN A  54      -8.782  -9.145  18.222  1.00 91.25           N  
ATOM    438  CA  GLN A  54      -9.229 -10.424  18.792  1.00 91.25           C  
ATOM    439  C   GLN A  54     -10.154 -10.262  20.006  1.00 91.25           C  
ATOM    440  CB  GLN A  54      -8.007 -11.244  19.217  1.00 91.25           C  
ATOM    441  O   GLN A  54     -11.054 -11.071  20.203  1.00 91.25           O  
ATOM    442  CG  GLN A  54      -7.191 -11.750  18.023  1.00 91.25           C  
ATOM    443  CD  GLN A  54      -6.013 -12.595  18.487  1.00 91.25           C  
ATOM    444  NE2 GLN A  54      -5.757 -13.719  17.861  1.00 91.25           N  
ATOM    445  OE1 GLN A  54      -5.298 -12.273  19.416  1.00 91.25           O  
ATOM    446  N   ASN A  55      -9.962  -9.203  20.798  1.00 89.94           N  
ATOM    447  CA  ASN A  55     -10.833  -8.853  21.925  1.00 89.94           C  
ATOM    448  C   ASN A  55     -12.170  -8.216  21.485  1.00 89.94           C  
ATOM    449  CB  ASN A  55     -10.057  -7.950  22.909  1.00 89.94           C  
ATOM    450  O   ASN A  55     -12.972  -7.834  22.329  1.00 89.94           O  
ATOM    451  CG  ASN A  55      -9.694  -6.590  22.333  1.00 89.94           C  
ATOM    452  ND2 ASN A  55      -9.211  -5.675  23.138  1.00 89.94           N  
ATOM    453  OD1 ASN A  55      -9.815  -6.352  21.143  1.00 89.94           O  
ATOM    454  N   GLY A  56     -12.413  -8.087  20.177  1.00 93.12           N  
ATOM    455  CA  GLY A  56     -13.610  -7.482  19.602  1.00 93.12           C  
ATOM    456  C   GLY A  56     -13.556  -5.961  19.470  1.00 93.12           C  
ATOM    457  O   GLY A  56     -14.466  -5.395  18.860  1.00 93.12           O  
ATOM    458  N   GLU A  57     -12.516  -5.306  19.992  1.00 95.56           N  
ATOM    459  CA  GLU A  57     -12.358  -3.858  19.879  1.00 95.56           C  
ATOM    460  C   GLU A  57     -12.046  -3.419  18.447  1.00 95.56           C  
ATOM    461  CB  GLU A  57     -11.282  -3.310  20.828  1.00 95.56           C  
ATOM    462  O   GLU A  57     -11.428  -4.147  17.660  1.00 95.56           O  
ATOM    463  CG  GLU A  57     -11.681  -3.384  22.308  1.00 95.56           C  
ATOM    464  CD  GLU A  57     -10.659  -2.691  23.227  1.00 95.56           C  
ATOM    465  OE1 GLU A  57     -10.821  -2.785  24.459  1.00 95.56           O  
ATOM    466  OE2 GLU A  57      -9.715  -2.034  22.732  1.00 95.56           O  
ATOM    467  N   VAL A  58     -12.449  -2.189  18.129  1.00 97.44           N  
ATOM    468  CA  VAL A  58     -11.964  -1.494  16.939  1.00 97.44           C  
ATOM    469  C   VAL A  58     -10.488  -1.146  17.122  1.00 97.44           C  
ATOM    470  CB  VAL A  58     -12.827  -0.267  16.600  1.00 97.44           C  
ATOM    471  O   VAL A  58     -10.089  -0.601  18.150  1.00 97.44           O  
ATOM    472  CG1 VAL A  58     -12.791   0.860  17.637  1.00 97.44           C  
ATOM    473  CG2 VAL A  58     -12.418   0.314  15.247  1.00 97.44           C  
ATOM    474  N   GLY A  59      -9.683  -1.476  16.118  1.00 97.25           N  
ATOM    475  CA  GLY A  59      -8.278  -1.095  16.046  1.00 97.25           C  
ATOM    476  C   GLY A  59      -7.999  -0.145  14.893  1.00 97.25           C  
ATOM    477  O   GLY A  59      -8.818   0.020  13.991  1.00 97.25           O  
ATOM    478  N   SER A  60      -6.812   0.451  14.925  1.00 98.50           N  
ATOM    479  CA  SER A  60      -6.261   1.232  13.825  1.00 98.50           C  
ATOM    480  C   SER A  60      -5.495   0.349  12.844  1.00 98.50           C  
ATOM    481  CB  SER A  60      -5.391   2.359  14.380  1.00 98.50           C  
ATOM    482  O   SER A  60      -4.547  -0.334  13.237  1.00 98.50           O  
ATOM    483  OG  SER A  60      -4.641   2.942  13.338  1.00 98.50           O  
ATOM    484  N   PHE A  61      -5.854   0.392  11.556  1.00 98.56           N  
ATOM    485  CA  PHE A  61      -5.040  -0.244  10.514  1.00 98.56           C  
ATOM    486  C   PHE A  61      -3.626   0.341  10.486  1.00 98.56           C  
ATOM    487  CB  PHE A  61      -5.719  -0.108   9.146  1.00 98.56           C  
ATOM    488  O   PHE A  61      -2.651  -0.402  10.495  1.00 98.56           O  
ATOM    489  CG  PHE A  61      -6.700  -1.220   8.847  1.00 98.56           C  
ATOM    490  CD1 PHE A  61      -6.241  -2.547   8.734  1.00 98.56           C  
ATOM    491  CD2 PHE A  61      -8.061  -0.931   8.652  1.00 98.56           C  
ATOM    492  CE1 PHE A  61      -7.140  -3.584   8.434  1.00 98.56           C  
ATOM    493  CE2 PHE A  61      -8.956  -1.969   8.341  1.00 98.56           C  
ATOM    494  CZ  PHE A  61      -8.498  -3.292   8.237  1.00 98.56           C  
ATOM    495  N   PHE A  62      -3.512   1.665  10.562  1.00 98.69           N  
ATOM    496  CA  PHE A  62      -2.228   2.354  10.571  1.00 98.69           C  
ATOM    497  C   PHE A  62      -1.376   1.930  11.789  1.00 98.69           C  
ATOM    498  CB  PHE A  62      -2.531   3.865  10.526  1.00 98.69           C  
ATOM    499  O   PHE A  62      -0.184   1.647  11.669  1.00 98.69           O  
ATOM    500  CG  PHE A  62      -1.422   4.803  10.079  1.00 98.69           C  
ATOM    501  CD1 PHE A  62      -1.756   6.091   9.614  1.00 98.69           C  
ATOM    502  CD2 PHE A  62      -0.063   4.444  10.145  1.00 98.69           C  
ATOM    503  CE1 PHE A  62      -0.748   6.989   9.217  1.00 98.69           C  
ATOM    504  CE2 PHE A  62       0.934   5.368   9.838  1.00 98.69           C  
ATOM    505  CZ  PHE A  62       0.603   6.634   9.341  1.00 98.69           C  
ATOM    506  N   HIS A  63      -1.961   1.860  12.985  1.00 98.38           N  
ATOM    507  CA  HIS A  63      -1.174   1.856  14.222  1.00 98.38           C  
ATOM    508  C   HIS A  63      -1.201   0.543  15.015  1.00 98.38           C  
ATOM    509  CB  HIS A  63      -1.664   3.013  15.087  1.00 98.38           C  
ATOM    510  O   HIS A  63      -0.229   0.244  15.714  1.00 98.38           O  
ATOM    511  CG  HIS A  63      -1.717   4.348  14.391  1.00 98.38           C  
ATOM    512  CD2 HIS A  63      -2.671   5.311  14.575  1.00 98.38           C  
ATOM    513  ND1 HIS A  63      -0.841   4.816  13.431  1.00 98.38           N  
ATOM    514  CE1 HIS A  63      -1.243   6.044  13.067  1.00 98.38           C  
ATOM    515  NE2 HIS A  63      -2.340   6.376  13.746  1.00 98.38           N  
ATOM    516  N   ASP A  64      -2.286  -0.235  14.949  1.00 98.19           N  
ATOM    517  CA  ASP A  64      -2.489  -1.438  15.774  1.00 98.19           C  
ATOM    518  C   ASP A  64      -2.117  -2.747  15.075  1.00 98.19           C  
ATOM    519  CB  ASP A  64      -3.924  -1.492  16.324  1.00 98.19           C  
ATOM    520  O   ASP A  64      -1.856  -3.748  15.754  1.00 98.19           O  
ATOM    521  CG  ASP A  64      -4.181  -0.388  17.345  1.00 98.19           C  
ATOM    522  OD1 ASP A  64      -3.288  -0.183  18.200  1.00 98.19           O  
ATOM    523  OD2 ASP A  64      -5.255   0.249  17.286  1.00 98.19           O  
ATOM    524  N   VAL A  65      -2.013  -2.744  13.744  1.00 98.19           N  
ATOM    525  CA  VAL A  65      -1.367  -3.843  13.021  1.00 98.19           C  
ATOM    526  C   VAL A  65       0.144  -3.735  13.253  1.00 98.19           C  
ATOM    527  CB  VAL A  65      -1.704  -3.842  11.521  1.00 98.19           C  
ATOM    528  O   VAL A  65       0.723  -2.681  13.001  1.00 98.19           O  
ATOM    529  CG1 VAL A  65      -1.161  -5.108  10.846  1.00 98.19           C  
ATOM    530  CG2 VAL A  65      -3.219  -3.811  11.298  1.00 98.19           C  
ATOM    531  N   PRO A  66       0.815  -4.775  13.773  1.00 97.94           N  
ATOM    532  CA  PRO A  66       2.254  -4.711  13.981  1.00 97.94           C  
ATOM    533  C   PRO A  66       2.981  -4.678  12.634  1.00 97.94           C  
ATOM    534  CB  PRO A  66       2.597  -5.959  14.800  1.00 97.94           C  
ATOM    535  O   PRO A  66       2.636  -5.462  11.749  1.00 97.94           O  
ATOM    536  CG  PRO A  66       1.505  -6.960  14.415  1.00 97.94           C  
ATOM    537  CD  PRO A  66       0.285  -6.080  14.141  1.00 97.94           C  
ATOM    538  N   LEU A  67       4.027  -3.851  12.517  1.00 98.50           N  
ATOM    539  CA  LEU A  67       4.958  -3.894  11.380  1.00 98.50           C  
ATOM    540  C   LEU A  67       5.487  -5.320  11.158  1.00 98.50           C  
ATOM    541  CB  LEU A  67       6.128  -2.929  11.669  1.00 98.50           C  
ATOM    542  O   LEU A  67       5.516  -5.827  10.040  1.00 98.50           O  
ATOM    543  CG  LEU A  67       7.220  -2.923  10.584  1.00 98.50           C  
ATOM    544  CD1 LEU A  67       6.708  -2.344   9.276  1.00 98.50           C  
ATOM    545  CD2 LEU A  67       8.420  -2.090  11.029  1.00 98.50           C  
ATOM    546  N   ASP A  68       5.880  -5.968  12.259  1.00 97.69           N  
ATOM    547  CA  ASP A  68       6.406  -7.335  12.289  1.00 97.69           C  
ATOM    548  C   ASP A  68       7.609  -7.540  11.347  1.00 97.69           C  
ATOM    549  CB  ASP A  68       5.245  -8.323  12.079  1.00 97.69           C  
ATOM    550  O   ASP A  68       7.744  -8.567  10.692  1.00 97.69           O  
ATOM    551  CG  ASP A  68       5.572  -9.755  12.499  1.00 97.69           C  
ATOM    552  OD1 ASP A  68       6.320  -9.908  13.490  1.00 97.69           O  
ATOM    553  OD2 ASP A  68       4.998 -10.672  11.870  1.00 97.69           O  
ATOM    554  N   LEU A  69       8.489  -6.545  11.213  1.00 98.38           N  
ATOM    555  CA  LEU A  69       9.649  -6.645  10.325  1.00 98.38           C  
ATOM    556  C   LEU A  69      10.619  -7.739  10.806  1.00 98.38           C  
ATOM    557  CB  LEU A  69      10.330  -5.271  10.218  1.00 98.38           C  
ATOM    558  O   LEU A  69      11.171  -7.652  11.902  1.00 98.38           O  
ATOM    559  CG  LEU A  69      11.579  -5.243   9.318  1.00 98.38           C  
ATOM    560  CD1 LEU A  69      11.248  -5.546   7.855  1.00 98.38           C  
ATOM    561  CD2 LEU A  69      12.218  -3.857   9.393  1.00 98.38           C  
ATOM    562  N   ASN A  70      10.872  -8.732   9.953  1.00 98.31           N  
ATOM    563  CA  ASN A  70      11.952  -9.703  10.098  1.00 98.31           C  
ATOM    564  C   ASN A  70      13.009  -9.401   9.032  1.00 98.31           C  
ATOM    565  CB  ASN A  70      11.379 -11.129   9.995  1.00 98.31           C  
ATOM    566  O   ASN A  70      12.804  -9.694   7.857  1.00 98.31           O  
ATOM    567  CG  ASN A  70      12.426 -12.223  10.153  1.00 98.31           C  
ATOM    568  ND2 ASN A  70      12.023 -13.405  10.548  1.00 98.31           N  
ATOM    569  OD1 ASN A  70      13.611 -12.053   9.906  1.00 98.31           O  
ATOM    570  N   GLU A  71      14.135  -8.818   9.442  1.00 97.31           N  
ATOM    571  CA  GLU A  71      15.204  -8.403   8.522  1.00 97.31           C  
ATOM    572  C   GLU A  71      15.918  -9.596   7.868  1.00 97.31           C  
ATOM    573  CB  GLU A  71      16.219  -7.506   9.261  1.00 97.31           C  
ATOM    574  O   GLU A  71      16.323  -9.507   6.714  1.00 97.31           O  
ATOM    575  CG  GLU A  71      15.575  -6.218   9.805  1.00 97.31           C  
ATOM    576  CD  GLU A  71      16.590  -5.211  10.376  1.00 97.31           C  
ATOM    577  OE1 GLU A  71      16.435  -4.757  11.534  1.00 97.31           O  
ATOM    578  OE2 GLU A  71      17.468  -4.711   9.641  1.00 97.31           O  
ATOM    579  N   HIS A  72      16.031 -10.732   8.566  1.00 95.94           N  
ATOM    580  CA  HIS A  72      16.700 -11.923   8.036  1.00 95.94           C  
ATOM    581  C   HIS A  72      15.876 -12.590   6.929  1.00 95.94           C  
ATOM    582  CB  HIS A  72      16.975 -12.901   9.187  1.00 95.94           C  
ATOM    583  O   HIS A  72      16.395 -12.931   5.871  1.00 95.94           O  
ATOM    584  CG  HIS A  72      17.554 -14.213   8.722  1.00 95.94           C  
ATOM    585  CD2 HIS A  72      18.881 -14.536   8.620  1.00 95.94           C  
ATOM    586  ND1 HIS A  72      16.838 -15.297   8.266  1.00 95.94           N  
ATOM    587  CE1 HIS A  72      17.712 -16.244   7.892  1.00 95.94           C  
ATOM    588  NE2 HIS A  72      18.972 -15.836   8.110  1.00 95.94           N  
ATOM    589  N   GLU A  73      14.577 -12.773   7.164  1.00 96.75           N  
ATOM    590  CA  GLU A  73      13.661 -13.338   6.163  1.00 96.75           C  
ATOM    591  C   GLU A  73      13.149 -12.290   5.170  1.00 96.75           C  
ATOM    592  CB  GLU A  73      12.487 -14.026   6.862  1.00 96.75           C  
ATOM    593  O   GLU A  73      12.460 -12.642   4.210  1.00 96.75           O  
ATOM    594  CG  GLU A  73      12.942 -15.238   7.686  1.00 96.75           C  
ATOM    595  CD  GLU A  73      11.769 -15.963   8.357  1.00 96.75           C  
ATOM    596  OE1 GLU A  73      12.021 -17.075   8.870  1.00 96.75           O  
ATOM    597  OE2 GLU A  73      10.658 -15.382   8.407  1.00 96.75           O  
ATOM    598  N   LYS A  74      13.472 -11.014   5.408  1.00 98.38           N  
ATOM    599  CA  LYS A  74      12.997  -9.852   4.652  1.00 98.38           C  
ATOM    600  C   LYS A  74      11.474  -9.788   4.587  1.00 98.38           C  
ATOM    601  CB  LYS A  74      13.671  -9.811   3.270  1.00 98.38           C  
ATOM    602  O   LYS A  74      10.911  -9.441   3.555  1.00 98.38           O  
ATOM    603  CG  LYS A  74      15.201  -9.844   3.393  1.00 98.38           C  
ATOM    604  CD  LYS A  74      15.862  -9.593   2.039  1.00 98.38           C  
ATOM    605  CE  LYS A  74      17.373  -9.498   2.254  1.00 98.38           C  
ATOM    606  NZ  LYS A  74      18.094  -9.175   1.004  1.00 98.38           N  
ATOM    607  N   THR A  75      10.794 -10.164   5.669  1.00 98.75           N  
ATOM    608  CA  THR A  75       9.329 -10.221   5.711  1.00 98.75           C  
ATOM    609  C   THR A  75       8.729  -9.125   6.589  1.00 98.75           C  
ATOM    610  CB  THR A  75       8.792 -11.626   6.043  1.00 98.75           C  
ATOM    611  O   THR A  75       9.310  -8.731   7.600  1.00 98.75           O  
ATOM    612  CG2 THR A  75       9.005 -12.646   4.932  1.00 98.75           C  
ATOM    613  OG1 THR A  75       9.391 -12.192   7.190  1.00 98.75           O  
ATOM    614  N   VAL A  76       7.554  -8.628   6.206  1.00 98.81           N  
ATOM    615  CA  VAL A  76       6.793  -7.572   6.895  1.00 98.81           C  
ATOM    616  C   VAL A  76       5.288  -7.865   6.786  1.00 98.81           C  
ATOM    617  CB  VAL A  76       7.198  -6.194   6.339  1.00 98.81           C  
ATOM    618  O   VAL A  76       4.875  -8.709   5.985  1.00 98.81           O  
ATOM    619  CG1 VAL A  76       6.674  -5.930   4.926  1.00 98.81           C  
ATOM    620  CG2 VAL A  76       6.794  -5.048   7.261  1.00 98.81           C  
ATOM    621  N   ASN A  77       4.457  -7.241   7.622  1.00 98.81           N  
ATOM    622  CA  ASN A  77       3.013  -7.233   7.393  1.00 98.81           C  
ATOM    623  C   ASN A  77       2.641  -6.154   6.372  1.00 98.81           C  
ATOM    624  CB  ASN A  77       2.259  -7.061   8.718  1.00 98.81           C  
ATOM    625  O   ASN A  77       3.190  -5.059   6.383  1.00 98.81           O  
ATOM    626  CG  ASN A  77       2.312  -8.309   9.576  1.00 98.81           C  
ATOM    627  ND2 ASN A  77       2.212  -8.156  10.871  1.00 98.81           N  
ATOM    628  OD1 ASN A  77       2.450  -9.430   9.107  1.00 98.81           O  
ATOM    629  N   MET A  78       1.671  -6.468   5.526  1.00 98.75           N  
ATOM    630  CA  MET A  78       1.018  -5.564   4.587  1.00 98.75           C  
ATOM    631  C   MET A  78      -0.471  -5.515   4.911  1.00 98.75           C  
ATOM    632  CB  MET A  78       1.252  -6.078   3.161  1.00 98.75           C  
ATOM    633  O   MET A  78      -1.072  -6.548   5.212  1.00 98.75           O  
ATOM    634  CG  MET A  78       0.349  -5.403   2.126  1.00 98.75           C  
ATOM    635  SD  MET A  78       0.542  -6.092   0.474  1.00 98.75           S  
ATOM    636  CE  MET A  78      -0.448  -4.898  -0.466  1.00 98.75           C  
ATOM    637  N   ILE A  79      -1.075  -4.338   4.790  1.00 98.88           N  
ATOM    638  CA  ILE A  79      -2.524  -4.150   4.775  1.00 98.88           C  
ATOM    639  C   ILE A  79      -2.948  -3.928   3.333  1.00 98.88           C  
ATOM    640  CB  ILE A  79      -2.920  -2.955   5.655  1.00 98.88           C  
ATOM    641  O   ILE A  79      -2.445  -3.029   2.672  1.00 98.88           O  
ATOM    642  CG1 ILE A  79      -2.544  -3.253   7.117  1.00 98.88           C  
ATOM    643  CG2 ILE A  79      -4.433  -2.671   5.548  1.00 98.88           C  
ATOM    644  CD1 ILE A  79      -2.382  -1.972   7.915  1.00 98.88           C  
ATOM    645  N   VAL A  80      -3.880  -4.741   2.848  1.00 98.81           N  
ATOM    646  CA  VAL A  80      -4.411  -4.610   1.489  1.00 98.81           C  
ATOM    647  C   VAL A  80      -5.509  -3.552   1.473  1.00 98.81           C  
ATOM    648  CB  VAL A  80      -4.930  -5.963   0.985  1.00 98.81           C  
ATOM    649  O   VAL A  80      -6.510  -3.686   2.176  1.00 98.81           O  
ATOM    650  CG1 VAL A  80      -5.494  -5.863  -0.439  1.00 98.81           C  
ATOM    651  CG2 VAL A  80      -3.817  -7.020   0.994  1.00 98.81           C  
ATOM    652  N   GLU A  81      -5.363  -2.534   0.636  1.00 98.88           N  
ATOM    653  CA  GLU A  81      -6.352  -1.467   0.462  1.00 98.88           C  
ATOM    654  C   GLU A  81      -7.144  -1.665  -0.829  1.00 98.88           C  
ATOM    655  CB  GLU A  81      -5.657  -0.107   0.452  1.00 98.88           C  
ATOM    656  O   GLU A  81      -8.377  -1.652  -0.815  1.00 98.88           O  
ATOM    657  CG  GLU A  81      -4.926   0.189   1.768  1.00 98.88           C  
ATOM    658  CD  GLU A  81      -4.190   1.525   1.686  1.00 98.88           C  
ATOM    659  OE1 GLU A  81      -4.296   2.283   2.671  1.00 98.88           O  
ATOM    660  OE2 GLU A  81      -3.573   1.770   0.635  1.00 98.88           O  
ATOM    661  N   VAL A  82      -6.449  -1.940  -1.936  1.00 98.81           N  
ATOM    662  CA  VAL A  82      -7.056  -2.087  -3.259  1.00 98.81           C  
ATOM    663  C   VAL A  82      -6.721  -3.460  -3.849  1.00 98.81           C  
ATOM    664  CB  VAL A  82      -6.664  -0.945  -4.213  1.00 98.81           C  
ATOM    665  O   VAL A  82      -5.559  -3.743  -4.145  1.00 98.81           O  
ATOM    666  CG1 VAL A  82      -7.546  -1.010  -5.461  1.00 98.81           C  
ATOM    667  CG2 VAL A  82      -6.852   0.440  -3.582  1.00 98.81           C  
ATOM    668  N   PRO A  83      -7.725  -4.333  -4.050  1.00 98.75           N  
ATOM    669  CA  PRO A  83      -7.540  -5.579  -4.787  1.00 98.75           C  
ATOM    670  C   PRO A  83      -7.061  -5.319  -6.220  1.00 98.75           C  
ATOM    671  CB  PRO A  83      -8.912  -6.259  -4.787  1.00 98.75           C  
ATOM    672  O   PRO A  83      -7.542  -4.383  -6.875  1.00 98.75           O  
ATOM    673  CG  PRO A  83      -9.621  -5.660  -3.572  1.00 98.75           C  
ATOM    674  CD  PRO A  83      -9.081  -4.237  -3.536  1.00 98.75           C  
ATOM    675  N   ARG A  84      -6.180  -6.185  -6.735  1.00 98.75           N  
ATOM    676  CA  ARG A  84      -5.731  -6.123  -8.133  1.00 98.75           C  
ATOM    677  C   ARG A  84      -6.919  -6.128  -9.105  1.00 98.75           C  
ATOM    678  CB  ARG A  84      -4.745  -7.269  -8.412  1.00 98.75           C  
ATOM    679  O   ARG A  84      -7.923  -6.799  -8.877  1.00 98.75           O  
ATOM    680  CG  ARG A  84      -4.130  -7.147  -9.815  1.00 98.75           C  
ATOM    681  CD  ARG A  84      -2.920  -8.052 -10.041  1.00 98.75           C  
ATOM    682  NE  ARG A  84      -3.241  -9.474  -9.832  1.00 98.75           N  
ATOM    683  NH1 ARG A  84      -1.695  -9.894  -8.177  1.00 98.75           N  
ATOM    684  NH2 ARG A  84      -2.990 -11.525  -8.883  1.00 98.75           N  
ATOM    685  CZ  ARG A  84      -2.646 -10.282  -8.973  1.00 98.75           C  
ATOM    686  N   TRP A  85      -6.784  -5.374 -10.193  1.00 98.56           N  
ATOM    687  CA  TRP A  85      -7.768  -5.162 -11.261  1.00 98.56           C  
ATOM    688  C   TRP A  85      -9.066  -4.482 -10.827  1.00 98.56           C  
ATOM    689  CB  TRP A  85      -8.009  -6.456 -12.041  1.00 98.56           C  
ATOM    690  O   TRP A  85     -10.084  -4.577 -11.511  1.00 98.56           O  
ATOM    691  CG  TRP A  85      -6.786  -7.144 -12.543  1.00 98.56           C  
ATOM    692  CD1 TRP A  85      -5.709  -6.548 -13.107  1.00 98.56           C  
ATOM    693  CD2 TRP A  85      -6.498  -8.571 -12.524  1.00 98.56           C  
ATOM    694  CE2 TRP A  85      -5.218  -8.776 -13.118  1.00 98.56           C  
ATOM    695  CE3 TRP A  85      -7.190  -9.711 -12.061  1.00 98.56           C  
ATOM    696  NE1 TRP A  85      -4.778  -7.510 -13.445  1.00 98.56           N  
ATOM    697  CH2 TRP A  85      -5.379 -11.170 -12.807  1.00 98.56           C  
ATOM    698  CZ2 TRP A  85      -4.657 -10.052 -13.260  1.00 98.56           C  
ATOM    699  CZ3 TRP A  85      -6.638 -10.998 -12.204  1.00 98.56           C  
ATOM    700  N   THR A  86      -9.037  -3.767  -9.704  1.00 98.44           N  
ATOM    701  CA  THR A  86     -10.134  -2.886  -9.298  1.00 98.44           C  
ATOM    702  C   THR A  86      -9.733  -1.423  -9.456  1.00 98.44           C  
ATOM    703  CB  THR A  86     -10.662  -3.215  -7.897  1.00 98.44           C  
ATOM    704  O   THR A  86      -8.550  -1.095  -9.527  1.00 98.44           O  
ATOM    705  CG2 THR A  86     -10.999  -4.694  -7.717  1.00 98.44           C  
ATOM    706  OG1 THR A  86      -9.784  -2.844  -6.871  1.00 98.44           O  
ATOM    707  N   THR A  87     -10.721  -0.535  -9.570  1.00 98.00           N  
ATOM    708  CA  THR A  87     -10.504   0.891  -9.862  1.00 98.00           C  
ATOM    709  C   THR A  87     -10.792   1.806  -8.677  1.00 98.00           C  
ATOM    710  CB  THR A  87     -11.380   1.329 -11.041  1.00 98.00           C  
ATOM    711  O   THR A  87     -10.368   2.955  -8.686  1.00 98.00           O  
ATOM    712  CG2 THR A  87     -10.965   0.682 -12.359  1.00 98.00           C  
ATOM    713  OG1 THR A  87     -12.715   0.948 -10.787  1.00 98.00           O  
ATOM    714  N   GLY A  88     -11.514   1.348  -7.651  1.00 97.94           N  
ATOM    715  CA  GLY A  88     -11.809   2.185  -6.485  1.00 97.94           C  
ATOM    716  C   GLY A  88     -10.525   2.524  -5.735  1.00 97.94           C  
ATOM    717  O   GLY A  88      -9.823   1.609  -5.312  1.00 97.94           O  
ATOM    718  N   LYS A  89     -10.222   3.816  -5.565  1.00 97.94           N  
ATOM    719  CA  LYS A  89      -9.081   4.250  -4.751  1.00 97.94           C  
ATOM    720  C   LYS A  89      -9.480   4.164  -3.284  1.00 97.94           C  
ATOM    721  CB  LYS A  89      -8.606   5.650  -5.165  1.00 97.94           C  
ATOM    722  O   LYS A  89     -10.112   5.078  -2.765  1.00 97.94           O  
ATOM    723  CG  LYS A  89      -7.360   6.065  -4.355  1.00 97.94           C  
ATOM    724  CD  LYS A  89      -6.731   7.333  -4.935  1.00 97.94           C  
ATOM    725  CE  LYS A  89      -5.445   7.783  -4.220  1.00 97.94           C  
ATOM    726  NZ  LYS A  89      -5.692   8.594  -3.002  1.00 97.94           N  
ATOM    727  N   PHE A  90      -9.199   3.024  -2.672  1.00 98.62           N  
ATOM    728  CA  PHE A  90      -9.375   2.818  -1.242  1.00 98.62           C  
ATOM    729  C   PHE A  90      -8.054   3.075  -0.525  1.00 98.62           C  
ATOM    730  CB  PHE A  90      -9.903   1.410  -0.962  1.00 98.62           C  
ATOM    731  O   PHE A  90      -7.012   2.714  -1.057  1.00 98.62           O  
ATOM    732  CG  PHE A  90     -11.277   1.122  -1.533  1.00 98.62           C  
ATOM    733  CD1 PHE A  90     -12.430   1.528  -0.838  1.00 98.62           C  
ATOM    734  CD2 PHE A  90     -11.405   0.446  -2.759  1.00 98.62           C  
ATOM    735  CE1 PHE A  90     -13.705   1.268  -1.374  1.00 98.62           C  
ATOM    736  CE2 PHE A  90     -12.678   0.200  -3.303  1.00 98.62           C  
ATOM    737  CZ  PHE A  90     -13.831   0.619  -2.615  1.00 98.62           C  
ATOM    738  N   GLU A  91      -8.119   3.677   0.656  1.00 98.31           N  
ATOM    739  CA  GLU A  91      -6.947   4.054   1.450  1.00 98.31           C  
ATOM    740  C   GLU A  91      -7.283   4.062   2.944  1.00 98.31           C  
ATOM    741  CB  GLU A  91      -6.413   5.420   0.986  1.00 98.31           C  
ATOM    742  O   GLU A  91      -8.425   4.327   3.344  1.00 98.31           O  
ATOM    743  CG  GLU A  91      -7.398   6.579   1.223  1.00 98.31           C  
ATOM    744  CD  GLU A  91      -7.042   7.863   0.462  1.00 98.31           C  
ATOM    745  OE1 GLU A  91      -7.642   8.906   0.796  1.00 98.31           O  
ATOM    746  OE2 GLU A  91      -6.321   7.794  -0.565  1.00 98.31           O  
ATOM    747  N   ILE A  92      -6.294   3.758   3.778  1.00 98.75           N  
ATOM    748  CA  ILE A  92      -6.325   3.969   5.221  1.00 98.75           C  
ATOM    749  C   ILE A  92      -6.531   5.463   5.475  1.00 98.75           C  
ATOM    750  CB  ILE A  92      -5.012   3.449   5.849  1.00 98.75           C  
ATOM    751  O   ILE A  92      -5.707   6.302   5.128  1.00 98.75           O  
ATOM    752  CG1 ILE A  92      -4.960   1.903   5.810  1.00 98.75           C  
ATOM    753  CG2 ILE A  92      -4.856   3.901   7.310  1.00 98.75           C  
ATOM    754  CD1 ILE A  92      -3.571   1.336   6.128  1.00 98.75           C  
ATOM    755  N   SER A  93      -7.634   5.814   6.132  1.00 98.06           N  
ATOM    756  CA  SER A  93      -7.929   7.211   6.425  1.00 98.06           C  
ATOM    757  C   SER A  93      -6.946   7.781   7.450  1.00 98.06           C  
ATOM    758  CB  SER A  93      -9.363   7.351   6.927  1.00 98.06           C  
ATOM    759  O   SER A  93      -6.900   7.339   8.602  1.00 98.06           O  
ATOM    760  OG  SER A  93      -9.675   8.716   7.141  1.00 98.06           O  
ATOM    761  N   LYS A  94      -6.212   8.826   7.062  1.00 96.25           N  
ATOM    762  CA  LYS A  94      -5.395   9.619   7.990  1.00 96.25           C  
ATOM    763  C   LYS A  94      -6.237  10.443   8.955  1.00 96.25           C  
ATOM    764  CB  LYS A  94      -4.458  10.540   7.198  1.00 96.25           C  
ATOM    765  O   LYS A  94      -5.811  10.683  10.070  1.00 96.25           O  
ATOM    766  CG  LYS A  94      -3.414   9.733   6.425  1.00 96.25           C  
ATOM    767  CD  LYS A  94      -2.379  10.641   5.756  1.00 96.25           C  
ATOM    768  CE  LYS A  94      -2.862  11.348   4.481  1.00 96.25           C  
ATOM    769  NZ  LYS A  94      -1.735  11.590   3.540  1.00 96.25           N  
ATOM    770  N   GLU A  95      -7.428  10.871   8.561  1.00 96.06           N  
ATOM    771  CA  GLU A  95      -8.219  11.844   9.326  1.00 96.06           C  
ATOM    772  C   GLU A  95      -9.130  11.184  10.368  1.00 96.06           C  
ATOM    773  CB  GLU A  95      -9.077  12.644   8.345  1.00 96.06           C  
ATOM    774  O   GLU A  95      -9.324  11.692  11.479  1.00 96.06           O  
ATOM    775  CG  GLU A  95      -8.246  13.416   7.307  1.00 96.06           C  
ATOM    776  CD  GLU A  95      -9.128  14.131   6.274  1.00 96.06           C  
ATOM    777  OE1 GLU A  95      -8.546  14.829   5.419  1.00 96.06           O  
ATOM    778  OE2 GLU A  95     -10.371  13.968   6.342  1.00 96.06           O  
ATOM    779  N   LEU A  96      -9.717  10.039  10.011  1.00 97.50           N  
ATOM    780  CA  LEU A  96     -10.709   9.374  10.840  1.00 97.50           C  
ATOM    781  C   LEU A  96     -10.055   8.590  11.980  1.00 97.50           C  
ATOM    782  CB  LEU A  96     -11.614   8.479   9.980  1.00 97.50           C  
ATOM    783  O   LEU A  96      -9.046   7.906  11.821  1.00 97.50           O  
ATOM    784  CG  LEU A  96     -12.476   9.215   8.937  1.00 97.50           C  
ATOM    785  CD1 LEU A  96     -13.299   8.180   8.164  1.00 97.50           C  
ATOM    786  CD2 LEU A  96     -13.450  10.210   9.573  1.00 97.50           C  
ATOM    787  N   LYS A  97     -10.716   8.622  13.138  1.00 97.62           N  
ATOM    788  CA  LYS A  97     -10.354   7.813  14.306  1.00 97.62           C  
ATOM    789  C   LYS A  97     -10.295   6.334  13.942  1.00 97.62           C  
ATOM    790  CB  LYS A  97     -11.376   8.018  15.424  1.00 97.62           C  
ATOM    791  O   LYS A  97     -11.200   5.833  13.267  1.00 97.62           O  
ATOM    792  CG  LYS A  97     -11.393   9.468  15.908  1.00 97.62           C  
ATOM    793  CD  LYS A  97     -12.470   9.629  16.978  1.00 97.62           C  
ATOM    794  CE  LYS A  97     -12.222  10.935  17.729  1.00 97.62           C  
ATOM    795  NZ  LYS A  97     -12.546  10.749  19.154  1.00 97.62           N  
ATOM    796  N   PHE A  98      -9.270   5.648  14.446  1.00 97.88           N  
ATOM    797  CA  PHE A  98      -8.987   4.239  14.157  1.00 97.88           C  
ATOM    798  C   PHE A  98      -8.692   3.942  12.678  1.00 97.88           C  
ATOM    799  CB  PHE A  98     -10.094   3.326  14.714  1.00 97.88           C  
ATOM    800  O   PHE A  98      -8.749   2.787  12.269  1.00 97.88           O  
ATOM    801  CG  PHE A  98     -10.551   3.660  16.115  1.00 97.88           C  
ATOM    802  CD1 PHE A  98      -9.757   3.285  17.212  1.00 97.88           C  
ATOM    803  CD2 PHE A  98     -11.755   4.361  16.320  1.00 97.88           C  
ATOM    804  CE1 PHE A  98     -10.160   3.627  18.512  1.00 97.88           C  
ATOM    805  CE2 PHE A  98     -12.146   4.720  17.621  1.00 97.88           C  
ATOM    806  CZ  PHE A  98     -11.336   4.366  18.712  1.00 97.88           C  
ATOM    807  N   ASN A  99      -8.403   4.966  11.870  1.00 98.62           N  
ATOM    808  CA  ASN A  99      -7.896   4.862  10.502  1.00 98.62           C  
ATOM    809  C   ASN A  99      -8.568   3.748   9.662  1.00 98.62           C  
ATOM    810  CB  ASN A  99      -6.359   4.760  10.547  1.00 98.62           C  
ATOM    811  O   ASN A  99      -7.884   2.835   9.189  1.00 98.62           O  
ATOM    812  CG  ASN A  99      -5.718   5.702  11.544  1.00 98.62           C  
ATOM    813  ND2 ASN A  99      -5.499   6.944  11.200  1.00 98.62           N  
ATOM    814  OD1 ASN A  99      -5.448   5.307  12.667  1.00 98.62           O  
ATOM    815  N   PRO A 100      -9.911   3.746   9.522  1.00 98.62           N  
ATOM    816  CA  PRO A 100     -10.584   2.793   8.650  1.00 98.62           C  
ATOM    817  C   PRO A 100     -10.128   2.981   7.208  1.00 98.62           C  
ATOM    818  CB  PRO A 100     -12.079   3.095   8.764  1.00 98.62           C  
ATOM    819  O   PRO A 100      -9.825   4.097   6.790  1.00 98.62           O  
ATOM    820  CG  PRO A 100     -12.097   4.583   9.115  1.00 98.62           C  
ATOM    821  CD  PRO A 100     -10.861   4.738  10.001  1.00 98.62           C  
ATOM    822  N   ILE A 101     -10.190   1.910   6.426  1.00 98.88           N  
ATOM    823  CA  ILE A 101     -10.068   2.020   4.978  1.00 98.88           C  
ATOM    824  C   ILE A 101     -11.370   2.618   4.437  1.00 98.88           C  
ATOM    825  CB  ILE A 101      -9.694   0.680   4.321  1.00 98.88           C  
ATOM    826  O   ILE A 101     -12.462   2.089   4.690  1.00 98.88           O  
ATOM    827  CG1 ILE A 101      -8.373   0.124   4.898  1.00 98.88           C  
ATOM    828  CG2 ILE A 101      -9.554   0.885   2.806  1.00 98.88           C  
ATOM    829  CD1 ILE A 101      -8.099  -1.327   4.494  1.00 98.88           C  
ATOM    830  N   ILE A 102     -11.252   3.717   3.699  1.00 98.62           N  
ATOM    831  CA  ILE A 102     -12.350   4.420   3.027  1.00 98.62           C  
ATOM    832  C   ILE A 102     -12.031   4.563   1.542  1.00 98.62           C  
ATOM    833  CB  ILE A 102     -12.637   5.787   3.686  1.00 98.62           C  
ATOM    834  O   ILE A 102     -10.905   4.317   1.130  1.00 98.62           O  
ATOM    835  CG1 ILE A 102     -11.463   6.781   3.538  1.00 98.62           C  
ATOM    836  CG2 ILE A 102     -13.028   5.568   5.157  1.00 98.62           C  
ATOM    837  CD1 ILE A 102     -11.788   8.186   4.060  1.00 98.62           C  
ATOM    838  N   GLN A 103     -13.017   4.931   0.726  1.00 98.44           N  
ATOM    839  CA  GLN A 103     -12.735   5.333  -0.651  1.00 98.44           C  
ATOM    840  C   GLN A 103     -12.412   6.828  -0.681  1.00 98.44           C  
ATOM    841  CB  GLN A 103     -13.906   4.953  -1.563  1.00 98.44           C  
ATOM    842  O   GLN A 103     -13.204   7.625  -0.177  1.00 98.44           O  
ATOM    843  CG  GLN A 103     -13.528   5.097  -3.046  1.00 98.44           C  
ATOM    844  CD  GLN A 103     -14.558   4.526  -4.012  1.00 98.44           C  
ATOM    845  NE2 GLN A 103     -14.345   4.698  -5.299  1.00 98.44           N  
ATOM    846  OE1 GLN A 103     -15.552   3.910  -3.651  1.00 98.44           O  
ATOM    847  N   ASP A 104     -11.285   7.189  -1.293  1.00 96.81           N  
ATOM    848  CA  ASP A 104     -10.874   8.576  -1.512  1.00 96.81           C  
ATOM    849  C   ASP A 104     -11.976   9.340  -2.270  1.00 96.81           C  
ATOM    850  CB  ASP A 104      -9.519   8.596  -2.253  1.00 96.81           C  
ATOM    851  O   ASP A 104     -12.710   8.780  -3.100  1.00 96.81           O  
ATOM    852  CG  ASP A 104      -8.891   9.990  -2.442  1.00 96.81           C  
ATOM    853  OD1 ASP A 104      -9.406  10.965  -1.866  1.00 96.81           O  
ATOM    854  OD2 ASP A 104      -7.989  10.111  -3.321  1.00 96.81           O  
ATOM    855  N   THR A 105     -12.095  10.637  -2.001  1.00 94.06           N  
ATOM    856  CA  THR A 105     -13.046  11.521  -2.670  1.00 94.06           C  
ATOM    857  C   THR A 105     -12.336  12.718  -3.275  1.00 94.06           C  
ATOM    858  CB  THR A 105     -14.199  11.978  -1.766  1.00 94.06           C  
ATOM    859  O   THR A 105     -11.486  13.350  -2.661  1.00 94.06           O  
ATOM    860  CG2 THR A 105     -14.966  10.823  -1.132  1.00 94.06           C  
ATOM    861  OG1 THR A 105     -13.769  12.826  -0.733  1.00 94.06           O  
ATOM    862  N   LYS A 106     -12.731  13.088  -4.492  1.00 88.38           N  
ATOM    863  CA  LYS A 106     -12.257  14.299  -5.159  1.00 88.38           C  
ATOM    864  C   LYS A 106     -13.457  15.137  -5.567  1.00 88.38           C  
ATOM    865  CB  LYS A 106     -11.336  13.905  -6.320  1.00 88.38           C  
ATOM    866  O   LYS A 106     -14.334  14.657  -6.283  1.00 88.38           O  
ATOM    867  CG  LYS A 106     -10.628  15.135  -6.901  1.00 88.38           C  
ATOM    868  CD  LYS A 106      -9.581  14.731  -7.945  1.00 88.38           C  
ATOM    869  CE  LYS A 106      -8.883  15.998  -8.451  1.00 88.38           C  
ATOM    870  NZ  LYS A 106      -7.821  15.696  -9.442  1.00 88.38           N  
ATOM    871  N   ASN A 107     -13.502  16.389  -5.112  1.00 87.12           N  
ATOM    872  CA  ASN A 107     -14.612  17.318  -5.365  1.00 87.12           C  
ATOM    873  C   ASN A 107     -15.985  16.728  -4.973  1.00 87.12           C  
ATOM    874  CB  ASN A 107     -14.545  17.815  -6.824  1.00 87.12           C  
ATOM    875  O   ASN A 107     -16.952  16.828  -5.728  1.00 87.12           O  
ATOM    876  CG  ASN A 107     -13.220  18.457  -7.185  1.00 87.12           C  
ATOM    877  ND2 ASN A 107     -12.865  18.474  -8.448  1.00 87.12           N  
ATOM    878  OD1 ASN A 107     -12.478  18.949  -6.359  1.00 87.12           O  
ATOM    879  N   GLY A 108     -16.050  16.043  -3.824  1.00 87.81           N  
ATOM    880  CA  GLY A 108     -17.273  15.417  -3.305  1.00 87.81           C  
ATOM    881  C   GLY A 108     -17.721  14.140  -4.029  1.00 87.81           C  
ATOM    882  O   GLY A 108     -18.751  13.573  -3.669  1.00 87.81           O  
ATOM    883  N   LYS A 109     -16.970  13.665  -5.031  1.00 92.31           N  
ATOM    884  CA  LYS A 109     -17.239  12.411  -5.748  1.00 92.31           C  
ATOM    885  C   LYS A 109     -16.234  11.338  -5.354  1.00 92.31           C  
ATOM    886  CB  LYS A 109     -17.215  12.639  -7.265  1.00 92.31           C  
ATOM    887  O   LYS A 109     -15.060  11.636  -5.154  1.00 92.31           O  
ATOM    888  CG  LYS A 109     -18.325  13.595  -7.723  1.00 92.31           C  
ATOM    889  CD  LYS A 109     -18.345  13.687  -9.252  1.00 92.31           C  
ATOM    890  CE  LYS A 109     -19.460  14.634  -9.707  1.00 92.31           C  
ATOM    891  NZ  LYS A 109     -19.582  14.649 -11.187  1.00 92.31           N  
ATOM    892  N   LEU A 110     -16.689  10.090  -5.293  1.00 96.44           N  
ATOM    893  CA  LEU A 110     -15.820   8.934  -5.077  1.00 96.44           C  
ATOM    894  C   LEU A 110     -14.769   8.842  -6.181  1.00 96.44           C  
ATOM    895  CB  LEU A 110     -16.662   7.657  -5.072  1.00 96.44           C  
ATOM    896  O   LEU A 110     -15.085   8.977  -7.366  1.00 96.44           O  
ATOM    897  CG  LEU A 110     -17.617   7.555  -3.879  1.00 96.44           C  
ATOM    898  CD1 LEU A 110     -18.576   6.412  -4.154  1.00 96.44           C  
ATOM    899  CD2 LEU A 110     -16.891   7.259  -2.570  1.00 96.44           C  
ATOM    900  N   ARG A 111     -13.521   8.604  -5.790  1.00 97.38           N  
ATOM    901  CA  ARG A 111     -12.405   8.517  -6.720  1.00 97.38           C  
ATOM    902  C   ARG A 111     -12.219   7.089  -7.212  1.00 97.38           C  
ATOM    903  CB  ARG A 111     -11.152   9.103  -6.067  1.00 97.38           C  
ATOM    904  O   ARG A 111     -12.151   6.132  -6.437  1.00 97.38           O  
ATOM    905  CG  ARG A 111      -9.977   9.180  -7.054  1.00 97.38           C  
ATOM    906  CD  ARG A 111      -8.860   9.995  -6.411  1.00 97.38           C  
ATOM    907  NE  ARG A 111      -7.569   9.868  -7.118  1.00 97.38           N  
ATOM    908  NH1 ARG A 111      -6.262  10.700  -5.409  1.00 97.38           N  
ATOM    909  NH2 ARG A 111      -5.308  10.064  -7.323  1.00 97.38           N  
ATOM    910  CZ  ARG A 111      -6.394  10.214  -6.613  1.00 97.38           C  
ATOM    911  N   PHE A 112     -12.076   6.981  -8.524  1.00 97.38           N  
ATOM    912  CA  PHE A 112     -11.668   5.772  -9.217  1.00 97.38           C  
ATOM    913  C   PHE A 112     -10.414   6.089 -10.034  1.00 97.38           C  
ATOM    914  CB  PHE A 112     -12.823   5.251 -10.082  1.00 97.38           C  
ATOM    915  O   PHE A 112     -10.329   7.161 -10.638  1.00 97.38           O  
ATOM    916  CG  PHE A 112     -14.075   4.883  -9.301  1.00 97.38           C  
ATOM    917  CD1 PHE A 112     -14.289   3.552  -8.900  1.00 97.38           C  
ATOM    918  CD2 PHE A 112     -15.039   5.862  -8.989  1.00 97.38           C  
ATOM    919  CE1 PHE A 112     -15.459   3.200  -8.205  1.00 97.38           C  
ATOM    920  CE2 PHE A 112     -16.203   5.513  -8.281  1.00 97.38           C  
ATOM    921  CZ  PHE A 112     -16.418   4.180  -7.893  1.00 97.38           C  
ATOM    922  N   VAL A 113      -9.427   5.195 -10.030  1.00 97.06           N  
ATOM    923  CA  VAL A 113      -8.316   5.259 -10.984  1.00 97.06           C  
ATOM    924  C   VAL A 113      -8.819   4.873 -12.373  1.00 97.06           C  
ATOM    925  CB  VAL A 113      -7.095   4.419 -10.567  1.00 97.06           C  
ATOM    926  O   VAL A 113      -9.751   4.080 -12.511  1.00 97.06           O  
ATOM    927  CG1 VAL A 113      -6.524   4.933  -9.240  1.00 97.06           C  
ATOM    928  CG2 VAL A 113      -7.377   2.919 -10.461  1.00 97.06           C  
ATOM    929  N   ASN A 114      -8.218   5.462 -13.402  1.00 97.38           N  
ATOM    930  CA  ASN A 114      -8.605   5.211 -14.785  1.00 97.38           C  
ATOM    931  C   ASN A 114      -7.948   3.931 -15.310  1.00 97.38           C  
ATOM    932  CB  ASN A 114      -8.234   6.426 -15.645  1.00 97.38           C  
ATOM    933  O   ASN A 114      -6.815   3.622 -14.945  1.00 97.38           O  
ATOM    934  CG  ASN A 114      -9.029   7.657 -15.261  1.00 97.38           C  
ATOM    935  ND2 ASN A 114      -8.427   8.594 -14.565  1.00 97.38           N  
ATOM    936  OD1 ASN A 114     -10.202   7.794 -15.560  1.00 97.38           O  
ATOM    937  N   ASN A 115      -8.624   3.241 -16.228  1.00 98.25           N  
ATOM    938  CA  ASN A 115      -8.006   2.170 -17.004  1.00 98.25           C  
ATOM    939  C   ASN A 115      -7.121   2.788 -18.087  1.00 98.25           C  
ATOM    940  CB  ASN A 115      -9.095   1.274 -17.604  1.00 98.25           C  
ATOM    941  O   ASN A 115      -7.596   3.571 -18.913  1.00 98.25           O  
ATOM    942  CG  ASN A 115      -9.981   0.671 -16.539  1.00 98.25           C  
ATOM    943  ND2 ASN A 115     -11.269   0.617 -16.768  1.00 98.25           N  
ATOM    944  OD1 ASN A 115      -9.517   0.232 -15.500  1.00 98.25           O  
ATOM    945  N   ILE A 116      -5.839   2.443 -18.095  1.00 97.81           N  
ATOM    946  CA  ILE A 116      -4.864   2.967 -19.054  1.00 97.81           C  
ATOM    947  C   ILE A 116      -4.332   1.797 -19.838  1.00 97.81           C  
ATOM    948  CB  ILE A 116      -3.725   3.717 -18.343  1.00 97.81           C  
ATOM    949  O   ILE A 116      -3.641   0.974 -19.260  1.00 97.81           O  
ATOM    950  CG1 ILE A 116      -4.323   4.970 -17.682  1.00 97.81           C  
ATOM    951  CG2 ILE A 116      -2.603   4.038 -19.352  1.00 97.81           C  
ATOM    952  CD1 ILE A 116      -3.271   5.828 -17.000  1.00 97.81           C  
ATOM    953  N   PHE A 117      -4.633   1.720 -21.131  1.00 97.38           N  
ATOM    954  CA  PHE A 117      -4.226   0.590 -21.958  1.00 97.38           C  
ATOM    955  C   PHE A 117      -2.704   0.354 -21.852  1.00 97.38           C  
ATOM    956  CB  PHE A 117      -4.665   0.836 -23.405  1.00 97.38           C  
ATOM    957  O   PHE A 117      -1.943   1.303 -22.054  1.00 97.38           O  
ATOM    958  CG  PHE A 117      -4.277  -0.294 -24.334  1.00 97.38           C  
ATOM    959  CD1 PHE A 117      -3.062  -0.235 -25.043  1.00 97.38           C  
ATOM    960  CD2 PHE A 117      -5.100  -1.430 -24.449  1.00 97.38           C  
ATOM    961  CE1 PHE A 117      -2.674  -1.305 -25.868  1.00 97.38           C  
ATOM    962  CE2 PHE A 117      -4.709  -2.501 -25.272  1.00 97.38           C  
ATOM    963  CZ  PHE A 117      -3.497  -2.438 -25.982  1.00 97.38           C  
ATOM    964  N   PRO A 118      -2.241  -0.876 -21.540  1.00 97.31           N  
ATOM    965  CA  PRO A 118      -2.994  -2.141 -21.446  1.00 97.31           C  
ATOM    966  C   PRO A 118      -3.458  -2.544 -20.023  1.00 97.31           C  
ATOM    967  CB  PRO A 118      -2.022  -3.163 -22.039  1.00 97.31           C  
ATOM    968  O   PRO A 118      -3.880  -3.675 -19.798  1.00 97.31           O  
ATOM    969  CG  PRO A 118      -0.673  -2.681 -21.505  1.00 97.31           C  
ATOM    970  CD  PRO A 118      -0.810  -1.160 -21.520  1.00 97.31           C  
ATOM    971  N   TYR A 119      -3.370  -1.649 -19.047  1.00 98.12           N  
ATOM    972  CA  TYR A 119      -3.613  -1.876 -17.623  1.00 98.12           C  
ATOM    973  C   TYR A 119      -5.065  -1.618 -17.180  1.00 98.12           C  
ATOM    974  CB  TYR A 119      -2.671  -0.966 -16.831  1.00 98.12           C  
ATOM    975  O   TYR A 119      -5.591  -0.510 -17.304  1.00 98.12           O  
ATOM    976  CG  TYR A 119      -1.219  -0.964 -17.282  1.00 98.12           C  
ATOM    977  CD1 TYR A 119      -0.532  -2.176 -17.492  1.00 98.12           C  
ATOM    978  CD2 TYR A 119      -0.564   0.263 -17.514  1.00 98.12           C  
ATOM    979  CE1 TYR A 119       0.796  -2.160 -17.956  1.00 98.12           C  
ATOM    980  CE2 TYR A 119       0.773   0.283 -17.953  1.00 98.12           C  
ATOM    981  OH  TYR A 119       2.716  -0.934 -18.671  1.00 98.12           O  
ATOM    982  CZ  TYR A 119       1.449  -0.933 -18.188  1.00 98.12           C  
ATOM    983  N   HIS A 120      -5.694  -2.634 -16.585  1.00 98.19           N  
ATOM    984  CA  HIS A 120      -7.025  -2.536 -15.980  1.00 98.19           C  
ATOM    985  C   HIS A 120      -6.918  -2.233 -14.478  1.00 98.19           C  
ATOM    986  CB  HIS A 120      -7.780  -3.849 -16.234  1.00 98.19           C  
ATOM    987  O   HIS A 120      -6.383  -3.051 -13.727  1.00 98.19           O  
ATOM    988  CG  HIS A 120      -9.180  -3.856 -15.682  1.00 98.19           C  
ATOM    989  CD2 HIS A 120     -10.133  -2.886 -15.831  1.00 98.19           C  
ATOM    990  ND1 HIS A 120      -9.746  -4.859 -14.933  1.00 98.19           N  
ATOM    991  CE1 HIS A 120     -10.994  -4.487 -14.611  1.00 98.19           C  
ATOM    992  NE2 HIS A 120     -11.278  -3.287 -15.137  1.00 98.19           N  
ATOM    993  N   GLY A 121      -7.438  -1.081 -14.041  1.00 98.25           N  
ATOM    994  CA  GLY A 121      -7.377  -0.627 -12.651  1.00 98.25           C  
ATOM    995  C   GLY A 121      -5.959  -0.631 -12.072  1.00 98.25           C  
ATOM    996  O   GLY A 121      -4.987  -0.330 -12.768  1.00 98.25           O  
ATOM    997  N   TYR A 122      -5.843  -0.989 -10.793  1.00 98.75           N  
ATOM    998  CA  TYR A 122      -4.556  -1.291 -10.162  1.00 98.75           C  
ATOM    999  C   TYR A 122      -4.009  -2.628 -10.674  1.00 98.75           C  
ATOM   1000  CB  TYR A 122      -4.708  -1.324  -8.636  1.00 98.75           C  
ATOM   1001  O   TYR A 122      -4.695  -3.646 -10.621  1.00 98.75           O  
ATOM   1002  CG  TYR A 122      -4.823   0.046  -7.998  1.00 98.75           C  
ATOM   1003  CD1 TYR A 122      -3.715   0.612  -7.340  1.00 98.75           C  
ATOM   1004  CD2 TYR A 122      -6.040   0.751  -8.040  1.00 98.75           C  
ATOM   1005  CE1 TYR A 122      -3.828   1.863  -6.707  1.00 98.75           C  
ATOM   1006  CE2 TYR A 122      -6.161   2.001  -7.406  1.00 98.75           C  
ATOM   1007  OH  TYR A 122      -5.171   3.766  -6.128  1.00 98.75           O  
ATOM   1008  CZ  TYR A 122      -5.053   2.560  -6.741  1.00 98.75           C  
ATOM   1009  N   ILE A 123      -2.754  -2.663 -11.121  1.00 98.56           N  
ATOM   1010  CA  ILE A 123      -2.122  -3.894 -11.638  1.00 98.56           C  
ATOM   1011  C   ILE A 123      -1.481  -4.772 -10.551  1.00 98.56           C  
ATOM   1012  CB  ILE A 123      -1.140  -3.579 -12.780  1.00 98.56           C  
ATOM   1013  O   ILE A 123      -0.970  -5.850 -10.848  1.00 98.56           O  
ATOM   1014  CG1 ILE A 123      -0.011  -2.641 -12.321  1.00 98.56           C  
ATOM   1015  CG2 ILE A 123      -1.917  -2.981 -13.959  1.00 98.56           C  
ATOM   1016  CD1 ILE A 123       1.160  -2.593 -13.306  1.00 98.56           C  
ATOM   1017  N   HIS A 124      -1.562  -4.349  -9.291  1.00 98.81           N  
ATOM   1018  CA  HIS A 124      -1.081  -5.068  -8.109  1.00 98.81           C  
ATOM   1019  C   HIS A 124      -2.194  -5.153  -7.070  1.00 98.81           C  
ATOM   1020  CB  HIS A 124       0.140  -4.345  -7.527  1.00 98.81           C  
ATOM   1021  O   HIS A 124      -3.121  -4.340  -7.101  1.00 98.81           O  
ATOM   1022  CG  HIS A 124       1.205  -4.103  -8.558  1.00 98.81           C  
ATOM   1023  CD2 HIS A 124       1.700  -2.888  -8.944  1.00 98.81           C  
ATOM   1024  ND1 HIS A 124       1.780  -5.059  -9.362  1.00 98.81           N  
ATOM   1025  CE1 HIS A 124       2.603  -4.438 -10.216  1.00 98.81           C  
ATOM   1026  NE2 HIS A 124       2.584  -3.112  -9.998  1.00 98.81           N  
ATOM   1027  N   ASN A 125      -2.091  -6.092  -6.126  1.00 98.88           N  
ATOM   1028  CA  ASN A 125      -2.784  -5.876  -4.861  1.00 98.88           C  
ATOM   1029  C   ASN A 125      -2.026  -4.744  -4.169  1.00 98.88           C  
ATOM   1030  CB  ASN A 125      -2.818  -7.152  -4.018  1.00 98.88           C  
ATOM   1031  O   ASN A 125      -0.827  -4.862  -3.918  1.00 98.88           O  
ATOM   1032  CG  ASN A 125      -3.519  -8.299  -4.700  1.00 98.88           C  
ATOM   1033  ND2 ASN A 125      -2.814  -9.384  -4.911  1.00 98.88           N  
ATOM   1034  OD1 ASN A 125      -4.699  -8.225  -5.027  1.00 98.88           O  
ATOM   1035  N   TYR A 126      -2.701  -3.627  -3.953  1.00 98.94           N  
ATOM   1036  CA  TYR A 126      -2.087  -2.402  -3.468  1.00 98.94           C  
ATOM   1037  C   TYR A 126      -2.484  -2.156  -2.021  1.00 98.94           C  
ATOM   1038  CB  TYR A 126      -2.498  -1.251  -4.381  1.00 98.94           C  
ATOM   1039  O   TYR A 126      -3.606  -2.472  -1.608  1.00 98.94           O  
ATOM   1040  CG  TYR A 126      -1.824   0.057  -4.053  1.00 98.94           C  
ATOM   1041  CD1 TYR A 126      -2.412   0.958  -3.140  1.00 98.94           C  
ATOM   1042  CD2 TYR A 126      -0.582   0.351  -4.645  1.00 98.94           C  
ATOM   1043  CE1 TYR A 126      -1.769   2.172  -2.840  1.00 98.94           C  
ATOM   1044  CE2 TYR A 126       0.038   1.580  -4.371  1.00 98.94           C  
ATOM   1045  OH  TYR A 126       0.010   3.706  -3.348  1.00 98.94           O  
ATOM   1046  CZ  TYR A 126      -0.564   2.494  -3.489  1.00 98.94           C  
ATOM   1047  N   GLY A 127      -1.570  -1.590  -1.251  1.00 98.75           N  
ATOM   1048  CA  GLY A 127      -1.885  -1.095   0.072  1.00 98.75           C  
ATOM   1049  C   GLY A 127      -0.655  -0.589   0.792  1.00 98.75           C  
ATOM   1050  O   GLY A 127       0.305  -0.165   0.159  1.00 98.75           O  
ATOM   1051  N   ALA A 128      -0.652  -0.715   2.112  1.00 98.88           N  
ATOM   1052  CA  ALA A 128       0.299  -0.033   2.972  1.00 98.88           C  
ATOM   1053  C   ALA A 128       1.008  -0.975   3.949  1.00 98.88           C  
ATOM   1054  CB  ALA A 128      -0.470   1.048   3.724  1.00 98.88           C  
ATOM   1055  O   ALA A 128       0.454  -1.979   4.413  1.00 98.88           O  
ATOM   1056  N   ILE A 129       2.224  -0.599   4.336  1.00 98.88           N  
ATOM   1057  CA  ILE A 129       2.958  -1.218   5.438  1.00 98.88           C  
ATOM   1058  C   ILE A 129       2.567  -0.492   6.741  1.00 98.88           C  
ATOM   1059  CB  ILE A 129       4.473  -1.198   5.151  1.00 98.88           C  
ATOM   1060  O   ILE A 129       2.830   0.703   6.885  1.00 98.88           O  
ATOM   1061  CG1 ILE A 129       4.776  -1.977   3.847  1.00 98.88           C  
ATOM   1062  CG2 ILE A 129       5.227  -1.824   6.336  1.00 98.88           C  
ATOM   1063  CD1 ILE A 129       6.250  -1.988   3.434  1.00 98.88           C  
ATOM   1064  N   PRO A 130       1.953  -1.170   7.729  1.00 98.81           N  
ATOM   1065  CA  PRO A 130       1.521  -0.524   8.962  1.00 98.81           C  
ATOM   1066  C   PRO A 130       2.700  -0.011   9.780  1.00 98.81           C  
ATOM   1067  CB  PRO A 130       0.766  -1.588   9.745  1.00 98.81           C  
ATOM   1068  O   PRO A 130       3.819  -0.514   9.684  1.00 98.81           O  
ATOM   1069  CG  PRO A 130       1.385  -2.898   9.262  1.00 98.81           C  
ATOM   1070  CD  PRO A 130       1.769  -2.606   7.816  1.00 98.81           C  
ATOM   1071  N   GLN A 131       2.421   0.948  10.664  1.00 98.81           N  
ATOM   1072  CA  GLN A 131       3.417   1.549  11.551  1.00 98.81           C  
ATOM   1073  C   GLN A 131       4.612   2.150  10.797  1.00 98.81           C  
ATOM   1074  CB  GLN A 131       3.849   0.547  12.636  1.00 98.81           C  
ATOM   1075  O   GLN A 131       5.730   2.159  11.307  1.00 98.81           O  
ATOM   1076  CG  GLN A 131       2.677   0.018  13.463  1.00 98.81           C  
ATOM   1077  CD  GLN A 131       3.119  -0.939  14.563  1.00 98.81           C  
ATOM   1078  NE2 GLN A 131       2.311  -1.112  15.585  1.00 98.81           N  
ATOM   1079  OE1 GLN A 131       4.167  -1.577  14.544  1.00 98.81           O  
ATOM   1080  N   THR A 132       4.392   2.656   9.590  1.00 98.88           N  
ATOM   1081  CA  THR A 132       5.366   3.427   8.812  1.00 98.88           C  
ATOM   1082  C   THR A 132       4.743   4.759   8.431  1.00 98.88           C  
ATOM   1083  CB  THR A 132       5.806   2.686   7.548  1.00 98.88           C  
ATOM   1084  O   THR A 132       3.526   4.851   8.370  1.00 98.88           O  
ATOM   1085  CG2 THR A 132       6.429   1.323   7.822  1.00 98.88           C  
ATOM   1086  OG1 THR A 132       4.730   2.535   6.670  1.00 98.88           O  
ATOM   1087  N   TRP A 133       5.541   5.802   8.248  1.00 98.56           N  
ATOM   1088  CA  TRP A 133       5.038   7.112   7.854  1.00 98.56           C  
ATOM   1089  C   TRP A 133       6.076   7.827   6.995  1.00 98.56           C  
ATOM   1090  CB  TRP A 133       4.701   7.898   9.124  1.00 98.56           C  
ATOM   1091  O   TRP A 133       7.217   8.001   7.437  1.00 98.56           O  
ATOM   1092  CG  TRP A 133       4.112   9.254   8.924  1.00 98.56           C  
ATOM   1093  CD1 TRP A 133       3.097   9.569   8.086  1.00 98.56           C  
ATOM   1094  CD2 TRP A 133       4.511  10.508   9.554  1.00 98.56           C  
ATOM   1095  CE2 TRP A 133       3.633  11.535   9.107  1.00 98.56           C  
ATOM   1096  CE3 TRP A 133       5.533  10.882  10.453  1.00 98.56           C  
ATOM   1097  NE1 TRP A 133       2.801  10.911   8.207  1.00 98.56           N  
ATOM   1098  CH2 TRP A 133       4.769  13.198  10.450  1.00 98.56           C  
ATOM   1099  CZ2 TRP A 133       3.733  12.853   9.566  1.00 98.56           C  
ATOM   1100  CZ3 TRP A 133       5.674  12.214  10.883  1.00 98.56           C  
ATOM   1101  N   GLU A 134       5.680   8.200   5.784  1.00 97.81           N  
ATOM   1102  CA  GLU A 134       6.429   9.063   4.872  1.00 97.81           C  
ATOM   1103  C   GLU A 134       6.345  10.498   5.401  1.00 97.81           C  
ATOM   1104  CB  GLU A 134       5.839   8.930   3.461  1.00 97.81           C  
ATOM   1105  O   GLU A 134       5.344  11.196   5.253  1.00 97.81           O  
ATOM   1106  CG  GLU A 134       6.174   7.589   2.791  1.00 97.81           C  
ATOM   1107  CD  GLU A 134       7.540   7.601   2.094  1.00 97.81           C  
ATOM   1108  OE1 GLU A 134       7.616   7.100   0.951  1.00 97.81           O  
ATOM   1109  OE2 GLU A 134       8.539   8.018   2.736  1.00 97.81           O  
ATOM   1110  N   ASP A 135       7.387  10.914   6.118  1.00 96.62           N  
ATOM   1111  CA  ASP A 135       7.367  12.114   6.954  1.00 96.62           C  
ATOM   1112  C   ASP A 135       7.356  13.402   6.099  1.00 96.62           C  
ATOM   1113  CB  ASP A 135       8.563  12.049   7.917  1.00 96.62           C  
ATOM   1114  O   ASP A 135       8.356  13.724   5.448  1.00 96.62           O  
ATOM   1115  CG  ASP A 135       8.540  13.089   9.045  1.00 96.62           C  
ATOM   1116  OD1 ASP A 135       7.865  14.135   8.903  1.00 96.62           O  
ATOM   1117  OD2 ASP A 135       9.227  12.853  10.071  1.00 96.62           O  
ATOM   1118  N   PRO A 136       6.271  14.201   6.123  1.00 96.38           N  
ATOM   1119  CA  PRO A 136       6.174  15.439   5.359  1.00 96.38           C  
ATOM   1120  C   PRO A 136       6.918  16.601   6.039  1.00 96.38           C  
ATOM   1121  CB  PRO A 136       4.672  15.711   5.282  1.00 96.38           C  
ATOM   1122  O   PRO A 136       6.969  17.715   5.514  1.00 96.38           O  
ATOM   1123  CG  PRO A 136       4.205  15.264   6.664  1.00 96.38           C  
ATOM   1124  CD  PRO A 136       5.067  14.029   6.921  1.00 96.38           C  
ATOM   1125  N   THR A 137       7.450  16.397   7.248  1.00 94.38           N  
ATOM   1126  CA  THR A 137       8.051  17.458   8.068  1.00 94.38           C  
ATOM   1127  C   THR A 137       9.559  17.583   7.874  1.00 94.38           C  
ATOM   1128  CB  THR A 137       7.709  17.302   9.557  1.00 94.38           C  
ATOM   1129  O   THR A 137      10.157  18.563   8.333  1.00 94.38           O  
ATOM   1130  CG2 THR A 137       6.224  17.039   9.817  1.00 94.38           C  
ATOM   1131  OG1 THR A 137       8.450  16.286  10.187  1.00 94.38           O  
ATOM   1132  N   ILE A 138      10.173  16.628   7.170  1.00 92.31           N  
ATOM   1133  CA  ILE A 138      11.609  16.583   6.895  1.00 92.31           C  
ATOM   1134  C   ILE A 138      11.880  16.391   5.405  1.00 92.31           C  
ATOM   1135  CB  ILE A 138      12.318  15.503   7.743  1.00 92.31           C  
ATOM   1136  O   ILE A 138      11.123  15.750   4.687  1.00 92.31           O  
ATOM   1137  CG1 ILE A 138      11.857  14.076   7.374  1.00 92.31           C  
ATOM   1138  CG2 ILE A 138      12.128  15.795   9.243  1.00 92.31           C  
ATOM   1139  CD1 ILE A 138      12.607  12.960   8.109  1.00 92.31           C  
ATOM   1140  N   GLU A 139      12.995  16.944   4.942  1.00 92.12           N  
ATOM   1141  CA  GLU A 139      13.468  16.736   3.577  1.00 92.12           C  
ATOM   1142  C   GLU A 139      14.400  15.522   3.510  1.00 92.12           C  
ATOM   1143  CB  GLU A 139      14.154  18.005   3.065  1.00 92.12           C  
ATOM   1144  O   GLU A 139      15.409  15.435   4.217  1.00 92.12           O  
ATOM   1145  CG  GLU A 139      13.126  19.093   2.732  1.00 92.12           C  
ATOM   1146  CD  GLU A 139      13.755  20.435   2.340  1.00 92.12           C  
ATOM   1147  OE1 GLU A 139      12.953  21.399   2.273  1.00 92.12           O  
ATOM   1148  OE2 GLU A 139      14.998  20.512   2.195  1.00 92.12           O  
ATOM   1149  N   HIS A 140      14.075  14.598   2.616  1.00 87.31           N  
ATOM   1150  CA  HIS A 140      14.856  13.422   2.282  1.00 87.31           C  
ATOM   1151  C   HIS A 140      15.786  13.757   1.121  1.00 87.31           C  
ATOM   1152  CB  HIS A 140      13.916  12.258   1.944  1.00 87.31           C  
ATOM   1153  O   HIS A 140      15.353  14.136   0.031  1.00 87.31           O  
ATOM   1154  CG  HIS A 140      13.048  11.859   3.109  1.00 87.31           C  
ATOM   1155  CD2 HIS A 140      11.889  12.468   3.516  1.00 87.31           C  
ATOM   1156  ND1 HIS A 140      13.280  10.810   3.972  1.00 87.31           N  
ATOM   1157  CE1 HIS A 140      12.279  10.785   4.866  1.00 87.31           C  
ATOM   1158  NE2 HIS A 140      11.428  11.791   4.646  1.00 87.31           N  
ATOM   1159  N   LYS A 141      17.094  13.614   1.347  1.00 84.19           N  
ATOM   1160  CA  LYS A 141      18.089  13.792   0.287  1.00 84.19           C  
ATOM   1161  C   LYS A 141      18.061  12.584  -0.637  1.00 84.19           C  
ATOM   1162  CB  LYS A 141      19.489  14.017   0.860  1.00 84.19           C  
ATOM   1163  O   LYS A 141      18.435  11.483  -0.237  1.00 84.19           O  
ATOM   1164  CG  LYS A 141      19.571  15.352   1.606  1.00 84.19           C  
ATOM   1165  CD  LYS A 141      21.008  15.616   2.058  1.00 84.19           C  
ATOM   1166  CE  LYS A 141      21.043  16.940   2.824  1.00 84.19           C  
ATOM   1167  NZ  LYS A 141      22.420  17.278   3.256  1.00 84.19           N  
ATOM   1168  N   LEU A 142      17.657  12.822  -1.873  1.00 77.12           N  
ATOM   1169  CA  LEU A 142      17.707  11.848  -2.949  1.00 77.12           C  
ATOM   1170  C   LEU A 142      19.112  11.903  -3.575  1.00 77.12           C  
ATOM   1171  CB  LEU A 142      16.530  12.139  -3.893  1.00 77.12           C  
ATOM   1172  O   LEU A 142      19.756  12.954  -3.604  1.00 77.12           O  
ATOM   1173  CG  LEU A 142      15.149  12.074  -3.201  1.00 77.12           C  
ATOM   1174  CD1 LEU A 142      14.070  12.549  -4.161  1.00 77.12           C  
ATOM   1175  CD2 LEU A 142      14.795  10.668  -2.714  1.00 77.12           C  
ATOM   1176  N   GLY A 143      19.668  10.752  -3.953  1.00 68.88           N  
ATOM   1177  CA  GLY A 143      21.049  10.673  -4.441  1.00 68.88           C  
ATOM   1178  C   GLY A 143      21.286  11.498  -5.717  1.00 68.88           C  
ATOM   1179  O   GLY A 143      20.354  11.917  -6.388  1.00 68.88           O  
ATOM   1180  N   ASN A 144      22.553  11.687  -6.100  1.00 59.50           N  
ATOM   1181  CA  ASN A 144      22.948  12.194  -7.427  1.00 59.50           C  
ATOM   1182  C   ASN A 144      22.392  13.572  -7.852  1.00 59.50           C  
ATOM   1183  CB  ASN A 144      22.696  11.101  -8.484  1.00 59.50           C  
ATOM   1184  O   ASN A 144      22.195  13.802  -9.043  1.00 59.50           O  
ATOM   1185  CG  ASN A 144      23.462   9.827  -8.214  1.00 59.50           C  
ATOM   1186  ND2 ASN A 144      22.906   8.692  -8.562  1.00 59.50           N  
ATOM   1187  OD1 ASN A 144      24.572   9.832  -7.711  1.00 59.50           O  
ATOM   1188  N   GLY A 145      22.215  14.509  -6.916  1.00 63.78           N  
ATOM   1189  CA  GLY A 145      21.841  15.893  -7.240  1.00 63.78           C  
ATOM   1190  C   GLY A 145      20.344  16.116  -7.463  1.00 63.78           C  
ATOM   1191  O   GLY A 145      19.961  17.207  -7.883  1.00 63.78           O  
ATOM   1192  N   ASP A 146      19.512  15.117  -7.159  1.00 70.62           N  
ATOM   1193  CA  ASP A 146      18.063  15.281  -7.080  1.00 70.62           C  
ATOM   1194  C   ASP A 146      17.698  16.293  -5.972  1.00 70.62           C  
ATOM   1195  CB  ASP A 146      17.394  13.906  -6.859  1.00 70.62           C  
ATOM   1196  O   ASP A 146      18.373  16.404  -4.941  1.00 70.62           O  
ATOM   1197  CG  ASP A 146      17.378  12.979  -8.090  1.00 70.62           C  
ATOM   1198  OD1 ASP A 146      17.486  13.501  -9.223  1.00 70.62           O  
ATOM   1199  OD2 ASP A 146      17.213  11.744  -7.905  1.00 70.62           O  
ATOM   1200  N   LEU A 147      16.621  17.057  -6.192  1.00 78.62           N  
ATOM   1201  CA  LEU A 147      16.050  17.947  -5.176  1.00 78.62           C  
ATOM   1202  C   LEU A 147      15.645  17.121  -3.951  1.00 78.62           C  
ATOM   1203  CB  LEU A 147      14.842  18.702  -5.762  1.00 78.62           C  
ATOM   1204  O   LEU A 147      15.087  16.035  -4.091  1.00 78.62           O  
ATOM   1205  CG  LEU A 147      15.252  19.914  -6.622  1.00 78.62           C  
ATOM   1206  CD1 LEU A 147      14.265  20.130  -7.769  1.00 78.62           C  
ATOM   1207  CD2 LEU A 147      15.297  21.195  -5.783  1.00 78.62           C  
ATOM   1208  N   ALA A 148      15.917  17.636  -2.752  1.00 88.88           N  
ATOM   1209  CA  ALA A 148      15.426  16.999  -1.540  1.00 88.88           C  
ATOM   1210  C   ALA A 148      13.894  17.108  -1.498  1.00 88.88           C  
ATOM   1211  CB  ALA A 148      16.120  17.611  -0.320  1.00 88.88           C  
ATOM   1212  O   ALA A 148      13.348  18.184  -1.745  1.00 88.88           O  
ATOM   1213  N   LEU A 149      13.213  15.997  -1.215  1.00 93.06           N  
ATOM   1214  CA  LEU A 149      11.750  15.911  -1.219  1.00 93.06           C  
ATOM   1215  C   LEU A 149      11.228  15.509   0.155  1.00 93.06           C  
ATOM   1216  CB  LEU A 149      11.258  14.926  -2.291  1.00 93.06           C  
ATOM   1217  O   LEU A 149      11.930  14.868   0.932  1.00 93.06           O  
ATOM   1218  CG  LEU A 149      11.602  15.296  -3.742  1.00 93.06           C  
ATOM   1219  CD1 LEU A 149      10.950  14.281  -4.673  1.00 93.06           C  
ATOM   1220  CD2 LEU A 149      11.112  16.681  -4.165  1.00 93.06           C  
ATOM   1221  N   ARG A 150       9.990  15.887   0.452  1.00 95.56           N  
ATOM   1222  CA  ARG A 150       9.276  15.495   1.674  1.00 95.56           C  
ATOM   1223  C   ARG A 150       8.383  14.295   1.375  1.00 95.56           C  
ATOM   1224  CB  ARG A 150       8.464  16.689   2.180  1.00 95.56           C  
ATOM   1225  O   ARG A 150       8.000  14.130   0.219  1.00 95.56           O  
ATOM   1226  CG  ARG A 150       9.383  17.836   2.610  1.00 95.56           C  
ATOM   1227  CD  ARG A 150       8.567  19.081   2.915  1.00 95.56           C  
ATOM   1228  NE  ARG A 150       9.445  20.159   3.395  1.00 95.56           N  
ATOM   1229  NH1 ARG A 150       7.840  21.336   4.522  1.00 95.56           N  
ATOM   1230  NH2 ARG A 150       9.944  22.129   4.367  1.00 95.56           N  
ATOM   1231  CZ  ARG A 150       9.069  21.201   4.100  1.00 95.56           C  
ATOM   1232  N   GLY A 151       8.076  13.483   2.383  1.00 96.69           N  
ATOM   1233  CA  GLY A 151       7.109  12.393   2.234  1.00 96.69           C  
ATOM   1234  C   GLY A 151       5.681  12.902   2.002  1.00 96.69           C  
ATOM   1235  O   GLY A 151       5.369  14.046   2.337  1.00 96.69           O  
ATOM   1236  N   ASP A 152       4.818  12.046   1.461  1.00 96.75           N  
ATOM   1237  CA  ASP A 152       3.408  12.321   1.125  1.00 96.75           C  
ATOM   1238  C   ASP A 152       2.438  12.270   2.329  1.00 96.75           C  
ATOM   1239  CB  ASP A 152       2.978  11.347   0.020  1.00 96.75           C  
ATOM   1240  O   ASP A 152       1.211  12.365   2.195  1.00 96.75           O  
ATOM   1241  CG  ASP A 152       2.763   9.918   0.527  1.00 96.75           C  
ATOM   1242  OD1 ASP A 152       3.218   9.613   1.660  1.00 96.75           O  
ATOM   1243  OD2 ASP A 152       2.113   9.162  -0.220  1.00 96.75           O  
ATOM   1244  N   ASN A 153       2.987  12.161   3.544  1.00 97.50           N  
ATOM   1245  CA  ASN A 153       2.257  12.096   4.804  1.00 97.50           C  
ATOM   1246  C   ASN A 153       1.446  10.800   5.005  1.00 97.50           C  
ATOM   1247  CB  ASN A 153       1.439  13.402   4.957  1.00 97.50           C  
ATOM   1248  O   ASN A 153       0.653  10.758   5.948  1.00 97.50           O  
ATOM   1249  CG  ASN A 153       0.869  13.683   6.328  1.00 97.50           C  
ATOM   1250  ND2 ASN A 153      -0.192  14.460   6.370  1.00 97.50           N  
ATOM   1251  OD1 ASN A 153       1.374  13.275   7.360  1.00 97.50           O  
ATOM   1252  N   ASP A 154       1.609   9.764   4.178  1.00 98.06           N  
ATOM   1253  CA  ASP A 154       0.903   8.480   4.281  1.00 98.06           C  
ATOM   1254  C   ASP A 154       1.758   7.360   4.904  1.00 98.06           C  
ATOM   1255  CB  ASP A 154       0.305   8.094   2.906  1.00 98.06           C  
ATOM   1256  O   ASP A 154       2.962   7.514   5.149  1.00 98.06           O  
ATOM   1257  CG  ASP A 154      -1.053   8.764   2.694  1.00 98.06           C  
ATOM   1258  OD1 ASP A 154      -1.914   8.644   3.596  1.00 98.06           O  
ATOM   1259  OD2 ASP A 154      -1.254   9.585   1.775  1.00 98.06           O  
ATOM   1260  N   PRO A 155       1.143   6.223   5.281  1.00 98.56           N  
ATOM   1261  CA  PRO A 155       1.882   4.981   5.443  1.00 98.56           C  
ATOM   1262  C   PRO A 155       2.641   4.607   4.168  1.00 98.56           C  
ATOM   1263  CB  PRO A 155       0.837   3.919   5.771  1.00 98.56           C  
ATOM   1264  O   PRO A 155       2.179   4.861   3.066  1.00 98.56           O  
ATOM   1265  CG  PRO A 155      -0.359   4.707   6.293  1.00 98.56           C  
ATOM   1266  CD  PRO A 155      -0.281   5.997   5.481  1.00 98.56           C  
ATOM   1267  N   LEU A 156       3.770   3.919   4.322  1.00 98.44           N  
ATOM   1268  CA  LEU A 156       4.596   3.495   3.199  1.00 98.44           C  
ATOM   1269  C   LEU A 156       3.840   2.511   2.296  1.00 98.44           C  
ATOM   1270  CB  LEU A 156       5.873   2.872   3.773  1.00 98.44           C  
ATOM   1271  O   LEU A 156       3.405   1.445   2.751  1.00 98.44           O  
ATOM   1272  CG  LEU A 156       6.969   2.598   2.742  1.00 98.44           C  
ATOM   1273  CD1 LEU A 156       7.522   3.889   2.170  1.00 98.44           C  
ATOM   1274  CD2 LEU A 156       8.118   1.887   3.455  1.00 98.44           C  
ATOM   1275  N   ASP A 157       3.740   2.849   1.017  1.00 98.81           N  
ATOM   1276  CA  ASP A 157       2.985   2.085   0.035  1.00 98.81           C  
ATOM   1277  C   ASP A 157       3.690   0.801  -0.406  1.00 98.81           C  
ATOM   1278  CB  ASP A 157       2.708   2.966  -1.180  1.00 98.81           C  
ATOM   1279  O   ASP A 157       4.918   0.690  -0.459  1.00 98.81           O  
ATOM   1280  CG  ASP A 157       1.558   3.933  -0.956  1.00 98.81           C  
ATOM   1281  OD1 ASP A 157       0.500   3.465  -0.491  1.00 98.81           O  
ATOM   1282  OD2 ASP A 157       1.584   4.998  -1.590  1.00 98.81           O  
ATOM   1283  N   CYS A 158       2.901  -0.199  -0.793  1.00 98.38           N  
ATOM   1284  CA  CYS A 158       3.419  -1.451  -1.316  1.00 98.38           C  
ATOM   1285  C   CYS A 158       2.543  -2.086  -2.405  1.00 98.38           C  
ATOM   1286  CB  CYS A 158       3.749  -2.400  -0.155  1.00 98.38           C  
ATOM   1287  O   CYS A 158       1.317  -1.977  -2.434  1.00 98.38           O  
ATOM   1288  SG  CYS A 158       2.262  -2.805   0.788  1.00 98.38           S  
ATOM   1289  N   CYS A 159       3.224  -2.767  -3.324  1.00 98.88           N  
ATOM   1290  CA  CYS A 159       2.672  -3.465  -4.475  1.00 98.88           C  
ATOM   1291  C   CYS A 159       2.948  -4.961  -4.330  1.00 98.88           C  
ATOM   1292  CB  CYS A 159       3.330  -2.903  -5.742  1.00 98.88           C  
ATOM   1293  O   CYS A 159       4.089  -5.405  -4.472  1.00 98.88           O  
ATOM   1294  SG  CYS A 159       2.802  -1.188  -6.008  1.00 98.88           S  
ATOM   1295  N   GLU A 160       1.904  -5.737  -4.051  1.00 98.88           N  
ATOM   1296  CA  GLU A 160       1.990  -7.189  -3.926  1.00 98.88           C  
ATOM   1297  C   GLU A 160       1.725  -7.860  -5.282  1.00 98.88           C  
ATOM   1298  CB  GLU A 160       1.104  -7.640  -2.759  1.00 98.88           C  
ATOM   1299  O   GLU A 160       0.718  -7.593  -5.953  1.00 98.88           O  
ATOM   1300  CG  GLU A 160       1.303  -9.071  -2.247  1.00 98.88           C  
ATOM   1301  CD  GLU A 160       0.809 -10.157  -3.200  1.00 98.88           C  
ATOM   1302  OE1 GLU A 160       1.524 -11.184  -3.265  1.00 98.88           O  
ATOM   1303  OE2 GLU A 160      -0.254  -9.973  -3.836  1.00 98.88           O  
ATOM   1304  N   ILE A 161       2.689  -8.683  -5.713  1.00 98.81           N  
ATOM   1305  CA  ILE A 161       2.762  -9.241  -7.076  1.00 98.81           C  
ATOM   1306  C   ILE A 161       2.348 -10.713  -7.188  1.00 98.81           C  
ATOM   1307  CB  ILE A 161       4.153  -9.008  -7.709  1.00 98.81           C  
ATOM   1308  O   ILE A 161       2.445 -11.284  -8.273  1.00 98.81           O  
ATOM   1309  CG1 ILE A 161       5.266  -9.820  -7.005  1.00 98.81           C  
ATOM   1310  CG2 ILE A 161       4.463  -7.505  -7.758  1.00 98.81           C  
ATOM   1311  CD1 ILE A 161       6.649  -9.688  -7.651  1.00 98.81           C  
ATOM   1312  N   GLY A 162       1.908 -11.335  -6.095  1.00 98.19           N  
ATOM   1313  CA  GLY A 162       1.510 -12.738  -6.066  1.00 98.19           C  
ATOM   1314  C   GLY A 162       0.283 -13.046  -6.925  1.00 98.19           C  
ATOM   1315  O   GLY A 162      -0.437 -12.159  -7.391  1.00 98.19           O  
ATOM   1316  N   SER A 163       0.021 -14.328  -7.155  1.00 96.69           N  
ATOM   1317  CA  SER A 163      -1.025 -14.802  -8.066  1.00 96.69           C  
ATOM   1318  C   SER A 163      -2.443 -14.504  -7.587  1.00 96.69           C  
ATOM   1319  CB  SER A 163      -0.873 -16.308  -8.291  1.00 96.69           C  
ATOM   1320  O   SER A 163      -3.339 -14.305  -8.409  1.00 96.69           O  
ATOM   1321  OG  SER A 163      -0.954 -17.054  -7.087  1.00 96.69           O  
ATOM   1322  N   ASP A 164      -2.656 -14.435  -6.276  1.00 97.88           N  
ATOM   1323  CA  ASP A 164      -3.984 -14.248  -5.695  1.00 97.88           C  
ATOM   1324  C   ASP A 164      -4.474 -12.804  -5.853  1.00 97.88           C  
ATOM   1325  CB  ASP A 164      -3.991 -14.682  -4.220  1.00 97.88           C  
ATOM   1326  O   ASP A 164      -3.694 -11.853  -5.824  1.00 97.88           O  
ATOM   1327  CG  ASP A 164      -3.833 -16.195  -4.017  1.00 97.88           C  
ATOM   1328  OD1 ASP A 164      -3.884 -16.941  -5.022  1.00 97.88           O  
ATOM   1329  OD2 ASP A 164      -3.689 -16.585  -2.836  1.00 97.88           O  
ATOM   1330  N   VAL A 165      -5.789 -12.622  -5.989  1.00 98.44           N  
ATOM   1331  CA  VAL A 165      -6.433 -11.311  -5.821  1.00 98.44           C  
ATOM   1332  C   VAL A 165      -6.882 -11.206  -4.369  1.00 98.44           C  
ATOM   1333  CB  VAL A 165      -7.597 -11.101  -6.805  1.00 98.44           C  
ATOM   1334  O   VAL A 165      -7.677 -12.018  -3.897  1.00 98.44           O  
ATOM   1335  CG1 VAL A 165      -8.256  -9.731  -6.594  1.00 98.44           C  
ATOM   1336  CG2 VAL A 165      -7.102 -11.167  -8.257  1.00 98.44           C  
ATOM   1337  N   LEU A 166      -6.341 -10.229  -3.645  1.00 97.75           N  
ATOM   1338  CA  LEU A 166      -6.501 -10.124  -2.197  1.00 97.75           C  
ATOM   1339  C   LEU A 166      -7.674  -9.221  -1.810  1.00 97.75           C  
ATOM   1340  CB  LEU A 166      -5.182  -9.653  -1.568  1.00 97.75           C  
ATOM   1341  O   LEU A 166      -8.079  -8.331  -2.549  1.00 97.75           O  
ATOM   1342  CG  LEU A 166      -3.979 -10.585  -1.815  1.00 97.75           C  
ATOM   1343  CD1 LEU A 166      -2.722  -9.929  -1.247  1.00 97.75           C  
ATOM   1344  CD2 LEU A 166      -4.165 -11.954  -1.160  1.00 97.75           C  
ATOM   1345  N   GLU A 167      -8.218  -9.433  -0.615  1.00 97.25           N  
ATOM   1346  CA  GLU A 167      -9.362  -8.671  -0.119  1.00 97.25           C  
ATOM   1347  C   GLU A 167      -8.943  -7.395   0.620  1.00 97.25           C  
ATOM   1348  CB  GLU A 167     -10.222  -9.531   0.808  1.00 97.25           C  
ATOM   1349  O   GLU A 167      -8.009  -7.403   1.425  1.00 97.25           O  
ATOM   1350  CG  GLU A 167     -10.862 -10.734   0.101  1.00 97.25           C  
ATOM   1351  CD  GLU A 167     -11.788 -11.527   1.036  1.00 97.25           C  
ATOM   1352  OE1 GLU A 167     -12.419 -12.482   0.541  1.00 97.25           O  
ATOM   1353  OE2 GLU A 167     -11.871 -11.162   2.234  1.00 97.25           O  
ATOM   1354  N   ILE A 168      -9.716  -6.322   0.422  1.00 98.19           N  
ATOM   1355  CA  ILE A 168      -9.601  -5.064   1.172  1.00 98.19           C  
ATOM   1356  C   ILE A 168      -9.680  -5.300   2.688  1.00 98.19           C  
ATOM   1357  CB  ILE A 168     -10.662  -4.049   0.688  1.00 98.19           C  
ATOM   1358  O   ILE A 168     -10.596  -5.966   3.184  1.00 98.19           O  
ATOM   1359  CG1 ILE A 168     -10.498  -2.685   1.392  1.00 98.19           C  
ATOM   1360  CG2 ILE A 168     -12.111  -4.567   0.849  1.00 98.19           C  
ATOM   1361  CD1 ILE A 168     -11.310  -1.582   0.700  1.00 98.19           C  
ATOM   1362  N   GLY A 169      -8.737  -4.720   3.424  1.00 98.00           N  
ATOM   1363  CA  GLY A 169      -8.574  -4.856   4.869  1.00 98.00           C  
ATOM   1364  C   GLY A 169      -7.922  -6.164   5.319  1.00 98.00           C  
ATOM   1365  O   GLY A 169      -7.780  -6.367   6.524  1.00 98.00           O  
ATOM   1366  N   SER A 170      -7.533  -7.058   4.401  1.00 97.31           N  
ATOM   1367  CA  SER A 170      -6.764  -8.245   4.783  1.00 97.31           C  
ATOM   1368  C   SER A 170      -5.331  -7.862   5.156  1.00 97.31           C  
ATOM   1369  CB  SER A 170      -6.833  -9.366   3.735  1.00 97.31           C  
ATOM   1370  O   SER A 170      -4.714  -7.015   4.512  1.00 97.31           O  
ATOM   1371  OG  SER A 170      -6.148  -9.090   2.528  1.00 97.31           O  
ATOM   1372  N   VAL A 171      -4.805  -8.495   6.208  1.00 98.12           N  
ATOM   1373  CA  VAL A 171      -3.406  -8.351   6.622  1.00 98.12           C  
ATOM   1374  C   VAL A 171      -2.636  -9.567   6.133  1.00 98.12           C  
ATOM   1375  CB  VAL A 171      -3.254  -8.144   8.138  1.00 98.12           C  
ATOM   1376  O   VAL A 171      -2.995 -10.702   6.455  1.00 98.12           O  
ATOM   1377  CG1 VAL A 171      -1.781  -7.941   8.523  1.00 98.12           C  
ATOM   1378  CG2 VAL A 171      -4.043  -6.908   8.590  1.00 98.12           C  
ATOM   1379  N   ARG A 172      -1.592  -9.344   5.337  1.00 97.56           N  
ATOM   1380  CA  ARG A 172      -0.784 -10.406   4.734  1.00 97.56           C  
ATOM   1381  C   ARG A 172       0.656 -10.303   5.180  1.00 97.56           C  
ATOM   1382  CB  ARG A 172      -0.893 -10.371   3.201  1.00 97.56           C  
ATOM   1383  O   ARG A 172       1.233  -9.223   5.221  1.00 97.56           O  
ATOM   1384  CG  ARG A 172      -2.325 -10.561   2.682  1.00 97.56           C  
ATOM   1385  CD  ARG A 172      -2.965 -11.874   3.145  1.00 97.56           C  
ATOM   1386  NE  ARG A 172      -4.342 -12.004   2.642  1.00 97.56           N  
ATOM   1387  NH1 ARG A 172      -4.656 -14.201   3.232  1.00 97.56           N  
ATOM   1388  NH2 ARG A 172      -6.249 -13.122   2.104  1.00 97.56           N  
ATOM   1389  CZ  ARG A 172      -5.072 -13.105   2.660  1.00 97.56           C  
ATOM   1390  N   ARG A 173       1.243 -11.459   5.471  1.00 98.31           N  
ATOM   1391  CA  ARG A 173       2.685 -11.580   5.626  1.00 98.31           C  
ATOM   1392  C   ARG A 173       3.306 -11.602   4.232  1.00 98.31           C  
ATOM   1393  CB  ARG A 173       2.987 -12.842   6.448  1.00 98.31           C  
ATOM   1394  O   ARG A 173       2.925 -12.444   3.418  1.00 98.31           O  
ATOM   1395  CG  ARG A 173       4.462 -12.954   6.842  1.00 98.31           C  
ATOM   1396  CD  ARG A 173       4.765 -11.932   7.926  1.00 98.31           C  
ATOM   1397  NE  ARG A 173       6.193 -11.905   8.256  1.00 98.31           N  
ATOM   1398  NH1 ARG A 173       6.136  -9.749   8.915  1.00 98.31           N  
ATOM   1399  NH2 ARG A 173       8.018 -10.863   9.137  1.00 98.31           N  
ATOM   1400  CZ  ARG A 173       6.783 -10.851   8.760  1.00 98.31           C  
ATOM   1401  N   VAL A 174       4.244 -10.699   3.964  1.00 98.81           N  
ATOM   1402  CA  VAL A 174       4.860 -10.532   2.640  1.00 98.81           C  
ATOM   1403  C   VAL A 174       6.382 -10.438   2.746  1.00 98.81           C  
ATOM   1404  CB  VAL A 174       4.276  -9.313   1.893  1.00 98.81           C  
ATOM   1405  O   VAL A 174       6.896  -9.985   3.766  1.00 98.81           O  
ATOM   1406  CG1 VAL A 174       2.758  -9.402   1.698  1.00 98.81           C  
ATOM   1407  CG2 VAL A 174       4.580  -7.978   2.584  1.00 98.81           C  
ATOM   1408  N   LYS A 175       7.111 -10.872   1.713  1.00 98.88           N  
ATOM   1409  CA  LYS A 175       8.557 -10.650   1.546  1.00 98.88           C  
ATOM   1410  C   LYS A 175       8.802  -9.394   0.725  1.00 98.88           C  
ATOM   1411  CB  LYS A 175       9.217 -11.877   0.902  1.00 98.88           C  
ATOM   1412  O   LYS A 175       8.165  -9.216  -0.306  1.00 98.88           O  
ATOM   1413  CG  LYS A 175      10.719 -11.734   0.593  1.00 98.88           C  
ATOM   1414  CD  LYS A 175      11.274 -12.905  -0.234  1.00 98.88           C  
ATOM   1415  CE  LYS A 175      11.371 -14.236   0.518  1.00 98.88           C  
ATOM   1416  NZ  LYS A 175      11.744 -15.343  -0.403  1.00 98.88           N  
ATOM   1417  N   VAL A 176       9.749  -8.577   1.169  1.00 98.88           N  
ATOM   1418  CA  VAL A 176      10.239  -7.376   0.490  1.00 98.88           C  
ATOM   1419  C   VAL A 176      11.255  -7.771  -0.579  1.00 98.88           C  
ATOM   1420  CB  VAL A 176      10.859  -6.400   1.509  1.00 98.88           C  
ATOM   1421  O   VAL A 176      12.237  -8.451  -0.285  1.00 98.88           O  
ATOM   1422  CG1 VAL A 176      11.345  -5.119   0.825  1.00 98.88           C  
ATOM   1423  CG2 VAL A 176       9.850  -6.009   2.600  1.00 98.88           C  
ATOM   1424  N   LEU A 177      11.015  -7.339  -1.816  1.00 98.81           N  
ATOM   1425  CA  LEU A 177      11.829  -7.676  -2.990  1.00 98.81           C  
ATOM   1426  C   LEU A 177      12.644  -6.480  -3.498  1.00 98.81           C  
ATOM   1427  CB  LEU A 177      10.895  -8.219  -4.086  1.00 98.81           C  
ATOM   1428  O   LEU A 177      13.734  -6.664  -4.032  1.00 98.81           O  
ATOM   1429  CG  LEU A 177      10.137  -9.501  -3.689  1.00 98.81           C  
ATOM   1430  CD1 LEU A 177       9.086  -9.821  -4.747  1.00 98.81           C  
ATOM   1431  CD2 LEU A 177      11.079 -10.701  -3.548  1.00 98.81           C  
ATOM   1432  N   GLY A 178      12.135  -5.265  -3.294  1.00 98.69           N  
ATOM   1433  CA  GLY A 178      12.780  -4.014  -3.679  1.00 98.69           C  
ATOM   1434  C   GLY A 178      11.845  -2.823  -3.502  1.00 98.69           C  
ATOM   1435  O   GLY A 178      10.788  -2.949  -2.879  1.00 98.69           O  
ATOM   1436  N   SER A 179      12.216  -1.669  -4.046  1.00 98.50           N  
ATOM   1437  CA  SER A 179      11.377  -0.468  -4.019  1.00 98.50           C  
ATOM   1438  C   SER A 179      11.579   0.429  -5.237  1.00 98.50           C  
ATOM   1439  CB  SER A 179      11.601   0.325  -2.726  1.00 98.50           C  
ATOM   1440  O   SER A 179      12.602   0.362  -5.916  1.00 98.50           O  
ATOM   1441  OG  SER A 179      12.921   0.811  -2.615  1.00 98.50           O  
ATOM   1442  N   LEU A 180      10.588   1.277  -5.508  1.00 98.25           N  
ATOM   1443  CA  LEU A 180      10.613   2.299  -6.549  1.00 98.25           C  
ATOM   1444  C   LEU A 180      10.280   3.661  -5.929  1.00 98.25           C  
ATOM   1445  CB  LEU A 180       9.610   1.886  -7.639  1.00 98.25           C  
ATOM   1446  O   LEU A 180       9.246   3.802  -5.283  1.00 98.25           O  
ATOM   1447  CG  LEU A 180       9.542   2.821  -8.856  1.00 98.25           C  
ATOM   1448  CD1 LEU A 180      10.854   2.841  -9.646  1.00 98.25           C  
ATOM   1449  CD2 LEU A 180       8.425   2.346  -9.787  1.00 98.25           C  
ATOM   1450  N   ALA A 181      11.149   4.653  -6.117  1.00 96.31           N  
ATOM   1451  CA  ALA A 181      10.968   5.998  -5.568  1.00 96.31           C  
ATOM   1452  C   ALA A 181      10.129   6.864  -6.515  1.00 96.31           C  
ATOM   1453  CB  ALA A 181      12.349   6.615  -5.337  1.00 96.31           C  
ATOM   1454  O   ALA A 181      10.691   7.550  -7.375  1.00 96.31           O  
ATOM   1455  N   LEU A 182       8.801   6.812  -6.399  1.00 97.19           N  
ATOM   1456  CA  LEU A 182       7.922   7.707  -7.148  1.00 97.19           C  
ATOM   1457  C   LEU A 182       8.045   9.129  -6.590  1.00 97.19           C  
ATOM   1458  CB  LEU A 182       6.476   7.180  -7.091  1.00 97.19           C  
ATOM   1459  O   LEU A 182       8.189   9.337  -5.387  1.00 97.19           O  
ATOM   1460  CG  LEU A 182       5.417   7.948  -7.893  1.00 97.19           C  
ATOM   1461  CD1 LEU A 182       5.642   7.821  -9.395  1.00 97.19           C  
ATOM   1462  CD2 LEU A 182       4.037   7.363  -7.598  1.00 97.19           C  
ATOM   1463  N   ILE A 183       7.997  10.103  -7.491  1.00 95.50           N  
ATOM   1464  CA  ILE A 183       7.789  11.507  -7.163  1.00 95.50           C  
ATOM   1465  C   ILE A 183       6.372  11.838  -7.619  1.00 95.50           C  
ATOM   1466  CB  ILE A 183       8.858  12.407  -7.814  1.00 95.50           C  
ATOM   1467  O   ILE A 183       6.141  12.026  -8.822  1.00 95.50           O  
ATOM   1468  CG1 ILE A 183      10.281  11.972  -7.391  1.00 95.50           C  
ATOM   1469  CG2 ILE A 183       8.563  13.875  -7.443  1.00 95.50           C  
ATOM   1470  CD1 ILE A 183      11.408  12.688  -8.147  1.00 95.50           C  
ATOM   1471  N   ASP A 184       5.430  11.863  -6.678  1.00 90.94           N  
ATOM   1472  CA  ASP A 184       4.014  12.079  -6.960  1.00 90.94           C  
ATOM   1473  C   ASP A 184       3.600  13.492  -6.549  1.00 90.94           C  
ATOM   1474  CB  ASP A 184       3.132  10.989  -6.317  1.00 90.94           C  
ATOM   1475  O   ASP A 184       3.705  13.870  -5.392  1.00 90.94           O  
ATOM   1476  CG  ASP A 184       1.762  10.922  -7.001  1.00 90.94           C  
ATOM   1477  OD1 ASP A 184       1.577  11.528  -8.086  1.00 90.94           O  
ATOM   1478  OD2 ASP A 184       0.799  10.254  -6.566  1.00 90.94           O  
ATOM   1479  N   ASP A 185       3.196  14.319  -7.519  1.00 89.62           N  
ATOM   1480  CA  ASP A 185       2.831  15.730  -7.293  1.00 89.62           C  
ATOM   1481  C   ASP A 185       3.881  16.557  -6.486  1.00 89.62           C  
ATOM   1482  CB  ASP A 185       1.376  15.823  -6.765  1.00 89.62           C  
ATOM   1483  O   ASP A 185       3.560  17.600  -5.921  1.00 89.62           O  
ATOM   1484  CG  ASP A 185       0.292  15.603  -7.841  1.00 89.62           C  
ATOM   1485  OD1 ASP A 185       0.309  16.287  -8.896  1.00 89.62           O  
ATOM   1486  OD2 ASP A 185      -0.712  14.877  -7.616  1.00 89.62           O  
ATOM   1487  N   GLY A 186       5.161  16.153  -6.517  1.00 91.19           N  
ATOM   1488  CA  GLY A 186       6.274  16.828  -5.829  1.00 91.19           C  
ATOM   1489  C   GLY A 186       6.645  16.235  -4.465  1.00 91.19           C  
ATOM   1490  O   GLY A 186       7.562  16.743  -3.824  1.00 91.19           O  
ATOM   1491  N   GLU A 187       5.977  15.164  -4.050  1.00 94.81           N  
ATOM   1492  CA  GLU A 187       6.226  14.439  -2.804  1.00 94.81           C  
ATOM   1493  C   GLU A 187       6.934  13.112  -3.099  1.00 94.81           C  
ATOM   1494  CB  GLU A 187       4.902  14.252  -2.042  1.00 94.81           C  
ATOM   1495  O   GLU A 187       6.807  12.545  -4.188  1.00 94.81           O  
ATOM   1496  CG  GLU A 187       4.311  15.621  -1.649  1.00 94.81           C  
ATOM   1497  CD  GLU A 187       2.909  15.564  -1.024  1.00 94.81           C  
ATOM   1498  OE1 GLU A 187       2.642  16.432  -0.156  1.00 94.81           O  
ATOM   1499  OE2 GLU A 187       2.070  14.759  -1.483  1.00 94.81           O  
ATOM   1500  N   LEU A 188       7.740  12.649  -2.146  1.00 95.88           N  
ATOM   1501  CA  LEU A 188       8.344  11.327  -2.190  1.00 95.88           C  
ATOM   1502  C   LEU A 188       7.298  10.299  -1.768  1.00 95.88           C  
ATOM   1503  CB  LEU A 188       9.578  11.295  -1.279  1.00 95.88           C  
ATOM   1504  O   LEU A 188       6.713  10.419  -0.696  1.00 95.88           O  
ATOM   1505  CG  LEU A 188      10.374   9.978  -1.326  1.00 95.88           C  
ATOM   1506  CD1 LEU A 188      10.933   9.680  -2.723  1.00 95.88           C  
ATOM   1507  CD2 LEU A 188      11.553  10.117  -0.355  1.00 95.88           C  
ATOM   1508  N   ASP A 189       7.106   9.311  -2.629  1.00 97.25           N  
ATOM   1509  CA  ASP A 189       6.056   8.313  -2.496  1.00 97.25           C  
ATOM   1510  C   ASP A 189       6.638   6.929  -2.843  1.00 97.25           C  
ATOM   1511  CB  ASP A 189       4.888   8.779  -3.385  1.00 97.25           C  
ATOM   1512  O   ASP A 189       6.616   6.449  -3.984  1.00 97.25           O  
ATOM   1513  CG  ASP A 189       3.719   7.810  -3.364  1.00 97.25           C  
ATOM   1514  OD1 ASP A 189       3.796   6.823  -2.605  1.00 97.25           O  
ATOM   1515  OD2 ASP A 189       2.859   7.888  -4.282  1.00 97.25           O  
ATOM   1516  N   TRP A 190       7.310   6.299  -1.882  1.00 98.25           N  
ATOM   1517  CA  TRP A 190       7.982   5.027  -2.134  1.00 98.25           C  
ATOM   1518  C   TRP A 190       6.988   3.887  -2.351  1.00 98.25           C  
ATOM   1519  CB  TRP A 190       8.903   4.686  -0.973  1.00 98.25           C  
ATOM   1520  O   TRP A 190       6.151   3.584  -1.508  1.00 98.25           O  
ATOM   1521  CG  TRP A 190      10.202   5.412  -0.912  1.00 98.25           C  
ATOM   1522  CD1 TRP A 190      10.485   6.446  -0.093  1.00 98.25           C  
ATOM   1523  CD2 TRP A 190      11.436   5.120  -1.621  1.00 98.25           C  
ATOM   1524  CE2 TRP A 190      12.437   6.030  -1.168  1.00 98.25           C  
ATOM   1525  CE3 TRP A 190      11.819   4.151  -2.570  1.00 98.25           C  
ATOM   1526  NE1 TRP A 190      11.796   6.818  -0.244  1.00 98.25           N  
ATOM   1527  CH2 TRP A 190      14.117   4.982  -2.551  1.00 98.25           C  
ATOM   1528  CZ2 TRP A 190      13.758   5.978  -1.626  1.00 98.25           C  
ATOM   1529  CZ3 TRP A 190      13.150   4.072  -3.022  1.00 98.25           C  
ATOM   1530  N   LYS A 191       7.180   3.133  -3.437  1.00 98.75           N  
ATOM   1531  CA  LYS A 191       6.425   1.908  -3.727  1.00 98.75           C  
ATOM   1532  C   LYS A 191       7.278   0.687  -3.413  1.00 98.75           C  
ATOM   1533  CB  LYS A 191       5.917   1.930  -5.180  1.00 98.75           C  
ATOM   1534  O   LYS A 191       8.195   0.354  -4.166  1.00 98.75           O  
ATOM   1535  CG  LYS A 191       5.169   3.218  -5.572  1.00 98.75           C  
ATOM   1536  CD  LYS A 191       3.994   3.545  -4.638  1.00 98.75           C  
ATOM   1537  CE  LYS A 191       3.311   4.833  -5.085  1.00 98.75           C  
ATOM   1538  NZ  LYS A 191       2.312   5.294  -4.100  1.00 98.75           N  
ATOM   1539  N   ILE A 192       6.993   0.005  -2.307  1.00 98.88           N  
ATOM   1540  CA  ILE A 192       7.696  -1.226  -1.926  1.00 98.88           C  
ATOM   1541  C   ILE A 192       7.140  -2.409  -2.720  1.00 98.88           C  
ATOM   1542  CB  ILE A 192       7.633  -1.467  -0.404  1.00 98.88           C  
ATOM   1543  O   ILE A 192       5.946  -2.697  -2.683  1.00 98.88           O  
ATOM   1544  CG1 ILE A 192       8.093  -0.248   0.428  1.00 98.88           C  
ATOM   1545  CG2 ILE A 192       8.477  -2.697  -0.028  1.00 98.88           C  
ATOM   1546  CD1 ILE A 192       9.477   0.314   0.077  1.00 98.88           C  
ATOM   1547  N   LEU A 193       8.004  -3.137  -3.420  1.00 98.88           N  
ATOM   1548  CA  LEU A 193       7.618  -4.345  -4.139  1.00 98.88           C  
ATOM   1549  C   LEU A 193       7.664  -5.545  -3.197  1.00 98.88           C  
ATOM   1550  CB  LEU A 193       8.541  -4.535  -5.348  1.00 98.88           C  
ATOM   1551  O   LEU A 193       8.701  -5.821  -2.582  1.00 98.88           O  
ATOM   1552  CG  LEU A 193       7.981  -5.555  -6.351  1.00 98.88           C  
ATOM   1553  CD1 LEU A 193       6.782  -4.979  -7.109  1.00 98.88           C  
ATOM   1554  CD2 LEU A 193       9.070  -5.900  -7.358  1.00 98.88           C  
ATOM   1555  N   VAL A 194       6.552  -6.269  -3.094  1.00 98.88           N  
ATOM   1556  CA  VAL A 194       6.416  -7.382  -2.152  1.00 98.88           C  
ATOM   1557  C   VAL A 194       5.732  -8.595  -2.776  1.00 98.88           C  
ATOM   1558  CB  VAL A 194       5.710  -6.944  -0.850  1.00 98.88           C  
ATOM   1559  O   VAL A 194       5.043  -8.490  -3.786  1.00 98.88           O  
ATOM   1560  CG1 VAL A 194       6.388  -5.762  -0.153  1.00 98.88           C  
ATOM   1561  CG2 VAL A 194       4.237  -6.575  -1.052  1.00 98.88           C  
ATOM   1562  N   ILE A 195       5.892  -9.761  -2.155  1.00 98.81           N  
ATOM   1563  CA  ILE A 195       5.130 -10.971  -2.492  1.00 98.81           C  
ATOM   1564  C   ILE A 195       4.625 -11.666  -1.231  1.00 98.81           C  
ATOM   1565  CB  ILE A 195       5.952 -11.915  -3.395  1.00 98.81           C  
ATOM   1566  O   ILE A 195       5.357 -11.780  -0.247  1.00 98.81           O  
ATOM   1567  CG1 ILE A 195       5.053 -13.079  -3.862  1.00 98.81           C  
ATOM   1568  CG2 ILE A 195       7.231 -12.435  -2.702  1.00 98.81           C  
ATOM   1569  CD1 ILE A 195       5.619 -13.846  -5.052  1.00 98.81           C  
ATOM   1570  N   SER A 196       3.384 -12.150  -1.252  1.00 98.38           N  
ATOM   1571  CA  SER A 196       2.817 -12.974  -0.180  1.00 98.38           C  
ATOM   1572  C   SER A 196       3.704 -14.176   0.158  1.00 98.38           C  
ATOM   1573  CB  SER A 196       1.433 -13.452  -0.617  1.00 98.38           C  
ATOM   1574  O   SER A 196       4.156 -14.893  -0.731  1.00 98.38           O  
ATOM   1575  OG  SER A 196       0.847 -14.319   0.342  1.00 98.38           O  
ATOM   1576  N   VAL A 197       3.910 -14.458   1.451  1.00 98.19           N  
ATOM   1577  CA  VAL A 197       4.660 -15.660   1.884  1.00 98.19           C  
ATOM   1578  C   VAL A 197       3.954 -16.974   1.550  1.00 98.19           C  
ATOM   1579  CB  VAL A 197       5.031 -15.644   3.376  1.00 98.19           C  
ATOM   1580  O   VAL A 197       4.573 -18.034   1.584  1.00 98.19           O  
ATOM   1581  CG1 VAL A 197       5.831 -14.392   3.751  1.00 98.19           C  
ATOM   1582  CG2 VAL A 197       3.801 -15.758   4.284  1.00 98.19           C  
ATOM   1583  N   ASN A 198       2.660 -16.900   1.239  1.00 96.50           N  
ATOM   1584  CA  ASN A 198       1.850 -18.047   0.845  1.00 96.50           C  
ATOM   1585  C   ASN A 198       1.819 -18.250  -0.677  1.00 96.50           C  
ATOM   1586  CB  ASN A 198       0.436 -17.865   1.413  1.00 96.50           C  
ATOM   1587  O   ASN A 198       1.214 -19.215  -1.136  1.00 96.50           O  
ATOM   1588  CG  ASN A 198       0.383 -17.825   2.929  1.00 96.50           C  
ATOM   1589  ND2 ASN A 198      -0.617 -17.174   3.475  1.00 96.50           N  
ATOM   1590  OD1 ASN A 198       1.191 -18.376   3.654  1.00 96.50           O  
ATOM   1591  N   ASP A 199       2.429 -17.351  -1.456  1.00 98.31           N  
ATOM   1592  CA  ASP A 199       2.465 -17.481  -2.908  1.00 98.31           C  
ATOM   1593  C   ASP A 199       3.349 -18.673  -3.335  1.00 98.31           C  
ATOM   1594  CB  ASP A 199       2.967 -16.180  -3.537  1.00 98.31           C  
ATOM   1595  O   ASP A 199       4.441 -18.851  -2.782  1.00 98.31           O  
ATOM   1596  CG  ASP A 199       2.766 -16.227  -5.047  1.00 98.31           C  
ATOM   1597  OD1 ASP A 199       3.623 -16.832  -5.728  1.00 98.31           O  
ATOM   1598  OD2 ASP A 199       1.733 -15.708  -5.506  1.00 98.31           O  
ATOM   1599  N   PRO A 200       2.952 -19.481  -4.336  1.00 98.06           N  
ATOM   1600  CA  PRO A 200       3.769 -20.594  -4.827  1.00 98.06           C  
ATOM   1601  C   PRO A 200       5.182 -20.204  -5.298  1.00 98.06           C  
ATOM   1602  CB  PRO A 200       2.961 -21.192  -5.983  1.00 98.06           C  
ATOM   1603  O   PRO A 200       6.094 -21.036  -5.265  1.00 98.06           O  
ATOM   1604  CG  PRO A 200       1.515 -20.842  -5.638  1.00 98.06           C  
ATOM   1605  CD  PRO A 200       1.648 -19.470  -4.990  1.00 98.06           C  
ATOM   1606  N   LEU A 201       5.385 -18.961  -5.745  1.00 97.88           N  
ATOM   1607  CA  LEU A 201       6.671 -18.430  -6.200  1.00 97.88           C  
ATOM   1608  C   LEU A 201       7.476 -17.744  -5.090  1.00 97.88           C  
ATOM   1609  CB  LEU A 201       6.456 -17.505  -7.415  1.00 97.88           C  
ATOM   1610  O   LEU A 201       8.660 -17.481  -5.303  1.00 97.88           O  
ATOM   1611  CG  LEU A 201       5.932 -18.229  -8.670  1.00 97.88           C  
ATOM   1612  CD1 LEU A 201       5.645 -17.227  -9.782  1.00 97.88           C  
ATOM   1613  CD2 LEU A 201       6.946 -19.241  -9.217  1.00 97.88           C  
ATOM   1614  N   TYR A 202       6.923 -17.544  -3.889  1.00 97.75           N  
ATOM   1615  CA  TYR A 202       7.647 -16.976  -2.740  1.00 97.75           C  
ATOM   1616  C   TYR A 202       9.050 -17.580  -2.503  1.00 97.75           C  
ATOM   1617  CB  TYR A 202       6.798 -17.108  -1.467  1.00 97.75           C  
ATOM   1618  O   TYR A 202       9.990 -16.808  -2.267  1.00 97.75           O  
ATOM   1619  CG  TYR A 202       7.581 -16.922  -0.184  1.00 97.75           C  
ATOM   1620  CD1 TYR A 202       8.106 -18.044   0.490  1.00 97.75           C  
ATOM   1621  CD2 TYR A 202       7.795 -15.633   0.329  1.00 97.75           C  
ATOM   1622  CE1 TYR A 202       8.872 -17.881   1.658  1.00 97.75           C  
ATOM   1623  CE2 TYR A 202       8.483 -15.486   1.546  1.00 97.75           C  
ATOM   1624  OH  TYR A 202       9.790 -16.418   3.321  1.00 97.75           O  
ATOM   1625  CZ  TYR A 202       9.056 -16.594   2.192  1.00 97.75           C  
ATOM   1626  N   PRO A 203       9.259 -18.916  -2.574  1.00 97.75           N  
ATOM   1627  CA  PRO A 203      10.581 -19.505  -2.347  1.00 97.75           C  
ATOM   1628  C   PRO A 203      11.602 -19.148  -3.436  1.00 97.75           C  
ATOM   1629  CB  PRO A 203      10.359 -21.022  -2.292  1.00 97.75           C  
ATOM   1630  O   PRO A 203      12.806 -19.224  -3.195  1.00 97.75           O  
ATOM   1631  CG  PRO A 203       8.869 -21.178  -1.994  1.00 97.75           C  
ATOM   1632  CD  PRO A 203       8.270 -19.980  -2.717  1.00 97.75           C  
ATOM   1633  N   LYS A 204      11.126 -18.781  -4.632  1.00 98.19           N  
ATOM   1634  CA  LYS A 204      11.952 -18.487  -5.808  1.00 98.19           C  
ATOM   1635  C   LYS A 204      12.284 -17.005  -5.951  1.00 98.19           C  
ATOM   1636  CB  LYS A 204      11.257 -18.987  -7.080  1.00 98.19           C  
ATOM   1637  O   LYS A 204      13.250 -16.679  -6.624  1.00 98.19           O  
ATOM   1638  CG  LYS A 204      10.943 -20.489  -7.047  1.00 98.19           C  
ATOM   1639  CD  LYS A 204      10.397 -20.918  -8.409  1.00 98.19           C  
ATOM   1640  CE  LYS A 204       9.979 -22.388  -8.389  1.00 98.19           C  
ATOM   1641  NZ  LYS A 204       9.376 -22.768  -9.688  1.00 98.19           N  
ATOM   1642  N   LEU A 205      11.521 -16.115  -5.316  1.00 97.94           N  
ATOM   1643  CA  LEU A 205      11.757 -14.674  -5.381  1.00 97.94           C  
ATOM   1644  C   LEU A 205      12.550 -14.193  -4.171  1.00 97.94           C  
ATOM   1645  CB  LEU A 205      10.432 -13.914  -5.494  1.00 97.94           C  
ATOM   1646  O   LEU A 205      12.026 -14.149  -3.055  1.00 97.94           O  
ATOM   1647  CG  LEU A 205       9.540 -14.312  -6.673  1.00 97.94           C  
ATOM   1648  CD1 LEU A 205       8.387 -13.319  -6.745  1.00 97.94           C  
ATOM   1649  CD2 LEU A 205      10.277 -14.318  -8.007  1.00 97.94           C  
ATOM   1650  N   ASN A 206      13.811 -13.824  -4.391  1.00 95.12           N  
ATOM   1651  CA  ASN A 206      14.677 -13.278  -3.340  1.00 95.12           C  
ATOM   1652  C   ASN A 206      15.295 -11.920  -3.701  1.00 95.12           C  
ATOM   1653  CB  ASN A 206      15.738 -14.332  -2.993  1.00 95.12           C  
ATOM   1654  O   ASN A 206      15.788 -11.227  -2.815  1.00 95.12           O  
ATOM   1655  CG  ASN A 206      15.097 -15.623  -2.516  1.00 95.12           C  
ATOM   1656  ND2 ASN A 206      15.205 -16.681  -3.286  1.00 95.12           N  
ATOM   1657  OD1 ASN A 206      14.439 -15.675  -1.481  1.00 95.12           O  
ATOM   1658  N   ASN A 207      15.256 -11.542  -4.977  1.00 97.06           N  
ATOM   1659  CA  ASN A 207      15.757 -10.281  -5.510  1.00 97.06           C  
ATOM   1660  C   ASN A 207      14.967  -9.887  -6.772  1.00 97.06           C  
ATOM   1661  CB  ASN A 207      17.268 -10.434  -5.773  1.00 97.06           C  
ATOM   1662  O   ASN A 207      14.079 -10.620  -7.221  1.00 97.06           O  
ATOM   1663  CG  ASN A 207      17.610 -11.549  -6.750  1.00 97.06           C  
ATOM   1664  ND2 ASN A 207      18.769 -12.144  -6.617  1.00 97.06           N  
ATOM   1665  OD1 ASN A 207      16.837 -11.942  -7.607  1.00 97.06           O  
ATOM   1666  N   LEU A 208      15.285  -8.721  -7.331  1.00 98.25           N  
ATOM   1667  CA  LEU A 208      14.612  -8.176  -8.510  1.00 98.25           C  
ATOM   1668  C   LEU A 208      14.921  -8.972  -9.786  1.00 98.25           C  
ATOM   1669  CB  LEU A 208      15.025  -6.706  -8.672  1.00 98.25           C  
ATOM   1670  O   LEU A 208      14.076  -9.040 -10.675  1.00 98.25           O  
ATOM   1671  CG  LEU A 208      14.527  -5.785  -7.544  1.00 98.25           C  
ATOM   1672  CD1 LEU A 208      15.208  -4.431  -7.692  1.00 98.25           C  
ATOM   1673  CD2 LEU A 208      13.008  -5.589  -7.589  1.00 98.25           C  
ATOM   1674  N   GLU A 209      16.079  -9.628  -9.868  1.00 98.44           N  
ATOM   1675  CA  GLU A 209      16.426 -10.503 -10.988  1.00 98.44           C  
ATOM   1676  C   GLU A 209      15.478 -11.706 -11.060  1.00 98.44           C  
ATOM   1677  CB  GLU A 209      17.884 -10.985 -10.882  1.00 98.44           C  
ATOM   1678  O   GLU A 209      14.940 -12.003 -12.126  1.00 98.44           O  
ATOM   1679  CG  GLU A 209      18.942  -9.869 -10.958  1.00 98.44           C  
ATOM   1680  CD  GLU A 209      19.075  -9.003  -9.691  1.00 98.44           C  
ATOM   1681  OE1 GLU A 209      19.686  -7.921  -9.806  1.00 98.44           O  
ATOM   1682  OE2 GLU A 209      18.571  -9.407  -8.614  1.00 98.44           O  
ATOM   1683  N   ASN A 210      15.187 -12.348  -9.922  1.00 98.31           N  
ATOM   1684  CA  ASN A 210      14.201 -13.429  -9.857  1.00 98.31           C  
ATOM   1685  C   ASN A 210      12.790 -12.934 -10.200  1.00 98.31           C  
ATOM   1686  CB  ASN A 210      14.178 -14.066  -8.457  1.00 98.31           C  
ATOM   1687  O   ASN A 210      12.008 -13.676 -10.795  1.00 98.31           O  
ATOM   1688  CG  ASN A 210      15.467 -14.716  -7.993  1.00 98.31           C  
ATOM   1689  ND2 ASN A 210      16.236 -15.309  -8.882  1.00 98.31           N  
ATOM   1690  OD1 ASN A 210      15.754 -14.744  -6.800  1.00 98.31           O  
ATOM   1691  N   VAL A 211      12.452 -11.691  -9.833  1.00 98.56           N  
ATOM   1692  CA  VAL A 211      11.176 -11.081 -10.238  1.00 98.56           C  
ATOM   1693  C   VAL A 211      11.109 -10.972 -11.754  1.00 98.56           C  
ATOM   1694  CB  VAL A 211      10.935  -9.708  -9.585  1.00 98.56           C  
ATOM   1695  O   VAL A 211      10.126 -11.411 -12.338  1.00 98.56           O  
ATOM   1696  CG1 VAL A 211       9.657  -9.049 -10.114  1.00 98.56           C  
ATOM   1697  CG2 VAL A 211      10.773  -9.856  -8.073  1.00 98.56           C  
ATOM   1698  N   GLN A 212      12.150 -10.453 -12.403  1.00 97.88           N  
ATOM   1699  CA  GLN A 212      12.179 -10.332 -13.860  1.00 97.88           C  
ATOM   1700  C   GLN A 212      12.157 -11.699 -14.566  1.00 97.88           C  
ATOM   1701  CB  GLN A 212      13.414  -9.508 -14.254  1.00 97.88           C  
ATOM   1702  O   GLN A 212      11.551 -11.825 -15.627  1.00 97.88           O  
ATOM   1703  CG  GLN A 212      13.441  -9.164 -15.751  1.00 97.88           C  
ATOM   1704  CD  GLN A 212      12.266  -8.297 -16.206  1.00 97.88           C  
ATOM   1705  NE2 GLN A 212      11.842  -8.413 -17.446  1.00 97.88           N  
ATOM   1706  OE1 GLN A 212      11.718  -7.481 -15.485  1.00 97.88           O  
ATOM   1707  N   GLU A 213      12.786 -12.722 -13.986  1.00 98.38           N  
ATOM   1708  CA  GLU A 213      12.789 -14.090 -14.516  1.00 98.38           C  
ATOM   1709  C   GLU A 213      11.396 -14.739 -14.466  1.00 98.38           C  
ATOM   1710  CB  GLU A 213      13.810 -14.917 -13.714  1.00 98.38           C  
ATOM   1711  O   GLU A 213      10.949 -15.342 -15.442  1.00 98.38           O  
ATOM   1712  CG  GLU A 213      13.973 -16.354 -14.234  1.00 98.38           C  
ATOM   1713  CD  GLU A 213      14.930 -17.206 -13.381  1.00 98.38           C  
ATOM   1714  OE1 GLU A 213      14.930 -18.441 -13.602  1.00 98.38           O  
ATOM   1715  OE2 GLU A 213      15.644 -16.644 -12.516  1.00 98.38           O  
ATOM   1716  N   HIS A 214      10.697 -14.617 -13.335  1.00 98.38           N  
ATOM   1717  CA  HIS A 214       9.416 -15.294 -13.113  1.00 98.38           C  
ATOM   1718  C   HIS A 214       8.187 -14.460 -13.499  1.00 98.38           C  
ATOM   1719  CB  HIS A 214       9.355 -15.763 -11.657  1.00 98.38           C  
ATOM   1720  O   HIS A 214       7.130 -15.028 -13.771  1.00 98.38           O  
ATOM   1721  CG  HIS A 214      10.289 -16.913 -11.367  1.00 98.38           C  
ATOM   1722  CD2 HIS A 214      11.316 -16.946 -10.464  1.00 98.38           C  
ATOM   1723  ND1 HIS A 214      10.298 -18.117 -12.032  1.00 98.38           N  
ATOM   1724  CE1 HIS A 214      11.316 -18.847 -11.550  1.00 98.38           C  
ATOM   1725  NE2 HIS A 214      11.919 -18.206 -10.543  1.00 98.38           N  
ATOM   1726  N   PHE A 215       8.325 -13.136 -13.557  1.00 97.56           N  
ATOM   1727  CA  PHE A 215       7.288 -12.175 -13.936  1.00 97.56           C  
ATOM   1728  C   PHE A 215       7.841 -11.190 -14.981  1.00 97.56           C  
ATOM   1729  CB  PHE A 215       6.771 -11.441 -12.691  1.00 97.56           C  
ATOM   1730  O   PHE A 215       7.950  -9.988 -14.714  1.00 97.56           O  
ATOM   1731  CG  PHE A 215       6.210 -12.326 -11.608  1.00 97.56           C  
ATOM   1732  CD1 PHE A 215       4.831 -12.595 -11.551  1.00 97.56           C  
ATOM   1733  CD2 PHE A 215       7.076 -12.877 -10.651  1.00 97.56           C  
ATOM   1734  CE1 PHE A 215       4.311 -13.376 -10.505  1.00 97.56           C  
ATOM   1735  CE2 PHE A 215       6.559 -13.708  -9.649  1.00 97.56           C  
ATOM   1736  CZ  PHE A 215       5.176 -13.916  -9.540  1.00 97.56           C  
ATOM   1737  N   PRO A 216       8.222 -11.668 -16.179  1.00 97.94           N  
ATOM   1738  CA  PRO A 216       8.863 -10.827 -17.181  1.00 97.94           C  
ATOM   1739  C   PRO A 216       7.989  -9.622 -17.538  1.00 97.94           C  
ATOM   1740  CB  PRO A 216       9.140 -11.743 -18.377  1.00 97.94           C  
ATOM   1741  O   PRO A 216       6.838  -9.761 -17.950  1.00 97.94           O  
ATOM   1742  CG  PRO A 216       8.117 -12.868 -18.215  1.00 97.94           C  
ATOM   1743  CD  PRO A 216       8.014 -13.011 -16.700  1.00 97.94           C  
ATOM   1744  N   GLY A 217       8.559  -8.428 -17.365  1.00 97.94           N  
ATOM   1745  CA  GLY A 217       7.909  -7.152 -17.668  1.00 97.94           C  
ATOM   1746  C   GLY A 217       7.094  -6.544 -16.525  1.00 97.94           C  
ATOM   1747  O   GLY A 217       6.637  -5.414 -16.680  1.00 97.94           O  
ATOM   1748  N   ILE A 218       6.938  -7.211 -15.370  1.00 98.38           N  
ATOM   1749  CA  ILE A 218       6.159  -6.641 -14.255  1.00 98.38           C  
ATOM   1750  C   ILE A 218       6.789  -5.350 -13.724  1.00 98.38           C  
ATOM   1751  CB  ILE A 218       5.916  -7.674 -13.129  1.00 98.38           C  
ATOM   1752  O   ILE A 218       6.072  -4.387 -13.491  1.00 98.38           O  
ATOM   1753  CG1 ILE A 218       4.789  -7.264 -12.154  1.00 98.38           C  
ATOM   1754  CG2 ILE A 218       7.174  -7.945 -12.284  1.00 98.38           C  
ATOM   1755  CD1 ILE A 218       3.399  -7.188 -12.797  1.00 98.38           C  
ATOM   1756  N   LEU A 219       8.121  -5.293 -13.609  1.00 98.62           N  
ATOM   1757  CA  LEU A 219       8.842  -4.119 -13.106  1.00 98.62           C  
ATOM   1758  C   LEU A 219       8.665  -2.908 -14.029  1.00 98.62           C  
ATOM   1759  CB  LEU A 219      10.337  -4.466 -12.962  1.00 98.62           C  
ATOM   1760  O   LEU A 219       8.443  -1.786 -13.564  1.00 98.62           O  
ATOM   1761  CG  LEU A 219      10.667  -5.571 -11.943  1.00 98.62           C  
ATOM   1762  CD1 LEU A 219      12.179  -5.791 -11.892  1.00 98.62           C  
ATOM   1763  CD2 LEU A 219      10.196  -5.220 -10.534  1.00 98.62           C  
ATOM   1764  N   ASP A 220       8.726  -3.131 -15.340  1.00 98.50           N  
ATOM   1765  CA  ASP A 220       8.491  -2.077 -16.323  1.00 98.50           C  
ATOM   1766  C   ASP A 220       7.021  -1.654 -16.323  1.00 98.50           C  
ATOM   1767  CB  ASP A 220       8.957  -2.531 -17.711  1.00 98.50           C  
ATOM   1768  O   ASP A 220       6.735  -0.459 -16.290  1.00 98.50           O  
ATOM   1769  CG  ASP A 220      10.478  -2.705 -17.791  1.00 98.50           C  
ATOM   1770  OD1 ASP A 220      11.199  -1.955 -17.082  1.00 98.50           O  
ATOM   1771  OD2 ASP A 220      10.905  -3.587 -18.565  1.00 98.50           O  
ATOM   1772  N   ALA A 221       6.089  -2.609 -16.250  1.00 98.56           N  
ATOM   1773  CA  ALA A 221       4.662  -2.324 -16.163  1.00 98.56           C  
ATOM   1774  C   ALA A 221       4.308  -1.491 -14.923  1.00 98.56           C  
ATOM   1775  CB  ALA A 221       3.879  -3.640 -16.202  1.00 98.56           C  
ATOM   1776  O   ALA A 221       3.576  -0.512 -15.044  1.00 98.56           O  
ATOM   1777  N   THR A 222       4.864  -1.817 -13.753  1.00 98.69           N  
ATOM   1778  CA  THR A 222       4.713  -1.032 -12.518  1.00 98.69           C  
ATOM   1779  C   THR A 222       5.208   0.399 -12.701  1.00 98.69           C  
ATOM   1780  CB  THR A 222       5.484  -1.699 -11.374  1.00 98.69           C  
ATOM   1781  O   THR A 222       4.481   1.344 -12.385  1.00 98.69           O  
ATOM   1782  CG2 THR A 222       5.367  -0.963 -10.042  1.00 98.69           C  
ATOM   1783  OG1 THR A 222       5.034  -3.004 -11.155  1.00 98.69           O  
ATOM   1784  N   ARG A 223       6.412   0.582 -13.263  1.00 98.50           N  
ATOM   1785  CA  ARG A 223       6.982   1.915 -13.510  1.00 98.50           C  
ATOM   1786  C   ARG A 223       6.105   2.713 -14.478  1.00 98.50           C  
ATOM   1787  CB  ARG A 223       8.428   1.773 -14.018  1.00 98.50           C  
ATOM   1788  O   ARG A 223       5.753   3.854 -14.189  1.00 98.50           O  
ATOM   1789  CG  ARG A 223       9.189   3.111 -13.985  1.00 98.50           C  
ATOM   1790  CD  ARG A 223      10.528   3.071 -14.740  1.00 98.50           C  
ATOM   1791  NE  ARG A 223      11.459   2.038 -14.242  1.00 98.50           N  
ATOM   1792  NH1 ARG A 223      11.313   0.564 -16.014  1.00 98.50           N  
ATOM   1793  NH2 ARG A 223      12.570   0.051 -14.273  1.00 98.50           N  
ATOM   1794  CZ  ARG A 223      11.772   0.900 -14.843  1.00 98.50           C  
ATOM   1795  N   GLU A 224       5.701   2.115 -15.598  1.00 98.38           N  
ATOM   1796  CA  GLU A 224       4.829   2.767 -16.583  1.00 98.38           C  
ATOM   1797  C   GLU A 224       3.447   3.102 -16.015  1.00 98.38           C  
ATOM   1798  CB  GLU A 224       4.640   1.878 -17.824  1.00 98.38           C  
ATOM   1799  O   GLU A 224       2.909   4.174 -16.298  1.00 98.38           O  
ATOM   1800  CG  GLU A 224       5.872   1.714 -18.724  1.00 98.38           C  
ATOM   1801  CD  GLU A 224       6.506   3.043 -19.129  1.00 98.38           C  
ATOM   1802  OE1 GLU A 224       7.756   3.110 -19.089  1.00 98.38           O  
ATOM   1803  OE2 GLU A 224       5.767   4.034 -19.368  1.00 98.38           O  
ATOM   1804  N   TRP A 225       2.874   2.215 -15.199  1.00 98.62           N  
ATOM   1805  CA  TRP A 225       1.580   2.441 -14.567  1.00 98.62           C  
ATOM   1806  C   TRP A 225       1.634   3.672 -13.664  1.00 98.62           C  
ATOM   1807  CB  TRP A 225       1.130   1.187 -13.810  1.00 98.62           C  
ATOM   1808  O   TRP A 225       0.882   4.620 -13.890  1.00 98.62           O  
ATOM   1809  CG  TRP A 225      -0.287   1.240 -13.335  1.00 98.62           C  
ATOM   1810  CD1 TRP A 225      -1.333   0.685 -13.979  1.00 98.62           C  
ATOM   1811  CD2 TRP A 225      -0.846   1.873 -12.144  1.00 98.62           C  
ATOM   1812  CE2 TRP A 225      -2.260   1.678 -12.157  1.00 98.62           C  
ATOM   1813  CE3 TRP A 225      -0.313   2.580 -11.045  1.00 98.62           C  
ATOM   1814  NE1 TRP A 225      -2.499   0.928 -13.284  1.00 98.62           N  
ATOM   1815  CH2 TRP A 225      -2.541   2.883 -10.084  1.00 98.62           C  
ATOM   1816  CZ2 TRP A 225      -3.103   2.167 -11.152  1.00 98.62           C  
ATOM   1817  CZ3 TRP A 225      -1.152   3.088 -10.036  1.00 98.62           C  
ATOM   1818  N   PHE A 226       2.580   3.731 -12.719  1.00 98.44           N  
ATOM   1819  CA  PHE A 226       2.725   4.894 -11.834  1.00 98.44           C  
ATOM   1820  C   PHE A 226       3.139   6.167 -12.574  1.00 98.44           C  
ATOM   1821  CB  PHE A 226       3.718   4.601 -10.707  1.00 98.44           C  
ATOM   1822  O   PHE A 226       2.749   7.259 -12.161  1.00 98.44           O  
ATOM   1823  CG  PHE A 226       3.146   3.743  -9.603  1.00 98.44           C  
ATOM   1824  CD1 PHE A 226       2.114   4.246  -8.786  1.00 98.44           C  
ATOM   1825  CD2 PHE A 226       3.652   2.452  -9.379  1.00 98.44           C  
ATOM   1826  CE1 PHE A 226       1.567   3.442  -7.770  1.00 98.44           C  
ATOM   1827  CE2 PHE A 226       3.102   1.649  -8.368  1.00 98.44           C  
ATOM   1828  CZ  PHE A 226       2.053   2.139  -7.575  1.00 98.44           C  
ATOM   1829  N   ARG A 227       3.860   6.055 -13.697  1.00 98.19           N  
ATOM   1830  CA  ARG A 227       4.170   7.212 -14.543  1.00 98.19           C  
ATOM   1831  C   ARG A 227       2.907   7.828 -15.145  1.00 98.19           C  
ATOM   1832  CB  ARG A 227       5.181   6.816 -15.633  1.00 98.19           C  
ATOM   1833  O   ARG A 227       2.799   9.051 -15.232  1.00 98.19           O  
ATOM   1834  CG  ARG A 227       5.745   8.090 -16.274  1.00 98.19           C  
ATOM   1835  CD  ARG A 227       6.851   7.900 -17.310  1.00 98.19           C  
ATOM   1836  NE  ARG A 227       8.069   7.286 -16.740  1.00 98.19           N  
ATOM   1837  NH1 ARG A 227       7.700   5.217 -17.578  1.00 98.19           N  
ATOM   1838  NH2 ARG A 227       9.601   5.584 -16.582  1.00 98.19           N  
ATOM   1839  CZ  ARG A 227       8.454   6.046 -16.951  1.00 98.19           C  
ATOM   1840  N   LYS A 228       1.963   6.987 -15.581  1.00 97.88           N  
ATOM   1841  CA  LYS A 228       0.834   7.391 -16.432  1.00 97.88           C  
ATOM   1842  C   LYS A 228      -0.512   7.497 -15.712  1.00 97.88           C  
ATOM   1843  CB  LYS A 228       0.745   6.435 -17.632  1.00 97.88           C  
ATOM   1844  O   LYS A 228      -1.390   8.179 -16.234  1.00 97.88           O  
ATOM   1845  CG  LYS A 228       1.965   6.524 -18.566  1.00 97.88           C  
ATOM   1846  CD  LYS A 228       1.804   5.539 -19.728  1.00 97.88           C  
ATOM   1847  CE  LYS A 228       2.937   5.668 -20.749  1.00 97.88           C  
ATOM   1848  NZ  LYS A 228       2.529   5.069 -22.043  1.00 97.88           N  
ATOM   1849  N   TYR A 229      -0.710   6.880 -14.541  1.00 96.50           N  
ATOM   1850  CA  TYR A 229      -2.046   6.690 -13.934  1.00 96.50           C  
ATOM   1851  C   TYR A 229      -2.866   7.977 -13.721  1.00 96.50           C  
ATOM   1852  CB  TYR A 229      -1.962   5.858 -12.651  1.00 96.50           C  
ATOM   1853  O   TYR A 229      -4.099   7.953 -13.787  1.00 96.50           O  
ATOM   1854  CG  TYR A 229      -1.703   6.641 -11.384  1.00 96.50           C  
ATOM   1855  CD1 TYR A 229      -0.422   7.148 -11.098  1.00 96.50           C  
ATOM   1856  CD2 TYR A 229      -2.754   6.828 -10.470  1.00 96.50           C  
ATOM   1857  CE1 TYR A 229      -0.175   7.805  -9.874  1.00 96.50           C  
ATOM   1858  CE2 TYR A 229      -2.511   7.487  -9.253  1.00 96.50           C  
ATOM   1859  OH  TYR A 229      -1.053   8.577  -7.739  1.00 96.50           O  
ATOM   1860  CZ  TYR A 229      -1.220   7.963  -8.941  1.00 96.50           C  
ATOM   1861  N   LYS A 230      -2.195   9.118 -13.517  1.00 95.56           N  
ATOM   1862  CA  LYS A 230      -2.825  10.437 -13.361  1.00 95.56           C  
ATOM   1863  C   LYS A 230      -2.973  11.227 -14.673  1.00 95.56           C  
ATOM   1864  CB  LYS A 230      -2.063  11.240 -12.293  1.00 95.56           C  
ATOM   1865  O   LYS A 230      -3.699  12.221 -14.679  1.00 95.56           O  
ATOM   1866  CG  LYS A 230      -2.303  10.761 -10.854  1.00 95.56           C  
ATOM   1867  CD  LYS A 230      -1.435  11.564  -9.865  1.00 95.56           C  
ATOM   1868  CE  LYS A 230      -1.921  11.455  -8.413  1.00 95.56           C  
ATOM   1869  NZ  LYS A 230      -0.973  12.095  -7.470  1.00 95.56           N  
ATOM   1870  N   VAL A 231      -2.380  10.796 -15.790  1.00 96.88           N  
ATOM   1871  CA  VAL A 231      -2.450  11.504 -17.089  1.00 96.88           C  
ATOM   1872  C   VAL A 231      -3.890  11.703 -17.577  1.00 96.88           C  
ATOM   1873  CB  VAL A 231      -1.576  10.835 -18.172  1.00 96.88           C  
ATOM   1874  O   VAL A 231      -4.238  12.833 -17.925  1.00 96.88           O  
ATOM   1875  CG1 VAL A 231      -1.724  11.509 -19.543  1.00 96.88           C  
ATOM   1876  CG2 VAL A 231      -0.098  10.901 -17.787  1.00 96.88           C  
ATOM   1877  N   PRO A 232      -4.793  10.700 -17.510  1.00 95.62           N  
ATOM   1878  CA  PRO A 232      -6.208  10.901 -17.845  1.00 95.62           C  
ATOM   1879  C   PRO A 232      -6.925  11.972 -17.006  1.00 95.62           C  
ATOM   1880  CB  PRO A 232      -6.851   9.539 -17.606  1.00 95.62           C  
ATOM   1881  O   PRO A 232      -7.993  12.445 -17.384  1.00 95.62           O  
ATOM   1882  CG  PRO A 232      -5.726   8.552 -17.884  1.00 95.62           C  
ATOM   1883  CD  PRO A 232      -4.542   9.281 -17.264  1.00 95.62           C  
ATOM   1884  N   MET A 233      -6.351  12.358 -15.862  1.00 92.06           N  
ATOM   1885  CA  MET A 233      -6.865  13.402 -14.974  1.00 92.06           C  
ATOM   1886  C   MET A 233      -6.293  14.794 -15.300  1.00 92.06           C  
ATOM   1887  CB  MET A 233      -6.605  13.030 -13.503  1.00 92.06           C  
ATOM   1888  O   MET A 233      -6.482  15.720 -14.509  1.00 92.06           O  
ATOM   1889  CG  MET A 233      -7.069  11.617 -13.119  1.00 92.06           C  
ATOM   1890  SD  MET A 233      -6.603  11.085 -11.444  1.00 92.06           S  
ATOM   1891  CE  MET A 233      -7.388  12.360 -10.432  1.00 92.06           C  
ATOM   1892  N   GLY A 234      -5.572  14.941 -16.418  1.00 93.75           N  
ATOM   1893  CA  GLY A 234      -4.925  16.188 -16.835  1.00 93.75           C  
ATOM   1894  C   GLY A 234      -3.633  16.509 -16.078  1.00 93.75           C  
ATOM   1895  O   GLY A 234      -3.180  17.651 -16.104  1.00 93.75           O  
ATOM   1896  N   LYS A 235      -3.053  15.533 -15.370  1.00 95.12           N  
ATOM   1897  CA  LYS A 235      -1.764  15.683 -14.682  1.00 95.12           C  
ATOM   1898  C   LYS A 235      -0.601  15.332 -15.622  1.00 95.12           C  
ATOM   1899  CB  LYS A 235      -1.746  14.799 -13.430  1.00 95.12           C  
ATOM   1900  O   LYS A 235      -0.796  14.541 -16.546  1.00 95.12           O  
ATOM   1901  CG  LYS A 235      -2.716  15.253 -12.324  1.00 95.12           C  
ATOM   1902  CD  LYS A 235      -2.206  16.533 -11.646  1.00 95.12           C  
ATOM   1903  CE  LYS A 235      -2.952  16.829 -10.342  1.00 95.12           C  
ATOM   1904  NZ  LYS A 235      -2.064  17.554  -9.400  1.00 95.12           N  
ATOM   1905  N   PRO A 236       0.599  15.901 -15.406  1.00 96.00           N  
ATOM   1906  CA  PRO A 236       1.792  15.484 -16.135  1.00 96.00           C  
ATOM   1907  C   PRO A 236       2.165  14.032 -15.805  1.00 96.00           C  
ATOM   1908  CB  PRO A 236       2.884  16.472 -15.710  1.00 96.00           C  
ATOM   1909  O   PRO A 236       1.645  13.440 -14.860  1.00 96.00           O  
ATOM   1910  CG  PRO A 236       2.475  16.848 -14.287  1.00 96.00           C  
ATOM   1911  CD  PRO A 236       0.950  16.862 -14.365  1.00 96.00           C  
ATOM   1912  N   LEU A 237       3.096  13.473 -16.582  1.00 96.81           N  
ATOM   1913  CA  LEU A 237       3.741  12.210 -16.232  1.00 96.81           C  
ATOM   1914  C   LEU A 237       4.455  12.360 -14.886  1.00 96.81           C  
ATOM   1915  CB  LEU A 237       4.751  11.808 -17.324  1.00 96.81           C  
ATOM   1916  O   LEU A 237       5.203  13.324 -14.687  1.00 96.81           O  
ATOM   1917  CG  LEU A 237       4.128  11.479 -18.692  1.00 96.81           C  
ATOM   1918  CD1 LEU A 237       5.230  11.354 -19.744  1.00 96.81           C  
ATOM   1919  CD2 LEU A 237       3.341  10.168 -18.692  1.00 96.81           C  
ATOM   1920  N   ASN A 238       4.252  11.393 -13.994  1.00 96.62           N  
ATOM   1921  CA  ASN A 238       5.018  11.333 -12.757  1.00 96.62           C  
ATOM   1922  C   ASN A 238       6.492  11.030 -13.048  1.00 96.62           C  
ATOM   1923  CB  ASN A 238       4.389  10.331 -11.781  1.00 96.62           C  
ATOM   1924  O   ASN A 238       6.850  10.515 -14.109  1.00 96.62           O  
ATOM   1925  CG  ASN A 238       3.178  10.884 -11.052  1.00 96.62           C  
ATOM   1926  ND2 ASN A 238       2.458  10.052 -10.347  1.00 96.62           N  
ATOM   1927  OD1 ASN A 238       2.884  12.066 -11.073  1.00 96.62           O  
ATOM   1928  N   LYS A 239       7.359  11.376 -12.100  1.00 95.44           N  
ATOM   1929  CA  LYS A 239       8.805  11.150 -12.199  1.00 95.44           C  
ATOM   1930  C   LYS A 239       9.239  10.145 -11.147  1.00 95.44           C  
ATOM   1931  CB  LYS A 239       9.552  12.481 -12.056  1.00 95.44           C  
ATOM   1932  O   LYS A 239       8.474   9.820 -10.246  1.00 95.44           O  
ATOM   1933  CG  LYS A 239       9.215  13.453 -13.193  1.00 95.44           C  
ATOM   1934  CD  LYS A 239       9.998  14.751 -12.991  1.00 95.44           C  
ATOM   1935  CE  LYS A 239       9.621  15.759 -14.076  1.00 95.44           C  
ATOM   1936  NZ  LYS A 239      10.329  17.042 -13.857  1.00 95.44           N  
ATOM   1937  N   PHE A 240      10.480   9.692 -11.245  1.00 95.25           N  
ATOM   1938  CA  PHE A 240      11.081   8.823 -10.246  1.00 95.25           C  
ATOM   1939  C   PHE A 240      12.452   9.357  -9.856  1.00 95.25           C  
ATOM   1940  CB  PHE A 240      11.171   7.392 -10.778  1.00 95.25           C  
ATOM   1941  O   PHE A 240      13.191   9.864 -10.705  1.00 95.25           O  
ATOM   1942  CG  PHE A 240       9.858   6.806 -11.246  1.00 95.25           C  
ATOM   1943  CD1 PHE A 240       9.067   6.074 -10.347  1.00 95.25           C  
ATOM   1944  CD2 PHE A 240       9.412   7.018 -12.564  1.00 95.25           C  
ATOM   1945  CE1 PHE A 240       7.832   5.554 -10.761  1.00 95.25           C  
ATOM   1946  CE2 PHE A 240       8.164   6.518 -12.970  1.00 95.25           C  
ATOM   1947  CZ  PHE A 240       7.374   5.786 -12.068  1.00 95.25           C  
ATOM   1948  N   ALA A 241      12.797   9.227  -8.581  1.00 93.00           N  
ATOM   1949  CA  ALA A 241      14.144   9.515  -8.110  1.00 93.00           C  
ATOM   1950  C   ALA A 241      15.131   8.422  -8.563  1.00 93.00           C  
ATOM   1951  CB  ALA A 241      14.095   9.680  -6.591  1.00 93.00           C  
ATOM   1952  O   ALA A 241      14.741   7.419  -9.169  1.00 93.00           O  
ATOM   1953  N   PHE A 242      16.424   8.606  -8.275  1.00 91.44           N  
ATOM   1954  CA  PHE A 242      17.463   7.587  -8.512  1.00 91.44           C  
ATOM   1955  C   PHE A 242      17.532   7.098  -9.969  1.00 91.44           C  
ATOM   1956  CB  PHE A 242      17.337   6.418  -7.515  1.00 91.44           C  
ATOM   1957  O   PHE A 242      17.794   5.926 -10.237  1.00 91.44           O  
ATOM   1958  CG  PHE A 242      17.287   6.841  -6.064  1.00 91.44           C  
ATOM   1959  CD1 PHE A 242      18.469   7.182  -5.382  1.00 91.44           C  
ATOM   1960  CD2 PHE A 242      16.053   6.907  -5.399  1.00 91.44           C  
ATOM   1961  CE1 PHE A 242      18.413   7.591  -4.037  1.00 91.44           C  
ATOM   1962  CE2 PHE A 242      15.992   7.346  -4.068  1.00 91.44           C  
ATOM   1963  CZ  PHE A 242      17.172   7.682  -3.382  1.00 91.44           C  
ATOM   1964  N   ARG A 243      17.308   8.005 -10.931  1.00 91.44           N  
ATOM   1965  CA  ARG A 243      17.283   7.689 -12.375  1.00 91.44           C  
ATOM   1966  C   ARG A 243      16.281   6.581 -12.725  1.00 91.44           C  
ATOM   1967  CB  ARG A 243      18.696   7.365 -12.897  1.00 91.44           C  
ATOM   1968  O   ARG A 243      16.544   5.764 -13.603  1.00 91.44           O  
ATOM   1969  CG  ARG A 243      19.739   8.437 -12.569  1.00 91.44           C  
ATOM   1970  CD  ARG A 243      21.104   7.975 -13.081  1.00 91.44           C  
ATOM   1971  NE  ARG A 243      22.155   8.945 -12.729  1.00 91.44           N  
ATOM   1972  NH1 ARG A 243      23.955   7.603 -13.202  1.00 91.44           N  
ATOM   1973  NH2 ARG A 243      24.286   9.675 -12.429  1.00 91.44           N  
ATOM   1974  CZ  ARG A 243      23.457   8.737 -12.789  1.00 91.44           C  
ATOM   1975  N   GLU A 244      15.150   6.560 -12.022  1.00 94.12           N  
ATOM   1976  CA  GLU A 244      14.038   5.625 -12.238  1.00 94.12           C  
ATOM   1977  C   GLU A 244      14.390   4.140 -12.034  1.00 94.12           C  
ATOM   1978  CB  GLU A 244      13.329   5.894 -13.579  1.00 94.12           C  
ATOM   1979  O   GLU A 244      13.687   3.237 -12.510  1.00 94.12           O  
ATOM   1980  CG  GLU A 244      13.315   7.362 -14.062  1.00 94.12           C  
ATOM   1981  CD  GLU A 244      12.319   7.585 -15.204  1.00 94.12           C  
ATOM   1982  OE1 GLU A 244      11.879   8.738 -15.401  1.00 94.12           O  
ATOM   1983  OE2 GLU A 244      11.931   6.598 -15.866  1.00 94.12           O  
ATOM   1984  N   GLN A 245      15.488   3.885 -11.319  1.00 95.31           N  
ATOM   1985  CA  GLN A 245      15.940   2.543 -10.988  1.00 95.31           C  
ATOM   1986  C   GLN A 245      15.176   1.992  -9.787  1.00 95.31           C  
ATOM   1987  CB  GLN A 245      17.458   2.518 -10.755  1.00 95.31           C  
ATOM   1988  O   GLN A 245      14.828   2.716  -8.853  1.00 95.31           O  
ATOM   1989  CG  GLN A 245      18.213   2.908 -12.034  1.00 95.31           C  
ATOM   1990  CD  GLN A 245      19.723   2.724 -11.944  1.00 95.31           C  
ATOM   1991  NE2 GLN A 245      20.416   2.792 -13.060  1.00 95.31           N  
ATOM   1992  OE1 GLN A 245      20.329   2.513 -10.909  1.00 95.31           O  
ATOM   1993  N   TYR A 246      14.946   0.682  -9.814  1.00 98.12           N  
ATOM   1994  CA  TYR A 246      14.511  -0.032  -8.626  1.00 98.12           C  
ATOM   1995  C   TYR A 246      15.678  -0.166  -7.654  1.00 98.12           C  
ATOM   1996  CB  TYR A 246      13.964  -1.412  -8.987  1.00 98.12           C  
ATOM   1997  O   TYR A 246      16.798  -0.482  -8.056  1.00 98.12           O  
ATOM   1998  CG  TYR A 246      12.563  -1.383  -9.544  1.00 98.12           C  
ATOM   1999  CD1 TYR A 246      11.477  -1.513  -8.660  1.00 98.12           C  
ATOM   2000  CD2 TYR A 246      12.346  -1.217 -10.925  1.00 98.12           C  
ATOM   2001  CE1 TYR A 246      10.164  -1.468  -9.155  1.00 98.12           C  
ATOM   2002  CE2 TYR A 246      11.031  -1.157 -11.422  1.00 98.12           C  
ATOM   2003  OH  TYR A 246       8.681  -1.216 -10.990  1.00 98.12           O  
ATOM   2004  CZ  TYR A 246       9.946  -1.277 -10.530  1.00 98.12           C  
ATOM   2005  N   MET A 247      15.388   0.026  -6.375  1.00 97.38           N  
ATOM   2006  CA  MET A 247      16.308  -0.276  -5.289  1.00 97.38           C  
ATOM   2007  C   MET A 247      16.094  -1.720  -4.836  1.00 97.38           C  
ATOM   2008  CB  MET A 247      16.104   0.710  -4.136  1.00 97.38           C  
ATOM   2009  O   MET A 247      14.967  -2.223  -4.846  1.00 97.38           O  
ATOM   2010  CG  MET A 247      16.177   2.185  -4.555  1.00 97.38           C  
ATOM   2011  SD  MET A 247      17.736   2.723  -5.314  1.00 97.38           S  
ATOM   2012  CE  MET A 247      18.870   2.519  -3.916  1.00 97.38           C  
ATOM   2013  N   ASP A 248      17.169  -2.390  -4.432  1.00 98.31           N  
ATOM   2014  CA  ASP A 248      17.104  -3.762  -3.930  1.00 98.31           C  
ATOM   2015  C   ASP A 248      16.336  -3.878  -2.599  1.00 98.31           C  
ATOM   2016  CB  ASP A 248      18.522  -4.361  -3.845  1.00 98.31           C  
ATOM   2017  O   ASP A 248      15.946  -2.898  -1.956  1.00 98.31           O  
ATOM   2018  CG  ASP A 248      19.441  -3.664  -2.834  1.00 98.31           C  
ATOM   2019  OD1 ASP A 248      18.935  -3.104  -1.835  1.00 98.31           O  
ATOM   2020  OD2 ASP A 248      20.663  -3.649  -3.064  1.00 98.31           O  
ATOM   2021  N   SER A 249      16.116  -5.118  -2.164  1.00 98.19           N  
ATOM   2022  CA  SER A 249      15.405  -5.411  -0.920  1.00 98.19           C  
ATOM   2023  C   SER A 249      16.071  -4.814   0.327  1.00 98.19           C  
ATOM   2024  CB  SER A 249      15.305  -6.926  -0.747  1.00 98.19           C  
ATOM   2025  O   SER A 249      15.374  -4.516   1.292  1.00 98.19           O  
ATOM   2026  OG  SER A 249      16.612  -7.472  -0.637  1.00 98.19           O  
ATOM   2027  N   ASP A 250      17.399  -4.658   0.340  1.00 98.25           N  
ATOM   2028  CA  ASP A 250      18.118  -4.176   1.527  1.00 98.25           C  
ATOM   2029  C   ASP A 250      17.907  -2.668   1.694  1.00 98.25           C  
ATOM   2030  CB  ASP A 250      19.615  -4.532   1.440  1.00 98.25           C  
ATOM   2031  O   ASP A 250      17.608  -2.186   2.790  1.00 98.25           O  
ATOM   2032  CG  ASP A 250      19.896  -6.038   1.539  1.00 98.25           C  
ATOM   2033  OD1 ASP A 250      18.974  -6.812   1.895  1.00 98.25           O  
ATOM   2034  OD2 ASP A 250      21.030  -6.461   1.243  1.00 98.25           O  
ATOM   2035  N   ASN A 251      17.958  -1.928   0.584  1.00 97.69           N  
ATOM   2036  CA  ASN A 251      17.581  -0.522   0.545  1.00 97.69           C  
ATOM   2037  C   ASN A 251      16.090  -0.328   0.853  1.00 97.69           C  
ATOM   2038  CB  ASN A 251      17.958   0.052  -0.821  1.00 97.69           C  
ATOM   2039  O   ASN A 251      15.749   0.556   1.635  1.00 97.69           O  
ATOM   2040  CG  ASN A 251      19.454   0.246  -0.955  1.00 97.69           C  
ATOM   2041  ND2 ASN A 251      20.106  -0.534  -1.780  1.00 97.69           N  
ATOM   2042  OD1 ASN A 251      20.050   1.096  -0.308  1.00 97.69           O  
ATOM   2043  N   ALA A 252      15.207  -1.184   0.334  1.00 98.44           N  
ATOM   2044  CA  ALA A 252      13.783  -1.134   0.664  1.00 98.44           C  
ATOM   2045  C   ALA A 252      13.518  -1.364   2.167  1.00 98.44           C  
ATOM   2046  CB  ALA A 252      13.057  -2.158  -0.210  1.00 98.44           C  
ATOM   2047  O   ALA A 252      12.730  -0.643   2.779  1.00 98.44           O  
ATOM   2048  N   ILE A 253      14.215  -2.317   2.801  1.00 98.75           N  
ATOM   2049  CA  ILE A 253      14.146  -2.537   4.257  1.00 98.75           C  
ATOM   2050  C   ILE A 253      14.649  -1.313   5.024  1.00 98.75           C  
ATOM   2051  CB  ILE A 253      14.925  -3.813   4.649  1.00 98.75           C  
ATOM   2052  O   ILE A 253      14.065  -0.947   6.048  1.00 98.75           O  
ATOM   2053  CG1 ILE A 253      14.114  -5.047   4.206  1.00 98.75           C  
ATOM   2054  CG2 ILE A 253      15.195  -3.895   6.167  1.00 98.75           C  
ATOM   2055  CD1 ILE A 253      14.931  -6.340   4.225  1.00 98.75           C  
ATOM   2056  N   LYS A 254      15.707  -0.656   4.541  1.00 98.19           N  
ATOM   2057  CA  LYS A 254      16.191   0.593   5.133  1.00 98.19           C  
ATOM   2058  C   LYS A 254      15.113   1.680   5.088  1.00 98.19           C  
ATOM   2059  CB  LYS A 254      17.486   1.016   4.436  1.00 98.19           C  
ATOM   2060  O   LYS A 254      14.839   2.263   6.135  1.00 98.19           O  
ATOM   2061  CG  LYS A 254      18.137   2.200   5.152  1.00 98.19           C  
ATOM   2062  CD  LYS A 254      19.331   2.690   4.335  1.00 98.19           C  
ATOM   2063  CE  LYS A 254      19.909   3.929   5.012  1.00 98.19           C  
ATOM   2064  NZ  LYS A 254      20.748   4.694   4.069  1.00 98.19           N  
ATOM   2065  N   THR A 255      14.448   1.873   3.947  1.00 97.81           N  
ATOM   2066  CA  THR A 255      13.309   2.799   3.812  1.00 97.81           C  
ATOM   2067  C   THR A 255      12.194   2.457   4.805  1.00 97.81           C  
ATOM   2068  CB  THR A 255      12.759   2.795   2.376  1.00 97.81           C  
ATOM   2069  O   THR A 255      11.779   3.316   5.576  1.00 97.81           O  
ATOM   2070  CG2 THR A 255      11.647   3.817   2.161  1.00 97.81           C  
ATOM   2071  OG1 THR A 255      13.780   3.124   1.466  1.00 97.81           O  
ATOM   2072  N   ILE A 256      11.781   1.185   4.902  1.00 98.75           N  
ATOM   2073  CA  ILE A 256      10.763   0.740   5.877  1.00 98.75           C  
ATOM   2074  C   ILE A 256      11.159   1.117   7.313  1.00 98.75           C  
ATOM   2075  CB  ILE A 256      10.522  -0.786   5.755  1.00 98.75           C  
ATOM   2076  O   ILE A 256      10.326   1.588   8.090  1.00 98.75           O  
ATOM   2077  CG1 ILE A 256       9.830  -1.127   4.417  1.00 98.75           C  
ATOM   2078  CG2 ILE A 256       9.662  -1.322   6.919  1.00 98.75           C  
ATOM   2079  CD1 ILE A 256       9.904  -2.611   4.041  1.00 98.75           C  
ATOM   2080  N   LYS A 257      12.428   0.925   7.690  1.00 98.69           N  
ATOM   2081  CA  LYS A 257      12.934   1.264   9.031  1.00 98.69           C  
ATOM   2082  C   LYS A 257      12.944   2.771   9.276  1.00 98.69           C  
ATOM   2083  CB  LYS A 257      14.335   0.666   9.230  1.00 98.69           C  
ATOM   2084  O   LYS A 257      12.614   3.201  10.382  1.00 98.69           O  
ATOM   2085  CG  LYS A 257      14.262  -0.859   9.389  1.00 98.69           C  
ATOM   2086  CD  LYS A 257      15.631  -1.548   9.388  1.00 98.69           C  
ATOM   2087  CE  LYS A 257      16.483  -1.211  10.616  1.00 98.69           C  
ATOM   2088  NZ  LYS A 257      17.528  -2.247  10.811  1.00 98.69           N  
ATOM   2089  N   GLU A 258      13.309   3.566   8.276  1.00 97.81           N  
ATOM   2090  CA  GLU A 258      13.260   5.029   8.339  1.00 97.81           C  
ATOM   2091  C   GLU A 258      11.820   5.515   8.549  1.00 97.81           C  
ATOM   2092  CB  GLU A 258      13.918   5.641   7.089  1.00 97.81           C  
ATOM   2093  O   GLU A 258      11.552   6.184   9.550  1.00 97.81           O  
ATOM   2094  CG  GLU A 258      15.449   5.477   7.132  1.00 97.81           C  
ATOM   2095  CD  GLU A 258      16.181   5.955   5.865  1.00 97.81           C  
ATOM   2096  OE1 GLU A 258      17.422   5.753   5.817  1.00 97.81           O  
ATOM   2097  OE2 GLU A 258      15.541   6.547   4.973  1.00 97.81           O  
ATOM   2098  N   CYS A 259      10.875   5.066   7.720  1.00 98.44           N  
ATOM   2099  CA  CYS A 259       9.459   5.411   7.853  1.00 98.44           C  
ATOM   2100  C   CYS A 259       8.858   4.883   9.171  1.00 98.44           C  
ATOM   2101  CB  CYS A 259       8.703   4.879   6.625  1.00 98.44           C  
ATOM   2102  O   CYS A 259       8.021   5.544   9.783  1.00 98.44           O  
ATOM   2103  SG  CYS A 259       9.421   5.541   5.097  1.00 98.44           S  
ATOM   2104  N   ASN A 260       9.297   3.724   9.681  1.00 98.75           N  
ATOM   2105  CA  ASN A 260       8.884   3.234  11.003  1.00 98.75           C  
ATOM   2106  C   ASN A 260       9.390   4.125  12.145  1.00 98.75           C  
ATOM   2107  CB  ASN A 260       9.337   1.776  11.184  1.00 98.75           C  
ATOM   2108  O   ASN A 260       8.670   4.366  13.116  1.00 98.75           O  
ATOM   2109  CG  ASN A 260       8.974   1.209  12.549  1.00 98.75           C  
ATOM   2110  ND2 ASN A 260       7.708   1.050  12.842  1.00 98.75           N  
ATOM   2111  OD1 ASN A 260       9.819   0.891  13.373  1.00 98.75           O  
ATOM   2112  N   ASN A 261      10.610   4.652  12.040  1.00 98.19           N  
ATOM   2113  CA  ASN A 261      11.127   5.615  13.008  1.00 98.19           C  
ATOM   2114  C   ASN A 261      10.356   6.939  12.957  1.00 98.19           C  
ATOM   2115  CB  ASN A 261      12.627   5.825  12.774  1.00 98.19           C  
ATOM   2116  O   ASN A 261      10.067   7.504  14.013  1.00 98.19           O  
ATOM   2117  CG  ASN A 261      13.458   4.626  13.185  1.00 98.19           C  
ATOM   2118  ND2 ASN A 261      14.592   4.438  12.553  1.00 98.19           N  
ATOM   2119  OD1 ASN A 261      13.135   3.888  14.110  1.00 98.19           O  
ATOM   2120  N   SER A 262       9.982   7.409  11.767  1.00 97.88           N  
ATOM   2121  CA  SER A 262       9.104   8.571  11.606  1.00 97.88           C  
ATOM   2122  C   SER A 262       7.726   8.326  12.222  1.00 97.88           C  
ATOM   2123  CB  SER A 262       8.985   8.935  10.128  1.00 97.88           C  
ATOM   2124  O   SER A 262       7.266   9.127  13.036  1.00 97.88           O  
ATOM   2125  OG  SER A 262      10.266   9.295   9.651  1.00 97.88           O  
ATOM   2126  N   TRP A 263       7.114   7.164  11.973  1.00 98.44           N  
ATOM   2127  CA  TRP A 263       5.851   6.780  12.610  1.00 98.44           C  
ATOM   2128  C   TRP A 263       5.946   6.747  14.144  1.00 98.44           C  
ATOM   2129  CB  TRP A 263       5.387   5.422  12.082  1.00 98.44           C  
ATOM   2130  O   TRP A 263       5.034   7.209  14.829  1.00 98.44           O  
ATOM   2131  CG  TRP A 263       4.260   4.838  12.874  1.00 98.44           C  
ATOM   2132  CD1 TRP A 263       2.961   5.197  12.775  1.00 98.44           C  
ATOM   2133  CD2 TRP A 263       4.333   3.897  13.986  1.00 98.44           C  
ATOM   2134  CE2 TRP A 263       3.020   3.717  14.511  1.00 98.44           C  
ATOM   2135  CE3 TRP A 263       5.383   3.192  14.613  1.00 98.44           C  
ATOM   2136  NE1 TRP A 263       2.228   4.550  13.750  1.00 98.44           N  
ATOM   2137  CH2 TRP A 263       3.817   2.150  16.172  1.00 98.44           C  
ATOM   2138  CZ2 TRP A 263       2.753   2.859  15.587  1.00 98.44           C  
ATOM   2139  CZ3 TRP A 263       5.129   2.325  15.694  1.00 98.44           C  
ATOM   2140  N   ARG A 264       7.058   6.262  14.718  1.00 98.06           N  
ATOM   2141  CA  ARG A 264       7.270   6.296  16.180  1.00 98.06           C  
ATOM   2142  C   ARG A 264       7.253   7.723  16.732  1.00 98.06           C  
ATOM   2143  CB  ARG A 264       8.587   5.617  16.569  1.00 98.06           C  
ATOM   2144  O   ARG A 264       6.733   7.943  17.826  1.00 98.06           O  
ATOM   2145  CG  ARG A 264       8.512   4.090  16.507  1.00 98.06           C  
ATOM   2146  CD  ARG A 264       9.880   3.518  16.885  1.00 98.06           C  
ATOM   2147  NE  ARG A 264       9.880   2.047  16.824  1.00 98.06           N  
ATOM   2148  NH1 ARG A 264      11.801   1.749  15.565  1.00 98.06           N  
ATOM   2149  NH2 ARG A 264      10.574  -0.006  16.153  1.00 98.06           N  
ATOM   2150  CZ  ARG A 264      10.751   1.285  16.185  1.00 98.06           C  
ATOM   2151  N   LYS A 265       7.796   8.694  15.992  1.00 96.69           N  
ATOM   2152  CA  LYS A 265       7.719  10.113  16.370  1.00 96.69           C  
ATOM   2153  C   LYS A 265       6.283  10.622  16.260  1.00 96.69           C  
ATOM   2154  CB  LYS A 265       8.655  10.967  15.508  1.00 96.69           C  
ATOM   2155  O   LYS A 265       5.794  11.210  17.220  1.00 96.69           O  
ATOM   2156  CG  LYS A 265      10.140  10.612  15.666  1.00 96.69           C  
ATOM   2157  CD  LYS A 265      10.920  11.380  14.597  1.00 96.69           C  
ATOM   2158  CE  LYS A 265      12.389  10.968  14.538  1.00 96.69           C  
ATOM   2159  NZ  LYS A 265      13.005  11.553  13.321  1.00 96.69           N  
ATOM   2160  N   LEU A 266       5.585  10.322  15.165  1.00 96.75           N  
ATOM   2161  CA  LEU A 266       4.178  10.687  14.964  1.00 96.75           C  
ATOM   2162  C   LEU A 266       3.279  10.186  16.106  1.00 96.75           C  
ATOM   2163  CB  LEU A 266       3.724  10.131  13.600  1.00 96.75           C  
ATOM   2164  O   LEU A 266       2.564  10.972  16.731  1.00 96.75           O  
ATOM   2165  CG  LEU A 266       2.219  10.269  13.314  1.00 96.75           C  
ATOM   2166  CD1 LEU A 266       1.791  11.731  13.211  1.00 96.75           C  
ATOM   2167  CD2 LEU A 266       1.849   9.544  12.024  1.00 96.75           C  
ATOM   2168  N   ILE A 267       3.349   8.887  16.416  1.00 96.75           N  
ATOM   2169  CA  ILE A 267       2.483   8.254  17.420  1.00 96.75           C  
ATOM   2170  C   ILE A 267       2.818   8.693  18.853  1.00 96.75           C  
ATOM   2171  CB  ILE A 267       2.492   6.714  17.242  1.00 96.75           C  
ATOM   2172  O   ILE A 267       1.982   8.568  19.743  1.00 96.75           O  
ATOM   2173  CG1 ILE A 267       1.261   6.028  17.872  1.00 96.75           C  
ATOM   2174  CG2 ILE A 267       3.761   6.077  17.824  1.00 96.75           C  
ATOM   2175  CD1 ILE A 267      -0.006   6.229  17.037  1.00 96.75           C  
ATOM   2176  N   SER A 268       4.016   9.240  19.093  1.00 95.12           N  
ATOM   2177  CA  SER A 268       4.394   9.766  20.413  1.00 95.12           C  
ATOM   2178  C   SER A 268       3.614  11.019  20.830  1.00 95.12           C  
ATOM   2179  CB  SER A 268       5.898  10.051  20.482  1.00 95.12           C  
ATOM   2180  O   SER A 268       3.658  11.390  22.000  1.00 95.12           O  
ATOM   2181  OG  SER A 268       6.251  11.221  19.760  1.00 95.12           O  
ATOM   2182  N   GLY A 269       2.930  11.693  19.899  1.00 91.12           N  
ATOM   2183  CA  GLY A 269       2.236  12.948  20.192  1.00 91.12           C  
ATOM   2184  C   GLY A 269       3.141  14.192  20.162  1.00 91.12           C  
ATOM   2185  O   GLY A 269       2.671  15.301  20.408  1.00 91.12           O  
ATOM   2186  N   SER A 270       4.440  14.037  19.880  1.00 89.00           N  
ATOM   2187  CA  SER A 270       5.412  15.139  19.980  1.00 89.00           C  
ATOM   2188  C   SER A 270       5.391  16.132  18.812  1.00 89.00           C  
ATOM   2189  CB  SER A 270       6.830  14.594  20.176  1.00 89.00           C  
ATOM   2190  O   SER A 270       5.964  17.218  18.932  1.00 89.00           O  
ATOM   2191  OG  SER A 270       7.230  13.767  19.099  1.00 89.00           O  
ATOM   2192  N   LEU A 271       4.747  15.792  17.692  1.00 90.38           N  
ATOM   2193  CA  LEU A 271       4.715  16.619  16.478  1.00 90.38           C  
ATOM   2194  C   LEU A 271       3.450  17.489  16.385  1.00 90.38           C  
ATOM   2195  CB  LEU A 271       4.882  15.708  15.247  1.00 90.38           C  
ATOM   2196  O   LEU A 271       3.465  18.522  15.721  1.00 90.38           O  
ATOM   2197  CG  LEU A 271       6.202  14.915  15.183  1.00 90.38           C  
ATOM   2198  CD1 LEU A 271       6.234  14.077  13.907  1.00 90.38           C  
ATOM   2199  CD2 LEU A 271       7.440  15.817  15.183  1.00 90.38           C  
ATOM   2200  N   GLN A 272       2.390  17.125  17.107  1.00 86.38           N  
ATOM   2201  CA  GLN A 272       1.045  17.706  17.025  1.00 86.38           C  
ATOM   2202  C   GLN A 272       0.986  19.172  17.477  1.00 86.38           C  
ATOM   2203  CB  GLN A 272       0.076  16.856  17.875  1.00 86.38           C  
ATOM   2204  O   GLN A 272       0.075  19.891  17.095  1.00 86.38           O  
ATOM   2205  CG  GLN A 272      -0.336  15.505  17.250  1.00 86.38           C  
ATOM   2206  CD  GLN A 272       0.718  14.396  17.272  1.00 86.38           C  
ATOM   2207  NE2 GLN A 272       0.409  13.212  16.796  1.00 86.38           N  
ATOM   2208  OE1 GLN A 272       1.847  14.547  17.704  1.00 86.38           O  
ATOM   2209  N   ALA A 273       1.953  19.629  18.277  1.00 86.12           N  
ATOM   2210  CA  ALA A 273       2.057  21.035  18.673  1.00 86.12           C  
ATOM   2211  C   ALA A 273       2.766  21.917  17.627  1.00 86.12           C  
ATOM   2212  CB  ALA A 273       2.772  21.095  20.029  1.00 86.12           C  
ATOM   2213  O   ALA A 273       2.786  23.135  17.778  1.00 86.12           O  
ATOM   2214  N   LYS A 274       3.417  21.314  16.621  1.00 91.06           N  
ATOM   2215  CA  LYS A 274       4.290  22.012  15.661  1.00 91.06           C  
ATOM   2216  C   LYS A 274       3.791  21.956  14.224  1.00 91.06           C  
ATOM   2217  CB  LYS A 274       5.700  21.414  15.709  1.00 91.06           C  
ATOM   2218  O   LYS A 274       4.142  22.835  13.444  1.00 91.06           O  
ATOM   2219  CG  LYS A 274       6.406  21.648  17.046  1.00 91.06           C  
ATOM   2220  CD  LYS A 274       7.823  21.079  16.963  1.00 91.06           C  
ATOM   2221  CE  LYS A 274       8.540  21.275  18.297  1.00 91.06           C  
ATOM   2222  NZ  LYS A 274       9.917  20.734  18.232  1.00 91.06           N  
ATOM   2223  N   TYR A 275       3.038  20.919  13.877  1.00 91.69           N  
ATOM   2224  CA  TYR A 275       2.586  20.669  12.518  1.00 91.69           C  
ATOM   2225  C   TYR A 275       1.092  20.370  12.513  1.00 91.69           C  
ATOM   2226  CB  TYR A 275       3.382  19.511  11.903  1.00 91.69           C  
ATOM   2227  O   TYR A 275       0.606  19.576  13.322  1.00 91.69           O  
ATOM   2228  CG  TYR A 275       4.886  19.711  11.899  1.00 91.69           C  
ATOM   2229  CD1 TYR A 275       5.492  20.466  10.878  1.00 91.69           C  
ATOM   2230  CD2 TYR A 275       5.676  19.139  12.915  1.00 91.69           C  
ATOM   2231  CE1 TYR A 275       6.889  20.642  10.862  1.00 91.69           C  
ATOM   2232  CE2 TYR A 275       7.072  19.322  12.912  1.00 91.69           C  
ATOM   2233  OH  TYR A 275       9.031  20.211  11.865  1.00 91.69           O  
ATOM   2234  CZ  TYR A 275       7.680  20.069  11.882  1.00 91.69           C  
ATOM   2235  N   ASP A 276       0.394  20.989  11.569  1.00 89.88           N  
ATOM   2236  CA  ASP A 276      -1.013  20.731  11.289  1.00 89.88           C  
ATOM   2237  C   ASP A 276      -1.166  19.560  10.302  1.00 89.88           C  
ATOM   2238  CB  ASP A 276      -1.665  22.017  10.761  1.00 89.88           C  
ATOM   2239  O   ASP A 276      -0.203  19.137   9.662  1.00 89.88           O  
ATOM   2240  CG  ASP A 276      -1.596  23.168  11.773  1.00 89.88           C  
ATOM   2241  OD1 ASP A 276      -1.924  22.920  12.954  1.00 89.88           O  
ATOM   2242  OD2 ASP A 276      -1.231  24.285  11.345  1.00 89.88           O  
ATOM   2243  N   ASN A 277      -2.391  19.044  10.153  1.00 91.38           N  
ATOM   2244  CA  ASN A 277      -2.749  17.992   9.183  1.00 91.38           C  
ATOM   2245  C   ASN A 277      -1.953  16.678   9.319  1.00 91.38           C  
ATOM   2246  CB  ASN A 277      -2.729  18.568   7.757  1.00 91.38           C  
ATOM   2247  O   ASN A 277      -1.764  15.942   8.349  1.00 91.38           O  
ATOM   2248  CG  ASN A 277      -3.599  19.799   7.614  1.00 91.38           C  
ATOM   2249  ND2 ASN A 277      -3.145  20.789   6.884  1.00 91.38           N  
ATOM   2250  OD1 ASN A 277      -4.682  19.900   8.166  1.00 91.38           O  
ATOM   2251  N   LEU A 278      -1.499  16.363  10.533  1.00 95.44           N  
ATOM   2252  CA  LEU A 278      -0.906  15.064  10.835  1.00 95.44           C  
ATOM   2253  C   LEU A 278      -1.983  13.969  10.923  1.00 95.44           C  
ATOM   2254  CB  LEU A 278      -0.105  15.137  12.142  1.00 95.44           C  
ATOM   2255  O   LEU A 278      -3.119  14.260  11.317  1.00 95.44           O  
ATOM   2256  CG  LEU A 278       1.082  16.114  12.121  1.00 95.44           C  
ATOM   2257  CD1 LEU A 278       1.804  15.993  13.463  1.00 95.44           C  
ATOM   2258  CD2 LEU A 278       2.085  15.805  11.011  1.00 95.44           C  
ATOM   2259  N   PRO A 279      -1.637  12.700  10.635  1.00 97.00           N  
ATOM   2260  CA  PRO A 279      -2.564  11.593  10.794  1.00 97.00           C  
ATOM   2261  C   PRO A 279      -3.105  11.476  12.225  1.00 97.00           C  
ATOM   2262  CB  PRO A 279      -1.809  10.333  10.363  1.00 97.00           C  
ATOM   2263  O   PRO A 279      -2.405  11.692  13.217  1.00 97.00           O  
ATOM   2264  CG  PRO A 279      -0.699  10.861   9.454  1.00 97.00           C  
ATOM   2265  CD  PRO A 279      -0.395  12.242  10.026  1.00 97.00           C  
ATOM   2266  N   ASN A 280      -4.369  11.084  12.326  1.00 97.00           N  
ATOM   2267  CA  ASN A 280      -5.055  10.751  13.556  1.00 97.00           C  
ATOM   2268  C   ASN A 280      -4.381   9.548  14.212  1.00 97.00           C  
ATOM   2269  CB  ASN A 280      -6.524  10.443  13.229  1.00 97.00           C  
ATOM   2270  O   ASN A 280      -4.320   8.483  13.607  1.00 97.00           O  
ATOM   2271  CG  ASN A 280      -7.352  10.289  14.485  1.00 97.00           C  
ATOM   2272  ND2 ASN A 280      -8.280  11.185  14.709  1.00 97.00           N  
ATOM   2273  OD1 ASN A 280      -7.165   9.409  15.310  1.00 97.00           O  
ATOM   2274  N   ILE A 281      -3.942   9.729  15.459  1.00 96.50           N  
ATOM   2275  CA  ILE A 281      -3.183   8.742  16.235  1.00 96.50           C  
ATOM   2276  C   ILE A 281      -4.045   7.893  17.186  1.00 96.50           C  
ATOM   2277  CB  ILE A 281      -1.994   9.421  16.952  1.00 96.50           C  
ATOM   2278  O   ILE A 281      -3.513   7.249  18.091  1.00 96.50           O  
ATOM   2279  CG1 ILE A 281      -2.451  10.542  17.910  1.00 96.50           C  
ATOM   2280  CG2 ILE A 281      -0.975   9.944  15.922  1.00 96.50           C  
ATOM   2281  CD1 ILE A 281      -1.375  10.912  18.937  1.00 96.50           C  
ATOM   2282  N   GLU A 282      -5.377   7.907  17.055  1.00 96.19           N  
ATOM   2283  CA  GLU A 282      -6.265   7.147  17.943  1.00 96.19           C  
ATOM   2284  C   GLU A 282      -6.153   5.632  17.688  1.00 96.19           C  
ATOM   2285  CB  GLU A 282      -7.715   7.683  17.898  1.00 96.19           C  
ATOM   2286  O   GLU A 282      -6.348   5.143  16.574  1.00 96.19           O  
ATOM   2287  CG  GLU A 282      -8.603   7.030  18.977  1.00 96.19           C  
ATOM   2288  CD  GLU A 282      -9.858   7.824  19.411  1.00 96.19           C  
ATOM   2289  OE1 GLU A 282     -10.440   7.451  20.461  1.00 96.19           O  
ATOM   2290  OE2 GLU A 282     -10.216   8.885  18.848  1.00 96.19           O  
ATOM   2291  N   ARG A 283      -5.850   4.887  18.759  1.00 94.56           N  
ATOM   2292  CA  ARG A 283      -5.619   3.435  18.775  1.00 94.56           C  
ATOM   2293  C   ARG A 283      -6.634   2.711  19.657  1.00 94.56           C  
ATOM   2294  CB  ARG A 283      -4.193   3.148  19.272  1.00 94.56           C  
ATOM   2295  O   ARG A 283      -7.331   3.343  20.455  1.00 94.56           O  
ATOM   2296  CG  ARG A 283      -3.127   3.744  18.345  1.00 94.56           C  
ATOM   2297  CD  ARG A 283      -1.708   3.325  18.739  1.00 94.56           C  
ATOM   2298  NE  ARG A 283      -1.546   1.872  18.645  1.00 94.56           N  
ATOM   2299  NH1 ARG A 283       0.729   1.704  18.873  1.00 94.56           N  
ATOM   2300  NH2 ARG A 283      -0.556  -0.127  18.643  1.00 94.56           N  
ATOM   2301  CZ  ARG A 283      -0.448   1.162  18.721  1.00 94.56           C  
ATOM   2302  N   ALA A 284      -6.681   1.387  19.536  1.00 94.81           N  
ATOM   2303  CA  ALA A 284      -7.431   0.515  20.439  1.00 94.81           C  
ATOM   2304  C   ALA A 284      -7.017   0.668  21.920  1.00 94.81           C  
ATOM   2305  CB  ALA A 284      -7.229  -0.928  19.984  1.00 94.81           C  
ATOM   2306  O   ALA A 284      -5.992   1.273  22.241  1.00 94.81           O  
ATOM   2307  N   GLY A 285      -7.801   0.080  22.832  1.00 94.00           N  
ATOM   2308  CA  GLY A 285      -7.543   0.084  24.279  1.00 94.00           C  
ATOM   2309  C   GLY A 285      -8.592   0.816  25.120  1.00 94.00           C  
ATOM   2310  O   GLY A 285      -8.433   0.928  26.333  1.00 94.00           O  
ATOM   2311  N   LYS A 286      -9.665   1.320  24.498  1.00 93.88           N  
ATOM   2312  CA  LYS A 286     -10.775   2.017  25.179  1.00 93.88           C  
ATOM   2313  C   LYS A 286     -12.054   1.175  25.293  1.00 93.88           C  
ATOM   2314  CB  LYS A 286     -11.052   3.375  24.507  1.00 93.88           C  
ATOM   2315  O   LYS A 286     -13.102   1.731  25.613  1.00 93.88           O  
ATOM   2316  CG  LYS A 286      -9.891   4.375  24.605  1.00 93.88           C  
ATOM   2317  CD  LYS A 286     -10.310   5.693  23.940  1.00 93.88           C  
ATOM   2318  CE  LYS A 286      -9.143   6.679  23.867  1.00 93.88           C  
ATOM   2319  NZ  LYS A 286      -9.500   7.843  23.019  1.00 93.88           N  
ATOM   2320  N   GLY A 287     -12.028  -0.123  24.976  1.00 94.25           N  
ATOM   2321  CA  GLY A 287     -13.239  -0.957  25.003  1.00 94.25           C  
ATOM   2322  C   GLY A 287     -14.244  -0.662  23.886  1.00 94.25           C  
ATOM   2323  O   GLY A 287     -15.383  -1.122  23.948  1.00 94.25           O  
ATOM   2324  N   ILE A 288     -13.870   0.131  22.876  1.00 96.44           N  
ATOM   2325  CA  ILE A 288     -14.795   0.548  21.817  1.00 96.44           C  
ATOM   2326  C   ILE A 288     -14.985  -0.607  20.840  1.00 96.44           C  
ATOM   2327  CB  ILE A 288     -14.331   1.848  21.122  1.00 96.44           C  
ATOM   2328  O   ILE A 288     -14.024  -1.133  20.286  1.00 96.44           O  
ATOM   2329  CG1 ILE A 288     -14.325   3.009  22.145  1.00 96.44           C  
ATOM   2330  CG2 ILE A 288     -15.267   2.200  19.944  1.00 96.44           C  
ATOM   2331  CD1 ILE A 288     -13.598   4.267  21.665  1.00 96.44           C  
ATOM   2332  N   THR A 289     -16.239  -0.967  20.585  1.00 96.44           N  
ATOM   2333  CA  THR A 289     -16.618  -1.986  19.602  1.00 96.44           C  
ATOM   2334  C   THR A 289     -17.528  -1.373  18.543  1.00 96.44           C  
ATOM   2335  CB  THR A 289     -17.276  -3.207  20.265  1.00 96.44           C  
ATOM   2336  O   THR A 289     -18.267  -0.423  18.809  1.00 96.44           O  
ATOM   2337  CG2 THR A 289     -16.386  -3.861  21.321  1.00 96.44           C  
ATOM   2338  OG1 THR A 289     -18.471  -2.849  20.916  1.00 96.44           O  
ATOM   2339  N   LEU A 290     -17.474  -1.907  17.322  1.00 94.94           N  
ATOM   2340  CA  LEU A 290     -18.323  -1.476  16.213  1.00 94.94           C  
ATOM   2341  C   LEU A 290     -19.191  -2.636  15.737  1.00 94.94           C  
ATOM   2342  CB  LEU A 290     -17.470  -0.898  15.070  1.00 94.94           C  
ATOM   2343  O   LEU A 290     -18.715  -3.763  15.589  1.00 94.94           O  
ATOM   2344  CG  LEU A 290     -16.720   0.402  15.415  1.00 94.94           C  
ATOM   2345  CD1 LEU A 290     -15.895   0.826  14.204  1.00 94.94           C  
ATOM   2346  CD2 LEU A 290     -17.662   1.556  15.768  1.00 94.94           C  
ATOM   2347  N   LYS A 291     -20.467  -2.345  15.465  1.00 93.81           N  
ATOM   2348  CA  LYS A 291     -21.371  -3.295  14.813  1.00 93.81           C  
ATOM   2349  C   LYS A 291     -21.104  -3.317  13.314  1.00 93.81           C  
ATOM   2350  CB  LYS A 291     -22.844  -2.972  15.102  1.00 93.81           C  
ATOM   2351  O   LYS A 291     -20.959  -2.260  12.693  1.00 93.81           O  
ATOM   2352  CG  LYS A 291     -23.195  -3.137  16.588  1.00 93.81           C  
ATOM   2353  CD  LYS A 291     -24.709  -3.010  16.805  1.00 93.81           C  
ATOM   2354  CE  LYS A 291     -25.044  -3.190  18.290  1.00 93.81           C  
ATOM   2355  NZ  LYS A 291     -26.507  -3.115  18.535  1.00 93.81           N  
ATOM   2356  N   ASP A 292     -21.091  -4.519  12.753  1.00 94.81           N  
ATOM   2357  CA  ASP A 292     -21.089  -4.697  11.309  1.00 94.81           C  
ATOM   2358  C   ASP A 292     -22.443  -4.260  10.741  1.00 94.81           C  
ATOM   2359  CB  ASP A 292     -20.735  -6.143  10.944  1.00 94.81           C  
ATOM   2360  O   ASP A 292     -23.502  -4.608  11.266  1.00 94.81           O  
ATOM   2361  CG  ASP A 292     -20.289  -6.202   9.484  1.00 94.81           C  
ATOM   2362  OD1 ASP A 292     -21.175  -6.129   8.602  1.00 94.81           O  
ATOM   2363  OD2 ASP A 292     -19.058  -6.203   9.265  1.00 94.81           O  
ATOM   2364  N   SER A 293     -22.396  -3.431   9.707  1.00 96.19           N  
ATOM   2365  CA  SER A 293     -23.563  -2.986   8.941  1.00 96.19           C  
ATOM   2366  C   SER A 293     -23.253  -3.030   7.447  1.00 96.19           C  
ATOM   2367  CB  SER A 293     -24.054  -1.616   9.421  1.00 96.19           C  
ATOM   2368  O   SER A 293     -23.631  -2.133   6.685  1.00 96.19           O  
ATOM   2369  OG  SER A 293     -23.007  -0.664   9.409  1.00 96.19           O  
ATOM   2370  N   SER A 294     -22.502  -4.059   7.046  1.00 94.94           N  
ATOM   2371  CA  SER A 294     -22.147  -4.315   5.658  1.00 94.94           C  
ATOM   2372  C   SER A 294     -23.389  -4.430   4.778  1.00 94.94           C  
ATOM   2373  CB  SER A 294     -21.273  -5.567   5.522  1.00 94.94           C  
ATOM   2374  O   SER A 294     -24.420  -4.998   5.142  1.00 94.94           O  
ATOM   2375  OG  SER A 294     -21.866  -6.697   6.115  1.00 94.94           O  
ATOM   2376  N   LYS A 295     -23.283  -3.845   3.589  1.00 95.69           N  
ATOM   2377  CA  LYS A 295     -24.278  -3.931   2.524  1.00 95.69           C  
ATOM   2378  C   LYS A 295     -23.589  -4.373   1.230  1.00 95.69           C  
ATOM   2379  CB  LYS A 295     -24.981  -2.576   2.365  1.00 95.69           C  
ATOM   2380  O   LYS A 295     -22.386  -4.118   1.083  1.00 95.69           O  
ATOM   2381  CG  LYS A 295     -25.841  -2.210   3.583  1.00 95.69           C  
ATOM   2382  CD  LYS A 295     -26.543  -0.867   3.359  1.00 95.69           C  
ATOM   2383  CE  LYS A 295     -27.346  -0.493   4.608  1.00 95.69           C  
ATOM   2384  NZ  LYS A 295     -28.083   0.782   4.417  1.00 95.69           N  
ATOM   2385  N   PRO A 296     -24.322  -4.993   0.287  1.00 95.81           N  
ATOM   2386  CA  PRO A 296     -23.786  -5.322  -1.031  1.00 95.81           C  
ATOM   2387  C   PRO A 296     -23.190  -4.085  -1.719  1.00 95.81           C  
ATOM   2388  CB  PRO A 296     -24.962  -5.881  -1.838  1.00 95.81           C  
ATOM   2389  O   PRO A 296     -23.735  -2.996  -1.515  1.00 95.81           O  
ATOM   2390  CG  PRO A 296     -25.904  -6.413  -0.761  1.00 95.81           C  
ATOM   2391  CD  PRO A 296     -25.710  -5.425   0.385  1.00 95.81           C  
ATOM   2392  N   PRO A 297     -22.099  -4.219  -2.499  1.00 95.75           N  
ATOM   2393  CA  PRO A 297     -21.498  -3.112  -3.246  1.00 95.75           C  
ATOM   2394  C   PRO A 297     -22.512  -2.374  -4.125  1.00 95.75           C  
ATOM   2395  CB  PRO A 297     -20.402  -3.745  -4.111  1.00 95.75           C  
ATOM   2396  O   PRO A 297     -23.329  -3.012  -4.785  1.00 95.75           O  
ATOM   2397  CG  PRO A 297     -20.014  -4.996  -3.327  1.00 95.75           C  
ATOM   2398  CD  PRO A 297     -21.343  -5.442  -2.725  1.00 95.75           C  
ATOM   2399  N   SER A 298     -22.433  -1.045  -4.146  1.00 96.25           N  
ATOM   2400  CA  SER A 298     -23.195  -0.218  -5.081  1.00 96.25           C  
ATOM   2401  C   SER A 298     -22.626  -0.327  -6.494  1.00 96.25           C  
ATOM   2402  CB  SER A 298     -23.193   1.240  -4.626  1.00 96.25           C  
ATOM   2403  O   SER A 298     -21.487  -0.753  -6.693  1.00 96.25           O  
ATOM   2404  OG  SER A 298     -23.946   1.373  -3.436  1.00 96.25           O  
ATOM   2405  N   GLU A 299     -23.411   0.078  -7.487  1.00 95.31           N  
ATOM   2406  CA  GLU A 299     -22.948   0.112  -8.872  1.00 95.31           C  
ATOM   2407  C   GLU A 299     -21.800   1.111  -9.053  1.00 95.31           C  
ATOM   2408  CB  GLU A 299     -24.105   0.426  -9.826  1.00 95.31           C  
ATOM   2409  O   GLU A 299     -21.799   2.214  -8.501  1.00 95.31           O  
ATOM   2410  CG  GLU A 299     -25.130  -0.719  -9.847  1.00 95.31           C  
ATOM   2411  CD  GLU A 299     -26.281  -0.487 -10.836  1.00 95.31           C  
ATOM   2412  OE1 GLU A 299     -27.099  -1.423 -10.972  1.00 95.31           O  
ATOM   2413  OE2 GLU A 299     -26.350   0.615 -11.426  1.00 95.31           O  
ATOM   2414  N   ILE A 300     -20.806   0.707  -9.842  1.00 95.06           N  
ATOM   2415  CA  ILE A 300     -19.717   1.584 -10.263  1.00 95.06           C  
ATOM   2416  C   ILE A 300     -20.216   2.394 -11.467  1.00 95.06           C  
ATOM   2417  CB  ILE A 300     -18.447   0.775 -10.596  1.00 95.06           C  
ATOM   2418  O   ILE A 300     -20.777   1.794 -12.387  1.00 95.06           O  
ATOM   2419  CG1 ILE A 300     -17.973  -0.026  -9.363  1.00 95.06           C  
ATOM   2420  CG2 ILE A 300     -17.329   1.707 -11.095  1.00 95.06           C  
ATOM   2421  CD1 ILE A 300     -16.761  -0.921  -9.651  1.00 95.06           C  
ATOM   2422  N   PRO A 301     -19.989   3.720 -11.510  1.00 93.81           N  
ATOM   2423  CA  PRO A 301     -20.393   4.534 -12.650  1.00 93.81           C  
ATOM   2424  C   PRO A 301     -19.823   3.997 -13.982  1.00 93.81           C  
ATOM   2425  CB  PRO A 301     -19.901   5.944 -12.331  1.00 93.81           C  
ATOM   2426  O   PRO A 301     -18.628   3.677 -14.035  1.00 93.81           O  
ATOM   2427  CG  PRO A 301     -19.817   5.978 -10.810  1.00 93.81           C  
ATOM   2428  CD  PRO A 301     -19.416   4.551 -10.460  1.00 93.81           C  
ATOM   2429  N   PRO A 302     -20.624   3.885 -15.063  1.00 94.62           N  
ATOM   2430  CA  PRO A 302     -20.182   3.292 -16.330  1.00 94.62           C  
ATOM   2431  C   PRO A 302     -18.941   3.955 -16.939  1.00 94.62           C  
ATOM   2432  CB  PRO A 302     -21.380   3.417 -17.278  1.00 94.62           C  
ATOM   2433  O   PRO A 302     -18.133   3.286 -17.581  1.00 94.62           O  
ATOM   2434  CG  PRO A 302     -22.580   3.425 -16.336  1.00 94.62           C  
ATOM   2435  CD  PRO A 302     -22.052   4.171 -15.115  1.00 94.62           C  
ATOM   2436  N   GLU A 303     -18.740   5.255 -16.710  1.00 93.00           N  
ATOM   2437  CA  GLU A 303     -17.575   6.003 -17.188  1.00 93.00           C  
ATOM   2438  C   GLU A 303     -16.240   5.481 -16.637  1.00 93.00           C  
ATOM   2439  CB  GLU A 303     -17.733   7.507 -16.892  1.00 93.00           C  
ATOM   2440  O   GLU A 303     -15.205   5.663 -17.278  1.00 93.00           O  
ATOM   2441  CG  GLU A 303     -17.762   7.917 -15.405  1.00 93.00           C  
ATOM   2442  CD  GLU A 303     -19.164   7.942 -14.776  1.00 93.00           C  
ATOM   2443  OE1 GLU A 303     -19.343   8.739 -13.827  1.00 93.00           O  
ATOM   2444  OE2 GLU A 303     -20.036   7.159 -15.219  1.00 93.00           O  
ATOM   2445  N   VAL A 304     -16.253   4.785 -15.494  1.00 94.25           N  
ATOM   2446  CA  VAL A 304     -15.062   4.157 -14.899  1.00 94.25           C  
ATOM   2447  C   VAL A 304     -14.535   3.015 -15.774  1.00 94.25           C  
ATOM   2448  CB  VAL A 304     -15.383   3.661 -13.474  1.00 94.25           C  
ATOM   2449  O   VAL A 304     -13.356   2.683 -15.705  1.00 94.25           O  
ATOM   2450  CG1 VAL A 304     -14.208   2.947 -12.797  1.00 94.25           C  
ATOM   2451  CG2 VAL A 304     -15.791   4.826 -12.559  1.00 94.25           C  
ATOM   2452  N   GLN A 305     -15.372   2.439 -16.643  1.00 94.38           N  
ATOM   2453  CA  GLN A 305     -14.971   1.384 -17.581  1.00 94.38           C  
ATOM   2454  C   GLN A 305     -14.199   1.919 -18.797  1.00 94.38           C  
ATOM   2455  CB  GLN A 305     -16.212   0.590 -18.030  1.00 94.38           C  
ATOM   2456  O   GLN A 305     -13.681   1.137 -19.596  1.00 94.38           O  
ATOM   2457  CG  GLN A 305     -16.977  -0.053 -16.860  1.00 94.38           C  
ATOM   2458  CD  GLN A 305     -16.124  -1.041 -16.071  1.00 94.38           C  
ATOM   2459  NE2 GLN A 305     -16.328  -1.166 -14.779  1.00 94.38           N  
ATOM   2460  OE1 GLN A 305     -15.256  -1.718 -16.591  1.00 94.38           O  
ATOM   2461  N   LYS A 306     -14.101   3.244 -18.962  1.00 97.12           N  
ATOM   2462  CA  LYS A 306     -13.418   3.863 -20.100  1.00 97.12           C  
ATOM   2463  C   LYS A 306     -11.921   3.539 -20.103  1.00 97.12           C  
ATOM   2464  CB  LYS A 306     -13.672   5.374 -20.074  1.00 97.12           C  
ATOM   2465  O   LYS A 306     -11.232   3.723 -19.102  1.00 97.12           O  
ATOM   2466  CG  LYS A 306     -13.029   6.086 -21.270  1.00 97.12           C  
ATOM   2467  CD  LYS A 306     -13.381   7.572 -21.249  1.00 97.12           C  
ATOM   2468  CE  LYS A 306     -12.594   8.292 -22.345  1.00 97.12           C  
ATOM   2469  NZ  LYS A 306     -12.781   9.758 -22.247  1.00 97.12           N  
ATOM   2470  N   TRP A 307     -11.421   3.145 -21.273  1.00 97.94           N  
ATOM   2471  CA  TRP A 307      -9.997   2.974 -21.549  1.00 97.94           C  
ATOM   2472  C   TRP A 307      -9.375   4.260 -22.084  1.00 97.94           C  
ATOM   2473  CB  TRP A 307      -9.798   1.815 -22.527  1.00 97.94           C  
ATOM   2474  O   TRP A 307      -9.923   4.912 -22.977  1.00 97.94           O  
ATOM   2475  CG  TRP A 307     -10.019   0.478 -21.901  1.00 97.94           C  
ATOM   2476  CD1 TRP A 307     -11.172  -0.227 -21.881  1.00 97.94           C  
ATOM   2477  CD2 TRP A 307      -9.061  -0.304 -21.134  1.00 97.94           C  
ATOM   2478  CE2 TRP A 307      -9.699  -1.499 -20.690  1.00 97.94           C  
ATOM   2479  CE3 TRP A 307      -7.715  -0.107 -20.765  1.00 97.94           C  
ATOM   2480  NE1 TRP A 307     -10.988  -1.394 -21.165  1.00 97.94           N  
ATOM   2481  CH2 TRP A 307      -7.670  -2.265 -19.626  1.00 97.94           C  
ATOM   2482  CZ2 TRP A 307      -9.024  -2.472 -19.939  1.00 97.94           C  
ATOM   2483  CZ3 TRP A 307      -7.026  -1.082 -20.025  1.00 97.94           C  
ATOM   2484  N   TYR A 308      -8.209   4.602 -21.550  1.00 97.75           N  
ATOM   2485  CA  TYR A 308      -7.381   5.706 -22.015  1.00 97.75           C  
ATOM   2486  C   TYR A 308      -6.128   5.160 -22.701  1.00 97.75           C  
ATOM   2487  CB  TYR A 308      -7.049   6.631 -20.841  1.00 97.75           C  
ATOM   2488  O   TYR A 308      -5.509   4.216 -22.214  1.00 97.75           O  
ATOM   2489  CG  TYR A 308      -8.258   7.346 -20.264  1.00 97.75           C  
ATOM   2490  CD1 TYR A 308      -8.549   8.669 -20.652  1.00 97.75           C  
ATOM   2491  CD2 TYR A 308      -9.088   6.691 -19.333  1.00 97.75           C  
ATOM   2492  CE1 TYR A 308      -9.651   9.342 -20.087  1.00 97.75           C  
ATOM   2493  CE2 TYR A 308     -10.187   7.358 -18.765  1.00 97.75           C  
ATOM   2494  OH  TYR A 308     -11.517   9.343 -18.582  1.00 97.75           O  
ATOM   2495  CZ  TYR A 308     -10.461   8.690 -19.132  1.00 97.75           C  
ATOM   2496  N   TYR A 309      -5.756   5.772 -23.823  1.00 96.06           N  
ATOM   2497  CA  TYR A 309      -4.571   5.435 -24.609  1.00 96.06           C  
ATOM   2498  C   TYR A 309      -3.604   6.615 -24.499  1.00 96.06           C  
ATOM   2499  CB  TYR A 309      -4.985   5.140 -26.060  1.00 96.06           C  
ATOM   2500  O   TYR A 309      -3.823   7.642 -25.142  1.00 96.06           O  
ATOM   2501  CG  TYR A 309      -5.896   3.935 -26.221  1.00 96.06           C  
ATOM   2502  CD1 TYR A 309      -5.353   2.685 -26.579  1.00 96.06           C  
ATOM   2503  CD2 TYR A 309      -7.284   4.060 -26.010  1.00 96.06           C  
ATOM   2504  CE1 TYR A 309      -6.191   1.563 -26.724  1.00 96.06           C  
ATOM   2505  CE2 TYR A 309      -8.124   2.940 -26.145  1.00 96.06           C  
ATOM   2506  OH  TYR A 309      -8.399   0.616 -26.639  1.00 96.06           O  
ATOM   2507  CZ  TYR A 309      -7.580   1.691 -26.507  1.00 96.06           C  
ATOM   2508  N   VAL A 310      -2.617   6.494 -23.606  1.00 90.25           N  
ATOM   2509  CA  VAL A 310      -1.680   7.567 -23.218  1.00 90.25           C  
ATOM   2510  C   VAL A 310      -0.222   7.138 -23.301  1.00 90.25           C  
ATOM   2511  CB  VAL A 310      -1.983   8.152 -21.826  1.00 90.25           C  
ATOM   2512  O   VAL A 310       0.098   5.950 -23.049  1.00 90.25           O  
ATOM   2513  CG1 VAL A 310      -3.322   8.899 -21.801  1.00 90.25           C  
ATOM   2514  CG2 VAL A 310      -2.041   7.093 -20.727  1.00 90.25           C  
ATOM   2515  OXT VAL A 310       0.593   8.040 -23.550  1.00 90.25           O  
TER    2516      VAL A 310                                                      
ENDMDL                                                                          
END                                                                             
