# Supplementary material for: The inorganic pyrophosphatases of microorganisms: a structural and functional review
Source: PeerJ. 2024 Jun 24;12:e17496. doi: 10.7717/peerj.17496 (PMC11210485; doi:10.7717/peerj.17496)
Supplement: Supplemental Information 1 [file peerj-12-17496-s001.zip › Supplementary Files/m_PPases/AF-A0A858QBT2-F1-model_v4_M_geothermalis.pdb]

HEADER                                            01-JUN-22                     
TITLE     ALPHAFOLD MONOMER V2.0 PREDICTION FOR SODIUM-TRANSLOCATING            
TITLE    2 PYROPHOSPHATASE (A0A858QBT2)                                         
COMPND    MOL_ID: 1;                                                            
COMPND   2 MOLECULE: SODIUM-TRANSLOCATING PYROPHOSPHATASE;                      
COMPND   3 CHAIN: A                                                             
SOURCE    MOL_ID: 1;                                                            
SOURCE   2 ORGANISM_SCIENTIFIC: METHYLOCOCCUS SP. IM1;                          
SOURCE   3 ORGANISM_TAXID: 2681310                                              
REMARK   1                                                                      
REMARK   1 REFERENCE 1                                                          
REMARK   1  AUTH   JOHN JUMPER, RICHARD EVANS, ALEXANDER PRITZEL, TIM GREEN,    
REMARK   1  AUTH 2 MICHAEL FIGURNOV, OLAF RONNEBERGER, KATHRYN TUNYASUVUNAKOOL, 
REMARK   1  AUTH 3 RUSS BATES, AUGUSTIN ZIDEK, ANNA POTAPENKO, ALEX BRIDGLAND,  
REMARK   1  AUTH 4 CLEMENS MEYER, SIMON A A KOHL, ANDREW J BALLARD,             
REMARK   1  AUTH 5 ANDREW COWIE, BERNARDINO ROMERA-PAREDES, STANISLAV NIKOLOV,  
REMARK   1  AUTH 6 RISHUB JAIN, JONAS ADLER, TREVOR BACK, STIG PETERSEN,        
REMARK   1  AUTH 7 DAVID REIMAN, ELLEN CLANCY, MICHAL ZIELINSKI,                
REMARK   1  AUTH 8 MARTIN STEINEGGER, MICHALINA PACHOLSKA, TAMAS BERGHAMMER,    
REMARK   1  AUTH 9 DAVID SILVER, ORIOL VINYALS, ANDREW W SENIOR,                
REMARK   1  AUTH10 KORAY KAVUKCUOGLU, PUSHMEET KOHLI, DEMIS HASSABIS            
REMARK   1  TITL   HIGHLY ACCURATE PROTEIN STRUCTURE PREDICTION WITH ALPHAFOLD  
REMARK   1  REF    NATURE                        V. 596   583 2021              
REMARK   1  REFN                   ISSN 0028-0836                               
REMARK   1  PMID   34265844                                                     
REMARK   1  DOI    10.1038/s41586-021-03819-2                                   
REMARK   1                                                                      
REMARK   1 DISCLAIMERS                                                          
REMARK   1 ALPHAFOLD DATA, COPYRIGHT (2021) DEEPMIND TECHNOLOGIES LIMITED. THE  
REMARK   1 INFORMATION PROVIDED IS THEORETICAL MODELLING ONLY AND CAUTION SHOULD
REMARK   1 BE EXERCISED IN ITS USE. IT IS PROVIDED "AS-IS" WITHOUT ANY WARRANTY 
REMARK   1 OF ANY KIND, WHETHER EXPRESSED OR IMPLIED. NO WARRANTY IS GIVEN THAT 
REMARK   1 USE OF THE INFORMATION SHALL NOT INFRINGE THE RIGHTS OF ANY THIRD    
REMARK   1 PARTY. THE INFORMATION IS NOT INTENDED TO BE A SUBSTITUTE FOR        
REMARK   1 PROFESSIONAL MEDICAL ADVICE, DIAGNOSIS, OR TREATMENT, AND DOES NOT   
REMARK   1 CONSTITUTE MEDICAL OR OTHER PROFESSIONAL ADVICE. IT IS AVAILABLE FOR 
REMARK   1 ACADEMIC AND COMMERCIAL PURPOSES, UNDER CC-BY 4.0 LICENCE.           
DBREF  XXXX A    1   672  UNP    A0A858QBT2 A0A858QBT2_9GAMM     1    672       
SEQRES   1 A  672  MET VAL ASP TRP GLY THR ALA PHE ALA PHE THR ALA ALA          
SEQRES   2 A  672  LEU SER ALA LEU LEU TYR GLY ILE LEU SER ILE GLY TRP          
SEQRES   3 A  672  VAL ASN ALA GLN PRO ALA GLY ASN GLU ARG MET VAL ASP          
SEQRES   4 A  672  ILE ALA SER ALA ILE GLN GLN GLY ALA GLN ALA TYR LEU          
SEQRES   5 A  672  ASN ARG GLN TYR ARG THR ILE ALA ILE VAL GLY TRP LEU          
SEQRES   6 A  672  LEU PHE PHE VAL ILE GLY ALA PHE LEU GLY TRP THR ILE          
SEQRES   7 A  672  ALA PHE GLY PHE VAL ILE GLY ALA ALA LEU SER GLY ALA          
SEQRES   8 A  672  ALA GLY TYR ILE GLY MET ASN ILE SER VAL ARG ALA ASN          
SEQRES   9 A  672  ALA ARG THR ALA GLN ALA ALA MET THR GLY MET ASP GLU          
SEQRES  10 A  672  ALA PHE SER MET ALA PHE ARG GLY GLY ALA ILE THR GLY          
SEQRES  11 A  672  MET LEU VAL VAL GLY LEU GLY LEU LEU GLY VAL ALA GLY          
SEQRES  12 A  672  TYR TYR ALA LEU LEU LYS SER ALA GLY ALA SER ASP PRO          
SEQRES  13 A  672  LEU HIS ALA LEU VAL GLY LEU ALA PHE GLY GLY SER LEU          
SEQRES  14 A  672  ILE SER ILE PHE ALA ARG LEU GLY GLY GLY ILE PHE THR          
SEQRES  15 A  672  LYS GLY ALA ASP VAL GLY ALA ASP LEU VAL GLY LYS VAL          
SEQRES  16 A  672  GLU ALA GLY ILE PRO GLU ASP ASP PRO ARG ASN PRO ALA          
SEQRES  17 A  672  VAL ILE ALA ASP ASN VAL GLY ASP ASN VAL GLY ASP CYS          
SEQRES  18 A  672  ALA GLY MET ALA ALA ASP LEU PHE GLU THR TYR ALA VAL          
SEQRES  19 A  672  THR ILE VAL ALA THR MET LEU LEU GLY GLY LEU LEU THR          
SEQRES  20 A  672  GLY GLY SER GLU ALA ALA ILE VAL TYR PRO LEU VAL LEU          
SEQRES  21 A  672  GLY GLY ILE SER ILE VAL ALA SER ILE ILE GLY THR PHE          
SEQRES  22 A  672  PHE VAL ARG ILE THR PRO GLY GLN LYS ILE MET SER GLY          
SEQRES  23 A  672  LEU TYR LYS GLY VAL ILE VAL SER GLY GLY LEU ALA ALA          
SEQRES  24 A  672  ALA ALA PHE LEU PRO ILE THR GLY PHE MET PHE GLY GLY          
SEQRES  25 A  672  GLY ILE SER LEU GLY GLY THR ASP VAL SER TRP PHE GLY          
SEQRES  26 A  672  LEU PHE PHE ALA ALA LEU ILE GLY LEU GLY LEU THR GLY          
SEQRES  27 A  672  LEU MET VAL VAL ILE THR GLU TYR TYR THR ALA THR GLU          
SEQRES  28 A  672  PHE ALA PRO VAL ARG HIS ILE ALA GLU ALA SER THR THR          
SEQRES  29 A  672  GLY HIS GLY THR ASN ILE ILE ALA GLY LEU GLY VAL SER          
SEQRES  30 A  672  MET LYS ALA THR ALA ALA PRO VAL LEU ALA VAL CYS ALA          
SEQRES  31 A  672  SER ILE TRP GLY ALA TYR GLU LEU ALA GLY LEU TYR GLY          
SEQRES  32 A  672  ILE ALA VAL ALA ALA THR SER MET LEU SER LEU THR GLY          
SEQRES  33 A  672  MET ILE VAL ALA LEU ASP ALA TYR GLY PRO ILE THR ASP          
SEQRES  34 A  672  ASN ALA GLY GLY ILE ALA GLU MET ALA GLU LEU PRO ASP          
SEQRES  35 A  672  SER VAL ARG ALA ILE THR ASP PRO LEU ASP ALA VAL GLY          
SEQRES  36 A  672  ASN THR THR LYS ALA VAL THR LYS GLY TYR ALA ILE GLY          
SEQRES  37 A  672  SER ALA GLY LEU ALA ALA LEU VAL LEU PHE ALA ASP TYR          
SEQRES  38 A  672  THR HIS ALA LEU GLY GLY ASN VAL ASN PHE ASP LEU SER          
SEQRES  39 A  672  ASN HIS MET VAL ILE ILE GLY LEU PHE ILE GLY GLY MET          
SEQRES  40 A  672  VAL PRO TYR LEU PHE GLY SER LEU ALA MET GLU ALA VAL          
SEQRES  41 A  672  GLY ARG ALA ALA GLY GLY ILE VAL ASN GLU VAL ARG ARG          
SEQRES  42 A  672  GLN PHE ARG GLU ILE PRO GLY ILE MET GLN HIS THR ALA          
SEQRES  43 A  672  LYS PRO ASP TYR SER ARG ALA VAL ASP MET LEU THR LYS          
SEQRES  44 A  672  ALA ALA ILE LYS GLU MET VAL VAL PRO SER LEU LEU PRO          
SEQRES  45 A  672  VAL ALA ILE PRO VAL ILE VAL GLY LEU LEU LEU GLY LYS          
SEQRES  46 A  672  GLU ALA LEU GLY GLY VAL LEU ILE GLY THR ILE VAL THR          
SEQRES  47 A  672  GLY LEU PHE VAL ALA ILE SER MET THR THR GLY GLY GLY          
SEQRES  48 A  672  ALA TRP ASP ASN ALA LYS LYS TYR ILE GLU ASP GLY HIS          
SEQRES  49 A  672  PHE GLY GLY LYS GLY SER GLU ALA HIS LYS ALA ALA VAL          
SEQRES  50 A  672  THR GLY ASP THR VAL GLY ASP PRO TYR LYS ASP THR ALA          
SEQRES  51 A  672  GLY PRO ALA VAL ASN PRO MET ILE LYS ILE ILE ASN ILE          
SEQRES  52 A  672  VAL ALA LEU LEU ILE VAL PRO LEU LEU                          
CRYST1    1.000    1.000    1.000  90.00  90.00  90.00 P 1           1          
ORIGX1      1.000000  0.000000  0.000000        0.00000                         
ORIGX2      0.000000  1.000000  0.000000        0.00000                         
ORIGX3      0.000000  0.000000  1.000000        0.00000                         
SCALE1      1.000000  0.000000  0.000000        0.00000                         
SCALE2      0.000000  1.000000  0.000000        0.00000                         
SCALE3      0.000000  0.000000  1.000000        0.00000                         
MODEL        1                                                                  
ATOM      1  N   MET A   1      30.381 -15.895  -9.523  1.00 50.47           N  
ATOM      2  CA  MET A   1      30.700 -15.249  -8.229  1.00 50.47           C  
ATOM      3  C   MET A   1      29.643 -14.187  -7.983  1.00 50.47           C  
ATOM      4  CB  MET A   1      32.108 -14.629  -8.229  1.00 50.47           C  
ATOM      5  O   MET A   1      29.304 -13.503  -8.939  1.00 50.47           O  
ATOM      6  CG  MET A   1      33.198 -15.703  -8.114  1.00 50.47           C  
ATOM      7  SD  MET A   1      34.884 -15.059  -7.950  1.00 50.47           S  
ATOM      8  CE  MET A   1      35.298 -14.676  -9.674  1.00 50.47           C  
ATOM      9  N   VAL A   2      29.078 -14.113  -6.774  1.00 67.62           N  
ATOM     10  CA  VAL A   2      28.096 -13.075  -6.407  1.00 67.62           C  
ATOM     11  C   VAL A   2      28.850 -11.754  -6.266  1.00 67.62           C  
ATOM     12  CB  VAL A   2      27.350 -13.440  -5.102  1.00 67.62           C  
ATOM     13  O   VAL A   2      29.908 -11.733  -5.637  1.00 67.62           O  
ATOM     14  CG1 VAL A   2      26.257 -12.427  -4.747  1.00 67.62           C  
ATOM     15  CG2 VAL A   2      26.670 -14.813  -5.223  1.00 67.62           C  
ATOM     16  N   ASP A   3      28.366 -10.686  -6.892  1.00 84.62           N  
ATOM     17  CA  ASP A   3      28.971  -9.365  -6.742  1.00 84.62           C  
ATOM     18  C   ASP A   3      28.761  -8.838  -5.309  1.00 84.62           C  
ATOM     19  CB  ASP A   3      28.412  -8.414  -7.806  1.00 84.62           C  
ATOM     20  O   ASP A   3      27.865  -9.269  -4.576  1.00 84.62           O  
ATOM     21  CG  ASP A   3      26.962  -8.109  -7.480  1.00 84.62           C  
ATOM     22  OD1 ASP A   3      26.757  -7.125  -6.739  1.00 84.62           O  
ATOM     23  OD2 ASP A   3      26.107  -8.958  -7.812  1.00 84.62           O  
ATOM     24  N   TRP A   4      29.617  -7.911  -4.878  1.00 90.44           N  
ATOM     25  CA  TRP A   4      29.599  -7.428  -3.498  1.00 90.44           C  
ATOM     26  C   TRP A   4      28.290  -6.706  -3.139  1.00 90.44           C  
ATOM     27  CB  TRP A   4      30.804  -6.507  -3.266  1.00 90.44           C  
ATOM     28  O   TRP A   4      27.873  -6.770  -1.984  1.00 90.44           O  
ATOM     29  CG  TRP A   4      30.665  -5.164  -3.911  1.00 90.44           C  
ATOM     30  CD1 TRP A   4      31.088  -4.827  -5.152  1.00 90.44           C  
ATOM     31  CD2 TRP A   4      29.940  -4.002  -3.399  1.00 90.44           C  
ATOM     32  CE2 TRP A   4      29.913  -3.018  -4.425  1.00 90.44           C  
ATOM     33  CE3 TRP A   4      29.242  -3.708  -2.205  1.00 90.44           C  
ATOM     34  NE1 TRP A   4      30.659  -3.550  -5.452  1.00 90.44           N  
ATOM     35  CH2 TRP A   4      28.519  -1.555  -3.097  1.00 90.44           C  
ATOM     36  CZ2 TRP A   4      29.212  -1.819  -4.287  1.00 90.44           C  
ATOM     37  CZ3 TRP A   4      28.541  -2.496  -2.053  1.00 90.44           C  
ATOM     38  N   GLY A   5      27.645  -6.030  -4.097  1.00 89.00           N  
ATOM     39  CA  GLY A   5      26.441  -5.243  -3.843  1.00 89.00           C  
ATOM     40  C   GLY A   5      25.233  -6.149  -3.622  1.00 89.00           C  
ATOM     41  O   GLY A   5      24.487  -5.958  -2.663  1.00 89.00           O  
ATOM     42  N   THR A   6      25.115  -7.217  -4.412  1.00 89.19           N  
ATOM     43  CA  THR A   6      24.122  -8.275  -4.202  1.00 89.19           C  
ATOM     44  C   THR A   6      24.365  -9.007  -2.880  1.00 89.19           C  
ATOM     45  CB  THR A   6      24.138  -9.257  -5.380  1.00 89.19           C  
ATOM     46  O   THR A   6      23.420  -9.260  -2.133  1.00 89.19           O  
ATOM     47  CG2 THR A   6      23.061 -10.329  -5.271  1.00 89.19           C  
ATOM     48  OG1 THR A   6      23.851  -8.576  -6.572  1.00 89.19           O  
ATOM     49  N   ALA A   7      25.624  -9.292  -2.523  1.00 91.19           N  
ATOM     50  CA  ALA A   7      25.962  -9.897  -1.230  1.00 91.19           C  
ATOM     51  C   ALA A   7      25.636  -8.974  -0.035  1.00 91.19           C  
ATOM     52  CB  ALA A   7      27.444 -10.290  -1.248  1.00 91.19           C  
ATOM     53  O   ALA A   7      25.133  -9.434   0.998  1.00 91.19           O  
ATOM     54  N   PHE A   8      25.881  -7.668  -0.172  1.00 94.12           N  
ATOM     55  CA  PHE A   8      25.506  -6.664   0.822  1.00 94.12           C  
ATOM     56  C   PHE A   8      23.985  -6.589   0.993  1.00 94.12           C  
ATOM     57  CB  PHE A   8      26.088  -5.298   0.432  1.00 94.12           C  
ATOM     58  O   PHE A   8      23.497  -6.686   2.120  1.00 94.12           O  
ATOM     59  CG  PHE A   8      25.571  -4.169   1.301  1.00 94.12           C  
ATOM     60  CD1 PHE A   8      24.558  -3.318   0.820  1.00 94.12           C  
ATOM     61  CD2 PHE A   8      26.049  -4.013   2.615  1.00 94.12           C  
ATOM     62  CE1 PHE A   8      24.025  -2.318   1.651  1.00 94.12           C  
ATOM     63  CE2 PHE A   8      25.519  -3.009   3.445  1.00 94.12           C  
ATOM     64  CZ  PHE A   8      24.504  -2.162   2.963  1.00 94.12           C  
ATOM     65  N   ALA A   9      23.235  -6.500  -0.108  1.00 93.31           N  
ATOM     66  CA  ALA A   9      21.775  -6.494  -0.092  1.00 93.31           C  
ATOM     67  C   ALA A   9      21.209  -7.757   0.573  1.00 93.31           C  
ATOM     68  CB  ALA A   9      21.287  -6.349  -1.534  1.00 93.31           C  
ATOM     69  O   ALA A   9      20.309  -7.669   1.405  1.00 93.31           O  
ATOM     70  N   PHE A  10      21.796  -8.924   0.292  1.00 90.75           N  
ATOM     71  CA  PHE A  10      21.433 -10.184   0.941  1.00 90.75           C  
ATOM     72  C   PHE A  10      21.659 -10.137   2.459  1.00 90.75           C  
ATOM     73  CB  PHE A  10      22.247 -11.311   0.295  1.00 90.75           C  
ATOM     74  O   PHE A  10      20.793 -10.524   3.241  1.00 90.75           O  
ATOM     75  CG  PHE A  10      21.695 -12.692   0.559  1.00 90.75           C  
ATOM     76  CD1 PHE A  10      22.149 -13.456   1.650  1.00 90.75           C  
ATOM     77  CD2 PHE A  10      20.739 -13.226  -0.324  1.00 90.75           C  
ATOM     78  CE1 PHE A  10      21.650 -14.757   1.847  1.00 90.75           C  
ATOM     79  CE2 PHE A  10      20.243 -14.524  -0.123  1.00 90.75           C  
ATOM     80  CZ  PHE A  10      20.689 -15.286   0.970  1.00 90.75           C  
ATOM     81  N   THR A  11      22.802  -9.605   2.895  1.00 93.56           N  
ATOM     82  CA  THR A  11      23.132  -9.467   4.323  1.00 93.56           C  
ATOM     83  C   THR A  11      22.193  -8.484   5.029  1.00 93.56           C  
ATOM     84  CB  THR A  11      24.592  -9.026   4.499  1.00 93.56           C  
ATOM     85  O   THR A  11      21.740  -8.754   6.142  1.00 93.56           O  
ATOM     86  CG2 THR A  11      25.023  -9.033   5.967  1.00 93.56           C  
ATOM     87  OG1 THR A  11      25.451  -9.914   3.818  1.00 93.56           O  
ATOM     88  N   ALA A  12      21.853  -7.368   4.381  1.00 96.19           N  
ATOM     89  CA  ALA A  12      20.887  -6.402   4.898  1.00 96.19           C  
ATOM     90  C   ALA A  12      19.471  -6.995   4.984  1.00 96.19           C  
ATOM     91  CB  ALA A  12      20.926  -5.155   4.012  1.00 96.19           C  
ATOM     92  O   ALA A  12      18.785  -6.820   5.987  1.00 96.19           O  
ATOM     93  N   ALA A  13      19.050  -7.764   3.980  1.00 95.88           N  
ATOM     94  CA  ALA A  13      17.771  -8.463   4.005  1.00 95.88           C  
ATOM     95  C   ALA A  13      17.691  -9.461   5.174  1.00 95.88           C  
ATOM     96  CB  ALA A  13      17.589  -9.155   2.653  1.00 95.88           C  
ATOM     97  O   ALA A  13      16.713  -9.478   5.922  1.00 95.88           O  
ATOM     98  N   LEU A  14      18.752 -10.247   5.393  1.00 95.69           N  
ATOM     99  CA  LEU A  14      18.833 -11.171   6.525  1.00 95.69           C  
ATOM    100  C   LEU A  14      18.829 -10.454   7.879  1.00 95.69           C  
ATOM    101  CB  LEU A  14      20.094 -12.039   6.406  1.00 95.69           C  
ATOM    102  O   LEU A  14      18.239 -10.973   8.825  1.00 95.69           O  
ATOM    103  CG  LEU A  14      20.071 -13.100   5.293  1.00 95.69           C  
ATOM    104  CD1 LEU A  14      21.397 -13.858   5.348  1.00 95.69           C  
ATOM    105  CD2 LEU A  14      18.931 -14.109   5.456  1.00 95.69           C  
ATOM    106  N   SER A  15      19.450  -9.276   7.995  1.00 96.88           N  
ATOM    107  CA  SER A  15      19.441  -8.516   9.250  1.00 96.88           C  
ATOM    108  C   SER A  15      18.041  -7.993   9.595  1.00 96.88           C  
ATOM    109  CB  SER A  15      20.488  -7.399   9.233  1.00 96.88           C  
ATOM    110  O   SER A  15      17.644  -8.065  10.759  1.00 96.88           O  
ATOM    111  OG  SER A  15      20.068  -6.290   8.474  1.00 96.88           O  
ATOM    112  N   ALA A  16      17.254  -7.579   8.596  1.00 96.38           N  
ATOM    113  CA  ALA A  16      15.836  -7.252   8.760  1.00 96.38           C  
ATOM    114  C   ALA A  16      15.010  -8.456   9.238  1.00 96.38           C  
ATOM    115  CB  ALA A  16      15.288  -6.700   7.438  1.00 96.38           C  
ATOM    116  O   ALA A  16      14.255  -8.345  10.206  1.00 96.38           O  
ATOM    117  N   LEU A  17      15.182  -9.623   8.609  1.00 95.38           N  
ATOM    118  CA  LEU A  17      14.477 -10.842   9.022  1.00 95.38           C  
ATOM    119  C   LEU A  17      14.881 -11.282  10.435  1.00 95.38           C  
ATOM    120  CB  LEU A  17      14.731 -11.969   8.006  1.00 95.38           C  
ATOM    121  O   LEU A  17      14.021 -11.653  11.233  1.00 95.38           O  
ATOM    122  CG  LEU A  17      14.177 -11.704   6.594  1.00 95.38           C  
ATOM    123  CD1 LEU A  17      14.511 -12.891   5.691  1.00 95.38           C  
ATOM    124  CD2 LEU A  17      12.663 -11.493   6.577  1.00 95.38           C  
ATOM    125  N   LEU A  18      16.169 -11.189  10.774  1.00 96.00           N  
ATOM    126  CA  LEU A  18      16.671 -11.486  12.114  1.00 96.00           C  
ATOM    127  C   LEU A  18      16.079 -10.532  13.157  1.00 96.00           C  
ATOM    128  CB  LEU A  18      18.208 -11.436  12.100  1.00 96.00           C  
ATOM    129  O   LEU A  18      15.609 -10.992  14.196  1.00 96.00           O  
ATOM    130  CG  LEU A  18      18.855 -11.726  13.468  1.00 96.00           C  
ATOM    131  CD1 LEU A  18      18.530 -13.133  13.978  1.00 96.00           C  
ATOM    132  CD2 LEU A  18      20.373 -11.590  13.357  1.00 96.00           C  
ATOM    133  N   TYR A  19      16.049  -9.225  12.877  1.00 95.69           N  
ATOM    134  CA  TYR A  19      15.380  -8.244  13.734  1.00 95.69           C  
ATOM    135  C   TYR A  19      13.909  -8.611  13.955  1.00 95.69           C  
ATOM    136  CB  TYR A  19      15.495  -6.843  13.117  1.00 95.69           C  
ATOM    137  O   TYR A  19      13.437  -8.587  15.095  1.00 95.69           O  
ATOM    138  CG  TYR A  19      14.691  -5.794  13.863  1.00 95.69           C  
ATOM    139  CD1 TYR A  19      13.325  -5.608  13.565  1.00 95.69           C  
ATOM    140  CD2 TYR A  19      15.299  -5.023  14.870  1.00 95.69           C  
ATOM    141  CE1 TYR A  19      12.570  -4.650  14.265  1.00 95.69           C  
ATOM    142  CE2 TYR A  19      14.555  -4.038  15.550  1.00 95.69           C  
ATOM    143  OH  TYR A  19      12.480  -2.872  15.866  1.00 95.69           O  
ATOM    144  CZ  TYR A  19      13.188  -3.852  15.248  1.00 95.69           C  
ATOM    145  N   GLY A  20      13.202  -8.996  12.888  1.00 93.12           N  
ATOM    146  CA  GLY A  20      11.819  -9.455  12.964  1.00 93.12           C  
ATOM    147  C   GLY A  20      11.668 -10.666  13.885  1.00 93.12           C  
ATOM    148  O   GLY A  20      10.874 -10.624  14.818  1.00 93.12           O  
ATOM    149  N   ILE A  21      12.482 -11.710  13.701  1.00 92.81           N  
ATOM    150  CA  ILE A  21      12.453 -12.934  14.524  1.00 92.81           C  
ATOM    151  C   ILE A  21      12.715 -12.629  16.006  1.00 92.81           C  
ATOM    152  CB  ILE A  21      13.458 -13.972  13.969  1.00 92.81           C  
ATOM    153  O   ILE A  21      11.977 -13.099  16.874  1.00 92.81           O  
ATOM    154  CG1 ILE A  21      12.976 -14.503  12.599  1.00 92.81           C  
ATOM    155  CG2 ILE A  21      13.651 -15.154  14.942  1.00 92.81           C  
ATOM    156  CD1 ILE A  21      14.065 -15.240  11.807  1.00 92.81           C  
ATOM    157  N   LEU A  22      13.739 -11.825  16.308  1.00 94.25           N  
ATOM    158  CA  LEU A  22      14.062 -11.437  17.685  1.00 94.25           C  
ATOM    159  C   LEU A  22      12.925 -10.624  18.321  1.00 94.25           C  
ATOM    160  CB  LEU A  22      15.377 -10.635  17.693  1.00 94.25           C  
ATOM    161  O   LEU A  22      12.549 -10.864  19.470  1.00 94.25           O  
ATOM    162  CG  LEU A  22      16.634 -11.439  17.309  1.00 94.25           C  
ATOM    163  CD1 LEU A  22      17.830 -10.490  17.222  1.00 94.25           C  
ATOM    164  CD2 LEU A  22      16.960 -12.536  18.323  1.00 94.25           C  
ATOM    165  N   SER A  23      12.334  -9.707  17.556  1.00 93.69           N  
ATOM    166  CA  SER A  23      11.218  -8.876  18.008  1.00 93.69           C  
ATOM    167  C   SER A  23       9.939  -9.691  18.224  1.00 93.69           C  
ATOM    168  CB  SER A  23      10.994  -7.734  17.020  1.00 93.69           C  
ATOM    169  O   SER A  23       9.250  -9.463  19.214  1.00 93.69           O  
ATOM    170  OG  SER A  23      12.138  -6.907  16.985  1.00 93.69           O  
ATOM    171  N   ILE A  24       9.659 -10.709  17.399  1.00 93.50           N  
ATOM    172  CA  ILE A  24       8.559 -11.668  17.628  1.00 93.50           C  
ATOM    173  C   ILE A  24       8.739 -12.387  18.967  1.00 93.50           C  
ATOM    174  CB  ILE A  24       8.469 -12.701  16.477  1.00 93.50           C  
ATOM    175  O   ILE A  24       7.778 -12.534  19.723  1.00 93.50           O  
ATOM    176  CG1 ILE A  24       7.995 -12.025  15.180  1.00 93.50           C  
ATOM    177  CG2 ILE A  24       7.512 -13.864  16.814  1.00 93.50           C  
ATOM    178  CD1 ILE A  24       8.222 -12.873  13.921  1.00 93.50           C  
ATOM    179  N   GLY A  25       9.966 -12.822  19.277  1.00 92.94           N  
ATOM    180  CA  GLY A  25      10.287 -13.434  20.567  1.00 92.94           C  
ATOM    181  C   GLY A  25       9.959 -12.507  21.740  1.00 92.94           C  
ATOM    182  O   GLY A  25       9.335 -12.935  22.710  1.00 92.94           O  
ATOM    183  N   TRP A  26      10.302 -11.222  21.616  1.00 94.94           N  
ATOM    184  CA  TRP A  26       9.989 -10.208  22.625  1.00 94.94           C  
ATOM    185  C   TRP A  26       8.481  -9.943  22.766  1.00 94.94           C  
ATOM    186  CB  TRP A  26      10.756  -8.920  22.308  1.00 94.94           C  
ATOM    187  O   TRP A  26       7.990  -9.890  23.893  1.00 94.94           O  
ATOM    188  CG  TRP A  26      10.532  -7.827  23.306  1.00 94.94           C  
ATOM    189  CD1 TRP A  26      11.245  -7.636  24.438  1.00 94.94           C  
ATOM    190  CD2 TRP A  26       9.462  -6.833  23.331  1.00 94.94           C  
ATOM    191  CE2 TRP A  26       9.589  -6.069  24.530  1.00 94.94           C  
ATOM    192  CE3 TRP A  26       8.391  -6.510  22.471  1.00 94.94           C  
ATOM    193  NE1 TRP A  26      10.698  -6.592  25.159  1.00 94.94           N  
ATOM    194  CH2 TRP A  26       7.628  -4.760  23.996  1.00 94.94           C  
ATOM    195  CZ2 TRP A  26       8.698  -5.040  24.862  1.00 94.94           C  
ATOM    196  CZ3 TRP A  26       7.476  -5.494  22.807  1.00 94.94           C  
ATOM    197  N   VAL A  27       7.748  -9.819  21.650  1.00 94.12           N  
ATOM    198  CA  VAL A  27       6.283  -9.635  21.633  1.00 94.12           C  
ATOM    199  C   VAL A  27       5.606 -10.803  22.341  1.00 94.12           C  
ATOM    200  CB  VAL A  27       5.755  -9.494  20.185  1.00 94.12           C  
ATOM    201  O   VAL A  27       4.818 -10.597  23.258  1.00 94.12           O  
ATOM    202  CG1 VAL A  27       4.232  -9.694  20.056  1.00 94.12           C  
ATOM    203  CG2 VAL A  27       6.162  -8.142  19.577  1.00 94.12           C  
ATOM    204  N   ASN A  28       5.957 -12.038  21.982  1.00 93.31           N  
ATOM    205  CA  ASN A  28       5.331 -13.230  22.551  1.00 93.31           C  
ATOM    206  C   ASN A  28       5.572 -13.378  24.058  1.00 93.31           C  
ATOM    207  CB  ASN A  28       5.837 -14.465  21.798  1.00 93.31           C  
ATOM    208  O   ASN A  28       4.719 -13.947  24.739  1.00 93.31           O  
ATOM    209  CG  ASN A  28       5.273 -14.583  20.396  1.00 93.31           C  
ATOM    210  ND2 ASN A  28       5.933 -15.336  19.550  1.00 93.31           N  
ATOM    211  OD1 ASN A  28       4.228 -14.059  20.043  1.00 93.31           O  
ATOM    212  N   ALA A  29       6.692 -12.855  24.567  1.00 94.50           N  
ATOM    213  CA  ALA A  29       7.013 -12.851  25.990  1.00 94.50           C  
ATOM    214  C   ALA A  29       6.174 -11.852  26.812  1.00 94.50           C  
ATOM    215  CB  ALA A  29       8.516 -12.581  26.139  1.00 94.50           C  
ATOM    216  O   ALA A  29       6.133 -11.977  28.034  1.00 94.50           O  
ATOM    217  N   GLN A  30       5.505 -10.879  26.177  1.00 95.56           N  
ATOM    218  CA  GLN A  30       4.623  -9.949  26.887  1.00 95.56           C  
ATOM    219  C   GLN A  30       3.291 -10.618  27.279  1.00 95.56           C  
ATOM    220  CB  GLN A  30       4.358  -8.667  26.077  1.00 95.56           C  
ATOM    221  O   GLN A  30       2.806 -11.482  26.533  1.00 95.56           O  
ATOM    222  CG  GLN A  30       5.618  -7.901  25.654  1.00 95.56           C  
ATOM    223  CD  GLN A  30       6.581  -7.665  26.808  1.00 95.56           C  
ATOM    224  NE2 GLN A  30       7.812  -8.108  26.689  1.00 95.56           N  
ATOM    225  OE1 GLN A  30       6.242  -7.132  27.850  1.00 95.56           O  
ATOM    226  N   PRO A  31       2.671 -10.215  28.409  1.00 94.25           N  
ATOM    227  CA  PRO A  31       1.392 -10.763  28.857  1.00 94.25           C  
ATOM    228  C   PRO A  31       0.273 -10.536  27.833  1.00 94.25           C  
ATOM    229  CB  PRO A  31       1.081 -10.072  30.192  1.00 94.25           C  
ATOM    230  O   PRO A  31       0.078  -9.421  27.359  1.00 94.25           O  
ATOM    231  CG  PRO A  31       2.439  -9.582  30.684  1.00 94.25           C  
ATOM    232  CD  PRO A  31       3.169  -9.253  29.387  1.00 94.25           C  
ATOM    233  N   ALA A  32      -0.484 -11.589  27.514  1.00 90.75           N  
ATOM    234  CA  ALA A  32      -1.560 -11.549  26.516  1.00 90.75           C  
ATOM    235  C   ALA A  32      -2.898 -10.985  27.041  1.00 90.75           C  
ATOM    236  CB  ALA A  32      -1.717 -12.955  25.923  1.00 90.75           C  
ATOM    237  O   ALA A  32      -3.866 -10.934  26.290  1.00 90.75           O  
ATOM    238  N   GLY A  33      -2.948 -10.571  28.309  1.00 92.50           N  
ATOM    239  CA  GLY A  33      -4.159 -10.084  28.962  1.00 92.50           C  
ATOM    240  C   GLY A  33      -4.876 -11.138  29.800  1.00 92.50           C  
ATOM    241  O   GLY A  33      -4.299 -12.166  30.162  1.00 92.50           O  
ATOM    242  N   ASN A  34      -6.129 -10.849  30.147  1.00 93.56           N  
ATOM    243  CA  ASN A  34      -6.999 -11.770  30.877  1.00 93.56           C  
ATOM    244  C   ASN A  34      -7.601 -12.849  29.947  1.00 93.56           C  
ATOM    245  CB  ASN A  34      -8.035 -10.939  31.666  1.00 93.56           C  
ATOM    246  O   ASN A  34      -7.468 -12.781  28.725  1.00 93.56           O  
ATOM    247  CG  ASN A  34      -9.041 -10.209  30.789  1.00 93.56           C  
ATOM    248  ND2 ASN A  34      -9.471  -9.030  31.166  1.00 93.56           N  
ATOM    249  OD1 ASN A  34      -9.478 -10.709  29.772  1.00 93.56           O  
ATOM    250  N   GLU A  35      -8.278 -13.847  30.522  1.00 93.62           N  
ATOM    251  CA  GLU A  35      -8.888 -14.959  29.770  1.00 93.62           C  
ATOM    252  C   GLU A  35      -9.854 -14.468  28.682  1.00 93.62           C  
ATOM    253  CB  GLU A  35      -9.599 -15.876  30.779  1.00 93.62           C  
ATOM    254  O   GLU A  35      -9.816 -14.948  27.551  1.00 93.62           O  
ATOM    255  CG  GLU A  35     -10.127 -17.192  30.181  1.00 93.62           C  
ATOM    256  CD  GLU A  35     -10.721 -18.133  31.249  1.00 93.62           C  
ATOM    257  OE1 GLU A  35     -10.999 -19.307  30.915  1.00 93.62           O  
ATOM    258  OE2 GLU A  35     -10.870 -17.693  32.414  1.00 93.62           O  
ATOM    259  N   ARG A  36     -10.642 -13.428  28.978  1.00 92.25           N  
ATOM    260  CA  ARG A  36     -11.599 -12.863  28.027  1.00 92.25           C  
ATOM    261  C   ARG A  36     -10.910 -12.240  26.812  1.00 92.25           C  
ATOM    262  CB  ARG A  36     -12.506 -11.861  28.763  1.00 92.25           C  
ATOM    263  O   ARG A  36     -11.333 -12.486  25.686  1.00 92.25           O  
ATOM    264  CG  ARG A  36     -13.616 -11.286  27.880  1.00 92.25           C  
ATOM    265  CD  ARG A  36     -14.508 -12.393  27.321  1.00 92.25           C  
ATOM    266  NE  ARG A  36     -15.625 -11.818  26.565  1.00 92.25           N  
ATOM    267  NH1 ARG A  36     -17.070 -13.581  26.785  1.00 92.25           N  
ATOM    268  NH2 ARG A  36     -17.714 -11.695  25.738  1.00 92.25           N  
ATOM    269  CZ  ARG A  36     -16.794 -12.377  26.355  1.00 92.25           C  
ATOM    270  N   MET A  37      -9.844 -11.474  27.029  1.00 94.19           N  
ATOM    271  CA  MET A  37      -9.037 -10.887  25.955  1.00 94.19           C  
ATOM    272  C   MET A  37      -8.394 -11.971  25.086  1.00 94.19           C  
ATOM    273  CB  MET A  37      -7.931 -10.010  26.550  1.00 94.19           C  
ATOM    274  O   MET A  37      -8.384 -11.855  23.861  1.00 94.19           O  
ATOM    275  CG  MET A  37      -8.462  -8.782  27.293  1.00 94.19           C  
ATOM    276  SD  MET A  37      -7.188  -7.973  28.291  1.00 94.19           S  
ATOM    277  CE  MET A  37      -6.161  -7.331  26.951  1.00 94.19           C  
ATOM    278  N   VAL A  38      -7.888 -13.042  25.707  1.00 92.75           N  
ATOM    279  CA  VAL A  38      -7.282 -14.178  24.996  1.00 92.75           C  
ATOM    280  C   VAL A  38      -8.313 -14.910  24.137  1.00 92.75           C  
ATOM    281  CB  VAL A  38      -6.591 -15.136  25.986  1.00 92.75           C  
ATOM    282  O   VAL A  38      -8.007 -15.250  22.992  1.00 92.75           O  
ATOM    283  CG1 VAL A  38      -6.084 -16.419  25.310  1.00 92.75           C  
ATOM    284  CG2 VAL A  38      -5.371 -14.454  26.624  1.00 92.75           C  
ATOM    285  N   ASP A  39      -9.531 -15.112  24.639  1.00 90.56           N  
ATOM    286  CA  ASP A  39     -10.620 -15.746  23.890  1.00 90.56           C  
ATOM    287  C   ASP A  39     -11.013 -14.928  22.653  1.00 90.56           C  
ATOM    288  CB  ASP A  39     -11.850 -15.913  24.796  1.00 90.56           C  
ATOM    289  O   ASP A  39     -11.126 -15.476  21.553  1.00 90.56           O  
ATOM    290  CG  ASP A  39     -11.770 -17.079  25.783  1.00 90.56           C  
ATOM    291  OD1 ASP A  39     -10.877 -17.941  25.621  1.00 90.56           O  
ATOM    292  OD2 ASP A  39     -12.710 -17.140  26.611  1.00 90.56           O  
ATOM    293  N   ILE A  40     -11.172 -13.610  22.813  1.00 92.06           N  
ATOM    294  CA  ILE A  40     -11.510 -12.690  21.715  1.00 92.06           C  
ATOM    295  C   ILE A  40     -10.390 -12.678  20.673  1.00 92.06           C  
ATOM    296  CB  ILE A  40     -11.783 -11.274  22.264  1.00 92.06           C  
ATOM    297  O   ILE A  40     -10.639 -12.901  19.488  1.00 92.06           O  
ATOM    298  CG1 ILE A  40     -13.047 -11.262  23.152  1.00 92.06           C  
ATOM    299  CG2 ILE A  40     -11.959 -10.258  21.120  1.00 92.06           C  
ATOM    300  CD1 ILE A  40     -13.043 -10.090  24.135  1.00 92.06           C  
ATOM    301  N   ALA A  41      -9.141 -12.501  21.108  1.00 91.44           N  
ATOM    302  CA  ALA A  41      -7.987 -12.510  20.214  1.00 91.44           C  
ATOM    303  C   ALA A  41      -7.848 -13.844  19.467  1.00 91.44           C  
ATOM    304  CB  ALA A  41      -6.745 -12.204  21.047  1.00 91.44           C  
ATOM    305  O   ALA A  41      -7.508 -13.864  18.285  1.00 91.44           O  
ATOM    306  N   SER A  42      -8.164 -14.963  20.125  1.00 90.62           N  
ATOM    307  CA  SER A  42      -8.175 -16.288  19.500  1.00 90.62           C  
ATOM    308  C   SER A  42      -9.273 -16.420  18.443  1.00 90.62           C  
ATOM    309  CB  SER A  42      -8.353 -17.381  20.555  1.00 90.62           C  
ATOM    310  O   SER A  42      -9.033 -17.029  17.400  1.00 90.62           O  
ATOM    311  OG  SER A  42      -7.271 -17.360  21.459  1.00 90.62           O  
ATOM    312  N   ALA A  43     -10.456 -15.844  18.673  1.00 90.50           N  
ATOM    313  CA  ALA A  43     -11.536 -15.815  17.688  1.00 90.50           C  
ATOM    314  C   ALA A  43     -11.153 -14.978  16.456  1.00 90.50           C  
ATOM    315  CB  ALA A  43     -12.814 -15.299  18.359  1.00 90.50           C  
ATOM    316  O   ALA A  43     -11.318 -15.446  15.325  1.00 90.50           O  
ATOM    317  N   ILE A  44     -10.558 -13.799  16.671  1.00 92.94           N  
ATOM    318  CA  ILE A  44     -10.021 -12.947  15.599  1.00 92.94           C  
ATOM    319  C   ILE A  44      -8.944 -13.711  14.815  1.00 92.94           C  
ATOM    320  CB  ILE A  44      -9.483 -11.613  16.174  1.00 92.94           C  
ATOM    321  O   ILE A  44      -8.991 -13.785  13.588  1.00 92.94           O  
ATOM    322  CG1 ILE A  44     -10.617 -10.775  16.813  1.00 92.94           C  
ATOM    323  CG2 ILE A  44      -8.795 -10.788  15.070  1.00 92.94           C  
ATOM    324  CD1 ILE A  44     -10.106  -9.648  17.722  1.00 92.94           C  
ATOM    325  N   GLN A  45      -8.009 -14.370  15.508  1.00 91.19           N  
ATOM    326  CA  GLN A  45      -6.948 -15.143  14.863  1.00 91.19           C  
ATOM    327  C   GLN A  45      -7.497 -16.270  13.985  1.00 91.19           C  
ATOM    328  CB  GLN A  45      -6.002 -15.732  15.922  1.00 91.19           C  
ATOM    329  O   GLN A  45      -7.045 -16.452  12.852  1.00 91.19           O  
ATOM    330  CG  GLN A  45      -4.692 -16.162  15.254  1.00 91.19           C  
ATOM    331  CD  GLN A  45      -3.660 -16.718  16.223  1.00 91.19           C  
ATOM    332  NE2 GLN A  45      -2.482 -17.045  15.742  1.00 91.19           N  
ATOM    333  OE1 GLN A  45      -3.853 -16.904  17.410  1.00 91.19           O  
ATOM    334  N   GLN A  46      -8.466 -17.029  14.496  1.00 90.00           N  
ATOM    335  CA  GLN A  46      -9.089 -18.124  13.756  1.00 90.00           C  
ATOM    336  C   GLN A  46      -9.829 -17.608  12.520  1.00 90.00           C  
ATOM    337  CB  GLN A  46     -10.047 -18.892  14.676  1.00 90.00           C  
ATOM    338  O   GLN A  46      -9.671 -18.181  11.441  1.00 90.00           O  
ATOM    339  CG  GLN A  46      -9.289 -19.764  15.685  1.00 90.00           C  
ATOM    340  CD  GLN A  46     -10.233 -20.375  16.712  1.00 90.00           C  
ATOM    341  NE2 GLN A  46      -9.919 -20.288  17.985  1.00 90.00           N  
ATOM    342  OE1 GLN A  46     -11.256 -20.955  16.388  1.00 90.00           O  
ATOM    343  N   GLY A  47     -10.583 -16.511  12.652  1.00 90.12           N  
ATOM    344  CA  GLY A  47     -11.279 -15.870  11.537  1.00 90.12           C  
ATOM    345  C   GLY A  47     -10.316 -15.385  10.451  1.00 90.12           C  
ATOM    346  O   GLY A  47     -10.485 -15.727   9.278  1.00 90.12           O  
ATOM    347  N   ALA A  48      -9.254 -14.678  10.844  1.00 91.81           N  
ATOM    348  CA  ALA A  48      -8.249 -14.156   9.922  1.00 91.81           C  
ATOM    349  C   ALA A  48      -7.489 -15.276   9.194  1.00 91.81           C  
ATOM    350  CB  ALA A  48      -7.313 -13.231  10.709  1.00 91.81           C  
ATOM    351  O   ALA A  48      -7.330 -15.235   7.971  1.00 91.81           O  
ATOM    352  N   GLN A  49      -7.077 -16.326   9.912  1.00 91.62           N  
ATOM    353  CA  GLN A  49      -6.433 -17.494   9.303  1.00 91.62           C  
ATOM    354  C   GLN A  49      -7.375 -18.239   8.353  1.00 91.62           C  
ATOM    355  CB  GLN A  49      -5.937 -18.455  10.390  1.00 91.62           C  
ATOM    356  O   GLN A  49      -6.963 -18.614   7.254  1.00 91.62           O  
ATOM    357  CG  GLN A  49      -4.684 -17.928  11.102  1.00 91.62           C  
ATOM    358  CD  GLN A  49      -4.186 -18.869  12.192  1.00 91.62           C  
ATOM    359  NE2 GLN A  49      -3.074 -18.559  12.821  1.00 91.62           N  
ATOM    360  OE1 GLN A  49      -4.741 -19.914  12.486  1.00 91.62           O  
ATOM    361  N   ALA A  50      -8.635 -18.455   8.740  1.00 89.00           N  
ATOM    362  CA  ALA A  50      -9.615 -19.132   7.895  1.00 89.00           C  
ATOM    363  C   ALA A  50      -9.860 -18.367   6.586  1.00 89.00           C  
ATOM    364  CB  ALA A  50     -10.910 -19.322   8.691  1.00 89.00           C  
ATOM    365  O   ALA A  50      -9.872 -18.978   5.511  1.00 89.00           O  
ATOM    366  N   TYR A  51      -9.993 -17.040   6.669  1.00 91.50           N  
ATOM    367  CA  TYR A  51     -10.136 -16.173   5.506  1.00 91.50           C  
ATOM    368  C   TYR A  51      -8.906 -16.247   4.589  1.00 91.50           C  
ATOM    369  CB  TYR A  51     -10.415 -14.737   5.962  1.00 91.50           C  
ATOM    370  O   TYR A  51      -9.049 -16.620   3.420  1.00 91.50           O  
ATOM    371  CG  TYR A  51     -10.451 -13.780   4.792  1.00 91.50           C  
ATOM    372  CD1 TYR A  51      -9.272 -13.124   4.390  1.00 91.50           C  
ATOM    373  CD2 TYR A  51     -11.639 -13.615   4.059  1.00 91.50           C  
ATOM    374  CE1 TYR A  51      -9.271 -12.322   3.239  1.00 91.50           C  
ATOM    375  CE2 TYR A  51     -11.650 -12.792   2.918  1.00 91.50           C  
ATOM    376  OH  TYR A  51     -10.453 -11.403   1.390  1.00 91.50           O  
ATOM    377  CZ  TYR A  51     -10.461 -12.157   2.508  1.00 91.50           C  
ATOM    378  N   LEU A  52      -7.699 -15.977   5.110  1.00 90.44           N  
ATOM    379  CA  LEU A  52      -6.476 -15.969   4.296  1.00 90.44           C  
ATOM    380  C   LEU A  52      -6.209 -17.332   3.656  1.00 90.44           C  
ATOM    381  CB  LEU A  52      -5.249 -15.544   5.121  1.00 90.44           C  
ATOM    382  O   LEU A  52      -5.881 -17.400   2.475  1.00 90.44           O  
ATOM    383  CG  LEU A  52      -5.166 -14.057   5.507  1.00 90.44           C  
ATOM    384  CD1 LEU A  52      -3.811 -13.805   6.168  1.00 90.44           C  
ATOM    385  CD2 LEU A  52      -5.258 -13.107   4.312  1.00 90.44           C  
ATOM    386  N   ASN A  53      -6.419 -18.434   4.382  1.00 91.50           N  
ATOM    387  CA  ASN A  53      -6.258 -19.779   3.826  1.00 91.50           C  
ATOM    388  C   ASN A  53      -7.195 -20.025   2.638  1.00 91.50           C  
ATOM    389  CB  ASN A  53      -6.505 -20.816   4.935  1.00 91.50           C  
ATOM    390  O   ASN A  53      -6.801 -20.630   1.636  1.00 91.50           O  
ATOM    391  CG  ASN A  53      -5.341 -20.916   5.904  1.00 91.50           C  
ATOM    392  ND2 ASN A  53      -5.578 -21.326   7.126  1.00 91.50           N  
ATOM    393  OD1 ASN A  53      -4.197 -20.679   5.564  1.00 91.50           O  
ATOM    394  N   ARG A  54      -8.442 -19.548   2.717  1.00 90.69           N  
ATOM    395  CA  ARG A  54      -9.412 -19.697   1.629  1.00 90.69           C  
ATOM    396  C   ARG A  54      -9.095 -18.779   0.449  1.00 90.69           C  
ATOM    397  CB  ARG A  54     -10.810 -19.451   2.193  1.00 90.69           C  
ATOM    398  O   ARG A  54      -9.189 -19.218  -0.702  1.00 90.69           O  
ATOM    399  CG  ARG A  54     -11.882 -19.961   1.226  1.00 90.69           C  
ATOM    400  CD  ARG A  54     -13.242 -19.654   1.838  1.00 90.69           C  
ATOM    401  NE  ARG A  54     -14.354 -19.965   0.925  1.00 90.69           N  
ATOM    402  NH1 ARG A  54     -16.017 -19.912   2.515  1.00 90.69           N  
ATOM    403  NH2 ARG A  54     -16.523 -20.302   0.365  1.00 90.69           N  
ATOM    404  CZ  ARG A  54     -15.624 -20.060   1.276  1.00 90.69           C  
ATOM    405  N   GLN A  55      -8.691 -17.542   0.724  1.00 90.56           N  
ATOM    406  CA  GLN A  55      -8.254 -16.586  -0.288  1.00 90.56           C  
ATOM    407  C   GLN A  55      -7.030 -17.129  -1.038  1.00 90.56           C  
ATOM    408  CB  GLN A  55      -7.966 -15.241   0.394  1.00 90.56           C  
ATOM    409  O   GLN A  55      -7.081 -17.297  -2.254  1.00 90.56           O  
ATOM    410  CG  GLN A  55      -7.680 -14.129  -0.623  1.00 90.56           C  
ATOM    411  CD  GLN A  55      -7.196 -12.855   0.057  1.00 90.56           C  
ATOM    412  NE2 GLN A  55      -7.679 -11.700  -0.329  1.00 90.56           N  
ATOM    413  OE1 GLN A  55      -6.359 -12.888   0.941  1.00 90.56           O  
ATOM    414  N   TYR A  56      -5.974 -17.518  -0.324  1.00 89.75           N  
ATOM    415  CA  TYR A  56      -4.729 -18.010  -0.916  1.00 89.75           C  
ATOM    416  C   TYR A  56      -4.910 -19.335  -1.649  1.00 89.75           C  
ATOM    417  CB  TYR A  56      -3.648 -18.141   0.161  1.00 89.75           C  
ATOM    418  O   TYR A  56      -4.306 -19.526  -2.699  1.00 89.75           O  
ATOM    419  CG  TYR A  56      -2.997 -16.850   0.629  1.00 89.75           C  
ATOM    420  CD1 TYR A  56      -3.514 -15.574   0.307  1.00 89.75           C  
ATOM    421  CD2 TYR A  56      -1.818 -16.943   1.393  1.00 89.75           C  
ATOM    422  CE1 TYR A  56      -2.851 -14.409   0.733  1.00 89.75           C  
ATOM    423  CE2 TYR A  56      -1.151 -15.780   1.816  1.00 89.75           C  
ATOM    424  OH  TYR A  56      -1.020 -13.388   1.896  1.00 89.75           O  
ATOM    425  CZ  TYR A  56      -1.665 -14.509   1.486  1.00 89.75           C  
ATOM    426  N   ARG A  57      -5.790 -20.233  -1.184  1.00 90.81           N  
ATOM    427  CA  ARG A  57      -6.142 -21.441  -1.948  1.00 90.81           C  
ATOM    428  C   ARG A  57      -6.783 -21.097  -3.293  1.00 90.81           C  
ATOM    429  CB  ARG A  57      -7.053 -22.334  -1.100  1.00 90.81           C  
ATOM    430  O   ARG A  57      -6.507 -21.769  -4.282  1.00 90.81           O  
ATOM    431  CG  ARG A  57      -7.375 -23.656  -1.808  1.00 90.81           C  
ATOM    432  CD  ARG A  57      -8.213 -24.549  -0.894  1.00 90.81           C  
ATOM    433  NE  ARG A  57      -8.556 -25.817  -1.563  1.00 90.81           N  
ATOM    434  NH1 ARG A  57      -9.801 -26.715   0.143  1.00 90.81           N  
ATOM    435  NH2 ARG A  57      -9.514 -27.875  -1.743  1.00 90.81           N  
ATOM    436  CZ  ARG A  57      -9.287 -26.793  -1.054  1.00 90.81           C  
ATOM    437  N   THR A  58      -7.623 -20.065  -3.332  1.00 88.00           N  
ATOM    438  CA  THR A  58      -8.258 -19.598  -4.572  1.00 88.00           C  
ATOM    439  C   THR A  58      -7.224 -18.961  -5.498  1.00 88.00           C  
ATOM    440  CB  THR A  58      -9.401 -18.614  -4.277  1.00 88.00           C  
ATOM    441  O   THR A  58      -7.149 -19.319  -6.673  1.00 88.00           O  
ATOM    442  CG2 THR A  58     -10.188 -18.271  -5.541  1.00 88.00           C  
ATOM    443  OG1 THR A  58     -10.300 -19.194  -3.351  1.00 88.00           O  
ATOM    444  N   ILE A  59      -6.370 -18.088  -4.957  1.00 89.25           N  
ATOM    445  CA  ILE A  59      -5.292 -17.450  -5.718  1.00 89.25           C  
ATOM    446  C   ILE A  59      -4.304 -18.494  -6.247  1.00 89.25           C  
ATOM    447  CB  ILE A  59      -4.565 -16.382  -4.876  1.00 89.25           C  
ATOM    448  O   ILE A  59      -3.896 -18.399  -7.395  1.00 89.25           O  
ATOM    449  CG1 ILE A  59      -5.509 -15.247  -4.419  1.00 89.25           C  
ATOM    450  CG2 ILE A  59      -3.426 -15.775  -5.712  1.00 89.25           C  
ATOM    451  CD1 ILE A  59      -4.888 -14.390  -3.305  1.00 89.25           C  
ATOM    452  N   ALA A  60      -3.966 -19.528  -5.473  1.00 91.31           N  
ATOM    453  CA  ALA A  60      -3.048 -20.584  -5.896  1.00 91.31           C  
ATOM    454  C   ALA A  60      -3.542 -21.334  -7.143  1.00 91.31           C  
ATOM    455  CB  ALA A  60      -2.829 -21.551  -4.728  1.00 91.31           C  
ATOM    456  O   ALA A  60      -2.727 -21.712  -7.979  1.00 91.31           O  
ATOM    457  N   ILE A  61      -4.857 -21.519  -7.309  1.00 90.44           N  
ATOM    458  CA  ILE A  61      -5.424 -22.136  -8.521  1.00 90.44           C  
ATOM    459  C   ILE A  61      -5.120 -21.266  -9.747  1.00 90.44           C  
ATOM    460  CB  ILE A  61      -6.944 -22.379  -8.355  1.00 90.44           C  
ATOM    461  O   ILE A  61      -4.617 -21.767 -10.753  1.00 90.44           O  
ATOM    462  CG1 ILE A  61      -7.214 -23.403  -7.228  1.00 90.44           C  
ATOM    463  CG2 ILE A  61      -7.572 -22.880  -9.670  1.00 90.44           C  
ATOM    464  CD1 ILE A  61      -8.671 -23.419  -6.745  1.00 90.44           C  
ATOM    465  N   VAL A  62      -5.376 -19.959  -9.647  1.00 89.12           N  
ATOM    466  CA  VAL A  62      -5.077 -18.991 -10.717  1.00 89.12           C  
ATOM    467  C   VAL A  62      -3.565 -18.875 -10.937  1.00 89.12           C  
ATOM    468  CB  VAL A  62      -5.694 -17.615 -10.395  1.00 89.12           C  
ATOM    469  O   VAL A  62      -3.104 -18.852 -12.074  1.00 89.12           O  
ATOM    470  CG1 VAL A  62      -5.434 -16.600 -11.515  1.00 89.12           C  
ATOM    471  CG2 VAL A  62      -7.215 -17.719 -10.200  1.00 89.12           C  
ATOM    472  N   GLY A  63      -2.783 -18.875  -9.859  1.00 92.44           N  
ATOM    473  CA  GLY A  63      -1.328 -18.812  -9.888  1.00 92.44           C  
ATOM    474  C   GLY A  63      -0.703 -20.007 -10.601  1.00 92.44           C  
ATOM    475  O   GLY A  63       0.175 -19.813 -11.432  1.00 92.44           O  
ATOM    476  N   TRP A  64      -1.181 -21.232 -10.364  1.00 95.12           N  
ATOM    477  CA  TRP A  64      -0.695 -22.410 -11.090  1.00 95.12           C  
ATOM    478  C   TRP A  64      -1.040 -22.364 -12.576  1.00 95.12           C  
ATOM    479  CB  TRP A  64      -1.232 -23.696 -10.456  1.00 95.12           C  
ATOM    480  O   TRP A  64      -0.199 -22.708 -13.404  1.00 95.12           O  
ATOM    481  CG  TRP A  64      -0.468 -24.133  -9.250  1.00 95.12           C  
ATOM    482  CD1 TRP A  64      -0.957 -24.261  -7.997  1.00 95.12           C  
ATOM    483  CD2 TRP A  64       0.948 -24.478  -9.167  1.00 95.12           C  
ATOM    484  CE2 TRP A  64       1.253 -24.793  -7.809  1.00 95.12           C  
ATOM    485  CE3 TRP A  64       2.007 -24.544 -10.099  1.00 95.12           C  
ATOM    486  NE1 TRP A  64       0.056 -24.647  -7.142  1.00 95.12           N  
ATOM    487  CH2 TRP A  64       3.577 -25.196  -8.343  1.00 95.12           C  
ATOM    488  CZ2 TRP A  64       2.543 -25.149  -7.392  1.00 95.12           C  
ATOM    489  CZ3 TRP A  64       3.308 -24.894  -9.690  1.00 95.12           C  
ATOM    490  N   LEU A  65      -2.244 -21.902 -12.925  1.00 93.50           N  
ATOM    491  CA  LEU A  65      -2.613 -21.693 -14.323  1.00 93.50           C  
ATOM    492  C   LEU A  65      -1.653 -20.701 -14.996  1.00 93.50           C  
ATOM    493  CB  LEU A  65      -4.079 -21.229 -14.389  1.00 93.50           C  
ATOM    494  O   LEU A  65      -1.081 -21.013 -16.039  1.00 93.50           O  
ATOM    495  CG  LEU A  65      -4.571 -20.914 -15.812  1.00 93.50           C  
ATOM    496  CD1 LEU A  65      -4.594 -22.162 -16.697  1.00 93.50           C  
ATOM    497  CD2 LEU A  65      -5.982 -20.334 -15.743  1.00 93.50           C  
ATOM    498  N   LEU A  66      -1.429 -19.540 -14.374  1.00 92.75           N  
ATOM    499  CA  LEU A  66      -0.507 -18.527 -14.887  1.00 92.75           C  
ATOM    500  C   LEU A  66       0.936 -19.032 -14.939  1.00 92.75           C  
ATOM    501  CB  LEU A  66      -0.613 -17.246 -14.043  1.00 92.75           C  
ATOM    502  O   LEU A  66       1.616 -18.775 -15.923  1.00 92.75           O  
ATOM    503  CG  LEU A  66      -1.931 -16.473 -14.232  1.00 92.75           C  
ATOM    504  CD1 LEU A  66      -1.968 -15.302 -13.252  1.00 92.75           C  
ATOM    505  CD2 LEU A  66      -2.091 -15.919 -15.650  1.00 92.75           C  
ATOM    506  N   PHE A  67       1.392 -19.806 -13.954  1.00 96.25           N  
ATOM    507  CA  PHE A  67       2.729 -20.401 -13.946  1.00 96.25           C  
ATOM    508  C   PHE A  67       2.988 -21.249 -15.196  1.00 96.25           C  
ATOM    509  CB  PHE A  67       2.905 -21.246 -12.679  1.00 96.25           C  
ATOM    510  O   PHE A  67       4.004 -21.061 -15.864  1.00 96.25           O  
ATOM    511  CG  PHE A  67       4.190 -22.047 -12.659  1.00 96.25           C  
ATOM    512  CD1 PHE A  67       4.185 -23.430 -12.925  1.00 96.25           C  
ATOM    513  CD2 PHE A  67       5.406 -21.392 -12.420  1.00 96.25           C  
ATOM    514  CE1 PHE A  67       5.394 -24.151 -12.916  1.00 96.25           C  
ATOM    515  CE2 PHE A  67       6.612 -22.112 -12.393  1.00 96.25           C  
ATOM    516  CZ  PHE A  67       6.607 -23.493 -12.643  1.00 96.25           C  
ATOM    517  N   PHE A  68       2.063 -22.148 -15.551  1.00 96.50           N  
ATOM    518  CA  PHE A  68       2.219 -22.980 -16.746  1.00 96.50           C  
ATOM    519  C   PHE A  68       2.106 -22.171 -18.041  1.00 96.50           C  
ATOM    520  CB  PHE A  68       1.206 -24.131 -16.730  1.00 96.50           C  
ATOM    521  O   PHE A  68       2.854 -22.434 -18.979  1.00 96.50           O  
ATOM    522  CG  PHE A  68       1.487 -25.180 -15.671  1.00 96.50           C  
ATOM    523  CD1 PHE A  68       2.682 -25.921 -15.717  1.00 96.50           C  
ATOM    524  CD2 PHE A  68       0.558 -25.423 -14.643  1.00 96.50           C  
ATOM    525  CE1 PHE A  68       2.957 -26.883 -14.729  1.00 96.50           C  
ATOM    526  CE2 PHE A  68       0.836 -26.375 -13.648  1.00 96.50           C  
ATOM    527  CZ  PHE A  68       2.036 -27.105 -13.691  1.00 96.50           C  
ATOM    528  N   VAL A  69       1.220 -21.170 -18.092  1.00 93.06           N  
ATOM    529  CA  VAL A  69       1.095 -20.273 -19.253  1.00 93.06           C  
ATOM    530  C   VAL A  69       2.383 -19.467 -19.453  1.00 93.06           C  
ATOM    531  CB  VAL A  69      -0.143 -19.365 -19.105  1.00 93.06           C  
ATOM    532  O   VAL A  69       2.954 -19.483 -20.538  1.00 93.06           O  
ATOM    533  CG1 VAL A  69      -0.213 -18.264 -20.170  1.00 93.06           C  
ATOM    534  CG2 VAL A  69      -1.433 -20.191 -19.230  1.00 93.06           C  
ATOM    535  N   ILE A  70       2.903 -18.830 -18.405  1.00 93.81           N  
ATOM    536  CA  ILE A  70       4.168 -18.086 -18.456  1.00 93.81           C  
ATOM    537  C   ILE A  70       5.313 -19.025 -18.847  1.00 93.81           C  
ATOM    538  CB  ILE A  70       4.442 -17.403 -17.098  1.00 93.81           C  
ATOM    539  O   ILE A  70       6.090 -18.699 -19.739  1.00 93.81           O  
ATOM    540  CG1 ILE A  70       3.384 -16.318 -16.792  1.00 93.81           C  
ATOM    541  CG2 ILE A  70       5.839 -16.756 -17.053  1.00 93.81           C  
ATOM    542  CD1 ILE A  70       3.392 -15.904 -15.316  1.00 93.81           C  
ATOM    543  N   GLY A  71       5.401 -20.210 -18.238  1.00 94.88           N  
ATOM    544  CA  GLY A  71       6.459 -21.179 -18.531  1.00 94.88           C  
ATOM    545  C   GLY A  71       6.463 -21.639 -19.989  1.00 94.88           C  
ATOM    546  O   GLY A  71       7.530 -21.750 -20.589  1.00 94.88           O  
ATOM    547  N   ALA A  72       5.278 -21.857 -20.566  1.00 93.94           N  
ATOM    548  CA  ALA A  72       5.122 -22.318 -21.941  1.00 93.94           C  
ATOM    549  C   ALA A  72       5.358 -21.220 -22.991  1.00 93.94           C  
ATOM    550  CB  ALA A  72       3.722 -22.927 -22.086  1.00 93.94           C  
ATOM    551  O   ALA A  72       5.936 -21.513 -24.036  1.00 93.94           O  
ATOM    552  N   PHE A  73       4.911 -19.986 -22.737  1.00 90.25           N  
ATOM    553  CA  PHE A  73       4.916 -18.913 -23.742  1.00 90.25           C  
ATOM    554  C   PHE A  73       6.023 -17.870 -23.555  1.00 90.25           C  
ATOM    555  CB  PHE A  73       3.534 -18.245 -23.777  1.00 90.25           C  
ATOM    556  O   PHE A  73       6.443 -17.269 -24.537  1.00 90.25           O  
ATOM    557  CG  PHE A  73       2.438 -19.134 -24.338  1.00 90.25           C  
ATOM    558  CD1 PHE A  73       2.326 -19.312 -25.729  1.00 90.25           C  
ATOM    559  CD2 PHE A  73       1.527 -19.786 -23.486  1.00 90.25           C  
ATOM    560  CE1 PHE A  73       1.318 -20.138 -26.258  1.00 90.25           C  
ATOM    561  CE2 PHE A  73       0.526 -20.620 -24.009  1.00 90.25           C  
ATOM    562  CZ  PHE A  73       0.421 -20.796 -25.399  1.00 90.25           C  
ATOM    563  N   LEU A  74       6.492 -17.646 -22.324  1.00 89.81           N  
ATOM    564  CA  LEU A  74       7.456 -16.587 -21.987  1.00 89.81           C  
ATOM    565  C   LEU A  74       8.782 -17.140 -21.440  1.00 89.81           C  
ATOM    566  CB  LEU A  74       6.806 -15.609 -20.990  1.00 89.81           C  
ATOM    567  O   LEU A  74       9.828 -16.518 -21.595  1.00 89.81           O  
ATOM    568  CG  LEU A  74       5.475 -14.981 -21.441  1.00 89.81           C  
ATOM    569  CD1 LEU A  74       4.978 -14.029 -20.354  1.00 89.81           C  
ATOM    570  CD2 LEU A  74       5.621 -14.195 -22.743  1.00 89.81           C  
ATOM    571  N   GLY A  75       8.757 -18.327 -20.831  1.00 93.38           N  
ATOM    572  CA  GLY A  75       9.943 -19.054 -20.389  1.00 93.38           C  
ATOM    573  C   GLY A  75       9.914 -19.444 -18.914  1.00 93.38           C  
ATOM    574  O   GLY A  75       9.325 -18.785 -18.054  1.00 93.38           O  
ATOM    575  N   TRP A  76      10.598 -20.546 -18.604  1.00 95.25           N  
ATOM    576  CA  TRP A  76      10.579 -21.145 -17.268  1.00 95.25           C  
ATOM    577  C   TRP A  76      11.258 -20.296 -16.196  1.00 95.25           C  
ATOM    578  CB  TRP A  76      11.202 -22.540 -17.333  1.00 95.25           C  
ATOM    579  O   TRP A  76      10.828 -20.335 -15.048  1.00 95.25           O  
ATOM    580  CG  TRP A  76      10.361 -23.516 -18.088  1.00 95.25           C  
ATOM    581  CD1 TRP A  76      10.604 -23.994 -19.329  1.00 95.25           C  
ATOM    582  CD2 TRP A  76       9.081 -24.085 -17.678  1.00 95.25           C  
ATOM    583  CE2 TRP A  76       8.603 -24.917 -18.732  1.00 95.25           C  
ATOM    584  CE3 TRP A  76       8.268 -23.962 -16.530  1.00 95.25           C  
ATOM    585  NE1 TRP A  76       9.567 -24.822 -19.713  1.00 95.25           N  
ATOM    586  CH2 TRP A  76       6.600 -25.465 -17.494  1.00 95.25           C  
ATOM    587  CZ2 TRP A  76       7.385 -25.605 -18.651  1.00 95.25           C  
ATOM    588  CZ3 TRP A  76       7.038 -24.643 -16.440  1.00 95.25           C  
ATOM    589  N   THR A  77      12.278 -19.507 -16.542  1.00 95.69           N  
ATOM    590  CA  THR A  77      12.896 -18.569 -15.592  1.00 95.69           C  
ATOM    591  C   THR A  77      11.861 -17.549 -15.116  1.00 95.69           C  
ATOM    592  CB  THR A  77      14.127 -17.877 -16.198  1.00 95.69           C  
ATOM    593  O   THR A  77      11.594 -17.467 -13.925  1.00 95.69           O  
ATOM    594  CG2 THR A  77      15.291 -18.853 -16.376  1.00 95.69           C  
ATOM    595  OG1 THR A  77      13.807 -17.376 -17.475  1.00 95.69           O  
ATOM    596  N   ILE A  78      11.147 -16.883 -16.023  1.00 95.50           N  
ATOM    597  CA  ILE A  78      10.075 -15.939 -15.664  1.00 95.50           C  
ATOM    598  C   ILE A  78       8.999 -16.625 -14.803  1.00 95.50           C  
ATOM    599  CB  ILE A  78       9.458 -15.323 -16.940  1.00 95.50           C  
ATOM    600  O   ILE A  78       8.574 -16.075 -13.787  1.00 95.50           O  
ATOM    601  CG1 ILE A  78      10.537 -14.655 -17.826  1.00 95.50           C  
ATOM    602  CG2 ILE A  78       8.382 -14.283 -16.579  1.00 95.50           C  
ATOM    603  CD1 ILE A  78       9.996 -14.161 -19.166  1.00 95.50           C  
ATOM    604  N   ALA A  79       8.603 -17.854 -15.151  1.00 96.81           N  
ATOM    605  CA  ALA A  79       7.610 -18.616 -14.392  1.00 96.81           C  
ATOM    606  C   ALA A  79       8.067 -18.927 -12.952  1.00 96.81           C  
ATOM    607  CB  ALA A  79       7.291 -19.893 -15.175  1.00 96.81           C  
ATOM    608  O   ALA A  79       7.297 -18.772 -12.003  1.00 96.81           O  
ATOM    609  N   PHE A  80       9.327 -19.328 -12.755  1.00 97.00           N  
ATOM    610  CA  PHE A  80       9.875 -19.532 -11.411  1.00 97.00           C  
ATOM    611  C   PHE A  80       9.985 -18.220 -10.634  1.00 97.00           C  
ATOM    612  CB  PHE A  80      11.231 -20.245 -11.478  1.00 97.00           C  
ATOM    613  O   PHE A  80       9.635 -18.197  -9.454  1.00 97.00           O  
ATOM    614  CG  PHE A  80      11.133 -21.725 -11.795  1.00 97.00           C  
ATOM    615  CD1 PHE A  80      10.425 -22.583 -10.931  1.00 97.00           C  
ATOM    616  CD2 PHE A  80      11.761 -22.255 -12.937  1.00 97.00           C  
ATOM    617  CE1 PHE A  80      10.319 -23.953 -11.226  1.00 97.00           C  
ATOM    618  CE2 PHE A  80      11.644 -23.622 -13.240  1.00 97.00           C  
ATOM    619  CZ  PHE A  80      10.921 -24.472 -12.386  1.00 97.00           C  
ATOM    620  N   GLY A  81      10.390 -17.128 -11.292  1.00 97.00           N  
ATOM    621  CA  GLY A  81      10.351 -15.787 -10.712  1.00 97.00           C  
ATOM    622  C   GLY A  81       8.958 -15.447 -10.189  1.00 97.00           C  
ATOM    623  O   GLY A  81       8.817 -15.079  -9.026  1.00 97.00           O  
ATOM    624  N   PHE A  82       7.923 -15.677 -11.000  1.00 97.44           N  
ATOM    625  CA  PHE A  82       6.519 -15.479 -10.629  1.00 97.44           C  
ATOM    626  C   PHE A  82       6.113 -16.234  -9.363  1.00 97.44           C  
ATOM    627  CB  PHE A  82       5.639 -15.815 -11.842  1.00 97.44           C  
ATOM    628  O   PHE A  82       5.542 -15.636  -8.450  1.00 97.44           O  
ATOM    629  CG  PHE A  82       4.168 -15.928 -11.520  1.00 97.44           C  
ATOM    630  CD1 PHE A  82       3.610 -17.177 -11.193  1.00 97.44           C  
ATOM    631  CD2 PHE A  82       3.366 -14.777 -11.509  1.00 97.44           C  
ATOM    632  CE1 PHE A  82       2.255 -17.266 -10.840  1.00 97.44           C  
ATOM    633  CE2 PHE A  82       2.005 -14.867 -11.178  1.00 97.44           C  
ATOM    634  CZ  PHE A  82       1.452 -16.115 -10.839  1.00 97.44           C  
ATOM    635  N   VAL A  83       6.460 -17.516  -9.246  1.00 97.56           N  
ATOM    636  CA  VAL A  83       6.149 -18.289  -8.032  1.00 97.56           C  
ATOM    637  C   VAL A  83       6.905 -17.752  -6.818  1.00 97.56           C  
ATOM    638  CB  VAL A  83       6.424 -19.787  -8.239  1.00 97.56           C  
ATOM    639  O   VAL A  83       6.318 -17.658  -5.743  1.00 97.56           O  
ATOM    640  CG1 VAL A  83       6.266 -20.608  -6.953  1.00 97.56           C  
ATOM    641  CG2 VAL A  83       5.432 -20.351  -9.258  1.00 97.56           C  
ATOM    642  N   ILE A  84       8.175 -17.366  -6.974  1.00 97.69           N  
ATOM    643  CA  ILE A  84       8.975 -16.785  -5.886  1.00 97.69           C  
ATOM    644  C   ILE A  84       8.343 -15.476  -5.400  1.00 97.69           C  
ATOM    645  CB  ILE A  84      10.444 -16.596  -6.333  1.00 97.69           C  
ATOM    646  O   ILE A  84       8.123 -15.313  -4.201  1.00 97.69           O  
ATOM    647  CG1 ILE A  84      11.121 -17.974  -6.521  1.00 97.69           C  
ATOM    648  CG2 ILE A  84      11.241 -15.756  -5.316  1.00 97.69           C  
ATOM    649  CD1 ILE A  84      12.434 -17.904  -7.309  1.00 97.69           C  
ATOM    650  N   GLY A  85       7.998 -14.570  -6.317  1.00 97.12           N  
ATOM    651  CA  GLY A  85       7.356 -13.297  -5.986  1.00 97.12           C  
ATOM    652  C   GLY A  85       6.011 -13.483  -5.290  1.00 97.12           C  
ATOM    653  O   GLY A  85       5.760 -12.868  -4.253  1.00 97.12           O  
ATOM    654  N   ALA A  86       5.178 -14.392  -5.805  1.00 96.88           N  
ATOM    655  CA  ALA A  86       3.891 -14.713  -5.203  1.00 96.88           C  
ATOM    656  C   ALA A  86       4.046 -15.344  -3.807  1.00 96.88           C  
ATOM    657  CB  ALA A  86       3.122 -15.629  -6.163  1.00 96.88           C  
ATOM    658  O   ALA A  86       3.360 -14.957  -2.863  1.00 96.88           O  
ATOM    659  N   ALA A  87       4.977 -16.284  -3.638  1.00 97.06           N  
ATOM    660  CA  ALA A  87       5.212 -16.935  -2.353  1.00 97.06           C  
ATOM    661  C   ALA A  87       5.724 -15.950  -1.292  1.00 97.06           C  
ATOM    662  CB  ALA A  87       6.188 -18.097  -2.559  1.00 97.06           C  
ATOM    663  O   ALA A  87       5.244 -15.971  -0.159  1.00 97.06           O  
ATOM    664  N   LEU A  88       6.666 -15.073  -1.651  1.00 97.44           N  
ATOM    665  CA  LEU A  88       7.238 -14.091  -0.728  1.00 97.44           C  
ATOM    666  C   LEU A  88       6.243 -12.980  -0.369  1.00 97.44           C  
ATOM    667  CB  LEU A  88       8.531 -13.518  -1.324  1.00 97.44           C  
ATOM    668  O   LEU A  88       6.140 -12.639   0.808  1.00 97.44           O  
ATOM    669  CG  LEU A  88       9.696 -14.517  -1.441  1.00 97.44           C  
ATOM    670  CD1 LEU A  88      10.866 -13.829  -2.137  1.00 97.44           C  
ATOM    671  CD2 LEU A  88      10.193 -15.014  -0.083  1.00 97.44           C  
ATOM    672  N   SER A  89       5.459 -12.482  -1.332  1.00 96.38           N  
ATOM    673  CA  SER A  89       4.369 -11.530  -1.060  1.00 96.38           C  
ATOM    674  C   SER A  89       3.297 -12.153  -0.159  1.00 96.38           C  
ATOM    675  CB  SER A  89       3.738 -11.062  -2.376  1.00 96.38           C  
ATOM    676  O   SER A  89       2.902 -11.578   0.858  1.00 96.38           O  
ATOM    677  OG  SER A  89       2.743 -10.096  -2.107  1.00 96.38           O  
ATOM    678  N   GLY A  90       2.895 -13.393  -0.460  1.00 95.25           N  
ATOM    679  CA  GLY A  90       1.940 -14.139   0.355  1.00 95.25           C  
ATOM    680  C   GLY A  90       2.444 -14.369   1.781  1.00 95.25           C  
ATOM    681  O   GLY A  90       1.685 -14.191   2.738  1.00 95.25           O  
ATOM    682  N   ALA A  91       3.729 -14.708   1.932  1.00 95.25           N  
ATOM    683  CA  ALA A  91       4.387 -14.846   3.227  1.00 95.25           C  
ATOM    684  C   ALA A  91       4.445 -13.514   3.988  1.00 95.25           C  
ATOM    685  CB  ALA A  91       5.787 -15.436   3.022  1.00 95.25           C  
ATOM    686  O   ALA A  91       4.196 -13.513   5.193  1.00 95.25           O  
ATOM    687  N   ALA A  92       4.699 -12.392   3.303  1.00 94.12           N  
ATOM    688  CA  ALA A  92       4.683 -11.067   3.913  1.00 94.12           C  
ATOM    689  C   ALA A  92       3.325 -10.746   4.550  1.00 94.12           C  
ATOM    690  CB  ALA A  92       5.140 -10.010   2.899  1.00 94.12           C  
ATOM    691  O   ALA A  92       3.264 -10.429   5.740  1.00 94.12           O  
ATOM    692  N   GLY A  93       2.238 -10.941   3.797  1.00 92.94           N  
ATOM    693  CA  GLY A  93       0.877 -10.755   4.302  1.00 92.94           C  
ATOM    694  C   GLY A  93       0.515 -11.712   5.440  1.00 92.94           C  
ATOM    695  O   GLY A  93       0.019 -11.291   6.484  1.00 92.94           O  
ATOM    696  N   TYR A  94       0.802 -13.007   5.281  1.00 93.31           N  
ATOM    697  CA  TYR A  94       0.386 -14.024   6.251  1.00 93.31           C  
ATOM    698  C   TYR A  94       1.158 -13.927   7.570  1.00 93.31           C  
ATOM    699  CB  TYR A  94       0.537 -15.418   5.628  1.00 93.31           C  
ATOM    700  O   TYR A  94       0.572 -14.059   8.647  1.00 93.31           O  
ATOM    701  CG  TYR A  94      -0.238 -16.502   6.353  1.00 93.31           C  
ATOM    702  CD1 TYR A  94       0.321 -17.175   7.457  1.00 93.31           C  
ATOM    703  CD2 TYR A  94      -1.534 -16.837   5.913  1.00 93.31           C  
ATOM    704  CE1 TYR A  94      -0.417 -18.172   8.127  1.00 93.31           C  
ATOM    705  CE2 TYR A  94      -2.275 -17.831   6.580  1.00 93.31           C  
ATOM    706  OH  TYR A  94      -2.449 -19.434   8.356  1.00 93.31           O  
ATOM    707  CZ  TYR A  94      -1.722 -18.496   7.693  1.00 93.31           C  
ATOM    708  N   ILE A  95       2.476 -13.711   7.512  1.00 92.62           N  
ATOM    709  CA  ILE A  95       3.293 -13.565   8.719  1.00 92.62           C  
ATOM    710  C   ILE A  95       2.939 -12.250   9.420  1.00 92.62           C  
ATOM    711  CB  ILE A  95       4.804 -13.701   8.421  1.00 92.62           C  
ATOM    712  O   ILE A  95       2.701 -12.284  10.627  1.00 92.62           O  
ATOM    713  CG1 ILE A  95       5.142 -15.085   7.821  1.00 92.62           C  
ATOM    714  CG2 ILE A  95       5.587 -13.516   9.733  1.00 92.62           C  
ATOM    715  CD1 ILE A  95       6.554 -15.170   7.222  1.00 92.62           C  
ATOM    716  N   GLY A  96       2.822 -11.143   8.672  1.00 91.38           N  
ATOM    717  CA  GLY A  96       2.409  -9.838   9.201  1.00 91.38           C  
ATOM    718  C   GLY A  96       1.090  -9.916   9.969  1.00 91.38           C  
ATOM    719  O   GLY A  96       1.047  -9.565  11.144  1.00 91.38           O  
ATOM    720  N   MET A  97       0.058 -10.515   9.364  1.00 92.44           N  
ATOM    721  CA  MET A  97      -1.238 -10.743  10.013  1.00 92.44           C  
ATOM    722  C   MET A  97      -1.109 -11.506  11.337  1.00 92.44           C  
ATOM    723  CB  MET A  97      -2.146 -11.496   9.030  1.00 92.44           C  
ATOM    724  O   MET A  97      -1.638 -11.079  12.361  1.00 92.44           O  
ATOM    725  CG  MET A  97      -3.542 -11.781   9.594  1.00 92.44           C  
ATOM    726  SD  MET A  97      -3.697 -13.202  10.724  1.00 92.44           S  
ATOM    727  CE  MET A  97      -3.563 -14.577   9.566  1.00 92.44           C  
ATOM    728  N   ASN A  98      -0.377 -12.626  11.350  1.00 90.62           N  
ATOM    729  CA  ASN A  98      -0.242 -13.439  12.562  1.00 90.62           C  
ATOM    730  C   ASN A  98       0.477 -12.699  13.697  1.00 90.62           C  
ATOM    731  CB  ASN A  98       0.511 -14.739  12.245  1.00 90.62           C  
ATOM    732  O   ASN A  98       0.248 -13.008  14.867  1.00 90.62           O  
ATOM    733  CG  ASN A  98      -0.392 -15.805  11.669  1.00 90.62           C  
ATOM    734  ND2 ASN A  98      -0.307 -16.049  10.389  1.00 90.62           N  
ATOM    735  OD1 ASN A  98      -1.151 -16.462  12.369  1.00 90.62           O  
ATOM    736  N   ILE A  99       1.381 -11.776  13.369  1.00 91.75           N  
ATOM    737  CA  ILE A  99       2.067 -10.952  14.363  1.00 91.75           C  
ATOM    738  C   ILE A  99       1.132  -9.873  14.887  1.00 91.75           C  
ATOM    739  CB  ILE A  99       3.338 -10.332  13.775  1.00 91.75           C  
ATOM    740  O   ILE A  99       1.063  -9.719  16.105  1.00 91.75           O  
ATOM    741  CG1 ILE A  99       4.355 -11.435  13.419  1.00 91.75           C  
ATOM    742  CG2 ILE A  99       3.977  -9.343  14.771  1.00 91.75           C  
ATOM    743  CD1 ILE A  99       5.252 -10.940  12.290  1.00 91.75           C  
ATOM    744  N   SER A 100       0.400  -9.192  14.002  1.00 91.81           N  
ATOM    745  CA  SER A 100      -0.579  -8.175  14.386  1.00 91.81           C  
ATOM    746  C   SER A 100      -1.575  -8.756  15.375  1.00 91.81           C  
ATOM    747  CB  SER A 100      -1.272  -7.580  13.164  1.00 91.81           C  
ATOM    748  O   SER A 100      -1.555  -8.351  16.528  1.00 91.81           O  
ATOM    749  OG  SER A 100      -0.276  -6.949  12.388  1.00 91.81           O  
ATOM    750  N   VAL A 101      -2.275  -9.846  15.041  1.00 90.12           N  
ATOM    751  CA  VAL A 101      -3.250 -10.466  15.962  1.00 90.12           C  
ATOM    752  C   VAL A 101      -2.655 -10.787  17.344  1.00 90.12           C  
ATOM    753  CB  VAL A 101      -3.863 -11.735  15.348  1.00 90.12           C  
ATOM    754  O   VAL A 101      -3.303 -10.593  18.374  1.00 90.12           O  
ATOM    755  CG1 VAL A 101      -4.889 -12.337  16.311  1.00 90.12           C  
ATOM    756  CG2 VAL A 101      -4.605 -11.461  14.036  1.00 90.12           C  
ATOM    757  N   ARG A 102      -1.395 -11.241  17.404  1.00 91.62           N  
ATOM    758  CA  ARG A 102      -0.705 -11.498  18.682  1.00 91.62           C  
ATOM    759  C   ARG A 102      -0.354 -10.217  19.435  1.00 91.62           C  
ATOM    760  CB  ARG A 102       0.570 -12.306  18.437  1.00 91.62           C  
ATOM    761  O   ARG A 102      -0.326 -10.248  20.667  1.00 91.62           O  
ATOM    762  CG  ARG A 102       0.267 -13.754  18.048  1.00 91.62           C  
ATOM    763  CD  ARG A 102       1.582 -14.414  17.642  1.00 91.62           C  
ATOM    764  NE  ARG A 102       1.377 -15.804  17.202  1.00 91.62           N  
ATOM    765  NH1 ARG A 102       3.378 -16.019  16.110  1.00 91.62           N  
ATOM    766  NH2 ARG A 102       1.945 -17.734  16.138  1.00 91.62           N  
ATOM    767  CZ  ARG A 102       2.230 -16.512  16.489  1.00 91.62           C  
ATOM    768  N   ALA A 103      -0.039  -9.140  18.726  1.00 95.50           N  
ATOM    769  CA  ALA A 103       0.254  -7.836  19.296  1.00 95.50           C  
ATOM    770  C   ALA A 103      -1.015  -7.139  19.810  1.00 95.50           C  
ATOM    771  CB  ALA A 103       1.006  -6.994  18.258  1.00 95.50           C  
ATOM    772  O   ALA A 103      -0.943  -6.538  20.873  1.00 95.50           O  
ATOM    773  N   ASN A 104      -2.169  -7.293  19.153  1.00 94.25           N  
ATOM    774  CA  ASN A 104      -3.424  -6.596  19.483  1.00 94.25           C  
ATOM    775  C   ASN A 104      -3.819  -6.753  20.966  1.00 94.25           C  
ATOM    776  CB  ASN A 104      -4.547  -7.100  18.549  1.00 94.25           C  
ATOM    777  O   ASN A 104      -3.896  -5.775  21.710  1.00 94.25           O  
ATOM    778  CG  ASN A 104      -4.263  -6.916  17.064  1.00 94.25           C  
ATOM    779  ND2 ASN A 104      -5.093  -7.422  16.183  1.00 94.25           N  
ATOM    780  OD1 ASN A 104      -3.263  -6.357  16.667  1.00 94.25           O  
ATOM    781  N   ALA A 105      -3.963  -7.995  21.444  1.00 94.19           N  
ATOM    782  CA  ALA A 105      -4.325  -8.267  22.842  1.00 94.19           C  
ATOM    783  C   ALA A 105      -3.258  -7.790  23.844  1.00 94.19           C  
ATOM    784  CB  ALA A 105      -4.556  -9.772  22.996  1.00 94.19           C  
ATOM    785  O   ALA A 105      -3.569  -7.343  24.946  1.00 94.19           O  
ATOM    786  N   ARG A 106      -1.980  -7.857  23.451  1.00 96.88           N  
ATOM    787  CA  ARG A 106      -0.850  -7.402  24.276  1.00 96.88           C  
ATOM    788  C   ARG A 106      -0.801  -5.884  24.373  1.00 96.88           C  
ATOM    789  CB  ARG A 106       0.464  -7.936  23.705  1.00 96.88           C  
ATOM    790  O   ARG A 106      -0.449  -5.364  25.424  1.00 96.88           O  
ATOM    791  CG  ARG A 106       0.555  -9.449  23.886  1.00 96.88           C  
ATOM    792  CD  ARG A 106       1.790  -9.992  23.178  1.00 96.88           C  
ATOM    793  NE  ARG A 106       2.053 -11.376  23.593  1.00 96.88           N  
ATOM    794  NH1 ARG A 106       0.461 -12.410  22.301  1.00 96.88           N  
ATOM    795  NH2 ARG A 106       1.774 -13.613  23.664  1.00 96.88           N  
ATOM    796  CZ  ARG A 106       1.427 -12.455  23.180  1.00 96.88           C  
ATOM    797  N   THR A 107      -1.179  -5.182  23.311  1.00 97.12           N  
ATOM    798  CA  THR A 107      -1.339  -3.727  23.301  1.00 97.12           C  
ATOM    799  C   THR A 107      -2.474  -3.314  24.234  1.00 97.12           C  
ATOM    800  CB  THR A 107      -1.587  -3.231  21.873  1.00 97.12           C  
ATOM    801  O   THR A 107      -2.268  -2.437  25.069  1.00 97.12           O  
ATOM    802  CG2 THR A 107      -1.794  -1.722  21.790  1.00 97.12           C  
ATOM    803  OG1 THR A 107      -0.471  -3.544  21.069  1.00 97.12           O  
ATOM    804  N   ALA A 108      -3.622  -4.000  24.187  1.00 95.94           N  
ATOM    805  CA  ALA A 108      -4.724  -3.760  25.122  1.00 95.94           C  
ATOM    806  C   ALA A 108      -4.309  -4.014  26.587  1.00 95.94           C  
ATOM    807  CB  ALA A 108      -5.908  -4.632  24.693  1.00 95.94           C  
ATOM    808  O   ALA A 108      -4.620  -3.227  27.478  1.00 95.94           O  
ATOM    809  N   GLN A 109      -3.521  -5.063  26.847  1.00 96.94           N  
ATOM    810  CA  GLN A 109      -2.988  -5.332  28.187  1.00 96.94           C  
ATOM    811  C   GLN A 109      -1.962  -4.276  28.625  1.00 96.94           C  
ATOM    812  CB  GLN A 109      -2.385  -6.744  28.209  1.00 96.94           C  
ATOM    813  O   GLN A 109      -1.938  -3.871  29.787  1.00 96.94           O  
ATOM    814  CG  GLN A 109      -1.728  -7.106  29.551  1.00 96.94           C  
ATOM    815  CD  GLN A 109      -2.656  -6.953  30.754  1.00 96.94           C  
ATOM    816  NE2 GLN A 109      -2.168  -6.516  31.890  1.00 96.94           N  
ATOM    817  OE1 GLN A 109      -3.833  -7.253  30.713  1.00 96.94           O  
ATOM    818  N   ALA A 110      -1.105  -3.820  27.713  1.00 96.56           N  
ATOM    819  CA  ALA A 110      -0.132  -2.768  27.982  1.00 96.56           C  
ATOM    820  C   ALA A 110      -0.816  -1.424  28.289  1.00 96.56           C  
ATOM    821  CB  ALA A 110       0.824  -2.684  26.789  1.00 96.56           C  
ATOM    822  O   ALA A 110      -0.349  -0.695  29.163  1.00 96.56           O  
ATOM    823  N   ALA A 111      -1.967  -1.151  27.669  1.00 96.12           N  
ATOM    824  CA  ALA A 111      -2.787   0.029  27.939  1.00 96.12           C  
ATOM    825  C   ALA A 111      -3.353   0.075  29.369  1.00 96.12           C  
ATOM    826  CB  ALA A 111      -3.885   0.098  26.871  1.00 96.12           C  
ATOM    827  O   ALA A 111      -3.637   1.157  29.870  1.00 96.12           O  
ATOM    828  N   MET A 112      -3.430  -1.055  30.084  1.00 93.56           N  
ATOM    829  CA  MET A 112      -3.730  -1.043  31.525  1.00 93.56           C  
ATOM    830  C   MET A 112      -2.591  -0.453  32.372  1.00 93.56           C  
ATOM    831  CB  MET A 112      -4.022  -2.459  32.034  1.00 93.56           C  
ATOM    832  O   MET A 112      -2.824  -0.044  33.507  1.00 93.56           O  
ATOM    833  CG  MET A 112      -5.218  -3.127  31.353  1.00 93.56           C  
ATOM    834  SD  MET A 112      -5.666  -4.723  32.094  1.00 93.56           S  
ATOM    835  CE  MET A 112      -6.366  -4.177  33.675  1.00 93.56           C  
ATOM    836  N   THR A 113      -1.361  -0.447  31.847  1.00 92.94           N  
ATOM    837  CA  THR A 113      -0.183   0.121  32.521  1.00 92.94           C  
ATOM    838  C   THR A 113      -0.013   1.596  32.169  1.00 92.94           C  
ATOM    839  CB  THR A 113       1.103  -0.644  32.162  1.00 92.94           C  
ATOM    840  O   THR A 113       0.199   2.413  33.064  1.00 92.94           O  
ATOM    841  CG2 THR A 113       2.272  -0.247  33.063  1.00 92.94           C  
ATOM    842  OG1 THR A 113       0.905  -2.039  32.289  1.00 92.94           O  
ATOM    843  N   GLY A 114      -0.129   1.941  30.883  1.00 92.62           N  
ATOM    844  CA  GLY A 114       0.055   3.311  30.420  1.00 92.62           C  
ATOM    845  C   GLY A 114       0.110   3.469  28.899  1.00 92.62           C  
ATOM    846  O   GLY A 114       0.174   2.501  28.137  1.00 92.62           O  
ATOM    847  N   MET A 115       0.078   4.734  28.464  1.00 92.62           N  
ATOM    848  CA  MET A 115       0.176   5.141  27.056  1.00 92.62           C  
ATOM    849  C   MET A 115       1.489   4.677  26.415  1.00 92.62           C  
ATOM    850  CB  MET A 115       0.076   6.679  26.978  1.00 92.62           C  
ATOM    851  O   MET A 115       1.479   4.142  25.306  1.00 92.62           O  
ATOM    852  CG  MET A 115       0.306   7.266  25.572  1.00 92.62           C  
ATOM    853  SD  MET A 115      -1.135   7.733  24.590  1.00 92.62           S  
ATOM    854  CE  MET A 115      -2.240   6.351  24.868  1.00 92.62           C  
ATOM    855  N   ASP A 116       2.616   4.892  27.094  1.00 92.81           N  
ATOM    856  CA  ASP A 116       3.948   4.652  26.535  1.00 92.81           C  
ATOM    857  C   ASP A 116       4.194   3.156  26.299  1.00 92.81           C  
ATOM    858  CB  ASP A 116       5.020   5.237  27.473  1.00 92.81           C  
ATOM    859  O   ASP A 116       4.785   2.767  25.284  1.00 92.81           O  
ATOM    860  CG  ASP A 116       5.096   6.771  27.474  1.00 92.81           C  
ATOM    861  OD1 ASP A 116       4.411   7.410  26.645  1.00 92.81           O  
ATOM    862  OD2 ASP A 116       5.899   7.307  28.271  1.00 92.81           O  
ATOM    863  N   GLU A 117       3.705   2.310  27.206  1.00 94.31           N  
ATOM    864  CA  GLU A 117       3.750   0.857  27.104  1.00 94.31           C  
ATOM    865  C   GLU A 117       2.887   0.359  25.942  1.00 94.31           C  
ATOM    866  CB  GLU A 117       3.290   0.203  28.420  1.00 94.31           C  
ATOM    867  O   GLU A 117       3.376  -0.416  25.114  1.00 94.31           O  
ATOM    868  CG  GLU A 117       4.230   0.433  29.615  1.00 94.31           C  
ATOM    869  CD  GLU A 117       4.163   1.832  30.254  1.00 94.31           C  
ATOM    870  OE1 GLU A 117       5.065   2.104  31.078  1.00 94.31           O  
ATOM    871  OE2 GLU A 117       3.241   2.612  29.919  1.00 94.31           O  
ATOM    872  N   ALA A 118       1.639   0.832  25.838  1.00 95.38           N  
ATOM    873  CA  ALA A 118       0.731   0.479  24.746  1.00 95.38           C  
ATOM    874  C   ALA A 118       1.289   0.899  23.381  1.00 95.38           C  
ATOM    875  CB  ALA A 118      -0.630   1.125  25.014  1.00 95.38           C  
ATOM    876  O   ALA A 118       1.362   0.088  22.456  1.00 95.38           O  
ATOM    877  N   PHE A 119       1.772   2.139  23.276  1.00 95.00           N  
ATOM    878  CA  PHE A 119       2.409   2.656  22.071  1.00 95.00           C  
ATOM    879  C   PHE A 119       3.634   1.827  21.671  1.00 95.00           C  
ATOM    880  CB  PHE A 119       2.804   4.115  22.316  1.00 95.00           C  
ATOM    881  O   PHE A 119       3.763   1.421  20.516  1.00 95.00           O  
ATOM    882  CG  PHE A 119       3.593   4.721  21.174  1.00 95.00           C  
ATOM    883  CD1 PHE A 119       5.001   4.718  21.207  1.00 95.00           C  
ATOM    884  CD2 PHE A 119       2.921   5.257  20.063  1.00 95.00           C  
ATOM    885  CE1 PHE A 119       5.731   5.267  20.139  1.00 95.00           C  
ATOM    886  CE2 PHE A 119       3.649   5.800  18.993  1.00 95.00           C  
ATOM    887  CZ  PHE A 119       5.054   5.813  19.034  1.00 95.00           C  
ATOM    888  N   SER A 120       4.527   1.538  22.623  1.00 93.81           N  
ATOM    889  CA  SER A 120       5.746   0.766  22.361  1.00 93.81           C  
ATOM    890  C   SER A 120       5.436  -0.667  21.929  1.00 93.81           C  
ATOM    891  CB  SER A 120       6.630   0.718  23.609  1.00 93.81           C  
ATOM    892  O   SER A 120       6.129  -1.210  21.066  1.00 93.81           O  
ATOM    893  OG  SER A 120       7.062   2.013  23.970  1.00 93.81           O  
ATOM    894  N   MET A 121       4.405  -1.280  22.518  1.00 95.88           N  
ATOM    895  CA  MET A 121       3.937  -2.618  22.168  1.00 95.88           C  
ATOM    896  C   MET A 121       3.393  -2.651  20.736  1.00 95.88           C  
ATOM    897  CB  MET A 121       2.886  -3.055  23.203  1.00 95.88           C  
ATOM    898  O   MET A 121       3.865  -3.447  19.918  1.00 95.88           O  
ATOM    899  CG  MET A 121       2.433  -4.501  23.019  1.00 95.88           C  
ATOM    900  SD  MET A 121       3.770  -5.713  23.164  1.00 95.88           S  
ATOM    901  CE  MET A 121       3.645  -6.450  21.530  1.00 95.88           C  
ATOM    902  N   ALA A 122       2.482  -1.735  20.406  1.00 95.50           N  
ATOM    903  CA  ALA A 122       1.893  -1.643  19.076  1.00 95.50           C  
ATOM    904  C   ALA A 122       2.936  -1.328  17.996  1.00 95.50           C  
ATOM    905  CB  ALA A 122       0.786  -0.592  19.108  1.00 95.50           C  
ATOM    906  O   ALA A 122       3.006  -2.020  16.980  1.00 95.50           O  
ATOM    907  N   PHE A 123       3.810  -0.342  18.236  1.00 95.50           N  
ATOM    908  CA  PHE A 123       4.829   0.053  17.262  1.00 95.50           C  
ATOM    909  C   PHE A 123       5.822  -1.079  16.990  1.00 95.50           C  
ATOM    910  CB  PHE A 123       5.566   1.314  17.733  1.00 95.50           C  
ATOM    911  O   PHE A 123       6.169  -1.333  15.839  1.00 95.50           O  
ATOM    912  CG  PHE A 123       6.695   1.687  16.789  1.00 95.50           C  
ATOM    913  CD1 PHE A 123       8.028   1.365  17.113  1.00 95.50           C  
ATOM    914  CD2 PHE A 123       6.399   2.253  15.535  1.00 95.50           C  
ATOM    915  CE1 PHE A 123       9.056   1.593  16.181  1.00 95.50           C  
ATOM    916  CE2 PHE A 123       7.428   2.489  14.607  1.00 95.50           C  
ATOM    917  CZ  PHE A 123       8.753   2.145  14.924  1.00 95.50           C  
ATOM    918  N   ARG A 124       6.260  -1.807  18.026  1.00 95.00           N  
ATOM    919  CA  ARG A 124       7.130  -2.979  17.838  1.00 95.00           C  
ATOM    920  C   ARG A 124       6.438  -4.089  17.054  1.00 95.00           C  
ATOM    921  CB  ARG A 124       7.612  -3.512  19.187  1.00 95.00           C  
ATOM    922  O   ARG A 124       7.099  -4.731  16.244  1.00 95.00           O  
ATOM    923  CG  ARG A 124       8.725  -2.632  19.762  1.00 95.00           C  
ATOM    924  CD  ARG A 124       9.104  -3.177  21.135  1.00 95.00           C  
ATOM    925  NE  ARG A 124      10.233  -2.437  21.719  1.00 95.00           N  
ATOM    926  NH1 ARG A 124      11.313  -4.228  22.663  1.00 95.00           N  
ATOM    927  NH2 ARG A 124      12.149  -2.174  22.910  1.00 95.00           N  
ATOM    928  CZ  ARG A 124      11.224  -2.951  22.422  1.00 95.00           C  
ATOM    929  N   GLY A 125       5.136  -4.295  17.267  1.00 94.62           N  
ATOM    930  CA  GLY A 125       4.325  -5.192  16.443  1.00 94.62           C  
ATOM    931  C   GLY A 125       4.373  -4.799  14.964  1.00 94.62           C  
ATOM    932  O   GLY A 125       4.748  -5.618  14.124  1.00 94.62           O  
ATOM    933  N   GLY A 126       4.111  -3.524  14.661  1.00 94.94           N  
ATOM    934  CA  GLY A 126       4.173  -2.993  13.298  1.00 94.94           C  
ATOM    935  C   GLY A 126       5.574  -3.056  12.675  1.00 94.94           C  
ATOM    936  O   GLY A 126       5.728  -3.443  11.515  1.00 94.94           O  
ATOM    937  N   ALA A 127       6.620  -2.760  13.452  1.00 95.88           N  
ATOM    938  CA  ALA A 127       8.014  -2.798  13.004  1.00 95.88           C  
ATOM    939  C   ALA A 127       8.456  -4.179  12.510  1.00 95.88           C  
ATOM    940  CB  ALA A 127       8.916  -2.295  14.137  1.00 95.88           C  
ATOM    941  O   ALA A 127       9.266  -4.265  11.585  1.00 95.88           O  
ATOM    942  N   ILE A 128       7.907  -5.260  13.075  1.00 95.50           N  
ATOM    943  CA  ILE A 128       8.176  -6.611  12.579  1.00 95.50           C  
ATOM    944  C   ILE A 128       7.636  -6.764  11.157  1.00 95.50           C  
ATOM    945  CB  ILE A 128       7.580  -7.685  13.505  1.00 95.50           C  
ATOM    946  O   ILE A 128       8.378  -7.207  10.281  1.00 95.50           O  
ATOM    947  CG1 ILE A 128       8.167  -7.622  14.929  1.00 95.50           C  
ATOM    948  CG2 ILE A 128       7.914  -9.075  12.934  1.00 95.50           C  
ATOM    949  CD1 ILE A 128       7.270  -8.258  15.996  1.00 95.50           C  
ATOM    950  N   THR A 129       6.381  -6.374  10.915  1.00 94.81           N  
ATOM    951  CA  THR A 129       5.765  -6.424   9.580  1.00 94.81           C  
ATOM    952  C   THR A 129       6.568  -5.591   8.587  1.00 94.81           C  
ATOM    953  CB  THR A 129       4.301  -5.958   9.636  1.00 94.81           C  
ATOM    954  O   THR A 129       6.905  -6.082   7.511  1.00 94.81           O  
ATOM    955  CG2 THR A 129       3.591  -6.074   8.288  1.00 94.81           C  
ATOM    956  OG1 THR A 129       3.615  -6.796  10.537  1.00 94.81           O  
ATOM    957  N   GLY A 130       6.972  -4.377   8.970  1.00 95.44           N  
ATOM    958  CA  GLY A 130       7.767  -3.509   8.105  1.00 95.44           C  
ATOM    959  C   GLY A 130       9.125  -4.084   7.722  1.00 95.44           C  
ATOM    960  O   GLY A 130       9.446  -4.140   6.534  1.00 95.44           O  
ATOM    961  N   MET A 131       9.901  -4.585   8.689  1.00 96.75           N  
ATOM    962  CA  MET A 131      11.192  -5.224   8.397  1.00 96.75           C  
ATOM    963  C   MET A 131      11.030  -6.514   7.594  1.00 96.75           C  
ATOM    964  CB  MET A 131      11.975  -5.513   9.686  1.00 96.75           C  
ATOM    965  O   MET A 131      11.853  -6.811   6.731  1.00 96.75           O  
ATOM    966  CG  MET A 131      12.438  -4.248  10.416  1.00 96.75           C  
ATOM    967  SD  MET A 131      13.336  -3.044   9.401  1.00 96.75           S  
ATOM    968  CE  MET A 131      12.172  -1.665   9.543  1.00 96.75           C  
ATOM    969  N   LEU A 132       9.964  -7.273   7.836  1.00 95.75           N  
ATOM    970  CA  LEU A 132       9.686  -8.498   7.101  1.00 95.75           C  
ATOM    971  C   LEU A 132       9.336  -8.219   5.634  1.00 95.75           C  
ATOM    972  CB  LEU A 132       8.605  -9.261   7.871  1.00 95.75           C  
ATOM    973  O   LEU A 132       9.847  -8.912   4.759  1.00 95.75           O  
ATOM    974  CG  LEU A 132       8.327 -10.652   7.289  1.00 95.75           C  
ATOM    975  CD1 LEU A 132       8.115 -11.656   8.414  1.00 95.75           C  
ATOM    976  CD2 LEU A 132       7.066 -10.644   6.441  1.00 95.75           C  
ATOM    977  N   VAL A 133       8.547  -7.178   5.354  1.00 96.56           N  
ATOM    978  CA  VAL A 133       8.200  -6.749   3.989  1.00 96.56           C  
ATOM    979  C   VAL A 133       9.453  -6.415   3.176  1.00 96.56           C  
ATOM    980  CB  VAL A 133       7.213  -5.562   4.045  1.00 96.56           C  
ATOM    981  O   VAL A 133       9.679  -7.011   2.121  1.00 96.56           O  
ATOM    982  CG1 VAL A 133       7.090  -4.814   2.717  1.00 96.56           C  
ATOM    983  CG2 VAL A 133       5.814  -6.069   4.410  1.00 96.56           C  
ATOM    984  N   VAL A 134      10.310  -5.520   3.676  1.00 96.75           N  
ATOM    985  CA  VAL A 134      11.536  -5.131   2.951  1.00 96.75           C  
ATOM    986  C   VAL A 134      12.594  -6.230   2.950  1.00 96.75           C  
ATOM    987  CB  VAL A 134      12.139  -3.817   3.470  1.00 96.75           C  
ATOM    988  O   VAL A 134      13.297  -6.399   1.957  1.00 96.75           O  
ATOM    989  CG1 VAL A 134      11.175  -2.659   3.210  1.00 96.75           C  
ATOM    990  CG2 VAL A 134      12.504  -3.853   4.959  1.00 96.75           C  
ATOM    991  N   GLY A 135      12.685  -7.016   4.027  1.00 97.31           N  
ATOM    992  CA  GLY A 135      13.604  -8.144   4.135  1.00 97.31           C  
ATOM    993  C   GLY A 135      13.281  -9.233   3.117  1.00 97.31           C  
ATOM    994  O   GLY A 135      14.160  -9.640   2.363  1.00 97.31           O  
ATOM    995  N   LEU A 136      12.019  -9.668   3.028  1.00 97.44           N  
ATOM    996  CA  LEU A 136      11.592 -10.641   2.019  1.00 97.44           C  
ATOM    997  C   LEU A 136      11.683 -10.066   0.602  1.00 97.44           C  
ATOM    998  CB  LEU A 136      10.159 -11.128   2.303  1.00 97.44           C  
ATOM    999  O   LEU A 136      12.097 -10.784  -0.305  1.00 97.44           O  
ATOM   1000  CG  LEU A 136       9.977 -11.961   3.584  1.00 97.44           C  
ATOM   1001  CD1 LEU A 136       8.503 -12.333   3.730  1.00 97.44           C  
ATOM   1002  CD2 LEU A 136      10.787 -13.262   3.587  1.00 97.44           C  
ATOM   1003  N   GLY A 137      11.326  -8.792   0.404  1.00 96.94           N  
ATOM   1004  CA  GLY A 137      11.390  -8.136  -0.905  1.00 96.94           C  
ATOM   1005  C   GLY A 137      12.814  -8.081  -1.449  1.00 96.94           C  
ATOM   1006  O   GLY A 137      13.084  -8.568  -2.548  1.00 96.94           O  
ATOM   1007  N   LEU A 138      13.750  -7.567  -0.648  1.00 96.75           N  
ATOM   1008  CA  LEU A 138      15.150  -7.456  -1.048  1.00 96.75           C  
ATOM   1009  C   LEU A 138      15.805  -8.836  -1.192  1.00 96.75           C  
ATOM   1010  CB  LEU A 138      15.897  -6.559  -0.044  1.00 96.75           C  
ATOM   1011  O   LEU A 138      16.542  -9.058  -2.151  1.00 96.75           O  
ATOM   1012  CG  LEU A 138      17.296  -6.127  -0.518  1.00 96.75           C  
ATOM   1013  CD1 LEU A 138      17.232  -5.250  -1.771  1.00 96.75           C  
ATOM   1014  CD2 LEU A 138      17.985  -5.313   0.575  1.00 96.75           C  
ATOM   1015  N   LEU A 139      15.496  -9.779  -0.291  1.00 96.69           N  
ATOM   1016  CA  LEU A 139      15.965 -11.165  -0.383  1.00 96.69           C  
ATOM   1017  C   LEU A 139      15.478 -11.841  -1.668  1.00 96.69           C  
ATOM   1018  CB  LEU A 139      15.474 -11.956   0.845  1.00 96.69           C  
ATOM   1019  O   LEU A 139      16.258 -12.520  -2.331  1.00 96.69           O  
ATOM   1020  CG  LEU A 139      15.914 -13.428   0.883  1.00 96.69           C  
ATOM   1021  CD1 LEU A 139      17.428 -13.546   1.020  1.00 96.69           C  
ATOM   1022  CD2 LEU A 139      15.276 -14.135   2.077  1.00 96.69           C  
ATOM   1023  N   GLY A 140      14.204 -11.655  -2.015  1.00 96.44           N  
ATOM   1024  CA  GLY A 140      13.599 -12.220  -3.214  1.00 96.44           C  
ATOM   1025  C   GLY A 140      14.280 -11.724  -4.480  1.00 96.44           C  
ATOM   1026  O   GLY A 140      14.728 -12.534  -5.289  1.00 96.44           O  
ATOM   1027  N   VAL A 141      14.413 -10.403  -4.627  1.00 96.88           N  
ATOM   1028  CA  VAL A 141      15.021  -9.805  -5.822  1.00 96.88           C  
ATOM   1029  C   VAL A 141      16.515 -10.134  -5.909  1.00 96.88           C  
ATOM   1030  CB  VAL A 141      14.765  -8.288  -5.884  1.00 96.88           C  
ATOM   1031  O   VAL A 141      16.958 -10.703  -6.906  1.00 96.88           O  
ATOM   1032  CG1 VAL A 141      15.373  -7.709  -7.162  1.00 96.88           C  
ATOM   1033  CG2 VAL A 141      13.265  -7.960  -5.919  1.00 96.88           C  
ATOM   1034  N   ALA A 142      17.291  -9.846  -4.858  1.00 95.62           N  
ATOM   1035  CA  ALA A 142      18.739 -10.068  -4.856  1.00 95.62           C  
ATOM   1036  C   ALA A 142      19.093 -11.561  -4.951  1.00 95.62           C  
ATOM   1037  CB  ALA A 142      19.334  -9.441  -3.587  1.00 95.62           C  
ATOM   1038  O   ALA A 142      19.982 -11.951  -5.707  1.00 95.62           O  
ATOM   1039  N   GLY A 143      18.380 -12.411  -4.205  1.00 95.00           N  
ATOM   1040  CA  GLY A 143      18.604 -13.853  -4.186  1.00 95.00           C  
ATOM   1041  C   GLY A 143      18.260 -14.512  -5.518  1.00 95.00           C  
ATOM   1042  O   GLY A 143      19.036 -15.335  -6.009  1.00 95.00           O  
ATOM   1043  N   TYR A 144      17.140 -14.129  -6.137  1.00 96.00           N  
ATOM   1044  CA  TYR A 144      16.753 -14.695  -7.423  1.00 96.00           C  
ATOM   1045  C   TYR A 144      17.666 -14.221  -8.561  1.00 96.00           C  
ATOM   1046  CB  TYR A 144      15.268 -14.422  -7.699  1.00 96.00           C  
ATOM   1047  O   TYR A 144      18.111 -15.039  -9.367  1.00 96.00           O  
ATOM   1048  CG  TYR A 144      14.737 -15.184  -8.893  1.00 96.00           C  
ATOM   1049  CD1 TYR A 144      13.997 -14.522  -9.890  1.00 96.00           C  
ATOM   1050  CD2 TYR A 144      15.007 -16.561  -9.010  1.00 96.00           C  
ATOM   1051  CE1 TYR A 144      13.608 -15.216 -11.050  1.00 96.00           C  
ATOM   1052  CE2 TYR A 144      14.613 -17.262 -10.155  1.00 96.00           C  
ATOM   1053  OH  TYR A 144      13.667 -17.252 -12.313  1.00 96.00           O  
ATOM   1054  CZ  TYR A 144      13.945 -16.578 -11.183  1.00 96.00           C  
ATOM   1055  N   TYR A 145      18.047 -12.939  -8.567  1.00 95.50           N  
ATOM   1056  CA  TYR A 145      19.039 -12.406  -9.503  1.00 95.50           C  
ATOM   1057  C   TYR A 145      20.389 -13.134  -9.390  1.00 95.50           C  
ATOM   1058  CB  TYR A 145      19.204 -10.902  -9.248  1.00 95.50           C  
ATOM   1059  O   TYR A 145      20.925 -13.621 -10.390  1.00 95.50           O  
ATOM   1060  CG  TYR A 145      20.224 -10.239 -10.151  1.00 95.50           C  
ATOM   1061  CD1 TYR A 145      21.385  -9.664  -9.597  1.00 95.50           C  
ATOM   1062  CD2 TYR A 145      20.015 -10.206 -11.545  1.00 95.50           C  
ATOM   1063  CE1 TYR A 145      22.338  -9.054 -10.433  1.00 95.50           C  
ATOM   1064  CE2 TYR A 145      20.978  -9.610 -12.384  1.00 95.50           C  
ATOM   1065  OH  TYR A 145      23.097  -8.511 -12.640  1.00 95.50           O  
ATOM   1066  CZ  TYR A 145      22.137  -9.028 -11.828  1.00 95.50           C  
ATOM   1067  N   ALA A 146      20.912 -13.296  -8.168  1.00 94.00           N  
ATOM   1068  CA  ALA A 146      22.157 -14.024  -7.922  1.00 94.00           C  
ATOM   1069  C   ALA A 146      22.085 -15.478  -8.417  1.00 94.00           C  
ATOM   1070  CB  ALA A 146      22.464 -13.998  -6.420  1.00 94.00           C  
ATOM   1071  O   ALA A 146      23.020 -15.963  -9.064  1.00 94.00           O  
ATOM   1072  N   LEU A 147      20.969 -16.163  -8.138  1.00 94.50           N  
ATOM   1073  CA  LEU A 147      20.730 -17.535  -8.579  1.00 94.50           C  
ATOM   1074  C   LEU A 147      20.761 -17.633 -10.108  1.00 94.50           C  
ATOM   1075  CB  LEU A 147      19.389 -18.029  -8.006  1.00 94.50           C  
ATOM   1076  O   LEU A 147      21.489 -18.465 -10.646  1.00 94.50           O  
ATOM   1077  CG  LEU A 147      19.030 -19.472  -8.412  1.00 94.50           C  
ATOM   1078  CD1 LEU A 147      19.986 -20.495  -7.796  1.00 94.50           C  
ATOM   1079  CD2 LEU A 147      17.608 -19.800  -7.960  1.00 94.50           C  
ATOM   1080  N   LEU A 148      20.042 -16.758 -10.809  1.00 94.38           N  
ATOM   1081  CA  LEU A 148      19.991 -16.738 -12.271  1.00 94.38           C  
ATOM   1082  C   LEU A 148      21.365 -16.507 -12.905  1.00 94.38           C  
ATOM   1083  CB  LEU A 148      19.012 -15.643 -12.706  1.00 94.38           C  
ATOM   1084  O   LEU A 148      21.739 -17.233 -13.828  1.00 94.38           O  
ATOM   1085  CG  LEU A 148      17.539 -16.008 -12.481  1.00 94.38           C  
ATOM   1086  CD1 LEU A 148      16.721 -14.734 -12.628  1.00 94.38           C  
ATOM   1087  CD2 LEU A 148      17.066 -17.040 -13.510  1.00 94.38           C  
ATOM   1088  N   LYS A 149      22.157 -15.566 -12.376  1.00 91.94           N  
ATOM   1089  CA  LYS A 149      23.535 -15.358 -12.847  1.00 91.94           C  
ATOM   1090  C   LYS A 149      24.414 -16.576 -12.601  1.00 91.94           C  
ATOM   1091  CB  LYS A 149      24.175 -14.148 -12.166  1.00 91.94           C  
ATOM   1092  O   LYS A 149      25.204 -16.950 -13.462  1.00 91.94           O  
ATOM   1093  CG  LYS A 149      23.552 -12.822 -12.603  1.00 91.94           C  
ATOM   1094  CD  LYS A 149      24.493 -11.672 -12.230  1.00 91.94           C  
ATOM   1095  CE  LYS A 149      25.245 -11.155 -13.458  1.00 91.94           C  
ATOM   1096  NZ  LYS A 149      26.037  -9.965 -13.098  1.00 91.94           N  
ATOM   1097  N   SER A 150      24.286 -17.202 -11.431  1.00 91.00           N  
ATOM   1098  CA  SER A 150      25.059 -18.401 -11.087  1.00 91.00           C  
ATOM   1099  C   SER A 150      24.707 -19.605 -11.965  1.00 91.00           C  
ATOM   1100  CB  SER A 150      24.889 -18.730  -9.601  1.00 91.00           C  
ATOM   1101  O   SER A 150      25.583 -20.404 -12.282  1.00 91.00           O  
ATOM   1102  OG  SER A 150      23.647 -19.333  -9.307  1.00 91.00           O  
ATOM   1103  N   ALA A 151      23.447 -19.692 -12.401  1.00 91.62           N  
ATOM   1104  CA  ALA A 151      22.939 -20.725 -13.294  1.00 91.62           C  
ATOM   1105  C   ALA A 151      23.230 -20.446 -14.781  1.00 91.62           C  
ATOM   1106  CB  ALA A 151      21.436 -20.872 -13.025  1.00 91.62           C  
ATOM   1107  O   ALA A 151      22.906 -21.279 -15.623  1.00 91.62           O  
ATOM   1108  N   GLY A 152      23.823 -19.293 -15.119  1.00 89.50           N  
ATOM   1109  CA  GLY A 152      24.116 -18.914 -16.502  1.00 89.50           C  
ATOM   1110  C   GLY A 152      22.870 -18.590 -17.333  1.00 89.50           C  
ATOM   1111  O   GLY A 152      22.862 -18.853 -18.533  1.00 89.50           O  
ATOM   1112  N   ALA A 153      21.812 -18.054 -16.712  1.00 90.25           N  
ATOM   1113  CA  ALA A 153      20.619 -17.614 -17.434  1.00 90.25           C  
ATOM   1114  C   ALA A 153      20.968 -16.527 -18.468  1.00 90.25           C  
ATOM   1115  CB  ALA A 153      19.572 -17.119 -16.429  1.00 90.25           C  
ATOM   1116  O   ALA A 153      21.752 -15.624 -18.179  1.00 90.25           O  
ATOM   1117  N   SER A 154      20.369 -16.604 -19.660  1.00 84.62           N  
ATOM   1118  CA  SER A 154      20.647 -15.689 -20.777  1.00 84.62           C  
ATOM   1119  C   SER A 154      20.213 -14.250 -20.503  1.00 84.62           C  
ATOM   1120  CB  SER A 154      19.950 -16.199 -22.042  1.00 84.62           C  
ATOM   1121  O   SER A 154      20.907 -13.321 -20.900  1.00 84.62           O  
ATOM   1122  OG  SER A 154      18.566 -16.409 -21.808  1.00 84.62           O  
ATOM   1123  N   ASP A 155      19.083 -14.076 -19.815  1.00 87.38           N  
ATOM   1124  CA  ASP A 155      18.550 -12.773 -19.422  1.00 87.38           C  
ATOM   1125  C   ASP A 155      18.054 -12.822 -17.965  1.00 87.38           C  
ATOM   1126  CB  ASP A 155      17.467 -12.324 -20.405  1.00 87.38           C  
ATOM   1127  O   ASP A 155      16.881 -13.111 -17.693  1.00 87.38           O  
ATOM   1128  CG  ASP A 155      17.112 -10.849 -20.199  1.00 87.38           C  
ATOM   1129  OD1 ASP A 155      17.415 -10.300 -19.107  1.00 87.38           O  
ATOM   1130  OD2 ASP A 155      16.518 -10.291 -21.140  1.00 87.38           O  
ATOM   1131  N   PRO A 156      18.961 -12.626 -16.990  1.00 90.50           N  
ATOM   1132  CA  PRO A 156      18.610 -12.687 -15.579  1.00 90.50           C  
ATOM   1133  C   PRO A 156      17.736 -11.507 -15.139  1.00 90.50           C  
ATOM   1134  CB  PRO A 156      19.951 -12.713 -14.838  1.00 90.50           C  
ATOM   1135  O   PRO A 156      17.009 -11.648 -14.160  1.00 90.50           O  
ATOM   1136  CG  PRO A 156      20.894 -11.963 -15.776  1.00 90.50           C  
ATOM   1137  CD  PRO A 156      20.381 -12.352 -17.160  1.00 90.50           C  
ATOM   1138  N   LEU A 157      17.789 -10.363 -15.830  1.00 90.56           N  
ATOM   1139  CA  LEU A 157      17.012  -9.179 -15.465  1.00 90.56           C  
ATOM   1140  C   LEU A 157      15.562  -9.322 -15.909  1.00 90.56           C  
ATOM   1141  CB  LEU A 157      17.636  -7.917 -16.079  1.00 90.56           C  
ATOM   1142  O   LEU A 157      14.657  -9.109 -15.104  1.00 90.56           O  
ATOM   1143  CG  LEU A 157      19.011  -7.529 -15.529  1.00 90.56           C  
ATOM   1144  CD1 LEU A 157      19.525  -6.302 -16.281  1.00 90.56           C  
ATOM   1145  CD2 LEU A 157      18.938  -7.187 -14.042  1.00 90.56           C  
ATOM   1146  N   HIS A 158      15.322  -9.756 -17.147  1.00 87.88           N  
ATOM   1147  CA  HIS A 158      13.962  -9.955 -17.640  1.00 87.88           C  
ATOM   1148  C   HIS A 158      13.210 -11.034 -16.842  1.00 87.88           C  
ATOM   1149  CB  HIS A 158      14.023 -10.273 -19.133  1.00 87.88           C  
ATOM   1150  O   HIS A 158      12.017 -10.905 -16.576  1.00 87.88           O  
ATOM   1151  CG  HIS A 158      12.674 -10.237 -19.790  1.00 87.88           C  
ATOM   1152  CD2 HIS A 158      11.973 -11.302 -20.279  1.00 87.88           C  
ATOM   1153  ND1 HIS A 158      11.920  -9.110 -20.024  1.00 87.88           N  
ATOM   1154  CE1 HIS A 158      10.783  -9.491 -20.631  1.00 87.88           C  
ATOM   1155  NE2 HIS A 158      10.767 -10.823 -20.797  1.00 87.88           N  
ATOM   1156  N   ALA A 159      13.912 -12.054 -16.336  1.00 92.44           N  
ATOM   1157  CA  ALA A 159      13.324 -13.043 -15.431  1.00 92.44           C  
ATOM   1158  C   ALA A 159      12.784 -12.445 -14.111  1.00 92.44           C  
ATOM   1159  CB  ALA A 159      14.363 -14.134 -15.185  1.00 92.44           C  
ATOM   1160  O   ALA A 159      11.836 -12.992 -13.539  1.00 92.44           O  
ATOM   1161  N   LEU A 160      13.323 -11.311 -13.641  1.00 95.25           N  
ATOM   1162  CA  LEU A 160      12.817 -10.611 -12.453  1.00 95.25           C  
ATOM   1163  C   LEU A 160      11.438  -9.976 -12.681  1.00 95.25           C  
ATOM   1164  CB  LEU A 160      13.804  -9.526 -11.988  1.00 95.25           C  
ATOM   1165  O   LEU A 160      10.694  -9.800 -11.715  1.00 95.25           O  
ATOM   1166  CG  LEU A 160      15.213  -9.995 -11.601  1.00 95.25           C  
ATOM   1167  CD1 LEU A 160      16.086  -8.797 -11.232  1.00 95.25           C  
ATOM   1168  CD2 LEU A 160      15.177 -10.965 -10.422  1.00 95.25           C  
ATOM   1169  N   VAL A 161      11.050  -9.701 -13.934  1.00 93.38           N  
ATOM   1170  CA  VAL A 161       9.691  -9.238 -14.275  1.00 93.38           C  
ATOM   1171  C   VAL A 161       8.651 -10.277 -13.847  1.00 93.38           C  
ATOM   1172  CB  VAL A 161       9.546  -8.944 -15.784  1.00 93.38           C  
ATOM   1173  O   VAL A 161       7.570  -9.923 -13.381  1.00 93.38           O  
ATOM   1174  CG1 VAL A 161       8.177  -8.335 -16.108  1.00 93.38           C  
ATOM   1175  CG2 VAL A 161      10.586  -7.934 -16.280  1.00 93.38           C  
ATOM   1176  N   GLY A 162       8.999 -11.568 -13.906  1.00 95.31           N  
ATOM   1177  CA  GLY A 162       8.172 -12.638 -13.355  1.00 95.31           C  
ATOM   1178  C   GLY A 162       7.941 -12.467 -11.854  1.00 95.31           C  
ATOM   1179  O   GLY A 162       6.798 -12.501 -11.407  1.00 95.31           O  
ATOM   1180  N   LEU A 163       9.002 -12.215 -11.078  1.00 96.62           N  
ATOM   1181  CA  LEU A 163       8.916 -11.982  -9.628  1.00 96.62           C  
ATOM   1182  C   LEU A 163       8.044 -10.774  -9.296  1.00 96.62           C  
ATOM   1183  CB  LEU A 163      10.345 -11.894  -9.054  1.00 96.62           C  
ATOM   1184  O   LEU A 163       7.157 -10.882  -8.447  1.00 96.62           O  
ATOM   1185  CG  LEU A 163      10.436 -11.753  -7.520  1.00 96.62           C  
ATOM   1186  CD1 LEU A 163      11.824 -12.195  -7.055  1.00 96.62           C  
ATOM   1187  CD2 LEU A 163      10.230 -10.320  -7.010  1.00 96.62           C  
ATOM   1188  N   ALA A 164       8.251  -9.667 -10.007  1.00 94.94           N  
ATOM   1189  CA  ALA A 164       7.394  -8.491  -9.940  1.00 94.94           C  
ATOM   1190  C   ALA A 164       5.918  -8.869 -10.176  1.00 94.94           C  
ATOM   1191  CB  ALA A 164       7.934  -7.479 -10.961  1.00 94.94           C  
ATOM   1192  O   ALA A 164       5.079  -8.621  -9.314  1.00 94.94           O  
ATOM   1193  N   PHE A 165       5.618  -9.580 -11.269  1.00 95.12           N  
ATOM   1194  CA  PHE A 165       4.255 -10.001 -11.607  1.00 95.12           C  
ATOM   1195  C   PHE A 165       3.610 -10.896 -10.541  1.00 95.12           C  
ATOM   1196  CB  PHE A 165       4.268 -10.718 -12.967  1.00 95.12           C  
ATOM   1197  O   PHE A 165       2.439 -10.719 -10.203  1.00 95.12           O  
ATOM   1198  CG  PHE A 165       2.890 -11.108 -13.473  1.00 95.12           C  
ATOM   1199  CD1 PHE A 165       2.625 -12.426 -13.892  1.00 95.12           C  
ATOM   1200  CD2 PHE A 165       1.858 -10.150 -13.510  1.00 95.12           C  
ATOM   1201  CE1 PHE A 165       1.328 -12.788 -14.304  1.00 95.12           C  
ATOM   1202  CE2 PHE A 165       0.567 -10.514 -13.925  1.00 95.12           C  
ATOM   1203  CZ  PHE A 165       0.300 -11.834 -14.320  1.00 95.12           C  
ATOM   1204  N   GLY A 166       4.369 -11.839  -9.979  1.00 95.81           N  
ATOM   1205  CA  GLY A 166       3.895 -12.711  -8.906  1.00 95.81           C  
ATOM   1206  C   GLY A 166       3.521 -11.937  -7.646  1.00 95.81           C  
ATOM   1207  O   GLY A 166       2.463 -12.181  -7.063  1.00 95.81           O  
ATOM   1208  N   GLY A 167       4.356 -10.968  -7.259  1.00 95.25           N  
ATOM   1209  CA  GLY A 167       4.069 -10.064  -6.147  1.00 95.25           C  
ATOM   1210  C   GLY A 167       2.804  -9.233  -6.381  1.00 95.25           C  
ATOM   1211  O   GLY A 167       1.952  -9.162  -5.494  1.00 95.25           O  
ATOM   1212  N   SER A 168       2.640  -8.678  -7.587  1.00 92.81           N  
ATOM   1213  CA  SER A 168       1.474  -7.860  -7.960  1.00 92.81           C  
ATOM   1214  C   SER A 168       0.181  -8.644  -7.996  1.00 92.81           C  
ATOM   1215  CB  SER A 168       1.717  -7.136  -9.285  1.00 92.81           C  
ATOM   1216  O   SER A 168      -0.839  -8.143  -7.521  1.00 92.81           O  
ATOM   1217  OG  SER A 168       2.970  -6.494  -9.347  1.00 92.81           O  
ATOM   1218  N   LEU A 169       0.218  -9.894  -8.460  1.00 91.62           N  
ATOM   1219  CA  LEU A 169      -0.948 -10.766  -8.415  1.00 91.62           C  
ATOM   1220  C   LEU A 169      -1.431 -10.967  -6.972  1.00 91.62           C  
ATOM   1221  CB  LEU A 169      -0.608 -12.106  -9.084  1.00 91.62           C  
ATOM   1222  O   LEU A 169      -2.614 -10.794  -6.696  1.00 91.62           O  
ATOM   1223  CG  LEU A 169      -1.856 -12.977  -9.307  1.00 91.62           C  
ATOM   1224  CD1 LEU A 169      -2.694 -12.450 -10.476  1.00 91.62           C  
ATOM   1225  CD2 LEU A 169      -1.442 -14.405  -9.636  1.00 91.62           C  
ATOM   1226  N   ILE A 170      -0.536 -11.294  -6.035  1.00 93.62           N  
ATOM   1227  CA  ILE A 170      -0.937 -11.448  -4.629  1.00 93.62           C  
ATOM   1228  C   ILE A 170      -1.446 -10.128  -4.058  1.00 93.62           C  
ATOM   1229  CB  ILE A 170       0.206 -12.016  -3.772  1.00 93.62           C  
ATOM   1230  O   ILE A 170      -2.503 -10.126  -3.431  1.00 93.62           O  
ATOM   1231  CG1 ILE A 170       0.662 -13.407  -4.248  1.00 93.62           C  
ATOM   1232  CG2 ILE A 170      -0.191 -12.088  -2.286  1.00 93.62           C  
ATOM   1233  CD1 ILE A 170      -0.431 -14.462  -4.417  1.00 93.62           C  
ATOM   1234  N   SER A 171      -0.743  -9.021  -4.315  1.00 92.69           N  
ATOM   1235  CA  SER A 171      -1.122  -7.689  -3.835  1.00 92.69           C  
ATOM   1236  C   SER A 171      -2.555  -7.325  -4.227  1.00 92.69           C  
ATOM   1237  CB  SER A 171      -0.136  -6.631  -4.344  1.00 92.69           C  
ATOM   1238  O   SER A 171      -3.362  -7.039  -3.344  1.00 92.69           O  
ATOM   1239  OG  SER A 171      -0.652  -5.352  -4.045  1.00 92.69           O  
ATOM   1240  N   ILE A 172      -2.926  -7.416  -5.513  1.00 91.69           N  
ATOM   1241  CA  ILE A 172      -4.270  -7.006  -5.950  1.00 91.69           C  
ATOM   1242  C   ILE A 172      -5.371  -7.861  -5.319  1.00 91.69           C  
ATOM   1243  CB  ILE A 172      -4.390  -6.957  -7.489  1.00 91.69           C  
ATOM   1244  O   ILE A 172      -6.393  -7.321  -4.895  1.00 91.69           O  
ATOM   1245  CG1 ILE A 172      -5.698  -6.241  -7.883  1.00 91.69           C  
ATOM   1246  CG2 ILE A 172      -4.309  -8.345  -8.154  1.00 91.69           C  
ATOM   1247  CD1 ILE A 172      -5.764  -5.851  -9.360  1.00 91.69           C  
ATOM   1248  N   PHE A 173      -5.174  -9.179  -5.215  1.00 90.50           N  
ATOM   1249  CA  PHE A 173      -6.172 -10.056  -4.606  1.00 90.50           C  
ATOM   1250  C   PHE A 173      -6.263  -9.850  -3.094  1.00 90.50           C  
ATOM   1251  CB  PHE A 173      -5.873 -11.523  -4.924  1.00 90.50           C  
ATOM   1252  O   PHE A 173      -7.372  -9.820  -2.561  1.00 90.50           O  
ATOM   1253  CG  PHE A 173      -6.313 -11.981  -6.297  1.00 90.50           C  
ATOM   1254  CD1 PHE A 173      -7.682 -12.136  -6.573  1.00 90.50           C  
ATOM   1255  CD2 PHE A 173      -5.375 -12.298  -7.292  1.00 90.50           C  
ATOM   1256  CE1 PHE A 173      -8.109 -12.589  -7.834  1.00 90.50           C  
ATOM   1257  CE2 PHE A 173      -5.799 -12.713  -8.563  1.00 90.50           C  
ATOM   1258  CZ  PHE A 173      -7.166 -12.862  -8.837  1.00 90.50           C  
ATOM   1259  N   ALA A 174      -5.125  -9.692  -2.411  1.00 91.50           N  
ATOM   1260  CA  ALA A 174      -5.072  -9.432  -0.977  1.00 91.50           C  
ATOM   1261  C   ALA A 174      -5.739  -8.093  -0.640  1.00 91.50           C  
ATOM   1262  CB  ALA A 174      -3.615  -9.489  -0.507  1.00 91.50           C  
ATOM   1263  O   ALA A 174      -6.598  -8.047   0.237  1.00 91.50           O  
ATOM   1264  N   ARG A 175      -5.422  -7.032  -1.391  1.00 91.00           N  
ATOM   1265  CA  ARG A 175      -5.988  -5.692  -1.203  1.00 91.00           C  
ATOM   1266  C   ARG A 175      -7.474  -5.630  -1.503  1.00 91.00           C  
ATOM   1267  CB  ARG A 175      -5.218  -4.666  -2.059  1.00 91.00           C  
ATOM   1268  O   ARG A 175      -8.235  -5.167  -0.662  1.00 91.00           O  
ATOM   1269  CG  ARG A 175      -4.015  -4.108  -1.291  1.00 91.00           C  
ATOM   1270  CD  ARG A 175      -4.549  -3.079  -0.290  1.00 91.00           C  
ATOM   1271  NE  ARG A 175      -3.620  -2.775   0.801  1.00 91.00           N  
ATOM   1272  NH1 ARG A 175      -5.213  -2.598   2.479  1.00 91.00           N  
ATOM   1273  NH2 ARG A 175      -3.180  -1.983   2.878  1.00 91.00           N  
ATOM   1274  CZ  ARG A 175      -4.001  -2.476   2.032  1.00 91.00           C  
ATOM   1275  N   LEU A 176      -7.891  -6.110  -2.671  1.00 92.44           N  
ATOM   1276  CA  LEU A 176      -9.291  -6.036  -3.076  1.00 92.44           C  
ATOM   1277  C   LEU A 176     -10.157  -6.992  -2.254  1.00 92.44           C  
ATOM   1278  CB  LEU A 176      -9.386  -6.324  -4.580  1.00 92.44           C  
ATOM   1279  O   LEU A 176     -11.184  -6.590  -1.720  1.00 92.44           O  
ATOM   1280  CG  LEU A 176     -10.808  -6.178  -5.137  1.00 92.44           C  
ATOM   1281  CD1 LEU A 176     -11.320  -4.740  -5.073  1.00 92.44           C  
ATOM   1282  CD2 LEU A 176     -10.815  -6.621  -6.592  1.00 92.44           C  
ATOM   1283  N   GLY A 177      -9.738  -8.253  -2.123  1.00 93.19           N  
ATOM   1284  CA  GLY A 177     -10.475  -9.240  -1.343  1.00 93.19           C  
ATOM   1285  C   GLY A 177     -10.527  -8.868   0.135  1.00 93.19           C  
ATOM   1286  O   GLY A 177     -11.601  -8.932   0.736  1.00 93.19           O  
ATOM   1287  N   GLY A 178      -9.385  -8.493   0.718  1.00 92.62           N  
ATOM   1288  CA  GLY A 178      -9.294  -8.079   2.115  1.00 92.62           C  
ATOM   1289  C   GLY A 178     -10.130  -6.830   2.370  1.00 92.62           C  
ATOM   1290  O   GLY A 178     -10.923  -6.838   3.301  1.00 92.62           O  
ATOM   1291  N   GLY A 179     -10.045  -5.834   1.478  1.00 93.00           N  
ATOM   1292  CA  GLY A 179     -10.851  -4.609   1.489  1.00 93.00           C  
ATOM   1293  C   GLY A 179     -12.361  -4.870   1.470  1.00 93.00           C  
ATOM   1294  O   GLY A 179     -13.086  -4.380   2.333  1.00 93.00           O  
ATOM   1295  N   ILE A 180     -12.840  -5.717   0.546  1.00 95.06           N  
ATOM   1296  CA  ILE A 180     -14.265  -6.095   0.477  1.00 95.06           C  
ATOM   1297  C   ILE A 180     -14.718  -6.780   1.771  1.00 95.06           C  
ATOM   1298  CB  ILE A 180     -14.561  -6.981  -0.759  1.00 95.06           C  
ATOM   1299  O   ILE A 180     -15.847  -6.570   2.214  1.00 95.06           O  
ATOM   1300  CG1 ILE A 180     -14.334  -6.210  -2.080  1.00 95.06           C  
ATOM   1301  CG2 ILE A 180     -16.021  -7.488  -0.742  1.00 95.06           C  
ATOM   1302  CD1 ILE A 180     -14.145  -7.135  -3.291  1.00 95.06           C  
ATOM   1303  N   PHE A 181     -13.853  -7.599   2.373  1.00 95.06           N  
ATOM   1304  CA  PHE A 181     -14.154  -8.266   3.634  1.00 95.06           C  
ATOM   1305  C   PHE A 181     -14.236  -7.268   4.798  1.00 95.06           C  
ATOM   1306  CB  PHE A 181     -13.133  -9.385   3.883  1.00 95.06           C  
ATOM   1307  O   PHE A 181     -15.269  -7.225   5.458  1.00 95.06           O  
ATOM   1308  CG  PHE A 181     -13.433 -10.203   5.119  1.00 95.06           C  
ATOM   1309  CD1 PHE A 181     -13.104  -9.698   6.386  1.00 95.06           C  
ATOM   1310  CD2 PHE A 181     -14.068 -11.452   5.016  1.00 95.06           C  
ATOM   1311  CE1 PHE A 181     -13.417 -10.425   7.540  1.00 95.06           C  
ATOM   1312  CE2 PHE A 181     -14.384 -12.179   6.179  1.00 95.06           C  
ATOM   1313  CZ  PHE A 181     -14.063 -11.663   7.443  1.00 95.06           C  
ATOM   1314  N   THR A 182     -13.188  -6.467   5.030  1.00 92.88           N  
ATOM   1315  CA  THR A 182     -13.138  -5.510   6.153  1.00 92.88           C  
ATOM   1316  C   THR A 182     -14.230  -4.464   6.033  1.00 92.88           C  
ATOM   1317  CB  THR A 182     -11.752  -4.859   6.335  1.00 92.88           C  
ATOM   1318  O   THR A 182     -15.086  -4.393   6.901  1.00 92.88           O  
ATOM   1319  CG2 THR A 182     -11.201  -4.122   5.118  1.00 92.88           C  
ATOM   1320  OG1 THR A 182     -11.776  -3.860   7.319  1.00 92.88           O  
ATOM   1321  N   LYS A 183     -14.331  -3.751   4.907  1.00 92.25           N  
ATOM   1322  CA  LYS A 183     -15.320  -2.674   4.778  1.00 92.25           C  
ATOM   1323  C   LYS A 183     -16.751  -3.183   4.634  1.00 92.25           C  
ATOM   1324  CB  LYS A 183     -14.932  -1.716   3.648  1.00 92.25           C  
ATOM   1325  O   LYS A 183     -17.697  -2.475   4.955  1.00 92.25           O  
ATOM   1326  CG  LYS A 183     -13.569  -1.040   3.860  1.00 92.25           C  
ATOM   1327  CD  LYS A 183     -13.431  -0.233   5.175  1.00 92.25           C  
ATOM   1328  CE  LYS A 183     -12.394  -0.750   6.179  1.00 92.25           C  
ATOM   1329  NZ  LYS A 183     -12.248   0.190   7.317  1.00 92.25           N  
ATOM   1330  N   GLY A 184     -16.933  -4.423   4.176  1.00 92.44           N  
ATOM   1331  CA  GLY A 184     -18.232  -5.085   4.249  1.00 92.44           C  
ATOM   1332  C   GLY A 184     -18.662  -5.381   5.691  1.00 92.44           C  
ATOM   1333  O   GLY A 184     -19.860  -5.352   5.976  1.00 92.44           O  
ATOM   1334  N   ALA A 185     -17.707  -5.678   6.579  1.00 92.25           N  
ATOM   1335  CA  ALA A 185     -17.946  -5.891   8.003  1.00 92.25           C  
ATOM   1336  C   ALA A 185     -18.181  -4.568   8.731  1.00 92.25           C  
ATOM   1337  CB  ALA A 185     -16.762  -6.641   8.623  1.00 92.25           C  
ATOM   1338  O   ALA A 185     -19.242  -4.417   9.324  1.00 92.25           O  
ATOM   1339  N   ASP A 186     -17.242  -3.635   8.596  1.00 87.94           N  
ATOM   1340  CA  ASP A 186     -17.187  -2.314   9.226  1.00 87.94           C  
ATOM   1341  C   ASP A 186     -18.484  -1.525   8.982  1.00 87.94           C  
ATOM   1342  CB  ASP A 186     -15.946  -1.630   8.627  1.00 87.94           C  
ATOM   1343  O   ASP A 186     -19.303  -1.344   9.882  1.00 87.94           O  
ATOM   1344  CG  ASP A 186     -15.573  -0.284   9.232  1.00 87.94           C  
ATOM   1345  OD1 ASP A 186     -16.300   0.171  10.133  1.00 87.94           O  
ATOM   1346  OD2 ASP A 186     -14.609   0.290   8.662  1.00 87.94           O  
ATOM   1347  N   VAL A 187     -18.816  -1.253   7.711  1.00 87.19           N  
ATOM   1348  CA  VAL A 187     -20.057  -0.549   7.335  1.00 87.19           C  
ATOM   1349  C   VAL A 187     -21.305  -1.280   7.848  1.00 87.19           C  
ATOM   1350  CB  VAL A 187     -20.130  -0.378   5.802  1.00 87.19           C  
ATOM   1351  O   VAL A 187     -22.297  -0.658   8.236  1.00 87.19           O  
ATOM   1352  CG1 VAL A 187     -21.442   0.271   5.336  1.00 87.19           C  
ATOM   1353  CG2 VAL A 187     -18.984   0.493   5.270  1.00 87.19           C  
ATOM   1354  N   GLY A 188     -21.286  -2.615   7.847  1.00 87.25           N  
ATOM   1355  CA  GLY A 188     -22.396  -3.422   8.345  1.00 87.25           C  
ATOM   1356  C   GLY A 188     -22.562  -3.358   9.866  1.00 87.25           C  
ATOM   1357  O   GLY A 188     -23.694  -3.295  10.355  1.00 87.25           O  
ATOM   1358  N   ALA A 189     -21.448  -3.369  10.597  1.00 87.25           N  
ATOM   1359  CA  ALA A 189     -21.386  -3.282  12.045  1.00 87.25           C  
ATOM   1360  C   ALA A 189     -21.796  -1.884  12.517  1.00 87.25           C  
ATOM   1361  CB  ALA A 189     -19.960  -3.629  12.500  1.00 87.25           C  
ATOM   1362  O   ALA A 189     -22.670  -1.770  13.380  1.00 87.25           O  
ATOM   1363  N   ASP A 190     -21.243  -0.846  11.900  1.00 84.00           N  
ATOM   1364  CA  ASP A 190     -21.411   0.546  12.298  1.00 84.00           C  
ATOM   1365  C   ASP A 190     -22.802   1.097  12.013  1.00 84.00           C  
ATOM   1366  CB  ASP A 190     -20.344   1.390  11.583  1.00 84.00           C  
ATOM   1367  O   ASP A 190     -23.413   1.726  12.883  1.00 84.00           O  
ATOM   1368  CG  ASP A 190     -19.079   1.552  12.420  1.00 84.00           C  
ATOM   1369  OD1 ASP A 190     -18.991   0.944  13.512  1.00 84.00           O  
ATOM   1370  OD2 ASP A 190     -18.441   2.602  12.203  1.00 84.00           O  
ATOM   1371  N   LEU A 191     -23.361   0.829  10.829  1.00 84.62           N  
ATOM   1372  CA  LEU A 191     -24.699   1.320  10.493  1.00 84.62           C  
ATOM   1373  C   LEU A 191     -25.755   0.748  11.444  1.00 84.62           C  
ATOM   1374  CB  LEU A 191     -25.041   0.979   9.034  1.00 84.62           C  
ATOM   1375  O   LEU A 191     -26.585   1.485  11.976  1.00 84.62           O  
ATOM   1376  CG  LEU A 191     -24.284   1.818   7.988  1.00 84.62           C  
ATOM   1377  CD1 LEU A 191     -24.638   1.294   6.594  1.00 84.62           C  
ATOM   1378  CD2 LEU A 191     -24.672   3.299   8.041  1.00 84.62           C  
ATOM   1379  N   VAL A 192     -25.724  -0.559  11.699  1.00 87.25           N  
ATOM   1380  CA  VAL A 192     -26.745  -1.177  12.553  1.00 87.25           C  
ATOM   1381  C   VAL A 192     -26.444  -0.952  14.034  1.00 87.25           C  
ATOM   1382  CB  VAL A 192     -26.956  -2.659  12.219  1.00 87.25           C  
ATOM   1383  O   VAL A 192     -27.361  -0.695  14.810  1.00 87.25           O  
ATOM   1384  CG1 VAL A 192     -28.178  -3.201  12.973  1.00 87.25           C  
ATOM   1385  CG2 VAL A 192     -27.240  -2.854  10.726  1.00 87.25           C  
ATOM   1386  N   GLY A 193     -25.174  -1.005  14.437  1.00 84.69           N  
ATOM   1387  CA  GLY A 193     -24.753  -0.784  15.817  1.00 84.69           C  
ATOM   1388  C   GLY A 193     -24.926   0.671  16.254  1.00 84.69           C  
ATOM   1389  O   GLY A 193     -25.758   0.967  17.114  1.00 84.69           O  
ATOM   1390  N   LYS A 194     -24.179   1.590  15.633  1.00 80.62           N  
ATOM   1391  CA  LYS A 194     -24.104   2.997  16.052  1.00 80.62           C  
ATOM   1392  C   LYS A 194     -25.351   3.789  15.657  1.00 80.62           C  
ATOM   1393  CB  LYS A 194     -22.838   3.667  15.474  1.00 80.62           C  
ATOM   1394  O   LYS A 194     -25.867   4.557  16.468  1.00 80.62           O  
ATOM   1395  CG  LYS A 194     -21.507   3.029  15.919  1.00 80.62           C  
ATOM   1396  CD  LYS A 194     -20.319   3.659  15.166  1.00 80.62           C  
ATOM   1397  CE  LYS A 194     -18.982   3.073  15.640  1.00 80.62           C  
ATOM   1398  NZ  LYS A 194     -17.859   3.366  14.715  1.00 80.62           N  
ATOM   1399  N   VAL A 195     -25.837   3.631  14.420  1.00 80.31           N  
ATOM   1400  CA  VAL A 195     -26.911   4.492  13.880  1.00 80.31           C  
ATOM   1401  C   VAL A 195     -28.307   3.970  14.224  1.00 80.31           C  
ATOM   1402  CB  VAL A 195     -26.758   4.747  12.363  1.00 80.31           C  
ATOM   1403  O   VAL A 195     -29.166   4.761  14.613  1.00 80.31           O  
ATOM   1404  CG1 VAL A 195     -27.790   5.760  11.850  1.00 80.31           C  
ATOM   1405  CG2 VAL A 195     -25.362   5.284  12.017  1.00 80.31           C  
ATOM   1406  N   GLU A 196     -28.550   2.663  14.093  1.00 86.75           N  
ATOM   1407  CA  GLU A 196     -29.883   2.082  14.325  1.00 86.75           C  
ATOM   1408  C   GLU A 196     -30.116   1.671  15.782  1.00 86.75           C  
ATOM   1409  CB  GLU A 196     -30.135   0.884  13.394  1.00 86.75           C  
ATOM   1410  O   GLU A 196     -31.152   2.011  16.355  1.00 86.75           O  
ATOM   1411  CG  GLU A 196     -30.181   1.290  11.918  1.00 86.75           C  
ATOM   1412  CD  GLU A 196     -30.321   0.103  10.954  1.00 86.75           C  
ATOM   1413  OE1 GLU A 196     -29.973   0.286   9.769  1.00 86.75           O  
ATOM   1414  OE2 GLU A 196     -30.872  -0.974  11.289  1.00 86.75           O  
ATOM   1415  N   ALA A 197     -29.178   0.932  16.380  1.00 86.31           N  
ATOM   1416  CA  ALA A 197     -29.334   0.380  17.726  1.00 86.31           C  
ATOM   1417  C   ALA A 197     -28.831   1.316  18.837  1.00 86.31           C  
ATOM   1418  CB  ALA A 197     -28.649  -0.991  17.772  1.00 86.31           C  
ATOM   1419  O   ALA A 197     -29.253   1.169  19.985  1.00 86.31           O  
ATOM   1420  N   GLY A 198     -27.949   2.268  18.514  1.00 83.62           N  
ATOM   1421  CA  GLY A 198     -27.351   3.191  19.480  1.00 83.62           C  
ATOM   1422  C   GLY A 198     -26.430   2.505  20.494  1.00 83.62           C  
ATOM   1423  O   GLY A 198     -26.321   2.976  21.626  1.00 83.62           O  
ATOM   1424  N   ILE A 199     -25.813   1.380  20.118  1.00 87.81           N  
ATOM   1425  CA  ILE A 199     -24.806   0.693  20.938  1.00 87.81           C  
ATOM   1426  C   ILE A 199     -23.396   1.232  20.627  1.00 87.81           C  
ATOM   1427  CB  ILE A 199     -24.902  -0.847  20.817  1.00 87.81           C  
ATOM   1428  O   ILE A 199     -23.198   1.785  19.541  1.00 87.81           O  
ATOM   1429  CG1 ILE A 199     -24.619  -1.354  19.389  1.00 87.81           C  
ATOM   1430  CG2 ILE A 199     -26.282  -1.312  21.320  1.00 87.81           C  
ATOM   1431  CD1 ILE A 199     -24.650  -2.881  19.241  1.00 87.81           C  
ATOM   1432  N   PRO A 200     -22.433   1.107  21.562  1.00 84.94           N  
ATOM   1433  CA  PRO A 200     -21.041   1.487  21.329  1.00 84.94           C  
ATOM   1434  C   PRO A 200     -20.403   0.826  20.095  1.00 84.94           C  
ATOM   1435  CB  PRO A 200     -20.284   1.109  22.609  1.00 84.94           C  
ATOM   1436  O   PRO A 200     -20.844  -0.222  19.619  1.00 84.94           O  
ATOM   1437  CG  PRO A 200     -21.359   1.171  23.688  1.00 84.94           C  
ATOM   1438  CD  PRO A 200     -22.600   0.679  22.947  1.00 84.94           C  
ATOM   1439  N   GLU A 201     -19.339   1.460  19.601  1.00 82.75           N  
ATOM   1440  CA  GLU A 201     -18.388   0.868  18.651  1.00 82.75           C  
ATOM   1441  C   GLU A 201     -17.745  -0.376  19.267  1.00 82.75           C  
ATOM   1442  CB  GLU A 201     -17.312   1.920  18.352  1.00 82.75           C  
ATOM   1443  O   GLU A 201     -17.457  -0.363  20.459  1.00 82.75           O  
ATOM   1444  CG  GLU A 201     -16.375   1.575  17.183  1.00 82.75           C  
ATOM   1445  CD  GLU A 201     -15.611   2.819  16.682  1.00 82.75           C  
ATOM   1446  OE1 GLU A 201     -15.279   2.891  15.483  1.00 82.75           O  
ATOM   1447  OE2 GLU A 201     -15.585   3.849  17.395  1.00 82.75           O  
ATOM   1448  N   ASP A 202     -17.532  -1.429  18.477  1.00 87.44           N  
ATOM   1449  CA  ASP A 202     -16.977  -2.716  18.929  1.00 87.44           C  
ATOM   1450  C   ASP A 202     -17.769  -3.463  20.017  1.00 87.44           C  
ATOM   1451  CB  ASP A 202     -15.506  -2.588  19.325  1.00 87.44           C  
ATOM   1452  O   ASP A 202     -17.246  -4.350  20.698  1.00 87.44           O  
ATOM   1453  CG  ASP A 202     -14.658  -1.995  18.220  1.00 87.44           C  
ATOM   1454  OD1 ASP A 202     -14.605  -2.667  17.167  1.00 87.44           O  
ATOM   1455  OD2 ASP A 202     -14.039  -0.943  18.517  1.00 87.44           O  
ATOM   1456  N   ASP A 203     -19.051  -3.146  20.192  1.00 88.69           N  
ATOM   1457  CA  ASP A 203     -19.844  -3.779  21.239  1.00 88.69           C  
ATOM   1458  C   ASP A 203     -19.986  -5.303  21.011  1.00 88.69           C  
ATOM   1459  CB  ASP A 203     -21.202  -3.089  21.337  1.00 88.69           C  
ATOM   1460  O   ASP A 203     -20.386  -5.740  19.921  1.00 88.69           O  
ATOM   1461  CG  ASP A 203     -21.998  -3.570  22.542  1.00 88.69           C  
ATOM   1462  OD1 ASP A 203     -22.431  -4.741  22.578  1.00 88.69           O  
ATOM   1463  OD2 ASP A 203     -22.317  -2.755  23.426  1.00 88.69           O  
ATOM   1464  N   PRO A 204     -19.747  -6.145  22.038  1.00 88.31           N  
ATOM   1465  CA  PRO A 204     -19.788  -7.599  21.899  1.00 88.31           C  
ATOM   1466  C   PRO A 204     -21.174  -8.142  21.522  1.00 88.31           C  
ATOM   1467  CB  PRO A 204     -19.306  -8.145  23.249  1.00 88.31           C  
ATOM   1468  O   PRO A 204     -21.280  -9.289  21.086  1.00 88.31           O  
ATOM   1469  CG  PRO A 204     -19.642  -7.029  24.238  1.00 88.31           C  
ATOM   1470  CD  PRO A 204     -19.413  -5.771  23.407  1.00 88.31           C  
ATOM   1471  N   ARG A 205     -22.251  -7.363  21.664  1.00 90.75           N  
ATOM   1472  CA  ARG A 205     -23.594  -7.731  21.196  1.00 90.75           C  
ATOM   1473  C   ARG A 205     -23.686  -7.738  19.675  1.00 90.75           C  
ATOM   1474  CB  ARG A 205     -24.627  -6.750  21.764  1.00 90.75           C  
ATOM   1475  O   ARG A 205     -24.529  -8.455  19.139  1.00 90.75           O  
ATOM   1476  CG  ARG A 205     -24.690  -6.785  23.297  1.00 90.75           C  
ATOM   1477  CD  ARG A 205     -25.619  -5.684  23.808  1.00 90.75           C  
ATOM   1478  NE  ARG A 205     -24.960  -4.367  23.794  1.00 90.75           N  
ATOM   1479  NH1 ARG A 205     -26.561  -3.219  24.962  1.00 90.75           N  
ATOM   1480  NH2 ARG A 205     -24.752  -2.146  24.263  1.00 90.75           N  
ATOM   1481  CZ  ARG A 205     -25.420  -3.255  24.332  1.00 90.75           C  
ATOM   1482  N   ASN A 206     -22.851  -6.971  18.977  1.00 92.38           N  
ATOM   1483  CA  ASN A 206     -22.899  -6.856  17.528  1.00 92.38           C  
ATOM   1484  C   ASN A 206     -22.327  -8.123  16.855  1.00 92.38           C  
ATOM   1485  CB  ASN A 206     -22.162  -5.575  17.110  1.00 92.38           C  
ATOM   1486  O   ASN A 206     -21.139  -8.403  16.995  1.00 92.38           O  
ATOM   1487  CG  ASN A 206     -22.424  -5.196  15.664  1.00 92.38           C  
ATOM   1488  ND2 ASN A 206     -22.332  -3.922  15.368  1.00 92.38           N  
ATOM   1489  OD1 ASN A 206     -22.747  -6.028  14.823  1.00 92.38           O  
ATOM   1490  N   PRO A 207     -23.112  -8.900  16.084  1.00 90.62           N  
ATOM   1491  CA  PRO A 207     -22.621 -10.104  15.407  1.00 90.62           C  
ATOM   1492  C   PRO A 207     -21.525  -9.839  14.367  1.00 90.62           C  
ATOM   1493  CB  PRO A 207     -23.849 -10.728  14.735  1.00 90.62           C  
ATOM   1494  O   PRO A 207     -20.835 -10.779  13.973  1.00 90.62           O  
ATOM   1495  CG  PRO A 207     -24.820  -9.565  14.586  1.00 90.62           C  
ATOM   1496  CD  PRO A 207     -24.518  -8.690  15.796  1.00 90.62           C  
ATOM   1497  N   ALA A 208     -21.357  -8.599  13.906  1.00 93.56           N  
ATOM   1498  CA  ALA A 208     -20.349  -8.252  12.912  1.00 93.56           C  
ATOM   1499  C   ALA A 208     -18.983  -7.869  13.514  1.00 93.56           C  
ATOM   1500  CB  ALA A 208     -20.931  -7.168  12.003  1.00 93.56           C  
ATOM   1501  O   ALA A 208     -18.002  -7.909  12.781  1.00 93.56           O  
ATOM   1502  N   VAL A 209     -18.876  -7.600  14.824  1.00 92.25           N  
ATOM   1503  CA  VAL A 209     -17.643  -7.049  15.436  1.00 92.25           C  
ATOM   1504  C   VAL A 209     -16.408  -7.939  15.260  1.00 92.25           C  
ATOM   1505  CB  VAL A 209     -17.864  -6.733  16.928  1.00 92.25           C  
ATOM   1506  O   VAL A 209     -15.319  -7.467  14.952  1.00 92.25           O  
ATOM   1507  CG1 VAL A 209     -18.054  -7.977  17.810  1.00 92.25           C  
ATOM   1508  CG2 VAL A 209     -16.683  -5.943  17.484  1.00 92.25           C  
ATOM   1509  N   ILE A 210     -16.565  -9.262  15.374  1.00 92.56           N  
ATOM   1510  CA  ILE A 210     -15.445 -10.182  15.134  1.00 92.56           C  
ATOM   1511  C   ILE A 210     -15.034 -10.152  13.662  1.00 92.56           C  
ATOM   1512  CB  ILE A 210     -15.797 -11.613  15.586  1.00 92.56           C  
ATOM   1513  O   ILE A 210     -13.849 -10.246  13.367  1.00 92.56           O  
ATOM   1514  CG1 ILE A 210     -16.033 -11.710  17.110  1.00 92.56           C  
ATOM   1515  CG2 ILE A 210     -14.742 -12.651  15.150  1.00 92.56           C  
ATOM   1516  CD1 ILE A 210     -14.810 -11.407  17.989  1.00 92.56           C  
ATOM   1517  N   ALA A 211     -15.988 -10.039  12.734  1.00 93.50           N  
ATOM   1518  CA  ALA A 211     -15.662  -9.942  11.316  1.00 93.50           C  
ATOM   1519  C   ALA A 211     -14.960  -8.619  10.991  1.00 93.50           C  
ATOM   1520  CB  ALA A 211     -16.931 -10.136  10.483  1.00 93.50           C  
ATOM   1521  O   ALA A 211     -14.067  -8.615  10.154  1.00 93.50           O  
ATOM   1522  N   ASP A 212     -15.320  -7.545  11.682  1.00 92.31           N  
ATOM   1523  CA  ASP A 212     -14.685  -6.239  11.559  1.00 92.31           C  
ATOM   1524  C   ASP A 212     -13.215  -6.285  11.990  1.00 92.31           C  
ATOM   1525  CB  ASP A 212     -15.520  -5.255  12.380  1.00 92.31           C  
ATOM   1526  O   ASP A 212     -12.313  -6.156  11.164  1.00 92.31           O  
ATOM   1527  CG  ASP A 212     -15.163  -3.808  12.098  1.00 92.31           C  
ATOM   1528  OD1 ASP A 212     -14.475  -3.591  11.078  1.00 92.31           O  
ATOM   1529  OD2 ASP A 212     -15.706  -2.991  12.861  1.00 92.31           O  
ATOM   1530  N   ASN A 213     -12.967  -6.732  13.226  1.00 92.44           N  
ATOM   1531  CA  ASN A 213     -11.612  -6.883  13.758  1.00 92.44           C  
ATOM   1532  C   ASN A 213     -10.779  -7.913  12.958  1.00 92.44           C  
ATOM   1533  CB  ASN A 213     -11.715  -7.270  15.244  1.00 92.44           C  
ATOM   1534  O   ASN A 213      -9.570  -7.759  12.771  1.00 92.44           O  
ATOM   1535  CG  ASN A 213     -11.919  -6.095  16.195  1.00 92.44           C  
ATOM   1536  ND2 ASN A 213     -12.990  -5.341  16.071  1.00 92.44           N  
ATOM   1537  OD1 ASN A 213     -11.131  -5.924  17.115  1.00 92.44           O  
ATOM   1538  N   VAL A 214     -11.397  -8.987  12.440  1.00 94.50           N  
ATOM   1539  CA  VAL A 214     -10.743  -9.898  11.475  1.00 94.50           C  
ATOM   1540  C   VAL A 214     -10.360  -9.147  10.200  1.00 94.50           C  
ATOM   1541  CB  VAL A 214     -11.652 -11.096  11.129  1.00 94.50           C  
ATOM   1542  O   VAL A 214      -9.269  -9.363   9.668  1.00 94.50           O  
ATOM   1543  CG1 VAL A 214     -11.165 -11.896   9.912  1.00 94.50           C  
ATOM   1544  CG2 VAL A 214     -11.703 -12.094  12.290  1.00 94.50           C  
ATOM   1545  N   GLY A 215     -11.250  -8.280   9.726  1.00 92.31           N  
ATOM   1546  CA  GLY A 215     -11.079  -7.396   8.587  1.00 92.31           C  
ATOM   1547  C   GLY A 215      -9.801  -6.576   8.651  1.00 92.31           C  
ATOM   1548  O   GLY A 215      -9.018  -6.643   7.704  1.00 92.31           O  
ATOM   1549  N   ASP A 216      -9.524  -5.901   9.761  1.00 91.62           N  
ATOM   1550  CA  ASP A 216      -8.320  -5.060   9.893  1.00 91.62           C  
ATOM   1551  C   ASP A 216      -7.034  -5.878   9.742  1.00 91.62           C  
ATOM   1552  CB  ASP A 216      -8.297  -4.380  11.264  1.00 91.62           C  
ATOM   1553  O   ASP A 216      -6.030  -5.450   9.169  1.00 91.62           O  
ATOM   1554  CG  ASP A 216      -9.626  -3.715  11.579  1.00 91.62           C  
ATOM   1555  OD1 ASP A 216     -10.167  -3.118  10.624  1.00 91.62           O  
ATOM   1556  OD2 ASP A 216     -10.082  -3.988  12.708  1.00 91.62           O  
ATOM   1557  N   ASN A 217      -7.062  -7.128  10.200  1.00 92.62           N  
ATOM   1558  CA  ASN A 217      -5.919  -8.023  10.102  1.00 92.62           C  
ATOM   1559  C   ASN A 217      -5.721  -8.568   8.676  1.00 92.62           C  
ATOM   1560  CB  ASN A 217      -6.091  -9.124  11.154  1.00 92.62           C  
ATOM   1561  O   ASN A 217      -4.580  -8.719   8.227  1.00 92.62           O  
ATOM   1562  CG  ASN A 217      -5.886  -8.592  12.557  1.00 92.62           C  
ATOM   1563  ND2 ASN A 217      -6.951  -8.427  13.294  1.00 92.62           N  
ATOM   1564  OD1 ASN A 217      -4.767  -8.368  13.000  1.00 92.62           O  
ATOM   1565  N   VAL A 218      -6.798  -8.873   7.943  1.00 92.19           N  
ATOM   1566  CA  VAL A 218      -6.707  -9.460   6.589  1.00 92.19           C  
ATOM   1567  C   VAL A 218      -6.642  -8.417   5.472  1.00 92.19           C  
ATOM   1568  CB  VAL A 218      -7.830 -10.478   6.314  1.00 92.19           C  
ATOM   1569  O   VAL A 218      -6.028  -8.669   4.438  1.00 92.19           O  
ATOM   1570  CG1 VAL A 218      -7.821 -11.595   7.366  1.00 92.19           C  
ATOM   1571  CG2 VAL A 218      -9.233  -9.867   6.240  1.00 92.19           C  
ATOM   1572  N   GLY A 219      -7.254  -7.253   5.668  1.00 88.44           N  
ATOM   1573  CA  GLY A 219      -7.256  -6.129   4.740  1.00 88.44           C  
ATOM   1574  C   GLY A 219      -6.130  -5.157   5.054  1.00 88.44           C  
ATOM   1575  O   GLY A 219      -5.167  -5.056   4.289  1.00 88.44           O  
ATOM   1576  N   ASP A 220      -6.227  -4.469   6.188  1.00 87.69           N  
ATOM   1577  CA  ASP A 220      -5.324  -3.365   6.511  1.00 87.69           C  
ATOM   1578  C   ASP A 220      -3.906  -3.839   6.818  1.00 87.69           C  
ATOM   1579  CB  ASP A 220      -5.884  -2.494   7.642  1.00 87.69           C  
ATOM   1580  O   ASP A 220      -2.958  -3.207   6.367  1.00 87.69           O  
ATOM   1581  CG  ASP A 220      -7.099  -1.663   7.239  1.00 87.69           C  
ATOM   1582  OD1 ASP A 220      -7.520  -1.787   6.062  1.00 87.69           O  
ATOM   1583  OD2 ASP A 220      -7.482  -0.826   8.087  1.00 87.69           O  
ATOM   1584  N   CYS A 221      -3.730  -4.990   7.472  1.00 89.88           N  
ATOM   1585  CA  CYS A 221      -2.402  -5.547   7.718  1.00 89.88           C  
ATOM   1586  C   CYS A 221      -1.895  -6.446   6.577  1.00 89.88           C  
ATOM   1587  CB  CYS A 221      -2.379  -6.225   9.089  1.00 89.88           C  
ATOM   1588  O   CYS A 221      -0.898  -6.114   5.928  1.00 89.88           O  
ATOM   1589  SG  CYS A 221      -0.676  -6.747   9.421  1.00 89.88           S  
ATOM   1590  N   ALA A 222      -2.550  -7.586   6.309  1.00 92.88           N  
ATOM   1591  CA  ALA A 222      -2.048  -8.548   5.320  1.00 92.88           C  
ATOM   1592  C   ALA A 222      -2.026  -7.960   3.902  1.00 92.88           C  
ATOM   1593  CB  ALA A 222      -2.887  -9.831   5.351  1.00 92.88           C  
ATOM   1594  O   ALA A 222      -1.041  -8.121   3.175  1.00 92.88           O  
ATOM   1595  N   GLY A 223      -3.094  -7.244   3.532  1.00 91.62           N  
ATOM   1596  CA  GLY A 223      -3.191  -6.535   2.263  1.00 91.62           C  
ATOM   1597  C   GLY A 223      -2.129  -5.446   2.120  1.00 91.62           C  
ATOM   1598  O   GLY A 223      -1.537  -5.350   1.046  1.00 91.62           O  
ATOM   1599  N   MET A 224      -1.816  -4.667   3.174  1.00 90.88           N  
ATOM   1600  CA  MET A 224      -0.749  -3.652   3.058  1.00 90.88           C  
ATOM   1601  C   MET A 224       0.611  -4.286   2.905  1.00 90.88           C  
ATOM   1602  CB  MET A 224      -0.624  -2.650   4.233  1.00 90.88           C  
ATOM   1603  O   MET A 224       1.396  -3.850   2.068  1.00 90.88           O  
ATOM   1604  CG  MET A 224       0.193  -1.437   3.735  1.00 90.88           C  
ATOM   1605  SD  MET A 224      -0.497  -0.493   2.343  1.00 90.88           S  
ATOM   1606  CE  MET A 224      -1.693   0.554   3.215  1.00 90.88           C  
ATOM   1607  N   ALA A 225       0.899  -5.310   3.702  1.00 93.69           N  
ATOM   1608  CA  ALA A 225       2.184  -5.978   3.634  1.00 93.69           C  
ATOM   1609  C   ALA A 225       2.431  -6.552   2.230  1.00 93.69           C  
ATOM   1610  CB  ALA A 225       2.223  -7.040   4.732  1.00 93.69           C  
ATOM   1611  O   ALA A 225       3.527  -6.389   1.696  1.00 93.69           O  
ATOM   1612  N   ALA A 226       1.411  -7.148   1.600  1.00 94.31           N  
ATOM   1613  CA  ALA A 226       1.495  -7.619   0.219  1.00 94.31           C  
ATOM   1614  C   ALA A 226       1.668  -6.469  -0.796  1.00 94.31           C  
ATOM   1615  CB  ALA A 226       0.247  -8.458  -0.079  1.00 94.31           C  
ATOM   1616  O   ALA A 226       2.488  -6.584  -1.710  1.00 94.31           O  
ATOM   1617  N   ASP A 227       0.943  -5.358  -0.627  1.00 93.06           N  
ATOM   1618  CA  ASP A 227       1.022  -4.185  -1.510  1.00 93.06           C  
ATOM   1619  C   ASP A 227       2.376  -3.480  -1.443  1.00 93.06           C  
ATOM   1620  CB  ASP A 227      -0.137  -3.219  -1.202  1.00 93.06           C  
ATOM   1621  O   ASP A 227       2.999  -3.205  -2.466  1.00 93.06           O  
ATOM   1622  CG  ASP A 227      -0.261  -2.054  -2.198  1.00 93.06           C  
ATOM   1623  OD1 ASP A 227       0.282  -2.149  -3.321  1.00 93.06           O  
ATOM   1624  OD2 ASP A 227      -0.945  -1.065  -1.860  1.00 93.06           O  
ATOM   1625  N   LEU A 228       2.902  -3.249  -0.244  1.00 94.25           N  
ATOM   1626  CA  LEU A 228       4.193  -2.592  -0.087  1.00 94.25           C  
ATOM   1627  C   LEU A 228       5.377  -3.517  -0.359  1.00 94.25           C  
ATOM   1628  CB  LEU A 228       4.256  -1.887   1.272  1.00 94.25           C  
ATOM   1629  O   LEU A 228       6.393  -3.036  -0.860  1.00 94.25           O  
ATOM   1630  CG  LEU A 228       3.397  -0.608   1.282  1.00 94.25           C  
ATOM   1631  CD1 LEU A 228       3.527   0.113   2.612  1.00 94.25           C  
ATOM   1632  CD2 LEU A 228       3.823   0.401   0.209  1.00 94.25           C  
ATOM   1633  N   PHE A 229       5.240  -4.831  -0.140  1.00 96.06           N  
ATOM   1634  CA  PHE A 229       6.201  -5.807  -0.665  1.00 96.06           C  
ATOM   1635  C   PHE A 229       6.308  -5.674  -2.179  1.00 96.06           C  
ATOM   1636  CB  PHE A 229       5.781  -7.239  -0.293  1.00 96.06           C  
ATOM   1637  O   PHE A 229       7.408  -5.563  -2.721  1.00 96.06           O  
ATOM   1638  CG  PHE A 229       6.589  -8.310  -1.004  1.00 96.06           C  
ATOM   1639  CD1 PHE A 229       6.226  -8.730  -2.300  1.00 96.06           C  
ATOM   1640  CD2 PHE A 229       7.726  -8.863  -0.391  1.00 96.06           C  
ATOM   1641  CE1 PHE A 229       7.015  -9.660  -2.998  1.00 96.06           C  
ATOM   1642  CE2 PHE A 229       8.485  -9.829  -1.074  1.00 96.06           C  
ATOM   1643  CZ  PHE A 229       8.152 -10.205  -2.384  1.00 96.06           C  
ATOM   1644  N   GLU A 230       5.162  -5.670  -2.856  1.00 93.94           N  
ATOM   1645  CA  GLU A 230       5.120  -5.549  -4.301  1.00 93.94           C  
ATOM   1646  C   GLU A 230       5.688  -4.215  -4.765  1.00 93.94           C  
ATOM   1647  CB  GLU A 230       3.685  -5.739  -4.771  1.00 93.94           C  
ATOM   1648  O   GLU A 230       6.577  -4.195  -5.610  1.00 93.94           O  
ATOM   1649  CG  GLU A 230       3.630  -5.600  -6.287  1.00 93.94           C  
ATOM   1650  CD  GLU A 230       3.185  -4.248  -6.861  1.00 93.94           C  
ATOM   1651  OE1 GLU A 230       2.909  -4.231  -8.081  1.00 93.94           O  
ATOM   1652  OE2 GLU A 230       3.090  -3.236  -6.131  1.00 93.94           O  
ATOM   1653  N   THR A 231       5.241  -3.116  -4.162  1.00 93.94           N  
ATOM   1654  CA  THR A 231       5.661  -1.762  -4.523  1.00 93.94           C  
ATOM   1655  C   THR A 231       7.181  -1.638  -4.453  1.00 93.94           C  
ATOM   1656  CB  THR A 231       5.014  -0.742  -3.572  1.00 93.94           C  
ATOM   1657  O   THR A 231       7.819  -1.126  -5.377  1.00 93.94           O  
ATOM   1658  CG2 THR A 231       5.331   0.684  -3.996  1.00 93.94           C  
ATOM   1659  OG1 THR A 231       3.607  -0.808  -3.572  1.00 93.94           O  
ATOM   1660  N   TYR A 232       7.764  -2.164  -3.375  1.00 95.44           N  
ATOM   1661  CA  TYR A 232       9.199  -2.197  -3.151  1.00 95.44           C  
ATOM   1662  C   TYR A 232       9.927  -3.079  -4.176  1.00 95.44           C  
ATOM   1663  CB  TYR A 232       9.422  -2.680  -1.715  1.00 95.44           C  
ATOM   1664  O   TYR A 232      10.853  -2.612  -4.842  1.00 95.44           O  
ATOM   1665  CG  TYR A 232      10.869  -2.702  -1.294  1.00 95.44           C  
ATOM   1666  CD1 TYR A 232      11.577  -3.916  -1.249  1.00 95.44           C  
ATOM   1667  CD2 TYR A 232      11.499  -1.498  -0.940  1.00 95.44           C  
ATOM   1668  CE1 TYR A 232      12.919  -3.924  -0.829  1.00 95.44           C  
ATOM   1669  CE2 TYR A 232      12.839  -1.502  -0.517  1.00 95.44           C  
ATOM   1670  OH  TYR A 232      14.839  -2.728  -0.031  1.00 95.44           O  
ATOM   1671  CZ  TYR A 232      13.549  -2.719  -0.454  1.00 95.44           C  
ATOM   1672  N   ALA A 233       9.496  -4.334  -4.346  1.00 95.38           N  
ATOM   1673  CA  ALA A 233      10.147  -5.287  -5.242  1.00 95.38           C  
ATOM   1674  C   ALA A 233      10.065  -4.851  -6.713  1.00 95.38           C  
ATOM   1675  CB  ALA A 233       9.530  -6.676  -5.030  1.00 95.38           C  
ATOM   1676  O   ALA A 233      11.081  -4.847  -7.402  1.00 95.38           O  
ATOM   1677  N   VAL A 234       8.885  -4.433  -7.181  1.00 93.88           N  
ATOM   1678  CA  VAL A 234       8.652  -3.964  -8.556  1.00 93.88           C  
ATOM   1679  C   VAL A 234       9.520  -2.758  -8.868  1.00 93.88           C  
ATOM   1680  CB  VAL A 234       7.169  -3.607  -8.771  1.00 93.88           C  
ATOM   1681  O   VAL A 234      10.143  -2.722  -9.924  1.00 93.88           O  
ATOM   1682  CG1 VAL A 234       6.903  -2.912 -10.114  1.00 93.88           C  
ATOM   1683  CG2 VAL A 234       6.318  -4.877  -8.732  1.00 93.88           C  
ATOM   1684  N   THR A 235       9.611  -1.791  -7.954  1.00 94.62           N  
ATOM   1685  CA  THR A 235      10.397  -0.580  -8.217  1.00 94.62           C  
ATOM   1686  C   THR A 235      11.890  -0.869  -8.242  1.00 94.62           C  
ATOM   1687  CB  THR A 235      10.094   0.525  -7.209  1.00 94.62           C  
ATOM   1688  O   THR A 235      12.600  -0.319  -9.077  1.00 94.62           O  
ATOM   1689  CG2 THR A 235      10.809   1.824  -7.601  1.00 94.62           C  
ATOM   1690  OG1 THR A 235       8.707   0.761  -7.207  1.00 94.62           O  
ATOM   1691  N   ILE A 236      12.383  -1.755  -7.372  1.00 95.88           N  
ATOM   1692  CA  ILE A 236      13.770  -2.219  -7.462  1.00 95.88           C  
ATOM   1693  C   ILE A 236      14.000  -2.898  -8.812  1.00 95.88           C  
ATOM   1694  CB  ILE A 236      14.117  -3.130  -6.269  1.00 95.88           C  
ATOM   1695  O   ILE A 236      14.923  -2.511  -9.516  1.00 95.88           O  
ATOM   1696  CG1 ILE A 236      14.241  -2.260  -5.000  1.00 95.88           C  
ATOM   1697  CG2 ILE A 236      15.424  -3.908  -6.493  1.00 95.88           C  
ATOM   1698  CD1 ILE A 236      14.506  -3.056  -3.721  1.00 95.88           C  
ATOM   1699  N   VAL A 237      13.155  -3.860  -9.194  1.00 95.25           N  
ATOM   1700  CA  VAL A 237      13.286  -4.597 -10.461  1.00 95.25           C  
ATOM   1701  C   VAL A 237      13.259  -3.656 -11.669  1.00 95.25           C  
ATOM   1702  CB  VAL A 237      12.202  -5.689 -10.562  1.00 95.25           C  
ATOM   1703  O   VAL A 237      14.113  -3.789 -12.540  1.00 95.25           O  
ATOM   1704  CG1 VAL A 237      12.111  -6.307 -11.962  1.00 95.25           C  
ATOM   1705  CG2 VAL A 237      12.513  -6.822  -9.574  1.00 95.25           C  
ATOM   1706  N   ALA A 238      12.351  -2.680 -11.697  1.00 93.25           N  
ATOM   1707  CA  ALA A 238      12.274  -1.669 -12.751  1.00 93.25           C  
ATOM   1708  C   ALA A 238      13.568  -0.839 -12.834  1.00 93.25           C  
ATOM   1709  CB  ALA A 238      11.048  -0.789 -12.477  1.00 93.25           C  
ATOM   1710  O   ALA A 238      14.159  -0.693 -13.898  1.00 93.25           O  
ATOM   1711  N   THR A 239      14.095  -0.372 -11.698  1.00 95.12           N  
ATOM   1712  CA  THR A 239      15.368   0.364 -11.679  1.00 95.12           C  
ATOM   1713  C   THR A 239      16.554  -0.507 -12.106  1.00 95.12           C  
ATOM   1714  CB  THR A 239      15.620   0.986 -10.300  1.00 95.12           C  
ATOM   1715  O   THR A 239      17.449  -0.013 -12.790  1.00 95.12           O  
ATOM   1716  CG2 THR A 239      16.877   1.858 -10.249  1.00 95.12           C  
ATOM   1717  OG1 THR A 239      14.548   1.835  -9.974  1.00 95.12           O  
ATOM   1718  N   MET A 240      16.568  -1.798 -11.751  1.00 95.38           N  
ATOM   1719  CA  MET A 240      17.593  -2.749 -12.205  1.00 95.38           C  
ATOM   1720  C   MET A 240      17.544  -2.943 -13.727  1.00 95.38           C  
ATOM   1721  CB  MET A 240      17.414  -4.125 -11.539  1.00 95.38           C  
ATOM   1722  O   MET A 240      18.588  -2.911 -14.382  1.00 95.38           O  
ATOM   1723  CG  MET A 240      17.634  -4.156 -10.024  1.00 95.38           C  
ATOM   1724  SD  MET A 240      17.394  -5.770  -9.240  1.00 95.38           S  
ATOM   1725  CE  MET A 240      18.792  -6.684  -9.945  1.00 95.38           C  
ATOM   1726  N   LEU A 241      16.342  -3.136 -14.282  1.00 91.94           N  
ATOM   1727  CA  LEU A 241      16.097  -3.294 -15.717  1.00 91.94           C  
ATOM   1728  C   LEU A 241      16.548  -2.054 -16.483  1.00 91.94           C  
ATOM   1729  CB  LEU A 241      14.600  -3.564 -15.959  1.00 91.94           C  
ATOM   1730  O   LEU A 241      17.420  -2.156 -17.348  1.00 91.94           O  
ATOM   1731  CG  LEU A 241      14.195  -5.012 -15.658  1.00 91.94           C  
ATOM   1732  CD1 LEU A 241      12.684  -5.125 -15.488  1.00 91.94           C  
ATOM   1733  CD2 LEU A 241      14.592  -5.936 -16.810  1.00 91.94           C  
ATOM   1734  N   LEU A 242      16.040  -0.882 -16.099  1.00 90.75           N  
ATOM   1735  CA  LEU A 242      16.384   0.375 -16.748  1.00 90.75           C  
ATOM   1736  C   LEU A 242      17.881   0.687 -16.627  1.00 90.75           C  
ATOM   1737  CB  LEU A 242      15.528   1.498 -16.138  1.00 90.75           C  
ATOM   1738  O   LEU A 242      18.511   1.121 -17.591  1.00 90.75           O  
ATOM   1739  CG  LEU A 242      15.624   2.794 -16.957  1.00 90.75           C  
ATOM   1740  CD1 LEU A 242      15.008   2.686 -18.354  1.00 90.75           C  
ATOM   1741  CD2 LEU A 242      14.928   3.937 -16.233  1.00 90.75           C  
ATOM   1742  N   GLY A 243      18.472   0.429 -15.456  1.00 91.75           N  
ATOM   1743  CA  GLY A 243      19.907   0.570 -15.225  1.00 91.75           C  
ATOM   1744  C   GLY A 243      20.727  -0.302 -16.172  1.00 91.75           C  
ATOM   1745  O   GLY A 243      21.673   0.192 -16.784  1.00 91.75           O  
ATOM   1746  N   GLY A 244      20.343  -1.568 -16.356  1.00 90.38           N  
ATOM   1747  CA  GLY A 244      20.974  -2.469 -17.321  1.00 90.38           C  
ATOM   1748  C   GLY A 244      20.826  -1.991 -18.768  1.00 90.38           C  
ATOM   1749  O   GLY A 244      21.815  -1.959 -19.502  1.00 90.38           O  
ATOM   1750  N   LEU A 245      19.624  -1.557 -19.160  1.00 87.44           N  
ATOM   1751  CA  LEU A 245      19.317  -1.104 -20.521  1.00 87.44           C  
ATOM   1752  C   LEU A 245      20.077   0.174 -20.903  1.00 87.44           C  
ATOM   1753  CB  LEU A 245      17.793  -0.901 -20.654  1.00 87.44           C  
ATOM   1754  O   LEU A 245      20.690   0.231 -21.968  1.00 87.44           O  
ATOM   1755  CG  LEU A 245      16.963  -2.200 -20.654  1.00 87.44           C  
ATOM   1756  CD1 LEU A 245      15.475  -1.865 -20.562  1.00 87.44           C  
ATOM   1757  CD2 LEU A 245      17.191  -3.026 -21.924  1.00 87.44           C  
ATOM   1758  N   LEU A 246      20.092   1.187 -20.032  1.00 87.50           N  
ATOM   1759  CA  LEU A 246      20.675   2.501 -20.340  1.00 87.50           C  
ATOM   1760  C   LEU A 246      22.207   2.540 -20.275  1.00 87.50           C  
ATOM   1761  CB  LEU A 246      20.078   3.557 -19.397  1.00 87.50           C  
ATOM   1762  O   LEU A 246      22.814   3.482 -20.785  1.00 87.50           O  
ATOM   1763  CG  LEU A 246      18.574   3.817 -19.592  1.00 87.50           C  
ATOM   1764  CD1 LEU A 246      18.131   4.876 -18.586  1.00 87.50           C  
ATOM   1765  CD2 LEU A 246      18.239   4.333 -20.992  1.00 87.50           C  
ATOM   1766  N   THR A 247      22.836   1.547 -19.646  1.00 84.81           N  
ATOM   1767  CA  THR A 247      24.294   1.514 -19.421  1.00 84.81           C  
ATOM   1768  C   THR A 247      25.011   0.423 -20.211  1.00 84.81           C  
ATOM   1769  CB  THR A 247      24.625   1.355 -17.937  1.00 84.81           C  
ATOM   1770  O   THR A 247      26.208   0.215 -20.018  1.00 84.81           O  
ATOM   1771  CG2 THR A 247      24.036   2.463 -17.077  1.00 84.81           C  
ATOM   1772  OG1 THR A 247      24.170   0.112 -17.460  1.00 84.81           O  
ATOM   1773  N   GLY A 248      24.296  -0.307 -21.073  1.00 82.00           N  
ATOM   1774  CA  GLY A 248      24.859  -1.447 -21.799  1.00 82.00           C  
ATOM   1775  C   GLY A 248      25.255  -2.611 -20.882  1.00 82.00           C  
ATOM   1776  O   GLY A 248      26.214  -3.321 -21.177  1.00 82.00           O  
ATOM   1777  N   GLY A 249      24.543  -2.794 -19.765  1.00 83.88           N  
ATOM   1778  CA  GLY A 249      24.778  -3.879 -18.810  1.00 83.88           C  
ATOM   1779  C   GLY A 249      25.790  -3.565 -17.705  1.00 83.88           C  
ATOM   1780  O   GLY A 249      26.459  -4.478 -17.222  1.00 83.88           O  
ATOM   1781  N   SER A 250      25.928  -2.301 -17.284  1.00 89.19           N  
ATOM   1782  CA  SER A 250      26.772  -1.958 -16.133  1.00 89.19           C  
ATOM   1783  C   SER A 250      26.237  -2.604 -14.857  1.00 89.19           C  
ATOM   1784  CB  SER A 250      26.871  -0.446 -15.926  1.00 89.19           C  
ATOM   1785  O   SER A 250      25.173  -2.239 -14.351  1.00 89.19           O  
ATOM   1786  OG  SER A 250      27.701  -0.148 -14.814  1.00 89.19           O  
ATOM   1787  N   GLU A 251      27.020  -3.518 -14.282  1.00 90.38           N  
ATOM   1788  CA  GLU A 251      26.652  -4.193 -13.034  1.00 90.38           C  
ATOM   1789  C   GLU A 251      26.441  -3.201 -11.885  1.00 90.38           C  
ATOM   1790  CB  GLU A 251      27.748  -5.194 -12.639  1.00 90.38           C  
ATOM   1791  O   GLU A 251      25.566  -3.398 -11.046  1.00 90.38           O  
ATOM   1792  CG  GLU A 251      27.244  -6.212 -11.599  1.00 90.38           C  
ATOM   1793  CD  GLU A 251      26.165  -7.136 -12.175  1.00 90.38           C  
ATOM   1794  OE1 GLU A 251      25.434  -7.824 -11.429  1.00 90.38           O  
ATOM   1795  OE2 GLU A 251      26.151  -7.358 -13.403  1.00 90.38           O  
ATOM   1796  N   ALA A 252      27.212  -2.108 -11.858  1.00 92.19           N  
ATOM   1797  CA  ALA A 252      27.075  -1.084 -10.830  1.00 92.19           C  
ATOM   1798  C   ALA A 252      25.689  -0.426 -10.878  1.00 92.19           C  
ATOM   1799  CB  ALA A 252      28.204  -0.059 -10.988  1.00 92.19           C  
ATOM   1800  O   ALA A 252      25.075  -0.248  -9.832  1.00 92.19           O  
ATOM   1801  N   ALA A 253      25.171  -0.114 -12.071  1.00 93.44           N  
ATOM   1802  CA  ALA A 253      23.829   0.448 -12.225  1.00 93.44           C  
ATOM   1803  C   ALA A 253      22.740  -0.579 -11.898  1.00 93.44           C  
ATOM   1804  CB  ALA A 253      23.677   0.990 -13.644  1.00 93.44           C  
ATOM   1805  O   ALA A 253      21.788  -0.269 -11.192  1.00 93.44           O  
ATOM   1806  N   ILE A 254      22.918  -1.825 -12.331  1.00 94.81           N  
ATOM   1807  CA  ILE A 254      21.972  -2.900 -12.025  1.00 94.81           C  
ATOM   1808  C   ILE A 254      21.855  -3.113 -10.510  1.00 94.81           C  
ATOM   1809  CB  ILE A 254      22.403  -4.183 -12.759  1.00 94.81           C  
ATOM   1810  O   ILE A 254      20.756  -3.242  -9.992  1.00 94.81           O  
ATOM   1811  CG1 ILE A 254      22.218  -4.009 -14.285  1.00 94.81           C  
ATOM   1812  CG2 ILE A 254      21.597  -5.387 -12.251  1.00 94.81           C  
ATOM   1813  CD1 ILE A 254      22.991  -5.040 -15.116  1.00 94.81           C  
ATOM   1814  N   VAL A 255      22.960  -3.135  -9.767  1.00 95.81           N  
ATOM   1815  CA  VAL A 255      22.944  -3.504  -8.341  1.00 95.81           C  
ATOM   1816  C   VAL A 255      22.716  -2.306  -7.409  1.00 95.81           C  
ATOM   1817  CB  VAL A 255      24.217  -4.300  -8.017  1.00 95.81           C  
ATOM   1818  O   VAL A 255      22.300  -2.479  -6.263  1.00 95.81           O  
ATOM   1819  CG1 VAL A 255      24.315  -4.658  -6.538  1.00 95.81           C  
ATOM   1820  CG2 VAL A 255      24.243  -5.618  -8.807  1.00 95.81           C  
ATOM   1821  N   TYR A 256      22.919  -1.074  -7.879  1.00 96.94           N  
ATOM   1822  CA  TYR A 256      22.708   0.142  -7.086  1.00 96.94           C  
ATOM   1823  C   TYR A 256      21.357   0.226  -6.350  1.00 96.94           C  
ATOM   1824  CB  TYR A 256      22.918   1.364  -7.978  1.00 96.94           C  
ATOM   1825  O   TYR A 256      21.383   0.494  -5.144  1.00 96.94           O  
ATOM   1826  CG  TYR A 256      22.857   2.699  -7.272  1.00 96.94           C  
ATOM   1827  CD1 TYR A 256      22.071   3.738  -7.803  1.00 96.94           C  
ATOM   1828  CD2 TYR A 256      23.653   2.932  -6.131  1.00 96.94           C  
ATOM   1829  CE1 TYR A 256      22.093   5.010  -7.207  1.00 96.94           C  
ATOM   1830  CE2 TYR A 256      23.668   4.201  -5.527  1.00 96.94           C  
ATOM   1831  OH  TYR A 256      22.852   6.455  -5.469  1.00 96.94           O  
ATOM   1832  CZ  TYR A 256      22.882   5.239  -6.064  1.00 96.94           C  
ATOM   1833  N   PRO A 257      20.189  -0.055  -6.968  1.00 97.25           N  
ATOM   1834  CA  PRO A 257      18.919  -0.040  -6.240  1.00 97.25           C  
ATOM   1835  C   PRO A 257      18.867  -1.043  -5.074  1.00 97.25           C  
ATOM   1836  CB  PRO A 257      17.841  -0.326  -7.294  1.00 97.25           C  
ATOM   1837  O   PRO A 257      18.278  -0.741  -4.034  1.00 97.25           O  
ATOM   1838  CG  PRO A 257      18.591  -1.061  -8.399  1.00 97.25           C  
ATOM   1839  CD  PRO A 257      19.943  -0.360  -8.376  1.00 97.25           C  
ATOM   1840  N   LEU A 258      19.534  -2.199  -5.193  1.00 97.75           N  
ATOM   1841  CA  LEU A 258      19.633  -3.188  -4.113  1.00 97.75           C  
ATOM   1842  C   LEU A 258      20.457  -2.655  -2.936  1.00 97.75           C  
ATOM   1843  CB  LEU A 258      20.264  -4.498  -4.634  1.00 97.75           C  
ATOM   1844  O   LEU A 258      20.109  -2.869  -1.774  1.00 97.75           O  
ATOM   1845  CG  LEU A 258      19.543  -5.178  -5.807  1.00 97.75           C  
ATOM   1846  CD1 LEU A 258      20.331  -6.405  -6.271  1.00 97.75           C  
ATOM   1847  CD2 LEU A 258      18.159  -5.655  -5.377  1.00 97.75           C  
ATOM   1848  N   VAL A 259      21.538  -1.932  -3.234  1.00 97.81           N  
ATOM   1849  CA  VAL A 259      22.415  -1.328  -2.224  1.00 97.81           C  
ATOM   1850  C   VAL A 259      21.706  -0.190  -1.489  1.00 97.81           C  
ATOM   1851  CB  VAL A 259      23.734  -0.859  -2.864  1.00 97.81           C  
ATOM   1852  O   VAL A 259      21.768  -0.141  -0.259  1.00 97.81           O  
ATOM   1853  CG1 VAL A 259      24.644  -0.171  -1.848  1.00 97.81           C  
ATOM   1854  CG2 VAL A 259      24.516  -2.047  -3.437  1.00 97.81           C  
ATOM   1855  N   LEU A 260      20.981   0.679  -2.205  1.00 98.19           N  
ATOM   1856  CA  LEU A 260      20.154   1.724  -1.587  1.00 98.19           C  
ATOM   1857  C   LEU A 260      19.101   1.114  -0.653  1.00 98.19           C  
ATOM   1858  CB  LEU A 260      19.467   2.582  -2.665  1.00 98.19           C  
ATOM   1859  O   LEU A 260      18.964   1.546   0.492  1.00 98.19           O  
ATOM   1860  CG  LEU A 260      20.398   3.432  -3.548  1.00 98.19           C  
ATOM   1861  CD1 LEU A 260      19.539   4.241  -4.523  1.00 98.19           C  
ATOM   1862  CD2 LEU A 260      21.250   4.409  -2.740  1.00 98.19           C  
ATOM   1863  N   GLY A 261      18.413   0.063  -1.112  1.00 97.31           N  
ATOM   1864  CA  GLY A 261      17.473  -0.698  -0.294  1.00 97.31           C  
ATOM   1865  C   GLY A 261      18.124  -1.272   0.968  1.00 97.31           C  
ATOM   1866  O   GLY A 261      17.610  -1.072   2.067  1.00 97.31           O  
ATOM   1867  N   GLY A 262      19.284  -1.921   0.836  1.00 97.62           N  
ATOM   1868  CA  GLY A 262      20.013  -2.509   1.962  1.00 97.62           C  
ATOM   1869  C   GLY A 262      20.469  -1.483   3.006  1.00 97.62           C  
ATOM   1870  O   GLY A 262      20.334  -1.721   4.207  1.00 97.62           O  
ATOM   1871  N   ILE A 263      20.950  -0.314   2.573  1.00 98.06           N  
ATOM   1872  CA  ILE A 263      21.316   0.790   3.474  1.00 98.06           C  
ATOM   1873  C   ILE A 263      20.095   1.280   4.248  1.00 98.06           C  
ATOM   1874  CB  ILE A 263      21.971   1.933   2.671  1.00 98.06           C  
ATOM   1875  O   ILE A 263      20.154   1.417   5.473  1.00 98.06           O  
ATOM   1876  CG1 ILE A 263      23.404   1.512   2.298  1.00 98.06           C  
ATOM   1877  CG2 ILE A 263      21.984   3.265   3.447  1.00 98.06           C  
ATOM   1878  CD1 ILE A 263      24.067   2.440   1.285  1.00 98.06           C  
ATOM   1879  N   SER A 264      18.981   1.511   3.556  1.00 97.75           N  
ATOM   1880  CA  SER A 264      17.770   2.012   4.200  1.00 97.75           C  
ATOM   1881  C   SER A 264      17.122   0.987   5.126  1.00 97.75           C  
ATOM   1882  CB  SER A 264      16.773   2.504   3.167  1.00 97.75           C  
ATOM   1883  O   SER A 264      16.508   1.391   6.110  1.00 97.75           O  
ATOM   1884  OG  SER A 264      17.320   3.625   2.509  1.00 97.75           O  
ATOM   1885  N   ILE A 265      17.311  -0.321   4.906  1.00 97.88           N  
ATOM   1886  CA  ILE A 265      16.939  -1.354   5.886  1.00 97.88           C  
ATOM   1887  C   ILE A 265      17.710  -1.152   7.191  1.00 97.88           C  
ATOM   1888  CB  ILE A 265      17.149  -2.776   5.318  1.00 97.88           C  
ATOM   1889  O   ILE A 265      17.101  -1.058   8.257  1.00 97.88           O  
ATOM   1890  CG1 ILE A 265      16.042  -3.082   4.289  1.00 97.88           C  
ATOM   1891  CG2 ILE A 265      17.142  -3.818   6.452  1.00 97.88           C  
ATOM   1892  CD1 ILE A 265      16.196  -4.429   3.574  1.00 97.88           C  
ATOM   1893  N   VAL A 266      19.038  -1.027   7.124  1.00 97.56           N  
ATOM   1894  CA  VAL A 266      19.870  -0.819   8.321  1.00 97.56           C  
ATOM   1895  C   VAL A 266      19.494   0.493   9.019  1.00 97.56           C  
ATOM   1896  CB  VAL A 266      21.368  -0.859   7.960  1.00 97.56           C  
ATOM   1897  O   VAL A 266      19.314   0.518  10.237  1.00 97.56           O  
ATOM   1898  CG1 VAL A 266      22.254  -0.572   9.180  1.00 97.56           C  
ATOM   1899  CG2 VAL A 266      21.764  -2.240   7.418  1.00 97.56           C  
ATOM   1900  N   ALA A 267      19.296   1.568   8.254  1.00 97.75           N  
ATOM   1901  CA  ALA A 267      18.839   2.853   8.778  1.00 97.75           C  
ATOM   1902  C   ALA A 267      17.432   2.775   9.404  1.00 97.75           C  
ATOM   1903  CB  ALA A 267      18.877   3.870   7.636  1.00 97.75           C  
ATOM   1904  O   ALA A 267      17.163   3.436  10.410  1.00 97.75           O  
ATOM   1905  N   SER A 268      16.539   1.951   8.850  1.00 97.19           N  
ATOM   1906  CA  SER A 268      15.200   1.709   9.397  1.00 97.19           C  
ATOM   1907  C   SER A 268      15.265   0.947  10.715  1.00 97.19           C  
ATOM   1908  CB  SER A 268      14.283   1.003   8.401  1.00 97.19           C  
ATOM   1909  O   SER A 268      14.666   1.396  11.688  1.00 97.19           O  
ATOM   1910  OG  SER A 268      14.112   1.790   7.242  1.00 97.19           O  
ATOM   1911  N   ILE A 269      16.065  -0.124  10.795  1.00 97.00           N  
ATOM   1912  CA  ILE A 269      16.305  -0.871  12.041  1.00 97.00           C  
ATOM   1913  C   ILE A 269      16.808   0.076  13.134  1.00 97.00           C  
ATOM   1914  CB  ILE A 269      17.295  -2.039  11.813  1.00 97.00           C  
ATOM   1915  O   ILE A 269      16.244   0.101  14.227  1.00 97.00           O  
ATOM   1916  CG1 ILE A 269      16.661  -3.124  10.915  1.00 97.00           C  
ATOM   1917  CG2 ILE A 269      17.736  -2.662  13.154  1.00 97.00           C  
ATOM   1918  CD1 ILE A 269      17.660  -4.174  10.411  1.00 97.00           C  
ATOM   1919  N   ILE A 270      17.822   0.898  12.838  1.00 97.12           N  
ATOM   1920  CA  ILE A 270      18.349   1.880  13.797  1.00 97.12           C  
ATOM   1921  C   ILE A 270      17.259   2.883  14.191  1.00 97.12           C  
ATOM   1922  CB  ILE A 270      19.610   2.579  13.243  1.00 97.12           C  
ATOM   1923  O   ILE A 270      17.068   3.140  15.379  1.00 97.12           O  
ATOM   1924  CG1 ILE A 270      20.759   1.556  13.091  1.00 97.12           C  
ATOM   1925  CG2 ILE A 270      20.052   3.722  14.180  1.00 97.12           C  
ATOM   1926  CD1 ILE A 270      21.951   2.085  12.284  1.00 97.12           C  
ATOM   1927  N   GLY A 271      16.507   3.404  13.218  1.00 96.31           N  
ATOM   1928  CA  GLY A 271      15.415   4.348  13.451  1.00 96.31           C  
ATOM   1929  C   GLY A 271      14.328   3.816  14.384  1.00 96.31           C  
ATOM   1930  O   GLY A 271      13.797   4.592  15.177  1.00 96.31           O  
ATOM   1931  N   THR A 272      14.054   2.501  14.386  1.00 95.38           N  
ATOM   1932  CA  THR A 272      13.034   1.915  15.280  1.00 95.38           C  
ATOM   1933  C   THR A 272      13.326   2.181  16.758  1.00 95.38           C  
ATOM   1934  CB  THR A 272      12.837   0.398  15.097  1.00 95.38           C  
ATOM   1935  O   THR A 272      12.405   2.381  17.544  1.00 95.38           O  
ATOM   1936  CG2 THR A 272      12.496  -0.044  13.677  1.00 95.38           C  
ATOM   1937  OG1 THR A 272      13.957  -0.342  15.543  1.00 95.38           O  
ATOM   1938  N   PHE A 273      14.600   2.270  17.155  1.00 94.12           N  
ATOM   1939  CA  PHE A 273      14.988   2.515  18.548  1.00 94.12           C  
ATOM   1940  C   PHE A 273      14.754   3.964  19.013  1.00 94.12           C  
ATOM   1941  CB  PHE A 273      16.453   2.105  18.741  1.00 94.12           C  
ATOM   1942  O   PHE A 273      14.759   4.225  20.225  1.00 94.12           O  
ATOM   1943  CG  PHE A 273      16.714   0.630  18.499  1.00 94.12           C  
ATOM   1944  CD1 PHE A 273      16.300  -0.325  19.446  1.00 94.12           C  
ATOM   1945  CD2 PHE A 273      17.356   0.207  17.322  1.00 94.12           C  
ATOM   1946  CE1 PHE A 273      16.533  -1.693  19.219  1.00 94.12           C  
ATOM   1947  CE2 PHE A 273      17.586  -1.160  17.092  1.00 94.12           C  
ATOM   1948  CZ  PHE A 273      17.177  -2.111  18.041  1.00 94.12           C  
ATOM   1949  N   PHE A 274      14.542   4.889  18.069  1.00 94.06           N  
ATOM   1950  CA  PHE A 274      14.275   6.310  18.317  1.00 94.06           C  
ATOM   1951  C   PHE A 274      12.781   6.649  18.372  1.00 94.06           C  
ATOM   1952  CB  PHE A 274      14.989   7.168  17.261  1.00 94.06           C  
ATOM   1953  O   PHE A 274      12.445   7.764  18.780  1.00 94.06           O  
ATOM   1954  CG  PHE A 274      16.497   7.172  17.400  1.00 94.06           C  
ATOM   1955  CD1 PHE A 274      17.146   8.205  18.102  1.00 94.06           C  
ATOM   1956  CD2 PHE A 274      17.255   6.133  16.836  1.00 94.06           C  
ATOM   1957  CE1 PHE A 274      18.546   8.196  18.236  1.00 94.06           C  
ATOM   1958  CE2 PHE A 274      18.653   6.117  16.976  1.00 94.06           C  
ATOM   1959  CZ  PHE A 274      19.300   7.151  17.674  1.00 94.06           C  
ATOM   1960  N   VAL A 275      11.901   5.711  18.011  1.00 93.06           N  
ATOM   1961  CA  VAL A 275      10.445   5.882  18.083  1.00 93.06           C  
ATOM   1962  C   VAL A 275       9.983   5.720  19.524  1.00 93.06           C  
ATOM   1963  CB  VAL A 275       9.721   4.906  17.144  1.00 93.06           C  
ATOM   1964  O   VAL A 275       9.970   4.618  20.071  1.00 93.06           O  
ATOM   1965  CG1 VAL A 275       8.203   5.048  17.274  1.00 93.06           C  
ATOM   1966  CG2 VAL A 275      10.106   5.227  15.698  1.00 93.06           C  
ATOM   1967  N   ARG A 276       9.666   6.850  20.162  1.00 88.75           N  
ATOM   1968  CA  ARG A 276       9.197   6.944  21.552  1.00 88.75           C  
ATOM   1969  C   ARG A 276       8.302   8.166  21.708  1.00 88.75           C  
ATOM   1970  CB  ARG A 276      10.377   7.059  22.536  1.00 88.75           C  
ATOM   1971  O   ARG A 276       8.566   9.196  21.081  1.00 88.75           O  
ATOM   1972  CG  ARG A 276      11.361   5.889  22.431  1.00 88.75           C  
ATOM   1973  CD  ARG A 276      12.457   5.964  23.486  1.00 88.75           C  
ATOM   1974  NE  ARG A 276      13.516   4.992  23.171  1.00 88.75           N  
ATOM   1975  NH1 ARG A 276      14.729   5.207  25.103  1.00 88.75           N  
ATOM   1976  NH2 ARG A 276      15.406   3.802  23.492  1.00 88.75           N  
ATOM   1977  CZ  ARG A 276      14.541   4.669  23.930  1.00 88.75           C  
ATOM   1978  N   ILE A 277       7.309   8.075  22.584  1.00 86.06           N  
ATOM   1979  CA  ILE A 277       6.534   9.240  23.010  1.00 86.06           C  
ATOM   1980  C   ILE A 277       7.444  10.136  23.859  1.00 86.06           C  
ATOM   1981  CB  ILE A 277       5.239   8.806  23.729  1.00 86.06           C  
ATOM   1982  O   ILE A 277       8.214   9.667  24.696  1.00 86.06           O  
ATOM   1983  CG1 ILE A 277       4.336   8.049  22.725  1.00 86.06           C  
ATOM   1984  CG2 ILE A 277       4.499  10.022  24.318  1.00 86.06           C  
ATOM   1985  CD1 ILE A 277       3.037   7.495  23.317  1.00 86.06           C  
ATOM   1986  N   THR A 278       7.413  11.438  23.581  1.00 82.56           N  
ATOM   1987  CA  THR A 278       8.116  12.445  24.384  1.00 82.56           C  
ATOM   1988  C   THR A 278       7.078  13.186  25.225  1.00 82.56           C  
ATOM   1989  CB  THR A 278       8.920  13.405  23.498  1.00 82.56           C  
ATOM   1990  O   THR A 278       6.102  13.667  24.646  1.00 82.56           O  
ATOM   1991  CG2 THR A 278       9.721  14.423  24.310  1.00 82.56           C  
ATOM   1992  OG1 THR A 278       9.845  12.652  22.738  1.00 82.56           O  
ATOM   1993  N   PRO A 279       7.257  13.309  26.556  1.00 78.25           N  
ATOM   1994  CA  PRO A 279       6.288  13.985  27.413  1.00 78.25           C  
ATOM   1995  C   PRO A 279       5.945  15.392  26.906  1.00 78.25           C  
ATOM   1996  CB  PRO A 279       6.922  14.016  28.808  1.00 78.25           C  
ATOM   1997  O   PRO A 279       6.837  16.188  26.610  1.00 78.25           O  
ATOM   1998  CG  PRO A 279       7.815  12.777  28.807  1.00 78.25           C  
ATOM   1999  CD  PRO A 279       8.312  12.710  27.365  1.00 78.25           C  
ATOM   2000  N   GLY A 280       4.648  15.691  26.794  1.00 71.12           N  
ATOM   2001  CA  GLY A 280       4.144  16.978  26.298  1.00 71.12           C  
ATOM   2002  C   GLY A 280       4.163  17.151  24.773  1.00 71.12           C  
ATOM   2003  O   GLY A 280       3.787  18.218  24.290  1.00 71.12           O  
ATOM   2004  N   GLN A 281       4.578  16.137  24.006  1.00 78.19           N  
ATOM   2005  CA  GLN A 281       4.467  16.117  22.545  1.00 78.19           C  
ATOM   2006  C   GLN A 281       3.349  15.183  22.073  1.00 78.19           C  
ATOM   2007  CB  GLN A 281       5.804  15.741  21.890  1.00 78.19           C  
ATOM   2008  O   GLN A 281       2.881  14.317  22.808  1.00 78.19           O  
ATOM   2009  CG  GLN A 281       6.904  16.763  22.202  1.00 78.19           C  
ATOM   2010  CD  GLN A 281       8.125  16.620  21.298  1.00 78.19           C  
ATOM   2011  NE2 GLN A 281       9.010  17.592  21.303  1.00 78.19           N  
ATOM   2012  OE1 GLN A 281       8.320  15.660  20.570  1.00 78.19           O  
ATOM   2013  N   LYS A 282       2.935  15.359  20.815  1.00 83.00           N  
ATOM   2014  CA  LYS A 282       1.949  14.496  20.158  1.00 83.00           C  
ATOM   2015  C   LYS A 282       2.535  13.109  19.891  1.00 83.00           C  
ATOM   2016  CB  LYS A 282       1.487  15.134  18.841  1.00 83.00           C  
ATOM   2017  O   LYS A 282       3.721  12.981  19.585  1.00 83.00           O  
ATOM   2018  CG  LYS A 282       0.810  16.500  19.029  1.00 83.00           C  
ATOM   2019  CD  LYS A 282       0.425  17.044  17.653  1.00 83.00           C  
ATOM   2020  CE  LYS A 282      -0.249  18.410  17.747  1.00 83.00           C  
ATOM   2021  NZ  LYS A 282      -0.558  18.882  16.383  1.00 83.00           N  
ATOM   2022  N   ILE A 283       1.679  12.089  19.900  1.00 85.06           N  
ATOM   2023  CA  ILE A 283       2.042  10.695  19.586  1.00 85.06           C  
ATOM   2024  C   ILE A 283       2.674  10.604  18.183  1.00 85.06           C  
ATOM   2025  CB  ILE A 283       0.780   9.810  19.701  1.00 85.06           C  
ATOM   2026  O   ILE A 283       3.733   9.997  18.013  1.00 85.06           O  
ATOM   2027  CG1 ILE A 283       0.151   9.859  21.117  1.00 85.06           C  
ATOM   2028  CG2 ILE A 283       1.081   8.349  19.321  1.00 85.06           C  
ATOM   2029  CD1 ILE A 283      -1.277   9.299  21.178  1.00 85.06           C  
ATOM   2030  N   MET A 284       2.093  11.303  17.197  1.00 85.12           N  
ATOM   2031  CA  MET A 284       2.571  11.310  15.807  1.00 85.12           C  
ATOM   2032  C   MET A 284       4.021  11.806  15.664  1.00 85.12           C  
ATOM   2033  CB  MET A 284       1.611  12.159  14.949  1.00 85.12           C  
ATOM   2034  O   MET A 284       4.794  11.278  14.863  1.00 85.12           O  
ATOM   2035  CG  MET A 284       1.784  11.864  13.457  1.00 85.12           C  
ATOM   2036  SD  MET A 284       1.352  10.154  13.042  1.00 85.12           S  
ATOM   2037  CE  MET A 284       2.354   9.921  11.570  1.00 85.12           C  
ATOM   2038  N   SER A 285       4.446  12.764  16.497  1.00 86.88           N  
ATOM   2039  CA  SER A 285       5.829  13.260  16.511  1.00 86.88           C  
ATOM   2040  C   SER A 285       6.842  12.161  16.852  1.00 86.88           C  
ATOM   2041  CB  SER A 285       5.969  14.407  17.520  1.00 86.88           C  
ATOM   2042  O   SER A 285       7.949  12.158  16.310  1.00 86.88           O  
ATOM   2043  OG  SER A 285       5.075  15.460  17.199  1.00 86.88           O  
ATOM   2044  N   GLY A 286       6.465  11.201  17.705  1.00 87.75           N  
ATOM   2045  CA  GLY A 286       7.297  10.046  18.042  1.00 87.75           C  
ATOM   2046  C   GLY A 286       7.516   9.113  16.849  1.00 87.75           C  
ATOM   2047  O   GLY A 286       8.644   8.679  16.608  1.00 87.75           O  
ATOM   2048  N   LEU A 287       6.464   8.864  16.064  1.00 88.56           N  
ATOM   2049  CA  LEU A 287       6.526   8.052  14.844  1.00 88.56           C  
ATOM   2050  C   LEU A 287       7.375   8.734  13.759  1.00 88.56           C  
ATOM   2051  CB  LEU A 287       5.092   7.773  14.353  1.00 88.56           C  
ATOM   2052  O   LEU A 287       8.273   8.115  13.184  1.00 88.56           O  
ATOM   2053  CG  LEU A 287       4.230   6.914  15.298  1.00 88.56           C  
ATOM   2054  CD1 LEU A 287       2.821   6.781  14.735  1.00 88.56           C  
ATOM   2055  CD2 LEU A 287       4.781   5.497  15.473  1.00 88.56           C  
ATOM   2056  N   TYR A 288       7.180  10.038  13.540  1.00 89.69           N  
ATOM   2057  CA  TYR A 288       7.976  10.803  12.574  1.00 89.69           C  
ATOM   2058  C   TYR A 288       9.442  10.928  12.940  1.00 89.69           C  
ATOM   2059  CB  TYR A 288       7.392  12.201  12.398  1.00 89.69           C  
ATOM   2060  O   TYR A 288      10.288  10.944  12.048  1.00 89.69           O  
ATOM   2061  CG  TYR A 288       6.079  12.265  11.657  1.00 89.69           C  
ATOM   2062  CD1 TYR A 288       5.715  11.284  10.708  1.00 89.69           C  
ATOM   2063  CD2 TYR A 288       5.246  13.376  11.876  1.00 89.69           C  
ATOM   2064  CE1 TYR A 288       4.533  11.430   9.971  1.00 89.69           C  
ATOM   2065  CE2 TYR A 288       4.069  13.524  11.129  1.00 89.69           C  
ATOM   2066  OH  TYR A 288       2.629  12.728   9.386  1.00 89.69           O  
ATOM   2067  CZ  TYR A 288       3.721  12.561  10.162  1.00 89.69           C  
ATOM   2068  N   LYS A 289       9.779  10.955  14.229  1.00 92.38           N  
ATOM   2069  CA  LYS A 289      11.177  10.911  14.654  1.00 92.38           C  
ATOM   2070  C   LYS A 289      11.889   9.667  14.114  1.00 92.38           C  
ATOM   2071  CB  LYS A 289      11.219  10.988  16.177  1.00 92.38           C  
ATOM   2072  O   LYS A 289      13.026   9.783  13.666  1.00 92.38           O  
ATOM   2073  CG  LYS A 289      12.646  11.175  16.696  1.00 92.38           C  
ATOM   2074  CD  LYS A 289      12.575  11.330  18.213  1.00 92.38           C  
ATOM   2075  CE  LYS A 289      13.967  11.523  18.804  1.00 92.38           C  
ATOM   2076  NZ  LYS A 289      13.862  11.662  20.274  1.00 92.38           N  
ATOM   2077  N   GLY A 290      11.215   8.514  14.093  1.00 92.62           N  
ATOM   2078  CA  GLY A 290      11.728   7.294  13.463  1.00 92.62           C  
ATOM   2079  C   GLY A 290      11.998   7.484  11.974  1.00 92.62           C  
ATOM   2080  O   GLY A 290      13.115   7.246  11.521  1.00 92.62           O  
ATOM   2081  N   VAL A 291      11.009   7.994  11.234  1.00 93.19           N  
ATOM   2082  CA  VAL A 291      11.117   8.261   9.787  1.00 93.19           C  
ATOM   2083  C   VAL A 291      12.252   9.241   9.472  1.00 93.19           C  
ATOM   2084  CB  VAL A 291       9.780   8.789   9.224  1.00 93.19           C  
ATOM   2085  O   VAL A 291      13.061   8.976   8.586  1.00 93.19           O  
ATOM   2086  CG1 VAL A 291       9.859   9.063   7.717  1.00 93.19           C  
ATOM   2087  CG2 VAL A 291       8.641   7.786   9.444  1.00 93.19           C  
ATOM   2088  N   ILE A 292      12.356  10.344  10.217  1.00 95.56           N  
ATOM   2089  CA  ILE A 292      13.384  11.377  10.029  1.00 95.56           C  
ATOM   2090  C   ILE A 292      14.778  10.814  10.307  1.00 95.56           C  
ATOM   2091  CB  ILE A 292      13.080  12.605  10.920  1.00 95.56           C  
ATOM   2092  O   ILE A 292      15.700  11.060   9.530  1.00 95.56           O  
ATOM   2093  CG1 ILE A 292      11.805  13.326  10.422  1.00 95.56           C  
ATOM   2094  CG2 ILE A 292      14.261  13.599  10.944  1.00 95.56           C  
ATOM   2095  CD1 ILE A 292      11.238  14.337  11.428  1.00 95.56           C  
ATOM   2096  N   VAL A 293      14.949  10.042  11.386  1.00 96.50           N  
ATOM   2097  CA  VAL A 293      16.238   9.410  11.704  1.00 96.50           C  
ATOM   2098  C   VAL A 293      16.621   8.405  10.620  1.00 96.50           C  
ATOM   2099  CB  VAL A 293      16.216   8.763  13.103  1.00 96.50           C  
ATOM   2100  O   VAL A 293      17.748   8.448  10.131  1.00 96.50           O  
ATOM   2101  CG1 VAL A 293      17.452   7.890  13.366  1.00 96.50           C  
ATOM   2102  CG2 VAL A 293      16.198   9.847  14.191  1.00 96.50           C  
ATOM   2103  N   SER A 294      15.696   7.544  10.191  1.00 96.75           N  
ATOM   2104  CA  SER A 294      15.954   6.578   9.119  1.00 96.75           C  
ATOM   2105  C   SER A 294      16.302   7.258   7.797  1.00 96.75           C  
ATOM   2106  CB  SER A 294      14.748   5.660   8.938  1.00 96.75           C  
ATOM   2107  O   SER A 294      17.295   6.894   7.173  1.00 96.75           O  
ATOM   2108  OG  SER A 294      14.579   4.926  10.128  1.00 96.75           O  
ATOM   2109  N   GLY A 295      15.550   8.287   7.399  1.00 96.69           N  
ATOM   2110  CA  GLY A 295      15.824   9.066   6.191  1.00 96.69           C  
ATOM   2111  C   GLY A 295      17.151   9.819   6.255  1.00 96.69           C  
ATOM   2112  O   GLY A 295      17.919   9.785   5.298  1.00 96.69           O  
ATOM   2113  N   GLY A 296      17.467  10.447   7.390  1.00 97.50           N  
ATOM   2114  CA  GLY A 296      18.728  11.163   7.587  1.00 97.50           C  
ATOM   2115  C   GLY A 296      19.947  10.240   7.557  1.00 97.50           C  
ATOM   2116  O   GLY A 296      20.947  10.560   6.915  1.00 97.50           O  
ATOM   2117  N   LEU A 297      19.857   9.069   8.198  1.00 97.88           N  
ATOM   2118  CA  LEU A 297      20.912   8.054   8.158  1.00 97.88           C  
ATOM   2119  C   LEU A 297      21.083   7.467   6.752  1.00 97.88           C  
ATOM   2120  CB  LEU A 297      20.602   6.940   9.172  1.00 97.88           C  
ATOM   2121  O   LEU A 297      22.217   7.319   6.298  1.00 97.88           O  
ATOM   2122  CG  LEU A 297      20.766   7.330  10.651  1.00 97.88           C  
ATOM   2123  CD1 LEU A 297      20.317   6.156  11.523  1.00 97.88           C  
ATOM   2124  CD2 LEU A 297      22.214   7.669  11.012  1.00 97.88           C  
ATOM   2125  N   ALA A 298      19.982   7.181   6.049  1.00 97.62           N  
ATOM   2126  CA  ALA A 298      20.023   6.729   4.662  1.00 97.62           C  
ATOM   2127  C   ALA A 298      20.686   7.780   3.759  1.00 97.62           C  
ATOM   2128  CB  ALA A 298      18.605   6.379   4.198  1.00 97.62           C  
ATOM   2129  O   ALA A 298      21.650   7.464   3.071  1.00 97.62           O  
ATOM   2130  N   ALA A 299      20.266   9.048   3.841  1.00 97.69           N  
ATOM   2131  CA  ALA A 299      20.861  10.157   3.093  1.00 97.69           C  
ATOM   2132  C   ALA A 299      22.371  10.299   3.355  1.00 97.69           C  
ATOM   2133  CB  ALA A 299      20.126  11.448   3.477  1.00 97.69           C  
ATOM   2134  O   ALA A 299      23.156  10.443   2.417  1.00 97.69           O  
ATOM   2135  N   ALA A 300      22.790  10.217   4.622  1.00 97.75           N  
ATOM   2136  CA  ALA A 300      24.199  10.294   4.997  1.00 97.75           C  
ATOM   2137  C   ALA A 300      25.018   9.118   4.437  1.00 97.75           C  
ATOM   2138  CB  ALA A 300      24.293  10.365   6.526  1.00 97.75           C  
ATOM   2139  O   ALA A 300      26.150   9.315   4.000  1.00 97.75           O  
ATOM   2140  N   ALA A 301      24.449   7.910   4.418  1.00 97.69           N  
ATOM   2141  CA  ALA A 301      25.094   6.712   3.885  1.00 97.69           C  
ATOM   2142  C   ALA A 301      25.059   6.630   2.345  1.00 97.69           C  
ATOM   2143  CB  ALA A 301      24.431   5.501   4.543  1.00 97.69           C  
ATOM   2144  O   ALA A 301      25.965   6.048   1.746  1.00 97.69           O  
ATOM   2145  N   PHE A 302      24.072   7.251   1.691  1.00 97.81           N  
ATOM   2146  CA  PHE A 302      23.978   7.319   0.230  1.00 97.81           C  
ATOM   2147  C   PHE A 302      25.137   8.100  -0.392  1.00 97.81           C  
ATOM   2148  CB  PHE A 302      22.628   7.909  -0.197  1.00 97.81           C  
ATOM   2149  O   PHE A 302      25.603   7.741  -1.470  1.00 97.81           O  
ATOM   2150  CG  PHE A 302      21.400   7.031  -0.005  1.00 97.81           C  
ATOM   2151  CD1 PHE A 302      21.483   5.689   0.433  1.00 97.81           C  
ATOM   2152  CD2 PHE A 302      20.138   7.581  -0.294  1.00 97.81           C  
ATOM   2153  CE1 PHE A 302      20.318   4.914   0.568  1.00 97.81           C  
ATOM   2154  CE2 PHE A 302      18.978   6.801  -0.157  1.00 97.81           C  
ATOM   2155  CZ  PHE A 302      19.068   5.466   0.262  1.00 97.81           C  
ATOM   2156  N   LEU A 303      25.666   9.124   0.279  1.00 96.19           N  
ATOM   2157  CA  LEU A 303      26.781   9.909  -0.253  1.00 96.19           C  
ATOM   2158  C   LEU A 303      28.052   9.063  -0.502  1.00 96.19           C  
ATOM   2159  CB  LEU A 303      27.013  11.135   0.649  1.00 96.19           C  
ATOM   2160  O   LEU A 303      28.487   8.980  -1.655  1.00 96.19           O  
ATOM   2161  CG  LEU A 303      28.153  12.048   0.167  1.00 96.19           C  
ATOM   2162  CD1 LEU A 303      27.776  12.803  -1.107  1.00 96.19           C  
ATOM   2163  CD2 LEU A 303      28.478  13.076   1.250  1.00 96.19           C  
ATOM   2164  N   PRO A 304      28.656   8.411   0.515  1.00 96.38           N  
ATOM   2165  CA  PRO A 304      29.879   7.641   0.316  1.00 96.38           C  
ATOM   2166  C   PRO A 304      29.668   6.414  -0.576  1.00 96.38           C  
ATOM   2167  CB  PRO A 304      30.358   7.252   1.719  1.00 96.38           C  
ATOM   2168  O   PRO A 304      30.567   6.077  -1.342  1.00 96.38           O  
ATOM   2169  CG  PRO A 304      29.076   7.246   2.548  1.00 96.38           C  
ATOM   2170  CD  PRO A 304      28.290   8.392   1.925  1.00 96.38           C  
ATOM   2171  N   ILE A 305      28.500   5.760  -0.530  1.00 96.12           N  
ATOM   2172  CA  ILE A 305      28.261   4.573  -1.362  1.00 96.12           C  
ATOM   2173  C   ILE A 305      28.105   4.933  -2.843  1.00 96.12           C  
ATOM   2174  CB  ILE A 305      27.070   3.752  -0.830  1.00 96.12           C  
ATOM   2175  O   ILE A 305      28.635   4.229  -3.699  1.00 96.12           O  
ATOM   2176  CG1 ILE A 305      27.069   2.304  -1.341  1.00 96.12           C  
ATOM   2177  CG2 ILE A 305      25.730   4.396  -1.196  1.00 96.12           C  
ATOM   2178  CD1 ILE A 305      28.298   1.498  -0.910  1.00 96.12           C  
ATOM   2179  N   THR A 306      27.451   6.058  -3.154  1.00 96.00           N  
ATOM   2180  CA  THR A 306      27.302   6.522  -4.540  1.00 96.00           C  
ATOM   2181  C   THR A 306      28.662   6.908  -5.110  1.00 96.00           C  
ATOM   2182  CB  THR A 306      26.343   7.716  -4.652  1.00 96.00           C  
ATOM   2183  O   THR A 306      28.995   6.516  -6.227  1.00 96.00           O  
ATOM   2184  CG2 THR A 306      25.969   8.006  -6.102  1.00 96.00           C  
ATOM   2185  OG1 THR A 306      25.136   7.442  -4.000  1.00 96.00           O  
ATOM   2186  N   GLY A 307      29.490   7.602  -4.319  1.00 94.12           N  
ATOM   2187  CA  GLY A 307      30.868   7.921  -4.696  1.00 94.12           C  
ATOM   2188  C   GLY A 307      31.749   6.679  -4.864  1.00 94.12           C  
ATOM   2189  O   GLY A 307      32.571   6.632  -5.772  1.00 94.12           O  
ATOM   2190  N   PHE A 308      31.552   5.642  -4.045  1.00 94.31           N  
ATOM   2191  CA  PHE A 308      32.263   4.369  -4.188  1.00 94.31           C  
ATOM   2192  C   PHE A 308      31.871   3.617  -5.469  1.00 94.31           C  
ATOM   2193  CB  PHE A 308      32.010   3.513  -2.939  1.00 94.31           C  
ATOM   2194  O   PHE A 308      32.741   3.093  -6.160  1.00 94.31           O  
ATOM   2195  CG  PHE A 308      32.625   2.130  -3.010  1.00 94.31           C  
ATOM   2196  CD1 PHE A 308      31.813   1.002  -3.237  1.00 94.31           C  
ATOM   2197  CD2 PHE A 308      34.017   1.974  -2.879  1.00 94.31           C  
ATOM   2198  CE1 PHE A 308      32.394  -0.276  -3.322  1.00 94.31           C  
ATOM   2199  CE2 PHE A 308      34.597   0.697  -2.971  1.00 94.31           C  
ATOM   2200  CZ  PHE A 308      33.784  -0.429  -3.192  1.00 94.31           C  
ATOM   2201  N   MET A 309      30.579   3.579  -5.806  1.00 94.00           N  
ATOM   2202  CA  MET A 309      30.068   2.836  -6.965  1.00 94.00           C  
ATOM   2203  C   MET A 309      30.292   3.550  -8.297  1.00 94.00           C  
ATOM   2204  CB  MET A 309      28.572   2.552  -6.773  1.00 94.00           C  
ATOM   2205  O   MET A 309      30.515   2.893  -9.312  1.00 94.00           O  
ATOM   2206  CG  MET A 309      28.384   1.536  -5.649  1.00 94.00           C  
ATOM   2207  SD  MET A 309      26.699   0.922  -5.385  1.00 94.00           S  
ATOM   2208  CE  MET A 309      26.468  -0.060  -6.893  1.00 94.00           C  
ATOM   2209  N   PHE A 310      30.237   4.882  -8.295  1.00 93.69           N  
ATOM   2210  CA  PHE A 310      30.229   5.694  -9.511  1.00 93.69           C  
ATOM   2211  C   PHE A 310      31.277   6.811  -9.490  1.00 93.69           C  
ATOM   2212  CB  PHE A 310      28.812   6.234  -9.757  1.00 93.69           C  
ATOM   2213  O   PHE A 310      31.138   7.782 -10.220  1.00 93.69           O  
ATOM   2214  CG  PHE A 310      27.740   5.170  -9.837  1.00 93.69           C  
ATOM   2215  CD1 PHE A 310      27.672   4.316 -10.953  1.00 93.69           C  
ATOM   2216  CD2 PHE A 310      26.822   5.021  -8.783  1.00 93.69           C  
ATOM   2217  CE1 PHE A 310      26.687   3.315 -11.010  1.00 93.69           C  
ATOM   2218  CE2 PHE A 310      25.827   4.035  -8.855  1.00 93.69           C  
ATOM   2219  CZ  PHE A 310      25.756   3.185  -9.969  1.00 93.69           C  
ATOM   2220  N   GLY A 311      32.341   6.718  -8.686  1.00 85.31           N  
ATOM   2221  CA  GLY A 311      33.322   7.803  -8.519  1.00 85.31           C  
ATOM   2222  C   GLY A 311      33.959   8.325  -9.818  1.00 85.31           C  
ATOM   2223  O   GLY A 311      34.371   9.481  -9.868  1.00 85.31           O  
ATOM   2224  N   GLY A 312      33.986   7.509 -10.879  1.00 82.62           N  
ATOM   2225  CA  GLY A 312      34.417   7.897 -12.229  1.00 82.62           C  
ATOM   2226  C   GLY A 312      33.324   8.489 -13.135  1.00 82.62           C  
ATOM   2227  O   GLY A 312      33.605   8.781 -14.291  1.00 82.62           O  
ATOM   2228  N   GLY A 313      32.099   8.658 -12.635  1.00 84.00           N  
ATOM   2229  CA  GLY A 313      30.897   8.940 -13.424  1.00 84.00           C  
ATOM   2230  C   GLY A 313      30.262   7.676 -14.014  1.00 84.00           C  
ATOM   2231  O   GLY A 313      30.774   6.565 -13.861  1.00 84.00           O  
ATOM   2232  N   ILE A 314      29.122   7.848 -14.681  1.00 87.88           N  
ATOM   2233  CA  ILE A 314      28.464   6.799 -15.463  1.00 87.88           C  
ATOM   2234  C   ILE A 314      27.976   7.367 -16.793  1.00 87.88           C  
ATOM   2235  CB  ILE A 314      27.330   6.131 -14.655  1.00 87.88           C  
ATOM   2236  O   ILE A 314      27.438   8.468 -16.828  1.00 87.88           O  
ATOM   2237  CG1 ILE A 314      26.821   4.891 -15.417  1.00 87.88           C  
ATOM   2238  CG2 ILE A 314      26.181   7.092 -14.299  1.00 87.88           C  
ATOM   2239  CD1 ILE A 314      25.914   3.998 -14.573  1.00 87.88           C  
ATOM   2240  N   SER A 315      28.136   6.614 -17.879  1.00 85.56           N  
ATOM   2241  CA  SER A 315      27.542   6.976 -19.166  1.00 85.56           C  
ATOM   2242  C   SER A 315      26.149   6.355 -19.269  1.00 85.56           C  
ATOM   2243  CB  SER A 315      28.450   6.560 -20.322  1.00 85.56           C  
ATOM   2244  O   SER A 315      26.004   5.132 -19.201  1.00 85.56           O  
ATOM   2245  OG  SER A 315      28.227   7.417 -21.418  1.00 85.56           O  
ATOM   2246  N   LEU A 316      25.124   7.196 -19.387  1.00 82.25           N  
ATOM   2247  CA  LEU A 316      23.720   6.809 -19.519  1.00 82.25           C  
ATOM   2248  C   LEU A 316      23.245   7.182 -20.921  1.00 82.25           C  
ATOM   2249  CB  LEU A 316      22.884   7.523 -18.437  1.00 82.25           C  
ATOM   2250  O   LEU A 316      23.148   8.364 -21.248  1.00 82.25           O  
ATOM   2251  CG  LEU A 316      23.168   7.056 -17.000  1.00 82.25           C  
ATOM   2252  CD1 LEU A 316      22.477   7.976 -15.999  1.00 82.25           C  
ATOM   2253  CD2 LEU A 316      22.641   5.648 -16.750  1.00 82.25           C  
ATOM   2254  N   GLY A 317      22.990   6.188 -21.774  1.00 71.88           N  
ATOM   2255  CA  GLY A 317      22.531   6.426 -23.147  1.00 71.88           C  
ATOM   2256  C   GLY A 317      23.470   7.320 -23.973  1.00 71.88           C  
ATOM   2257  O   GLY A 317      23.005   8.077 -24.820  1.00 71.88           O  
ATOM   2258  N   GLY A 318      24.780   7.280 -23.697  1.00 72.94           N  
ATOM   2259  CA  GLY A 318      25.796   8.105 -24.364  1.00 72.94           C  
ATOM   2260  C   GLY A 318      25.999   9.505 -23.771  1.00 72.94           C  
ATOM   2261  O   GLY A 318      26.784  10.275 -24.320  1.00 72.94           O  
ATOM   2262  N   THR A 319      25.325   9.840 -22.665  1.00 80.75           N  
ATOM   2263  CA  THR A 319      25.558  11.076 -21.901  1.00 80.75           C  
ATOM   2264  C   THR A 319      26.273  10.760 -20.593  1.00 80.75           C  
ATOM   2265  CB  THR A 319      24.242  11.809 -21.608  1.00 80.75           C  
ATOM   2266  O   THR A 319      25.812   9.919 -19.822  1.00 80.75           O  
ATOM   2267  CG2 THR A 319      24.469  13.190 -20.993  1.00 80.75           C  
ATOM   2268  OG1 THR A 319      23.539  12.010 -22.812  1.00 80.75           O  
ATOM   2269  N   ASP A 320      27.377  11.450 -20.315  1.00 85.94           N  
ATOM   2270  CA  ASP A 320      28.120  11.260 -19.070  1.00 85.94           C  
ATOM   2271  C   ASP A 320      27.453  11.999 -17.909  1.00 85.94           C  
ATOM   2272  CB  ASP A 320      29.589  11.660 -19.235  1.00 85.94           C  
ATOM   2273  O   ASP A 320      27.250  13.215 -17.933  1.00 85.94           O  
ATOM   2274  CG  ASP A 320      30.355  10.733 -20.186  1.00 85.94           C  
ATOM   2275  OD1 ASP A 320      29.937   9.557 -20.350  1.00 85.94           O  
ATOM   2276  OD2 ASP A 320      31.368  11.216 -20.736  1.00 85.94           O  
ATOM   2277  N   VAL A 321      27.130  11.241 -16.868  1.00 88.38           N  
ATOM   2278  CA  VAL A 321      26.458  11.708 -15.662  1.00 88.38           C  
ATOM   2279  C   VAL A 321      27.396  11.594 -14.467  1.00 88.38           C  
ATOM   2280  CB  VAL A 321      25.124  10.965 -15.470  1.00 88.38           C  
ATOM   2281  O   VAL A 321      28.027  10.565 -14.214  1.00 88.38           O  
ATOM   2282  CG1 VAL A 321      24.445  11.314 -14.143  1.00 88.38           C  
ATOM   2283  CG2 VAL A 321      24.172  11.342 -16.617  1.00 88.38           C  
ATOM   2284  N   SER A 322      27.474  12.682 -13.701  1.00 90.75           N  
ATOM   2285  CA  SER A 322      28.224  12.725 -12.448  1.00 90.75           C  
ATOM   2286  C   SER A 322      27.532  11.890 -11.372  1.00 90.75           C  
ATOM   2287  CB  SER A 322      28.380  14.173 -11.982  1.00 90.75           C  
ATOM   2288  O   SER A 322      26.311  11.932 -11.219  1.00 90.75           O  
ATOM   2289  OG  SER A 322      29.070  14.234 -10.746  1.00 90.75           O  
ATOM   2290  N   TRP A 323      28.313  11.203 -10.541  1.00 92.00           N  
ATOM   2291  CA  TRP A 323      27.784  10.470  -9.389  1.00 92.00           C  
ATOM   2292  C   TRP A 323      27.079  11.374  -8.372  1.00 92.00           C  
ATOM   2293  CB  TRP A 323      28.930   9.716  -8.734  1.00 92.00           C  
ATOM   2294  O   TRP A 323      26.175  10.918  -7.674  1.00 92.00           O  
ATOM   2295  CG  TRP A 323      29.959  10.556  -8.050  1.00 92.00           C  
ATOM   2296  CD1 TRP A 323      31.106  11.029  -8.590  1.00 92.00           C  
ATOM   2297  CD2 TRP A 323      29.956  10.993  -6.662  1.00 92.00           C  
ATOM   2298  CE2 TRP A 323      31.147  11.736  -6.419  1.00 92.00           C  
ATOM   2299  CE3 TRP A 323      29.074  10.801  -5.578  1.00 92.00           C  
ATOM   2300  NE1 TRP A 323      31.800  11.746  -7.635  1.00 92.00           N  
ATOM   2301  CH2 TRP A 323      30.559  12.041  -4.091  1.00 92.00           C  
ATOM   2302  CZ2 TRP A 323      31.457  12.252  -5.153  1.00 92.00           C  
ATOM   2303  CZ3 TRP A 323      29.376  11.312  -4.305  1.00 92.00           C  
ATOM   2304  N   PHE A 324      27.421  12.668  -8.328  1.00 93.75           N  
ATOM   2305  CA  PHE A 324      26.659  13.648  -7.552  1.00 93.75           C  
ATOM   2306  C   PHE A 324      25.224  13.791  -8.066  1.00 93.75           C  
ATOM   2307  CB  PHE A 324      27.359  15.012  -7.566  1.00 93.75           C  
ATOM   2308  O   PHE A 324      24.314  13.933  -7.255  1.00 93.75           O  
ATOM   2309  CG  PHE A 324      28.498  15.127  -6.576  1.00 93.75           C  
ATOM   2310  CD1 PHE A 324      28.211  15.289  -5.208  1.00 93.75           C  
ATOM   2311  CD2 PHE A 324      29.835  15.094  -7.013  1.00 93.75           C  
ATOM   2312  CE1 PHE A 324      29.257  15.429  -4.279  1.00 93.75           C  
ATOM   2313  CE2 PHE A 324      30.880  15.251  -6.086  1.00 93.75           C  
ATOM   2314  CZ  PHE A 324      30.592  15.417  -4.720  1.00 93.75           C  
ATOM   2315  N   GLY A 325      25.001  13.701  -9.381  1.00 95.00           N  
ATOM   2316  CA  GLY A 325      23.660  13.700  -9.970  1.00 95.00           C  
ATOM   2317  C   GLY A 325      22.825  12.523  -9.466  1.00 95.00           C  
ATOM   2318  O   GLY A 325      21.701  12.717  -9.011  1.00 95.00           O  
ATOM   2319  N   LEU A 326      23.409  11.319  -9.424  1.00 95.31           N  
ATOM   2320  CA  LEU A 326      22.757  10.128  -8.860  1.00 95.31           C  
ATOM   2321  C   LEU A 326      22.481  10.259  -7.357  1.00 95.31           C  
ATOM   2322  CB  LEU A 326      23.624   8.882  -9.108  1.00 95.31           C  
ATOM   2323  O   LEU A 326      21.421   9.847  -6.889  1.00 95.31           O  
ATOM   2324  CG  LEU A 326      23.823   8.505 -10.582  1.00 95.31           C  
ATOM   2325  CD1 LEU A 326      24.781   7.318 -10.648  1.00 95.31           C  
ATOM   2326  CD2 LEU A 326      22.516   8.098 -11.260  1.00 95.31           C  
ATOM   2327  N   PHE A 327      23.409  10.846  -6.600  1.00 97.12           N  
ATOM   2328  CA  PHE A 327      23.218  11.103  -5.174  1.00 97.12           C  
ATOM   2329  C   PHE A 327      22.071  12.094  -4.930  1.00 97.12           C  
ATOM   2330  CB  PHE A 327      24.530  11.608  -4.562  1.00 97.12           C  
ATOM   2331  O   PHE A 327      21.179  11.820  -4.128  1.00 97.12           O  
ATOM   2332  CG  PHE A 327      24.360  12.148  -3.157  1.00 97.12           C  
ATOM   2333  CD1 PHE A 327      24.484  13.528  -2.907  1.00 97.12           C  
ATOM   2334  CD2 PHE A 327      24.007  11.275  -2.112  1.00 97.12           C  
ATOM   2335  CE1 PHE A 327      24.293  14.027  -1.607  1.00 97.12           C  
ATOM   2336  CE2 PHE A 327      23.801  11.777  -0.817  1.00 97.12           C  
ATOM   2337  CZ  PHE A 327      23.965  13.148  -0.560  1.00 97.12           C  
ATOM   2338  N   PHE A 328      22.042  13.220  -5.646  1.00 97.81           N  
ATOM   2339  CA  PHE A 328      20.960  14.197  -5.522  1.00 97.81           C  
ATOM   2340  C   PHE A 328      19.622  13.647  -6.028  1.00 97.81           C  
ATOM   2341  CB  PHE A 328      21.337  15.512  -6.217  1.00 97.81           C  
ATOM   2342  O   PHE A 328      18.599  13.928  -5.410  1.00 97.81           O  
ATOM   2343  CG  PHE A 328      22.323  16.365  -5.445  1.00 97.81           C  
ATOM   2344  CD1 PHE A 328      21.960  16.893  -4.192  1.00 97.81           C  
ATOM   2345  CD2 PHE A 328      23.586  16.669  -5.986  1.00 97.81           C  
ATOM   2346  CE1 PHE A 328      22.868  17.683  -3.466  1.00 97.81           C  
ATOM   2347  CE2 PHE A 328      24.498  17.453  -5.259  1.00 97.81           C  
ATOM   2348  CZ  PHE A 328      24.141  17.956  -3.996  1.00 97.81           C  
ATOM   2349  N   ALA A 329      19.608  12.802  -7.064  1.00 97.38           N  
ATOM   2350  CA  ALA A 329      18.404  12.084  -7.479  1.00 97.38           C  
ATOM   2351  C   ALA A 329      17.886  11.160  -6.359  1.00 97.38           C  
ATOM   2352  CB  ALA A 329      18.706  11.313  -8.768  1.00 97.38           C  
ATOM   2353  O   ALA A 329      16.690  11.147  -6.064  1.00 97.38           O  
ATOM   2354  N   ALA A 330      18.780  10.461  -5.650  1.00 97.81           N  
ATOM   2355  CA  ALA A 330      18.397   9.691  -4.469  1.00 97.81           C  
ATOM   2356  C   ALA A 330      17.843  10.598  -3.350  1.00 97.81           C  
ATOM   2357  CB  ALA A 330      19.582   8.837  -3.997  1.00 97.81           C  
ATOM   2358  O   ALA A 330      16.821  10.271  -2.746  1.00 97.81           O  
ATOM   2359  N   LEU A 331      18.444  11.766  -3.098  1.00 98.19           N  
ATOM   2360  CA  LEU A 331      17.909  12.727  -2.124  1.00 98.19           C  
ATOM   2361  C   LEU A 331      16.533  13.277  -2.520  1.00 98.19           C  
ATOM   2362  CB  LEU A 331      18.881  13.895  -1.906  1.00 98.19           C  
ATOM   2363  O   LEU A 331      15.698  13.464  -1.639  1.00 98.19           O  
ATOM   2364  CG  LEU A 331      20.210  13.556  -1.212  1.00 98.19           C  
ATOM   2365  CD1 LEU A 331      20.939  14.873  -0.937  1.00 98.19           C  
ATOM   2366  CD2 LEU A 331      20.023  12.818   0.115  1.00 98.19           C  
ATOM   2367  N   ILE A 332      16.267  13.492  -3.813  1.00 98.12           N  
ATOM   2368  CA  ILE A 332      14.934  13.873  -4.307  1.00 98.12           C  
ATOM   2369  C   ILE A 332      13.904  12.804  -3.936  1.00 98.12           C  
ATOM   2370  CB  ILE A 332      14.963  14.143  -5.831  1.00 98.12           C  
ATOM   2371  O   ILE A 332      12.817  13.153  -3.485  1.00 98.12           O  
ATOM   2372  CG1 ILE A 332      15.676  15.485  -6.099  1.00 98.12           C  
ATOM   2373  CG2 ILE A 332      13.551  14.166  -6.447  1.00 98.12           C  
ATOM   2374  CD1 ILE A 332      15.894  15.770  -7.587  1.00 98.12           C  
ATOM   2375  N   GLY A 333      14.251  11.520  -4.062  1.00 96.94           N  
ATOM   2376  CA  GLY A 333      13.395  10.414  -3.628  1.00 96.94           C  
ATOM   2377  C   GLY A 333      13.060  10.455  -2.133  1.00 96.94           C  
ATOM   2378  O   GLY A 333      11.891  10.387  -1.759  1.00 96.94           O  
ATOM   2379  N   LEU A 334      14.066  10.642  -1.268  1.00 96.81           N  
ATOM   2380  CA  LEU A 334      13.845  10.786   0.182  1.00 96.81           C  
ATOM   2381  C   LEU A 334      13.036  12.048   0.519  1.00 96.81           C  
ATOM   2382  CB  LEU A 334      15.190  10.828   0.935  1.00 96.81           C  
ATOM   2383  O   LEU A 334      12.170  12.020   1.395  1.00 96.81           O  
ATOM   2384  CG  LEU A 334      16.044   9.554   0.855  1.00 96.81           C  
ATOM   2385  CD1 LEU A 334      17.325   9.746   1.664  1.00 96.81           C  
ATOM   2386  CD2 LEU A 334      15.322   8.319   1.396  1.00 96.81           C  
ATOM   2387  N   GLY A 335      13.299  13.148  -0.188  1.00 96.88           N  
ATOM   2388  CA  GLY A 335      12.545  14.391  -0.068  1.00 96.88           C  
ATOM   2389  C   GLY A 335      11.079  14.203  -0.446  1.00 96.88           C  
ATOM   2390  O   GLY A 335      10.202  14.670   0.278  1.00 96.88           O  
ATOM   2391  N   LEU A 336      10.801  13.455  -1.517  1.00 96.38           N  
ATOM   2392  CA  LEU A 336       9.441  13.124  -1.928  1.00 96.38           C  
ATOM   2393  C   LEU A 336       8.718  12.287  -0.870  1.00 96.38           C  
ATOM   2394  CB  LEU A 336       9.453  12.424  -3.296  1.00 96.38           C  
ATOM   2395  O   LEU A 336       7.559  12.574  -0.592  1.00 96.38           O  
ATOM   2396  CG  LEU A 336       8.041  12.136  -3.847  1.00 96.38           C  
ATOM   2397  CD1 LEU A 336       7.211  13.403  -4.066  1.00 96.38           C  
ATOM   2398  CD2 LEU A 336       8.152  11.423  -5.187  1.00 96.38           C  
ATOM   2399  N   THR A 337       9.390  11.329  -0.219  1.00 94.94           N  
ATOM   2400  CA  THR A 337       8.818  10.612   0.936  1.00 94.94           C  
ATOM   2401  C   THR A 337       8.354  11.590   2.014  1.00 94.94           C  
ATOM   2402  CB  THR A 337       9.817   9.619   1.554  1.00 94.94           C  
ATOM   2403  O   THR A 337       7.203  11.529   2.441  1.00 94.94           O  
ATOM   2404  CG2 THR A 337       9.224   8.831   2.723  1.00 94.94           C  
ATOM   2405  OG1 THR A 337      10.211   8.688   0.582  1.00 94.94           O  
ATOM   2406  N   GLY A 338       9.214  12.533   2.415  1.00 94.00           N  
ATOM   2407  CA  GLY A 338       8.860  13.553   3.406  1.00 94.00           C  
ATOM   2408  C   GLY A 338       7.700  14.449   2.959  1.00 94.00           C  
ATOM   2409  O   GLY A 338       6.798  14.727   3.746  1.00 94.00           O  
ATOM   2410  N   LEU A 339       7.680  14.857   1.687  1.00 95.56           N  
ATOM   2411  CA  LEU A 339       6.593  15.660   1.124  1.00 95.56           C  
ATOM   2412  C   LEU A 339       5.265  14.896   1.097  1.00 95.56           C  
ATOM   2413  CB  LEU A 339       6.967  16.146  -0.288  1.00 95.56           C  
ATOM   2414  O   LEU A 339       4.254  15.458   1.506  1.00 95.56           O  
ATOM   2415  CG  LEU A 339       8.056  17.232  -0.332  1.00 95.56           C  
ATOM   2416  CD1 LEU A 339       8.441  17.500  -1.788  1.00 95.56           C  
ATOM   2417  CD2 LEU A 339       7.584  18.552   0.286  1.00 95.56           C  
ATOM   2418  N   MET A 340       5.249  13.629   0.666  1.00 94.50           N  
ATOM   2419  CA  MET A 340       4.030  12.808   0.660  1.00 94.50           C  
ATOM   2420  C   MET A 340       3.457  12.653   2.067  1.00 94.50           C  
ATOM   2421  CB  MET A 340       4.290  11.411   0.073  1.00 94.50           C  
ATOM   2422  O   MET A 340       2.247  12.779   2.241  1.00 94.50           O  
ATOM   2423  CG  MET A 340       4.555  11.376  -1.435  1.00 94.50           C  
ATOM   2424  SD  MET A 340       3.274  12.085  -2.503  1.00 94.50           S  
ATOM   2425  CE  MET A 340       3.875  13.782  -2.654  1.00 94.50           C  
ATOM   2426  N   VAL A 341       4.317  12.443   3.067  1.00 92.06           N  
ATOM   2427  CA  VAL A 341       3.918  12.356   4.477  1.00 92.06           C  
ATOM   2428  C   VAL A 341       3.235  13.648   4.929  1.00 92.06           C  
ATOM   2429  CB  VAL A 341       5.141  12.014   5.352  1.00 92.06           C  
ATOM   2430  O   VAL A 341       2.076  13.618   5.336  1.00 92.06           O  
ATOM   2431  CG1 VAL A 341       4.844  12.143   6.845  1.00 92.06           C  
ATOM   2432  CG2 VAL A 341       5.660  10.588   5.103  1.00 92.06           C  
ATOM   2433  N   VAL A 342       3.913  14.791   4.785  1.00 93.31           N  
ATOM   2434  CA  VAL A 342       3.413  16.090   5.266  1.00 93.31           C  
ATOM   2435  C   VAL A 342       2.152  16.531   4.522  1.00 93.31           C  
ATOM   2436  CB  VAL A 342       4.518  17.158   5.137  1.00 93.31           C  
ATOM   2437  O   VAL A 342       1.211  17.036   5.132  1.00 93.31           O  
ATOM   2438  CG1 VAL A 342       4.023  18.578   5.444  1.00 93.31           C  
ATOM   2439  CG2 VAL A 342       5.674  16.861   6.102  1.00 93.31           C  
ATOM   2440  N   ILE A 343       2.113  16.350   3.198  1.00 95.62           N  
ATOM   2441  CA  ILE A 343       0.954  16.741   2.391  1.00 95.62           C  
ATOM   2442  C   ILE A 343      -0.255  15.876   2.750  1.00 95.62           C  
ATOM   2443  CB  ILE A 343       1.276  16.678   0.882  1.00 95.62           C  
ATOM   2444  O   ILE A 343      -1.347  16.414   2.913  1.00 95.62           O  
ATOM   2445  CG1 ILE A 343       2.338  17.733   0.490  1.00 95.62           C  
ATOM   2446  CG2 ILE A 343      -0.000  16.934   0.063  1.00 95.62           C  
ATOM   2447  CD1 ILE A 343       2.970  17.492  -0.890  1.00 95.62           C  
ATOM   2448  N   THR A 344      -0.075  14.561   2.891  1.00 93.44           N  
ATOM   2449  CA  THR A 344      -1.187  13.662   3.230  1.00 93.44           C  
ATOM   2450  C   THR A 344      -1.725  13.975   4.622  1.00 93.44           C  
ATOM   2451  CB  THR A 344      -0.786  12.187   3.124  1.00 93.44           C  
ATOM   2452  O   THR A 344      -2.930  14.159   4.770  1.00 93.44           O  
ATOM   2453  CG2 THR A 344      -1.990  11.267   3.299  1.00 93.44           C  
ATOM   2454  OG1 THR A 344      -0.251  11.925   1.846  1.00 93.44           O  
ATOM   2455  N   GLU A 345      -0.843  14.158   5.609  1.00 92.31           N  
ATOM   2456  CA  GLU A 345      -1.229  14.549   6.968  1.00 92.31           C  
ATOM   2457  C   GLU A 345      -2.025  15.861   6.991  1.00 92.31           C  
ATOM   2458  CB  GLU A 345       0.038  14.679   7.821  1.00 92.31           C  
ATOM   2459  O   GLU A 345      -3.041  15.943   7.675  1.00 92.31           O  
ATOM   2460  CG  GLU A 345      -0.265  14.983   9.299  1.00 92.31           C  
ATOM   2461  CD  GLU A 345       1.006  15.221  10.126  1.00 92.31           C  
ATOM   2462  OE1 GLU A 345       0.923  15.248  11.372  1.00 92.31           O  
ATOM   2463  OE2 GLU A 345       2.099  15.325   9.521  1.00 92.31           O  
ATOM   2464  N   TYR A 346      -1.636  16.870   6.202  1.00 95.00           N  
ATOM   2465  CA  TYR A 346      -2.385  18.129   6.117  1.00 95.00           C  
ATOM   2466  C   TYR A 346      -3.848  17.931   5.688  1.00 95.00           C  
ATOM   2467  CB  TYR A 346      -1.680  19.089   5.150  1.00 95.00           C  
ATOM   2468  O   TYR A 346      -4.735  18.658   6.141  1.00 95.00           O  
ATOM   2469  CG  TYR A 346      -2.470  20.358   4.884  1.00 95.00           C  
ATOM   2470  CD1 TYR A 346      -3.284  20.457   3.738  1.00 95.00           C  
ATOM   2471  CD2 TYR A 346      -2.444  21.406   5.821  1.00 95.00           C  
ATOM   2472  CE1 TYR A 346      -4.066  21.608   3.524  1.00 95.00           C  
ATOM   2473  CE2 TYR A 346      -3.221  22.562   5.612  1.00 95.00           C  
ATOM   2474  OH  TYR A 346      -4.791  23.774   4.260  1.00 95.00           O  
ATOM   2475  CZ  TYR A 346      -4.035  22.660   4.462  1.00 95.00           C  
ATOM   2476  N   TYR A 347      -4.112  16.970   4.801  1.00 95.50           N  
ATOM   2477  CA  TYR A 347      -5.463  16.696   4.318  1.00 95.50           C  
ATOM   2478  C   TYR A 347      -6.248  15.730   5.204  1.00 95.50           C  
ATOM   2479  CB  TYR A 347      -5.416  16.217   2.865  1.00 95.50           C  
ATOM   2480  O   TYR A 347      -7.477  15.771   5.153  1.00 95.50           O  
ATOM   2481  CG  TYR A 347      -5.215  17.342   1.870  1.00 95.50           C  
ATOM   2482  CD1 TYR A 347      -6.286  18.206   1.578  1.00 95.50           C  
ATOM   2483  CD2 TYR A 347      -3.973  17.530   1.239  1.00 95.50           C  
ATOM   2484  CE1 TYR A 347      -6.112  19.271   0.675  1.00 95.50           C  
ATOM   2485  CE2 TYR A 347      -3.786  18.599   0.342  1.00 95.50           C  
ATOM   2486  OH  TYR A 347      -4.687  20.511  -0.799  1.00 95.50           O  
ATOM   2487  CZ  TYR A 347      -4.857  19.475   0.065  1.00 95.50           C  
ATOM   2488  N   THR A 348      -5.580  14.899   6.007  1.00 92.88           N  
ATOM   2489  CA  THR A 348      -6.253  13.860   6.796  1.00 92.88           C  
ATOM   2490  C   THR A 348      -6.247  14.097   8.294  1.00 92.88           C  
ATOM   2491  CB  THR A 348      -5.699  12.462   6.501  1.00 92.88           C  
ATOM   2492  O   THR A 348      -7.132  13.572   8.947  1.00 92.88           O  
ATOM   2493  CG2 THR A 348      -5.845  12.122   5.020  1.00 92.88           C  
ATOM   2494  OG1 THR A 348      -4.333  12.368   6.845  1.00 92.88           O  
ATOM   2495  N   ALA A 349      -5.322  14.852   8.884  1.00 89.44           N  
ATOM   2496  CA  ALA A 349      -5.291  15.029  10.336  1.00 89.44           C  
ATOM   2497  C   ALA A 349      -6.326  16.063  10.826  1.00 89.44           C  
ATOM   2498  CB  ALA A 349      -3.860  15.318  10.802  1.00 89.44           C  
ATOM   2499  O   ALA A 349      -6.564  17.098  10.198  1.00 89.44           O  
ATOM   2500  N   THR A 350      -6.900  15.810  12.007  1.00 88.31           N  
ATOM   2501  CA  THR A 350      -7.968  16.606  12.664  1.00 88.31           C  
ATOM   2502  C   THR A 350      -7.577  18.058  12.978  1.00 88.31           C  
ATOM   2503  CB  THR A 350      -8.365  15.921  13.982  1.00 88.31           C  
ATOM   2504  O   THR A 350      -8.394  18.930  13.293  1.00 88.31           O  
ATOM   2505  CG2 THR A 350      -8.917  14.515  13.775  1.00 88.31           C  
ATOM   2506  OG1 THR A 350      -7.241  15.798  14.822  1.00 88.31           O  
ATOM   2507  N   GLU A 351      -6.288  18.342  12.894  1.00 87.25           N  
ATOM   2508  CA  GLU A 351      -5.658  19.591  13.291  1.00 87.25           C  
ATOM   2509  C   GLU A 351      -5.733  20.652  12.195  1.00 87.25           C  
ATOM   2510  CB  GLU A 351      -4.207  19.271  13.627  1.00 87.25           C  
ATOM   2511  O   GLU A 351      -5.610  21.850  12.469  1.00 87.25           O  
ATOM   2512  CG  GLU A 351      -4.119  18.204  14.735  1.00 87.25           C  
ATOM   2513  CD  GLU A 351      -2.726  17.610  14.844  1.00 87.25           C  
ATOM   2514  OE1 GLU A 351      -2.447  16.985  15.886  1.00 87.25           O  
ATOM   2515  OE2 GLU A 351      -1.813  18.039  14.111  1.00 87.25           O  
ATOM   2516  N   PHE A 352      -5.956  20.215  10.958  1.00 94.44           N  
ATOM   2517  CA  PHE A 352      -5.898  21.062   9.783  1.00 94.44           C  
ATOM   2518  C   PHE A 352      -7.286  21.402   9.243  1.00 94.44           C  
ATOM   2519  CB  PHE A 352      -4.991  20.414   8.736  1.00 94.44           C  
ATOM   2520  O   PHE A 352      -8.297  20.750   9.510  1.00 94.44           O  
ATOM   2521  CG  PHE A 352      -3.570  20.206   9.219  1.00 94.44           C  
ATOM   2522  CD1 PHE A 352      -2.697  21.299   9.383  1.00 94.44           C  
ATOM   2523  CD2 PHE A 352      -3.130  18.912   9.535  1.00 94.44           C  
ATOM   2524  CE1 PHE A 352      -1.384  21.092   9.845  1.00 94.44           C  
ATOM   2525  CE2 PHE A 352      -1.826  18.707  10.016  1.00 94.44           C  
ATOM   2526  CZ  PHE A 352      -0.949  19.793  10.162  1.00 94.44           C  
ATOM   2527  N   ALA A 353      -7.324  22.479   8.460  1.00 97.06           N  
ATOM   2528  CA  ALA A 353      -8.550  23.026   7.898  1.00 97.06           C  
ATOM   2529  C   ALA A 353      -9.363  22.038   7.031  1.00 97.06           C  
ATOM   2530  CB  ALA A 353      -8.201  24.307   7.130  1.00 97.06           C  
ATOM   2531  O   ALA A 353     -10.586  22.095   7.135  1.00 97.06           O  
ATOM   2532  N   PRO A 354      -8.767  21.144   6.207  1.00 97.50           N  
ATOM   2533  CA  PRO A 354      -9.550  20.245   5.354  1.00 97.50           C  
ATOM   2534  C   PRO A 354     -10.510  19.340   6.133  1.00 97.50           C  
ATOM   2535  CB  PRO A 354      -8.525  19.440   4.547  1.00 97.50           C  
ATOM   2536  O   PRO A 354     -11.693  19.290   5.809  1.00 97.50           O  
ATOM   2537  CG  PRO A 354      -7.326  20.382   4.479  1.00 97.50           C  
ATOM   2538  CD  PRO A 354      -7.353  21.024   5.861  1.00 97.50           C  
ATOM   2539  N   VAL A 355     -10.035  18.700   7.202  1.00 96.25           N  
ATOM   2540  CA  VAL A 355     -10.859  17.816   8.042  1.00 96.25           C  
ATOM   2541  C   VAL A 355     -11.898  18.607   8.827  1.00 96.25           C  
ATOM   2542  CB  VAL A 355      -9.967  17.024   9.007  1.00 96.25           C  
ATOM   2543  O   VAL A 355     -13.076  18.255   8.846  1.00 96.25           O  
ATOM   2544  CG1 VAL A 355     -10.785  16.131   9.939  1.00 96.25           C  
ATOM   2545  CG2 VAL A 355      -9.020  16.129   8.215  1.00 96.25           C  
ATOM   2546  N   ARG A 356     -11.486  19.729   9.429  1.00 97.12           N  
ATOM   2547  CA  ARG A 356     -12.394  20.594  10.199  1.00 97.12           C  
ATOM   2548  C   ARG A 356     -13.520  21.158   9.342  1.00 97.12           C  
ATOM   2549  CB  ARG A 356     -11.608  21.731  10.848  1.00 97.12           C  
ATOM   2550  O   ARG A 356     -14.634  21.287   9.831  1.00 97.12           O  
ATOM   2551  CG  ARG A 356     -10.669  21.196  11.932  1.00 97.12           C  
ATOM   2552  CD  ARG A 356      -9.856  22.357  12.492  1.00 97.12           C  
ATOM   2553  NE  ARG A 356      -8.885  21.874  13.475  1.00 97.12           N  
ATOM   2554  NH1 ARG A 356      -7.981  23.916  13.992  1.00 97.12           N  
ATOM   2555  NH2 ARG A 356      -7.292  22.083  15.072  1.00 97.12           N  
ATOM   2556  CZ  ARG A 356      -8.053  22.624  14.167  1.00 97.12           C  
ATOM   2557  N   HIS A 357     -13.249  21.440   8.070  1.00 97.94           N  
ATOM   2558  CA  HIS A 357     -14.262  21.878   7.117  1.00 97.94           C  
ATOM   2559  C   HIS A 357     -15.324  20.798   6.860  1.00 97.94           C  
ATOM   2560  CB  HIS A 357     -13.562  22.287   5.816  1.00 97.94           C  
ATOM   2561  O   HIS A 357     -16.512  21.109   6.831  1.00 97.94           O  
ATOM   2562  CG  HIS A 357     -14.529  22.714   4.749  1.00 97.94           C  
ATOM   2563  CD2 HIS A 357     -14.726  22.115   3.534  1.00 97.94           C  
ATOM   2564  ND1 HIS A 357     -15.438  23.740   4.856  1.00 97.94           N  
ATOM   2565  CE1 HIS A 357     -16.160  23.764   3.725  1.00 97.94           C  
ATOM   2566  NE2 HIS A 357     -15.748  22.808   2.877  1.00 97.94           N  
ATOM   2567  N   ILE A 358     -14.919  19.530   6.723  1.00 98.25           N  
ATOM   2568  CA  ILE A 358     -15.855  18.404   6.571  1.00 98.25           C  
ATOM   2569  C   ILE A 358     -16.683  18.227   7.852  1.00 98.25           C  
ATOM   2570  CB  ILE A 358     -15.099  17.108   6.199  1.00 98.25           C  
ATOM   2571  O   ILE A 358     -17.901  18.071   7.779  1.00 98.25           O  
ATOM   2572  CG1 ILE A 358     -14.356  17.257   4.853  1.00 98.25           C  
ATOM   2573  CG2 ILE A 358     -16.063  15.908   6.127  1.00 98.25           C  
ATOM   2574  CD1 ILE A 358     -13.361  16.119   4.593  1.00 98.25           C  
ATOM   2575  N   ALA A 359     -16.043  18.304   9.022  1.00 97.56           N  
ATOM   2576  CA  ALA A 359     -16.724  18.199  10.311  1.00 97.56           C  
ATOM   2577  C   ALA A 359     -17.732  19.341  10.539  1.00 97.56           C  
ATOM   2578  CB  ALA A 359     -15.666  18.159  11.417  1.00 97.56           C  
ATOM   2579  O   ALA A 359     -18.853  19.102  10.981  1.00 97.56           O  
ATOM   2580  N   GLU A 360     -17.368  20.578  10.191  1.00 98.06           N  
ATOM   2581  CA  GLU A 360     -18.271  21.730  10.246  1.00 98.06           C  
ATOM   2582  C   GLU A 360     -19.450  21.555   9.279  1.00 98.06           C  
ATOM   2583  CB  GLU A 360     -17.474  23.006   9.935  1.00 98.06           C  
ATOM   2584  O   GLU A 360     -20.598  21.806   9.654  1.00 98.06           O  
ATOM   2585  CG  GLU A 360     -18.323  24.282  10.056  1.00 98.06           C  
ATOM   2586  CD  GLU A 360     -17.521  25.569   9.789  1.00 98.06           C  
ATOM   2587  OE1 GLU A 360     -18.020  26.646  10.186  1.00 98.06           O  
ATOM   2588  OE2 GLU A 360     -16.430  25.488   9.175  1.00 98.06           O  
ATOM   2589  N   ALA A 361     -19.207  21.052   8.063  1.00 97.81           N  
ATOM   2590  CA  ALA A 361     -20.264  20.778   7.091  1.00 97.81           C  
ATOM   2591  C   ALA A 361     -21.301  19.775   7.627  1.00 97.81           C  
ATOM   2592  CB  ALA A 361     -19.636  20.304   5.776  1.00 97.81           C  
ATOM   2593  O   ALA A 361     -22.492  19.941   7.355  1.00 97.81           O  
ATOM   2594  N   SER A 362     -20.894  18.815   8.467  1.00 97.81           N  
ATOM   2595  CA  SER A 362     -21.803  17.863   9.123  1.00 97.81           C  
ATOM   2596  C   SER A 362     -22.906  18.528   9.951  1.00 97.81           C  
ATOM   2597  CB  SER A 362     -21.031  16.925  10.053  1.00 97.81           C  
ATOM   2598  O   SER A 362     -23.981  17.952  10.098  1.00 97.81           O  
ATOM   2599  OG  SER A 362     -19.945  16.315   9.393  1.00 97.81           O  
ATOM   2600  N   THR A 363     -22.703  19.756  10.445  1.00 97.62           N  
ATOM   2601  CA  THR A 363     -23.735  20.507  11.191  1.00 97.62           C  
ATOM   2602  C   THR A 363     -24.955  20.868  10.341  1.00 97.62           C  
ATOM   2603  CB  THR A 363     -23.180  21.804  11.798  1.00 97.62           C  
ATOM   2604  O   THR A 363     -26.030  21.137  10.874  1.00 97.62           O  
ATOM   2605  CG2 THR A 363     -21.982  21.567  12.715  1.00 97.62           C  
ATOM   2606  OG1 THR A 363     -22.807  22.718  10.794  1.00 97.62           O  
ATOM   2607  N   THR A 364     -24.803  20.843   9.015  1.00 96.12           N  
ATOM   2608  CA  THR A 364     -25.869  21.130   8.044  1.00 96.12           C  
ATOM   2609  C   THR A 364     -26.447  19.865   7.394  1.00 96.12           C  
ATOM   2610  CB  THR A 364     -25.412  22.169   7.009  1.00 96.12           C  
ATOM   2611  O   THR A 364     -27.352  19.963   6.566  1.00 96.12           O  
ATOM   2612  CG2 THR A 364     -25.029  23.504   7.647  1.00 96.12           C  
ATOM   2613  OG1 THR A 364     -24.279  21.733   6.302  1.00 96.12           O  
ATOM   2614  N   GLY A 365     -25.979  18.679   7.807  1.00 94.88           N  
ATOM   2615  CA  GLY A 365     -26.534  17.376   7.441  1.00 94.88           C  
ATOM   2616  C   GLY A 365     -25.626  16.494   6.575  1.00 94.88           C  
ATOM   2617  O   GLY A 365     -24.498  16.834   6.226  1.00 94.88           O  
ATOM   2618  N   HIS A 366     -26.148  15.319   6.216  1.00 97.06           N  
ATOM   2619  CA  HIS A 366     -25.419  14.280   5.477  1.00 97.06           C  
ATOM   2620  C   HIS A 366     -24.965  14.749   4.084  1.00 97.06           C  
ATOM   2621  CB  HIS A 366     -26.318  13.037   5.341  1.00 97.06           C  
ATOM   2622  O   HIS A 366     -23.831  14.518   3.681  1.00 97.06           O  
ATOM   2623  CG  HIS A 366     -26.843  12.500   6.650  1.00 97.06           C  
ATOM   2624  CD2 HIS A 366     -27.914  12.963   7.369  1.00 97.06           C  
ATOM   2625  ND1 HIS A 366     -26.349  11.425   7.345  1.00 97.06           N  
ATOM   2626  CE1 HIS A 366     -27.066  11.266   8.465  1.00 97.06           C  
ATOM   2627  NE2 HIS A 366     -28.039  12.185   8.519  1.00 97.06           N  
ATOM   2628  N   GLY A 367     -25.840  15.436   3.338  1.00 97.88           N  
ATOM   2629  CA  GLY A 367     -25.546  15.842   1.959  1.00 97.88           C  
ATOM   2630  C   GLY A 367     -24.377  16.824   1.856  1.00 97.88           C  
ATOM   2631  O   GLY A 367     -23.515  16.672   0.996  1.00 97.88           O  
ATOM   2632  N   THR A 368     -24.311  17.806   2.754  1.00 97.50           N  
ATOM   2633  CA  THR A 368     -23.222  18.791   2.794  1.00 97.50           C  
ATOM   2634  C   THR A 368     -21.913  18.179   3.274  1.00 97.50           C  
ATOM   2635  CB  THR A 368     -23.593  19.973   3.690  1.00 97.50           C  
ATOM   2636  O   THR A 368     -20.872  18.519   2.718  1.00 97.50           O  
ATOM   2637  CG2 THR A 368     -24.640  20.869   3.029  1.00 97.50           C  
ATOM   2638  OG1 THR A 368     -24.168  19.477   4.864  1.00 97.50           O  
ATOM   2639  N   ASN A 369     -21.951  17.228   4.214  1.00 98.06           N  
ATOM   2640  CA  ASN A 369     -20.776  16.440   4.593  1.00 98.06           C  
ATOM   2641  C   ASN A 369     -20.180  15.681   3.388  1.00 98.06           C  
ATOM   2642  CB  ASN A 369     -21.164  15.492   5.739  1.00 98.06           C  
ATOM   2643  O   ASN A 369     -18.979  15.778   3.130  1.00 98.06           O  
ATOM   2644  CG  ASN A 369     -20.015  14.567   6.081  1.00 98.06           C  
ATOM   2645  ND2 ASN A 369     -19.227  14.874   7.078  1.00 98.06           N  
ATOM   2646  OD1 ASN A 369     -19.773  13.590   5.402  1.00 98.06           O  
ATOM   2647  N   ILE A 370     -21.014  14.985   2.605  1.00 98.06           N  
ATOM   2648  CA  ILE A 370     -20.557  14.251   1.413  1.00 98.06           C  
ATOM   2649  C   ILE A 370     -20.007  15.208   0.347  1.00 98.06           C  
ATOM   2650  CB  ILE A 370     -21.689  13.359   0.854  1.00 98.06           C  
ATOM   2651  O   ILE A 370     -18.947  14.962  -0.225  1.00 98.06           O  
ATOM   2652  CG1 ILE A 370     -22.133  12.266   1.853  1.00 98.06           C  
ATOM   2653  CG2 ILE A 370     -21.288  12.709  -0.485  1.00 98.06           C  
ATOM   2654  CD1 ILE A 370     -21.066  11.224   2.198  1.00 98.06           C  
ATOM   2655  N   ILE A 371     -20.681  16.332   0.093  1.00 98.12           N  
ATOM   2656  CA  ILE A 371     -20.203  17.333  -0.873  1.00 98.12           C  
ATOM   2657  C   ILE A 371     -18.847  17.908  -0.439  1.00 98.12           C  
ATOM   2658  CB  ILE A 371     -21.267  18.436  -1.071  1.00 98.12           C  
ATOM   2659  O   ILE A 371     -17.932  18.002  -1.260  1.00 98.12           O  
ATOM   2660  CG1 ILE A 371     -22.495  17.864  -1.817  1.00 98.12           C  
ATOM   2661  CG2 ILE A 371     -20.701  19.635  -1.859  1.00 98.12           C  
ATOM   2662  CD1 ILE A 371     -23.741  18.755  -1.715  1.00 98.12           C  
ATOM   2663  N   ALA A 372     -18.697  18.263   0.841  1.00 98.12           N  
ATOM   2664  CA  ALA A 372     -17.454  18.806   1.381  1.00 98.12           C  
ATOM   2665  C   ALA A 372     -16.305  17.798   1.266  1.00 98.12           C  
ATOM   2666  CB  ALA A 372     -17.684  19.238   2.834  1.00 98.12           C  
ATOM   2667  O   ALA A 372     -15.229  18.146   0.778  1.00 98.12           O  
ATOM   2668  N   GLY A 373     -16.539  16.539   1.646  1.00 97.25           N  
ATOM   2669  CA  GLY A 373     -15.516  15.503   1.562  1.00 97.25           C  
ATOM   2670  C   GLY A 373     -15.119  15.160   0.128  1.00 97.25           C  
ATOM   2671  O   GLY A 373     -13.925  15.080  -0.151  1.00 97.25           O  
ATOM   2672  N   LEU A 374     -16.056  15.087  -0.828  1.00 97.56           N  
ATOM   2673  CA  LEU A 374     -15.724  14.929  -2.254  1.00 97.56           C  
ATOM   2674  C   LEU A 374     -14.907  16.117  -2.785  1.00 97.56           C  
ATOM   2675  CB  LEU A 374     -17.011  14.765  -3.085  1.00 97.56           C  
ATOM   2676  O   LEU A 374     -13.938  15.928  -3.522  1.00 97.56           O  
ATOM   2677  CG  LEU A 374     -17.700  13.396  -2.955  1.00 97.56           C  
ATOM   2678  CD1 LEU A 374     -19.052  13.440  -3.667  1.00 97.56           C  
ATOM   2679  CD2 LEU A 374     -16.874  12.270  -3.589  1.00 97.56           C  
ATOM   2680  N   GLY A 375     -15.251  17.341  -2.375  1.00 98.00           N  
ATOM   2681  CA  GLY A 375     -14.487  18.542  -2.717  1.00 98.00           C  
ATOM   2682  C   GLY A 375     -13.050  18.497  -2.186  1.00 98.00           C  
ATOM   2683  O   GLY A 375     -12.103  18.766  -2.931  1.00 98.00           O  
ATOM   2684  N   VAL A 376     -12.866  18.102  -0.920  1.00 97.56           N  
ATOM   2685  CA  VAL A 376     -11.538  17.898  -0.314  1.00 97.56           C  
ATOM   2686  C   VAL A 376     -10.780  16.775  -1.022  1.00 97.56           C  
ATOM   2687  CB  VAL A 376     -11.651  17.636   1.203  1.00 97.56           C  
ATOM   2688  O   VAL A 376      -9.610  16.959  -1.350  1.00 97.56           O  
ATOM   2689  CG1 VAL A 376     -10.318  17.194   1.822  1.00 97.56           C  
ATOM   2690  CG2 VAL A 376     -12.082  18.919   1.929  1.00 97.56           C  
ATOM   2691  N   SER A 377     -11.452  15.668  -1.343  1.00 95.88           N  
ATOM   2692  CA  SER A 377     -10.887  14.518  -2.062  1.00 95.88           C  
ATOM   2693  C   SER A 377     -10.287  14.927  -3.406  1.00 95.88           C  
ATOM   2694  CB  SER A 377     -11.969  13.466  -2.342  1.00 95.88           C  
ATOM   2695  O   SER A 377      -9.187  14.509  -3.757  1.00 95.88           O  
ATOM   2696  OG  SER A 377     -12.616  13.028  -1.172  1.00 95.88           O  
ATOM   2697  N   MET A 378     -10.990  15.750  -4.188  1.00 96.75           N  
ATOM   2698  CA  MET A 378     -10.485  16.225  -5.481  1.00 96.75           C  
ATOM   2699  C   MET A 378      -9.336  17.221  -5.309  1.00 96.75           C  
ATOM   2700  CB  MET A 378     -11.621  16.867  -6.285  1.00 96.75           C  
ATOM   2701  O   MET A 378      -8.358  17.171  -6.050  1.00 96.75           O  
ATOM   2702  CG  MET A 378     -12.665  15.841  -6.725  1.00 96.75           C  
ATOM   2703  SD  MET A 378     -14.026  16.578  -7.667  1.00 96.75           S  
ATOM   2704  CE  MET A 378     -15.051  15.104  -7.893  1.00 96.75           C  
ATOM   2705  N   LYS A 379      -9.422  18.109  -4.310  1.00 97.00           N  
ATOM   2706  CA  LYS A 379      -8.378  19.100  -4.012  1.00 97.00           C  
ATOM   2707  C   LYS A 379      -7.074  18.451  -3.532  1.00 97.00           C  
ATOM   2708  CB  LYS A 379      -8.941  20.083  -2.978  1.00 97.00           C  
ATOM   2709  O   LYS A 379      -5.993  18.938  -3.866  1.00 97.00           O  
ATOM   2710  CG  LYS A 379      -7.975  21.237  -2.685  1.00 97.00           C  
ATOM   2711  CD  LYS A 379      -8.590  22.195  -1.664  1.00 97.00           C  
ATOM   2712  CE  LYS A 379      -7.576  23.286  -1.312  1.00 97.00           C  
ATOM   2713  NZ  LYS A 379      -8.118  24.203  -0.281  1.00 97.00           N  
ATOM   2714  N   ALA A 380      -7.175  17.358  -2.779  1.00 95.50           N  
ATOM   2715  CA  ALA A 380      -6.046  16.650  -2.187  1.00 95.50           C  
ATOM   2716  C   ALA A 380      -5.057  16.083  -3.217  1.00 95.50           C  
ATOM   2717  CB  ALA A 380      -6.594  15.541  -1.289  1.00 95.50           C  
ATOM   2718  O   ALA A 380      -3.904  15.849  -2.876  1.00 95.50           O  
ATOM   2719  N   THR A 381      -5.456  15.918  -4.482  1.00 95.69           N  
ATOM   2720  CA  THR A 381      -4.570  15.401  -5.536  1.00 95.69           C  
ATOM   2721  C   THR A 381      -3.530  16.416  -6.011  1.00 95.69           C  
ATOM   2722  CB  THR A 381      -5.371  14.917  -6.746  1.00 95.69           C  
ATOM   2723  O   THR A 381      -2.460  16.029  -6.476  1.00 95.69           O  
ATOM   2724  CG2 THR A 381      -6.512  13.966  -6.396  1.00 95.69           C  
ATOM   2725  OG1 THR A 381      -5.949  16.011  -7.420  1.00 95.69           O  
ATOM   2726  N   ALA A 382      -3.801  17.718  -5.876  1.00 96.56           N  
ATOM   2727  CA  ALA A 382      -3.003  18.754  -6.524  1.00 96.56           C  
ATOM   2728  C   ALA A 382      -1.566  18.826  -5.984  1.00 96.56           C  
ATOM   2729  CB  ALA A 382      -3.738  20.092  -6.376  1.00 96.56           C  
ATOM   2730  O   ALA A 382      -0.608  18.771  -6.751  1.00 96.56           O  
ATOM   2731  N   ALA A 383      -1.403  18.938  -4.664  1.00 97.00           N  
ATOM   2732  CA  ALA A 383      -0.082  19.087  -4.054  1.00 97.00           C  
ATOM   2733  C   ALA A 383       0.797  17.825  -4.197  1.00 97.00           C  
ATOM   2734  CB  ALA A 383      -0.229  19.580  -2.609  1.00 97.00           C  
ATOM   2735  O   ALA A 383       1.957  17.981  -4.587  1.00 97.00           O  
ATOM   2736  N   PRO A 384       0.290  16.593  -3.967  1.00 95.50           N  
ATOM   2737  CA  PRO A 384       1.076  15.385  -4.195  1.00 95.50           C  
ATOM   2738  C   PRO A 384       1.534  15.240  -5.647  1.00 95.50           C  
ATOM   2739  CB  PRO A 384       0.186  14.210  -3.786  1.00 95.50           C  
ATOM   2740  O   PRO A 384       2.707  14.971  -5.891  1.00 95.50           O  
ATOM   2741  CG  PRO A 384      -0.780  14.822  -2.784  1.00 95.50           C  
ATOM   2742  CD  PRO A 384      -0.980  16.225  -3.354  1.00 95.50           C  
ATOM   2743  N   VAL A 385       0.648  15.480  -6.619  1.00 95.38           N  
ATOM   2744  CA  VAL A 385       1.004  15.363  -8.041  1.00 95.38           C  
ATOM   2745  C   VAL A 385       2.031  16.421  -8.443  1.00 95.38           C  
ATOM   2746  CB  VAL A 385      -0.249  15.415  -8.933  1.00 95.38           C  
ATOM   2747  O   VAL A 385       2.988  16.097  -9.137  1.00 95.38           O  
ATOM   2748  CG1 VAL A 385       0.118  15.436 -10.423  1.00 95.38           C  
ATOM   2749  CG2 VAL A 385      -1.122  14.176  -8.691  1.00 95.38           C  
ATOM   2750  N   LEU A 386       1.906  17.664  -7.965  1.00 97.00           N  
ATOM   2751  CA  LEU A 386       2.921  18.697  -8.204  1.00 97.00           C  
ATOM   2752  C   LEU A 386       4.287  18.316  -7.616  1.00 97.00           C  
ATOM   2753  CB  LEU A 386       2.449  20.038  -7.621  1.00 97.00           C  
ATOM   2754  O   LEU A 386       5.307  18.553  -8.261  1.00 97.00           O  
ATOM   2755  CG  LEU A 386       1.329  20.727  -8.419  1.00 97.00           C  
ATOM   2756  CD1 LEU A 386       0.827  21.935  -7.625  1.00 97.00           C  
ATOM   2757  CD2 LEU A 386       1.799  21.213  -9.791  1.00 97.00           C  
ATOM   2758  N   ALA A 387       4.315  17.702  -6.430  1.00 96.81           N  
ATOM   2759  CA  ALA A 387       5.550  17.195  -5.839  1.00 96.81           C  
ATOM   2760  C   ALA A 387       6.156  16.059  -6.681  1.00 96.81           C  
ATOM   2761  CB  ALA A 387       5.278  16.773  -4.392  1.00 96.81           C  
ATOM   2762  O   ALA A 387       7.352  16.092  -6.955  1.00 96.81           O  
ATOM   2763  N   VAL A 388       5.340  15.118  -7.175  1.00 95.12           N  
ATOM   2764  CA  VAL A 388       5.792  14.069  -8.107  1.00 95.12           C  
ATOM   2765  C   VAL A 388       6.353  14.683  -9.394  1.00 95.12           C  
ATOM   2766  CB  VAL A 388       4.664  13.056  -8.403  1.00 95.12           C  
ATOM   2767  O   VAL A 388       7.447  14.312  -9.807  1.00 95.12           O  
ATOM   2768  CG1 VAL A 388       5.042  12.060  -9.507  1.00 95.12           C  
ATOM   2769  CG2 VAL A 388       4.324  12.232  -7.153  1.00 95.12           C  
ATOM   2770  N   CYS A 389       5.679  15.668  -9.997  1.00 95.31           N  
ATOM   2771  CA  CYS A 389       6.172  16.372 -11.186  1.00 95.31           C  
ATOM   2772  C   CYS A 389       7.517  17.070 -10.935  1.00 95.31           C  
ATOM   2773  CB  CYS A 389       5.131  17.404 -11.642  1.00 95.31           C  
ATOM   2774  O   CYS A 389       8.427  16.963 -11.756  1.00 95.31           O  
ATOM   2775  SG  CYS A 389       3.668  16.576 -12.323  1.00 95.31           S  
ATOM   2776  N   ALA A 390       7.664  17.756  -9.798  1.00 97.12           N  
ATOM   2777  CA  ALA A 390       8.918  18.402  -9.417  1.00 97.12           C  
ATOM   2778  C   ALA A 390      10.043  17.379  -9.193  1.00 97.12           C  
ATOM   2779  CB  ALA A 390       8.670  19.256  -8.169  1.00 97.12           C  
ATOM   2780  O   ALA A 390      11.175  17.614  -9.614  1.00 97.12           O  
ATOM   2781  N   SER A 391       9.735  16.227  -8.589  1.00 96.81           N  
ATOM   2782  CA  SER A 391      10.684  15.127  -8.413  1.00 96.81           C  
ATOM   2783  C   SER A 391      11.105  14.500  -9.739  1.00 96.81           C  
ATOM   2784  CB  SER A 391      10.094  14.046  -7.506  1.00 96.81           C  
ATOM   2785  O   SER A 391      12.296  14.272  -9.929  1.00 96.81           O  
ATOM   2786  OG  SER A 391       9.994  14.527  -6.182  1.00 96.81           O  
ATOM   2787  N   ILE A 392      10.166  14.266 -10.665  1.00 95.38           N  
ATOM   2788  CA  ILE A 392      10.465  13.776 -12.020  1.00 95.38           C  
ATOM   2789  C   ILE A 392      11.406  14.751 -12.718  1.00 95.38           C  
ATOM   2790  CB  ILE A 392       9.171  13.573 -12.847  1.00 95.38           C  
ATOM   2791  O   ILE A 392      12.463  14.344 -13.192  1.00 95.38           O  
ATOM   2792  CG1 ILE A 392       8.390  12.361 -12.305  1.00 95.38           C  
ATOM   2793  CG2 ILE A 392       9.477  13.357 -14.343  1.00 95.38           C  
ATOM   2794  CD1 ILE A 392       6.954  12.239 -12.826  1.00 95.38           C  
ATOM   2795  N   TRP A 393      11.044  16.035 -12.747  1.00 96.00           N  
ATOM   2796  CA  TRP A 393      11.835  17.054 -13.425  1.00 96.00           C  
ATOM   2797  C   TRP A 393      13.238  17.169 -12.823  1.00 96.00           C  
ATOM   2798  CB  TRP A 393      11.086  18.388 -13.386  1.00 96.00           C  
ATOM   2799  O   TRP A 393      14.225  17.035 -13.541  1.00 96.00           O  
ATOM   2800  CG  TRP A 393      11.795  19.537 -14.034  1.00 96.00           C  
ATOM   2801  CD1 TRP A 393      12.712  19.451 -15.027  1.00 96.00           C  
ATOM   2802  CD2 TRP A 393      11.671  20.961 -13.737  1.00 96.00           C  
ATOM   2803  CE2 TRP A 393      12.560  21.679 -14.595  1.00 96.00           C  
ATOM   2804  CE3 TRP A 393      10.897  21.714 -12.826  1.00 96.00           C  
ATOM   2805  NE1 TRP A 393      13.177  20.705 -15.354  1.00 96.00           N  
ATOM   2806  CH2 TRP A 393      11.882  23.798 -13.635  1.00 96.00           C  
ATOM   2807  CZ2 TRP A 393      12.670  23.076 -14.549  1.00 96.00           C  
ATOM   2808  CZ3 TRP A 393      10.999  23.118 -12.775  1.00 96.00           C  
ATOM   2809  N   GLY A 394      13.341  17.331 -11.502  1.00 97.06           N  
ATOM   2810  CA  GLY A 394      14.632  17.462 -10.830  1.00 97.06           C  
ATOM   2811  C   GLY A 394      15.518  16.225 -10.990  1.00 97.06           C  
ATOM   2812  O   GLY A 394      16.706  16.355 -11.265  1.00 97.06           O  
ATOM   2813  N   ALA A 395      14.958  15.018 -10.863  1.00 96.25           N  
ATOM   2814  CA  ALA A 395      15.724  13.783 -11.018  1.00 96.25           C  
ATOM   2815  C   ALA A 395      16.181  13.560 -12.470  1.00 96.25           C  
ATOM   2816  CB  ALA A 395      14.879  12.619 -10.498  1.00 96.25           C  
ATOM   2817  O   ALA A 395      17.299  13.088 -12.693  1.00 96.25           O  
ATOM   2818  N   TYR A 396      15.350  13.939 -13.446  1.00 93.94           N  
ATOM   2819  CA  TYR A 396      15.686  13.861 -14.865  1.00 93.94           C  
ATOM   2820  C   TYR A 396      16.824  14.811 -15.248  1.00 93.94           C  
ATOM   2821  CB  TYR A 396      14.441  14.149 -15.707  1.00 93.94           C  
ATOM   2822  O   TYR A 396      17.759  14.395 -15.923  1.00 93.94           O  
ATOM   2823  CG  TYR A 396      14.668  13.925 -17.187  1.00 93.94           C  
ATOM   2824  CD1 TYR A 396      15.089  14.995 -18.000  1.00 93.94           C  
ATOM   2825  CD2 TYR A 396      14.500  12.641 -17.741  1.00 93.94           C  
ATOM   2826  CE1 TYR A 396      15.336  14.786 -19.368  1.00 93.94           C  
ATOM   2827  CE2 TYR A 396      14.732  12.431 -19.113  1.00 93.94           C  
ATOM   2828  OH  TYR A 396      15.388  13.292 -21.246  1.00 93.94           O  
ATOM   2829  CZ  TYR A 396      15.153  13.503 -19.927  1.00 93.94           C  
ATOM   2830  N   GLU A 397      16.801  16.060 -14.781  1.00 94.88           N  
ATOM   2831  CA  GLU A 397      17.889  17.019 -15.045  1.00 94.88           C  
ATOM   2832  C   GLU A 397      19.226  16.566 -14.437  1.00 94.88           C  
ATOM   2833  CB  GLU A 397      17.510  18.392 -14.473  1.00 94.88           C  
ATOM   2834  O   GLU A 397      20.296  16.859 -14.966  1.00 94.88           O  
ATOM   2835  CG  GLU A 397      16.352  19.076 -15.217  1.00 94.88           C  
ATOM   2836  CD  GLU A 397      16.661  19.470 -16.667  1.00 94.88           C  
ATOM   2837  OE1 GLU A 397      15.671  19.658 -17.411  1.00 94.88           O  
ATOM   2838  OE2 GLU A 397      17.853  19.630 -17.010  1.00 94.88           O  
ATOM   2839  N   LEU A 398      19.183  15.827 -13.324  1.00 94.56           N  
ATOM   2840  CA  LEU A 398      20.384  15.363 -12.631  1.00 94.56           C  
ATOM   2841  C   LEU A 398      21.006  14.104 -13.246  1.00 94.56           C  
ATOM   2842  CB  LEU A 398      20.035  15.114 -11.159  1.00 94.56           C  
ATOM   2843  O   LEU A 398      22.232  13.981 -13.249  1.00 94.56           O  
ATOM   2844  CG  LEU A 398      19.774  16.393 -10.346  1.00 94.56           C  
ATOM   2845  CD1 LEU A 398      19.172  15.975  -9.008  1.00 94.56           C  
ATOM   2846  CD2 LEU A 398      21.053  17.186 -10.073  1.00 94.56           C  
ATOM   2847  N   ALA A 399      20.189  13.143 -13.688  1.00 93.50           N  
ATOM   2848  CA  ALA A 399      20.672  11.838 -14.153  1.00 93.50           C  
ATOM   2849  C   ALA A 399      19.740  11.133 -15.163  1.00 93.50           C  
ATOM   2850  CB  ALA A 399      20.989  10.976 -12.919  1.00 93.50           C  
ATOM   2851  O   ALA A 399      19.751   9.905 -15.285  1.00 93.50           O  
ATOM   2852  N   GLY A 400      18.918  11.888 -15.891  1.00 92.06           N  
ATOM   2853  CA  GLY A 400      18.008  11.376 -16.915  1.00 92.06           C  
ATOM   2854  C   GLY A 400      16.977  10.381 -16.377  1.00 92.06           C  
ATOM   2855  O   GLY A 400      16.584  10.416 -15.209  1.00 92.06           O  
ATOM   2856  N   LEU A 401      16.549   9.450 -17.234  1.00 90.75           N  
ATOM   2857  CA  LEU A 401      15.573   8.411 -16.875  1.00 90.75           C  
ATOM   2858  C   LEU A 401      16.058   7.521 -15.721  1.00 90.75           C  
ATOM   2859  CB  LEU A 401      15.267   7.546 -18.110  1.00 90.75           C  
ATOM   2860  O   LEU A 401      15.272   7.148 -14.853  1.00 90.75           O  
ATOM   2861  CG  LEU A 401      14.583   8.266 -19.281  1.00 90.75           C  
ATOM   2862  CD1 LEU A 401      14.406   7.284 -20.438  1.00 90.75           C  
ATOM   2863  CD2 LEU A 401      13.209   8.815 -18.891  1.00 90.75           C  
ATOM   2864  N   TYR A 402      17.361   7.232 -15.665  1.00 93.44           N  
ATOM   2865  CA  TYR A 402      17.925   6.474 -14.553  1.00 93.44           C  
ATOM   2866  C   TYR A 402      17.889   7.270 -13.240  1.00 93.44           C  
ATOM   2867  CB  TYR A 402      19.342   6.023 -14.905  1.00 93.44           C  
ATOM   2868  O   TYR A 402      17.625   6.698 -12.188  1.00 93.44           O  
ATOM   2869  CG  TYR A 402      19.908   5.034 -13.913  1.00 93.44           C  
ATOM   2870  CD1 TYR A 402      21.050   5.374 -13.167  1.00 93.44           C  
ATOM   2871  CD2 TYR A 402      19.271   3.793 -13.711  1.00 93.44           C  
ATOM   2872  CE1 TYR A 402      21.548   4.490 -12.196  1.00 93.44           C  
ATOM   2873  CE2 TYR A 402      19.754   2.912 -12.728  1.00 93.44           C  
ATOM   2874  OH  TYR A 402      21.329   2.458 -10.987  1.00 93.44           O  
ATOM   2875  CZ  TYR A 402      20.883   3.270 -11.967  1.00 93.44           C  
ATOM   2876  N   GLY A 403      18.056   8.596 -13.288  1.00 95.25           N  
ATOM   2877  CA  GLY A 403      17.833   9.484 -12.146  1.00 95.25           C  
ATOM   2878  C   GLY A 403      16.418   9.380 -11.579  1.00 95.25           C  
ATOM   2879  O   GLY A 403      16.254   9.252 -10.367  1.00 95.25           O  
ATOM   2880  N   ILE A 404      15.399   9.357 -12.445  1.00 94.94           N  
ATOM   2881  CA  ILE A 404      14.000   9.141 -12.034  1.00 94.94           C  
ATOM   2882  C   ILE A 404      13.851   7.782 -11.337  1.00 94.94           C  
ATOM   2883  CB  ILE A 404      13.036   9.249 -13.239  1.00 94.94           C  
ATOM   2884  O   ILE A 404      13.241   7.702 -10.270  1.00 94.94           O  
ATOM   2885  CG1 ILE A 404      13.123  10.641 -13.909  1.00 94.94           C  
ATOM   2886  CG2 ILE A 404      11.583   8.958 -12.806  1.00 94.94           C  
ATOM   2887  CD1 ILE A 404      12.321  10.718 -15.213  1.00 94.94           C  
ATOM   2888  N   ALA A 405      14.443   6.724 -11.896  1.00 95.19           N  
ATOM   2889  CA  ALA A 405      14.397   5.386 -11.310  1.00 95.19           C  
ATOM   2890  C   ALA A 405      15.102   5.310  -9.947  1.00 95.19           C  
ATOM   2891  CB  ALA A 405      14.969   4.408 -12.337  1.00 95.19           C  
ATOM   2892  O   ALA A 405      14.563   4.753  -8.990  1.00 95.19           O  
ATOM   2893  N   VAL A 406      16.257   5.965  -9.807  1.00 96.75           N  
ATOM   2894  CA  VAL A 406      16.964   6.108  -8.527  1.00 96.75           C  
ATOM   2895  C   VAL A 406      16.124   6.884  -7.512  1.00 96.75           C  
ATOM   2896  CB  VAL A 406      18.337   6.769  -8.746  1.00 96.75           C  
ATOM   2897  O   VAL A 406      16.058   6.480  -6.351  1.00 96.75           O  
ATOM   2898  CG1 VAL A 406      19.014   7.182  -7.433  1.00 96.75           C  
ATOM   2899  CG2 VAL A 406      19.282   5.795  -9.462  1.00 96.75           C  
ATOM   2900  N   ALA A 407      15.447   7.960  -7.921  1.00 97.38           N  
ATOM   2901  CA  ALA A 407      14.538   8.701  -7.049  1.00 97.38           C  
ATOM   2902  C   ALA A 407      13.357   7.824  -6.593  1.00 97.38           C  
ATOM   2903  CB  ALA A 407      14.071   9.973  -7.766  1.00 97.38           C  
ATOM   2904  O   ALA A 407      13.034   7.811  -5.404  1.00 97.38           O  
ATOM   2905  N   ALA A 408      12.769   7.033  -7.496  1.00 95.50           N  
ATOM   2906  CA  ALA A 408      11.697   6.087  -7.180  1.00 95.50           C  
ATOM   2907  C   ALA A 408      12.154   5.021  -6.168  1.00 95.50           C  
ATOM   2908  CB  ALA A 408      11.208   5.442  -8.485  1.00 95.50           C  
ATOM   2909  O   ALA A 408      11.507   4.809  -5.141  1.00 95.50           O  
ATOM   2910  N   THR A 409      13.311   4.392  -6.406  1.00 96.31           N  
ATOM   2911  CA  THR A 409      13.893   3.415  -5.475  1.00 96.31           C  
ATOM   2912  C   THR A 409      14.225   4.049  -4.132  1.00 96.31           C  
ATOM   2913  CB  THR A 409      15.175   2.796  -6.039  1.00 96.31           C  
ATOM   2914  O   THR A 409      13.954   3.461  -3.089  1.00 96.31           O  
ATOM   2915  CG2 THR A 409      15.764   1.751  -5.092  1.00 96.31           C  
ATOM   2916  OG1 THR A 409      14.919   2.142  -7.256  1.00 96.31           O  
ATOM   2917  N   SER A 410      14.806   5.246  -4.133  1.00 97.25           N  
ATOM   2918  CA  SER A 410      15.190   5.942  -2.910  1.00 97.25           C  
ATOM   2919  C   SER A 410      13.975   6.310  -2.058  1.00 97.25           C  
ATOM   2920  CB  SER A 410      15.989   7.181  -3.273  1.00 97.25           C  
ATOM   2921  O   SER A 410      13.981   6.054  -0.852  1.00 97.25           O  
ATOM   2922  OG  SER A 410      16.355   7.815  -2.080  1.00 97.25           O  
ATOM   2923  N   MET A 411      12.896   6.798  -2.682  1.00 95.50           N  
ATOM   2924  CA  MET A 411      11.610   7.015  -2.017  1.00 95.50           C  
ATOM   2925  C   MET A 411      11.150   5.728  -1.320  1.00 95.50           C  
ATOM   2926  CB  MET A 411      10.576   7.493  -3.051  1.00 95.50           C  
ATOM   2927  O   MET A 411      10.879   5.731  -0.115  1.00 95.50           O  
ATOM   2928  CG  MET A 411       9.216   7.804  -2.423  1.00 95.50           C  
ATOM   2929  SD  MET A 411       7.929   8.202  -3.626  1.00 95.50           S  
ATOM   2930  CE  MET A 411       6.549   8.427  -2.479  1.00 95.50           C  
ATOM   2931  N   LEU A 412      11.159   4.607  -2.049  1.00 94.88           N  
ATOM   2932  CA  LEU A 412      10.736   3.298  -1.547  1.00 94.88           C  
ATOM   2933  C   LEU A 412      11.718   2.615  -0.597  1.00 94.88           C  
ATOM   2934  CB  LEU A 412      10.302   2.409  -2.706  1.00 94.88           C  
ATOM   2935  O   LEU A 412      11.349   1.682   0.113  1.00 94.88           O  
ATOM   2936  CG  LEU A 412       8.934   2.862  -3.245  1.00 94.88           C  
ATOM   2937  CD1 LEU A 412       8.678   2.074  -4.507  1.00 94.88           C  
ATOM   2938  CD2 LEU A 412       7.783   2.610  -2.268  1.00 94.88           C  
ATOM   2939  N   SER A 413      12.949   3.100  -0.494  1.00 94.56           N  
ATOM   2940  CA  SER A 413      13.954   2.512   0.388  1.00 94.56           C  
ATOM   2941  C   SER A 413      13.555   2.594   1.872  1.00 94.56           C  
ATOM   2942  CB  SER A 413      15.315   3.144   0.094  1.00 94.56           C  
ATOM   2943  O   SER A 413      13.917   1.717   2.654  1.00 94.56           O  
ATOM   2944  OG  SER A 413      15.426   4.427   0.681  1.00 94.56           O  
ATOM   2945  N   LEU A 414      12.733   3.582   2.254  1.00 94.75           N  
ATOM   2946  CA  LEU A 414      12.198   3.754   3.613  1.00 94.75           C  
ATOM   2947  C   LEU A 414      10.941   2.918   3.916  1.00 94.75           C  
ATOM   2948  CB  LEU A 414      11.965   5.251   3.892  1.00 94.75           C  
ATOM   2949  O   LEU A 414      10.382   3.046   5.007  1.00 94.75           O  
ATOM   2950  CG  LEU A 414      13.240   6.113   3.931  1.00 94.75           C  
ATOM   2951  CD1 LEU A 414      12.845   7.560   4.232  1.00 94.75           C  
ATOM   2952  CD2 LEU A 414      14.228   5.653   5.009  1.00 94.75           C  
ATOM   2953  N   THR A 415      10.518   2.034   3.003  1.00 95.50           N  
ATOM   2954  CA  THR A 415       9.304   1.208   3.151  1.00 95.50           C  
ATOM   2955  C   THR A 415       9.264   0.469   4.488  1.00 95.50           C  
ATOM   2956  CB  THR A 415       9.181   0.195   1.997  1.00 95.50           C  
ATOM   2957  O   THR A 415       8.215   0.407   5.113  1.00 95.50           O  
ATOM   2958  CG2 THR A 415       8.006  -0.770   2.132  1.00 95.50           C  
ATOM   2959  OG1 THR A 415       8.955   0.874   0.792  1.00 95.50           O  
ATOM   2960  N   GLY A 416      10.400  -0.030   4.986  1.00 95.12           N  
ATOM   2961  CA  GLY A 416      10.435  -0.786   6.241  1.00 95.12           C  
ATOM   2962  C   GLY A 416       9.968   0.031   7.447  1.00 95.12           C  
ATOM   2963  O   GLY A 416       9.247  -0.490   8.294  1.00 95.12           O  
ATOM   2964  N   MET A 417      10.336   1.314   7.512  1.00 95.62           N  
ATOM   2965  CA  MET A 417       9.838   2.218   8.547  1.00 95.62           C  
ATOM   2966  C   MET A 417       8.391   2.630   8.263  1.00 95.62           C  
ATOM   2967  CB  MET A 417      10.769   3.433   8.677  1.00 95.62           C  
ATOM   2968  O   MET A 417       7.568   2.567   9.163  1.00 95.62           O  
ATOM   2969  CG  MET A 417      10.359   4.369   9.824  1.00 95.62           C  
ATOM   2970  SD  MET A 417      10.279   3.636  11.482  1.00 95.62           S  
ATOM   2971  CE  MET A 417      12.032   3.314  11.754  1.00 95.62           C  
ATOM   2972  N   ILE A 418       8.044   2.992   7.025  1.00 94.88           N  
ATOM   2973  CA  ILE A 418       6.680   3.435   6.684  1.00 94.88           C  
ATOM   2974  C   ILE A 418       5.634   2.342   6.969  1.00 94.88           C  
ATOM   2975  CB  ILE A 418       6.631   3.936   5.224  1.00 94.88           C  
ATOM   2976  O   ILE A 418       4.634   2.610   7.626  1.00 94.88           O  
ATOM   2977  CG1 ILE A 418       7.551   5.155   4.971  1.00 94.88           C  
ATOM   2978  CG2 ILE A 418       5.193   4.273   4.810  1.00 94.88           C  
ATOM   2979  CD1 ILE A 418       7.215   6.425   5.769  1.00 94.88           C  
ATOM   2980  N   VAL A 419       5.902   1.089   6.592  1.00 94.56           N  
ATOM   2981  CA  VAL A 419       5.039  -0.059   6.927  1.00 94.56           C  
ATOM   2982  C   VAL A 419       4.944  -0.263   8.442  1.00 94.56           C  
ATOM   2983  CB  VAL A 419       5.580  -1.354   6.297  1.00 94.56           C  
ATOM   2984  O   VAL A 419       3.905  -0.689   8.932  1.00 94.56           O  
ATOM   2985  CG1 VAL A 419       4.759  -2.597   6.684  1.00 94.56           C  
ATOM   2986  CG2 VAL A 419       5.616  -1.350   4.771  1.00 94.56           C  
ATOM   2987  N   ALA A 420       6.000   0.034   9.208  1.00 94.81           N  
ATOM   2988  CA  ALA A 420       5.941  -0.066  10.665  1.00 94.81           C  
ATOM   2989  C   ALA A 420       4.922   0.909  11.270  1.00 94.81           C  
ATOM   2990  CB  ALA A 420       7.335   0.164  11.261  1.00 94.81           C  
ATOM   2991  O   ALA A 420       4.213   0.549  12.208  1.00 94.81           O  
ATOM   2992  N   LEU A 421       4.844   2.125  10.717  1.00 92.25           N  
ATOM   2993  CA  LEU A 421       3.858   3.137  11.097  1.00 92.25           C  
ATOM   2994  C   LEU A 421       2.444   2.736  10.659  1.00 92.25           C  
ATOM   2995  CB  LEU A 421       4.222   4.496  10.467  1.00 92.25           C  
ATOM   2996  O   LEU A 421       1.487   2.994  11.382  1.00 92.25           O  
ATOM   2997  CG  LEU A 421       5.327   5.293  11.173  1.00 92.25           C  
ATOM   2998  CD1 LEU A 421       6.741   4.766  10.966  1.00 92.25           C  
ATOM   2999  CD2 LEU A 421       5.330   6.729  10.644  1.00 92.25           C  
ATOM   3000  N   ASP A 422       2.309   2.117   9.490  1.00 92.31           N  
ATOM   3001  CA  ASP A 422       1.027   1.633   8.978  1.00 92.31           C  
ATOM   3002  C   ASP A 422       0.471   0.483   9.815  1.00 92.31           C  
ATOM   3003  CB  ASP A 422       1.226   1.171   7.543  1.00 92.31           C  
ATOM   3004  O   ASP A 422      -0.617   0.585  10.368  1.00 92.31           O  
ATOM   3005  CG  ASP A 422      -0.095   0.779   6.893  1.00 92.31           C  
ATOM   3006  OD1 ASP A 422      -0.910   1.679   6.620  1.00 92.31           O  
ATOM   3007  OD2 ASP A 422      -0.259  -0.427   6.635  1.00 92.31           O  
ATOM   3008  N   ALA A 423       1.262  -0.577   9.994  1.00 93.25           N  
ATOM   3009  CA  ALA A 423       0.863  -1.771  10.730  1.00 93.25           C  
ATOM   3010  C   ALA A 423       0.641  -1.501  12.227  1.00 93.25           C  
ATOM   3011  CB  ALA A 423       1.920  -2.853  10.485  1.00 93.25           C  
ATOM   3012  O   ALA A 423      -0.043  -2.278  12.887  1.00 93.25           O  
ATOM   3013  N   TYR A 424       1.178  -0.400  12.760  1.00 92.00           N  
ATOM   3014  CA  TYR A 424       0.820   0.104  14.086  1.00 92.00           C  
ATOM   3015  C   TYR A 424      -0.684   0.414  14.199  1.00 92.00           C  
ATOM   3016  CB  TYR A 424       1.695   1.330  14.392  1.00 92.00           C  
ATOM   3017  O   TYR A 424      -1.272   0.069  15.219  1.00 92.00           O  
ATOM   3018  CG  TYR A 424       1.166   2.258  15.465  1.00 92.00           C  
ATOM   3019  CD1 TYR A 424       0.364   3.361  15.111  1.00 92.00           C  
ATOM   3020  CD2 TYR A 424       1.463   2.008  16.815  1.00 92.00           C  
ATOM   3021  CE1 TYR A 424      -0.137   4.211  16.111  1.00 92.00           C  
ATOM   3022  CE2 TYR A 424       0.968   2.857  17.821  1.00 92.00           C  
ATOM   3023  OH  TYR A 424      -0.306   4.803  18.407  1.00 92.00           O  
ATOM   3024  CZ  TYR A 424       0.166   3.961  17.460  1.00 92.00           C  
ATOM   3025  N   GLY A 425      -1.309   0.976  13.157  1.00 91.44           N  
ATOM   3026  CA  GLY A 425      -2.719   1.380  13.167  1.00 91.44           C  
ATOM   3027  C   GLY A 425      -3.692   0.219  13.411  1.00 91.44           C  
ATOM   3028  O   GLY A 425      -4.373   0.227  14.429  1.00 91.44           O  
ATOM   3029  N   PRO A 426      -3.724  -0.831  12.566  1.00 92.06           N  
ATOM   3030  CA  PRO A 426      -4.586  -1.999  12.786  1.00 92.06           C  
ATOM   3031  C   PRO A 426      -4.359  -2.690  14.137  1.00 92.06           C  
ATOM   3032  CB  PRO A 426      -4.261  -2.964  11.640  1.00 92.06           C  
ATOM   3033  O   PRO A 426      -5.270  -3.306  14.684  1.00 92.06           O  
ATOM   3034  CG  PRO A 426      -3.774  -2.040  10.532  1.00 92.06           C  
ATOM   3035  CD  PRO A 426      -3.030  -0.952  11.297  1.00 92.06           C  
ATOM   3036  N   ILE A 427      -3.141  -2.603  14.688  1.00 95.62           N  
ATOM   3037  CA  ILE A 427      -2.834  -3.179  16.000  1.00 95.62           C  
ATOM   3038  C   ILE A 427      -3.496  -2.384  17.126  1.00 95.62           C  
ATOM   3039  CB  ILE A 427      -1.309  -3.326  16.210  1.00 95.62           C  
ATOM   3040  O   ILE A 427      -3.988  -2.983  18.084  1.00 95.62           O  
ATOM   3041  CG1 ILE A 427      -0.727  -4.371  15.234  1.00 95.62           C  
ATOM   3042  CG2 ILE A 427      -0.983  -3.733  17.663  1.00 95.62           C  
ATOM   3043  CD1 ILE A 427       0.807  -4.373  15.179  1.00 95.62           C  
ATOM   3044  N   THR A 428      -3.486  -1.053  17.045  1.00 93.81           N  
ATOM   3045  CA  THR A 428      -4.129  -0.187  18.044  1.00 93.81           C  
ATOM   3046  C   THR A 428      -5.644  -0.204  17.932  1.00 93.81           C  
ATOM   3047  CB  THR A 428      -3.620   1.256  17.961  1.00 93.81           C  
ATOM   3048  O   THR A 428      -6.312  -0.222  18.960  1.00 93.81           O  
ATOM   3049  CG2 THR A 428      -2.154   1.296  18.387  1.00 93.81           C  
ATOM   3050  OG1 THR A 428      -3.654   1.789  16.661  1.00 93.81           O  
ATOM   3051  N   ASP A 429      -6.151  -0.287  16.707  1.00 91.94           N  
ATOM   3052  CA  ASP A 429      -7.567  -0.413  16.365  1.00 91.94           C  
ATOM   3053  C   ASP A 429      -8.181  -1.662  17.031  1.00 91.94           C  
ATOM   3054  CB  ASP A 429      -7.590  -0.464  14.830  1.00 91.94           C  
ATOM   3055  O   ASP A 429      -8.979  -1.583  17.967  1.00 91.94           O  
ATOM   3056  CG  ASP A 429      -8.955  -0.328  14.184  1.00 91.94           C  
ATOM   3057  OD1 ASP A 429      -9.945  -0.336  14.941  1.00 91.94           O  
ATOM   3058  OD2 ASP A 429      -8.904  -0.246  12.929  1.00 91.94           O  
ATOM   3059  N   ASN A 430      -7.620  -2.840  16.734  1.00 94.50           N  
ATOM   3060  CA  ASN A 430      -8.019  -4.088  17.389  1.00 94.50           C  
ATOM   3061  C   ASN A 430      -7.748  -4.106  18.900  1.00 94.50           C  
ATOM   3062  CB  ASN A 430      -7.239  -5.241  16.759  1.00 94.50           C  
ATOM   3063  O   ASN A 430      -8.408  -4.843  19.631  1.00 94.50           O  
ATOM   3064  CG  ASN A 430      -7.925  -5.910  15.597  1.00 94.50           C  
ATOM   3065  ND2 ASN A 430      -8.391  -5.169  14.627  1.00 94.50           N  
ATOM   3066  OD1 ASN A 430      -7.942  -7.136  15.549  1.00 94.50           O  
ATOM   3067  N   ALA A 431      -6.749  -3.371  19.399  1.00 95.94           N  
ATOM   3068  CA  ALA A 431      -6.547  -3.262  20.841  1.00 95.94           C  
ATOM   3069  C   ALA A 431      -7.724  -2.532  21.510  1.00 95.94           C  
ATOM   3070  CB  ALA A 431      -5.208  -2.584  21.136  1.00 95.94           C  
ATOM   3071  O   ALA A 431      -8.149  -2.952  22.587  1.00 95.94           O  
ATOM   3072  N   GLY A 432      -8.267  -1.496  20.861  1.00 93.19           N  
ATOM   3073  CA  GLY A 432      -9.498  -0.821  21.270  1.00 93.19           C  
ATOM   3074  C   GLY A 432     -10.709  -1.750  21.208  1.00 93.19           C  
ATOM   3075  O   GLY A 432     -11.408  -1.898  22.212  1.00 93.19           O  
ATOM   3076  N   GLY A 433     -10.886  -2.470  20.097  1.00 92.50           N  
ATOM   3077  CA  GLY A 433     -11.978  -3.436  19.948  1.00 92.50           C  
ATOM   3078  C   GLY A 433     -11.931  -4.571  20.977  1.00 92.50           C  
ATOM   3079  O   GLY A 433     -12.941  -4.917  21.591  1.00 92.50           O  
ATOM   3080  N   ILE A 434     -10.743  -5.118  21.261  1.00 95.31           N  
ATOM   3081  CA  ILE A 434     -10.553  -6.115  22.329  1.00 95.31           C  
ATOM   3082  C   ILE A 434     -10.863  -5.515  23.703  1.00 95.31           C  
ATOM   3083  CB  ILE A 434      -9.128  -6.719  22.284  1.00 95.31           C  
ATOM   3084  O   ILE A 434     -11.452  -6.209  24.533  1.00 95.31           O  
ATOM   3085  CG1 ILE A 434      -8.974  -7.621  21.039  1.00 95.31           C  
ATOM   3086  CG2 ILE A 434      -8.810  -7.547  23.551  1.00 95.31           C  
ATOM   3087  CD1 ILE A 434      -7.518  -7.982  20.718  1.00 95.31           C  
ATOM   3088  N   ALA A 435     -10.468  -4.265  23.964  1.00 94.62           N  
ATOM   3089  CA  ALA A 435     -10.745  -3.608  25.236  1.00 94.62           C  
ATOM   3090  C   ALA A 435     -12.253  -3.446  25.477  1.00 94.62           C  
ATOM   3091  CB  ALA A 435      -9.998  -2.269  25.299  1.00 94.62           C  
ATOM   3092  O   ALA A 435     -12.719  -3.759  26.574  1.00 94.62           O  
ATOM   3093  N   GLU A 436     -13.007  -3.051  24.449  1.00 92.25           N  
ATOM   3094  CA  GLU A 436     -14.467  -2.931  24.512  1.00 92.25           C  
ATOM   3095  C   GLU A 436     -15.145  -4.298  24.690  1.00 92.25           C  
ATOM   3096  CB  GLU A 436     -14.977  -2.267  23.227  1.00 92.25           C  
ATOM   3097  O   GLU A 436     -15.911  -4.512  25.628  1.00 92.25           O  
ATOM   3098  CG  GLU A 436     -16.432  -1.802  23.389  1.00 92.25           C  
ATOM   3099  CD  GLU A 436     -16.585  -0.540  24.253  1.00 92.25           C  
ATOM   3100  OE1 GLU A 436     -17.690  -0.345  24.807  1.00 92.25           O  
ATOM   3101  OE2 GLU A 436     -15.601   0.239  24.339  1.00 92.25           O  
ATOM   3102  N   MET A 437     -14.813  -5.275  23.839  1.00 92.69           N  
ATOM   3103  CA  MET A 437     -15.410  -6.617  23.877  1.00 92.69           C  
ATOM   3104  C   MET A 437     -15.091  -7.398  25.162  1.00 92.69           C  
ATOM   3105  CB  MET A 437     -14.906  -7.427  22.678  1.00 92.69           C  
ATOM   3106  O   MET A 437     -15.808  -8.346  25.521  1.00 92.69           O  
ATOM   3107  CG  MET A 437     -15.518  -7.039  21.335  1.00 92.69           C  
ATOM   3108  SD  MET A 437     -14.995  -8.183  20.024  1.00 92.69           S  
ATOM   3109  CE  MET A 437     -13.437  -7.389  19.536  1.00 92.69           C  
ATOM   3110  N   ALA A 438     -13.983  -7.053  25.825  1.00 93.56           N  
ATOM   3111  CA  ALA A 438     -13.585  -7.602  27.115  1.00 93.56           C  
ATOM   3112  C   ALA A 438     -14.087  -6.778  28.311  1.00 93.56           C  
ATOM   3113  CB  ALA A 438     -12.065  -7.806  27.139  1.00 93.56           C  
ATOM   3114  O   ALA A 438     -13.770  -7.151  29.442  1.00 93.56           O  
ATOM   3115  N   GLU A 439     -14.859  -5.711  28.071  1.00 91.75           N  
ATOM   3116  CA  GLU A 439     -15.434  -4.831  29.095  1.00 91.75           C  
ATOM   3117  C   GLU A 439     -14.356  -4.309  30.068  1.00 91.75           C  
ATOM   3118  CB  GLU A 439     -16.643  -5.511  29.776  1.00 91.75           C  
ATOM   3119  O   GLU A 439     -14.520  -4.309  31.292  1.00 91.75           O  
ATOM   3120  CG  GLU A 439     -17.779  -5.882  28.796  1.00 91.75           C  
ATOM   3121  CD  GLU A 439     -18.931  -6.685  29.438  1.00 91.75           C  
ATOM   3122  OE1 GLU A 439     -19.842  -7.113  28.683  1.00 91.75           O  
ATOM   3123  OE2 GLU A 439     -18.898  -6.942  30.666  1.00 91.75           O  
ATOM   3124  N   LEU A 440     -13.196  -3.918  29.521  1.00 93.44           N  
ATOM   3125  CA  LEU A 440     -12.114  -3.322  30.304  1.00 93.44           C  
ATOM   3126  C   LEU A 440     -12.512  -1.921  30.808  1.00 93.44           C  
ATOM   3127  CB  LEU A 440     -10.810  -3.275  29.483  1.00 93.44           C  
ATOM   3128  O   LEU A 440     -13.397  -1.290  30.237  1.00 93.44           O  
ATOM   3129  CG  LEU A 440     -10.254  -4.640  29.044  1.00 93.44           C  
ATOM   3130  CD1 LEU A 440      -8.874  -4.449  28.409  1.00 93.44           C  
ATOM   3131  CD2 LEU A 440     -10.086  -5.634  30.198  1.00 93.44           C  
ATOM   3132  N   PRO A 441     -11.855  -1.392  31.860  1.00 93.56           N  
ATOM   3133  CA  PRO A 441     -12.154  -0.050  32.355  1.00 93.56           C  
ATOM   3134  C   PRO A 441     -11.999   1.025  31.270  1.00 93.56           C  
ATOM   3135  CB  PRO A 441     -11.168   0.190  33.506  1.00 93.56           C  
ATOM   3136  O   PRO A 441     -11.027   0.988  30.513  1.00 93.56           O  
ATOM   3137  CG  PRO A 441     -10.798  -1.218  33.970  1.00 93.56           C  
ATOM   3138  CD  PRO A 441     -10.832  -2.027  32.678  1.00 93.56           C  
ATOM   3139  N   ASP A 442     -12.862   2.045  31.284  1.00 89.62           N  
ATOM   3140  CA  ASP A 442     -12.867   3.166  30.323  1.00 89.62           C  
ATOM   3141  C   ASP A 442     -11.501   3.860  30.166  1.00 89.62           C  
ATOM   3142  CB  ASP A 442     -13.881   4.235  30.775  1.00 89.62           C  
ATOM   3143  O   ASP A 442     -11.186   4.416  29.115  1.00 89.62           O  
ATOM   3144  CG  ASP A 442     -15.330   3.756  30.919  1.00 89.62           C  
ATOM   3145  OD1 ASP A 442     -15.630   2.636  30.463  1.00 89.62           O  
ATOM   3146  OD2 ASP A 442     -16.104   4.499  31.564  1.00 89.62           O  
ATOM   3147  N   SER A 443     -10.643   3.807  31.193  1.00 91.56           N  
ATOM   3148  CA  SER A 443      -9.274   4.333  31.131  1.00 91.56           C  
ATOM   3149  C   SER A 443      -8.401   3.648  30.074  1.00 91.56           C  
ATOM   3150  CB  SER A 443      -8.599   4.211  32.501  1.00 91.56           C  
ATOM   3151  O   SER A 443      -7.450   4.257  29.595  1.00 91.56           O  
ATOM   3152  OG  SER A 443      -8.528   2.863  32.933  1.00 91.56           O  
ATOM   3153  N   VAL A 444      -8.700   2.392  29.721  1.00 93.19           N  
ATOM   3154  CA  VAL A 444      -8.014   1.651  28.653  1.00 93.19           C  
ATOM   3155  C   VAL A 444      -8.443   2.189  27.288  1.00 93.19           C  
ATOM   3156  CB  VAL A 444      -8.278   0.134  28.756  1.00 93.19           C  
ATOM   3157  O   VAL A 444      -7.577   2.484  26.469  1.00 93.19           O  
ATOM   3158  CG1 VAL A 444      -7.527  -0.641  27.669  1.00 93.19           C  
ATOM   3159  CG2 VAL A 444      -7.810  -0.416  30.113  1.00 93.19           C  
ATOM   3160  N   ARG A 445      -9.747   2.416  27.074  1.00 88.69           N  
ATOM   3161  CA  ARG A 445     -10.275   3.056  25.854  1.00 88.69           C  
ATOM   3162  C   ARG A 445      -9.743   4.477  25.671  1.00 88.69           C  
ATOM   3163  CB  ARG A 445     -11.815   3.029  25.851  1.00 88.69           C  
ATOM   3164  O   ARG A 445      -9.277   4.829  24.594  1.00 88.69           O  
ATOM   3165  CG  ARG A 445     -12.409   1.710  25.323  1.00 88.69           C  
ATOM   3166  CD  ARG A 445     -12.103   1.518  23.826  1.00 88.69           C  
ATOM   3167  NE  ARG A 445     -13.307   1.250  23.017  1.00 88.69           N  
ATOM   3168  NH1 ARG A 445     -12.307   1.524  20.959  1.00 88.69           N  
ATOM   3169  NH2 ARG A 445     -14.349   0.685  21.053  1.00 88.69           N  
ATOM   3170  CZ  ARG A 445     -13.318   1.158  21.694  1.00 88.69           C  
ATOM   3171  N   ALA A 446      -9.652   5.245  26.758  1.00 88.44           N  
ATOM   3172  CA  ALA A 446      -9.031   6.573  26.760  1.00 88.44           C  
ATOM   3173  C   ALA A 446      -7.540   6.573  26.349  1.00 88.44           C  
ATOM   3174  CB  ALA A 446      -9.216   7.179  28.156  1.00 88.44           C  
ATOM   3175  O   ALA A 446      -6.988   7.630  26.046  1.00 88.44           O  
ATOM   3176  N   ILE A 447      -6.885   5.406  26.350  1.00 91.88           N  
ATOM   3177  CA  ILE A 447      -5.520   5.188  25.859  1.00 91.88           C  
ATOM   3178  C   ILE A 447      -5.538   4.631  24.429  1.00 91.88           C  
ATOM   3179  CB  ILE A 447      -4.763   4.282  26.866  1.00 91.88           C  
ATOM   3180  O   ILE A 447      -4.767   5.092  23.595  1.00 91.88           O  
ATOM   3181  CG1 ILE A 447      -4.363   5.126  28.097  1.00 91.88           C  
ATOM   3182  CG2 ILE A 447      -3.551   3.527  26.285  1.00 91.88           C  
ATOM   3183  CD1 ILE A 447      -3.816   4.308  29.272  1.00 91.88           C  
ATOM   3184  N   THR A 448      -6.390   3.659  24.106  1.00 91.31           N  
ATOM   3185  CA  THR A 448      -6.406   3.058  22.763  1.00 91.31           C  
ATOM   3186  C   THR A 448      -6.970   3.997  21.703  1.00 91.31           C  
ATOM   3187  CB  THR A 448      -7.156   1.723  22.731  1.00 91.31           C  
ATOM   3188  O   THR A 448      -6.412   4.042  20.614  1.00 91.31           O  
ATOM   3189  CG2 THR A 448      -6.432   0.664  23.569  1.00 91.31           C  
ATOM   3190  OG1 THR A 448      -8.454   1.867  23.250  1.00 91.31           O  
ATOM   3191  N   ASP A 449      -7.992   4.796  22.015  1.00 86.12           N  
ATOM   3192  CA  ASP A 449      -8.657   5.653  21.024  1.00 86.12           C  
ATOM   3193  C   ASP A 449      -7.723   6.758  20.476  1.00 86.12           C  
ATOM   3194  CB  ASP A 449      -9.977   6.229  21.580  1.00 86.12           C  
ATOM   3195  O   ASP A 449      -7.656   6.934  19.257  1.00 86.12           O  
ATOM   3196  CG  ASP A 449     -11.051   5.195  21.958  1.00 86.12           C  
ATOM   3197  OD1 ASP A 449     -10.908   3.992  21.621  1.00 86.12           O  
ATOM   3198  OD2 ASP A 449     -12.028   5.627  22.613  1.00 86.12           O  
ATOM   3199  N   PRO A 450      -6.906   7.462  21.297  1.00 86.31           N  
ATOM   3200  CA  PRO A 450      -5.897   8.380  20.761  1.00 86.31           C  
ATOM   3201  C   PRO A 450      -4.801   7.691  19.937  1.00 86.31           C  
ATOM   3202  CB  PRO A 450      -5.286   9.084  21.977  1.00 86.31           C  
ATOM   3203  O   PRO A 450      -4.248   8.307  19.024  1.00 86.31           O  
ATOM   3204  CG  PRO A 450      -6.380   8.990  23.033  1.00 86.31           C  
ATOM   3205  CD  PRO A 450      -7.003   7.629  22.743  1.00 86.31           C  
ATOM   3206  N   LEU A 451      -4.453   6.439  20.261  1.00 90.12           N  
ATOM   3207  CA  LEU A 451      -3.483   5.657  19.487  1.00 90.12           C  
ATOM   3208  C   LEU A 451      -4.071   5.260  18.123  1.00 90.12           C  
ATOM   3209  CB  LEU A 451      -3.039   4.415  20.285  1.00 90.12           C  
ATOM   3210  O   LEU A 451      -3.393   5.401  17.108  1.00 90.12           O  
ATOM   3211  CG  LEU A 451      -2.244   4.674  21.575  1.00 90.12           C  
ATOM   3212  CD1 LEU A 451      -2.056   3.355  22.333  1.00 90.12           C  
ATOM   3213  CD2 LEU A 451      -0.839   5.234  21.349  1.00 90.12           C  
ATOM   3214  N   ASP A 452      -5.337   4.844  18.097  1.00 86.62           N  
ATOM   3215  CA  ASP A 452      -6.083   4.518  16.881  1.00 86.62           C  
ATOM   3216  C   ASP A 452      -6.245   5.732  15.951  1.00 86.62           C  
ATOM   3217  CB  ASP A 452      -7.444   3.928  17.276  1.00 86.62           C  
ATOM   3218  O   ASP A 452      -5.905   5.666  14.771  1.00 86.62           O  
ATOM   3219  CG  ASP A 452      -8.273   3.656  16.025  1.00 86.62           C  
ATOM   3220  OD1 ASP A 452      -7.681   3.022  15.123  1.00 86.62           O  
ATOM   3221  OD2 ASP A 452      -9.404   4.193  15.957  1.00 86.62           O  
ATOM   3222  N   ALA A 453      -6.613   6.901  16.484  1.00 80.88           N  
ATOM   3223  CA  ALA A 453      -6.715   8.130  15.689  1.00 80.88           C  
ATOM   3224  C   ALA A 453      -5.390   8.493  14.979  1.00 80.88           C  
ATOM   3225  CB  ALA A 453      -7.166   9.257  16.625  1.00 80.88           C  
ATOM   3226  O   ALA A 453      -5.362   8.951  13.828  1.00 80.88           O  
ATOM   3227  N   VAL A 454      -4.260   8.258  15.654  1.00 84.25           N  
ATOM   3228  CA  VAL A 454      -2.923   8.406  15.064  1.00 84.25           C  
ATOM   3229  C   VAL A 454      -2.674   7.316  14.019  1.00 84.25           C  
ATOM   3230  CB  VAL A 454      -1.857   8.393  16.170  1.00 84.25           C  
ATOM   3231  O   VAL A 454      -2.146   7.617  12.948  1.00 84.25           O  
ATOM   3232  CG1 VAL A 454      -0.430   8.414  15.616  1.00 84.25           C  
ATOM   3233  CG2 VAL A 454      -2.013   9.620  17.077  1.00 84.25           C  
ATOM   3234  N   GLY A 455      -3.110   6.086  14.293  1.00 87.19           N  
ATOM   3235  CA  GLY A 455      -3.133   4.963  13.358  1.00 87.19           C  
ATOM   3236  C   GLY A 455      -3.865   5.269  12.048  1.00 87.19           C  
ATOM   3237  O   GLY A 455      -3.337   5.003  10.973  1.00 87.19           O  
ATOM   3238  N   ASN A 456      -5.027   5.920  12.083  1.00 83.88           N  
ATOM   3239  CA  ASN A 456      -5.756   6.295  10.862  1.00 83.88           C  
ATOM   3240  C   ASN A 456      -4.975   7.300  10.008  1.00 83.88           C  
ATOM   3241  CB  ASN A 456      -7.156   6.804  11.255  1.00 83.88           C  
ATOM   3242  O   ASN A 456      -4.933   7.206   8.776  1.00 83.88           O  
ATOM   3243  CG  ASN A 456      -8.005   5.662  11.787  1.00 83.88           C  
ATOM   3244  ND2 ASN A 456      -9.015   5.945  12.570  1.00 83.88           N  
ATOM   3245  OD1 ASN A 456      -7.740   4.507  11.491  1.00 83.88           O  
ATOM   3246  N   THR A 457      -4.266   8.222  10.662  1.00 83.75           N  
ATOM   3247  CA  THR A 457      -3.371   9.157   9.972  1.00 83.75           C  
ATOM   3248  C   THR A 457      -2.158   8.434   9.374  1.00 83.75           C  
ATOM   3249  CB  THR A 457      -2.946  10.299  10.904  1.00 83.75           C  
ATOM   3250  O   THR A 457      -1.799   8.706   8.227  1.00 83.75           O  
ATOM   3251  CG2 THR A 457      -2.135  11.370  10.171  1.00 83.75           C  
ATOM   3252  OG1 THR A 457      -4.097  10.944  11.411  1.00 83.75           O  
ATOM   3253  N   THR A 458      -1.548   7.476  10.082  1.00 88.25           N  
ATOM   3254  CA  THR A 458      -0.409   6.702   9.555  1.00 88.25           C  
ATOM   3255  C   THR A 458      -0.816   5.780   8.403  1.00 88.25           C  
ATOM   3256  CB  THR A 458       0.309   5.869  10.626  1.00 88.25           C  
ATOM   3257  O   THR A 458      -0.071   5.692   7.420  1.00 88.25           O  
ATOM   3258  CG2 THR A 458       0.854   6.676  11.803  1.00 88.25           C  
ATOM   3259  OG1 THR A 458      -0.507   4.866  11.152  1.00 88.25           O  
ATOM   3260  N   LYS A 459      -2.014   5.175   8.467  1.00 89.00           N  
ATOM   3261  CA  LYS A 459      -2.633   4.409   7.372  1.00 89.00           C  
ATOM   3262  C   LYS A 459      -2.767   5.278   6.118  1.00 89.00           C  
ATOM   3263  CB  LYS A 459      -4.007   3.822   7.794  1.00 89.00           C  
ATOM   3264  O   LYS A 459      -2.344   4.893   5.026  1.00 89.00           O  
ATOM   3265  CG  LYS A 459      -4.018   2.625   8.784  1.00 89.00           C  
ATOM   3266  CD  LYS A 459      -5.478   2.190   9.107  1.00 89.00           C  
ATOM   3267  CE  LYS A 459      -5.660   1.190  10.275  1.00 89.00           C  
ATOM   3268  NZ  LYS A 459      -7.081   0.734  10.448  1.00 89.00           N  
ATOM   3269  N   ALA A 460      -3.310   6.489   6.262  1.00 87.56           N  
ATOM   3270  CA  ALA A 460      -3.465   7.422   5.147  1.00 87.56           C  
ATOM   3271  C   ALA A 460      -2.117   7.862   4.557  1.00 87.56           C  
ATOM   3272  CB  ALA A 460      -4.288   8.624   5.610  1.00 87.56           C  
ATOM   3273  O   ALA A 460      -1.929   7.796   3.341  1.00 87.56           O  
ATOM   3274  N   VAL A 461      -1.162   8.253   5.407  1.00 90.44           N  
ATOM   3275  CA  VAL A 461       0.199   8.638   5.000  1.00 90.44           C  
ATOM   3276  C   VAL A 461       0.876   7.524   4.204  1.00 90.44           C  
ATOM   3277  CB  VAL A 461       1.023   9.016   6.246  1.00 90.44           C  
ATOM   3278  O   VAL A 461       1.491   7.786   3.169  1.00 90.44           O  
ATOM   3279  CG1 VAL A 461       2.533   8.997   5.995  1.00 90.44           C  
ATOM   3280  CG2 VAL A 461       0.636  10.419   6.730  1.00 90.44           C  
ATOM   3281  N   THR A 462       0.728   6.277   4.643  1.00 91.88           N  
ATOM   3282  CA  THR A 462       1.324   5.118   3.976  1.00 91.88           C  
ATOM   3283  C   THR A 462       0.691   4.846   2.616  1.00 91.88           C  
ATOM   3284  CB  THR A 462       1.233   3.891   4.878  1.00 91.88           C  
ATOM   3285  O   THR A 462       1.406   4.593   1.645  1.00 91.88           O  
ATOM   3286  CG2 THR A 462       1.835   2.672   4.185  1.00 91.88           C  
ATOM   3287  OG1 THR A 462       1.966   4.200   6.038  1.00 91.88           O  
ATOM   3288  N   LYS A 463      -0.635   4.979   2.502  1.00 91.38           N  
ATOM   3289  CA  LYS A 463      -1.336   4.904   1.211  1.00 91.38           C  
ATOM   3290  C   LYS A 463      -0.869   6.012   0.264  1.00 91.38           C  
ATOM   3291  CB  LYS A 463      -2.852   4.976   1.442  1.00 91.38           C  
ATOM   3292  O   LYS A 463      -0.531   5.727  -0.882  1.00 91.38           O  
ATOM   3293  CG  LYS A 463      -3.399   3.722   2.143  1.00 91.38           C  
ATOM   3294  CD  LYS A 463      -4.798   3.990   2.707  1.00 91.38           C  
ATOM   3295  CE  LYS A 463      -5.275   2.805   3.551  1.00 91.38           C  
ATOM   3296  NZ  LYS A 463      -6.584   3.099   4.168  1.00 91.38           N  
ATOM   3297  N   GLY A 464      -0.772   7.253   0.749  1.00 89.88           N  
ATOM   3298  CA  GLY A 464      -0.259   8.390  -0.022  1.00 89.88           C  
ATOM   3299  C   GLY A 464       1.181   8.175  -0.500  1.00 89.88           C  
ATOM   3300  O   GLY A 464       1.497   8.430  -1.660  1.00 89.88           O  
ATOM   3301  N   TYR A 465       2.036   7.619   0.359  1.00 92.12           N  
ATOM   3302  CA  TYR A 465       3.395   7.203   0.016  1.00 92.12           C  
ATOM   3303  C   TYR A 465       3.425   6.123  -1.077  1.00 92.12           C  
ATOM   3304  CB  TYR A 465       4.077   6.716   1.296  1.00 92.12           C  
ATOM   3305  O   TYR A 465       4.127   6.286  -2.079  1.00 92.12           O  
ATOM   3306  CG  TYR A 465       5.385   5.998   1.071  1.00 92.12           C  
ATOM   3307  CD1 TYR A 465       5.443   4.590   1.120  1.00 92.12           C  
ATOM   3308  CD2 TYR A 465       6.546   6.754   0.846  1.00 92.12           C  
ATOM   3309  CE1 TYR A 465       6.689   3.941   1.049  1.00 92.12           C  
ATOM   3310  CE2 TYR A 465       7.786   6.106   0.753  1.00 92.12           C  
ATOM   3311  OH  TYR A 465       9.075   4.129   1.011  1.00 92.12           O  
ATOM   3312  CZ  TYR A 465       7.860   4.710   0.911  1.00 92.12           C  
ATOM   3313  N   ALA A 466       2.639   5.053  -0.925  1.00 91.38           N  
ATOM   3314  CA  ALA A 466       2.558   3.966  -1.899  1.00 91.38           C  
ATOM   3315  C   ALA A 466       2.113   4.487  -3.274  1.00 91.38           C  
ATOM   3316  CB  ALA A 466       1.585   2.903  -1.369  1.00 91.38           C  
ATOM   3317  O   ALA A 466       2.765   4.230  -4.286  1.00 91.38           O  
ATOM   3318  N   ILE A 467       1.053   5.297  -3.303  1.00 90.00           N  
ATOM   3319  CA  ILE A 467       0.482   5.855  -4.532  1.00 90.00           C  
ATOM   3320  C   ILE A 467       1.420   6.887  -5.175  1.00 90.00           C  
ATOM   3321  CB  ILE A 467      -0.906   6.450  -4.221  1.00 90.00           C  
ATOM   3322  O   ILE A 467       1.625   6.859  -6.388  1.00 90.00           O  
ATOM   3323  CG1 ILE A 467      -1.910   5.360  -3.784  1.00 90.00           C  
ATOM   3324  CG2 ILE A 467      -1.446   7.165  -5.465  1.00 90.00           C  
ATOM   3325  CD1 ILE A 467      -3.123   5.923  -3.032  1.00 90.00           C  
ATOM   3326  N   GLY A 468       2.041   7.767  -4.383  1.00 88.19           N  
ATOM   3327  CA  GLY A 468       3.024   8.731  -4.883  1.00 88.19           C  
ATOM   3328  C   GLY A 468       4.219   8.040  -5.545  1.00 88.19           C  
ATOM   3329  O   GLY A 468       4.669   8.461  -6.612  1.00 88.19           O  
ATOM   3330  N   SER A 469       4.677   6.922  -4.970  1.00 87.44           N  
ATOM   3331  CA  SER A 469       5.749   6.112  -5.556  1.00 87.44           C  
ATOM   3332  C   SER A 469       5.336   5.445  -6.869  1.00 87.44           C  
ATOM   3333  CB  SER A 469       6.241   5.066  -4.555  1.00 87.44           C  
ATOM   3334  O   SER A 469       6.151   5.341  -7.784  1.00 87.44           O  
ATOM   3335  OG  SER A 469       5.399   3.930  -4.504  1.00 87.44           O  
ATOM   3336  N   ALA A 470       4.063   5.061  -7.002  1.00 81.94           N  
ATOM   3337  CA  ALA A 470       3.526   4.446  -8.210  1.00 81.94           C  
ATOM   3338  C   ALA A 470       3.611   5.388  -9.413  1.00 81.94           C  
ATOM   3339  CB  ALA A 470       2.080   4.032  -7.943  1.00 81.94           C  
ATOM   3340  O   ALA A 470       3.903   4.935 -10.515  1.00 81.94           O  
ATOM   3341  N   GLY A 471       3.425   6.697  -9.201  1.00 82.50           N  
ATOM   3342  CA  GLY A 471       3.599   7.704 -10.250  1.00 82.50           C  
ATOM   3343  C   GLY A 471       5.017   7.713 -10.834  1.00 82.50           C  
ATOM   3344  O   GLY A 471       5.177   7.737 -12.053  1.00 82.50           O  
ATOM   3345  N   LEU A 472       6.047   7.627  -9.982  1.00 86.44           N  
ATOM   3346  CA  LEU A 472       7.442   7.526 -10.426  1.00 86.44           C  
ATOM   3347  C   LEU A 472       7.751   6.155 -11.036  1.00 86.44           C  
ATOM   3348  CB  LEU A 472       8.405   7.788  -9.254  1.00 86.44           C  
ATOM   3349  O   LEU A 472       8.290   6.075 -12.138  1.00 86.44           O  
ATOM   3350  CG  LEU A 472       8.457   9.220  -8.705  1.00 86.44           C  
ATOM   3351  CD1 LEU A 472       9.441   9.260  -7.537  1.00 86.44           C  
ATOM   3352  CD2 LEU A 472       8.965  10.205  -9.753  1.00 86.44           C  
ATOM   3353  N   ALA A 473       7.399   5.076 -10.335  1.00 83.25           N  
ATOM   3354  CA  ALA A 473       7.703   3.712 -10.752  1.00 83.25           C  
ATOM   3355  C   ALA A 473       7.039   3.360 -12.087  1.00 83.25           C  
ATOM   3356  CB  ALA A 473       7.256   2.754  -9.644  1.00 83.25           C  
ATOM   3357  O   ALA A 473       7.645   2.699 -12.923  1.00 83.25           O  
ATOM   3358  N   ALA A 474       5.818   3.834 -12.333  1.00 78.25           N  
ATOM   3359  CA  ALA A 474       5.137   3.547 -13.583  1.00 78.25           C  
ATOM   3360  C   ALA A 474       5.737   4.308 -14.775  1.00 78.25           C  
ATOM   3361  CB  ALA A 474       3.649   3.792 -13.397  1.00 78.25           C  
ATOM   3362  O   ALA A 474       5.743   3.773 -15.879  1.00 78.25           O  
ATOM   3363  N   LEU A 475       6.316   5.498 -14.567  1.00 81.75           N  
ATOM   3364  CA  LEU A 475       7.103   6.170 -15.607  1.00 81.75           C  
ATOM   3365  C   LEU A 475       8.371   5.373 -15.953  1.00 81.75           C  
ATOM   3366  CB  LEU A 475       7.436   7.601 -15.146  1.00 81.75           C  
ATOM   3367  O   LEU A 475       8.727   5.270 -17.125  1.00 81.75           O  
ATOM   3368  CG  LEU A 475       8.236   8.425 -16.173  1.00 81.75           C  
ATOM   3369  CD1 LEU A 475       7.468   8.635 -17.480  1.00 81.75           C  
ATOM   3370  CD2 LEU A 475       8.545   9.803 -15.591  1.00 81.75           C  
ATOM   3371  N   VAL A 476       9.023   4.780 -14.948  1.00 87.44           N  
ATOM   3372  CA  VAL A 476      10.187   3.896 -15.136  1.00 87.44           C  
ATOM   3373  C   VAL A 476       9.785   2.637 -15.906  1.00 87.44           C  
ATOM   3374  CB  VAL A 476      10.829   3.534 -13.783  1.00 87.44           C  
ATOM   3375  O   VAL A 476      10.401   2.330 -16.919  1.00 87.44           O  
ATOM   3376  CG1 VAL A 476      12.023   2.580 -13.906  1.00 87.44           C  
ATOM   3377  CG2 VAL A 476      11.323   4.789 -13.053  1.00 87.44           C  
ATOM   3378  N   LEU A 477       8.700   1.968 -15.506  1.00 86.31           N  
ATOM   3379  CA  LEU A 477       8.174   0.793 -16.213  1.00 86.31           C  
ATOM   3380  C   LEU A 477       7.736   1.122 -17.648  1.00 86.31           C  
ATOM   3381  CB  LEU A 477       6.976   0.223 -15.438  1.00 86.31           C  
ATOM   3382  O   LEU A 477       7.917   0.314 -18.557  1.00 86.31           O  
ATOM   3383  CG  LEU A 477       7.317  -0.435 -14.090  1.00 86.31           C  
ATOM   3384  CD1 LEU A 477       6.022  -0.716 -13.322  1.00 86.31           C  
ATOM   3385  CD2 LEU A 477       8.048  -1.764 -14.278  1.00 86.31           C  
ATOM   3386  N   PHE A 478       7.179   2.314 -17.873  1.00 87.56           N  
ATOM   3387  CA  PHE A 478       6.852   2.778 -19.216  1.00 87.56           C  
ATOM   3388  C   PHE A 478       8.117   2.998 -20.055  1.00 87.56           C  
ATOM   3389  CB  PHE A 478       5.998   4.049 -19.142  1.00 87.56           C  
ATOM   3390  O   PHE A 478       8.150   2.608 -21.221  1.00 87.56           O  
ATOM   3391  CG  PHE A 478       5.602   4.545 -20.516  1.00 87.56           C  
ATOM   3392  CD1 PHE A 478       6.193   5.700 -21.062  1.00 87.56           C  
ATOM   3393  CD2 PHE A 478       4.697   3.791 -21.283  1.00 87.56           C  
ATOM   3394  CE1 PHE A 478       5.888   6.087 -22.379  1.00 87.56           C  
ATOM   3395  CE2 PHE A 478       4.399   4.173 -22.601  1.00 87.56           C  
ATOM   3396  CZ  PHE A 478       5.005   5.313 -23.152  1.00 87.56           C  
ATOM   3397  N   ALA A 479       9.178   3.562 -19.472  1.00 85.88           N  
ATOM   3398  CA  ALA A 479      10.471   3.668 -20.138  1.00 85.88           C  
ATOM   3399  C   ALA A 479      11.066   2.285 -20.454  1.00 85.88           C  
ATOM   3400  CB  ALA A 479      11.419   4.518 -19.286  1.00 85.88           C  
ATOM   3401  O   ALA A 479      11.573   2.088 -21.556  1.00 85.88           O  
ATOM   3402  N   ASP A 480      10.955   1.311 -19.550  1.00 86.06           N  
ATOM   3403  CA  ASP A 480      11.366  -0.071 -19.826  1.00 86.06           C  
ATOM   3404  C   ASP A 480      10.584  -0.651 -21.011  1.00 86.06           C  
ATOM   3405  CB  ASP A 480      11.172  -0.957 -18.584  1.00 86.06           C  
ATOM   3406  O   ASP A 480      11.164  -1.295 -21.885  1.00 86.06           O  
ATOM   3407  CG  ASP A 480      12.162  -0.669 -17.456  1.00 86.06           C  
ATOM   3408  OD1 ASP A 480      13.289  -0.227 -17.772  1.00 86.06           O  
ATOM   3409  OD2 ASP A 480      11.799  -0.957 -16.292  1.00 86.06           O  
ATOM   3410  N   TYR A 481       9.280  -0.367 -21.096  1.00 88.12           N  
ATOM   3411  CA  TYR A 481       8.425  -0.836 -22.186  1.00 88.12           C  
ATOM   3412  C   TYR A 481       8.859  -0.266 -23.537  1.00 88.12           C  
ATOM   3413  CB  TYR A 481       6.961  -0.508 -21.862  1.00 88.12           C  
ATOM   3414  O   TYR A 481       8.995  -1.012 -24.509  1.00 88.12           O  
ATOM   3415  CG  TYR A 481       5.995  -0.853 -22.975  1.00 88.12           C  
ATOM   3416  CD1 TYR A 481       5.453   0.162 -23.791  1.00 88.12           C  
ATOM   3417  CD2 TYR A 481       5.652  -2.199 -23.197  1.00 88.12           C  
ATOM   3418  CE1 TYR A 481       4.560  -0.177 -24.826  1.00 88.12           C  
ATOM   3419  CE2 TYR A 481       4.776  -2.542 -24.241  1.00 88.12           C  
ATOM   3420  OH  TYR A 481       3.427  -1.869 -26.094  1.00 88.12           O  
ATOM   3421  CZ  TYR A 481       4.232  -1.529 -25.057  1.00 88.12           C  
ATOM   3422  N   THR A 482       9.138   1.037 -23.612  1.00 86.69           N  
ATOM   3423  CA  THR A 482       9.575   1.666 -24.867  1.00 86.69           C  
ATOM   3424  C   THR A 482      10.922   1.119 -25.350  1.00 86.69           C  
ATOM   3425  CB  THR A 482       9.641   3.197 -24.755  1.00 86.69           C  
ATOM   3426  O   THR A 482      11.098   0.878 -26.548  1.00 86.69           O  
ATOM   3427  CG2 THR A 482       8.337   3.836 -24.272  1.00 86.69           C  
ATOM   3428  OG1 THR A 482      10.644   3.609 -23.862  1.00 86.69           O  
ATOM   3429  N   HIS A 483      11.854   0.855 -24.430  1.00 83.19           N  
ATOM   3430  CA  HIS A 483      13.155   0.273 -24.757  1.00 83.19           C  
ATOM   3431  C   HIS A 483      13.045  -1.203 -25.143  1.00 83.19           C  
ATOM   3432  CB  HIS A 483      14.125   0.459 -23.587  1.00 83.19           C  
ATOM   3433  O   HIS A 483      13.687  -1.623 -26.106  1.00 83.19           O  
ATOM   3434  CG  HIS A 483      14.590   1.883 -23.439  1.00 83.19           C  
ATOM   3435  CD2 HIS A 483      15.739   2.435 -23.935  1.00 83.19           C  
ATOM   3436  ND1 HIS A 483      13.913   2.882 -22.790  1.00 83.19           N  
ATOM   3437  CE1 HIS A 483      14.631   4.009 -22.883  1.00 83.19           C  
ATOM   3438  NE2 HIS A 483      15.758   3.788 -23.577  1.00 83.19           N  
ATOM   3439  N   ALA A 484      12.198  -1.977 -24.459  1.00 82.69           N  
ATOM   3440  CA  ALA A 484      11.967  -3.386 -24.767  1.00 82.69           C  
ATOM   3441  C   ALA A 484      11.385  -3.590 -26.179  1.00 82.69           C  
ATOM   3442  CB  ALA A 484      11.063  -3.975 -23.679  1.00 82.69           C  
ATOM   3443  O   ALA A 484      11.695  -4.581 -26.835  1.00 82.69           O  
ATOM   3444  N   LEU A 485      10.619  -2.622 -26.696  1.00 85.56           N  
ATOM   3445  CA  LEU A 485      10.140  -2.603 -28.087  1.00 85.56           C  
ATOM   3446  C   LEU A 485      11.224  -2.241 -29.127  1.00 85.56           C  
ATOM   3447  CB  LEU A 485       8.948  -1.639 -28.188  1.00 85.56           C  
ATOM   3448  O   LEU A 485      10.923  -2.111 -30.317  1.00 85.56           O  
ATOM   3449  CG  LEU A 485       7.681  -2.078 -27.438  1.00 85.56           C  
ATOM   3450  CD1 LEU A 485       6.686  -0.922 -27.525  1.00 85.56           C  
ATOM   3451  CD2 LEU A 485       7.032  -3.322 -28.046  1.00 85.56           C  
ATOM   3452  N   GLY A 486      12.476  -2.047 -28.702  1.00 75.25           N  
ATOM   3453  CA  GLY A 486      13.610  -1.724 -29.568  1.00 75.25           C  
ATOM   3454  C   GLY A 486      13.785  -0.233 -29.869  1.00 75.25           C  
ATOM   3455  O   GLY A 486      14.403   0.100 -30.877  1.00 75.25           O  
ATOM   3456  N   GLY A 487      13.217   0.669 -29.055  1.00 64.25           N  
ATOM   3457  CA  GLY A 487      13.453   2.124 -29.116  1.00 64.25           C  
ATOM   3458  C   GLY A 487      12.919   2.862 -30.355  1.00 64.25           C  
ATOM   3459  O   GLY A 487      12.993   4.084 -30.416  1.00 64.25           O  
ATOM   3460  N   ASN A 488      12.349   2.148 -31.330  1.00 64.94           N  
ATOM   3461  CA  ASN A 488      11.849   2.705 -32.596  1.00 64.94           C  
ATOM   3462  C   ASN A 488      10.350   3.059 -32.573  1.00 64.94           C  
ATOM   3463  CB  ASN A 488      12.176   1.708 -33.722  1.00 64.94           C  
ATOM   3464  O   ASN A 488       9.778   3.395 -33.611  1.00 64.94           O  
ATOM   3465  CG  ASN A 488      13.661   1.613 -34.015  1.00 64.94           C  
ATOM   3466  ND2 ASN A 488      14.136   0.459 -34.416  1.00 64.94           N  
ATOM   3467  OD1 ASN A 488      14.411   2.568 -33.936  1.00 64.94           O  
ATOM   3468  N   VAL A 489       9.688   2.930 -31.421  1.00 76.12           N  
ATOM   3469  CA  VAL A 489       8.247   3.175 -31.278  1.00 76.12           C  
ATOM   3470  C   VAL A 489       8.034   4.528 -30.616  1.00 76.12           C  
ATOM   3471  CB  VAL A 489       7.547   2.041 -30.510  1.00 76.12           C  
ATOM   3472  O   VAL A 489       8.352   4.711 -29.443  1.00 76.12           O  
ATOM   3473  CG1 VAL A 489       6.026   2.249 -30.486  1.00 76.12           C  
ATOM   3474  CG2 VAL A 489       7.829   0.694 -31.191  1.00 76.12           C  
ATOM   3475  N   ASN A 490       7.476   5.469 -31.377  1.00 81.12           N  
ATOM   3476  CA  ASN A 490       7.158   6.808 -30.894  1.00 81.12           C  
ATOM   3477  C   ASN A 490       5.697   6.882 -30.441  1.00 81.12           C  
ATOM   3478  CB  ASN A 490       7.475   7.844 -31.987  1.00 81.12           C  
ATOM   3479  O   ASN A 490       4.780   6.604 -31.215  1.00 81.12           O  
ATOM   3480  CG  ASN A 490       8.964   8.034 -32.215  1.00 81.12           C  
ATOM   3481  ND2 ASN A 490       9.354   8.522 -33.368  1.00 81.12           N  
ATOM   3482  OD1 ASN A 490       9.796   7.780 -31.366  1.00 81.12           O  
ATOM   3483  N   PHE A 491       5.477   7.325 -29.205  1.00 87.56           N  
ATOM   3484  CA  PHE A 491       4.146   7.535 -28.627  1.00 87.56           C  
ATOM   3485  C   PHE A 491       3.678   8.977 -28.852  1.00 87.56           C  
ATOM   3486  CB  PHE A 491       4.135   7.091 -27.159  1.00 87.56           C  
ATOM   3487  O   PHE A 491       3.472   9.741 -27.912  1.00 87.56           O  
ATOM   3488  CG  PHE A 491       4.464   5.620 -27.007  1.00 87.56           C  
ATOM   3489  CD1 PHE A 491       3.455   4.652 -27.167  1.00 87.56           C  
ATOM   3490  CD2 PHE A 491       5.798   5.214 -26.815  1.00 87.56           C  
ATOM   3491  CE1 PHE A 491       3.787   3.287 -27.148  1.00 87.56           C  
ATOM   3492  CE2 PHE A 491       6.121   3.848 -26.794  1.00 87.56           C  
ATOM   3493  CZ  PHE A 491       5.115   2.883 -26.941  1.00 87.56           C  
ATOM   3494  N   ASP A 492       3.565   9.364 -30.123  1.00 90.19           N  
ATOM   3495  CA  ASP A 492       3.123  10.702 -30.519  1.00 90.19           C  
ATOM   3496  C   ASP A 492       1.621  10.881 -30.240  1.00 90.19           C  
ATOM   3497  CB  ASP A 492       3.478  10.933 -31.997  1.00 90.19           C  
ATOM   3498  O   ASP A 492       0.801  10.054 -30.643  1.00 90.19           O  
ATOM   3499  CG  ASP A 492       3.366  12.399 -32.425  1.00 90.19           C  
ATOM   3500  OD1 ASP A 492       2.398  13.075 -32.009  1.00 90.19           O  
ATOM   3501  OD2 ASP A 492       4.210  12.843 -33.223  1.00 90.19           O  
ATOM   3502  N   LEU A 493       1.244  11.977 -29.577  1.00 91.69           N  
ATOM   3503  CA  LEU A 493      -0.158  12.297 -29.289  1.00 91.69           C  
ATOM   3504  C   LEU A 493      -0.981  12.597 -30.550  1.00 91.69           C  
ATOM   3505  CB  LEU A 493      -0.235  13.479 -28.307  1.00 91.69           C  
ATOM   3506  O   LEU A 493      -2.204  12.588 -30.481  1.00 91.69           O  
ATOM   3507  CG  LEU A 493       0.308  13.193 -26.897  1.00 91.69           C  
ATOM   3508  CD1 LEU A 493       0.160  14.452 -26.039  1.00 91.69           C  
ATOM   3509  CD2 LEU A 493      -0.447  12.059 -26.202  1.00 91.69           C  
ATOM   3510  N   SER A 494      -0.349  12.844 -31.697  1.00 93.12           N  
ATOM   3511  CA  SER A 494      -1.024  12.940 -32.995  1.00 93.12           C  
ATOM   3512  C   SER A 494      -1.408  11.574 -33.583  1.00 93.12           C  
ATOM   3513  CB  SER A 494      -0.162  13.730 -33.983  1.00 93.12           C  
ATOM   3514  O   SER A 494      -2.256  11.509 -34.475  1.00 93.12           O  
ATOM   3515  OG  SER A 494       1.027  13.042 -34.298  1.00 93.12           O  
ATOM   3516  N   ASN A 495      -0.845  10.470 -33.077  1.00 93.88           N  
ATOM   3517  CA  ASN A 495      -1.225   9.122 -33.482  1.00 93.88           C  
ATOM   3518  C   ASN A 495      -2.552   8.720 -32.818  1.00 93.88           C  
ATOM   3519  CB  ASN A 495      -0.073   8.151 -33.167  1.00 93.88           C  
ATOM   3520  O   ASN A 495      -2.650   8.589 -31.595  1.00 93.88           O  
ATOM   3521  CG  ASN A 495      -0.330   6.720 -33.612  1.00 93.88           C  
ATOM   3522  ND2 ASN A 495       0.696   5.905 -33.656  1.00 93.88           N  
ATOM   3523  OD1 ASN A 495      -1.443   6.302 -33.897  1.00 93.88           O  
ATOM   3524  N   HIS A 496      -3.572   8.441 -33.633  1.00 95.12           N  
ATOM   3525  CA  HIS A 496      -4.892   8.046 -33.142  1.00 95.12           C  
ATOM   3526  C   HIS A 496      -4.864   6.779 -32.272  1.00 95.12           C  
ATOM   3527  CB  HIS A 496      -5.861   7.885 -34.325  1.00 95.12           C  
ATOM   3528  O   HIS A 496      -5.686   6.658 -31.369  1.00 95.12           O  
ATOM   3529  CG  HIS A 496      -5.454   6.861 -35.362  1.00 95.12           C  
ATOM   3530  CD2 HIS A 496      -5.385   7.058 -36.715  1.00 95.12           C  
ATOM   3531  ND1 HIS A 496      -5.103   5.549 -35.142  1.00 95.12           N  
ATOM   3532  CE1 HIS A 496      -4.792   4.985 -36.318  1.00 95.12           C  
ATOM   3533  NE2 HIS A 496      -4.965   5.866 -37.311  1.00 95.12           N  
ATOM   3534  N   MET A 497      -3.925   5.849 -32.496  1.00 96.19           N  
ATOM   3535  CA  MET A 497      -3.816   4.627 -31.691  1.00 96.19           C  
ATOM   3536  C   MET A 497      -3.380   4.955 -30.267  1.00 96.19           C  
ATOM   3537  CB  MET A 497      -2.842   3.616 -32.320  1.00 96.19           C  
ATOM   3538  O   MET A 497      -3.937   4.403 -29.322  1.00 96.19           O  
ATOM   3539  CG  MET A 497      -3.307   3.093 -33.682  1.00 96.19           C  
ATOM   3540  SD  MET A 497      -5.012   2.462 -33.734  1.00 96.19           S  
ATOM   3541  CE  MET A 497      -4.748   0.822 -33.017  1.00 96.19           C  
ATOM   3542  N   VAL A 498      -2.457   5.909 -30.109  1.00 95.94           N  
ATOM   3543  CA  VAL A 498      -2.017   6.393 -28.795  1.00 95.94           C  
ATOM   3544  C   VAL A 498      -3.181   7.070 -28.072  1.00 95.94           C  
ATOM   3545  CB  VAL A 498      -0.806   7.339 -28.926  1.00 95.94           C  
ATOM   3546  O   VAL A 498      -3.423   6.759 -26.911  1.00 95.94           O  
ATOM   3547  CG1 VAL A 498      -0.344   7.873 -27.565  1.00 95.94           C  
ATOM   3548  CG2 VAL A 498       0.383   6.615 -29.572  1.00 95.94           C  
ATOM   3549  N   ILE A 499      -3.967   7.914 -28.755  1.00 96.75           N  
ATOM   3550  CA  ILE A 499      -5.162   8.554 -28.169  1.00 96.75           C  
ATOM   3551  C   ILE A 499      -6.213   7.517 -27.742  1.00 96.75           C  
ATOM   3552  CB  ILE A 499      -5.781   9.590 -29.138  1.00 96.75           C  
ATOM   3553  O   ILE A 499      -6.744   7.600 -26.635  1.00 96.75           O  
ATOM   3554  CG1 ILE A 499      -4.817  10.769 -29.402  1.00 96.75           C  
ATOM   3555  CG2 ILE A 499      -7.113  10.121 -28.562  1.00 96.75           C  
ATOM   3556  CD1 ILE A 499      -5.283  11.676 -30.554  1.00 96.75           C  
ATOM   3557  N   ILE A 500      -6.518   6.535 -28.598  1.00 97.62           N  
ATOM   3558  CA  ILE A 500      -7.449   5.446 -28.262  1.00 97.62           C  
ATOM   3559  C   ILE A 500      -6.951   4.711 -27.017  1.00 97.62           C  
ATOM   3560  CB  ILE A 500      -7.625   4.485 -29.462  1.00 97.62           C  
ATOM   3561  O   ILE A 500      -7.717   4.498 -26.078  1.00 97.62           O  
ATOM   3562  CG1 ILE A 500      -8.454   5.168 -30.573  1.00 97.62           C  
ATOM   3563  CG2 ILE A 500      -8.311   3.170 -29.039  1.00 97.62           C  
ATOM   3564  CD1 ILE A 500      -8.376   4.449 -31.927  1.00 97.62           C  
ATOM   3565  N   GLY A 501      -5.657   4.387 -26.985  1.00 97.38           N  
ATOM   3566  CA  GLY A 501      -5.006   3.798 -25.825  1.00 97.38           C  
ATOM   3567  C   GLY A 501      -5.169   4.650 -24.568  1.00 97.38           C  
ATOM   3568  O   GLY A 501      -5.589   4.130 -23.541  1.00 97.38           O  
ATOM   3569  N   LEU A 502      -4.917   5.960 -24.651  1.00 97.25           N  
ATOM   3570  CA  LEU A 502      -5.058   6.893 -23.528  1.00 97.25           C  
ATOM   3571  C   LEU A 502      -6.476   6.897 -22.953  1.00 97.25           C  
ATOM   3572  CB  LEU A 502      -4.676   8.319 -23.968  1.00 97.25           C  
ATOM   3573  O   LEU A 502      -6.624   6.883 -21.734  1.00 97.25           O  
ATOM   3574  CG  LEU A 502      -3.169   8.567 -24.133  1.00 97.25           C  
ATOM   3575  CD1 LEU A 502      -2.943   9.915 -24.813  1.00 97.25           C  
ATOM   3576  CD2 LEU A 502      -2.451   8.615 -22.788  1.00 97.25           C  
ATOM   3577  N   PHE A 503      -7.513   6.878 -23.794  1.00 97.94           N  
ATOM   3578  CA  PHE A 503      -8.896   6.807 -23.316  1.00 97.94           C  
ATOM   3579  C   PHE A 503      -9.234   5.453 -22.693  1.00 97.94           C  
ATOM   3580  CB  PHE A 503      -9.880   7.133 -24.446  1.00 97.94           C  
ATOM   3581  O   PHE A 503      -9.860   5.419 -21.634  1.00 97.94           O  
ATOM   3582  CG  PHE A 503      -9.958   8.601 -24.814  1.00 97.94           C  
ATOM   3583  CD1 PHE A 503     -10.217   9.567 -23.821  1.00 97.94           C  
ATOM   3584  CD2 PHE A 503      -9.819   9.003 -26.155  1.00 97.94           C  
ATOM   3585  CE1 PHE A 503     -10.311  10.927 -24.163  1.00 97.94           C  
ATOM   3586  CE2 PHE A 503      -9.934  10.361 -26.500  1.00 97.94           C  
ATOM   3587  CZ  PHE A 503     -10.171  11.324 -25.504  1.00 97.94           C  
ATOM   3588  N   ILE A 504      -8.799   4.347 -23.306  1.00 98.06           N  
ATOM   3589  CA  ILE A 504      -9.001   3.005 -22.742  1.00 98.06           C  
ATOM   3590  C   ILE A 504      -8.308   2.909 -21.381  1.00 98.06           C  
ATOM   3591  CB  ILE A 504      -8.518   1.906 -23.716  1.00 98.06           C  
ATOM   3592  O   ILE A 504      -8.954   2.546 -20.403  1.00 98.06           O  
ATOM   3593  CG1 ILE A 504      -9.430   1.854 -24.963  1.00 98.06           C  
ATOM   3594  CG2 ILE A 504      -8.497   0.527 -23.023  1.00 98.06           C  
ATOM   3595  CD1 ILE A 504      -8.880   0.967 -26.089  1.00 98.06           C  
ATOM   3596  N   GLY A 505      -7.030   3.288 -21.306  1.00 96.81           N  
ATOM   3597  CA  GLY A 505      -6.247   3.320 -20.072  1.00 96.81           C  
ATOM   3598  C   GLY A 505      -6.850   4.248 -19.025  1.00 96.81           C  
ATOM   3599  O   GLY A 505      -6.997   3.866 -17.871  1.00 96.81           O  
ATOM   3600  N   GLY A 506      -7.278   5.441 -19.440  1.00 96.81           N  
ATOM   3601  CA  GLY A 506      -7.895   6.441 -18.572  1.00 96.81           C  
ATOM   3602  C   GLY A 506      -9.218   5.998 -17.940  1.00 96.81           C  
ATOM   3603  O   GLY A 506      -9.559   6.404 -16.831  1.00 96.81           O  
ATOM   3604  N   MET A 507      -9.962   5.139 -18.635  1.00 97.38           N  
ATOM   3605  CA  MET A 507     -11.213   4.563 -18.147  1.00 97.38           C  
ATOM   3606  C   MET A 507     -10.982   3.482 -17.081  1.00 97.38           C  
ATOM   3607  CB  MET A 507     -11.962   3.998 -19.361  1.00 97.38           C  
ATOM   3608  O   MET A 507     -11.828   3.316 -16.199  1.00 97.38           O  
ATOM   3609  CG  MET A 507     -13.299   3.329 -19.019  1.00 97.38           C  
ATOM   3610  SD  MET A 507     -14.066   2.453 -20.411  1.00 97.38           S  
ATOM   3611  CE  MET A 507     -12.881   1.095 -20.634  1.00 97.38           C  
ATOM   3612  N   VAL A 508      -9.866   2.741 -17.140  1.00 96.69           N  
ATOM   3613  CA  VAL A 508      -9.657   1.549 -16.296  1.00 96.69           C  
ATOM   3614  C   VAL A 508      -9.743   1.857 -14.799  1.00 96.69           C  
ATOM   3615  CB  VAL A 508      -8.361   0.770 -16.614  1.00 96.69           C  
ATOM   3616  O   VAL A 508     -10.497   1.152 -14.128  1.00 96.69           O  
ATOM   3617  CG1 VAL A 508      -8.338  -0.559 -15.852  1.00 96.69           C  
ATOM   3618  CG2 VAL A 508      -8.242   0.462 -18.104  1.00 96.69           C  
ATOM   3619  N   PRO A 509      -9.077   2.895 -14.250  1.00 96.50           N  
ATOM   3620  CA  PRO A 509      -9.155   3.182 -12.818  1.00 96.50           C  
ATOM   3621  C   PRO A 509     -10.567   3.508 -12.331  1.00 96.50           C  
ATOM   3622  CB  PRO A 509      -8.197   4.352 -12.575  1.00 96.50           C  
ATOM   3623  O   PRO A 509     -10.950   3.079 -11.246  1.00 96.50           O  
ATOM   3624  CG  PRO A 509      -7.203   4.242 -13.726  1.00 96.50           C  
ATOM   3625  CD  PRO A 509      -8.079   3.759 -14.870  1.00 96.50           C  
ATOM   3626  N   TYR A 510     -11.366   4.207 -13.141  1.00 97.00           N  
ATOM   3627  CA  TYR A 510     -12.758   4.514 -12.808  1.00 97.00           C  
ATOM   3628  C   TYR A 510     -13.638   3.265 -12.830  1.00 97.00           C  
ATOM   3629  CB  TYR A 510     -13.310   5.562 -13.779  1.00 97.00           C  
ATOM   3630  O   TYR A 510     -14.414   3.045 -11.901  1.00 97.00           O  
ATOM   3631  CG  TYR A 510     -12.856   6.967 -13.461  1.00 97.00           C  
ATOM   3632  CD1 TYR A 510     -13.575   7.724 -12.516  1.00 97.00           C  
ATOM   3633  CD2 TYR A 510     -11.721   7.512 -14.092  1.00 97.00           C  
ATOM   3634  CE1 TYR A 510     -13.168   9.035 -12.206  1.00 97.00           C  
ATOM   3635  CE2 TYR A 510     -11.312   8.822 -13.783  1.00 97.00           C  
ATOM   3636  OH  TYR A 510     -11.638  10.850 -12.548  1.00 97.00           O  
ATOM   3637  CZ  TYR A 510     -12.035   9.585 -12.843  1.00 97.00           C  
ATOM   3638  N   LEU A 511     -13.502   2.430 -13.864  1.00 96.88           N  
ATOM   3639  CA  LEU A 511     -14.255   1.182 -13.965  1.00 96.88           C  
ATOM   3640  C   LEU A 511     -13.888   0.227 -12.823  1.00 96.88           C  
ATOM   3641  CB  LEU A 511     -13.997   0.555 -15.346  1.00 96.88           C  
ATOM   3642  O   LEU A 511     -14.768  -0.327 -12.168  1.00 96.88           O  
ATOM   3643  CG  LEU A 511     -14.747  -0.771 -15.575  1.00 96.88           C  
ATOM   3644  CD1 LEU A 511     -16.266  -0.602 -15.498  1.00 96.88           C  
ATOM   3645  CD2 LEU A 511     -14.391  -1.325 -16.954  1.00 96.88           C  
ATOM   3646  N   PHE A 512     -12.593   0.073 -12.554  1.00 95.88           N  
ATOM   3647  CA  PHE A 512     -12.089  -0.749 -11.461  1.00 95.88           C  
ATOM   3648  C   PHE A 512     -12.588  -0.247 -10.101  1.00 95.88           C  
ATOM   3649  CB  PHE A 512     -10.560  -0.763 -11.529  1.00 95.88           C  
ATOM   3650  O   PHE A 512     -13.146  -1.029  -9.329  1.00 95.88           O  
ATOM   3651  CG  PHE A 512      -9.929  -1.590 -10.433  1.00 95.88           C  
ATOM   3652  CD1 PHE A 512      -9.602  -0.993  -9.203  1.00 95.88           C  
ATOM   3653  CD2 PHE A 512      -9.692  -2.962 -10.633  1.00 95.88           C  
ATOM   3654  CE1 PHE A 512      -9.053  -1.768  -8.172  1.00 95.88           C  
ATOM   3655  CE2 PHE A 512      -9.138  -3.737  -9.600  1.00 95.88           C  
ATOM   3656  CZ  PHE A 512      -8.820  -3.141  -8.367  1.00 95.88           C  
ATOM   3657  N   GLY A 513     -12.450   1.056  -9.831  1.00 95.19           N  
ATOM   3658  CA  GLY A 513     -12.915   1.673  -8.590  1.00 95.19           C  
ATOM   3659  C   GLY A 513     -14.423   1.517  -8.391  1.00 95.19           C  
ATOM   3660  O   GLY A 513     -14.858   1.131  -7.309  1.00 95.19           O  
ATOM   3661  N   SER A 514     -15.218   1.716  -9.447  1.00 95.75           N  
ATOM   3662  CA  SER A 514     -16.671   1.523  -9.407  1.00 95.75           C  
ATOM   3663  C   SER A 514     -17.049   0.084  -9.053  1.00 95.75           C  
ATOM   3664  CB  SER A 514     -17.281   1.906 -10.756  1.00 95.75           C  
ATOM   3665  O   SER A 514     -17.873  -0.126  -8.166  1.00 95.75           O  
ATOM   3666  OG  SER A 514     -18.693   1.822 -10.729  1.00 95.75           O  
ATOM   3667  N   LEU A 515     -16.435  -0.916  -9.695  1.00 96.31           N  
ATOM   3668  CA  LEU A 515     -16.729  -2.322  -9.399  1.00 96.31           C  
ATOM   3669  C   LEU A 515     -16.334  -2.702  -7.965  1.00 96.31           C  
ATOM   3670  CB  LEU A 515     -15.993  -3.230 -10.390  1.00 96.31           C  
ATOM   3671  O   LEU A 515     -17.067  -3.435  -7.301  1.00 96.31           O  
ATOM   3672  CG  LEU A 515     -16.449  -3.142 -11.853  1.00 96.31           C  
ATOM   3673  CD1 LEU A 515     -15.446  -3.907 -12.716  1.00 96.31           C  
ATOM   3674  CD2 LEU A 515     -17.833  -3.756 -12.059  1.00 96.31           C  
ATOM   3675  N   ALA A 516     -15.196  -2.193  -7.482  1.00 95.06           N  
ATOM   3676  CA  ALA A 516     -14.737  -2.406  -6.113  1.00 95.06           C  
ATOM   3677  C   ALA A 516     -15.699  -1.787  -5.084  1.00 95.06           C  
ATOM   3678  CB  ALA A 516     -13.320  -1.835  -5.993  1.00 95.06           C  
ATOM   3679  O   ALA A 516     -16.052  -2.434  -4.099  1.00 95.06           O  
ATOM   3680  N   MET A 517     -16.185  -0.569  -5.332  1.00 94.31           N  
ATOM   3681  CA  MET A 517     -17.174   0.079  -4.468  1.00 94.31           C  
ATOM   3682  C   MET A 517     -18.505  -0.673  -4.433  1.00 94.31           C  
ATOM   3683  CB  MET A 517     -17.437   1.500  -4.956  1.00 94.31           C  
ATOM   3684  O   MET A 517     -19.060  -0.905  -3.360  1.00 94.31           O  
ATOM   3685  CG  MET A 517     -16.295   2.459  -4.628  1.00 94.31           C  
ATOM   3686  SD  MET A 517     -16.717   4.162  -5.046  1.00 94.31           S  
ATOM   3687  CE  MET A 517     -17.968   4.481  -3.759  1.00 94.31           C  
ATOM   3688  N   GLU A 518     -19.020  -1.086  -5.591  1.00 95.00           N  
ATOM   3689  CA  GLU A 518     -20.266  -1.847  -5.645  1.00 95.00           C  
ATOM   3690  C   GLU A 518     -20.149  -3.211  -4.951  1.00 95.00           C  
ATOM   3691  CB  GLU A 518     -20.672  -2.099  -7.090  1.00 95.00           C  
ATOM   3692  O   GLU A 518     -21.108  -3.671  -4.328  1.00 95.00           O  
ATOM   3693  CG  GLU A 518     -21.167  -0.894  -7.891  1.00 95.00           C  
ATOM   3694  CD  GLU A 518     -21.638  -1.340  -9.286  1.00 95.00           C  
ATOM   3695  OE1 GLU A 518     -22.001  -0.448 -10.080  1.00 95.00           O  
ATOM   3696  OE2 GLU A 518     -21.673  -2.577  -9.531  1.00 95.00           O  
ATOM   3697  N   ALA A 519     -18.981  -3.856  -5.040  1.00 95.06           N  
ATOM   3698  CA  ALA A 519     -18.695  -5.099  -4.332  1.00 95.06           C  
ATOM   3699  C   ALA A 519     -18.806  -4.926  -2.810  1.00 95.06           C  
ATOM   3700  CB  ALA A 519     -17.302  -5.587  -4.737  1.00 95.06           C  
ATOM   3701  O   ALA A 519     -19.482  -5.727  -2.158  1.00 95.06           O  
ATOM   3702  N   VAL A 520     -18.215  -3.860  -2.257  1.00 94.75           N  
ATOM   3703  CA  VAL A 520     -18.354  -3.523  -0.829  1.00 94.75           C  
ATOM   3704  C   VAL A 520     -19.812  -3.235  -0.489  1.00 94.75           C  
ATOM   3705  CB  VAL A 520     -17.480  -2.323  -0.420  1.00 94.75           C  
ATOM   3706  O   VAL A 520     -20.329  -3.801   0.467  1.00 94.75           O  
ATOM   3707  CG1 VAL A 520     -17.684  -1.978   1.063  1.00 94.75           C  
ATOM   3708  CG2 VAL A 520     -15.991  -2.611  -0.621  1.00 94.75           C  
ATOM   3709  N   GLY A 521     -20.515  -2.436  -1.298  1.00 93.38           N  
ATOM   3710  CA  GLY A 521     -21.925  -2.113  -1.059  1.00 93.38           C  
ATOM   3711  C   GLY A 521     -22.828  -3.352  -1.000  1.00 93.38           C  
ATOM   3712  O   GLY A 521     -23.683  -3.461  -0.118  1.00 93.38           O  
ATOM   3713  N   ARG A 522     -22.610  -4.333  -1.888  1.00 94.81           N  
ATOM   3714  CA  ARG A 522     -23.315  -5.627  -1.846  1.00 94.81           C  
ATOM   3715  C   ARG A 522     -22.964  -6.437  -0.595  1.00 94.81           C  
ATOM   3716  CB  ARG A 522     -23.018  -6.449  -3.113  1.00 94.81           C  
ATOM   3717  O   ARG A 522     -23.866  -7.010   0.017  1.00 94.81           O  
ATOM   3718  CG  ARG A 522     -23.741  -5.911  -4.356  1.00 94.81           C  
ATOM   3719  CD  ARG A 522     -23.602  -6.867  -5.554  1.00 94.81           C  
ATOM   3720  NE  ARG A 522     -22.230  -6.934  -6.099  1.00 94.81           N  
ATOM   3721  NH1 ARG A 522     -22.320  -5.062  -7.445  1.00 94.81           N  
ATOM   3722  NH2 ARG A 522     -20.456  -6.248  -7.356  1.00 94.81           N  
ATOM   3723  CZ  ARG A 522     -21.675  -6.082  -6.949  1.00 94.81           C  
ATOM   3724  N   ALA A 523     -21.685  -6.488  -0.215  1.00 94.19           N  
ATOM   3725  CA  ALA A 523     -21.228  -7.203   0.976  1.00 94.19           C  
ATOM   3726  C   ALA A 523     -21.803  -6.587   2.266  1.00 94.19           C  
ATOM   3727  CB  ALA A 523     -19.693  -7.233   0.972  1.00 94.19           C  
ATOM   3728  O   ALA A 523     -22.441  -7.296   3.049  1.00 94.19           O  
ATOM   3729  N   ALA A 524     -21.676  -5.268   2.424  1.00 92.50           N  
ATOM   3730  CA  ALA A 524     -22.201  -4.501   3.548  1.00 92.50           C  
ATOM   3731  C   ALA A 524     -23.725  -4.627   3.659  1.00 92.50           C  
ATOM   3732  CB  ALA A 524     -21.776  -3.038   3.382  1.00 92.50           C  
ATOM   3733  O   ALA A 524     -24.242  -4.954   4.723  1.00 92.50           O  
ATOM   3734  N   GLY A 525     -24.463  -4.481   2.551  1.00 93.19           N  
ATOM   3735  CA  GLY A 525     -25.917  -4.671   2.544  1.00 93.19           C  
ATOM   3736  C   GLY A 525     -26.344  -6.077   2.990  1.00 93.19           C  
ATOM   3737  O   GLY A 525     -27.379  -6.242   3.642  1.00 93.19           O  
ATOM   3738  N   GLY A 526     -25.537  -7.098   2.690  1.00 94.31           N  
ATOM   3739  CA  GLY A 526     -25.723  -8.451   3.212  1.00 94.31           C  
ATOM   3740  C   GLY A 526     -25.554  -8.530   4.732  1.00 94.31           C  
ATOM   3741  O   GLY A 526     -26.396  -9.130   5.402  1.00 94.31           O  
ATOM   3742  N   ILE A 527     -24.509  -7.900   5.275  1.00 94.50           N  
ATOM   3743  CA  ILE A 527     -24.223  -7.889   6.717  1.00 94.50           C  
ATOM   3744  C   ILE A 527     -25.230  -7.061   7.504  1.00 94.50           C  
ATOM   3745  CB  ILE A 527     -22.761  -7.468   6.982  1.00 94.50           C  
ATOM   3746  O   ILE A 527     -25.740  -7.559   8.502  1.00 94.50           O  
ATOM   3747  CG1 ILE A 527     -21.779  -8.538   6.452  1.00 94.50           C  
ATOM   3748  CG2 ILE A 527     -22.485  -7.217   8.477  1.00 94.50           C  
ATOM   3749  CD1 ILE A 527     -22.061  -9.973   6.943  1.00 94.50           C  
ATOM   3750  N   VAL A 528     -25.624  -5.880   7.024  1.00 93.19           N  
ATOM   3751  CA  VAL A 528     -26.682  -5.062   7.644  1.00 93.19           C  
ATOM   3752  C   VAL A 528     -27.947  -5.892   7.880  1.00 93.19           C  
ATOM   3753  CB  VAL A 528     -26.997  -3.845   6.747  1.00 93.19           C  
ATOM   3754  O   VAL A 528     -28.522  -5.893   8.970  1.00 93.19           O  
ATOM   3755  CG1 VAL A 528     -28.291  -3.117   7.135  1.00 93.19           C  
ATOM   3756  CG2 VAL A 528     -25.860  -2.821   6.782  1.00 93.19           C  
ATOM   3757  N   ASN A 529     -28.381  -6.646   6.867  1.00 95.44           N  
ATOM   3758  CA  ASN A 529     -29.573  -7.482   6.983  1.00 95.44           C  
ATOM   3759  C   ASN A 529     -29.389  -8.644   7.968  1.00 95.44           C  
ATOM   3760  CB  ASN A 529     -29.972  -7.975   5.588  1.00 95.44           C  
ATOM   3761  O   ASN A 529     -30.341  -8.992   8.665  1.00 95.44           O  
ATOM   3762  CG  ASN A 529     -30.561  -6.863   4.741  1.00 95.44           C  
ATOM   3763  ND2 ASN A 529     -30.204  -6.794   3.484  1.00 95.44           N  
ATOM   3764  OD1 ASN A 529     -31.357  -6.048   5.187  1.00 95.44           O  
ATOM   3765  N   GLU A 530     -28.192  -9.223   8.056  1.00 95.56           N  
ATOM   3766  CA  GLU A 530     -27.890 -10.288   9.016  1.00 95.56           C  
ATOM   3767  C   GLU A 530     -27.821  -9.767  10.458  1.00 95.56           C  
ATOM   3768  CB  GLU A 530     -26.601 -11.012   8.596  1.00 95.56           C  
ATOM   3769  O   GLU A 530     -28.405 -10.388  11.346  1.00 95.56           O  
ATOM   3770  CG  GLU A 530     -26.163 -12.130   9.559  1.00 95.56           C  
ATOM   3771  CD  GLU A 530     -27.222 -13.219   9.816  1.00 95.56           C  
ATOM   3772  OE1 GLU A 530     -27.133 -13.908  10.860  1.00 95.56           O  
ATOM   3773  OE2 GLU A 530     -28.138 -13.442   8.991  1.00 95.56           O  
ATOM   3774  N   VAL A 531     -27.198  -8.608  10.699  1.00 94.00           N  
ATOM   3775  CA  VAL A 531     -27.158  -7.975  12.027  1.00 94.00           C  
ATOM   3776  C   VAL A 531     -28.583  -7.668  12.500  1.00 94.00           C  
ATOM   3777  CB  VAL A 531     -26.292  -6.695  12.026  1.00 94.00           C  
ATOM   3778  O   VAL A 531     -28.987  -8.094  13.585  1.00 94.00           O  
ATOM   3779  CG1 VAL A 531     -26.277  -6.065  13.422  1.00 94.00           C  
ATOM   3780  CG2 VAL A 531     -24.827  -6.929  11.626  1.00 94.00           C  
ATOM   3781  N   ARG A 532     -29.401  -7.033  11.644  1.00 94.56           N  
ATOM   3782  CA  ARG A 532     -30.827  -6.772  11.921  1.00 94.56           C  
ATOM   3783  C   ARG A 532     -31.604  -8.055  12.210  1.00 94.56           C  
ATOM   3784  CB  ARG A 532     -31.468  -6.064  10.723  1.00 94.56           C  
ATOM   3785  O   ARG A 532     -32.446  -8.082  13.109  1.00 94.56           O  
ATOM   3786  CG  ARG A 532     -31.060  -4.591  10.580  1.00 94.56           C  
ATOM   3787  CD  ARG A 532     -31.620  -4.090   9.249  1.00 94.56           C  
ATOM   3788  NE  ARG A 532     -31.361  -2.663   9.016  1.00 94.56           N  
ATOM   3789  NH1 ARG A 532     -31.849  -2.690   6.768  1.00 94.56           N  
ATOM   3790  NH2 ARG A 532     -31.243  -0.792   7.720  1.00 94.56           N  
ATOM   3791  CZ  ARG A 532     -31.486  -2.054   7.851  1.00 94.56           C  
ATOM   3792  N   ARG A 533     -31.344  -9.121  11.445  1.00 96.19           N  
ATOM   3793  CA  ARG A 533     -31.981 -10.426  11.641  1.00 96.19           C  
ATOM   3794  C   ARG A 533     -31.652 -10.981  13.023  1.00 96.19           C  
ATOM   3795  CB  ARG A 533     -31.553 -11.394  10.528  1.00 96.19           C  
ATOM   3796  O   ARG A 533     -32.578 -11.348  13.739  1.00 96.19           O  
ATOM   3797  CG  ARG A 533     -32.380 -12.681  10.570  1.00 96.19           C  
ATOM   3798  CD  ARG A 533     -31.745 -13.829   9.782  1.00 96.19           C  
ATOM   3799  NE  ARG A 533     -30.504 -14.305  10.415  1.00 96.19           N  
ATOM   3800  NH1 ARG A 533     -31.450 -15.522  12.141  1.00 96.19           N  
ATOM   3801  NH2 ARG A 533     -29.227 -15.354  11.948  1.00 96.19           N  
ATOM   3802  CZ  ARG A 533     -30.410 -15.058  11.496  1.00 96.19           C  
ATOM   3803  N   GLN A 534     -30.377 -11.010  13.416  1.00 94.81           N  
ATOM   3804  CA  GLN A 534     -29.968 -11.546  14.717  1.00 94.81           C  
ATOM   3805  C   GLN A 534     -30.532 -10.734  15.884  1.00 94.81           C  
ATOM   3806  CB  GLN A 534     -28.443 -11.649  14.817  1.00 94.81           C  
ATOM   3807  O   GLN A 534     -31.101 -11.330  16.797  1.00 94.81           O  
ATOM   3808  CG  GLN A 534     -27.891 -12.753  13.902  1.00 94.81           C  
ATOM   3809  CD  GLN A 534     -26.476 -13.185  14.266  1.00 94.81           C  
ATOM   3810  NE2 GLN A 534     -25.677 -13.581  13.301  1.00 94.81           N  
ATOM   3811  OE1 GLN A 534     -26.100 -13.232  15.427  1.00 94.81           O  
ATOM   3812  N   PHE A 535     -30.483  -9.399  15.828  1.00 93.50           N  
ATOM   3813  CA  PHE A 535     -31.086  -8.549  16.863  1.00 93.50           C  
ATOM   3814  C   PHE A 535     -32.596  -8.757  17.015  1.00 93.50           C  
ATOM   3815  CB  PHE A 535     -30.779  -7.073  16.562  1.00 93.50           C  
ATOM   3816  O   PHE A 535     -33.119  -8.671  18.125  1.00 93.50           O  
ATOM   3817  CG  PHE A 535     -29.351  -6.604  16.790  1.00 93.50           C  
ATOM   3818  CD1 PHE A 535     -28.451  -7.329  17.599  1.00 93.50           C  
ATOM   3819  CD2 PHE A 535     -28.942  -5.368  16.250  1.00 93.50           C  
ATOM   3820  CE1 PHE A 535     -27.172  -6.820  17.862  1.00 93.50           C  
ATOM   3821  CE2 PHE A 535     -27.656  -4.864  16.516  1.00 93.50           C  
ATOM   3822  CZ  PHE A 535     -26.768  -5.592  17.321  1.00 93.50           C  
ATOM   3823  N   ARG A 536     -33.305  -9.060  15.922  1.00 93.88           N  
ATOM   3824  CA  ARG A 536     -34.747  -9.333  15.947  1.00 93.88           C  
ATOM   3825  C   ARG A 536     -35.087 -10.760  16.388  1.00 93.88           C  
ATOM   3826  CB  ARG A 536     -35.310  -9.014  14.558  1.00 93.88           C  
ATOM   3827  O   ARG A 536     -36.084 -10.957  17.075  1.00 93.88           O  
ATOM   3828  CG  ARG A 536     -36.841  -9.143  14.500  1.00 93.88           C  
ATOM   3829  CD  ARG A 536     -37.359  -8.861  13.089  1.00 93.88           C  
ATOM   3830  NE  ARG A 536     -36.884  -9.884  12.135  1.00 93.88           N  
ATOM   3831  NH1 ARG A 536     -36.805  -8.578  10.254  1.00 93.88           N  
ATOM   3832  NH2 ARG A 536     -36.132 -10.722  10.169  1.00 93.88           N  
ATOM   3833  CZ  ARG A 536     -36.611  -9.722  10.857  1.00 93.88           C  
ATOM   3834  N   GLU A 537     -34.327 -11.754  15.934  1.00 95.19           N  
ATOM   3835  CA  GLU A 537     -34.695 -13.177  16.020  1.00 95.19           C  
ATOM   3836  C   GLU A 537     -34.032 -13.938  17.168  1.00 95.19           C  
ATOM   3837  CB  GLU A 537     -34.391 -13.889  14.690  1.00 95.19           C  
ATOM   3838  O   GLU A 537     -34.493 -15.031  17.487  1.00 95.19           O  
ATOM   3839  CG  GLU A 537     -35.335 -13.422  13.574  1.00 95.19           C  
ATOM   3840  CD  GLU A 537     -34.969 -13.951  12.182  1.00 95.19           C  
ATOM   3841  OE1 GLU A 537     -35.481 -13.321  11.219  1.00 95.19           O  
ATOM   3842  OE2 GLU A 537     -34.152 -14.898  12.058  1.00 95.19           O  
ATOM   3843  N   ILE A 538     -32.978 -13.399  17.787  1.00 91.38           N  
ATOM   3844  CA  ILE A 538     -32.277 -14.032  18.910  1.00 91.38           C  
ATOM   3845  C   ILE A 538     -32.546 -13.207  20.181  1.00 91.38           C  
ATOM   3846  CB  ILE A 538     -30.773 -14.210  18.604  1.00 91.38           C  
ATOM   3847  O   ILE A 538     -31.837 -12.233  20.455  1.00 91.38           O  
ATOM   3848  CG1 ILE A 538     -30.543 -14.958  17.267  1.00 91.38           C  
ATOM   3849  CG2 ILE A 538     -30.094 -14.962  19.769  1.00 91.38           C  
ATOM   3850  CD1 ILE A 538     -29.072 -15.090  16.852  1.00 91.38           C  
ATOM   3851  N   PRO A 539     -33.572 -13.569  20.979  1.00 89.75           N  
ATOM   3852  CA  PRO A 539     -33.849 -12.895  22.240  1.00 89.75           C  
ATOM   3853  C   PRO A 539     -32.651 -13.008  23.187  1.00 89.75           C  
ATOM   3854  CB  PRO A 539     -35.092 -13.575  22.828  1.00 89.75           C  
ATOM   3855  O   PRO A 539     -32.047 -14.073  23.304  1.00 89.75           O  
ATOM   3856  CG  PRO A 539     -35.748 -14.251  21.628  1.00 89.75           C  
ATOM   3857  CD  PRO A 539     -34.555 -14.617  20.754  1.00 89.75           C  
ATOM   3858  N   GLY A 540     -32.330 -11.923  23.890  1.00 88.81           N  
ATOM   3859  CA  GLY A 540     -31.275 -11.907  24.901  1.00 88.81           C  
ATOM   3860  C   GLY A 540     -29.958 -11.262  24.469  1.00 88.81           C  
ATOM   3861  O   GLY A 540     -29.171 -10.926  25.353  1.00 88.81           O  
ATOM   3862  N   ILE A 541     -29.723 -11.028  23.166  1.00 88.25           N  
ATOM   3863  CA  ILE A 541     -28.497 -10.355  22.684  1.00 88.25           C  
ATOM   3864  C   ILE A 541     -28.395  -8.946  23.275  1.00 88.25           C  
ATOM   3865  CB  ILE A 541     -28.420 -10.328  21.136  1.00 88.25           C  
ATOM   3866  O   ILE A 541     -27.417  -8.619  23.939  1.00 88.25           O  
ATOM   3867  CG1 ILE A 541     -28.177 -11.754  20.597  1.00 88.25           C  
ATOM   3868  CG2 ILE A 541     -27.305  -9.375  20.660  1.00 88.25           C  
ATOM   3869  CD1 ILE A 541     -28.109 -11.842  19.067  1.00 88.25           C  
ATOM   3870  N   MET A 542     -29.444  -8.132  23.121  1.00 88.12           N  
ATOM   3871  CA  MET A 542     -29.450  -6.752  23.628  1.00 88.12           C  
ATOM   3872  C   MET A 542     -29.358  -6.673  25.160  1.00 88.12           C  
ATOM   3873  CB  MET A 542     -30.698  -6.011  23.123  1.00 88.12           C  
ATOM   3874  O   MET A 542     -28.969  -5.641  25.699  1.00 88.12           O  
ATOM   3875  CG  MET A 542     -30.728  -5.869  21.596  1.00 88.12           C  
ATOM   3876  SD  MET A 542     -29.281  -5.062  20.856  1.00 88.12           S  
ATOM   3877  CE  MET A 542     -29.470  -3.364  21.467  1.00 88.12           C  
ATOM   3878  N   GLN A 543     -29.700  -7.764  25.855  1.00 89.31           N  
ATOM   3879  CA  GLN A 543     -29.656  -7.894  27.311  1.00 89.31           C  
ATOM   3880  C   GLN A 543     -28.385  -8.597  27.828  1.00 89.31           C  
ATOM   3881  CB  GLN A 543     -30.926  -8.615  27.814  1.00 89.31           C  
ATOM   3882  O   GLN A 543     -28.328  -8.903  29.014  1.00 89.31           O  
ATOM   3883  CG  GLN A 543     -32.244  -7.888  27.491  1.00 89.31           C  
ATOM   3884  CD  GLN A 543     -32.741  -8.060  26.056  1.00 89.31           C  
ATOM   3885  NE2 GLN A 543     -33.549  -7.146  25.567  1.00 89.31           N  
ATOM   3886  OE1 GLN A 543     -32.436  -9.006  25.346  1.00 89.31           O  
ATOM   3887  N   HIS A 544     -27.397  -8.901  26.974  1.00 84.38           N  
ATOM   3888  CA  HIS A 544     -26.178  -9.661  27.322  1.00 84.38           C  
ATOM   3889  C   HIS A 544     -26.434 -11.075  27.891  1.00 84.38           C  
ATOM   3890  CB  HIS A 544     -25.240  -8.830  28.220  1.00 84.38           C  
ATOM   3891  O   HIS A 544     -25.569 -11.672  28.528  1.00 84.38           O  
ATOM   3892  CG  HIS A 544     -24.796  -7.526  27.611  1.00 84.38           C  
ATOM   3893  CD2 HIS A 544     -25.509  -6.359  27.590  1.00 84.38           C  
ATOM   3894  ND1 HIS A 544     -23.570  -7.262  27.040  1.00 84.38           N  
ATOM   3895  CE1 HIS A 544     -23.554  -5.970  26.670  1.00 84.38           C  
ATOM   3896  NE2 HIS A 544     -24.726  -5.383  26.975  1.00 84.38           N  
ATOM   3897  N   THR A 545     -27.618 -11.647  27.652  1.00 88.38           N  
ATOM   3898  CA  THR A 545     -27.989 -12.999  28.122  1.00 88.38           C  
ATOM   3899  C   THR A 545     -27.840 -14.071  27.042  1.00 88.38           C  
ATOM   3900  CB  THR A 545     -29.405 -13.036  28.712  1.00 88.38           C  
ATOM   3901  O   THR A 545     -27.803 -15.258  27.360  1.00 88.38           O  
ATOM   3902  CG2 THR A 545     -29.534 -12.199  29.983  1.00 88.38           C  
ATOM   3903  OG1 THR A 545     -30.343 -12.530  27.796  1.00 88.38           O  
ATOM   3904  N   ALA A 546     -27.703 -13.667  25.776  1.00 88.38           N  
ATOM   3905  CA  ALA A 546     -27.398 -14.540  24.647  1.00 88.38           C  
ATOM   3906  C   ALA A 546     -26.194 -14.002  23.865  1.00 88.38           C  
ATOM   3907  CB  ALA A 546     -28.641 -14.679  23.761  1.00 88.38           C  
ATOM   3908  O   ALA A 546     -26.028 -12.790  23.730  1.00 88.38           O  
ATOM   3909  N   LYS A 547     -25.360 -14.906  23.334  1.00 85.94           N  
ATOM   3910  CA  LYS A 547     -24.244 -14.538  22.453  1.00 85.94           C  
ATOM   3911  C   LYS A 547     -24.728 -14.442  20.998  1.00 85.94           C  
ATOM   3912  CB  LYS A 547     -23.078 -15.532  22.564  1.00 85.94           C  
ATOM   3913  O   LYS A 547     -25.449 -15.346  20.568  1.00 85.94           O  
ATOM   3914  CG  LYS A 547     -22.342 -15.444  23.911  1.00 85.94           C  
ATOM   3915  CD  LYS A 547     -21.078 -16.316  23.891  1.00 85.94           C  
ATOM   3916  CE  LYS A 547     -20.309 -16.207  25.215  1.00 85.94           C  
ATOM   3917  NZ  LYS A 547     -19.025 -16.960  25.170  1.00 85.94           N  
ATOM   3918  N   PRO A 548     -24.324 -13.409  20.240  1.00 88.94           N  
ATOM   3919  CA  PRO A 548     -24.561 -13.360  18.800  1.00 88.94           C  
ATOM   3920  C   PRO A 548     -23.763 -14.447  18.059  1.00 88.94           C  
ATOM   3921  CB  PRO A 548     -24.137 -11.954  18.376  1.00 88.94           C  
ATOM   3922  O   PRO A 548     -22.748 -14.949  18.549  1.00 88.94           O  
ATOM   3923  CG  PRO A 548     -23.045 -11.615  19.374  1.00 88.94           C  
ATOM   3924  CD  PRO A 548     -23.529 -12.261  20.663  1.00 88.94           C  
ATOM   3925  N   ASP A 549     -24.209 -14.802  16.854  1.00 89.94           N  
ATOM   3926  CA  ASP A 549     -23.484 -15.708  15.960  1.00 89.94           C  
ATOM   3927  C   ASP A 549     -22.519 -14.918  15.068  1.00 89.94           C  
ATOM   3928  CB  ASP A 549     -24.458 -16.582  15.153  1.00 89.94           C  
ATOM   3929  O   ASP A 549     -22.867 -14.484  13.965  1.00 89.94           O  
ATOM   3930  CG  ASP A 549     -23.750 -17.565  14.205  1.00 89.94           C  
ATOM   3931  OD1 ASP A 549     -22.493 -17.641  14.206  1.00 89.94           O  
ATOM   3932  OD2 ASP A 549     -24.474 -18.255  13.455  1.00 89.94           O  
ATOM   3933  N   TYR A 550     -21.284 -14.767  15.553  1.00 87.62           N  
ATOM   3934  CA  TYR A 550     -20.192 -14.125  14.816  1.00 87.62           C  
ATOM   3935  C   TYR A 550     -19.758 -14.912  13.571  1.00 87.62           C  
ATOM   3936  CB  TYR A 550     -18.979 -13.988  15.743  1.00 87.62           C  
ATOM   3937  O   TYR A 550     -19.316 -14.338  12.574  1.00 87.62           O  
ATOM   3938  CG  TYR A 550     -19.225 -13.290  17.067  1.00 87.62           C  
ATOM   3939  CD1 TYR A 550     -19.623 -11.939  17.105  1.00 87.62           C  
ATOM   3940  CD2 TYR A 550     -19.016 -13.994  18.268  1.00 87.62           C  
ATOM   3941  CE1 TYR A 550     -19.821 -11.294  18.344  1.00 87.62           C  
ATOM   3942  CE2 TYR A 550     -19.209 -13.352  19.503  1.00 87.62           C  
ATOM   3943  OH  TYR A 550     -19.859 -11.457  20.762  1.00 87.62           O  
ATOM   3944  CZ  TYR A 550     -19.618 -12.007  19.545  1.00 87.62           C  
ATOM   3945  N   SER A 551     -19.871 -16.245  13.612  1.00 88.06           N  
ATOM   3946  CA  SER A 551     -19.357 -17.123  12.554  1.00 88.06           C  
ATOM   3947  C   SER A 551     -20.096 -16.913  11.234  1.00 88.06           C  
ATOM   3948  CB  SER A 551     -19.437 -18.586  13.001  1.00 88.06           C  
ATOM   3949  O   SER A 551     -19.507 -17.001  10.152  1.00 88.06           O  
ATOM   3950  OG  SER A 551     -20.749 -19.115  12.958  1.00 88.06           O  
ATOM   3951  N   ARG A 552     -21.385 -16.567  11.327  1.00 90.50           N  
ATOM   3952  CA  ARG A 552     -22.236 -16.291  10.176  1.00 90.50           C  
ATOM   3953  C   ARG A 552     -21.779 -15.062   9.397  1.00 90.50           C  
ATOM   3954  CB  ARG A 552     -23.683 -16.156  10.672  1.00 90.50           C  
ATOM   3955  O   ARG A 552     -21.687 -15.145   8.172  1.00 90.50           O  
ATOM   3956  CG  ARG A 552     -24.705 -16.025   9.541  1.00 90.50           C  
ATOM   3957  CD  ARG A 552     -24.678 -17.256   8.634  1.00 90.50           C  
ATOM   3958  NE  ARG A 552     -25.745 -17.188   7.628  1.00 90.50           N  
ATOM   3959  NH1 ARG A 552     -25.658 -19.388   6.997  1.00 90.50           N  
ATOM   3960  NH2 ARG A 552     -27.159 -18.013   6.060  1.00 90.50           N  
ATOM   3961  CZ  ARG A 552     -26.179 -18.195   6.899  1.00 90.50           C  
ATOM   3962  N   ALA A 553     -21.468 -13.963  10.089  1.00 90.56           N  
ATOM   3963  CA  ALA A 553     -20.982 -12.735   9.459  1.00 90.56           C  
ATOM   3964  C   ALA A 553     -19.652 -12.986   8.727  1.00 90.56           C  
ATOM   3965  CB  ALA A 553     -20.859 -11.642  10.530  1.00 90.56           C  
ATOM   3966  O   ALA A 553     -19.528 -12.674   7.540  1.00 90.56           O  
ATOM   3967  N   VAL A 554     -18.708 -13.666   9.391  1.00 90.31           N  
ATOM   3968  CA  VAL A 554     -17.406 -14.039   8.810  1.00 90.31           C  
ATOM   3969  C   VAL A 554     -17.568 -14.909   7.555  1.00 90.31           C  
ATOM   3970  CB  VAL A 554     -16.525 -14.745   9.864  1.00 90.31           C  
ATOM   3971  O   VAL A 554     -16.933 -14.638   6.534  1.00 90.31           O  
ATOM   3972  CG1 VAL A 554     -15.197 -15.248   9.278  1.00 90.31           C  
ATOM   3973  CG2 VAL A 554     -16.181 -13.808  11.029  1.00 90.31           C  
ATOM   3974  N   ASP A 555     -18.420 -15.941   7.571  1.00 91.25           N  
ATOM   3975  CA  ASP A 555     -18.632 -16.808   6.397  1.00 91.25           C  
ATOM   3976  C   ASP A 555     -19.289 -16.059   5.225  1.00 91.25           C  
ATOM   3977  CB  ASP A 555     -19.455 -18.047   6.786  1.00 91.25           C  
ATOM   3978  O   ASP A 555     -18.881 -16.236   4.070  1.00 91.25           O  
ATOM   3979  CG  ASP A 555     -19.783 -18.946   5.581  1.00 91.25           C  
ATOM   3980  OD1 ASP A 555     -18.869 -19.426   4.861  1.00 91.25           O  
ATOM   3981  OD2 ASP A 555     -20.989 -19.172   5.312  1.00 91.25           O  
ATOM   3982  N   MET A 556     -20.274 -15.199   5.506  1.00 93.12           N  
ATOM   3983  CA  MET A 556     -20.936 -14.379   4.487  1.00 93.12           C  
ATOM   3984  C   MET A 556     -19.946 -13.440   3.794  1.00 93.12           C  
ATOM   3985  CB  MET A 556     -22.097 -13.586   5.106  1.00 93.12           C  
ATOM   3986  O   MET A 556     -19.864 -13.452   2.562  1.00 93.12           O  
ATOM   3987  CG  MET A 556     -23.303 -14.495   5.368  1.00 93.12           C  
ATOM   3988  SD  MET A 556     -24.735 -13.708   6.157  1.00 93.12           S  
ATOM   3989  CE  MET A 556     -25.156 -12.418   4.951  1.00 93.12           C  
ATOM   3990  N   LEU A 557     -19.149 -12.700   4.567  1.00 93.56           N  
ATOM   3991  CA  LEU A 557     -18.133 -11.791   4.033  1.00 93.56           C  
ATOM   3992  C   LEU A 557     -17.037 -12.534   3.286  1.00 93.56           C  
ATOM   3993  CB  LEU A 557     -17.519 -10.989   5.182  1.00 93.56           C  
ATOM   3994  O   LEU A 557     -16.649 -12.122   2.198  1.00 93.56           O  
ATOM   3995  CG  LEU A 557     -18.461  -9.896   5.681  1.00 93.56           C  
ATOM   3996  CD1 LEU A 557     -18.036  -9.503   7.082  1.00 93.56           C  
ATOM   3997  CD2 LEU A 557     -18.472  -8.692   4.745  1.00 93.56           C  
ATOM   3998  N   THR A 558     -16.590 -13.680   3.803  1.00 91.19           N  
ATOM   3999  CA  THR A 558     -15.585 -14.509   3.129  1.00 91.19           C  
ATOM   4000  C   THR A 558     -16.064 -14.935   1.740  1.00 91.19           C  
ATOM   4001  CB  THR A 558     -15.270 -15.762   3.956  1.00 91.19           C  
ATOM   4002  O   THR A 558     -15.323 -14.852   0.759  1.00 91.19           O  
ATOM   4003  CG2 THR A 558     -14.212 -16.623   3.280  1.00 91.19           C  
ATOM   4004  OG1 THR A 558     -14.738 -15.452   5.211  1.00 91.19           O  
ATOM   4005  N   LYS A 559     -17.313 -15.404   1.634  1.00 91.62           N  
ATOM   4006  CA  LYS A 559     -17.906 -15.814   0.353  1.00 91.62           C  
ATOM   4007  C   LYS A 559     -18.082 -14.629  -0.595  1.00 91.62           C  
ATOM   4008  CB  LYS A 559     -19.255 -16.497   0.608  1.00 91.62           C  
ATOM   4009  O   LYS A 559     -17.793 -14.779  -1.781  1.00 91.62           O  
ATOM   4010  CG  LYS A 559     -19.087 -17.922   1.149  1.00 91.62           C  
ATOM   4011  CD  LYS A 559     -20.430 -18.451   1.659  1.00 91.62           C  
ATOM   4012  CE  LYS A 559     -20.293 -19.902   2.124  1.00 91.62           C  
ATOM   4013  NZ  LYS A 559     -21.444 -20.306   2.954  1.00 91.62           N  
ATOM   4014  N   ALA A 560     -18.545 -13.489  -0.082  1.00 93.12           N  
ATOM   4015  CA  ALA A 560     -18.733 -12.274  -0.866  1.00 93.12           C  
ATOM   4016  C   ALA A 560     -17.394 -11.756  -1.406  1.00 93.12           C  
ATOM   4017  CB  ALA A 560     -19.465 -11.234  -0.009  1.00 93.12           C  
ATOM   4018  O   ALA A 560     -17.233 -11.671  -2.618  1.00 93.12           O  
ATOM   4019  N   ALA A 561     -16.405 -11.534  -0.539  1.00 92.31           N  
ATOM   4020  CA  ALA A 561     -15.084 -11.034  -0.907  1.00 92.31           C  
ATOM   4021  C   ALA A 561     -14.416 -11.872  -2.005  1.00 92.31           C  
ATOM   4022  CB  ALA A 561     -14.226 -10.998   0.359  1.00 92.31           C  
ATOM   4023  O   ALA A 561     -13.986 -11.331  -3.020  1.00 92.31           O  
ATOM   4024  N   ILE A 562     -14.396 -13.203  -1.853  1.00 88.88           N  
ATOM   4025  CA  ILE A 562     -13.763 -14.092  -2.838  1.00 88.88           C  
ATOM   4026  C   ILE A 562     -14.494 -14.062  -4.182  1.00 88.88           C  
ATOM   4027  CB  ILE A 562     -13.655 -15.531  -2.287  1.00 88.88           C  
ATOM   4028  O   ILE A 562     -13.849 -14.118  -5.224  1.00 88.88           O  
ATOM   4029  CG1 ILE A 562     -12.660 -15.547  -1.106  1.00 88.88           C  
ATOM   4030  CG2 ILE A 562     -13.208 -16.535  -3.373  1.00 88.88           C  
ATOM   4031  CD1 ILE A 562     -12.596 -16.889  -0.374  1.00 88.88           C  
ATOM   4032  N   LYS A 563     -15.829 -14.002  -4.179  1.00 91.56           N  
ATOM   4033  CA  LYS A 563     -16.623 -13.979  -5.413  1.00 91.56           C  
ATOM   4034  C   LYS A 563     -16.489 -12.640  -6.138  1.00 91.56           C  
ATOM   4035  CB  LYS A 563     -18.083 -14.288  -5.055  1.00 91.56           C  
ATOM   4036  O   LYS A 563     -16.300 -12.616  -7.351  1.00 91.56           O  
ATOM   4037  CG  LYS A 563     -18.989 -14.319  -6.292  1.00 91.56           C  
ATOM   4038  CD  LYS A 563     -20.454 -14.457  -5.877  1.00 91.56           C  
ATOM   4039  CE  LYS A 563     -21.337 -14.319  -7.119  1.00 91.56           C  
ATOM   4040  NZ  LYS A 563     -22.753 -14.097  -6.744  1.00 91.56           N  
ATOM   4041  N   GLU A 564     -16.616 -11.549  -5.397  1.00 92.94           N  
ATOM   4042  CA  GLU A 564     -16.697 -10.194  -5.936  1.00 92.94           C  
ATOM   4043  C   GLU A 564     -15.332  -9.673  -6.411  1.00 92.94           C  
ATOM   4044  CB  GLU A 564     -17.312  -9.275  -4.871  1.00 92.94           C  
ATOM   4045  O   GLU A 564     -15.276  -8.909  -7.370  1.00 92.94           O  
ATOM   4046  CG  GLU A 564     -18.773  -9.602  -4.488  1.00 92.94           C  
ATOM   4047  CD  GLU A 564     -19.804  -9.291  -5.580  1.00 92.94           C  
ATOM   4048  OE1 GLU A 564     -20.978  -9.713  -5.448  1.00 92.94           O  
ATOM   4049  OE2 GLU A 564     -19.462  -8.610  -6.567  1.00 92.94           O  
ATOM   4050  N   MET A 565     -14.219 -10.138  -5.825  1.00 89.25           N  
ATOM   4051  CA  MET A 565     -12.877  -9.705  -6.240  1.00 89.25           C  
ATOM   4052  C   MET A 565     -12.442 -10.237  -7.619  1.00 89.25           C  
ATOM   4053  CB  MET A 565     -11.836 -10.045  -5.157  1.00 89.25           C  
ATOM   4054  O   MET A 565     -11.551  -9.663  -8.235  1.00 89.25           O  
ATOM   4055  CG  MET A 565     -11.492 -11.538  -5.086  1.00 89.25           C  
ATOM   4056  SD  MET A 565     -10.345 -11.991  -3.754  1.00 89.25           S  
ATOM   4057  CE  MET A 565     -10.075 -13.732  -4.175  1.00 89.25           C  
ATOM   4058  N   VAL A 566     -13.049 -11.316  -8.137  1.00 88.19           N  
ATOM   4059  CA  VAL A 566     -12.576 -11.980  -9.371  1.00 88.19           C  
ATOM   4060  C   VAL A 566     -12.643 -11.055 -10.583  1.00 88.19           C  
ATOM   4061  CB  VAL A 566     -13.361 -13.277  -9.662  1.00 88.19           C  
ATOM   4062  O   VAL A 566     -11.665 -10.931 -11.315  1.00 88.19           O  
ATOM   4063  CG1 VAL A 566     -12.958 -13.933 -10.992  1.00 88.19           C  
ATOM   4064  CG2 VAL A 566     -13.126 -14.311  -8.559  1.00 88.19           C  
ATOM   4065  N   VAL A 567     -13.791 -10.413 -10.815  1.00 89.88           N  
ATOM   4066  CA  VAL A 567     -14.002  -9.602 -12.024  1.00 89.88           C  
ATOM   4067  C   VAL A 567     -13.094  -8.366 -12.044  1.00 89.88           C  
ATOM   4068  CB  VAL A 567     -15.490  -9.257 -12.241  1.00 89.88           C  
ATOM   4069  O   VAL A 567     -12.399  -8.186 -13.046  1.00 89.88           O  
ATOM   4070  CG1 VAL A 567     -15.695  -8.315 -13.434  1.00 89.88           C  
ATOM   4071  CG2 VAL A 567     -16.300 -10.535 -12.492  1.00 89.88           C  
ATOM   4072  N   PRO A 568     -13.014  -7.545 -10.977  1.00 91.75           N  
ATOM   4073  CA  PRO A 568     -12.129  -6.385 -10.991  1.00 91.75           C  
ATOM   4074  C   PRO A 568     -10.651  -6.780 -11.098  1.00 91.75           C  
ATOM   4075  CB  PRO A 568     -12.426  -5.592  -9.716  1.00 91.75           C  
ATOM   4076  O   PRO A 568      -9.913  -6.131 -11.834  1.00 91.75           O  
ATOM   4077  CG  PRO A 568     -13.766  -6.136  -9.227  1.00 91.75           C  
ATOM   4078  CD  PRO A 568     -13.792  -7.563  -9.746  1.00 91.75           C  
ATOM   4079  N   SER A 569     -10.210  -7.870 -10.451  1.00 90.06           N  
ATOM   4080  CA  SER A 569      -8.815  -8.336 -10.538  1.00 90.06           C  
ATOM   4081  C   SER A 569      -8.409  -8.839 -11.930  1.00 90.06           C  
ATOM   4082  CB  SER A 569      -8.551  -9.446  -9.516  1.00 90.06           C  
ATOM   4083  O   SER A 569      -7.222  -8.831 -12.250  1.00 90.06           O  
ATOM   4084  OG  SER A 569      -8.667  -8.954  -8.196  1.00 90.06           O  
ATOM   4085  N   LEU A 570      -9.359  -9.254 -12.777  1.00 90.19           N  
ATOM   4086  CA  LEU A 570      -9.069  -9.669 -14.155  1.00 90.19           C  
ATOM   4087  C   LEU A 570      -8.832  -8.487 -15.102  1.00 90.19           C  
ATOM   4088  CB  LEU A 570     -10.211 -10.554 -14.683  1.00 90.19           C  
ATOM   4089  O   LEU A 570      -8.077  -8.638 -16.060  1.00 90.19           O  
ATOM   4090  CG  LEU A 570     -10.232 -11.979 -14.105  1.00 90.19           C  
ATOM   4091  CD1 LEU A 570     -11.531 -12.672 -14.523  1.00 90.19           C  
ATOM   4092  CD2 LEU A 570      -9.059 -12.829 -14.600  1.00 90.19           C  
ATOM   4093  N   LEU A 571      -9.437  -7.321 -14.846  1.00 92.69           N  
ATOM   4094  CA  LEU A 571      -9.305  -6.136 -15.704  1.00 92.69           C  
ATOM   4095  C   LEU A 571      -7.844  -5.737 -15.982  1.00 92.69           C  
ATOM   4096  CB  LEU A 571     -10.085  -4.944 -15.113  1.00 92.69           C  
ATOM   4097  O   LEU A 571      -7.486  -5.660 -17.161  1.00 92.69           O  
ATOM   4098  CG  LEU A 571     -11.613  -5.056 -15.188  1.00 92.69           C  
ATOM   4099  CD1 LEU A 571     -12.231  -3.880 -14.433  1.00 92.69           C  
ATOM   4100  CD2 LEU A 571     -12.128  -5.002 -16.629  1.00 92.69           C  
ATOM   4101  N   PRO A 572      -6.978  -5.531 -14.968  1.00 92.88           N  
ATOM   4102  CA  PRO A 572      -5.604  -5.099 -15.213  1.00 92.88           C  
ATOM   4103  C   PRO A 572      -4.731  -6.144 -15.915  1.00 92.88           C  
ATOM   4104  CB  PRO A 572      -5.039  -4.730 -13.842  1.00 92.88           C  
ATOM   4105  O   PRO A 572      -3.695  -5.790 -16.465  1.00 92.88           O  
ATOM   4106  CG  PRO A 572      -5.872  -5.542 -12.862  1.00 92.88           C  
ATOM   4107  CD  PRO A 572      -7.236  -5.576 -13.533  1.00 92.88           C  
ATOM   4108  N   VAL A 573      -5.140  -7.416 -15.928  1.00 92.56           N  
ATOM   4109  CA  VAL A 573      -4.437  -8.482 -16.657  1.00 92.56           C  
ATOM   4110  C   VAL A 573      -4.962  -8.600 -18.088  1.00 92.56           C  
ATOM   4111  CB  VAL A 573      -4.553  -9.823 -15.905  1.00 92.56           C  
ATOM   4112  O   VAL A 573      -4.184  -8.716 -19.030  1.00 92.56           O  
ATOM   4113  CG1 VAL A 573      -3.767 -10.936 -16.610  1.00 92.56           C  
ATOM   4114  CG2 VAL A 573      -4.018  -9.715 -14.470  1.00 92.56           C  
ATOM   4115  N   ALA A 574      -6.281  -8.554 -18.274  1.00 93.88           N  
ATOM   4116  CA  ALA A 574      -6.913  -8.788 -19.567  1.00 93.88           C  
ATOM   4117  C   ALA A 574      -6.749  -7.608 -20.533  1.00 93.88           C  
ATOM   4118  CB  ALA A 574      -8.390  -9.120 -19.328  1.00 93.88           C  
ATOM   4119  O   ALA A 574      -6.466  -7.823 -21.709  1.00 93.88           O  
ATOM   4120  N   ILE A 575      -6.907  -6.367 -20.059  1.00 96.12           N  
ATOM   4121  CA  ILE A 575      -6.858  -5.166 -20.909  1.00 96.12           C  
ATOM   4122  C   ILE A 575      -5.534  -5.032 -21.677  1.00 96.12           C  
ATOM   4123  CB  ILE A 575      -7.212  -3.897 -20.100  1.00 96.12           C  
ATOM   4124  O   ILE A 575      -5.602  -4.915 -22.902  1.00 96.12           O  
ATOM   4125  CG1 ILE A 575      -8.706  -3.966 -19.711  1.00 96.12           C  
ATOM   4126  CG2 ILE A 575      -6.917  -2.611 -20.901  1.00 96.12           C  
ATOM   4127  CD1 ILE A 575      -9.162  -2.830 -18.795  1.00 96.12           C  
ATOM   4128  N   PRO A 576      -4.343  -5.075 -21.042  1.00 95.38           N  
ATOM   4129  CA  PRO A 576      -3.087  -4.948 -21.781  1.00 95.38           C  
ATOM   4130  C   PRO A 576      -2.885  -6.074 -22.804  1.00 95.38           C  
ATOM   4131  CB  PRO A 576      -1.978  -4.916 -20.723  1.00 95.38           C  
ATOM   4132  O   PRO A 576      -2.401  -5.811 -23.901  1.00 95.38           O  
ATOM   4133  CG  PRO A 576      -2.614  -5.595 -19.517  1.00 95.38           C  
ATOM   4134  CD  PRO A 576      -4.072  -5.166 -19.612  1.00 95.38           C  
ATOM   4135  N   VAL A 577      -3.320  -7.304 -22.501  1.00 94.44           N  
ATOM   4136  CA  VAL A 577      -3.245  -8.439 -23.438  1.00 94.44           C  
ATOM   4137  C   VAL A 577      -4.168  -8.230 -24.639  1.00 94.44           C  
ATOM   4138  CB  VAL A 577      -3.570  -9.766 -22.722  1.00 94.44           C  
ATOM   4139  O   VAL A 577      -3.736  -8.366 -25.781  1.00 94.44           O  
ATOM   4140  CG1 VAL A 577      -3.572 -10.962 -23.684  1.00 94.44           C  
ATOM   4141  CG2 VAL A 577      -2.543 -10.061 -21.623  1.00 94.44           C  
ATOM   4142  N   ILE A 578      -5.432  -7.868 -24.399  1.00 96.00           N  
ATOM   4143  CA  ILE A 578      -6.425  -7.646 -25.459  1.00 96.00           C  
ATOM   4144  C   ILE A 578      -5.994  -6.484 -26.356  1.00 96.00           C  
ATOM   4145  CB  ILE A 578      -7.824  -7.409 -24.841  1.00 96.00           C  
ATOM   4146  O   ILE A 578      -6.005  -6.613 -27.577  1.00 96.00           O  
ATOM   4147  CG1 ILE A 578      -8.350  -8.710 -24.188  1.00 96.00           C  
ATOM   4148  CG2 ILE A 578      -8.841  -6.927 -25.894  1.00 96.00           C  
ATOM   4149  CD1 ILE A 578      -9.570  -8.497 -23.282  1.00 96.00           C  
ATOM   4150  N   VAL A 579      -5.599  -5.354 -25.765  1.00 97.06           N  
ATOM   4151  CA  VAL A 579      -5.186  -4.168 -26.523  1.00 97.06           C  
ATOM   4152  C   VAL A 579      -3.881  -4.426 -27.266  1.00 97.06           C  
ATOM   4153  CB  VAL A 579      -5.083  -2.932 -25.612  1.00 97.06           C  
ATOM   4154  O   VAL A 579      -3.808  -4.119 -28.451  1.00 97.06           O  
ATOM   4155  CG1 VAL A 579      -4.492  -1.722 -26.348  1.00 97.06           C  
ATOM   4156  CG2 VAL A 579      -6.482  -2.548 -25.105  1.00 97.06           C  
ATOM   4157  N   GLY A 580      -2.884  -5.031 -26.615  1.00 94.75           N  
ATOM   4158  CA  GLY A 580      -1.606  -5.351 -27.248  1.00 94.75           C  
ATOM   4159  C   GLY A 580      -1.778  -6.226 -28.488  1.00 94.75           C  
ATOM   4160  O   GLY A 580      -1.286  -5.873 -29.555  1.00 94.75           O  
ATOM   4161  N   LEU A 581      -2.540  -7.318 -28.377  1.00 93.38           N  
ATOM   4162  CA  LEU A 581      -2.705  -8.280 -29.471  1.00 93.38           C  
ATOM   4163  C   LEU A 581      -3.659  -7.811 -30.583  1.00 93.38           C  
ATOM   4164  CB  LEU A 581      -3.169  -9.627 -28.889  1.00 93.38           C  
ATOM   4165  O   LEU A 581      -3.500  -8.235 -31.725  1.00 93.38           O  
ATOM   4166  CG  LEU A 581      -2.167 -10.308 -27.935  1.00 93.38           C  
ATOM   4167  CD1 LEU A 581      -2.792 -11.595 -27.392  1.00 93.38           C  
ATOM   4168  CD2 LEU A 581      -0.848 -10.668 -28.618  1.00 93.38           C  
ATOM   4169  N   LEU A 582      -4.660  -6.972 -30.278  1.00 95.88           N  
ATOM   4170  CA  LEU A 582      -5.659  -6.534 -31.269  1.00 95.88           C  
ATOM   4171  C   LEU A 582      -5.378  -5.154 -31.870  1.00 95.88           C  
ATOM   4172  CB  LEU A 582      -7.067  -6.538 -30.649  1.00 95.88           C  
ATOM   4173  O   LEU A 582      -5.666  -4.934 -33.044  1.00 95.88           O  
ATOM   4174  CG  LEU A 582      -7.586  -7.905 -30.174  1.00 95.88           C  
ATOM   4175  CD1 LEU A 582      -9.005  -7.729 -29.630  1.00 95.88           C  
ATOM   4176  CD2 LEU A 582      -7.642  -8.936 -31.303  1.00 95.88           C  
ATOM   4177  N   LEU A 583      -4.880  -4.214 -31.066  1.00 94.94           N  
ATOM   4178  CA  LEU A 583      -4.678  -2.812 -31.452  1.00 94.94           C  
ATOM   4179  C   LEU A 583      -3.195  -2.441 -31.591  1.00 94.94           C  
ATOM   4180  CB  LEU A 583      -5.396  -1.888 -30.449  1.00 94.94           C  
ATOM   4181  O   LEU A 583      -2.887  -1.373 -32.116  1.00 94.94           O  
ATOM   4182  CG  LEU A 583      -6.913  -2.106 -30.295  1.00 94.94           C  
ATOM   4183  CD1 LEU A 583      -7.486  -1.074 -29.320  1.00 94.94           C  
ATOM   4184  CD2 LEU A 583      -7.670  -1.961 -31.617  1.00 94.94           C  
ATOM   4185  N   GLY A 584      -2.282  -3.313 -31.161  1.00 93.06           N  
ATOM   4186  CA  GLY A 584      -0.844  -3.134 -31.319  1.00 93.06           C  
ATOM   4187  C   GLY A 584      -0.173  -2.345 -30.193  1.00 93.06           C  
ATOM   4188  O   GLY A 584      -0.799  -1.827 -29.261  1.00 93.06           O  
ATOM   4189  N   LYS A 585       1.155  -2.265 -30.295  1.00 93.50           N  
ATOM   4190  CA  LYS A 585       2.059  -1.701 -29.283  1.00 93.50           C  
ATOM   4191  C   LYS A 585       1.863  -0.202 -29.030  1.00 93.50           C  
ATOM   4192  CB  LYS A 585       3.504  -2.045 -29.679  1.00 93.50           C  
ATOM   4193  O   LYS A 585       1.978   0.243 -27.892  1.00 93.50           O  
ATOM   4194  CG  LYS A 585       3.922  -1.436 -31.028  1.00 93.50           C  
ATOM   4195  CD  LYS A 585       5.234  -2.039 -31.513  1.00 93.50           C  
ATOM   4196  CE  LYS A 585       5.615  -1.400 -32.848  1.00 93.50           C  
ATOM   4197  NZ  LYS A 585       6.904  -1.955 -33.323  1.00 93.50           N  
ATOM   4198  N   GLU A 586       1.503   0.582 -30.046  1.00 92.88           N  
ATOM   4199  CA  GLU A 586       1.256   2.022 -29.900  1.00 92.88           C  
ATOM   4200  C   GLU A 586       0.019   2.290 -29.032  1.00 92.88           C  
ATOM   4201  CB  GLU A 586       1.084   2.701 -31.272  1.00 92.88           C  
ATOM   4202  O   GLU A 586       0.063   3.120 -28.120  1.00 92.88           O  
ATOM   4203  CG  GLU A 586       2.332   2.686 -32.177  1.00 92.88           C  
ATOM   4204  CD  GLU A 586       2.603   1.355 -32.905  1.00 92.88           C  
ATOM   4205  OE1 GLU A 586       3.664   1.257 -33.562  1.00 92.88           O  
ATOM   4206  OE2 GLU A 586       1.781   0.418 -32.779  1.00 92.88           O  
ATOM   4207  N   ALA A 587      -1.073   1.553 -29.271  1.00 95.75           N  
ATOM   4208  CA  ALA A 587      -2.278   1.646 -28.450  1.00 95.75           C  
ATOM   4209  C   ALA A 587      -2.034   1.137 -27.031  1.00 95.75           C  
ATOM   4210  CB  ALA A 587      -3.418   0.876 -29.119  1.00 95.75           C  
ATOM   4211  O   ALA A 587      -2.491   1.760 -26.073  1.00 95.75           O  
ATOM   4212  N   LEU A 588      -1.277   0.047 -26.879  1.00 96.12           N  
ATOM   4213  CA  LEU A 588      -0.914  -0.466 -25.563  1.00 96.12           C  
ATOM   4214  C   LEU A 588      -0.107   0.558 -24.758  1.00 96.12           C  
ATOM   4215  CB  LEU A 588      -0.174  -1.799 -25.724  1.00 96.12           C  
ATOM   4216  O   LEU A 588      -0.448   0.811 -23.607  1.00 96.12           O  
ATOM   4217  CG  LEU A 588       0.260  -2.426 -24.386  1.00 96.12           C  
ATOM   4218  CD1 LEU A 588      -0.919  -2.648 -23.439  1.00 96.12           C  
ATOM   4219  CD2 LEU A 588       0.895  -3.786 -24.652  1.00 96.12           C  
ATOM   4220  N   GLY A 589       0.889   1.221 -25.350  1.00 94.19           N  
ATOM   4221  CA  GLY A 589       1.605   2.286 -24.640  1.00 94.19           C  
ATOM   4222  C   GLY A 589       0.711   3.476 -24.275  1.00 94.19           C  
ATOM   4223  O   GLY A 589       0.852   4.028 -23.186  1.00 94.19           O  
ATOM   4224  N   GLY A 590      -0.281   3.810 -25.110  1.00 95.62           N  
ATOM   4225  CA  GLY A 590      -1.339   4.753 -24.736  1.00 95.62           C  
ATOM   4226  C   GLY A 590      -2.135   4.292 -23.505  1.00 95.62           C  
ATOM   4227  O   GLY A 590      -2.378   5.091 -22.602  1.00 95.62           O  
ATOM   4228  N   VAL A 591      -2.488   3.001 -23.418  1.00 97.06           N  
ATOM   4229  CA  VAL A 591      -3.157   2.419 -22.237  1.00 97.06           C  
ATOM   4230  C   VAL A 591      -2.299   2.567 -20.988  1.00 97.06           C  
ATOM   4231  CB  VAL A 591      -3.548   0.941 -22.451  1.00 97.06           C  
ATOM   4232  O   VAL A 591      -2.829   2.947 -19.942  1.00 97.06           O  
ATOM   4233  CG1 VAL A 591      -4.034   0.237 -21.175  1.00 97.06           C  
ATOM   4234  CG2 VAL A 591      -4.681   0.837 -23.469  1.00 97.06           C  
ATOM   4235  N   LEU A 592      -0.991   2.315 -21.085  1.00 95.25           N  
ATOM   4236  CA  LEU A 592      -0.069   2.466 -19.958  1.00 95.25           C  
ATOM   4237  C   LEU A 592      -0.092   3.900 -19.423  1.00 95.25           C  
ATOM   4238  CB  LEU A 592       1.358   2.036 -20.356  1.00 95.25           C  
ATOM   4239  O   LEU A 592      -0.420   4.110 -18.256  1.00 95.25           O  
ATOM   4240  CG  LEU A 592       1.514   0.574 -20.812  1.00 95.25           C  
ATOM   4241  CD1 LEU A 592       2.988   0.211 -20.958  1.00 95.25           C  
ATOM   4242  CD2 LEU A 592       0.828  -0.386 -19.848  1.00 95.25           C  
ATOM   4243  N   ILE A 593       0.148   4.894 -20.286  1.00 93.69           N  
ATOM   4244  CA  ILE A 593       0.159   6.312 -19.892  1.00 93.69           C  
ATOM   4245  C   ILE A 593      -1.207   6.739 -19.335  1.00 93.69           C  
ATOM   4246  CB  ILE A 593       0.573   7.210 -21.080  1.00 93.69           C  
ATOM   4247  O   ILE A 593      -1.277   7.380 -18.286  1.00 93.69           O  
ATOM   4248  CG1 ILE A 593       1.990   6.877 -21.600  1.00 93.69           C  
ATOM   4249  CG2 ILE A 593       0.510   8.698 -20.670  1.00 93.69           C  
ATOM   4250  CD1 ILE A 593       2.278   7.523 -22.964  1.00 93.69           C  
ATOM   4251  N   GLY A 594      -2.302   6.368 -20.008  1.00 95.50           N  
ATOM   4252  CA  GLY A 594      -3.656   6.748 -19.603  1.00 95.50           C  
ATOM   4253  C   GLY A 594      -4.015   6.212 -18.218  1.00 95.50           C  
ATOM   4254  O   GLY A 594      -4.552   6.949 -17.387  1.00 95.50           O  
ATOM   4255  N   THR A 595      -3.648   4.956 -17.947  1.00 95.75           N  
ATOM   4256  CA  THR A 595      -3.853   4.308 -16.644  1.00 95.75           C  
ATOM   4257  C   THR A 595      -3.032   4.994 -15.554  1.00 95.75           C  
ATOM   4258  CB  THR A 595      -3.462   2.822 -16.690  1.00 95.75           C  
ATOM   4259  O   THR A 595      -3.547   5.225 -14.465  1.00 95.75           O  
ATOM   4260  CG2 THR A 595      -3.850   2.071 -15.417  1.00 95.75           C  
ATOM   4261  OG1 THR A 595      -4.112   2.154 -17.746  1.00 95.75           O  
ATOM   4262  N   ILE A 596      -1.776   5.355 -15.837  1.00 92.94           N  
ATOM   4263  CA  ILE A 596      -0.887   6.021 -14.873  1.00 92.94           C  
ATOM   4264  C   ILE A 596      -1.449   7.380 -14.473  1.00 92.94           C  
ATOM   4265  CB  ILE A 596       0.535   6.169 -15.461  1.00 92.94           C  
ATOM   4266  O   ILE A 596      -1.624   7.649 -13.285  1.00 92.94           O  
ATOM   4267  CG1 ILE A 596       1.168   4.775 -15.602  1.00 92.94           C  
ATOM   4268  CG2 ILE A 596       1.428   7.061 -14.572  1.00 92.94           C  
ATOM   4269  CD1 ILE A 596       2.423   4.759 -16.490  1.00 92.94           C  
ATOM   4270  N   VAL A 597      -1.747   8.227 -15.464  1.00 93.06           N  
ATOM   4271  CA  VAL A 597      -2.189   9.601 -15.215  1.00 93.06           C  
ATOM   4272  C   VAL A 597      -3.495   9.584 -14.435  1.00 93.06           C  
ATOM   4273  CB  VAL A 597      -2.311  10.404 -16.526  1.00 93.06           C  
ATOM   4274  O   VAL A 597      -3.558  10.133 -13.342  1.00 93.06           O  
ATOM   4275  CG1 VAL A 597      -2.908  11.800 -16.294  1.00 93.06           C  
ATOM   4276  CG2 VAL A 597      -0.932  10.598 -17.170  1.00 93.06           C  
ATOM   4277  N   THR A 598      -4.528   8.917 -14.947  1.00 95.88           N  
ATOM   4278  CA  THR A 598      -5.844   8.903 -14.288  1.00 95.88           C  
ATOM   4279  C   THR A 598      -5.830   8.137 -12.967  1.00 95.88           C  
ATOM   4280  CB  THR A 598      -6.919   8.318 -15.202  1.00 95.88           C  
ATOM   4281  O   THR A 598      -6.426   8.591 -11.990  1.00 95.88           O  
ATOM   4282  CG2 THR A 598      -7.109   9.156 -16.466  1.00 95.88           C  
ATOM   4283  OG1 THR A 598      -6.556   7.013 -15.570  1.00 95.88           O  
ATOM   4284  N   GLY A 599      -5.111   7.016 -12.903  1.00 95.19           N  
ATOM   4285  CA  GLY A 599      -5.030   6.171 -11.720  1.00 95.19           C  
ATOM   4286  C   GLY A 599      -4.385   6.883 -10.539  1.00 95.19           C  
ATOM   4287  O   GLY A 599      -4.884   6.754  -9.425  1.00 95.19           O  
ATOM   4288  N   LEU A 600      -3.351   7.700 -10.774  1.00 94.50           N  
ATOM   4289  CA  LEU A 600      -2.723   8.514  -9.732  1.00 94.50           C  
ATOM   4290  C   LEU A 600      -3.735   9.461  -9.067  1.00 94.50           C  
ATOM   4291  CB  LEU A 600      -1.543   9.279 -10.363  1.00 94.50           C  
ATOM   4292  O   LEU A 600      -3.834   9.503  -7.840  1.00 94.50           O  
ATOM   4293  CG  LEU A 600      -0.744  10.163  -9.388  1.00 94.50           C  
ATOM   4294  CD1 LEU A 600      -0.079   9.341  -8.287  1.00 94.50           C  
ATOM   4295  CD2 LEU A 600       0.353  10.911 -10.146  1.00 94.50           C  
ATOM   4296  N   PHE A 601      -4.529  10.182  -9.867  1.00 95.69           N  
ATOM   4297  CA  PHE A 601      -5.555  11.092  -9.350  1.00 95.69           C  
ATOM   4298  C   PHE A 601      -6.668  10.346  -8.613  1.00 95.69           C  
ATOM   4299  CB  PHE A 601      -6.145  11.941 -10.485  1.00 95.69           C  
ATOM   4300  O   PHE A 601      -7.037  10.753  -7.512  1.00 95.69           O  
ATOM   4301  CG  PHE A 601      -5.217  13.035 -10.973  1.00 95.69           C  
ATOM   4302  CD1 PHE A 601      -5.089  14.224 -10.242  1.00 95.69           C  
ATOM   4303  CD2 PHE A 601      -4.492  12.882 -12.161  1.00 95.69           C  
ATOM   4304  CE1 PHE A 601      -4.207  15.233 -10.667  1.00 95.69           C  
ATOM   4305  CE2 PHE A 601      -3.585  13.868 -12.581  1.00 95.69           C  
ATOM   4306  CZ  PHE A 601      -3.444  15.049 -11.833  1.00 95.69           C  
ATOM   4307  N   VAL A 602      -7.187   9.258  -9.191  1.00 96.62           N  
ATOM   4308  CA  VAL A 602      -8.262   8.459  -8.580  1.00 96.62           C  
ATOM   4309  C   VAL A 602      -7.800   7.867  -7.250  1.00 96.62           C  
ATOM   4310  CB  VAL A 602      -8.753   7.363  -9.549  1.00 96.62           C  
ATOM   4311  O   VAL A 602      -8.492   8.019  -6.246  1.00 96.62           O  
ATOM   4312  CG1 VAL A 602      -9.723   6.375  -8.890  1.00 96.62           C  
ATOM   4313  CG2 VAL A 602      -9.496   7.995 -10.734  1.00 96.62           C  
ATOM   4314  N   ALA A 603      -6.612   7.263  -7.210  1.00 95.19           N  
ATOM   4315  CA  ALA A 603      -6.084   6.635  -6.007  1.00 95.19           C  
ATOM   4316  C   ALA A 603      -5.889   7.650  -4.868  1.00 95.19           C  
ATOM   4317  CB  ALA A 603      -4.787   5.911  -6.373  1.00 95.19           C  
ATOM   4318  O   ALA A 603      -6.401   7.431  -3.768  1.00 95.19           O  
ATOM   4319  N   ILE A 604      -5.215   8.784  -5.123  1.00 95.31           N  
ATOM   4320  CA  ILE A 604      -5.018   9.836  -4.105  1.00 95.31           C  
ATOM   4321  C   ILE A 604      -6.365  10.384  -3.639  1.00 95.31           C  
ATOM   4322  CB  ILE A 604      -4.131  10.993  -4.626  1.00 95.31           C  
ATOM   4323  O   ILE A 604      -6.612  10.487  -2.441  1.00 95.31           O  
ATOM   4324  CG1 ILE A 604      -2.696  10.506  -4.903  1.00 95.31           C  
ATOM   4325  CG2 ILE A 604      -4.097  12.146  -3.597  1.00 95.31           C  
ATOM   4326  CD1 ILE A 604      -1.880  11.465  -5.775  1.00 95.31           C  
ATOM   4327  N   SER A 605      -7.250  10.707  -4.584  1.00 95.94           N  
ATOM   4328  CA  SER A 605      -8.548  11.291  -4.263  1.00 95.94           C  
ATOM   4329  C   SER A 605      -9.362  10.381  -3.348  1.00 95.94           C  
ATOM   4330  CB  SER A 605      -9.321  11.588  -5.548  1.00 95.94           C  
ATOM   4331  O   SER A 605      -9.868  10.837  -2.326  1.00 95.94           O  
ATOM   4332  OG  SER A 605     -10.426  12.407  -5.252  1.00 95.94           O  
ATOM   4333  N   MET A 606      -9.435   9.085  -3.666  1.00 95.81           N  
ATOM   4334  CA  MET A 606     -10.223   8.138  -2.884  1.00 95.81           C  
ATOM   4335  C   MET A 606      -9.616   7.876  -1.500  1.00 95.81           C  
ATOM   4336  CB  MET A 606     -10.405   6.830  -3.663  1.00 95.81           C  
ATOM   4337  O   MET A 606     -10.330   7.884  -0.499  1.00 95.81           O  
ATOM   4338  CG  MET A 606     -11.268   7.008  -4.916  1.00 95.81           C  
ATOM   4339  SD  MET A 606     -11.532   5.476  -5.849  1.00 95.81           S  
ATOM   4340  CE  MET A 606     -13.068   4.933  -5.061  1.00 95.81           C  
ATOM   4341  N   THR A 607      -8.295   7.690  -1.433  1.00 93.62           N  
ATOM   4342  CA  THR A 607      -7.591   7.370  -0.180  1.00 93.62           C  
ATOM   4343  C   THR A 607      -7.539   8.530   0.798  1.00 93.62           C  
ATOM   4344  CB  THR A 607      -6.172   6.843  -0.417  1.00 93.62           C  
ATOM   4345  O   THR A 607      -7.936   8.376   1.953  1.00 93.62           O  
ATOM   4346  CG2 THR A 607      -6.224   5.453  -1.033  1.00 93.62           C  
ATOM   4347  OG1 THR A 607      -5.414   7.682  -1.258  1.00 93.62           O  
ATOM   4348  N   THR A 608      -7.094   9.701   0.346  1.00 93.06           N  
ATOM   4349  CA  THR A 608      -7.047  10.902   1.183  1.00 93.06           C  
ATOM   4350  C   THR A 608      -8.451  11.393   1.524  1.00 93.06           C  
ATOM   4351  CB  THR A 608      -6.250  12.009   0.482  1.00 93.06           C  
ATOM   4352  O   THR A 608      -8.693  11.812   2.651  1.00 93.06           O  
ATOM   4353  CG2 THR A 608      -6.088  13.240   1.365  1.00 93.06           C  
ATOM   4354  OG1 THR A 608      -4.951  11.565   0.164  1.00 93.06           O  
ATOM   4355  N   GLY A 609      -9.388  11.289   0.578  1.00 93.38           N  
ATOM   4356  CA  GLY A 609     -10.793  11.627   0.776  1.00 93.38           C  
ATOM   4357  C   GLY A 609     -11.458  10.839   1.896  1.00 93.38           C  
ATOM   4358  O   GLY A 609     -11.959  11.428   2.851  1.00 93.38           O  
ATOM   4359  N   GLY A 610     -11.410   9.505   1.811  1.00 93.69           N  
ATOM   4360  CA  GLY A 610     -11.941   8.629   2.858  1.00 93.69           C  
ATOM   4361  C   GLY A 610     -11.271   8.846   4.214  1.00 93.69           C  
ATOM   4362  O   GLY A 610     -11.971   8.946   5.216  1.00 93.69           O  
ATOM   4363  N   GLY A 611      -9.945   9.025   4.254  1.00 91.94           N  
ATOM   4364  CA  GLY A 611      -9.245   9.352   5.503  1.00 91.94           C  
ATOM   4365  C   GLY A 611      -9.680  10.689   6.120  1.00 91.94           C  
ATOM   4366  O   GLY A 611      -9.735  10.820   7.341  1.00 91.94           O  
ATOM   4367  N   ALA A 612     -10.028  11.682   5.297  1.00 95.00           N  
ATOM   4368  CA  ALA A 612     -10.523  12.967   5.779  1.00 95.00           C  
ATOM   4369  C   ALA A 612     -11.947  12.875   6.360  1.00 95.00           C  
ATOM   4370  CB  ALA A 612     -10.426  13.990   4.640  1.00 95.00           C  
ATOM   4371  O   ALA A 612     -12.238  13.563   7.338  1.00 95.00           O  
ATOM   4372  N   TRP A 613     -12.821  12.029   5.798  1.00 95.81           N  
ATOM   4373  CA  TRP A 613     -14.150  11.763   6.368  1.00 95.81           C  
ATOM   4374  C   TRP A 613     -14.071  11.070   7.730  1.00 95.81           C  
ATOM   4375  CB  TRP A 613     -15.001  10.926   5.408  1.00 95.81           C  
ATOM   4376  O   TRP A 613     -14.730  11.515   8.669  1.00 95.81           O  
ATOM   4377  CG  TRP A 613     -15.778  11.692   4.385  1.00 95.81           C  
ATOM   4378  CD1 TRP A 613     -16.737  12.605   4.656  1.00 95.81           C  
ATOM   4379  CD2 TRP A 613     -15.771  11.547   2.937  1.00 95.81           C  
ATOM   4380  CE2 TRP A 613     -16.789  12.378   2.391  1.00 95.81           C  
ATOM   4381  CE3 TRP A 613     -15.030  10.772   2.028  1.00 95.81           C  
ATOM   4382  NE1 TRP A 613     -17.330  13.027   3.484  1.00 95.81           N  
ATOM   4383  CH2 TRP A 613     -16.274  11.641   0.137  1.00 95.81           C  
ATOM   4384  CZ2 TRP A 613     -17.043  12.426   1.012  1.00 95.81           C  
ATOM   4385  CZ3 TRP A 613     -15.262  10.815   0.644  1.00 95.81           C  
ATOM   4386  N   ASP A 614     -13.224  10.051   7.856  1.00 90.69           N  
ATOM   4387  CA  ASP A 614     -13.028   9.318   9.112  1.00 90.69           C  
ATOM   4388  C   ASP A 614     -12.542  10.234  10.236  1.00 90.69           C  
ATOM   4389  CB  ASP A 614     -11.987   8.234   8.857  1.00 90.69           C  
ATOM   4390  O   ASP A 614     -13.141  10.343  11.306  1.00 90.69           O  
ATOM   4391  CG  ASP A 614     -11.912   7.169   9.952  1.00 90.69           C  
ATOM   4392  OD1 ASP A 614     -12.614   7.258  10.992  1.00 90.69           O  
ATOM   4393  OD2 ASP A 614     -11.102   6.255   9.688  1.00 90.69           O  
ATOM   4394  N   ASN A 615     -11.508  11.025   9.954  1.00 90.88           N  
ATOM   4395  CA  ASN A 615     -10.986  11.951  10.947  1.00 90.88           C  
ATOM   4396  C   ASN A 615     -11.942  13.124  11.213  1.00 90.88           C  
ATOM   4397  CB  ASN A 615      -9.563  12.350  10.537  1.00 90.88           C  
ATOM   4398  O   ASN A 615     -11.918  13.690  12.305  1.00 90.88           O  
ATOM   4399  CG  ASN A 615      -8.560  11.247  10.861  1.00 90.88           C  
ATOM   4400  ND2 ASN A 615      -7.403  11.247  10.259  1.00 90.88           N  
ATOM   4401  OD1 ASN A 615      -8.759  10.397  11.704  1.00 90.88           O  
ATOM   4402  N   ALA A 616     -12.840  13.469  10.285  1.00 94.75           N  
ATOM   4403  CA  ALA A 616     -13.913  14.424  10.565  1.00 94.75           C  
ATOM   4404  C   ALA A 616     -14.946  13.846  11.547  1.00 94.75           C  
ATOM   4405  CB  ALA A 616     -14.559  14.874   9.252  1.00 94.75           C  
ATOM   4406  O   ALA A 616     -15.420  14.578  12.420  1.00 94.75           O  
ATOM   4407  N   LYS A 617     -15.257  12.545  11.446  1.00 91.50           N  
ATOM   4408  CA  LYS A 617     -16.056  11.809  12.438  1.00 91.50           C  
ATOM   4409  C   LYS A 617     -15.348  11.809  13.795  1.00 91.50           C  
ATOM   4410  CB  LYS A 617     -16.369  10.393  11.905  1.00 91.50           C  
ATOM   4411  O   LYS A 617     -15.927  12.323  14.750  1.00 91.50           O  
ATOM   4412  CG  LYS A 617     -17.086   9.462  12.904  1.00 91.50           C  
ATOM   4413  CD  LYS A 617     -16.827   7.970  12.605  1.00 91.50           C  
ATOM   4414  CE  LYS A 617     -15.376   7.557  12.935  1.00 91.50           C  
ATOM   4415  NZ  LYS A 617     -14.965   6.267  12.317  1.00 91.50           N  
ATOM   4416  N   LYS A 618     -14.088  11.360  13.873  1.00 86.44           N  
ATOM   4417  CA  LYS A 618     -13.312  11.345  15.132  1.00 86.44           C  
ATOM   4418  C   LYS A 618     -13.214  12.739  15.776  1.00 86.44           C  
ATOM   4419  CB  LYS A 618     -11.914  10.733  14.909  1.00 86.44           C  
ATOM   4420  O   LYS A 618     -13.419  12.885  16.975  1.00 86.44           O  
ATOM   4421  CG  LYS A 618     -11.881   9.243  14.495  1.00 86.44           C  
ATOM   4422  CD  LYS A 618     -12.485   8.272  15.531  1.00 86.44           C  
ATOM   4423  CE  LYS A 618     -12.250   6.792  15.157  1.00 86.44           C  
ATOM   4424  NZ  LYS A 618     -12.857   5.826  16.122  1.00 86.44           N  
ATOM   4425  N   TYR A 619     -13.034  13.799  14.981  1.00 91.12           N  
ATOM   4426  CA  TYR A 619     -13.025  15.177  15.491  1.00 91.12           C  
ATOM   4427  C   TYR A 619     -14.333  15.574  16.201  1.00 91.12           C  
ATOM   4428  CB  TYR A 619     -12.737  16.140  14.331  1.00 91.12           C  
ATOM   4429  O   TYR A 619     -14.303  16.290  17.204  1.00 91.12           O  
ATOM   4430  CG  TYR A 619     -12.571  17.586  14.759  1.00 91.12           C  
ATOM   4431  CD1 TYR A 619     -13.570  18.541  14.488  1.00 91.12           C  
ATOM   4432  CD2 TYR A 619     -11.417  17.962  15.469  1.00 91.12           C  
ATOM   4433  CE1 TYR A 619     -13.398  19.878  14.899  1.00 91.12           C  
ATOM   4434  CE2 TYR A 619     -11.247  19.290  15.895  1.00 91.12           C  
ATOM   4435  OH  TYR A 619     -12.096  21.519  16.070  1.00 91.12           O  
ATOM   4436  CZ  TYR A 619     -12.239  20.249  15.609  1.00 91.12           C  
ATOM   4437  N   ILE A 620     -15.484  15.115  15.702  1.00 93.75           N  
ATOM   4438  CA  ILE A 620     -16.786  15.317  16.354  1.00 93.75           C  
ATOM   4439  C   ILE A 620     -16.911  14.423  17.591  1.00 93.75           C  
ATOM   4440  CB  ILE A 620     -17.934  15.091  15.343  1.00 93.75           C  
ATOM   4441  O   ILE A 620     -17.417  14.879  18.613  1.00 93.75           O  
ATOM   4442  CG1 ILE A 620     -17.919  16.228  14.299  1.00 93.75           C  
ATOM   4443  CG2 ILE A 620     -19.312  15.048  16.034  1.00 93.75           C  
ATOM   4444  CD1 ILE A 620     -18.712  15.916  13.029  1.00 93.75           C  
ATOM   4445  N   GLU A 621     -16.429  13.181  17.536  1.00 85.25           N  
ATOM   4446  CA  GLU A 621     -16.423  12.260  18.681  1.00 85.25           C  
ATOM   4447  C   GLU A 621     -15.635  12.804  19.884  1.00 85.25           C  
ATOM   4448  CB  GLU A 621     -15.876  10.889  18.264  1.00 85.25           C  
ATOM   4449  O   GLU A 621     -16.068  12.600  21.018  1.00 85.25           O  
ATOM   4450  CG  GLU A 621     -16.812  10.144  17.298  1.00 85.25           C  
ATOM   4451  CD  GLU A 621     -16.261   8.778  16.861  1.00 85.25           C  
ATOM   4452  OE1 GLU A 621     -16.910   8.131  16.014  1.00 85.25           O  
ATOM   4453  OE2 GLU A 621     -15.200   8.371  17.381  1.00 85.25           O  
ATOM   4454  N   ASP A 622     -14.586  13.599  19.642  1.00 86.12           N  
ATOM   4455  CA  ASP A 622     -13.806  14.329  20.658  1.00 86.12           C  
ATOM   4456  C   ASP A 622     -14.578  15.483  21.343  1.00 86.12           C  
ATOM   4457  CB  ASP A 622     -12.508  14.866  20.024  1.00 86.12           C  
ATOM   4458  O   ASP A 622     -14.024  16.237  22.146  1.00 86.12           O  
ATOM   4459  CG  ASP A 622     -11.464  13.800  19.682  1.00 86.12           C  
ATOM   4460  OD1 ASP A 622     -11.552  12.681  20.230  1.00 86.12           O  
ATOM   4461  OD2 ASP A 622     -10.533  14.173  18.929  1.00 86.12           O  
ATOM   4462  N   GLY A 623     -15.866  15.657  21.035  1.00 88.19           N  
ATOM   4463  CA  GLY A 623     -16.759  16.617  21.691  1.00 88.19           C  
ATOM   4464  C   GLY A 623     -17.014  17.903  20.903  1.00 88.19           C  
ATOM   4465  O   GLY A 623     -17.778  18.760  21.356  1.00 88.19           O  
ATOM   4466  N   HIS A 624     -16.437  18.051  19.710  1.00 92.50           N  
ATOM   4467  CA  HIS A 624     -16.755  19.172  18.826  1.00 92.50           C  
ATOM   4468  C   HIS A 624     -18.154  19.001  18.217  1.00 92.50           C  
ATOM   4469  CB  HIS A 624     -15.674  19.356  17.755  1.00 92.50           C  
ATOM   4470  O   HIS A 624     -18.642  17.891  18.028  1.00 92.50           O  
ATOM   4471  CG  HIS A 624     -14.297  19.558  18.336  1.00 92.50           C  
ATOM   4472  CD2 HIS A 624     -13.697  20.746  18.653  1.00 92.50           C  
ATOM   4473  ND1 HIS A 624     -13.405  18.562  18.646  1.00 92.50           N  
ATOM   4474  CE1 HIS A 624     -12.299  19.130  19.150  1.00 92.50           C  
ATOM   4475  NE2 HIS A 624     -12.414  20.473  19.147  1.00 92.50           N  
ATOM   4476  N   PHE A 625     -18.825  20.116  17.915  1.00 95.19           N  
ATOM   4477  CA  PHE A 625     -20.134  20.136  17.239  1.00 95.19           C  
ATOM   4478  C   PHE A 625     -21.229  19.248  17.870  1.00 95.19           C  
ATOM   4479  CB  PHE A 625     -19.946  19.882  15.736  1.00 95.19           C  
ATOM   4480  O   PHE A 625     -22.147  18.805  17.184  1.00 95.19           O  
ATOM   4481  CG  PHE A 625     -18.931  20.792  15.071  1.00 95.19           C  
ATOM   4482  CD1 PHE A 625     -19.134  22.185  15.058  1.00 95.19           C  
ATOM   4483  CD2 PHE A 625     -17.789  20.250  14.451  1.00 95.19           C  
ATOM   4484  CE1 PHE A 625     -18.202  23.029  14.429  1.00 95.19           C  
ATOM   4485  CE2 PHE A 625     -16.867  21.093  13.809  1.00 95.19           C  
ATOM   4486  CZ  PHE A 625     -17.070  22.482  13.802  1.00 95.19           C  
ATOM   4487  N   GLY A 626     -21.167  19.028  19.186  1.00 91.75           N  
ATOM   4488  CA  GLY A 626     -22.186  18.299  19.945  1.00 91.75           C  
ATOM   4489  C   GLY A 626     -21.817  16.865  20.325  1.00 91.75           C  
ATOM   4490  O   GLY A 626     -22.571  16.257  21.079  1.00 91.75           O  
ATOM   4491  N   GLY A 627     -20.675  16.336  19.877  1.00 91.56           N  
ATOM   4492  CA  GLY A 627     -20.182  15.043  20.355  1.00 91.56           C  
ATOM   4493  C   GLY A 627     -20.929  13.821  19.811  1.00 91.56           C  
ATOM   4494  O   GLY A 627     -21.809  13.922  18.945  1.00 91.56           O  
ATOM   4495  N   LYS A 628     -20.578  12.648  20.360  1.00 85.62           N  
ATOM   4496  CA  LYS A 628     -21.201  11.350  20.050  1.00 85.62           C  
ATOM   4497  C   LYS A 628     -22.727  11.408  20.213  1.00 85.62           C  
ATOM   4498  CB  LYS A 628     -20.590  10.225  20.920  1.00 85.62           C  
ATOM   4499  O   LYS A 628     -23.253  11.923  21.194  1.00 85.62           O  
ATOM   4500  CG  LYS A 628     -19.134   9.902  20.530  1.00 85.62           C  
ATOM   4501  CD  LYS A 628     -18.521   8.690  21.265  1.00 85.62           C  
ATOM   4502  CE  LYS A 628     -17.081   8.456  20.758  1.00 85.62           C  
ATOM   4503  NZ  LYS A 628     -16.427   7.219  21.273  1.00 85.62           N  
ATOM   4504  N   GLY A 629     -23.440  10.865  19.227  1.00 83.75           N  
ATOM   4505  CA  GLY A 629     -24.908  10.777  19.198  1.00 83.75           C  
ATOM   4506  C   GLY A 629     -25.645  12.017  18.670  1.00 83.75           C  
ATOM   4507  O   GLY A 629     -26.844  11.930  18.402  1.00 83.75           O  
ATOM   4508  N   SER A 630     -24.953  13.143  18.467  1.00 92.44           N  
ATOM   4509  CA  SER A 630     -25.528  14.343  17.844  1.00 92.44           C  
ATOM   4510  C   SER A 630     -25.910  14.124  16.369  1.00 92.44           C  
ATOM   4511  CB  SER A 630     -24.558  15.525  17.982  1.00 92.44           C  
ATOM   4512  O   SER A 630     -25.445  13.190  15.715  1.00 92.44           O  
ATOM   4513  OG  SER A 630     -23.398  15.317  17.203  1.00 92.44           O  
ATOM   4514  N   GLU A 631     -26.731  15.012  15.801  1.00 94.06           N  
ATOM   4515  CA  GLU A 631     -27.064  14.954  14.366  1.00 94.06           C  
ATOM   4516  C   GLU A 631     -25.831  15.191  13.477  1.00 94.06           C  
ATOM   4517  CB  GLU A 631     -28.179  15.961  14.039  1.00 94.06           C  
ATOM   4518  O   GLU A 631     -25.675  14.534  12.449  1.00 94.06           O  
ATOM   4519  CG  GLU A 631     -29.524  15.608  14.702  1.00 94.06           C  
ATOM   4520  CD  GLU A 631     -30.021  14.204  14.313  1.00 94.06           C  
ATOM   4521  OE1 GLU A 631     -30.241  13.361  15.221  1.00 94.06           O  
ATOM   4522  OE2 GLU A 631     -30.141  13.937  13.102  1.00 94.06           O  
ATOM   4523  N   ALA A 632     -24.900  16.050  13.912  1.00 95.50           N  
ATOM   4524  CA  ALA A 632     -23.619  16.237  13.231  1.00 95.50           C  
ATOM   4525  C   ALA A 632     -22.776  14.952  13.252  1.00 95.50           C  
ATOM   4526  CB  ALA A 632     -22.873  17.405  13.886  1.00 95.50           C  
ATOM   4527  O   ALA A 632     -22.180  14.589  12.240  1.00 95.50           O  
ATOM   4528  N   HIS A 633     -22.771  14.229  14.375  1.00 93.25           N  
ATOM   4529  CA  HIS A 633     -22.098  12.937  14.478  1.00 93.25           C  
ATOM   4530  C   HIS A 633     -22.697  11.906  13.515  1.00 93.25           C  
ATOM   4531  CB  HIS A 633     -22.148  12.468  15.933  1.00 93.25           C  
ATOM   4532  O   HIS A 633     -21.959  11.286  12.758  1.00 93.25           O  
ATOM   4533  CG  HIS A 633     -21.563  11.105  16.153  1.00 93.25           C  
ATOM   4534  CD2 HIS A 633     -20.244  10.761  16.040  1.00 93.25           C  
ATOM   4535  ND1 HIS A 633     -22.258   9.970  16.517  1.00 93.25           N  
ATOM   4536  CE1 HIS A 633     -21.371   8.969  16.644  1.00 93.25           C  
ATOM   4537  NE2 HIS A 633     -20.144   9.415  16.376  1.00 93.25           N  
ATOM   4538  N   LYS A 634     -24.028  11.777  13.447  1.00 90.31           N  
ATOM   4539  CA  LYS A 634     -24.686  10.867  12.487  1.00 90.31           C  
ATOM   4540  C   LYS A 634     -24.365  11.219  11.030  1.00 90.31           C  
ATOM   4541  CB  LYS A 634     -26.202  10.897  12.694  1.00 90.31           C  
ATOM   4542  O   LYS A 634     -24.147  10.323  10.212  1.00 90.31           O  
ATOM   4543  CG  LYS A 634     -26.639  10.320  14.046  1.00 90.31           C  
ATOM   4544  CD  LYS A 634     -28.149  10.516  14.183  1.00 90.31           C  
ATOM   4545  CE  LYS A 634     -28.634  10.162  15.585  1.00 90.31           C  
ATOM   4546  NZ  LYS A 634     -30.014  10.667  15.762  1.00 90.31           N  
ATOM   4547  N   ALA A 635     -24.310  12.512  10.703  1.00 94.88           N  
ATOM   4548  CA  ALA A 635     -23.896  12.977   9.382  1.00 94.88           C  
ATOM   4549  C   ALA A 635     -22.436  12.614   9.072  1.00 94.88           C  
ATOM   4550  CB  ALA A 635     -24.162  14.482   9.275  1.00 94.88           C  
ATOM   4551  O   ALA A 635     -22.149  12.150   7.971  1.00 94.88           O  
ATOM   4552  N   ALA A 636     -21.536  12.752  10.046  1.00 94.69           N  
ATOM   4553  CA  ALA A 636     -20.134  12.383   9.888  1.00 94.69           C  
ATOM   4554  C   ALA A 636     -19.925  10.867   9.751  1.00 94.69           C  
ATOM   4555  CB  ALA A 636     -19.349  12.973  11.054  1.00 94.69           C  
ATOM   4556  O   ALA A 636     -19.162  10.455   8.886  1.00 94.69           O  
ATOM   4557  N   VAL A 637     -20.666  10.043  10.504  1.00 90.31           N  
ATOM   4558  CA  VAL A 637     -20.683   8.573  10.345  1.00 90.31           C  
ATOM   4559  C   VAL A 637     -21.147   8.176   8.938  1.00 90.31           C  
ATOM   4560  CB  VAL A 637     -21.580   7.921  11.421  1.00 90.31           C  
ATOM   4561  O   VAL A 637     -20.622   7.244   8.337  1.00 90.31           O  
ATOM   4562  CG1 VAL A 637     -21.792   6.417  11.199  1.00 90.31           C  
ATOM   4563  CG2 VAL A 637     -20.982   8.084  12.825  1.00 90.31           C  
ATOM   4564  N   THR A 638     -22.100   8.908   8.351  1.00 92.50           N  
ATOM   4565  CA  THR A 638     -22.496   8.673   6.949  1.00 92.50           C  
ATOM   4566  C   THR A 638     -21.375   9.019   5.970  1.00 92.50           C  
ATOM   4567  CB  THR A 638     -23.740   9.478   6.588  1.00 92.50           C  
ATOM   4568  O   THR A 638     -21.172   8.306   4.994  1.00 92.50           O  
ATOM   4569  CG2 THR A 638     -24.269   9.204   5.180  1.00 92.50           C  
ATOM   4570  OG1 THR A 638     -24.772   9.149   7.487  1.00 92.50           O  
ATOM   4571  N   GLY A 639     -20.643  10.106   6.222  1.00 94.62           N  
ATOM   4572  CA  GLY A 639     -19.453  10.455   5.449  1.00 94.62           C  
ATOM   4573  C   GLY A 639     -18.383   9.375   5.497  1.00 94.62           C  
ATOM   4574  O   GLY A 639     -17.881   8.955   4.458  1.00 94.62           O  
ATOM   4575  N   ASP A 640     -18.081   8.897   6.698  1.00 92.00           N  
ATOM   4576  CA  ASP A 640     -17.081   7.862   6.933  1.00 92.00           C  
ATOM   4577  C   ASP A 640     -17.452   6.530   6.272  1.00 92.00           C  
ATOM   4578  CB  ASP A 640     -16.895   7.730   8.438  1.00 92.00           C  
ATOM   4579  O   ASP A 640     -16.678   6.018   5.474  1.00 92.00           O  
ATOM   4580  CG  ASP A 640     -15.757   6.781   8.784  1.00 92.00           C  
ATOM   4581  OD1 ASP A 640     -14.715   6.819   8.084  1.00 92.00           O  
ATOM   4582  OD2 ASP A 640     -15.915   6.147   9.842  1.00 92.00           O  
ATOM   4583  N   THR A 641     -18.694   6.067   6.434  1.00 88.00           N  
ATOM   4584  CA  THR A 641     -19.181   4.832   5.782  1.00 88.00           C  
ATOM   4585  C   THR A 641     -19.212   4.902   4.248  1.00 88.00           C  
ATOM   4586  CB  THR A 641     -20.559   4.415   6.311  1.00 88.00           C  
ATOM   4587  O   THR A 641     -19.141   3.874   3.570  1.00 88.00           O  
ATOM   4588  CG2 THR A 641     -20.504   3.937   7.760  1.00 88.00           C  
ATOM   4589  OG1 THR A 641     -21.470   5.491   6.278  1.00 88.00           O  
ATOM   4590  N   VAL A 642     -19.282   6.104   3.660  1.00 92.12           N  
ATOM   4591  CA  VAL A 642     -19.031   6.318   2.220  1.00 92.12           C  
ATOM   4592  C   VAL A 642     -17.527   6.315   1.913  1.00 92.12           C  
ATOM   4593  CB  VAL A 642     -19.705   7.623   1.740  1.00 92.12           C  
ATOM   4594  O   VAL A 642     -17.104   5.792   0.878  1.00 92.12           O  
ATOM   4595  CG1 VAL A 642     -19.303   8.009   0.307  1.00 92.12           C  
ATOM   4596  CG2 VAL A 642     -21.233   7.471   1.751  1.00 92.12           C  
ATOM   4597  N   GLY A 643     -16.722   6.889   2.806  1.00 93.19           N  
ATOM   4598  CA  GLY A 643     -15.264   6.957   2.757  1.00 93.19           C  
ATOM   4599  C   GLY A 643     -14.547   5.613   2.937  1.00 93.19           C  
ATOM   4600  O   GLY A 643     -13.449   5.449   2.412  1.00 93.19           O  
ATOM   4601  N   ASP A 644     -15.160   4.638   3.598  1.00 90.56           N  
ATOM   4602  CA  ASP A 644     -14.607   3.310   3.883  1.00 90.56           C  
ATOM   4603  C   ASP A 644     -14.247   2.497   2.630  1.00 90.56           C  
ATOM   4604  CB  ASP A 644     -15.595   2.557   4.785  1.00 90.56           C  
ATOM   4605  O   ASP A 644     -13.065   2.187   2.421  1.00 90.56           O  
ATOM   4606  CG  ASP A 644     -15.521   3.009   6.241  1.00 90.56           C  
ATOM   4607  OD1 ASP A 644     -14.415   3.446   6.650  1.00 90.56           O  
ATOM   4608  OD2 ASP A 644     -16.602   2.944   6.857  1.00 90.56           O  
ATOM   4609  N   PRO A 645     -15.187   2.200   1.705  1.00 91.94           N  
ATOM   4610  CA  PRO A 645     -14.830   1.551   0.443  1.00 91.94           C  
ATOM   4611  C   PRO A 645     -13.861   2.402  -0.389  1.00 91.94           C  
ATOM   4612  CB  PRO A 645     -16.154   1.345  -0.296  1.00 91.94           C  
ATOM   4613  O   PRO A 645     -13.080   1.856  -1.172  1.00 91.94           O  
ATOM   4614  CG  PRO A 645     -17.084   2.405   0.290  1.00 91.94           C  
ATOM   4615  CD  PRO A 645     -16.615   2.499   1.737  1.00 91.94           C  
ATOM   4616  N   TYR A 646     -13.892   3.726  -0.212  1.00 91.25           N  
ATOM   4617  CA  TYR A 646     -12.995   4.682  -0.856  1.00 91.25           C  
ATOM   4618  C   TYR A 646     -11.540   4.488  -0.398  1.00 91.25           C  
ATOM   4619  CB  TYR A 646     -13.510   6.112  -0.578  1.00 91.25           C  
ATOM   4620  O   TYR A 646     -10.657   4.292  -1.239  1.00 91.25           O  
ATOM   4621  CG  TYR A 646     -14.085   6.855  -1.762  1.00 91.25           C  
ATOM   4622  CD1 TYR A 646     -13.595   8.130  -2.096  1.00 91.25           C  
ATOM   4623  CD2 TYR A 646     -15.175   6.321  -2.471  1.00 91.25           C  
ATOM   4624  CE1 TYR A 646     -14.120   8.836  -3.194  1.00 91.25           C  
ATOM   4625  CE2 TYR A 646     -15.727   7.044  -3.547  1.00 91.25           C  
ATOM   4626  OH  TYR A 646     -15.727   8.951  -4.980  1.00 91.25           O  
ATOM   4627  CZ  TYR A 646     -15.190   8.283  -3.926  1.00 91.25           C  
ATOM   4628  N   LYS A 647     -11.287   4.497   0.918  1.00 92.50           N  
ATOM   4629  CA  LYS A 647      -9.938   4.512   1.504  1.00 92.50           C  
ATOM   4630  C   LYS A 647      -9.327   3.142   1.747  1.00 92.50           C  
ATOM   4631  CB  LYS A 647      -9.897   5.375   2.786  1.00 92.50           C  
ATOM   4632  O   LYS A 647      -8.100   3.085   1.807  1.00 92.50           O  
ATOM   4633  CG  LYS A 647     -10.591   4.714   3.997  1.00 92.50           C  
ATOM   4634  CD  LYS A 647     -11.032   5.611   5.175  1.00 92.50           C  
ATOM   4635  CE  LYS A 647     -11.607   4.678   6.262  1.00 92.50           C  
ATOM   4636  NZ  LYS A 647     -12.416   5.301   7.349  1.00 92.50           N  
ATOM   4637  N   ASP A 648     -10.118   2.075   1.861  1.00 91.50           N  
ATOM   4638  CA  ASP A 648      -9.618   0.749   2.274  1.00 91.50           C  
ATOM   4639  C   ASP A 648      -9.830  -0.355   1.234  1.00 91.50           C  
ATOM   4640  CB  ASP A 648     -10.249   0.363   3.616  1.00 91.50           C  
ATOM   4641  O   ASP A 648      -9.235  -1.426   1.340  1.00 91.50           O  
ATOM   4642  CG  ASP A 648      -9.834   1.311   4.739  1.00 91.50           C  
ATOM   4643  OD1 ASP A 648      -8.650   1.716   4.726  1.00 91.50           O  
ATOM   4644  OD2 ASP A 648     -10.709   1.738   5.517  1.00 91.50           O  
ATOM   4645  N   THR A 649     -10.627  -0.100   0.190  1.00 92.81           N  
ATOM   4646  CA  THR A 649     -10.849  -1.076  -0.890  1.00 92.81           C  
ATOM   4647  C   THR A 649     -10.449  -0.526  -2.252  1.00 92.81           C  
ATOM   4648  CB  THR A 649     -12.293  -1.592  -0.902  1.00 92.81           C  
ATOM   4649  O   THR A 649      -9.452  -0.961  -2.823  1.00 92.81           O  
ATOM   4650  CG2 THR A 649     -12.453  -2.773  -1.857  1.00 92.81           C  
ATOM   4651  OG1 THR A 649     -12.658  -2.057   0.367  1.00 92.81           O  
ATOM   4652  N   ALA A 650     -11.211   0.427  -2.789  1.00 93.81           N  
ATOM   4653  CA  ALA A 650     -11.064   0.875  -4.166  1.00 93.81           C  
ATOM   4654  C   ALA A 650      -9.797   1.717  -4.365  1.00 93.81           C  
ATOM   4655  CB  ALA A 650     -12.340   1.623  -4.561  1.00 93.81           C  
ATOM   4656  O   ALA A 650      -8.960   1.367  -5.195  1.00 93.81           O  
ATOM   4657  N   GLY A 651      -9.621   2.783  -3.576  1.00 93.50           N  
ATOM   4658  CA  GLY A 651      -8.501   3.716  -3.708  1.00 93.50           C  
ATOM   4659  C   GLY A 651      -7.126   3.047  -3.621  1.00 93.50           C  
ATOM   4660  O   GLY A 651      -6.342   3.182  -4.561  1.00 93.50           O  
ATOM   4661  N   PRO A 652      -6.822   2.278  -2.555  1.00 91.62           N  
ATOM   4662  CA  PRO A 652      -5.541   1.587  -2.444  1.00 91.62           C  
ATOM   4663  C   PRO A 652      -5.337   0.540  -3.539  1.00 91.62           C  
ATOM   4664  CB  PRO A 652      -5.522   0.931  -1.061  1.00 91.62           C  
ATOM   4665  O   PRO A 652      -4.231   0.412  -4.041  1.00 91.62           O  
ATOM   4666  CG  PRO A 652      -6.547   1.730  -0.273  1.00 91.62           C  
ATOM   4667  CD  PRO A 652      -7.585   2.113  -1.327  1.00 91.62           C  
ATOM   4668  N   ALA A 653      -6.382  -0.185  -3.957  1.00 93.00           N  
ATOM   4669  CA  ALA A 653      -6.252  -1.237  -4.968  1.00 93.00           C  
ATOM   4670  C   ALA A 653      -5.992  -0.702  -6.393  1.00 93.00           C  
ATOM   4671  CB  ALA A 653      -7.480  -2.148  -4.894  1.00 93.00           C  
ATOM   4672  O   ALA A 653      -5.510  -1.450  -7.247  1.00 93.00           O  
ATOM   4673  N   VAL A 654      -6.225   0.592  -6.651  1.00 94.12           N  
ATOM   4674  CA  VAL A 654      -5.806   1.241  -7.907  1.00 94.12           C  
ATOM   4675  C   VAL A 654      -4.276   1.247  -8.049  1.00 94.12           C  
ATOM   4676  CB  VAL A 654      -6.398   2.663  -8.014  1.00 94.12           C  
ATOM   4677  O   VAL A 654      -3.777   1.105  -9.163  1.00 94.12           O  
ATOM   4678  CG1 VAL A 654      -5.838   3.475  -9.188  1.00 94.12           C  
ATOM   4679  CG2 VAL A 654      -7.916   2.611  -8.223  1.00 94.12           C  
ATOM   4680  N   ASN A 655      -3.517   1.330  -6.950  1.00 91.12           N  
ATOM   4681  CA  ASN A 655      -2.049   1.290  -6.973  1.00 91.12           C  
ATOM   4682  C   ASN A 655      -1.486  -0.002  -7.614  1.00 91.12           C  
ATOM   4683  CB  ASN A 655      -1.514   1.553  -5.551  1.00 91.12           C  
ATOM   4684  O   ASN A 655      -0.815   0.093  -8.648  1.00 91.12           O  
ATOM   4685  CG  ASN A 655      -0.020   1.341  -5.418  1.00 91.12           C  
ATOM   4686  ND2 ASN A 655       0.434   0.679  -4.377  1.00 91.12           N  
ATOM   4687  OD1 ASN A 655       0.758   1.729  -6.268  1.00 91.12           O  
ATOM   4688  N   PRO A 656      -1.767  -1.214  -7.092  1.00 90.69           N  
ATOM   4689  CA  PRO A 656      -1.301  -2.444  -7.726  1.00 90.69           C  
ATOM   4690  C   PRO A 656      -1.918  -2.651  -9.114  1.00 90.69           C  
ATOM   4691  CB  PRO A 656      -1.650  -3.569  -6.750  1.00 90.69           C  
ATOM   4692  O   PRO A 656      -1.257  -3.194  -9.994  1.00 90.69           O  
ATOM   4693  CG  PRO A 656      -2.820  -3.018  -5.942  1.00 90.69           C  
ATOM   4694  CD  PRO A 656      -2.495  -1.529  -5.871  1.00 90.69           C  
ATOM   4695  N   MET A 657      -3.140  -2.170  -9.372  1.00 93.50           N  
ATOM   4696  CA  MET A 657      -3.743  -2.230 -10.708  1.00 93.50           C  
ATOM   4697  C   MET A 657      -2.902  -1.481 -11.761  1.00 93.50           C  
ATOM   4698  CB  MET A 657      -5.176  -1.689 -10.624  1.00 93.50           C  
ATOM   4699  O   MET A 657      -2.648  -2.043 -12.829  1.00 93.50           O  
ATOM   4700  CG  MET A 657      -5.921  -1.676 -11.965  1.00 93.50           C  
ATOM   4701  SD  MET A 657      -7.200  -0.407 -12.077  1.00 93.50           S  
ATOM   4702  CE  MET A 657      -6.151   1.060 -12.207  1.00 93.50           C  
ATOM   4703  N   ILE A 658      -2.425  -0.260 -11.467  1.00 92.50           N  
ATOM   4704  CA  ILE A 658      -1.543   0.505 -12.373  1.00 92.50           C  
ATOM   4705  C   ILE A 658      -0.290  -0.312 -12.707  1.00 92.50           C  
ATOM   4706  CB  ILE A 658      -1.147   1.873 -11.754  1.00 92.50           C  
ATOM   4707  O   ILE A 658       0.100  -0.414 -13.873  1.00 92.50           O  
ATOM   4708  CG1 ILE A 658      -2.364   2.817 -11.633  1.00 92.50           C  
ATOM   4709  CG2 ILE A 658      -0.053   2.581 -12.583  1.00 92.50           C  
ATOM   4710  CD1 ILE A 658      -2.117   3.977 -10.659  1.00 92.50           C  
ATOM   4711  N   LYS A 659       0.339  -0.922 -11.700  1.00 90.44           N  
ATOM   4712  CA  LYS A 659       1.586  -1.674 -11.882  1.00 90.44           C  
ATOM   4713  C   LYS A 659       1.378  -2.973 -12.646  1.00 90.44           C  
ATOM   4714  CB  LYS A 659       2.217  -1.970 -10.530  1.00 90.44           C  
ATOM   4715  O   LYS A 659       2.155  -3.247 -13.553  1.00 90.44           O  
ATOM   4716  CG  LYS A 659       2.652  -0.690  -9.804  1.00 90.44           C  
ATOM   4717  CD  LYS A 659       3.036  -1.123  -8.401  1.00 90.44           C  
ATOM   4718  CE  LYS A 659       3.263   0.020  -7.428  1.00 90.44           C  
ATOM   4719  NZ  LYS A 659       2.843  -0.480  -6.110  1.00 90.44           N  
ATOM   4720  N   ILE A 660       0.315  -3.730 -12.358  1.00 92.44           N  
ATOM   4721  CA  ILE A 660      -0.009  -4.963 -13.097  1.00 92.44           C  
ATOM   4722  C   ILE A 660      -0.161  -4.668 -14.584  1.00 92.44           C  
ATOM   4723  CB  ILE A 660      -1.284  -5.639 -12.551  1.00 92.44           C  
ATOM   4724  O   ILE A 660       0.408  -5.392 -15.392  1.00 92.44           O  
ATOM   4725  CG1 ILE A 660      -0.983  -6.241 -11.172  1.00 92.44           C  
ATOM   4726  CG2 ILE A 660      -1.797  -6.762 -13.480  1.00 92.44           C  
ATOM   4727  CD1 ILE A 660      -2.222  -6.755 -10.444  1.00 92.44           C  
ATOM   4728  N   ILE A 661      -0.873  -3.598 -14.950  1.00 94.50           N  
ATOM   4729  CA  ILE A 661      -1.067  -3.235 -16.359  1.00 94.50           C  
ATOM   4730  C   ILE A 661       0.282  -3.007 -17.057  1.00 94.50           C  
ATOM   4731  CB  ILE A 661      -2.023  -2.023 -16.459  1.00 94.50           C  
ATOM   4732  O   ILE A 661       0.506  -3.530 -18.149  1.00 94.50           O  
ATOM   4733  CG1 ILE A 661      -3.452  -2.502 -16.148  1.00 94.50           C  
ATOM   4734  CG2 ILE A 661      -1.984  -1.365 -17.844  1.00 94.50           C  
ATOM   4735  CD1 ILE A 661      -4.474  -1.395 -15.881  1.00 94.50           C  
ATOM   4736  N   ASN A 662       1.203  -2.297 -16.400  1.00 91.44           N  
ATOM   4737  CA  ASN A 662       2.547  -2.042 -16.924  1.00 91.44           C  
ATOM   4738  C   ASN A 662       3.414  -3.313 -16.979  1.00 91.44           C  
ATOM   4739  CB  ASN A 662       3.202  -0.931 -16.088  1.00 91.44           C  
ATOM   4740  O   ASN A 662       4.069  -3.572 -17.985  1.00 91.44           O  
ATOM   4741  CG  ASN A 662       2.667   0.445 -16.437  1.00 91.44           C  
ATOM   4742  ND2 ASN A 662       1.677   0.952 -15.742  1.00 91.44           N  
ATOM   4743  OD1 ASN A 662       3.110   1.081 -17.371  1.00 91.44           O  
ATOM   4744  N   ILE A 663       3.389  -4.143 -15.935  1.00 91.75           N  
ATOM   4745  CA  ILE A 663       4.167  -5.388 -15.868  1.00 91.75           C  
ATOM   4746  C   ILE A 663       3.674  -6.402 -16.903  1.00 91.75           C  
ATOM   4747  CB  ILE A 663       4.110  -5.972 -14.441  1.00 91.75           C  
ATOM   4748  O   ILE A 663       4.480  -7.027 -17.587  1.00 91.75           O  
ATOM   4749  CG1 ILE A 663       4.874  -5.070 -13.446  1.00 91.75           C  
ATOM   4750  CG2 ILE A 663       4.708  -7.390 -14.401  1.00 91.75           C  
ATOM   4751  CD1 ILE A 663       4.507  -5.367 -11.988  1.00 91.75           C  
ATOM   4752  N   VAL A 664       2.358  -6.564 -17.053  1.00 92.81           N  
ATOM   4753  CA  VAL A 664       1.785  -7.462 -18.062  1.00 92.81           C  
ATOM   4754  C   VAL A 664       2.148  -6.977 -19.462  1.00 92.81           C  
ATOM   4755  CB  VAL A 664       0.264  -7.609 -17.889  1.00 92.81           C  
ATOM   4756  O   VAL A 664       2.525  -7.799 -20.291  1.00 92.81           O  
ATOM   4757  CG1 VAL A 664      -0.371  -8.406 -19.037  1.00 92.81           C  
ATOM   4758  CG2 VAL A 664      -0.054  -8.370 -16.595  1.00 92.81           C  
ATOM   4759  N   ALA A 665       2.113  -5.665 -19.716  1.00 92.81           N  
ATOM   4760  CA  ALA A 665       2.563  -5.112 -20.989  1.00 92.81           C  
ATOM   4761  C   ALA A 665       4.039  -5.430 -21.277  1.00 92.81           C  
ATOM   4762  CB  ALA A 665       2.291  -3.612 -21.010  1.00 92.81           C  
ATOM   4763  O   ALA A 665       4.346  -5.826 -22.397  1.00 92.81           O  
ATOM   4764  N   LEU A 666       4.926  -5.335 -20.277  1.00 90.06           N  
ATOM   4765  CA  LEU A 666       6.334  -5.740 -20.395  1.00 90.06           C  
ATOM   4766  C   LEU A 666       6.500  -7.236 -20.687  1.00 90.06           C  
ATOM   4767  CB  LEU A 666       7.089  -5.383 -19.100  1.00 90.06           C  
ATOM   4768  O   LEU A 666       7.303  -7.611 -21.538  1.00 90.06           O  
ATOM   4769  CG  LEU A 666       7.421  -3.894 -18.951  1.00 90.06           C  
ATOM   4770  CD1 LEU A 666       7.944  -3.615 -17.543  1.00 90.06           C  
ATOM   4771  CD2 LEU A 666       8.510  -3.490 -19.936  1.00 90.06           C  
ATOM   4772  N   LEU A 667       5.731  -8.091 -20.009  1.00 89.25           N  
ATOM   4773  CA  LEU A 667       5.789  -9.543 -20.192  1.00 89.25           C  
ATOM   4774  C   LEU A 667       5.369  -9.985 -21.594  1.00 89.25           C  
ATOM   4775  CB  LEU A 667       4.883 -10.227 -19.154  1.00 89.25           C  
ATOM   4776  O   LEU A 667       5.895 -10.973 -22.096  1.00 89.25           O  
ATOM   4777  CG  LEU A 667       5.466 -10.293 -17.736  1.00 89.25           C  
ATOM   4778  CD1 LEU A 667       4.421 -10.903 -16.802  1.00 89.25           C  
ATOM   4779  CD2 LEU A 667       6.721 -11.167 -17.666  1.00 89.25           C  
ATOM   4780  N   ILE A 668       4.424  -9.281 -22.220  1.00 90.12           N  
ATOM   4781  CA  ILE A 668       3.940  -9.635 -23.558  1.00 90.12           C  
ATOM   4782  C   ILE A 668       4.722  -8.964 -24.686  1.00 90.12           C  
ATOM   4783  CB  ILE A 668       2.418  -9.433 -23.709  1.00 90.12           C  
ATOM   4784  O   ILE A 668       4.434  -9.273 -25.834  1.00 90.12           O  
ATOM   4785  CG1 ILE A 668       2.039  -7.938 -23.703  1.00 90.12           C  
ATOM   4786  CG2 ILE A 668       1.667 -10.257 -22.646  1.00 90.12           C  
ATOM   4787  CD1 ILE A 668       0.548  -7.669 -23.925  1.00 90.12           C  
ATOM   4788  N   VAL A 669       5.709  -8.099 -24.405  1.00 88.62           N  
ATOM   4789  CA  VAL A 669       6.549  -7.475 -25.448  1.00 88.62           C  
ATOM   4790  C   VAL A 669       7.099  -8.494 -26.455  1.00 88.62           C  
ATOM   4791  CB  VAL A 669       7.696  -6.624 -24.857  1.00 88.62           C  
ATOM   4792  O   VAL A 669       6.977  -8.228 -27.644  1.00 88.62           O  
ATOM   4793  CG1 VAL A 669       8.745  -6.244 -25.908  1.00 88.62           C  
ATOM   4794  CG2 VAL A 669       7.160  -5.320 -24.267  1.00 88.62           C  
ATOM   4795  N   PRO A 670       7.622  -9.674 -26.057  1.00 85.25           N  
ATOM   4796  CA  PRO A 670       8.102 -10.674 -27.019  1.00 85.25           C  
ATOM   4797  C   PRO A 670       7.025 -11.245 -27.961  1.00 85.25           C  
ATOM   4798  CB  PRO A 670       8.720 -11.788 -26.164  1.00 85.25           C  
ATOM   4799  O   PRO A 670       7.362 -11.953 -28.907  1.00 85.25           O  
ATOM   4800  CG  PRO A 670       9.085 -11.095 -24.854  1.00 85.25           C  
ATOM   4801  CD  PRO A 670       7.943 -10.100 -24.700  1.00 85.25           C  
ATOM   4802  N   LEU A 671       5.741 -10.996 -27.679  1.00 84.31           N  
ATOM   4803  CA  LEU A 671       4.587 -11.441 -28.464  1.00 84.31           C  
ATOM   4804  C   LEU A 671       4.024 -10.342 -29.390  1.00 84.31           C  
ATOM   4805  CB  LEU A 671       3.475 -11.937 -27.512  1.00 84.31           C  
ATOM   4806  O   LEU A 671       3.125 -10.644 -30.177  1.00 84.31           O  
ATOM   4807  CG  LEU A 671       3.885 -12.975 -26.452  1.00 84.31           C  
ATOM   4808  CD1 LEU A 671       2.678 -13.304 -25.568  1.00 84.31           C  
ATOM   4809  CD2 LEU A 671       4.381 -14.277 -27.084  1.00 84.31           C  
ATOM   4810  N   LEU A 672       4.499  -9.095 -29.263  1.00 83.81           N  
ATOM   4811  CA  LEU A 672       4.079  -7.911 -30.031  1.00 83.81           C  
ATOM   4812  C   LEU A 672       5.086  -7.589 -31.139  1.00 83.81           C  
ATOM   4813  CB  LEU A 672       3.938  -6.702 -29.077  1.00 83.81           C  
ATOM   4814  O   LEU A 672       4.637  -7.106 -32.205  1.00 83.81           O  
ATOM   4815  CG  LEU A 672       2.950  -6.851 -27.917  1.00 83.81           C  
ATOM   4816  CD1 LEU A 672       2.975  -5.580 -27.069  1.00 83.81           C  
ATOM   4817  CD2 LEU A 672       1.524  -7.082 -28.402  1.00 83.81           C  
ATOM   4818  OXT LEU A 672       6.293  -7.734 -30.855  1.00 83.81           O  
TER    4819      LEU A 672                                                      
ENDMDL                                                                          
END                                                                             
