# Supplementary material for: The inorganic pyrophosphatases of microorganisms: a structural and functional review
Source: PeerJ. 2024 Jun 24;12:e17496. doi: 10.7717/peerj.17496 (PMC11210485; doi:10.7717/peerj.17496)
Supplement: Supplemental Information 1 [file peerj-12-17496-s001.zip › Supplementary Files/m_PPases/AF-F0W135-F1-model_v4_Albugo_laibachii.pdb]

HEADER                                            01-JUN-22                     
TITLE     ALPHAFOLD MONOMER V2.0 PREDICTION FOR H(+)-EXPORTING DIPHOSPHATASE    
TITLE    2 (F0W135)                                                             
COMPND    MOL_ID: 1;                                                            
COMPND   2 MOLECULE: H(+)-EXPORTING DIPHOSPHATASE;                              
COMPND   3 CHAIN: A                                                             
SOURCE    MOL_ID: 1;                                                            
SOURCE   2 ORGANISM_SCIENTIFIC: ALBUGO LAIBACHII NC14;                          
SOURCE   3 ORGANISM_TAXID: 890382                                               
REMARK   1                                                                      
REMARK   1 REFERENCE 1                                                          
REMARK   1  AUTH   JOHN JUMPER, RICHARD EVANS, ALEXANDER PRITZEL, TIM GREEN,    
REMARK   1  AUTH 2 MICHAEL FIGURNOV, OLAF RONNEBERGER, KATHRYN TUNYASUVUNAKOOL, 
REMARK   1  AUTH 3 RUSS BATES, AUGUSTIN ZIDEK, ANNA POTAPENKO, ALEX BRIDGLAND,  
REMARK   1  AUTH 4 CLEMENS MEYER, SIMON A A KOHL, ANDREW J BALLARD,             
REMARK   1  AUTH 5 ANDREW COWIE, BERNARDINO ROMERA-PAREDES, STANISLAV NIKOLOV,  
REMARK   1  AUTH 6 RISHUB JAIN, JONAS ADLER, TREVOR BACK, STIG PETERSEN,        
REMARK   1  AUTH 7 DAVID REIMAN, ELLEN CLANCY, MICHAL ZIELINSKI,                
REMARK   1  AUTH 8 MARTIN STEINEGGER, MICHALINA PACHOLSKA, TAMAS BERGHAMMER,    
REMARK   1  AUTH 9 DAVID SILVER, ORIOL VINYALS, ANDREW W SENIOR,                
REMARK   1  AUTH10 KORAY KAVUKCUOGLU, PUSHMEET KOHLI, DEMIS HASSABIS            
REMARK   1  TITL   HIGHLY ACCURATE PROTEIN STRUCTURE PREDICTION WITH ALPHAFOLD  
REMARK   1  REF    NATURE                        V. 596   583 2021              
REMARK   1  REFN                   ISSN 0028-0836                               
REMARK   1  PMID   34265844                                                     
REMARK   1  DOI    10.1038/s41586-021-03819-2                                   
REMARK   1                                                                      
REMARK   1 DISCLAIMERS                                                          
REMARK   1 ALPHAFOLD DATA, COPYRIGHT (2021) DEEPMIND TECHNOLOGIES LIMITED. THE  
REMARK   1 INFORMATION PROVIDED IS THEORETICAL MODELLING ONLY AND CAUTION SHOULD
REMARK   1 BE EXERCISED IN ITS USE. IT IS PROVIDED "AS-IS" WITHOUT ANY WARRANTY 
REMARK   1 OF ANY KIND, WHETHER EXPRESSED OR IMPLIED. NO WARRANTY IS GIVEN THAT 
REMARK   1 USE OF THE INFORMATION SHALL NOT INFRINGE THE RIGHTS OF ANY THIRD    
REMARK   1 PARTY. THE INFORMATION IS NOT INTENDED TO BE A SUBSTITUTE FOR        
REMARK   1 PROFESSIONAL MEDICAL ADVICE, DIAGNOSIS, OR TREATMENT, AND DOES NOT   
REMARK   1 CONSTITUTE MEDICAL OR OTHER PROFESSIONAL ADVICE. IT IS AVAILABLE FOR 
REMARK   1 ACADEMIC AND COMMERCIAL PURPOSES, UNDER CC-BY 4.0 LICENCE.           
DBREF  XXXX A    1   750  UNP    F0W135   F0W135_9STRA     1    750             
SEQRES   1 A  750  MET GLY HIS ASP ILE ASP ALA TYR ALA TYR VAL ILE THR          
SEQRES   2 A  750  SER CYS ILE PHE GLY MET ALA PHE ALA ALA TYR LEU PHE          
SEQRES   3 A  750  TRP GLU VAL ASN LYS ILE LYS VAL THR ARG ARG GLY GLU          
SEQRES   4 A  750  ASN TYR SER LEU LEU LEU SER ASP VAL ARG GLY GLN THR          
SEQRES   5 A  750  ALA ASP ARG LEU PHE GLU ILE HIS ALA ALA ILE GLN GLU          
SEQRES   6 A  750  GLY ALA ARG ALA PHE LEU PHE ALA GLU TYR THR LEU CYS          
SEQRES   7 A  750  LEU ALA PHE ILE ILE VAL PHE GLY ALA VAL VAL LEU LEU          
SEQRES   8 A  750  LEU THR SER TYR VAL ASN LYS PRO GLU GLY MET PHE ASP          
SEQRES   9 A  750  TRP THR PHE GLY SER LEU ASN ALA THR ALA PHE ALA ILE          
SEQRES  10 A  750  GLY GLY LEU THR SER MET ALA SER GLY TYR LEU GLY MET          
SEQRES  11 A  750  MET VAL ALA VAL TYR ALA ASN ALA ARG THR THR VAL SER          
SEQRES  12 A  750  ALA MET ARG GLU GLY SER ARG GLY TRP LYS GLU SER PHE          
SEQRES  13 A  750  ASN THR ALA PHE ARG ALA GLY GLY VAL MET GLY TYR GLY          
SEQRES  14 A  750  LEU THR SER LEU ALA LEU LEU VAL LEU PHE ILE LEU ILE          
SEQRES  15 A  750  LYS ILE PHE GLU TYR GLN TYR PRO LEU SER SER ASN ALA          
SEQRES  16 A  750  LYS GLN LEU PHE GLU ALA ILE ALA GLY TYR GLY LEU GLY          
SEQRES  17 A  750  GLY SER SER ILE ALA MET PHE GLY ARG VAL GLY GLY GLY          
SEQRES  18 A  750  ILE TYR THR LYS ALA ALA ASP VAL GLY ALA ASP LEU ALA          
SEQRES  19 A  750  GLY LYS VAL VAL GLU ASN ILE PRO GLU ASP ASP PRO ARG          
SEQRES  20 A  750  ASN PRO ALA THR ILE ALA ASP ASN VAL GLY ASP ASN VAL          
SEQRES  21 A  750  GLY ASP VAL ALA GLY MET GLY SER ASP LEU PHE GLY SER          
SEQRES  22 A  750  LEU ALA GLU ALA THR CYS ALA THR LEU ILE ILE SER THR          
SEQRES  23 A  750  GLN SER THR GLU ILE ILE ASN ALA GLY TRP PRO ALA ILE          
SEQRES  24 A  750  LEU PHE PRO LEU VAL VAL THR ALA THR GLY ILE PHE VAL          
SEQRES  25 A  750  CYS ALA ALA THR SER PHE LEU ALA THR HIS ILE TRP ALA          
SEQRES  26 A  750  VAL LYS ALA GLU SER ASP VAL GLU ARG VAL LEU LYS VAL          
SEQRES  27 A  750  GLN LEU PHE VAL SER ALA ALA LEU MET THR VAL CYS MET          
SEQRES  28 A  750  ILE PRO ILE ALA PHE TRP LEU LEU PRO SER THR PHE THR          
SEQRES  29 A  750  ILE ALA GLY ILE TYR HIS LEU SER PRO ILE HIS ALA PHE          
SEQRES  30 A  750  GLU CYS ILE ALA ILE GLY LEU TRP GLY GLY CYS VAL VAL          
SEQRES  31 A  750  GLY PHE ILE THR GLU TYR PHE THR SER HIS SER TYR ARG          
SEQRES  32 A  750  PRO VAL ARG GLU VAL ALA GLN SER CYS GLU THR GLY ALA          
SEQRES  33 A  750  ALA THR ASN ILE ILE TYR GLY LEU ALA LEU GLY TYR LYS          
SEQRES  34 A  750  SER ALA ILE ILE PRO ILE THR VAL ILE ALA PHE ALA VAL          
SEQRES  35 A  750  TYR PHE SER PHE SER VAL ALA GLY MET TYR GLY VAL ALA          
SEQRES  36 A  750  LEU SER ALA LEU GLY PHE LEU GLY THR LEU ALA THR CYS          
SEQRES  37 A  750  LEU SER ILE ASP VAL TYR GLY PRO ILE CYS ASP ASN ALA          
SEQRES  38 A  750  GLY GLY ILE ALA GLU MET ALA GLU LEU PRO ALA GLU VAL          
SEQRES  39 A  750  ARG ASP LYS THR ASP ALA LEU ASP ALA ALA GLY ASN THR          
SEQRES  40 A  750  THR ALA ALA ILE GLY LYS GLY PHE ALA ILE GLY SER ALA          
SEQRES  41 A  750  ALA LEU VAL SER LEU ALA LEU PHE GLY GLY PHE VAL THR          
SEQRES  42 A  750  ARG ILE GLU GLU THR SER ILE ASN ILE LEU SER PRO ILE          
SEQRES  43 A  750  THR PHE ALA GLY LEU PHE MET GLY ALA MET LEU PRO TYR          
SEQRES  44 A  750  TRP PHE THR ALA LEU THR MET LYS SER VAL GLY VAL ALA          
SEQRES  45 A  750  ALA MET GLU MET VAL LYS GLU VAL LYS HIS GLN PHE ALA          
SEQRES  46 A  750  THR ILE PRO GLY LEU LEU GLU GLY LEU PRO GLY HIS GLY          
SEQRES  47 A  750  PRO PRO ASP HIS ALA ARG CYS ILE LYS ILE SER THR ASP          
SEQRES  48 A  750  ALA SER LEU ARG GLU MET VAL PRO PRO GLY LEU LEU VAL          
SEQRES  49 A  750  ILE LEU SER PRO ILE ILE ALA GLY THR PHE PHE GLY VAL          
SEQRES  50 A  750  HIS ALA VAL CYS GLY LEU LEU VAL GLY ALA LEU THR SER          
SEQRES  51 A  750  GLY VAL GLN LEU ALA ILE SER GLN SER ASN THR GLY GLY          
SEQRES  52 A  750  ALA TRP ASP ASN ALA LYS LYS TYR VAL GLU LYS GLY CYS          
SEQRES  53 A  750  VAL SER VAL GLU ASP LYS GLU GLY LYS LEU ILE VAL GLN          
SEQRES  54 A  750  GLY LYS GLY SER ALA ILE HIS LYS ALA ALA VAL ILE GLY          
SEQRES  55 A  750  ASP THR VAL GLY ASP PRO LEU LYS ASP THR SER GLY PRO          
SEQRES  56 A  750  SER LEU ASN ILE LEU MET LYS LEU MET ALA ILE ILE SER          
SEQRES  57 A  750  LEU VAL PHE GLY ASP PHE PHE LYS CYS ILE ASN ASP GLY          
SEQRES  58 A  750  ARG GLY LEU PHE ASN ILE ASP GLN HIS                          
CRYST1    1.000    1.000    1.000  90.00  90.00  90.00 P 1           1          
ORIGX1      1.000000  0.000000  0.000000        0.00000                         
ORIGX2      0.000000  1.000000  0.000000        0.00000                         
ORIGX3      0.000000  0.000000  1.000000        0.00000                         
SCALE1      1.000000  0.000000  0.000000        0.00000                         
SCALE2      0.000000  1.000000  0.000000        0.00000                         
SCALE3      0.000000  0.000000  1.000000        0.00000                         
MODEL        1                                                                  
ATOM      1  N   MET A   1       0.509  14.488 -35.344  1.00 55.16           N  
ATOM      2  CA  MET A   1       0.067  15.791 -34.795  1.00 55.16           C  
ATOM      3  C   MET A   1      -1.376  15.783 -34.302  1.00 55.16           C  
ATOM      4  CB  MET A   1       0.396  17.006 -35.674  1.00 55.16           C  
ATOM      5  O   MET A   1      -1.549  16.013 -33.118  1.00 55.16           O  
ATOM      6  CG  MET A   1       1.836  17.460 -35.405  1.00 55.16           C  
ATOM      7  SD  MET A   1       2.285  19.025 -36.199  1.00 55.16           S  
ATOM      8  CE  MET A   1       4.053  19.082 -35.791  1.00 55.16           C  
ATOM      9  N   GLY A   2      -2.404  15.517 -35.129  1.00 59.47           N  
ATOM     10  CA  GLY A   2      -3.810  15.514 -34.661  1.00 59.47           C  
ATOM     11  C   GLY A   2      -4.092  14.500 -33.540  1.00 59.47           C  
ATOM     12  O   GLY A   2      -4.498  14.885 -32.453  1.00 59.47           O  
ATOM     13  N   HIS A   3      -3.740  13.230 -33.761  1.00 72.38           N  
ATOM     14  CA  HIS A   3      -3.909  12.165 -32.762  1.00 72.38           C  
ATOM     15  C   HIS A   3      -3.046  12.341 -31.498  1.00 72.38           C  
ATOM     16  CB  HIS A   3      -3.618  10.813 -33.432  1.00 72.38           C  
ATOM     17  O   HIS A   3      -3.438  11.890 -30.425  1.00 72.38           O  
ATOM     18  CG  HIS A   3      -4.653  10.437 -34.462  1.00 72.38           C  
ATOM     19  CD2 HIS A   3      -4.520  10.438 -35.825  1.00 72.38           C  
ATOM     20  ND1 HIS A   3      -5.936  10.034 -34.184  1.00 72.38           N  
ATOM     21  CE1 HIS A   3      -6.563   9.799 -35.347  1.00 72.38           C  
ATOM     22  NE2 HIS A   3      -5.742  10.047 -36.381  1.00 72.38           N  
ATOM     23  N   ASP A   4      -1.897  13.023 -31.598  1.00 80.75           N  
ATOM     24  CA  ASP A   4      -1.037  13.302 -30.437  1.00 80.75           C  
ATOM     25  C   ASP A   4      -1.724  14.288 -29.483  1.00 80.75           C  
ATOM     26  CB  ASP A   4       0.327  13.884 -30.856  1.00 80.75           C  
ATOM     27  O   ASP A   4      -1.740  14.077 -28.272  1.00 80.75           O  
ATOM     28  CG  ASP A   4       1.032  13.128 -31.980  1.00 80.75           C  
ATOM     29  OD1 ASP A   4       1.038  11.888 -31.979  1.00 80.75           O  
ATOM     30  OD2 ASP A   4       1.488  13.808 -32.931  1.00 80.75           O  
ATOM     31  N   ILE A   5      -2.329  15.348 -30.039  1.00 85.44           N  
ATOM     32  CA  ILE A   5      -3.073  16.356 -29.273  1.00 85.44           C  
ATOM     33  C   ILE A   5      -4.256  15.704 -28.559  1.00 85.44           C  
ATOM     34  CB  ILE A   5      -3.523  17.519 -30.188  1.00 85.44           C  
ATOM     35  O   ILE A   5      -4.476  15.995 -27.385  1.00 85.44           O  
ATOM     36  CG1 ILE A   5      -2.287  18.309 -30.679  1.00 85.44           C  
ATOM     37  CG2 ILE A   5      -4.497  18.468 -29.460  1.00 85.44           C  
ATOM     38  CD1 ILE A   5      -2.589  19.299 -31.813  1.00 85.44           C  
ATOM     39  N   ASP A   6      -4.966  14.793 -29.226  1.00 88.25           N  
ATOM     40  CA  ASP A   6      -6.099  14.085 -28.629  1.00 88.25           C  
ATOM     41  C   ASP A   6      -5.661  13.204 -27.447  1.00 88.25           C  
ATOM     42  CB  ASP A   6      -6.816  13.236 -29.690  1.00 88.25           C  
ATOM     43  O   ASP A   6      -6.287  13.239 -26.386  1.00 88.25           O  
ATOM     44  CG  ASP A   6      -7.419  14.035 -30.851  1.00 88.25           C  
ATOM     45  OD1 ASP A   6      -7.725  15.233 -30.658  1.00 88.25           O  
ATOM     46  OD2 ASP A   6      -7.591  13.411 -31.924  1.00 88.25           O  
ATOM     47  N   ALA A   7      -4.552  12.465 -27.580  1.00 89.19           N  
ATOM     48  CA  ALA A   7      -4.011  11.637 -26.500  1.00 89.19           C  
ATOM     49  C   ALA A   7      -3.544  12.483 -25.299  1.00 89.19           C  
ATOM     50  CB  ALA A   7      -2.881  10.767 -27.063  1.00 89.19           C  
ATOM     51  O   ALA A   7      -3.846  12.156 -24.149  1.00 89.19           O  
ATOM     52  N   TYR A   8      -2.861  13.607 -25.549  1.00 93.62           N  
ATOM     53  CA  TYR A   8      -2.457  14.543 -24.493  1.00 93.62           C  
ATOM     54  C   TYR A   8      -3.663  15.159 -23.792  1.00 93.62           C  
ATOM     55  CB  TYR A   8      -1.611  15.679 -25.081  1.00 93.62           C  
ATOM     56  O   TYR A   8      -3.725  15.187 -22.561  1.00 93.62           O  
ATOM     57  CG  TYR A   8      -0.336  15.297 -25.800  1.00 93.62           C  
ATOM     58  CD1 TYR A   8       0.298  14.060 -25.576  1.00 93.62           C  
ATOM     59  CD2 TYR A   8       0.226  16.221 -26.698  1.00 93.62           C  
ATOM     60  CE1 TYR A   8       1.497  13.749 -26.241  1.00 93.62           C  
ATOM     61  CE2 TYR A   8       1.423  15.916 -27.364  1.00 93.62           C  
ATOM     62  OH  TYR A   8       3.248  14.456 -27.725  1.00 93.62           O  
ATOM     63  CZ  TYR A   8       2.054  14.683 -27.133  1.00 93.62           C  
ATOM     64  N   ALA A   9      -4.631  15.638 -24.575  1.00 94.06           N  
ATOM     65  CA  ALA A   9      -5.855  16.221 -24.060  1.00 94.06           C  
ATOM     66  C   ALA A   9      -6.612  15.203 -23.208  1.00 94.06           C  
ATOM     67  CB  ALA A   9      -6.703  16.734 -25.228  1.00 94.06           C  
ATOM     68  O   ALA A   9      -7.067  15.560 -22.125  1.00 94.06           O  
ATOM     69  N   TYR A  10      -6.690  13.937 -23.624  1.00 96.12           N  
ATOM     70  CA  TYR A  10      -7.353  12.891 -22.849  1.00 96.12           C  
ATOM     71  C   TYR A  10      -6.693  12.676 -21.481  1.00 96.12           C  
ATOM     72  CB  TYR A  10      -7.403  11.592 -23.655  1.00 96.12           C  
ATOM     73  O   TYR A  10      -7.385  12.704 -20.465  1.00 96.12           O  
ATOM     74  CG  TYR A  10      -8.311  10.557 -23.025  1.00 96.12           C  
ATOM     75  CD1 TYR A  10      -7.796   9.618 -22.111  1.00 96.12           C  
ATOM     76  CD2 TYR A  10      -9.686  10.558 -23.331  1.00 96.12           C  
ATOM     77  CE1 TYR A  10      -8.649   8.659 -21.533  1.00 96.12           C  
ATOM     78  CE2 TYR A  10     -10.540   9.599 -22.753  1.00 96.12           C  
ATOM     79  OH  TYR A  10     -10.811   7.647 -21.376  1.00 96.12           O  
ATOM     80  CZ  TYR A  10     -10.016   8.632 -21.870  1.00 96.12           C  
ATOM     81  N   VAL A  11      -5.363  12.543 -21.417  1.00 96.31           N  
ATOM     82  CA  VAL A  11      -4.645  12.392 -20.136  1.00 96.31           C  
ATOM     83  C   VAL A  11      -4.872  13.611 -19.234  1.00 96.31           C  
ATOM     84  CB  VAL A  11      -3.140  12.132 -20.361  1.00 96.31           C  
ATOM     85  O   VAL A  11      -5.304  13.462 -18.092  1.00 96.31           O  
ATOM     86  CG1 VAL A  11      -2.347  12.108 -19.047  1.00 96.31           C  
ATOM     87  CG2 VAL A  11      -2.920  10.776 -21.048  1.00 96.31           C  
ATOM     88  N   ILE A  12      -4.655  14.825 -19.751  1.00 97.00           N  
ATOM     89  CA  ILE A  12      -4.777  16.064 -18.967  1.00 97.00           C  
ATOM     90  C   ILE A  12      -6.215  16.270 -18.477  1.00 97.00           C  
ATOM     91  CB  ILE A  12      -4.283  17.274 -19.795  1.00 97.00           C  
ATOM     92  O   ILE A  12      -6.431  16.565 -17.301  1.00 97.00           O  
ATOM     93  CG1 ILE A  12      -2.769  17.163 -20.090  1.00 97.00           C  
ATOM     94  CG2 ILE A  12      -4.578  18.602 -19.069  1.00 97.00           C  
ATOM     95  CD1 ILE A  12      -2.296  18.159 -21.159  1.00 97.00           C  
ATOM     96  N   THR A  13      -7.208  16.106 -19.354  1.00 96.94           N  
ATOM     97  CA  THR A  13      -8.624  16.287 -18.995  1.00 96.94           C  
ATOM     98  C   THR A  13      -9.090  15.247 -17.987  1.00 96.94           C  
ATOM     99  CB  THR A  13      -9.566  16.266 -20.205  1.00 96.94           C  
ATOM    100  O   THR A  13      -9.828  15.608 -17.074  1.00 96.94           O  
ATOM    101  CG2 THR A  13      -9.372  17.477 -21.118  1.00 96.94           C  
ATOM    102  OG1 THR A  13      -9.404  15.099 -20.965  1.00 96.94           O  
ATOM    103  N   SER A  14      -8.607  14.004 -18.075  1.00 97.44           N  
ATOM    104  CA  SER A  14      -8.884  12.962 -17.077  1.00 97.44           C  
ATOM    105  C   SER A  14      -8.331  13.335 -15.702  1.00 97.44           C  
ATOM    106  CB  SER A  14      -8.279  11.622 -17.493  1.00 97.44           C  
ATOM    107  O   SER A  14      -9.048  13.230 -14.707  1.00 97.44           O  
ATOM    108  OG  SER A  14      -8.741  11.227 -18.764  1.00 97.44           O  
ATOM    109  N   CYS A  15      -7.092  13.836 -15.630  1.00 97.56           N  
ATOM    110  CA  CYS A  15      -6.498  14.288 -14.368  1.00 97.56           C  
ATOM    111  C   CYS A  15      -7.235  15.501 -13.785  1.00 97.56           C  
ATOM    112  CB  CYS A  15      -5.019  14.635 -14.580  1.00 97.56           C  
ATOM    113  O   CYS A  15      -7.518  15.543 -12.588  1.00 97.56           O  
ATOM    114  SG  CYS A  15      -4.080  13.161 -15.050  1.00 97.56           S  
ATOM    115  N   ILE A  16      -7.575  16.492 -14.618  1.00 97.81           N  
ATOM    116  CA  ILE A  16      -8.348  17.665 -14.180  1.00 97.81           C  
ATOM    117  C   ILE A  16      -9.727  17.233 -13.680  1.00 97.81           C  
ATOM    118  CB  ILE A  16      -8.449  18.718 -15.307  1.00 97.81           C  
ATOM    119  O   ILE A  16     -10.161  17.689 -12.623  1.00 97.81           O  
ATOM    120  CG1 ILE A  16      -7.059  19.339 -15.573  1.00 97.81           C  
ATOM    121  CG2 ILE A  16      -9.457  19.829 -14.944  1.00 97.81           C  
ATOM    122  CD1 ILE A  16      -7.011  20.228 -16.823  1.00 97.81           C  
ATOM    123  N   PHE A  17     -10.397  16.331 -14.401  1.00 98.06           N  
ATOM    124  CA  PHE A  17     -11.674  15.767 -13.985  1.00 98.06           C  
ATOM    125  C   PHE A  17     -11.555  15.047 -12.642  1.00 98.06           C  
ATOM    126  CB  PHE A  17     -12.210  14.818 -15.063  1.00 98.06           C  
ATOM    127  O   PHE A  17     -12.348  15.324 -11.749  1.00 98.06           O  
ATOM    128  CG  PHE A  17     -13.404  14.017 -14.586  1.00 98.06           C  
ATOM    129  CD1 PHE A  17     -13.217  12.718 -14.079  1.00 98.06           C  
ATOM    130  CD2 PHE A  17     -14.690  14.586 -14.597  1.00 98.06           C  
ATOM    131  CE1 PHE A  17     -14.309  11.990 -13.579  1.00 98.06           C  
ATOM    132  CE2 PHE A  17     -15.786  13.853 -14.107  1.00 98.06           C  
ATOM    133  CZ  PHE A  17     -15.595  12.557 -13.595  1.00 98.06           C  
ATOM    134  N   GLY A  18     -10.565  14.171 -12.464  1.00 97.50           N  
ATOM    135  CA  GLY A  18     -10.382  13.437 -11.215  1.00 97.50           C  
ATOM    136  C   GLY A  18     -10.096  14.358 -10.025  1.00 97.50           C  
ATOM    137  O   GLY A  18     -10.708  14.192  -8.971  1.00 97.50           O  
ATOM    138  N   MET A  19      -9.270  15.397 -10.198  1.00 97.00           N  
ATOM    139  CA  MET A  19      -9.057  16.424  -9.166  1.00 97.00           C  
ATOM    140  C   MET A  19     -10.330  17.230  -8.867  1.00 97.00           C  
ATOM    141  CB  MET A  19      -7.934  17.384  -9.586  1.00 97.00           C  
ATOM    142  O   MET A  19     -10.651  17.470  -7.703  1.00 97.00           O  
ATOM    143  CG  MET A  19      -6.552  16.728  -9.539  1.00 97.00           C  
ATOM    144  SD  MET A  19      -5.175  17.865  -9.863  1.00 97.00           S  
ATOM    145  CE  MET A  19      -5.396  18.160 -11.636  1.00 97.00           C  
ATOM    146  N   ALA A  20     -11.088  17.625  -9.894  1.00 97.69           N  
ATOM    147  CA  ALA A  20     -12.356  18.332  -9.720  1.00 97.69           C  
ATOM    148  C   ALA A  20     -13.411  17.451  -9.031  1.00 97.69           C  
ATOM    149  CB  ALA A  20     -12.843  18.816 -11.091  1.00 97.69           C  
ATOM    150  O   ALA A  20     -14.159  17.929  -8.178  1.00 97.69           O  
ATOM    151  N   PHE A  21     -13.443  16.158  -9.352  1.00 97.19           N  
ATOM    152  CA  PHE A  21     -14.327  15.189  -8.720  1.00 97.19           C  
ATOM    153  C   PHE A  21     -13.938  14.957  -7.258  1.00 97.19           C  
ATOM    154  CB  PHE A  21     -14.348  13.889  -9.533  1.00 97.19           C  
ATOM    155  O   PHE A  21     -14.807  15.008  -6.392  1.00 97.19           O  
ATOM    156  CG  PHE A  21     -15.431  12.929  -9.084  1.00 97.19           C  
ATOM    157  CD1 PHE A  21     -15.102  11.664  -8.564  1.00 97.19           C  
ATOM    158  CD2 PHE A  21     -16.783  13.310  -9.180  1.00 97.19           C  
ATOM    159  CE1 PHE A  21     -16.120  10.786  -8.149  1.00 97.19           C  
ATOM    160  CE2 PHE A  21     -17.796  12.438  -8.748  1.00 97.19           C  
ATOM    161  CZ  PHE A  21     -17.467  11.172  -8.239  1.00 97.19           C  
ATOM    162  N   ALA A  22     -12.645  14.825  -6.946  1.00 97.12           N  
ATOM    163  CA  ALA A  22     -12.157  14.787  -5.567  1.00 97.12           C  
ATOM    164  C   ALA A  22     -12.573  16.044  -4.780  1.00 97.12           C  
ATOM    165  CB  ALA A  22     -10.632  14.629  -5.583  1.00 97.12           C  
ATOM    166  O   ALA A  22     -13.086  15.939  -3.667  1.00 97.12           O  
ATOM    167  N   ALA A  23     -12.435  17.234  -5.375  1.00 96.75           N  
ATOM    168  CA  ALA A  23     -12.878  18.485  -4.761  1.00 96.75           C  
ATOM    169  C   ALA A  23     -14.403  18.530  -4.548  1.00 96.75           C  
ATOM    170  CB  ALA A  23     -12.394  19.653  -5.627  1.00 96.75           C  
ATOM    171  O   ALA A  23     -14.866  19.008  -3.511  1.00 96.75           O  
ATOM    172  N   TYR A  24     -15.190  17.994  -5.486  1.00 96.56           N  
ATOM    173  CA  TYR A  24     -16.640  17.840  -5.341  1.00 96.56           C  
ATOM    174  C   TYR A  24     -17.005  16.898  -4.184  1.00 96.56           C  
ATOM    175  CB  TYR A  24     -17.248  17.359  -6.668  1.00 96.56           C  
ATOM    176  O   TYR A  24     -17.839  17.249  -3.349  1.00 96.56           O  
ATOM    177  CG  TYR A  24     -18.668  16.849  -6.524  1.00 96.56           C  
ATOM    178  CD1 TYR A  24     -18.926  15.463  -6.530  1.00 96.56           C  
ATOM    179  CD2 TYR A  24     -19.714  17.761  -6.293  1.00 96.56           C  
ATOM    180  CE1 TYR A  24     -20.232  14.989  -6.295  1.00 96.56           C  
ATOM    181  CE2 TYR A  24     -21.015  17.289  -6.041  1.00 96.56           C  
ATOM    182  OH  TYR A  24     -22.517  15.454  -5.724  1.00 96.56           O  
ATOM    183  CZ  TYR A  24     -21.273  15.903  -6.033  1.00 96.56           C  
ATOM    184  N   LEU A  25     -16.353  15.735  -4.081  1.00 96.00           N  
ATOM    185  CA  LEU A  25     -16.562  14.794  -2.978  1.00 96.00           C  
ATOM    186  C   LEU A  25     -16.195  15.424  -1.628  1.00 96.00           C  
ATOM    187  CB  LEU A  25     -15.735  13.520  -3.219  1.00 96.00           C  
ATOM    188  O   LEU A  25     -16.952  15.308  -0.665  1.00 96.00           O  
ATOM    189  CG  LEU A  25     -16.146  12.667  -4.432  1.00 96.00           C  
ATOM    190  CD1 LEU A  25     -15.193  11.480  -4.531  1.00 96.00           C  
ATOM    191  CD2 LEU A  25     -17.573  12.135  -4.328  1.00 96.00           C  
ATOM    192  N   PHE A  26     -15.085  16.163  -1.571  1.00 96.06           N  
ATOM    193  CA  PHE A  26     -14.688  16.905  -0.376  1.00 96.06           C  
ATOM    194  C   PHE A  26     -15.714  17.986  -0.013  1.00 96.06           C  
ATOM    195  CB  PHE A  26     -13.305  17.524  -0.597  1.00 96.06           C  
ATOM    196  O   PHE A  26     -16.070  18.148   1.155  1.00 96.06           O  
ATOM    197  CG  PHE A  26     -12.802  18.256   0.629  1.00 96.06           C  
ATOM    198  CD1 PHE A  26     -12.916  19.656   0.721  1.00 96.06           C  
ATOM    199  CD2 PHE A  26     -12.266  17.524   1.705  1.00 96.06           C  
ATOM    200  CE1 PHE A  26     -12.492  20.322   1.886  1.00 96.06           C  
ATOM    201  CE2 PHE A  26     -11.844  18.189   2.868  1.00 96.06           C  
ATOM    202  CZ  PHE A  26     -11.957  19.587   2.959  1.00 96.06           C  
ATOM    203  N   TRP A  27     -16.243  18.705  -1.007  1.00 95.50           N  
ATOM    204  CA  TRP A  27     -17.302  19.690  -0.801  1.00 95.50           C  
ATOM    205  C   TRP A  27     -18.578  19.056  -0.234  1.00 95.50           C  
ATOM    206  CB  TRP A  27     -17.588  20.432  -2.109  1.00 95.50           C  
ATOM    207  O   TRP A  27     -19.168  19.614   0.691  1.00 95.50           O  
ATOM    208  CG  TRP A  27     -18.741  21.383  -2.032  1.00 95.50           C  
ATOM    209  CD1 TRP A  27     -18.733  22.571  -1.390  1.00 95.50           C  
ATOM    210  CD2 TRP A  27     -20.076  21.246  -2.609  1.00 95.50           C  
ATOM    211  CE2 TRP A  27     -20.824  22.418  -2.285  1.00 95.50           C  
ATOM    212  CE3 TRP A  27     -20.727  20.267  -3.391  1.00 95.50           C  
ATOM    213  NE1 TRP A  27     -19.963  23.182  -1.527  1.00 95.50           N  
ATOM    214  CH2 TRP A  27     -22.734  21.656  -3.559  1.00 95.50           C  
ATOM    215  CZ2 TRP A  27     -22.135  22.626  -2.738  1.00 95.50           C  
ATOM    216  CZ3 TRP A  27     -22.034  20.477  -3.873  1.00 95.50           C  
ATOM    217  N   GLU A  28     -18.975  17.880  -0.726  1.00 94.00           N  
ATOM    218  CA  GLU A  28     -20.091  17.109  -0.173  1.00 94.00           C  
ATOM    219  C   GLU A  28     -19.860  16.727   1.298  1.00 94.00           C  
ATOM    220  CB  GLU A  28     -20.332  15.843  -1.009  1.00 94.00           C  
ATOM    221  O   GLU A  28     -20.759  16.913   2.116  1.00 94.00           O  
ATOM    222  CG  GLU A  28     -21.007  16.075  -2.370  1.00 94.00           C  
ATOM    223  CD  GLU A  28     -22.451  16.575  -2.254  1.00 94.00           C  
ATOM    224  OE1 GLU A  28     -22.845  17.482  -3.023  1.00 94.00           O  
ATOM    225  OE2 GLU A  28     -23.206  16.092  -1.376  1.00 94.00           O  
ATOM    226  N   VAL A  29     -18.657  16.267   1.661  1.00 93.50           N  
ATOM    227  CA  VAL A  29     -18.292  15.963   3.059  1.00 93.50           C  
ATOM    228  C   VAL A  29     -18.304  17.235   3.924  1.00 93.50           C  
ATOM    229  CB  VAL A  29     -16.930  15.234   3.114  1.00 93.50           C  
ATOM    230  O   VAL A  29     -18.813  17.230   5.043  1.00 93.50           O  
ATOM    231  CG1 VAL A  29     -16.430  15.020   4.548  1.00 93.50           C  
ATOM    232  CG2 VAL A  29     -17.018  13.850   2.454  1.00 93.50           C  
ATOM    233  N   ASN A  30     -17.837  18.373   3.400  1.00 91.50           N  
ATOM    234  CA  ASN A  30     -17.823  19.667   4.099  1.00 91.50           C  
ATOM    235  C   ASN A  30     -19.230  20.253   4.365  1.00 91.50           C  
ATOM    236  CB  ASN A  30     -16.948  20.630   3.281  1.00 91.50           C  
ATOM    237  O   ASN A  30     -19.382  21.163   5.193  1.00 91.50           O  
ATOM    238  CG  ASN A  30     -16.807  22.030   3.870  1.00 91.50           C  
ATOM    239  ND2 ASN A  30     -16.689  23.024   3.023  1.00 91.50           N  
ATOM    240  OD1 ASN A  30     -16.819  22.295   5.064  1.00 91.50           O  
ATOM    241  N   LYS A  31     -20.286  19.755   3.705  1.00 88.88           N  
ATOM    242  CA  LYS A  31     -21.673  20.121   4.060  1.00 88.88           C  
ATOM    243  C   LYS A  31     -22.044  19.646   5.464  1.00 88.88           C  
ATOM    244  CB  LYS A  31     -22.673  19.552   3.048  1.00 88.88           C  
ATOM    245  O   LYS A  31     -22.897  20.261   6.101  1.00 88.88           O  
ATOM    246  CG  LYS A  31     -22.536  20.200   1.667  1.00 88.88           C  
ATOM    247  CD  LYS A  31     -23.503  19.538   0.686  1.00 88.88           C  
ATOM    248  CE  LYS A  31     -23.285  20.118  -0.708  1.00 88.88           C  
ATOM    249  NZ  LYS A  31     -24.067  19.374  -1.716  1.00 88.88           N  
ATOM    250  N   ILE A  32     -21.382  18.602   5.959  1.00 85.75           N  
ATOM    251  CA  ILE A  32     -21.563  18.078   7.310  1.00 85.75           C  
ATOM    252  C   ILE A  32     -20.765  18.970   8.258  1.00 85.75           C  
ATOM    253  CB  ILE A  32     -21.163  16.591   7.386  1.00 85.75           C  
ATOM    254  O   ILE A  32     -19.529  18.974   8.273  1.00 85.75           O  
ATOM    255  CG1 ILE A  32     -21.864  15.804   6.252  1.00 85.75           C  
ATOM    256  CG2 ILE A  32     -21.532  16.035   8.775  1.00 85.75           C  
ATOM    257  CD1 ILE A  32     -21.416  14.356   6.145  1.00 85.75           C  
ATOM    258  N   LYS A  33     -21.488  19.809   9.002  1.00 79.06           N  
ATOM    259  CA  LYS A  33     -20.896  20.778   9.922  1.00 79.06           C  
ATOM    260  C   LYS A  33     -20.672  20.146  11.290  1.00 79.06           C  
ATOM    261  CB  LYS A  33     -21.748  22.060   9.989  1.00 79.06           C  
ATOM    262  O   LYS A  33     -21.611  19.678  11.923  1.00 79.06           O  
ATOM    263  CG  LYS A  33     -21.851  22.830   8.658  1.00 79.06           C  
ATOM    264  CD  LYS A  33     -20.477  23.154   8.053  1.00 79.06           C  
ATOM    265  CE  LYS A  33     -20.589  23.983   6.775  1.00 79.06           C  
ATOM    266  NZ  LYS A  33     -19.305  23.945   6.030  1.00 79.06           N  
ATOM    267  N   VAL A  34     -19.417  20.193  11.729  1.00 72.19           N  
ATOM    268  CA  VAL A  34     -18.979  19.895  13.094  1.00 72.19           C  
ATOM    269  C   VAL A  34     -18.613  21.246  13.705  1.00 72.19           C  
ATOM    270  CB  VAL A  34     -17.790  18.904  13.093  1.00 72.19           C  
ATOM    271  O   VAL A  34     -17.568  21.804  13.381  1.00 72.19           O  
ATOM    272  CG1 VAL A  34     -17.450  18.460  14.517  1.00 72.19           C  
ATOM    273  CG2 VAL A  34     -18.087  17.650  12.260  1.00 72.19           C  
ATOM    274  N   THR A  35     -19.521  21.855  14.468  1.00 57.50           N  
ATOM    275  CA  THR A  35     -19.336  23.206  15.033  1.00 57.50           C  
ATOM    276  C   THR A  35     -19.312  23.160  16.553  1.00 57.50           C  
ATOM    277  CB  THR A  35     -20.427  24.195  14.584  1.00 57.50           C  
ATOM    278  O   THR A  35     -20.239  22.628  17.166  1.00 57.50           O  
ATOM    279  CG2 THR A  35     -20.269  24.588  13.116  1.00 57.50           C  
ATOM    280  OG1 THR A  35     -21.702  23.618  14.750  1.00 57.50           O  
ATOM    281  N   ARG A  36     -18.299  23.799  17.150  1.00 52.28           N  
ATOM    282  CA  ARG A  36     -18.293  24.187  18.568  1.00 52.28           C  
ATOM    283  C   ARG A  36     -19.370  25.262  18.786  1.00 52.28           C  
ATOM    284  CB  ARG A  36     -16.870  24.651  18.949  1.00 52.28           C  
ATOM    285  O   ARG A  36     -19.687  25.988  17.850  1.00 52.28           O  
ATOM    286  CG  ARG A  36     -16.521  24.386  20.422  1.00 52.28           C  
ATOM    287  CD  ARG A  36     -15.059  24.758  20.716  1.00 52.28           C  
ATOM    288  NE  ARG A  36     -14.638  24.293  22.054  1.00 52.28           N  
ATOM    289  NH1 ARG A  36     -12.509  25.155  22.036  1.00 52.28           N  
ATOM    290  NH2 ARG A  36     -13.135  23.827  23.718  1.00 52.28           N  
ATOM    291  CZ  ARG A  36     -13.439  24.430  22.601  1.00 52.28           C  
ATOM    292  N   ARG A  37     -19.968  25.329  19.981  1.00 45.00           N  
ATOM    293  CA  ARG A  37     -21.031  26.282  20.397  1.00 45.00           C  
ATOM    294  C   ARG A  37     -21.216  27.552  19.530  1.00 45.00           C  
ATOM    295  CB  ARG A  37     -20.734  26.728  21.838  1.00 45.00           C  
ATOM    296  O   ARG A  37     -20.313  28.376  19.458  1.00 45.00           O  
ATOM    297  CG  ARG A  37     -21.437  25.859  22.885  1.00 45.00           C  
ATOM    298  CD  ARG A  37     -21.046  26.370  24.274  1.00 45.00           C  
ATOM    299  NE  ARG A  37     -21.907  25.813  25.329  1.00 45.00           N  
ATOM    300  NH1 ARG A  37     -21.038  27.054  27.051  1.00 45.00           N  
ATOM    301  NH2 ARG A  37     -22.699  25.619  27.454  1.00 45.00           N  
ATOM    302  CZ  ARG A  37     -21.879  26.164  26.601  1.00 45.00           C  
ATOM    303  N   GLY A  38     -22.449  27.771  19.051  1.00 48.03           N  
ATOM    304  CA  GLY A  38     -22.922  29.044  18.484  1.00 48.03           C  
ATOM    305  C   GLY A  38     -23.138  28.999  16.970  1.00 48.03           C  
ATOM    306  O   GLY A  38     -22.185  29.047  16.212  1.00 48.03           O  
ATOM    307  N   GLU A  39     -24.411  28.954  16.566  1.00 39.41           N  
ATOM    308  CA  GLU A  39     -24.928  29.002  15.183  1.00 39.41           C  
ATOM    309  C   GLU A  39     -24.883  27.670  14.394  1.00 39.41           C  
ATOM    310  CB  GLU A  39     -24.426  30.241  14.410  1.00 39.41           C  
ATOM    311  O   GLU A  39     -23.888  27.286  13.793  1.00 39.41           O  
ATOM    312  CG  GLU A  39     -24.708  31.541  15.194  1.00 39.41           C  
ATOM    313  CD  GLU A  39     -24.458  32.829  14.397  1.00 39.41           C  
ATOM    314  OE1 GLU A  39     -24.895  33.887  14.905  1.00 39.41           O  
ATOM    315  OE2 GLU A  39     -23.879  32.751  13.291  1.00 39.41           O  
ATOM    316  N   ASN A  40     -26.054  27.005  14.349  1.00 42.44           N  
ATOM    317  CA  ASN A  40     -26.432  25.810  13.559  1.00 42.44           C  
ATOM    318  C   ASN A  40     -26.307  24.410  14.208  1.00 42.44           C  
ATOM    319  CB  ASN A  40     -25.944  25.900  12.100  1.00 42.44           C  
ATOM    320  O   ASN A  40     -25.814  23.458  13.609  1.00 42.44           O  
ATOM    321  CG  ASN A  40     -26.444  27.156  11.416  1.00 42.44           C  
ATOM    322  ND2 ASN A  40     -25.620  27.812  10.638  1.00 42.44           N  
ATOM    323  OD1 ASN A  40     -27.587  27.550  11.575  1.00 42.44           O  
ATOM    324  N   TYR A  41     -26.928  24.235  15.380  1.00 50.81           N  
ATOM    325  CA  TYR A  41     -27.157  22.952  16.083  1.00 50.81           C  
ATOM    326  C   TYR A  41     -28.253  22.043  15.452  1.00 50.81           C  
ATOM    327  CB  TYR A  41     -27.432  23.265  17.573  1.00 50.81           C  
ATOM    328  O   TYR A  41     -29.105  21.500  16.158  1.00 50.81           O  
ATOM    329  CG  TYR A  41     -26.235  23.089  18.474  1.00 50.81           C  
ATOM    330  CD1 TYR A  41     -26.077  21.892  19.197  1.00 50.81           C  
ATOM    331  CD2 TYR A  41     -25.285  24.117  18.592  1.00 50.81           C  
ATOM    332  CE1 TYR A  41     -24.998  21.743  20.086  1.00 50.81           C  
ATOM    333  CE2 TYR A  41     -24.185  23.951  19.451  1.00 50.81           C  
ATOM    334  OH  TYR A  41     -23.015  22.612  21.085  1.00 50.81           O  
ATOM    335  CZ  TYR A  41     -24.049  22.774  20.221  1.00 50.81           C  
ATOM    336  N   SER A  42     -28.291  21.883  14.123  1.00 45.72           N  
ATOM    337  CA  SER A  42     -29.327  21.066  13.440  1.00 45.72           C  
ATOM    338  C   SER A  42     -28.924  19.602  13.168  1.00 45.72           C  
ATOM    339  CB  SER A  42     -29.802  21.754  12.157  1.00 45.72           C  
ATOM    340  O   SER A  42     -29.746  18.793  12.720  1.00 45.72           O  
ATOM    341  OG  SER A  42     -28.761  21.798  11.201  1.00 45.72           O  
ATOM    342  N   LEU A  43     -27.661  19.247  13.432  1.00 49.19           N  
ATOM    343  CA  LEU A  43     -27.099  17.910  13.188  1.00 49.19           C  
ATOM    344  C   LEU A  43     -26.941  17.057  14.453  1.00 49.19           C  
ATOM    345  CB  LEU A  43     -25.773  18.062  12.419  1.00 49.19           C  
ATOM    346  O   LEU A  43     -27.020  15.839  14.352  1.00 49.19           O  
ATOM    347  CG  LEU A  43     -25.992  18.254  10.905  1.00 49.19           C  
ATOM    348  CD1 LEU A  43     -24.857  19.056  10.272  1.00 49.19           C  
ATOM    349  CD2 LEU A  43     -26.034  16.908  10.177  1.00 49.19           C  
ATOM    350  N   LEU A  44     -26.790  17.679  15.622  1.00 51.56           N  
ATOM    351  CA  LEU A  44     -26.703  16.984  16.907  1.00 51.56           C  
ATOM    352  C   LEU A  44     -28.116  16.759  17.467  1.00 51.56           C  
ATOM    353  CB  LEU A  44     -25.812  17.803  17.861  1.00 51.56           C  
ATOM    354  O   LEU A  44     -28.919  17.701  17.499  1.00 51.56           O  
ATOM    355  CG  LEU A  44     -24.337  17.900  17.412  1.00 51.56           C  
ATOM    356  CD1 LEU A  44     -23.631  19.010  18.184  1.00 51.56           C  
ATOM    357  CD2 LEU A  44     -23.585  16.591  17.639  1.00 51.56           C  
ATOM    358  N   LEU A  45     -28.410  15.529  17.903  1.00 51.41           N  
ATOM    359  CA  LEU A  45     -29.621  15.195  18.668  1.00 51.41           C  
ATOM    360  C   LEU A  45     -29.786  16.183  19.838  1.00 51.41           C  
ATOM    361  CB  LEU A  45     -29.516  13.741  19.178  1.00 51.41           C  
ATOM    362  O   LEU A  45     -28.794  16.692  20.367  1.00 51.41           O  
ATOM    363  CG  LEU A  45     -29.706  12.651  18.103  1.00 51.41           C  
ATOM    364  CD1 LEU A  45     -29.185  11.311  18.615  1.00 51.41           C  
ATOM    365  CD2 LEU A  45     -31.181  12.491  17.729  1.00 51.41           C  
ATOM    366  N   SER A  46     -31.027  16.474  20.249  1.00 51.34           N  
ATOM    367  CA  SER A  46     -31.308  17.367  21.391  1.00 51.34           C  
ATOM    368  C   SER A  46     -30.548  16.969  22.657  1.00 51.34           C  
ATOM    369  CB  SER A  46     -32.808  17.375  21.712  1.00 51.34           C  
ATOM    370  O   SER A  46     -30.173  17.846  23.434  1.00 51.34           O  
ATOM    371  OG  SER A  46     -33.339  16.066  21.745  1.00 51.34           O  
ATOM    372  N   ASP A  47     -30.269  15.674  22.786  1.00 48.75           N  
ATOM    373  CA  ASP A  47     -29.726  15.021  23.975  1.00 48.75           C  
ATOM    374  C   ASP A  47     -28.184  14.975  23.971  1.00 48.75           C  
ATOM    375  CB  ASP A  47     -30.352  13.616  24.070  1.00 48.75           C  
ATOM    376  O   ASP A  47     -27.572  14.716  24.998  1.00 48.75           O  
ATOM    377  CG  ASP A  47     -31.893  13.596  23.989  1.00 48.75           C  
ATOM    378  OD1 ASP A  47     -32.530  14.680  24.057  1.00 48.75           O  
ATOM    379  OD2 ASP A  47     -32.434  12.499  23.757  1.00 48.75           O  
ATOM    380  N   VAL A  48     -27.545  15.299  22.837  1.00 52.00           N  
ATOM    381  CA  VAL A  48     -26.074  15.334  22.646  1.00 52.00           C  
ATOM    382  C   VAL A  48     -25.550  16.786  22.690  1.00 52.00           C  
ATOM    383  CB  VAL A  48     -25.680  14.545  21.369  1.00 52.00           C  
ATOM    384  O   VAL A  48     -24.434  17.107  22.284  1.00 52.00           O  
ATOM    385  CG1 VAL A  48     -24.168  14.339  21.177  1.00 52.00           C  
ATOM    386  CG2 VAL A  48     -26.272  13.124  21.390  1.00 52.00           C  
ATOM    387  N   ARG A  49     -26.374  17.728  23.167  1.00 55.31           N  
ATOM    388  CA  ARG A  49     -26.024  19.154  23.257  1.00 55.31           C  
ATOM    389  C   ARG A  49     -25.227  19.450  24.526  1.00 55.31           C  
ATOM    390  CB  ARG A  49     -27.291  20.017  23.181  1.00 55.31           C  
ATOM    391  O   ARG A  49     -25.529  18.939  25.595  1.00 55.31           O  
ATOM    392  CG  ARG A  49     -27.987  19.879  21.823  1.00 55.31           C  
ATOM    393  CD  ARG A  49     -29.195  20.811  21.740  1.00 55.31           C  
ATOM    394  NE  ARG A  49     -29.792  20.786  20.392  1.00 55.31           N  
ATOM    395  NH1 ARG A  49     -31.482  22.278  20.801  1.00 55.31           N  
ATOM    396  NH2 ARG A  49     -31.222  21.422  18.747  1.00 55.31           N  
ATOM    397  CZ  ARG A  49     -30.828  21.494  19.987  1.00 55.31           C  
ATOM    398  N   GLY A  50     -24.267  20.371  24.434  1.00 61.31           N  
ATOM    399  CA  GLY A  50     -23.462  20.794  25.584  1.00 61.31           C  
ATOM    400  C   GLY A  50     -22.108  20.088  25.635  1.00 61.31           C  
ATOM    401  O   GLY A  50     -21.408  20.068  24.629  1.00 61.31           O  
ATOM    402  N   GLN A  51     -21.734  19.544  26.797  1.00 60.47           N  
ATOM    403  CA  GLN A  51     -20.383  19.026  27.074  1.00 60.47           C  
ATOM    404  C   GLN A  51     -19.952  17.883  26.138  1.00 60.47           C  
ATOM    405  CB  GLN A  51     -20.316  18.573  28.543  1.00 60.47           C  
ATOM    406  O   GLN A  51     -18.797  17.842  25.730  1.00 60.47           O  
ATOM    407  CG  GLN A  51     -20.299  19.762  29.521  1.00 60.47           C  
ATOM    408  CD  GLN A  51     -20.356  19.339  30.989  1.00 60.47           C  
ATOM    409  NE2 GLN A  51     -20.032  20.215  31.913  1.00 60.47           N  
ATOM    410  OE1 GLN A  51     -20.727  18.241  31.351  1.00 60.47           O  
ATOM    411  N   THR A  52     -20.873  17.008  25.725  1.00 68.94           N  
ATOM    412  CA  THR A  52     -20.600  15.885  24.809  1.00 68.94           C  
ATOM    413  C   THR A  52     -20.142  16.350  23.420  1.00 68.94           C  
ATOM    414  CB  THR A  52     -21.874  15.035  24.669  1.00 68.94           C  
ATOM    415  O   THR A  52     -19.219  15.786  22.837  1.00 68.94           O  
ATOM    416  CG2 THR A  52     -21.615  13.664  24.072  1.00 68.94           C  
ATOM    417  OG1 THR A  52     -22.449  14.823  25.938  1.00 68.94           O  
ATOM    418  N   ALA A  53     -20.736  17.429  22.897  1.00 68.62           N  
ATOM    419  CA  ALA A  53     -20.343  18.010  21.613  1.00 68.62           C  
ATOM    420  C   ALA A  53     -18.978  18.717  21.683  1.00 68.62           C  
ATOM    421  CB  ALA A  53     -21.444  18.976  21.166  1.00 68.62           C  
ATOM    422  O   ALA A  53     -18.212  18.673  20.719  1.00 68.62           O  
ATOM    423  N   ASP A  54     -18.670  19.353  22.818  1.00 75.06           N  
ATOM    424  CA  ASP A  54     -17.361  19.968  23.055  1.00 75.06           C  
ATOM    425  C   ASP A  54     -16.266  18.888  23.179  1.00 75.06           C  
ATOM    426  CB  ASP A  54     -17.427  20.905  24.281  1.00 75.06           C  
ATOM    427  O   ASP A  54     -15.210  19.028  22.562  1.00 75.06           O  
ATOM    428  CG  ASP A  54     -18.242  22.198  24.055  1.00 75.06           C  
ATOM    429  OD1 ASP A  54     -18.210  22.759  22.929  1.00 75.06           O  
ATOM    430  OD2 ASP A  54     -18.870  22.694  25.023  1.00 75.06           O  
ATOM    431  N   ARG A  55     -16.556  17.767  23.857  1.00 82.12           N  
ATOM    432  CA  ARG A  55     -15.649  16.614  23.997  1.00 82.12           C  
ATOM    433  C   ARG A  55     -15.322  15.957  22.655  1.00 82.12           C  
ATOM    434  CB  ARG A  55     -16.262  15.623  25.002  1.00 82.12           C  
ATOM    435  O   ARG A  55     -14.153  15.733  22.360  1.00 82.12           O  
ATOM    436  CG  ARG A  55     -15.294  14.512  25.440  1.00 82.12           C  
ATOM    437  CD  ARG A  55     -15.902  13.758  26.629  1.00 82.12           C  
ATOM    438  NE  ARG A  55     -15.047  12.659  27.111  1.00 82.12           N  
ATOM    439  NH1 ARG A  55     -16.300  12.127  28.976  1.00 82.12           N  
ATOM    440  NH2 ARG A  55     -14.602  10.860  28.439  1.00 82.12           N  
ATOM    441  CZ  ARG A  55     -15.301  11.912  28.174  1.00 82.12           C  
ATOM    442  N   LEU A  56     -16.324  15.735  21.798  1.00 85.88           N  
ATOM    443  CA  LEU A  56     -16.113  15.226  20.434  1.00 85.88           C  
ATOM    444  C   LEU A  56     -15.151  16.118  19.635  1.00 85.88           C  
ATOM    445  CB  LEU A  56     -17.487  15.084  19.750  1.00 85.88           C  
ATOM    446  O   LEU A  56     -14.271  15.617  18.936  1.00 85.88           O  
ATOM    447  CG  LEU A  56     -17.445  14.500  18.320  1.00 85.88           C  
ATOM    448  CD1 LEU A  56     -18.779  13.820  18.002  1.00 85.88           C  
ATOM    449  CD2 LEU A  56     -17.230  15.556  17.225  1.00 85.88           C  
ATOM    450  N   PHE A  57     -15.302  17.443  19.741  1.00 83.19           N  
ATOM    451  CA  PHE A  57     -14.421  18.388  19.055  1.00 83.19           C  
ATOM    452  C   PHE A  57     -12.989  18.345  19.602  1.00 83.19           C  
ATOM    453  CB  PHE A  57     -15.009  19.802  19.153  1.00 83.19           C  
ATOM    454  O   PHE A  57     -12.041  18.412  18.823  1.00 83.19           O  
ATOM    455  CG  PHE A  57     -14.222  20.837  18.371  1.00 83.19           C  
ATOM    456  CD1 PHE A  57     -13.172  21.545  18.985  1.00 83.19           C  
ATOM    457  CD2 PHE A  57     -14.506  21.050  17.009  1.00 83.19           C  
ATOM    458  CE1 PHE A  57     -12.407  22.461  18.239  1.00 83.19           C  
ATOM    459  CE2 PHE A  57     -13.747  21.970  16.264  1.00 83.19           C  
ATOM    460  CZ  PHE A  57     -12.696  22.674  16.879  1.00 83.19           C  
ATOM    461  N   GLU A  58     -12.828  18.225  20.920  1.00 85.62           N  
ATOM    462  CA  GLU A  58     -11.522  18.121  21.578  1.00 85.62           C  
ATOM    463  C   GLU A  58     -10.777  16.843  21.171  1.00 85.62           C  
ATOM    464  CB  GLU A  58     -11.711  18.230  23.102  1.00 85.62           C  
ATOM    465  O   GLU A  58      -9.605  16.923  20.807  1.00 85.62           O  
ATOM    466  CG  GLU A  58     -12.027  19.687  23.485  1.00 85.62           C  
ATOM    467  CD  GLU A  58     -12.506  19.906  24.927  1.00 85.62           C  
ATOM    468  OE1 GLU A  58     -12.911  21.073  25.187  1.00 85.62           O  
ATOM    469  OE2 GLU A  58     -12.457  18.962  25.745  1.00 85.62           O  
ATOM    470  N   ILE A  59     -11.468  15.700  21.115  1.00 90.06           N  
ATOM    471  CA  ILE A  59     -10.901  14.423  20.648  1.00 90.06           C  
ATOM    472  C   ILE A  59     -10.474  14.526  19.182  1.00 90.06           C  
ATOM    473  CB  ILE A  59     -11.927  13.287  20.845  1.00 90.06           C  
ATOM    474  O   ILE A  59      -9.332  14.226  18.838  1.00 90.06           O  
ATOM    475  CG1 ILE A  59     -12.213  13.045  22.343  1.00 90.06           C  
ATOM    476  CG2 ILE A  59     -11.436  11.972  20.213  1.00 90.06           C  
ATOM    477  CD1 ILE A  59     -13.588  12.412  22.567  1.00 90.06           C  
ATOM    478  N   HIS A  60     -11.364  15.009  18.311  1.00 89.50           N  
ATOM    479  CA  HIS A  60     -11.054  15.202  16.893  1.00 89.50           C  
ATOM    480  C   HIS A  60      -9.847  16.132  16.687  1.00 89.50           C  
ATOM    481  CB  HIS A  60     -12.302  15.755  16.197  1.00 89.50           C  
ATOM    482  O   HIS A  60      -8.987  15.854  15.850  1.00 89.50           O  
ATOM    483  CG  HIS A  60     -12.048  16.271  14.802  1.00 89.50           C  
ATOM    484  CD2 HIS A  60     -12.006  17.590  14.435  1.00 89.50           C  
ATOM    485  ND1 HIS A  60     -11.794  15.531  13.668  1.00 89.50           N  
ATOM    486  CE1 HIS A  60     -11.620  16.393  12.655  1.00 89.50           C  
ATOM    487  NE2 HIS A  60     -11.769  17.664  13.057  1.00 89.50           N  
ATOM    488  N   ALA A  61      -9.760  17.222  17.457  1.00 89.88           N  
ATOM    489  CA  ALA A  61      -8.631  18.143  17.401  1.00 89.88           C  
ATOM    490  C   ALA A  61      -7.325  17.482  17.869  1.00 89.88           C  
ATOM    491  CB  ALA A  61      -8.966  19.391  18.225  1.00 89.88           C  
ATOM    492  O   ALA A  61      -6.299  17.669  17.217  1.00 89.88           O  
ATOM    493  N   ALA A  62      -7.366  16.673  18.933  1.00 91.69           N  
ATOM    494  CA  ALA A  62      -6.206  15.937  19.432  1.00 91.69           C  
ATOM    495  C   ALA A  62      -5.684  14.918  18.405  1.00 91.69           C  
ATOM    496  CB  ALA A  62      -6.583  15.266  20.758  1.00 91.69           C  
ATOM    497  O   ALA A  62      -4.484  14.888  18.130  1.00 91.69           O  
ATOM    498  N   ILE A  63      -6.581  14.151  17.770  1.00 94.12           N  
ATOM    499  CA  ILE A  63      -6.221  13.223  16.685  1.00 94.12           C  
ATOM    500  C   ILE A  63      -5.602  14.000  15.513  1.00 94.12           C  
ATOM    501  CB  ILE A  63      -7.451  12.396  16.233  1.00 94.12           C  
ATOM    502  O   ILE A  63      -4.559  13.623  14.979  1.00 94.12           O  
ATOM    503  CG1 ILE A  63      -7.972  11.491  17.375  1.00 94.12           C  
ATOM    504  CG2 ILE A  63      -7.100  11.527  15.008  1.00 94.12           C  
ATOM    505  CD1 ILE A  63      -9.378  10.930  17.114  1.00 94.12           C  
ATOM    506  N   GLN A  64      -6.202  15.131  15.131  1.00 93.06           N  
ATOM    507  CA  GLN A  64      -5.692  15.953  14.037  1.00 93.06           C  
ATOM    508  C   GLN A  64      -4.308  16.545  14.317  1.00 93.06           C  
ATOM    509  CB  GLN A  64      -6.713  17.057  13.710  1.00 93.06           C  
ATOM    510  O   GLN A  64      -3.466  16.597  13.415  1.00 93.06           O  
ATOM    511  CG  GLN A  64      -6.225  17.954  12.564  1.00 93.06           C  
ATOM    512  CD  GLN A  64      -7.313  18.869  12.024  1.00 93.06           C  
ATOM    513  NE2 GLN A  64      -7.612  18.799  10.747  1.00 93.06           N  
ATOM    514  OE1 GLN A  64      -7.890  19.704  12.693  1.00 93.06           O  
ATOM    515  N   GLU A  65      -4.074  17.024  15.533  1.00 92.31           N  
ATOM    516  CA  GLU A  65      -2.785  17.574  15.940  1.00 92.31           C  
ATOM    517  C   GLU A  65      -1.716  16.478  16.004  1.00 92.31           C  
ATOM    518  CB  GLU A  65      -2.958  18.327  17.264  1.00 92.31           C  
ATOM    519  O   GLU A  65      -0.640  16.655  15.430  1.00 92.31           O  
ATOM    520  CG  GLU A  65      -1.683  19.093  17.649  1.00 92.31           C  
ATOM    521  CD  GLU A  65      -1.872  20.050  18.837  1.00 92.31           C  
ATOM    522  OE1 GLU A  65      -0.882  20.747  19.159  1.00 92.31           O  
ATOM    523  OE2 GLU A  65      -2.999  20.143  19.375  1.00 92.31           O  
ATOM    524  N   GLY A  66      -2.041  15.322  16.593  1.00 92.81           N  
ATOM    525  CA  GLY A  66      -1.149  14.165  16.669  1.00 92.81           C  
ATOM    526  C   GLY A  66      -0.733  13.647  15.291  1.00 92.81           C  
ATOM    527  O   GLY A  66       0.462  13.512  15.020  1.00 92.81           O  
ATOM    528  N   ALA A  67      -1.691  13.452  14.379  1.00 93.88           N  
ATOM    529  CA  ALA A  67      -1.413  12.970  13.024  1.00 93.88           C  
ATOM    530  C   ALA A  67      -0.544  13.949  12.219  1.00 93.88           C  
ATOM    531  CB  ALA A  67      -2.749  12.686  12.326  1.00 93.88           C  
ATOM    532  O   ALA A  67       0.382  13.542  11.511  1.00 93.88           O  
ATOM    533  N   ARG A  68      -0.787  15.261  12.356  1.00 93.69           N  
ATOM    534  CA  ARG A  68       0.046  16.294  11.719  1.00 93.69           C  
ATOM    535  C   ARG A  68       1.454  16.341  12.301  1.00 93.69           C  
ATOM    536  CB  ARG A  68      -0.610  17.667  11.866  1.00 93.69           C  
ATOM    537  O   ARG A  68       2.405  16.478  11.534  1.00 93.69           O  
ATOM    538  CG  ARG A  68      -1.776  17.862  10.893  1.00 93.69           C  
ATOM    539  CD  ARG A  68      -2.404  19.217  11.209  1.00 93.69           C  
ATOM    540  NE  ARG A  68      -3.446  19.594  10.240  1.00 93.69           N  
ATOM    541  NH1 ARG A  68      -3.981  21.566  11.275  1.00 93.69           N  
ATOM    542  NH2 ARG A  68      -5.087  20.972   9.443  1.00 93.69           N  
ATOM    543  CZ  ARG A  68      -4.164  20.700  10.318  1.00 93.69           C  
ATOM    544  N   ALA A  69       1.585  16.253  13.623  1.00 92.50           N  
ATOM    545  CA  ALA A  69       2.877  16.278  14.298  1.00 92.50           C  
ATOM    546  C   ALA A  69       3.739  15.076  13.888  1.00 92.50           C  
ATOM    547  CB  ALA A  69       2.641  16.325  15.811  1.00 92.50           C  
ATOM    548  O   ALA A  69       4.906  15.259  13.535  1.00 92.50           O  
ATOM    549  N   PHE A  70       3.148  13.877  13.855  1.00 93.62           N  
ATOM    550  CA  PHE A  70       3.836  12.669  13.410  1.00 93.62           C  
ATOM    551  C   PHE A  70       4.293  12.774  11.951  1.00 93.62           C  
ATOM    552  CB  PHE A  70       2.946  11.441  13.616  1.00 93.62           C  
ATOM    553  O   PHE A  70       5.490  12.652  11.687  1.00 93.62           O  
ATOM    554  CG  PHE A  70       3.618  10.192  13.088  1.00 93.62           C  
ATOM    555  CD1 PHE A  70       3.330   9.715  11.795  1.00 93.62           C  
ATOM    556  CD2 PHE A  70       4.645   9.595  13.834  1.00 93.62           C  
ATOM    557  CE1 PHE A  70       4.028   8.614  11.269  1.00 93.62           C  
ATOM    558  CE2 PHE A  70       5.369   8.526  13.288  1.00 93.62           C  
ATOM    559  CZ  PHE A  70       5.048   8.014  12.021  1.00 93.62           C  
ATOM    560  N   LEU A  71       3.382  13.073  11.010  1.00 92.06           N  
ATOM    561  CA  LEU A  71       3.767  13.167   9.598  1.00 92.06           C  
ATOM    562  C   LEU A  71       4.808  14.257   9.362  1.00 92.06           C  
ATOM    563  CB  LEU A  71       2.562  13.413   8.673  1.00 92.06           C  
ATOM    564  O   LEU A  71       5.696  14.063   8.546  1.00 92.06           O  
ATOM    565  CG  LEU A  71       1.676  12.193   8.369  1.00 92.06           C  
ATOM    566  CD1 LEU A  71       0.758  12.545   7.194  1.00 92.06           C  
ATOM    567  CD2 LEU A  71       2.450  10.947   7.944  1.00 92.06           C  
ATOM    568  N   PHE A  72       4.756  15.387  10.071  1.00 93.88           N  
ATOM    569  CA  PHE A  72       5.793  16.412   9.948  1.00 93.88           C  
ATOM    570  C   PHE A  72       7.175  15.888  10.373  1.00 93.88           C  
ATOM    571  CB  PHE A  72       5.390  17.648  10.759  1.00 93.88           C  
ATOM    572  O   PHE A  72       8.172  16.146   9.690  1.00 93.88           O  
ATOM    573  CG  PHE A  72       6.374  18.791  10.622  1.00 93.88           C  
ATOM    574  CD1 PHE A  72       7.369  18.992  11.597  1.00 93.88           C  
ATOM    575  CD2 PHE A  72       6.325  19.627   9.491  1.00 93.88           C  
ATOM    576  CE1 PHE A  72       8.308  20.027  11.442  1.00 93.88           C  
ATOM    577  CE2 PHE A  72       7.262  20.664   9.337  1.00 93.88           C  
ATOM    578  CZ  PHE A  72       8.255  20.862  10.313  1.00 93.88           C  
ATOM    579  N   ALA A  73       7.245  15.127  11.468  1.00 93.81           N  
ATOM    580  CA  ALA A  73       8.485  14.517  11.935  1.00 93.81           C  
ATOM    581  C   ALA A  73       9.001  13.447  10.955  1.00 93.81           C  
ATOM    582  CB  ALA A  73       8.255  13.959  13.344  1.00 93.81           C  
ATOM    583  O   ALA A  73      10.163  13.498  10.543  1.00 93.81           O  
ATOM    584  N   GLU A  74       8.131  12.536  10.511  1.00 95.38           N  
ATOM    585  CA  GLU A  74       8.460  11.499   9.525  1.00 95.38           C  
ATOM    586  C   GLU A  74       8.925  12.117   8.199  1.00 95.38           C  
ATOM    587  CB  GLU A  74       7.231  10.600   9.315  1.00 95.38           C  
ATOM    588  O   GLU A  74       9.950  11.727   7.634  1.00 95.38           O  
ATOM    589  CG  GLU A  74       7.542   9.413   8.393  1.00 95.38           C  
ATOM    590  CD  GLU A  74       6.290   8.576   8.115  1.00 95.38           C  
ATOM    591  OE1 GLU A  74       6.289   7.385   8.496  1.00 95.38           O  
ATOM    592  OE2 GLU A  74       5.363   9.141   7.491  1.00 95.38           O  
ATOM    593  N   TYR A  75       8.222  13.143   7.723  1.00 95.81           N  
ATOM    594  CA  TYR A  75       8.498  13.780   6.440  1.00 95.81           C  
ATOM    595  C   TYR A  75       9.762  14.628   6.458  1.00 95.81           C  
ATOM    596  CB  TYR A  75       7.290  14.607   6.003  1.00 95.81           C  
ATOM    597  O   TYR A  75      10.426  14.747   5.430  1.00 95.81           O  
ATOM    598  CG  TYR A  75       6.153  13.805   5.386  1.00 95.81           C  
ATOM    599  CD1 TYR A  75       6.031  12.403   5.543  1.00 95.81           C  
ATOM    600  CD2 TYR A  75       5.211  14.493   4.603  1.00 95.81           C  
ATOM    601  CE1 TYR A  75       4.982  11.701   4.927  1.00 95.81           C  
ATOM    602  CE2 TYR A  75       4.176  13.788   3.968  1.00 95.81           C  
ATOM    603  OH  TYR A  75       3.059  11.723   3.494  1.00 95.81           O  
ATOM    604  CZ  TYR A  75       4.052  12.392   4.133  1.00 95.81           C  
ATOM    605  N   THR A  76      10.142  15.172   7.613  1.00 96.00           N  
ATOM    606  CA  THR A  76      11.442  15.832   7.779  1.00 96.00           C  
ATOM    607  C   THR A  76      12.581  14.838   7.538  1.00 96.00           C  
ATOM    608  CB  THR A  76      11.555  16.453   9.177  1.00 96.00           C  
ATOM    609  O   THR A  76      13.534  15.146   6.818  1.00 96.00           O  
ATOM    610  CG2 THR A  76      12.882  17.182   9.387  1.00 96.00           C  
ATOM    611  OG1 THR A  76      10.551  17.427   9.345  1.00 96.00           O  
ATOM    612  N   LEU A  77      12.462  13.620   8.077  1.00 94.81           N  
ATOM    613  CA  LEU A  77      13.437  12.555   7.851  1.00 94.81           C  
ATOM    614  C   LEU A  77      13.385  12.032   6.407  1.00 94.81           C  
ATOM    615  CB  LEU A  77      13.205  11.455   8.898  1.00 94.81           C  
ATOM    616  O   LEU A  77      14.435  11.846   5.791  1.00 94.81           O  
ATOM    617  CG  LEU A  77      14.222  10.300   8.853  1.00 94.81           C  
ATOM    618  CD1 LEU A  77      15.668  10.771   9.028  1.00 94.81           C  
ATOM    619  CD2 LEU A  77      13.938   9.330   9.995  1.00 94.81           C  
ATOM    620  N   CYS A  78      12.191  11.880   5.829  1.00 95.62           N  
ATOM    621  CA  CYS A  78      12.020  11.517   4.420  1.00 95.62           C  
ATOM    622  C   CYS A  78      12.646  12.550   3.474  1.00 95.62           C  
ATOM    623  CB  CYS A  78      10.531  11.366   4.100  1.00 95.62           C  
ATOM    624  O   CYS A  78      13.294  12.175   2.501  1.00 95.62           O  
ATOM    625  SG  CYS A  78       9.849   9.903   4.928  1.00 95.62           S  
ATOM    626  N   LEU A  79      12.515  13.848   3.762  1.00 97.06           N  
ATOM    627  CA  LEU A  79      13.132  14.909   2.967  1.00 97.06           C  
ATOM    628  C   LEU A  79      14.661  14.859   3.061  1.00 97.06           C  
ATOM    629  CB  LEU A  79      12.581  16.269   3.428  1.00 97.06           C  
ATOM    630  O   LEU A  79      15.344  14.965   2.042  1.00 97.06           O  
ATOM    631  CG  LEU A  79      13.106  17.459   2.605  1.00 97.06           C  
ATOM    632  CD1 LEU A  79      12.654  17.392   1.143  1.00 97.06           C  
ATOM    633  CD2 LEU A  79      12.595  18.766   3.209  1.00 97.06           C  
ATOM    634  N   ALA A  80      15.204  14.644   4.263  1.00 96.88           N  
ATOM    635  CA  ALA A  80      16.636  14.424   4.440  1.00 96.88           C  
ATOM    636  C   ALA A  80      17.112  13.196   3.644  1.00 96.88           C  
ATOM    637  CB  ALA A  80      16.938  14.294   5.937  1.00 96.88           C  
ATOM    638  O   ALA A  80      18.136  13.260   2.964  1.00 96.88           O  
ATOM    639  N   PHE A  81      16.337  12.109   3.656  1.00 96.75           N  
ATOM    640  CA  PHE A  81      16.602  10.923   2.848  1.00 96.75           C  
ATOM    641  C   PHE A  81      16.559  11.222   1.341  1.00 96.75           C  
ATOM    642  CB  PHE A  81      15.635   9.798   3.239  1.00 96.75           C  
ATOM    643  O   PHE A  81      17.484  10.826   0.639  1.00 96.75           O  
ATOM    644  CG  PHE A  81      15.686   8.630   2.280  1.00 96.75           C  
ATOM    645  CD1 PHE A  81      14.799   8.588   1.190  1.00 96.75           C  
ATOM    646  CD2 PHE A  81      16.674   7.638   2.422  1.00 96.75           C  
ATOM    647  CE1 PHE A  81      14.915   7.573   0.230  1.00 96.75           C  
ATOM    648  CE2 PHE A  81      16.774   6.608   1.470  1.00 96.75           C  
ATOM    649  CZ  PHE A  81      15.899   6.581   0.369  1.00 96.75           C  
ATOM    650  N   ILE A  82      15.563  11.962   0.837  1.00 98.12           N  
ATOM    651  CA  ILE A  82      15.490  12.355  -0.583  1.00 98.12           C  
ATOM    652  C   ILE A  82      16.752  13.112  -0.996  1.00 98.12           C  
ATOM    653  CB  ILE A  82      14.224  13.199  -0.880  1.00 98.12           C  
ATOM    654  O   ILE A  82      17.288  12.869  -2.071  1.00 98.12           O  
ATOM    655  CG1 ILE A  82      12.972  12.303  -0.835  1.00 98.12           C  
ATOM    656  CG2 ILE A  82      14.298  13.888  -2.259  1.00 98.12           C  
ATOM    657  CD1 ILE A  82      11.651  13.085  -0.772  1.00 98.12           C  
ATOM    658  N   ILE A  83      17.260  14.005  -0.147  1.00 98.00           N  
ATOM    659  CA  ILE A  83      18.475  14.768  -0.447  1.00 98.00           C  
ATOM    660  C   ILE A  83      19.704  13.848  -0.455  1.00 98.00           C  
ATOM    661  CB  ILE A  83      18.611  15.943   0.546  1.00 98.00           C  
ATOM    662  O   ILE A  83      20.473  13.848  -1.416  1.00 98.00           O  
ATOM    663  CG1 ILE A  83      17.459  16.955   0.337  1.00 98.00           C  
ATOM    664  CG2 ILE A  83      19.971  16.649   0.380  1.00 98.00           C  
ATOM    665  CD1 ILE A  83      17.299  17.950   1.492  1.00 98.00           C  
ATOM    666  N   VAL A  84      19.890  13.048   0.599  1.00 97.38           N  
ATOM    667  CA  VAL A  84      21.078  12.193   0.760  1.00 97.38           C  
ATOM    668  C   VAL A  84      21.091  11.065  -0.267  1.00 97.38           C  
ATOM    669  CB  VAL A  84      21.164  11.640   2.196  1.00 97.38           C  
ATOM    670  O   VAL A  84      22.069  10.894  -0.992  1.00 97.38           O  
ATOM    671  CG1 VAL A  84      22.294  10.613   2.361  1.00 97.38           C  
ATOM    672  CG2 VAL A  84      21.432  12.771   3.198  1.00 97.38           C  
ATOM    673  N   PHE A  85      20.004  10.303  -0.367  1.00 97.62           N  
ATOM    674  CA  PHE A  85      19.895   9.220  -1.334  1.00 97.62           C  
ATOM    675  C   PHE A  85      19.749   9.752  -2.761  1.00 97.62           C  
ATOM    676  CB  PHE A  85      18.755   8.276  -0.947  1.00 97.62           C  
ATOM    677  O   PHE A  85      20.280   9.142  -3.677  1.00 97.62           O  
ATOM    678  CG  PHE A  85      18.785   6.970  -1.718  1.00 97.62           C  
ATOM    679  CD1 PHE A  85      17.779   6.670  -2.652  1.00 97.62           C  
ATOM    680  CD2 PHE A  85      19.838   6.057  -1.517  1.00 97.62           C  
ATOM    681  CE1 PHE A  85      17.814   5.468  -3.378  1.00 97.62           C  
ATOM    682  CE2 PHE A  85      19.885   4.861  -2.255  1.00 97.62           C  
ATOM    683  CZ  PHE A  85      18.871   4.565  -3.183  1.00 97.62           C  
ATOM    684  N   GLY A  86      19.155  10.931  -2.967  1.00 97.88           N  
ATOM    685  CA  GLY A  86      19.149  11.606  -4.268  1.00 97.88           C  
ATOM    686  C   GLY A  86      20.554  11.942  -4.770  1.00 97.88           C  
ATOM    687  O   GLY A  86      20.821  11.803  -5.961  1.00 97.88           O  
ATOM    688  N   ALA A  87      21.488  12.294  -3.879  1.00 97.88           N  
ATOM    689  CA  ALA A  87      22.898  12.451  -4.241  1.00 97.88           C  
ATOM    690  C   ALA A  87      23.555  11.112  -4.630  1.00 97.88           C  
ATOM    691  CB  ALA A  87      23.640  13.131  -3.085  1.00 97.88           C  
ATOM    692  O   ALA A  87      24.369  11.075  -5.552  1.00 97.88           O  
ATOM    693  N   VAL A  88      23.177  10.007  -3.976  1.00 97.06           N  
ATOM    694  CA  VAL A  88      23.615   8.651  -4.358  1.00 97.06           C  
ATOM    695  C   VAL A  88      23.039   8.261  -5.719  1.00 97.06           C  
ATOM    696  CB  VAL A  88      23.246   7.603  -3.288  1.00 97.06           C  
ATOM    697  O   VAL A  88      23.787   7.799  -6.576  1.00 97.06           O  
ATOM    698  CG1 VAL A  88      23.647   6.182  -3.705  1.00 97.06           C  
ATOM    699  CG2 VAL A  88      23.944   7.910  -1.958  1.00 97.06           C  
ATOM    700  N   VAL A  89      21.744   8.499  -5.947  1.00 97.56           N  
ATOM    701  CA  VAL A  89      21.083   8.285  -7.241  1.00 97.56           C  
ATOM    702  C   VAL A  89      21.812   9.073  -8.320  1.00 97.56           C  
ATOM    703  CB  VAL A  89      19.583   8.640  -7.192  1.00 97.56           C  
ATOM    704  O   VAL A  89      22.250   8.473  -9.295  1.00 97.56           O  
ATOM    705  CG1 VAL A  89      18.933   8.616  -8.582  1.00 97.56           C  
ATOM    706  CG2 VAL A  89      18.809   7.642  -6.321  1.00 97.56           C  
ATOM    707  N   LEU A  90      22.033  10.375  -8.115  1.00 97.56           N  
ATOM    708  CA  LEU A  90      22.784  11.231  -9.034  1.00 97.56           C  
ATOM    709  C   LEU A  90      24.162  10.643  -9.345  1.00 97.56           C  
ATOM    710  CB  LEU A  90      22.912  12.638  -8.416  1.00 97.56           C  
ATOM    711  O   LEU A  90      24.507  10.494 -10.513  1.00 97.56           O  
ATOM    712  CG  LEU A  90      23.803  13.615  -9.208  1.00 97.56           C  
ATOM    713  CD1 LEU A  90      23.239  13.895 -10.596  1.00 97.56           C  
ATOM    714  CD2 LEU A  90      23.912  14.940  -8.456  1.00 97.56           C  
ATOM    715  N   LEU A  91      24.946  10.302  -8.320  1.00 96.44           N  
ATOM    716  CA  LEU A  91      26.316   9.824  -8.493  1.00 96.44           C  
ATOM    717  C   LEU A  91      26.371   8.489  -9.244  1.00 96.44           C  
ATOM    718  CB  LEU A  91      26.978   9.716  -7.108  1.00 96.44           C  
ATOM    719  O   LEU A  91      27.117   8.365 -10.214  1.00 96.44           O  
ATOM    720  CG  LEU A  91      28.441   9.233  -7.148  1.00 96.44           C  
ATOM    721  CD1 LEU A  91      29.359  10.257  -7.822  1.00 96.44           C  
ATOM    722  CD2 LEU A  91      28.938   8.995  -5.723  1.00 96.44           C  
ATOM    723  N   LEU A  92      25.598   7.498  -8.798  1.00 95.31           N  
ATOM    724  CA  LEU A  92      25.663   6.143  -9.343  1.00 95.31           C  
ATOM    725  C   LEU A  92      25.026   6.060 -10.731  1.00 95.31           C  
ATOM    726  CB  LEU A  92      25.012   5.143  -8.377  1.00 95.31           C  
ATOM    727  O   LEU A  92      25.590   5.415 -11.604  1.00 95.31           O  
ATOM    728  CG  LEU A  92      25.642   5.020  -6.979  1.00 95.31           C  
ATOM    729  CD1 LEU A  92      24.977   3.862  -6.231  1.00 95.31           C  
ATOM    730  CD2 LEU A  92      27.148   4.770  -7.022  1.00 95.31           C  
ATOM    731  N   THR A  93      23.904   6.744 -10.976  1.00 94.50           N  
ATOM    732  CA  THR A  93      23.283   6.757 -12.316  1.00 94.50           C  
ATOM    733  C   THR A  93      24.058   7.611 -13.315  1.00 94.50           C  
ATOM    734  CB  THR A  93      21.822   7.218 -12.302  1.00 94.50           C  
ATOM    735  O   THR A  93      23.989   7.347 -14.512  1.00 94.50           O  
ATOM    736  CG2 THR A  93      20.926   6.330 -11.443  1.00 94.50           C  
ATOM    737  OG1 THR A  93      21.715   8.534 -11.827  1.00 94.50           O  
ATOM    738  N   SER A  94      24.839   8.595 -12.848  1.00 94.00           N  
ATOM    739  CA  SER A  94      25.784   9.296 -13.722  1.00 94.00           C  
ATOM    740  C   SER A  94      26.944   8.398 -14.129  1.00 94.00           C  
ATOM    741  CB  SER A  94      26.373  10.556 -13.078  1.00 94.00           C  
ATOM    742  O   SER A  94      27.529   8.643 -15.172  1.00 94.00           O  
ATOM    743  OG  SER A  94      25.374  11.493 -12.750  1.00 94.00           O  
ATOM    744  N   TYR A  95      27.313   7.386 -13.342  1.00 90.69           N  
ATOM    745  CA  TYR A  95      28.450   6.524 -13.651  1.00 90.69           C  
ATOM    746  C   TYR A  95      28.084   5.501 -14.731  1.00 90.69           C  
ATOM    747  CB  TYR A  95      28.952   5.867 -12.369  1.00 90.69           C  
ATOM    748  O   TYR A  95      27.493   4.456 -14.456  1.00 90.69           O  
ATOM    749  CG  TYR A  95      30.256   5.117 -12.550  1.00 90.69           C  
ATOM    750  CD1 TYR A  95      30.266   3.741 -12.847  1.00 90.69           C  
ATOM    751  CD2 TYR A  95      31.469   5.811 -12.411  1.00 90.69           C  
ATOM    752  CE1 TYR A  95      31.486   3.047 -12.927  1.00 90.69           C  
ATOM    753  CE2 TYR A  95      32.693   5.126 -12.481  1.00 90.69           C  
ATOM    754  OH  TYR A  95      33.865   3.042 -12.727  1.00 90.69           O  
ATOM    755  CZ  TYR A  95      32.698   3.734 -12.721  1.00 90.69           C  
ATOM    756  N   VAL A  96      28.445   5.817 -15.974  1.00 82.81           N  
ATOM    757  CA  VAL A  96      28.143   5.010 -17.159  1.00 82.81           C  
ATOM    758  C   VAL A  96      29.373   4.890 -18.053  1.00 82.81           C  
ATOM    759  CB  VAL A  96      26.926   5.540 -17.944  1.00 82.81           C  
ATOM    760  O   VAL A  96      30.110   5.852 -18.259  1.00 82.81           O  
ATOM    761  CG1 VAL A  96      25.634   5.394 -17.134  1.00 82.81           C  
ATOM    762  CG2 VAL A  96      27.062   7.005 -18.374  1.00 82.81           C  
ATOM    763  N   ASN A  97      29.605   3.706 -18.616  1.00 70.94           N  
ATOM    764  CA  ASN A  97      30.775   3.426 -19.441  1.00 70.94           C  
ATOM    765  C   ASN A  97      30.510   3.889 -20.883  1.00 70.94           C  
ATOM    766  CB  ASN A  97      31.151   1.937 -19.285  1.00 70.94           C  
ATOM    767  O   ASN A  97      30.109   3.100 -21.741  1.00 70.94           O  
ATOM    768  CG  ASN A  97      32.617   1.651 -19.547  1.00 70.94           C  
ATOM    769  ND2 ASN A  97      33.004   0.397 -19.517  1.00 70.94           N  
ATOM    770  OD1 ASN A  97      33.442   2.531 -19.721  1.00 70.94           O  
ATOM    771  N   LYS A  98      30.653   5.198 -21.130  1.00 71.56           N  
ATOM    772  CA  LYS A  98      30.463   5.814 -22.450  1.00 71.56           C  
ATOM    773  C   LYS A  98      31.803   6.083 -23.150  1.00 71.56           C  
ATOM    774  CB  LYS A  98      29.615   7.092 -22.336  1.00 71.56           C  
ATOM    775  O   LYS A  98      32.805   6.327 -22.480  1.00 71.56           O  
ATOM    776  CG  LYS A  98      28.139   6.758 -22.092  1.00 71.56           C  
ATOM    777  CD  LYS A  98      27.286   8.030 -22.091  1.00 71.56           C  
ATOM    778  CE  LYS A  98      25.814   7.639 -21.946  1.00 71.56           C  
ATOM    779  NZ  LYS A  98      24.922   8.797 -22.153  1.00 71.56           N  
ATOM    780  N   PRO A  99      31.830   6.121 -24.499  1.00 63.25           N  
ATOM    781  CA  PRO A  99      33.050   6.409 -25.264  1.00 63.25           C  
ATOM    782  C   PRO A  99      33.698   7.763 -24.928  1.00 63.25           C  
ATOM    783  CB  PRO A  99      32.620   6.380 -26.737  1.00 63.25           C  
ATOM    784  O   PRO A  99      34.909   7.918 -25.048  1.00 63.25           O  
ATOM    785  CG  PRO A  99      31.360   5.520 -26.747  1.00 63.25           C  
ATOM    786  CD  PRO A  99      30.723   5.823 -25.398  1.00 63.25           C  
ATOM    787  N   GLU A 100      32.888   8.742 -24.515  1.00 65.75           N  
ATOM    788  CA  GLU A 100      33.288  10.132 -24.250  1.00 65.75           C  
ATOM    789  C   GLU A 100      33.745  10.369 -22.796  1.00 65.75           C  
ATOM    790  CB  GLU A 100      32.107  11.047 -24.619  1.00 65.75           C  
ATOM    791  O   GLU A 100      34.273  11.433 -22.476  1.00 65.75           O  
ATOM    792  CG  GLU A 100      31.766  10.992 -26.122  1.00 65.75           C  
ATOM    793  CD  GLU A 100      30.455  11.705 -26.494  1.00 65.75           C  
ATOM    794  OE1 GLU A 100      30.115  11.661 -27.697  1.00 65.75           O  
ATOM    795  OE2 GLU A 100      29.781  12.244 -25.587  1.00 65.75           O  
ATOM    796  N   GLY A 101      33.567   9.385 -21.906  1.00 74.31           N  
ATOM    797  CA  GLY A 101      33.915   9.477 -20.490  1.00 74.31           C  
ATOM    798  C   GLY A 101      33.085   8.538 -19.611  1.00 74.31           C  
ATOM    799  O   GLY A 101      32.062   8.006 -20.029  1.00 74.31           O  
ATOM    800  N   MET A 102      33.518   8.359 -18.360  1.00 80.06           N  
ATOM    801  CA  MET A 102      32.870   7.455 -17.393  1.00 80.06           C  
ATOM    802  C   MET A 102      31.619   8.046 -16.715  1.00 80.06           C  
ATOM    803  CB  MET A 102      33.889   7.020 -16.328  1.00 80.06           C  
ATOM    804  O   MET A 102      31.022   7.387 -15.866  1.00 80.06           O  
ATOM    805  CG  MET A 102      35.042   6.196 -16.912  1.00 80.06           C  
ATOM    806  SD  MET A 102      36.337   5.777 -15.713  1.00 80.06           S  
ATOM    807  CE  MET A 102      35.438   4.565 -14.729  1.00 80.06           C  
ATOM    808  N   PHE A 103      31.249   9.294 -17.027  1.00 88.25           N  
ATOM    809  CA  PHE A 103      30.135   9.984 -16.376  1.00 88.25           C  
ATOM    810  C   PHE A 103      29.198  10.684 -17.369  1.00 88.25           C  
ATOM    811  CB  PHE A 103      30.639  10.973 -15.315  1.00 88.25           C  
ATOM    812  O   PHE A 103      29.644  11.498 -18.174  1.00 88.25           O  
ATOM    813  CG  PHE A 103      31.196  10.334 -14.054  1.00 88.25           C  
ATOM    814  CD1 PHE A 103      30.340  10.052 -12.972  1.00 88.25           C  
ATOM    815  CD2 PHE A 103      32.569  10.041 -13.949  1.00 88.25           C  
ATOM    816  CE1 PHE A 103      30.854   9.501 -11.786  1.00 88.25           C  
ATOM    817  CE2 PHE A 103      33.085   9.486 -12.763  1.00 88.25           C  
ATOM    818  CZ  PHE A 103      32.230   9.231 -11.676  1.00 88.25           C  
ATOM    819  N   ASP A 104      27.894  10.440 -17.234  1.00 91.44           N  
ATOM    820  CA  ASP A 104      26.801  11.202 -17.838  1.00 91.44           C  
ATOM    821  C   ASP A 104      25.985  11.924 -16.757  1.00 91.44           C  
ATOM    822  CB  ASP A 104      25.913  10.305 -18.706  1.00 91.44           C  
ATOM    823  O   ASP A 104      24.953  11.451 -16.273  1.00 91.44           O  
ATOM    824  CG  ASP A 104      24.833  11.102 -19.452  1.00 91.44           C  
ATOM    825  OD1 ASP A 104      24.665  12.321 -19.221  1.00 91.44           O  
ATOM    826  OD2 ASP A 104      24.188  10.487 -20.329  1.00 91.44           O  
ATOM    827  N   TRP A 105      26.448  13.120 -16.401  1.00 93.19           N  
ATOM    828  CA  TRP A 105      25.779  13.985 -15.428  1.00 93.19           C  
ATOM    829  C   TRP A 105      24.398  14.468 -15.889  1.00 93.19           C  
ATOM    830  CB  TRP A 105      26.691  15.180 -15.142  1.00 93.19           C  
ATOM    831  O   TRP A 105      23.565  14.830 -15.057  1.00 93.19           O  
ATOM    832  CG  TRP A 105      28.004  14.810 -14.528  1.00 93.19           C  
ATOM    833  CD1 TRP A 105      29.207  14.806 -15.146  1.00 93.19           C  
ATOM    834  CD2 TRP A 105      28.247  14.338 -13.169  1.00 93.19           C  
ATOM    835  CE2 TRP A 105      29.641  14.077 -13.027  1.00 93.19           C  
ATOM    836  CE3 TRP A 105      27.424  14.088 -12.050  1.00 93.19           C  
ATOM    837  NE1 TRP A 105      30.178  14.379 -14.261  1.00 93.19           N  
ATOM    838  CH2 TRP A 105      29.350  13.367 -10.732  1.00 93.19           C  
ATOM    839  CZ2 TRP A 105      30.196  13.600 -11.830  1.00 93.19           C  
ATOM    840  CZ3 TRP A 105      27.969  13.609 -10.844  1.00 93.19           C  
ATOM    841  N   THR A 106      24.127  14.474 -17.198  1.00 93.25           N  
ATOM    842  CA  THR A 106      22.813  14.869 -17.723  1.00 93.25           C  
ATOM    843  C   THR A 106      21.793  13.789 -17.397  1.00 93.25           C  
ATOM    844  CB  THR A 106      22.843  15.115 -19.236  1.00 93.25           C  
ATOM    845  O   THR A 106      20.759  14.078 -16.800  1.00 93.25           O  
ATOM    846  CG2 THR A 106      21.528  15.704 -19.741  1.00 93.25           C  
ATOM    847  OG1 THR A 106      23.867  16.029 -19.555  1.00 93.25           O  
ATOM    848  N   PHE A 107      22.117  12.531 -17.699  1.00 93.12           N  
ATOM    849  CA  PHE A 107      21.251  11.408 -17.356  1.00 93.12           C  
ATOM    850  C   PHE A 107      21.046  11.303 -15.843  1.00 93.12           C  
ATOM    851  CB  PHE A 107      21.835  10.113 -17.923  1.00 93.12           C  
ATOM    852  O   PHE A 107      19.906  11.228 -15.377  1.00 93.12           O  
ATOM    853  CG  PHE A 107      20.950   8.918 -17.644  1.00 93.12           C  
ATOM    854  CD1 PHE A 107      21.200   8.098 -16.528  1.00 93.12           C  
ATOM    855  CD2 PHE A 107      19.841   8.661 -18.471  1.00 93.12           C  
ATOM    856  CE1 PHE A 107      20.335   7.032 -16.231  1.00 93.12           C  
ATOM    857  CE2 PHE A 107      18.980   7.590 -18.176  1.00 93.12           C  
ATOM    858  CZ  PHE A 107      19.219   6.786 -17.047  1.00 93.12           C  
ATOM    859  N   GLY A 108      22.132  11.371 -15.065  1.00 95.38           N  
ATOM    860  CA  GLY A 108      22.028  11.246 -13.615  1.00 95.38           C  
ATOM    861  C   GLY A 108      21.253  12.387 -12.955  1.00 95.38           C  
ATOM    862  O   GLY A 108      20.490  12.145 -12.021  1.00 95.38           O  
ATOM    863  N   SER A 109      21.370  13.622 -13.456  1.00 96.88           N  
ATOM    864  CA  SER A 109      20.583  14.754 -12.941  1.00 96.88           C  
ATOM    865  C   SER A 109      19.095  14.631 -13.258  1.00 96.88           C  
ATOM    866  CB  SER A 109      21.132  16.102 -13.416  1.00 96.88           C  
ATOM    867  O   SER A 109      18.270  14.915 -12.388  1.00 96.88           O  
ATOM    868  OG  SER A 109      21.125  16.210 -14.820  1.00 96.88           O  
ATOM    869  N   LEU A 110      18.732  14.144 -14.447  1.00 97.00           N  
ATOM    870  CA  LEU A 110      17.338  13.872 -14.798  1.00 97.00           C  
ATOM    871  C   LEU A 110      16.757  12.736 -13.948  1.00 97.00           C  
ATOM    872  CB  LEU A 110      17.242  13.573 -16.303  1.00 97.00           C  
ATOM    873  O   LEU A 110      15.675  12.896 -13.386  1.00 97.00           O  
ATOM    874  CG  LEU A 110      17.492  14.801 -17.198  1.00 97.00           C  
ATOM    875  CD1 LEU A 110      17.527  14.356 -18.655  1.00 97.00           C  
ATOM    876  CD2 LEU A 110      16.404  15.867 -17.068  1.00 97.00           C  
ATOM    877  N   ASN A 111      17.490  11.634 -13.768  1.00 96.62           N  
ATOM    878  CA  ASN A 111      17.038  10.525 -12.928  1.00 96.62           C  
ATOM    879  C   ASN A 111      16.866  10.953 -11.457  1.00 96.62           C  
ATOM    880  CB  ASN A 111      18.005   9.344 -13.092  1.00 96.62           C  
ATOM    881  O   ASN A 111      15.806  10.731 -10.871  1.00 96.62           O  
ATOM    882  CG  ASN A 111      17.415   8.073 -12.508  1.00 96.62           C  
ATOM    883  ND2 ASN A 111      17.038   7.120 -13.329  1.00 96.62           N  
ATOM    884  OD1 ASN A 111      17.244   7.927 -11.310  1.00 96.62           O  
ATOM    885  N   ALA A 112      17.846  11.664 -10.887  1.00 98.06           N  
ATOM    886  CA  ALA A 112      17.762  12.201  -9.527  1.00 98.06           C  
ATOM    887  C   ALA A 112      16.622  13.226  -9.360  1.00 98.06           C  
ATOM    888  CB  ALA A 112      19.116  12.814  -9.161  1.00 98.06           C  
ATOM    889  O   ALA A 112      15.974  13.272  -8.314  1.00 98.06           O  
ATOM    890  N   THR A 113      16.330  14.016 -10.399  1.00 98.25           N  
ATOM    891  CA  THR A 113      15.190  14.947 -10.412  1.00 98.25           C  
ATOM    892  C   THR A 113      13.861  14.195 -10.425  1.00 98.25           C  
ATOM    893  CB  THR A 113      15.271  15.904 -11.610  1.00 98.25           C  
ATOM    894  O   THR A 113      12.973  14.510  -9.631  1.00 98.25           O  
ATOM    895  CG2 THR A 113      14.104  16.888 -11.670  1.00 98.25           C  
ATOM    896  OG1 THR A 113      16.441  16.679 -11.520  1.00 98.25           O  
ATOM    897  N   ALA A 114      13.723  13.171 -11.274  1.00 98.44           N  
ATOM    898  CA  ALA A 114      12.542  12.311 -11.291  1.00 98.44           C  
ATOM    899  C   ALA A 114      12.354  11.605  -9.939  1.00 98.44           C  
ATOM    900  CB  ALA A 114      12.660  11.318 -12.452  1.00 98.44           C  
ATOM    901  O   ALA A 114      11.241  11.584  -9.422  1.00 98.44           O  
ATOM    902  N   PHE A 115      13.440  11.121  -9.327  1.00 98.69           N  
ATOM    903  CA  PHE A 115      13.459  10.566  -7.973  1.00 98.69           C  
ATOM    904  C   PHE A 115      12.949  11.547  -6.918  1.00 98.69           C  
ATOM    905  CB  PHE A 115      14.871  10.049  -7.660  1.00 98.69           C  
ATOM    906  O   PHE A 115      12.029  11.218  -6.170  1.00 98.69           O  
ATOM    907  CG  PHE A 115      15.071   9.700  -6.203  1.00 98.69           C  
ATOM    908  CD1 PHE A 115      15.642  10.631  -5.317  1.00 98.69           C  
ATOM    909  CD2 PHE A 115      14.619   8.464  -5.720  1.00 98.69           C  
ATOM    910  CE1 PHE A 115      15.724  10.332  -3.948  1.00 98.69           C  
ATOM    911  CE2 PHE A 115      14.704   8.161  -4.349  1.00 98.69           C  
ATOM    912  CZ  PHE A 115      15.236   9.110  -3.459  1.00 98.69           C  
ATOM    913  N   ALA A 116      13.479  12.770  -6.883  1.00 98.62           N  
ATOM    914  CA  ALA A 116      13.032  13.773  -5.926  1.00 98.62           C  
ATOM    915  C   ALA A 116      11.545  14.115  -6.115  1.00 98.62           C  
ATOM    916  CB  ALA A 116      13.932  15.006  -6.055  1.00 98.62           C  
ATOM    917  O   ALA A 116      10.791  14.159  -5.144  1.00 98.62           O  
ATOM    918  N   ILE A 117      11.094  14.294  -7.361  1.00 98.62           N  
ATOM    919  CA  ILE A 117       9.688  14.594  -7.668  1.00 98.62           C  
ATOM    920  C   ILE A 117       8.777  13.408  -7.324  1.00 98.62           C  
ATOM    921  CB  ILE A 117       9.550  15.057  -9.135  1.00 98.62           C  
ATOM    922  O   ILE A 117       7.689  13.617  -6.787  1.00 98.62           O  
ATOM    923  CG1 ILE A 117      10.229  16.437  -9.296  1.00 98.62           C  
ATOM    924  CG2 ILE A 117       8.067  15.157  -9.540  1.00 98.62           C  
ATOM    925  CD1 ILE A 117      10.421  16.886 -10.746  1.00 98.62           C  
ATOM    926  N   GLY A 118       9.218  12.173  -7.568  1.00 98.44           N  
ATOM    927  CA  GLY A 118       8.520  10.957  -7.153  1.00 98.44           C  
ATOM    928  C   GLY A 118       8.345  10.890  -5.640  1.00 98.44           C  
ATOM    929  O   GLY A 118       7.225  10.740  -5.156  1.00 98.44           O  
ATOM    930  N   GLY A 119       9.425  11.113  -4.885  1.00 98.19           N  
ATOM    931  CA  GLY A 119       9.382  11.146  -3.423  1.00 98.19           C  
ATOM    932  C   GLY A 119       8.441  12.226  -2.886  1.00 98.19           C  
ATOM    933  O   GLY A 119       7.568  11.936  -2.072  1.00 98.19           O  
ATOM    934  N   LEU A 120       8.533  13.452  -3.410  1.00 98.38           N  
ATOM    935  CA  LEU A 120       7.636  14.552  -3.032  1.00 98.38           C  
ATOM    936  C   LEU A 120       6.170  14.266  -3.392  1.00 98.38           C  
ATOM    937  CB  LEU A 120       8.106  15.847  -3.715  1.00 98.38           C  
ATOM    938  O   LEU A 120       5.271  14.617  -2.628  1.00 98.38           O  
ATOM    939  CG  LEU A 120       9.448  16.400  -3.199  1.00 98.38           C  
ATOM    940  CD1 LEU A 120       9.886  17.564  -4.091  1.00 98.38           C  
ATOM    941  CD2 LEU A 120       9.359  16.901  -1.757  1.00 98.38           C  
ATOM    942  N   THR A 121       5.916  13.602  -4.523  1.00 98.19           N  
ATOM    943  CA  THR A 121       4.556  13.201  -4.916  1.00 98.19           C  
ATOM    944  C   THR A 121       4.003  12.122  -3.987  1.00 98.19           C  
ATOM    945  CB  THR A 121       4.482  12.718  -6.373  1.00 98.19           C  
ATOM    946  O   THR A 121       2.828  12.181  -3.623  1.00 98.19           O  
ATOM    947  CG2 THR A 121       3.025  12.526  -6.803  1.00 98.19           C  
ATOM    948  OG1 THR A 121       5.038  13.675  -7.245  1.00 98.19           O  
ATOM    949  N   SER A 122       4.840  11.184  -3.532  1.00 97.75           N  
ATOM    950  CA  SER A 122       4.457  10.199  -2.513  1.00 97.75           C  
ATOM    951  C   SER A 122       4.094  10.870  -1.194  1.00 97.75           C  
ATOM    952  CB  SER A 122       5.595   9.218  -2.259  1.00 97.75           C  
ATOM    953  O   SER A 122       3.026  10.606  -0.648  1.00 97.75           O  
ATOM    954  OG  SER A 122       5.118   8.114  -1.527  1.00 97.75           O  
ATOM    955  N   MET A 123       4.932  11.799  -0.720  1.00 97.38           N  
ATOM    956  CA  MET A 123       4.665  12.567   0.501  1.00 97.38           C  
ATOM    957  C   MET A 123       3.339  13.333   0.389  1.00 97.38           C  
ATOM    958  CB  MET A 123       5.812  13.554   0.770  1.00 97.38           C  
ATOM    959  O   MET A 123       2.508  13.284   1.297  1.00 97.38           O  
ATOM    960  CG  MET A 123       7.137  12.865   1.106  1.00 97.38           C  
ATOM    961  SD  MET A 123       8.562  13.979   1.203  1.00 97.38           S  
ATOM    962  CE  MET A 123       8.219  14.757   2.789  1.00 97.38           C  
ATOM    963  N   ALA A 124       3.104  14.001  -0.745  1.00 96.75           N  
ATOM    964  CA  ALA A 124       1.849  14.701  -1.007  1.00 96.75           C  
ATOM    965  C   ALA A 124       0.646  13.743  -1.014  1.00 96.75           C  
ATOM    966  CB  ALA A 124       1.975  15.458  -2.334  1.00 96.75           C  
ATOM    967  O   ALA A 124      -0.390  14.063  -0.435  1.00 96.75           O  
ATOM    968  N   SER A 125       0.797  12.559  -1.609  1.00 94.75           N  
ATOM    969  CA  SER A 125      -0.246  11.529  -1.674  1.00 94.75           C  
ATOM    970  C   SER A 125      -0.658  11.043  -0.282  1.00 94.75           C  
ATOM    971  CB  SER A 125       0.235  10.355  -2.532  1.00 94.75           C  
ATOM    972  O   SER A 125      -1.847  11.051   0.038  1.00 94.75           O  
ATOM    973  OG  SER A 125       0.476  10.796  -3.855  1.00 94.75           O  
ATOM    974  N   GLY A 126       0.313  10.703   0.574  1.00 94.44           N  
ATOM    975  CA  GLY A 126       0.046  10.306   1.959  1.00 94.44           C  
ATOM    976  C   GLY A 126      -0.551  11.439   2.801  1.00 94.44           C  
ATOM    977  O   GLY A 126      -1.527  11.236   3.521  1.00 94.44           O  
ATOM    978  N   TYR A 127      -0.033  12.663   2.652  1.00 95.06           N  
ATOM    979  CA  TYR A 127      -0.499  13.820   3.421  1.00 95.06           C  
ATOM    980  C   TYR A 127      -1.937  14.210   3.077  1.00 95.06           C  
ATOM    981  CB  TYR A 127       0.440  15.006   3.188  1.00 95.06           C  
ATOM    982  O   TYR A 127      -2.744  14.436   3.976  1.00 95.06           O  
ATOM    983  CG  TYR A 127       0.054  16.254   3.955  1.00 95.06           C  
ATOM    984  CD1 TYR A 127      -0.671  17.284   3.324  1.00 95.06           C  
ATOM    985  CD2 TYR A 127       0.410  16.369   5.312  1.00 95.06           C  
ATOM    986  CE1 TYR A 127      -1.039  18.433   4.052  1.00 95.06           C  
ATOM    987  CE2 TYR A 127       0.045  17.514   6.043  1.00 95.06           C  
ATOM    988  OH  TYR A 127      -1.034  19.653   6.120  1.00 95.06           O  
ATOM    989  CZ  TYR A 127      -0.681  18.547   5.412  1.00 95.06           C  
ATOM    990  N   LEU A 128      -2.280  14.279   1.786  1.00 93.31           N  
ATOM    991  CA  LEU A 128      -3.640  14.603   1.348  1.00 93.31           C  
ATOM    992  C   LEU A 128      -4.647  13.548   1.821  1.00 93.31           C  
ATOM    993  CB  LEU A 128      -3.676  14.737  -0.184  1.00 93.31           C  
ATOM    994  O   LEU A 128      -5.737  13.914   2.262  1.00 93.31           O  
ATOM    995  CG  LEU A 128      -2.961  15.982  -0.742  1.00 93.31           C  
ATOM    996  CD1 LEU A 128      -2.941  15.913  -2.270  1.00 93.31           C  
ATOM    997  CD2 LEU A 128      -3.652  17.286  -0.333  1.00 93.31           C  
ATOM    998  N   GLY A 129      -4.261  12.269   1.774  1.00 93.31           N  
ATOM    999  CA  GLY A 129      -5.043  11.155   2.306  1.00 93.31           C  
ATOM   1000  C   GLY A 129      -5.328  11.290   3.800  1.00 93.31           C  
ATOM   1001  O   GLY A 129      -6.488  11.337   4.209  1.00 93.31           O  
ATOM   1002  N   MET A 130      -4.276  11.445   4.606  1.00 94.81           N  
ATOM   1003  CA  MET A 130      -4.393  11.650   6.054  1.00 94.81           C  
ATOM   1004  C   MET A 130      -5.286  12.848   6.377  1.00 94.81           C  
ATOM   1005  CB  MET A 130      -2.982  11.839   6.631  1.00 94.81           C  
ATOM   1006  O   MET A 130      -6.217  12.750   7.174  1.00 94.81           O  
ATOM   1007  CG  MET A 130      -2.951  12.078   8.146  1.00 94.81           C  
ATOM   1008  SD  MET A 130      -3.364  13.754   8.731  1.00 94.81           S  
ATOM   1009  CE  MET A 130      -1.855  14.638   8.293  1.00 94.81           C  
ATOM   1010  N   MET A 131      -5.052  13.979   5.709  1.00 93.81           N  
ATOM   1011  CA  MET A 131      -5.791  15.208   5.969  1.00 93.81           C  
ATOM   1012  C   MET A 131      -7.292  15.063   5.709  1.00 93.81           C  
ATOM   1013  CB  MET A 131      -5.201  16.345   5.121  1.00 93.81           C  
ATOM   1014  O   MET A 131      -8.082  15.653   6.451  1.00 93.81           O  
ATOM   1015  CG  MET A 131      -3.896  16.920   5.700  1.00 93.81           C  
ATOM   1016  SD  MET A 131      -3.938  17.512   7.424  1.00 93.81           S  
ATOM   1017  CE  MET A 131      -5.441  18.512   7.406  1.00 93.81           C  
ATOM   1018  N   VAL A 132      -7.703  14.300   4.689  1.00 95.06           N  
ATOM   1019  CA  VAL A 132      -9.129  14.048   4.445  1.00 95.06           C  
ATOM   1020  C   VAL A 132      -9.709  13.005   5.397  1.00 95.06           C  
ATOM   1021  CB  VAL A 132      -9.442  13.743   2.969  1.00 95.06           C  
ATOM   1022  O   VAL A 132     -10.840  13.194   5.843  1.00 95.06           O  
ATOM   1023  CG1 VAL A 132      -8.915  12.404   2.447  1.00 95.06           C  
ATOM   1024  CG2 VAL A 132     -10.958  13.791   2.752  1.00 95.06           C  
ATOM   1025  N   ALA A 133      -8.952  11.967   5.765  1.00 95.94           N  
ATOM   1026  CA  ALA A 133      -9.406  10.942   6.703  1.00 95.94           C  
ATOM   1027  C   ALA A 133      -9.669  11.529   8.096  1.00 95.94           C  
ATOM   1028  CB  ALA A 133      -8.382   9.807   6.737  1.00 95.94           C  
ATOM   1029  O   ALA A 133     -10.799  11.470   8.591  1.00 95.94           O  
ATOM   1030  N   VAL A 134      -8.688  12.256   8.639  1.00 94.44           N  
ATOM   1031  CA  VAL A 134      -8.829  13.008   9.889  1.00 94.44           C  
ATOM   1032  C   VAL A 134      -9.966  14.017   9.787  1.00 94.44           C  
ATOM   1033  CB  VAL A 134      -7.523  13.744  10.225  1.00 94.44           C  
ATOM   1034  O   VAL A 134     -10.699  14.218  10.740  1.00 94.44           O  
ATOM   1035  CG1 VAL A 134      -7.660  14.687  11.421  1.00 94.44           C  
ATOM   1036  CG2 VAL A 134      -6.384  12.781  10.562  1.00 94.44           C  
ATOM   1037  N   TYR A 135     -10.163  14.683   8.648  1.00 93.69           N  
ATOM   1038  CA  TYR A 135     -11.282  15.617   8.498  1.00 93.69           C  
ATOM   1039  C   TYR A 135     -12.650  14.910   8.501  1.00 93.69           C  
ATOM   1040  CB  TYR A 135     -11.072  16.430   7.220  1.00 93.69           C  
ATOM   1041  O   TYR A 135     -13.649  15.481   8.952  1.00 93.69           O  
ATOM   1042  CG  TYR A 135     -12.123  17.487   6.970  1.00 93.69           C  
ATOM   1043  CD1 TYR A 135     -13.232  17.198   6.153  1.00 93.69           C  
ATOM   1044  CD2 TYR A 135     -11.970  18.766   7.536  1.00 93.69           C  
ATOM   1045  CE1 TYR A 135     -14.182  18.199   5.884  1.00 93.69           C  
ATOM   1046  CE2 TYR A 135     -12.910  19.775   7.262  1.00 93.69           C  
ATOM   1047  OH  TYR A 135     -14.939  20.444   6.172  1.00 93.69           O  
ATOM   1048  CZ  TYR A 135     -14.013  19.487   6.428  1.00 93.69           C  
ATOM   1049  N   ALA A 136     -12.722  13.690   7.976  1.00 96.12           N  
ATOM   1050  CA  ALA A 136     -13.961  12.950   7.793  1.00 96.12           C  
ATOM   1051  C   ALA A 136     -14.362  12.095   9.003  1.00 96.12           C  
ATOM   1052  CB  ALA A 136     -13.827  12.106   6.529  1.00 96.12           C  
ATOM   1053  O   ALA A 136     -15.555  11.822   9.137  1.00 96.12           O  
ATOM   1054  N   ASN A 137     -13.437  11.718   9.892  1.00 95.19           N  
ATOM   1055  CA  ASN A 137     -13.727  10.843  11.035  1.00 95.19           C  
ATOM   1056  C   ASN A 137     -14.892  11.355  11.909  1.00 95.19           C  
ATOM   1057  CB  ASN A 137     -12.439  10.547  11.826  1.00 95.19           C  
ATOM   1058  O   ASN A 137     -15.955  10.739  11.962  1.00 95.19           O  
ATOM   1059  CG  ASN A 137     -11.647  11.711  12.414  1.00 95.19           C  
ATOM   1060  ND2 ASN A 137     -10.433  11.469  12.845  1.00 95.19           N  
ATOM   1061  OD1 ASN A 137     -12.115  12.833  12.560  1.00 95.19           O  
ATOM   1062  N   ALA A 138     -14.785  12.565  12.455  1.00 93.25           N  
ATOM   1063  CA  ALA A 138     -15.801  13.183  13.300  1.00 93.25           C  
ATOM   1064  C   ALA A 138     -17.115  13.435  12.545  1.00 93.25           C  
ATOM   1065  CB  ALA A 138     -15.216  14.496  13.831  1.00 93.25           C  
ATOM   1066  O   ALA A 138     -18.201  13.389  13.121  1.00 93.25           O  
ATOM   1067  N   ARG A 139     -17.043  13.693  11.233  1.00 94.00           N  
ATOM   1068  CA  ARG A 139     -18.233  13.864  10.378  1.00 94.00           C  
ATOM   1069  C   ARG A 139     -18.967  12.549  10.174  1.00 94.00           C  
ATOM   1070  CB  ARG A 139     -17.835  14.451   9.021  1.00 94.00           C  
ATOM   1071  O   ARG A 139     -20.197  12.548  10.124  1.00 94.00           O  
ATOM   1072  CG  ARG A 139     -17.460  15.917   9.184  1.00 94.00           C  
ATOM   1073  CD  ARG A 139     -16.870  16.489   7.898  1.00 94.00           C  
ATOM   1074  NE  ARG A 139     -16.689  17.938   8.046  1.00 94.00           N  
ATOM   1075  NH1 ARG A 139     -14.841  17.888   9.442  1.00 94.00           N  
ATOM   1076  NH2 ARG A 139     -15.846  19.811   9.002  1.00 94.00           N  
ATOM   1077  CZ  ARG A 139     -15.790  18.525   8.819  1.00 94.00           C  
ATOM   1078  N   THR A 140     -18.229  11.452  10.081  1.00 95.69           N  
ATOM   1079  CA  THR A 140     -18.778  10.100  10.009  1.00 95.69           C  
ATOM   1080  C   THR A 140     -19.460   9.749  11.330  1.00 95.69           C  
ATOM   1081  CB  THR A 140     -17.683   9.098   9.623  1.00 95.69           C  
ATOM   1082  O   THR A 140     -20.619   9.336  11.300  1.00 95.69           O  
ATOM   1083  CG2 THR A 140     -18.224   7.684   9.439  1.00 95.69           C  
ATOM   1084  OG1 THR A 140     -17.127   9.514   8.394  1.00 95.69           O  
ATOM   1085  N   THR A 141     -18.837  10.057  12.476  1.00 94.19           N  
ATOM   1086  CA  THR A 141     -19.451   9.901  13.809  1.00 94.19           C  
ATOM   1087  C   THR A 141     -20.753  10.696  13.936  1.00 94.19           C  
ATOM   1088  CB  THR A 141     -18.493  10.356  14.922  1.00 94.19           C  
ATOM   1089  O   THR A 141     -21.796  10.144  14.279  1.00 94.19           O  
ATOM   1090  CG2 THR A 141     -18.999   9.960  16.302  1.00 94.19           C  
ATOM   1091  OG1 THR A 141     -17.218   9.810  14.746  1.00 94.19           O  
ATOM   1092  N   VAL A 142     -20.739  11.990  13.591  1.00 90.69           N  
ATOM   1093  CA  VAL A 142     -21.940  12.848  13.642  1.00 90.69           C  
ATOM   1094  C   VAL A 142     -23.036  12.351  12.694  1.00 90.69           C  
ATOM   1095  CB  VAL A 142     -21.567  14.317  13.352  1.00 90.69           C  
ATOM   1096  O   VAL A 142     -24.221  12.451  13.006  1.00 90.69           O  
ATOM   1097  CG1 VAL A 142     -22.784  15.233  13.146  1.00 90.69           C  
ATOM   1098  CG2 VAL A 142     -20.768  14.905  14.523  1.00 90.69           C  
ATOM   1099  N   SER A 143     -22.668  11.778  11.549  1.00 91.75           N  
ATOM   1100  CA  SER A 143     -23.635  11.193  10.613  1.00 91.75           C  
ATOM   1101  C   SER A 143     -24.263   9.907  11.157  1.00 91.75           C  
ATOM   1102  CB  SER A 143     -22.971  10.916   9.270  1.00 91.75           C  
ATOM   1103  O   SER A 143     -25.460   9.684  10.968  1.00 91.75           O  
ATOM   1104  OG  SER A 143     -22.471  12.119   8.733  1.00 91.75           O  
ATOM   1105  N   ALA A 144     -23.495   9.093  11.887  1.00 91.88           N  
ATOM   1106  CA  ALA A 144     -23.981   7.870  12.526  1.00 91.88           C  
ATOM   1107  C   ALA A 144     -24.998   8.143  13.654  1.00 91.88           C  
ATOM   1108  CB  ALA A 144     -22.771   7.064  13.012  1.00 91.88           C  
ATOM   1109  O   ALA A 144     -25.859   7.302  13.920  1.00 91.88           O  
ATOM   1110  N   MET A 145     -24.990   9.347  14.245  1.00 88.50           N  
ATOM   1111  CA  MET A 145     -26.004   9.786  15.219  1.00 88.50           C  
ATOM   1112  C   MET A 145     -27.413   9.934  14.625  1.00 88.50           C  
ATOM   1113  CB  MET A 145     -25.624  11.142  15.829  1.00 88.50           C  
ATOM   1114  O   MET A 145     -28.383  10.066  15.370  1.00 88.50           O  
ATOM   1115  CG  MET A 145     -24.294  11.185  16.578  1.00 88.50           C  
ATOM   1116  SD  MET A 145     -23.913  12.886  17.075  1.00 88.50           S  
ATOM   1117  CE  MET A 145     -22.305  12.657  17.856  1.00 88.50           C  
ATOM   1118  N   ARG A 146     -27.569   9.966  13.294  1.00 85.88           N  
ATOM   1119  CA  ARG A 146     -28.899  10.040  12.678  1.00 85.88           C  
ATOM   1120  C   ARG A 146     -29.640   8.711  12.846  1.00 85.88           C  
ATOM   1121  CB  ARG A 146     -28.802  10.448  11.202  1.00 85.88           C  
ATOM   1122  O   ARG A 146     -29.065   7.629  12.725  1.00 85.88           O  
ATOM   1123  CG  ARG A 146     -28.173  11.818  10.925  1.00 85.88           C  
ATOM   1124  CD  ARG A 146     -29.008  12.962  11.502  1.00 85.88           C  
ATOM   1125  NE  ARG A 146     -28.724  14.237  10.817  1.00 85.88           N  
ATOM   1126  NH1 ARG A 146     -30.090  15.557  12.117  1.00 85.88           N  
ATOM   1127  NH2 ARG A 146     -28.998  16.483  10.448  1.00 85.88           N  
ATOM   1128  CZ  ARG A 146     -29.263  15.405  11.125  1.00 85.88           C  
ATOM   1129  N   GLU A 147     -30.945   8.798  13.066  1.00 83.69           N  
ATOM   1130  CA  GLU A 147     -31.793   7.628  13.295  1.00 83.69           C  
ATOM   1131  C   GLU A 147     -32.100   6.844  12.005  1.00 83.69           C  
ATOM   1132  CB  GLU A 147     -33.093   8.054  13.986  1.00 83.69           C  
ATOM   1133  O   GLU A 147     -32.187   7.394  10.897  1.00 83.69           O  
ATOM   1134  CG  GLU A 147     -32.857   8.603  15.404  1.00 83.69           C  
ATOM   1135  CD  GLU A 147     -34.158   9.060  16.082  1.00 83.69           C  
ATOM   1136  OE1 GLU A 147     -34.065   9.579  17.213  1.00 83.69           O  
ATOM   1137  OE2 GLU A 147     -35.226   8.975  15.428  1.00 83.69           O  
ATOM   1138  N   GLY A 148     -32.304   5.534  12.167  1.00 86.12           N  
ATOM   1139  CA  GLY A 148     -32.787   4.626  11.127  1.00 86.12           C  
ATOM   1140  C   GLY A 148     -31.896   4.542   9.882  1.00 86.12           C  
ATOM   1141  O   GLY A 148     -30.677   4.703   9.933  1.00 86.12           O  
ATOM   1142  N   SER A 149     -32.520   4.297   8.724  1.00 87.81           N  
ATOM   1143  CA  SER A 149     -31.816   4.140   7.434  1.00 87.81           C  
ATOM   1144  C   SER A 149     -31.015   5.371   6.998  1.00 87.81           C  
ATOM   1145  CB  SER A 149     -32.805   3.777   6.320  1.00 87.81           C  
ATOM   1146  O   SER A 149     -30.108   5.268   6.172  1.00 87.81           O  
ATOM   1147  OG  SER A 149     -33.765   4.806   6.115  1.00 87.81           O  
ATOM   1148  N   ARG A 150     -31.336   6.545   7.554  1.00 88.56           N  
ATOM   1149  CA  ARG A 150     -30.626   7.787   7.266  1.00 88.56           C  
ATOM   1150  C   ARG A 150     -29.236   7.801   7.897  1.00 88.56           C  
ATOM   1151  CB  ARG A 150     -31.488   8.966   7.720  1.00 88.56           C  
ATOM   1152  O   ARG A 150     -28.310   8.234   7.221  1.00 88.56           O  
ATOM   1153  CG  ARG A 150     -30.876  10.283   7.250  1.00 88.56           C  
ATOM   1154  CD  ARG A 150     -31.784  11.453   7.617  1.00 88.56           C  
ATOM   1155  NE  ARG A 150     -31.149  12.678   7.147  1.00 88.56           N  
ATOM   1156  NH1 ARG A 150     -32.727  14.242   7.698  1.00 88.56           N  
ATOM   1157  NH2 ARG A 150     -30.786  14.814   6.679  1.00 88.56           N  
ATOM   1158  CZ  ARG A 150     -31.574  13.912   7.182  1.00 88.56           C  
ATOM   1159  N   GLY A 151     -29.096   7.293   9.126  1.00 89.94           N  
ATOM   1160  CA  GLY A 151     -27.800   7.118   9.790  1.00 89.94           C  
ATOM   1161  C   GLY A 151     -26.858   6.268   8.963  1.00 89.94           C  
ATOM   1162  O   GLY A 151     -25.811   6.757   8.563  1.00 89.94           O  
ATOM   1163  N   TRP A 152     -27.297   5.059   8.601  1.00 93.38           N  
ATOM   1164  CA  TRP A 152     -26.537   4.137   7.750  1.00 93.38           C  
ATOM   1165  C   TRP A 152     -26.087   4.766   6.432  1.00 93.38           C  
ATOM   1166  CB  TRP A 152     -27.408   2.911   7.464  1.00 93.38           C  
ATOM   1167  O   TRP A 152     -24.920   4.674   6.060  1.00 93.38           O  
ATOM   1168  CG  TRP A 152     -27.639   2.044   8.654  1.00 93.38           C  
ATOM   1169  CD1 TRP A 152     -28.800   1.885   9.329  1.00 93.38           C  
ATOM   1170  CD2 TRP A 152     -26.652   1.221   9.344  1.00 93.38           C  
ATOM   1171  CE2 TRP A 152     -27.297   0.577  10.440  1.00 93.38           C  
ATOM   1172  CE3 TRP A 152     -25.276   0.966   9.155  1.00 93.38           C  
ATOM   1173  NE1 TRP A 152     -28.600   1.020  10.388  1.00 93.38           N  
ATOM   1174  CH2 TRP A 152     -25.249  -0.516  11.097  1.00 93.38           C  
ATOM   1175  CZ2 TRP A 152     -26.617  -0.285  11.306  1.00 93.38           C  
ATOM   1176  CZ3 TRP A 152     -24.581   0.110  10.029  1.00 93.38           C  
ATOM   1177  N   LYS A 153     -27.005   5.438   5.730  1.00 93.50           N  
ATOM   1178  CA  LYS A 153     -26.694   6.072   4.449  1.00 93.50           C  
ATOM   1179  C   LYS A 153     -25.698   7.220   4.597  1.00 93.50           C  
ATOM   1180  CB  LYS A 153     -27.996   6.538   3.787  1.00 93.50           C  
ATOM   1181  O   LYS A 153     -24.786   7.337   3.782  1.00 93.50           O  
ATOM   1182  CG  LYS A 153     -27.706   7.179   2.425  1.00 93.50           C  
ATOM   1183  CD  LYS A 153     -28.995   7.536   1.689  1.00 93.50           C  
ATOM   1184  CE  LYS A 153     -28.607   8.221   0.377  1.00 93.50           C  
ATOM   1185  NZ  LYS A 153     -29.797   8.645  -0.395  1.00 93.50           N  
ATOM   1186  N   GLU A 154     -25.915   8.119   5.558  1.00 92.81           N  
ATOM   1187  CA  GLU A 154     -25.101   9.329   5.709  1.00 92.81           C  
ATOM   1188  C   GLU A 154     -23.703   9.005   6.247  1.00 92.81           C  
ATOM   1189  CB  GLU A 154     -25.822  10.409   6.551  1.00 92.81           C  
ATOM   1190  O   GLU A 154     -22.733   9.535   5.705  1.00 92.81           O  
ATOM   1191  CG  GLU A 154     -26.998  11.063   5.792  1.00 92.81           C  
ATOM   1192  CD  GLU A 154     -27.688  12.250   6.511  1.00 92.81           C  
ATOM   1193  OE1 GLU A 154     -28.709  12.756   5.972  1.00 92.81           O  
ATOM   1194  OE2 GLU A 154     -27.267  12.700   7.596  1.00 92.81           O  
ATOM   1195  N   SER A 155     -23.563   8.110   7.232  1.00 94.50           N  
ATOM   1196  CA  SER A 155     -22.247   7.708   7.748  1.00 94.50           C  
ATOM   1197  C   SER A 155     -21.430   6.970   6.689  1.00 94.50           C  
ATOM   1198  CB  SER A 155     -22.383   6.871   9.023  1.00 94.50           C  
ATOM   1199  O   SER A 155     -20.308   7.386   6.399  1.00 94.50           O  
ATOM   1200  OG  SER A 155     -23.170   5.724   8.782  1.00 94.50           O  
ATOM   1201  N   PHE A 156     -22.024   5.978   6.013  1.00 96.00           N  
ATOM   1202  CA  PHE A 156     -21.363   5.261   4.921  1.00 96.00           C  
ATOM   1203  C   PHE A 156     -20.932   6.208   3.797  1.00 96.00           C  
ATOM   1204  CB  PHE A 156     -22.294   4.176   4.366  1.00 96.00           C  
ATOM   1205  O   PHE A 156     -19.772   6.215   3.391  1.00 96.00           O  
ATOM   1206  CG  PHE A 156     -21.678   3.414   3.210  1.00 96.00           C  
ATOM   1207  CD1 PHE A 156     -21.884   3.835   1.880  1.00 96.00           C  
ATOM   1208  CD2 PHE A 156     -20.852   2.309   3.471  1.00 96.00           C  
ATOM   1209  CE1 PHE A 156     -21.257   3.157   0.819  1.00 96.00           C  
ATOM   1210  CE2 PHE A 156     -20.233   1.628   2.412  1.00 96.00           C  
ATOM   1211  CZ  PHE A 156     -20.429   2.053   1.086  1.00 96.00           C  
ATOM   1212  N   ASN A 157     -21.846   7.058   3.308  1.00 95.19           N  
ATOM   1213  CA  ASN A 157     -21.524   7.988   2.228  1.00 95.19           C  
ATOM   1214  C   ASN A 157     -20.451   8.999   2.643  1.00 95.19           C  
ATOM   1215  CB  ASN A 157     -22.786   8.727   1.747  1.00 95.19           C  
ATOM   1216  O   ASN A 157     -19.683   9.425   1.786  1.00 95.19           O  
ATOM   1217  CG  ASN A 157     -23.654   7.925   0.792  1.00 95.19           C  
ATOM   1218  ND2 ASN A 157     -24.691   8.534   0.261  1.00 95.19           N  
ATOM   1219  OD1 ASN A 157     -23.383   6.807   0.402  1.00 95.19           O  
ATOM   1220  N   THR A 158     -20.388   9.402   3.913  1.00 95.94           N  
ATOM   1221  CA  THR A 158     -19.359  10.331   4.396  1.00 95.94           C  
ATOM   1222  C   THR A 158     -17.978   9.695   4.323  1.00 95.94           C  
ATOM   1223  CB  THR A 158     -19.653  10.803   5.822  1.00 95.94           C  
ATOM   1224  O   THR A 158     -17.099  10.257   3.668  1.00 95.94           O  
ATOM   1225  CG2 THR A 158     -18.641  11.834   6.316  1.00 95.94           C  
ATOM   1226  OG1 THR A 158     -20.898  11.451   5.811  1.00 95.94           O  
ATOM   1227  N   ALA A 159     -17.814   8.508   4.910  1.00 96.38           N  
ATOM   1228  CA  ALA A 159     -16.551   7.780   4.885  1.00 96.38           C  
ATOM   1229  C   ALA A 159     -16.142   7.397   3.452  1.00 96.38           C  
ATOM   1230  CB  ALA A 159     -16.690   6.561   5.800  1.00 96.38           C  
ATOM   1231  O   ALA A 159     -15.022   7.669   3.027  1.00 96.38           O  
ATOM   1232  N   PHE A 160     -17.076   6.874   2.651  1.00 95.94           N  
ATOM   1233  CA  PHE A 160     -16.789   6.433   1.284  1.00 95.94           C  
ATOM   1234  C   PHE A 160     -16.440   7.599   0.347  1.00 95.94           C  
ATOM   1235  CB  PHE A 160     -17.988   5.632   0.761  1.00 95.94           C  
ATOM   1236  O   PHE A 160     -15.519   7.501  -0.465  1.00 95.94           O  
ATOM   1237  CG  PHE A 160     -17.765   5.045  -0.618  1.00 95.94           C  
ATOM   1238  CD1 PHE A 160     -18.395   5.609  -1.743  1.00 95.94           C  
ATOM   1239  CD2 PHE A 160     -16.904   3.946  -0.780  1.00 95.94           C  
ATOM   1240  CE1 PHE A 160     -18.190   5.062  -3.022  1.00 95.94           C  
ATOM   1241  CE2 PHE A 160     -16.677   3.420  -2.063  1.00 95.94           C  
ATOM   1242  CZ  PHE A 160     -17.323   3.968  -3.183  1.00 95.94           C  
ATOM   1243  N   ARG A 161     -17.133   8.744   0.462  1.00 96.25           N  
ATOM   1244  CA  ARG A 161     -16.792   9.951  -0.316  1.00 96.25           C  
ATOM   1245  C   ARG A 161     -15.433  10.505   0.093  1.00 96.25           C  
ATOM   1246  CB  ARG A 161     -17.865  11.037  -0.167  1.00 96.25           C  
ATOM   1247  O   ARG A 161     -14.688  10.920  -0.789  1.00 96.25           O  
ATOM   1248  CG  ARG A 161     -19.172  10.693  -0.897  1.00 96.25           C  
ATOM   1249  CD  ARG A 161     -20.252  11.711  -0.516  1.00 96.25           C  
ATOM   1250  NE  ARG A 161     -21.505  11.486  -1.265  1.00 96.25           N  
ATOM   1251  NH1 ARG A 161     -22.653  13.313  -0.476  1.00 96.25           N  
ATOM   1252  NH2 ARG A 161     -23.540  12.084  -2.104  1.00 96.25           N  
ATOM   1253  CZ  ARG A 161     -22.556  12.287  -1.274  1.00 96.25           C  
ATOM   1254  N   ALA A 162     -15.108  10.500   1.387  1.00 96.44           N  
ATOM   1255  CA  ALA A 162     -13.807  10.926   1.891  1.00 96.44           C  
ATOM   1256  C   ALA A 162     -12.667  10.029   1.381  1.00 96.44           C  
ATOM   1257  CB  ALA A 162     -13.880  10.970   3.414  1.00 96.44           C  
ATOM   1258  O   ALA A 162     -11.679  10.556   0.871  1.00 96.44           O  
ATOM   1259  N   GLY A 163     -12.846   8.703   1.389  1.00 95.31           N  
ATOM   1260  CA  GLY A 163     -11.922   7.779   0.724  1.00 95.31           C  
ATOM   1261  C   GLY A 163     -11.782   8.070  -0.775  1.00 95.31           C  
ATOM   1262  O   GLY A 163     -10.678   8.078  -1.318  1.00 95.31           O  
ATOM   1263  N   GLY A 164     -12.885   8.429  -1.438  1.00 95.75           N  
ATOM   1264  CA  GLY A 164     -12.877   8.901  -2.823  1.00 95.75           C  
ATOM   1265  C   GLY A 164     -12.015  10.142  -3.055  1.00 95.75           C  
ATOM   1266  O   GLY A 164     -11.269  10.178  -4.032  1.00 95.75           O  
ATOM   1267  N   VAL A 165     -12.044  11.140  -2.165  1.00 96.75           N  
ATOM   1268  CA  VAL A 165     -11.184  12.337  -2.286  1.00 96.75           C  
ATOM   1269  C   VAL A 165      -9.719  11.935  -2.440  1.00 96.75           C  
ATOM   1270  CB  VAL A 165     -11.310  13.270  -1.067  1.00 96.75           C  
ATOM   1271  O   VAL A 165      -9.036  12.432  -3.337  1.00 96.75           O  
ATOM   1272  CG1 VAL A 165     -10.428  14.521  -1.195  1.00 96.75           C  
ATOM   1273  CG2 VAL A 165     -12.744  13.762  -0.860  1.00 96.75           C  
ATOM   1274  N   MET A 166      -9.263  10.994  -1.612  1.00 94.38           N  
ATOM   1275  CA  MET A 166      -7.917  10.445  -1.709  1.00 94.38           C  
ATOM   1276  C   MET A 166      -7.728   9.648  -3.004  1.00 94.38           C  
ATOM   1277  CB  MET A 166      -7.637   9.603  -0.465  1.00 94.38           C  
ATOM   1278  O   MET A 166      -6.797   9.935  -3.750  1.00 94.38           O  
ATOM   1279  CG  MET A 166      -6.232   9.013  -0.493  1.00 94.38           C  
ATOM   1280  SD  MET A 166      -5.860   8.191   1.059  1.00 94.38           S  
ATOM   1281  CE  MET A 166      -4.365   7.329   0.587  1.00 94.38           C  
ATOM   1282  N   GLY A 167      -8.622   8.706  -3.318  1.00 94.50           N  
ATOM   1283  CA  GLY A 167      -8.498   7.837  -4.491  1.00 94.50           C  
ATOM   1284  C   GLY A 167      -8.382   8.587  -5.822  1.00 94.50           C  
ATOM   1285  O   GLY A 167      -7.459   8.338  -6.602  1.00 94.50           O  
ATOM   1286  N   TYR A 168      -9.282   9.540  -6.080  1.00 96.81           N  
ATOM   1287  CA  TYR A 168      -9.261  10.332  -7.316  1.00 96.81           C  
ATOM   1288  C   TYR A 168      -8.155  11.385  -7.310  1.00 96.81           C  
ATOM   1289  CB  TYR A 168     -10.619  11.005  -7.556  1.00 96.81           C  
ATOM   1290  O   TYR A 168      -7.496  11.574  -8.336  1.00 96.81           O  
ATOM   1291  CG  TYR A 168     -11.753  10.027  -7.731  1.00 96.81           C  
ATOM   1292  CD1 TYR A 168     -11.881   9.297  -8.924  1.00 96.81           C  
ATOM   1293  CD2 TYR A 168     -12.665   9.825  -6.684  1.00 96.81           C  
ATOM   1294  CE1 TYR A 168     -12.886   8.323  -9.037  1.00 96.81           C  
ATOM   1295  CE2 TYR A 168     -13.613   8.796  -6.752  1.00 96.81           C  
ATOM   1296  OH  TYR A 168     -14.612   7.036  -7.990  1.00 96.81           O  
ATOM   1297  CZ  TYR A 168     -13.714   8.040  -7.932  1.00 96.81           C  
ATOM   1298  N   GLY A 169      -7.932  12.054  -6.173  1.00 96.25           N  
ATOM   1299  CA  GLY A 169      -6.902  13.082  -6.040  1.00 96.25           C  
ATOM   1300  C   GLY A 169      -5.502  12.516  -6.267  1.00 96.25           C  
ATOM   1301  O   GLY A 169      -4.758  13.039  -7.094  1.00 96.25           O  
ATOM   1302  N   LEU A 170      -5.184  11.401  -5.607  1.00 95.62           N  
ATOM   1303  CA  LEU A 170      -3.901  10.708  -5.711  1.00 95.62           C  
ATOM   1304  C   LEU A 170      -3.651  10.187  -7.124  1.00 95.62           C  
ATOM   1305  CB  LEU A 170      -3.900   9.586  -4.664  1.00 95.62           C  
ATOM   1306  O   LEU A 170      -2.619  10.500  -7.714  1.00 95.62           O  
ATOM   1307  CG  LEU A 170      -2.590   8.794  -4.541  1.00 95.62           C  
ATOM   1308  CD1 LEU A 170      -2.595   8.123  -3.172  1.00 95.62           C  
ATOM   1309  CD2 LEU A 170      -2.428   7.693  -5.597  1.00 95.62           C  
ATOM   1310  N   THR A 171      -4.608   9.447  -7.695  1.00 96.00           N  
ATOM   1311  CA  THR A 171      -4.463   8.872  -9.045  1.00 96.00           C  
ATOM   1312  C   THR A 171      -4.240   9.971 -10.089  1.00 96.00           C  
ATOM   1313  CB  THR A 171      -5.694   8.030  -9.425  1.00 96.00           C  
ATOM   1314  O   THR A 171      -3.379   9.844 -10.959  1.00 96.00           O  
ATOM   1315  CG2 THR A 171      -5.503   7.281 -10.744  1.00 96.00           C  
ATOM   1316  OG1 THR A 171      -5.957   7.046  -8.450  1.00 96.00           O  
ATOM   1317  N   SER A 172      -4.970  11.085  -9.973  1.00 97.25           N  
ATOM   1318  CA  SER A 172      -4.840  12.228 -10.884  1.00 97.25           C  
ATOM   1319  C   SER A 172      -3.515  12.966 -10.715  1.00 97.25           C  
ATOM   1320  CB  SER A 172      -5.966  13.234 -10.656  1.00 97.25           C  
ATOM   1321  O   SER A 172      -2.895  13.340 -11.710  1.00 97.25           O  
ATOM   1322  OG  SER A 172      -7.223  12.611 -10.776  1.00 97.25           O  
ATOM   1323  N   LEU A 173      -3.071  13.175  -9.470  1.00 96.56           N  
ATOM   1324  CA  LEU A 173      -1.801  13.831  -9.165  1.00 96.56           C  
ATOM   1325  C   LEU A 173      -0.625  13.013  -9.704  1.00 96.56           C  
ATOM   1326  CB  LEU A 173      -1.699  14.042  -7.642  1.00 96.56           C  
ATOM   1327  O   LEU A 173       0.225  13.558 -10.406  1.00 96.56           O  
ATOM   1328  CG  LEU A 173      -0.394  14.722  -7.187  1.00 96.56           C  
ATOM   1329  CD1 LEU A 173      -0.296  16.164  -7.693  1.00 96.56           C  
ATOM   1330  CD2 LEU A 173      -0.319  14.738  -5.660  1.00 96.56           C  
ATOM   1331  N   ALA A 174      -0.613  11.707  -9.429  1.00 96.06           N  
ATOM   1332  CA  ALA A 174       0.418  10.786  -9.889  1.00 96.06           C  
ATOM   1333  C   ALA A 174       0.546  10.797 -11.419  1.00 96.06           C  
ATOM   1334  CB  ALA A 174       0.049   9.391  -9.375  1.00 96.06           C  
ATOM   1335  O   ALA A 174       1.635  10.966 -11.970  1.00 96.06           O  
ATOM   1336  N   LEU A 175      -0.589  10.682 -12.112  1.00 96.88           N  
ATOM   1337  CA  LEU A 175      -0.624  10.643 -13.568  1.00 96.88           C  
ATOM   1338  C   LEU A 175      -0.217  11.984 -14.198  1.00 96.88           C  
ATOM   1339  CB  LEU A 175      -2.035  10.204 -13.984  1.00 96.88           C  
ATOM   1340  O   LEU A 175       0.544  12.005 -15.166  1.00 96.88           O  
ATOM   1341  CG  LEU A 175      -2.183   9.956 -15.491  1.00 96.88           C  
ATOM   1342  CD1 LEU A 175      -1.281   8.813 -15.953  1.00 96.88           C  
ATOM   1343  CD2 LEU A 175      -3.624   9.571 -15.816  1.00 96.88           C  
ATOM   1344  N   LEU A 176      -0.692  13.105 -13.645  1.00 97.75           N  
ATOM   1345  CA  LEU A 176      -0.375  14.439 -14.154  1.00 97.75           C  
ATOM   1346  C   LEU A 176       1.108  14.779 -13.976  1.00 97.75           C  
ATOM   1347  CB  LEU A 176      -1.273  15.474 -13.456  1.00 97.75           C  
ATOM   1348  O   LEU A 176       1.736  15.261 -14.917  1.00 97.75           O  
ATOM   1349  CG  LEU A 176      -1.075  16.920 -13.946  1.00 97.75           C  
ATOM   1350  CD1 LEU A 176      -1.381  17.079 -15.439  1.00 97.75           C  
ATOM   1351  CD2 LEU A 176      -2.008  17.851 -13.172  1.00 97.75           C  
ATOM   1352  N   VAL A 177       1.674  14.514 -12.795  1.00 98.25           N  
ATOM   1353  CA  VAL A 177       3.095  14.773 -12.521  1.00 98.25           C  
ATOM   1354  C   VAL A 177       3.981  13.919 -13.425  1.00 98.25           C  
ATOM   1355  CB  VAL A 177       3.424  14.545 -11.034  1.00 98.25           C  
ATOM   1356  O   VAL A 177       4.912  14.451 -14.030  1.00 98.25           O  
ATOM   1357  CG1 VAL A 177       4.931  14.628 -10.769  1.00 98.25           C  
ATOM   1358  CG2 VAL A 177       2.753  15.612 -10.158  1.00 98.25           C  
ATOM   1359  N   LEU A 178       3.664  12.630 -13.586  1.00 97.88           N  
ATOM   1360  CA  LEU A 178       4.392  11.748 -14.497  1.00 97.88           C  
ATOM   1361  C   LEU A 178       4.328  12.246 -15.949  1.00 97.88           C  
ATOM   1362  CB  LEU A 178       3.829  10.326 -14.357  1.00 97.88           C  
ATOM   1363  O   LEU A 178       5.353  12.310 -16.624  1.00 97.88           O  
ATOM   1364  CG  LEU A 178       4.487   9.296 -15.292  1.00 97.88           C  
ATOM   1365  CD1 LEU A 178       5.999   9.198 -15.095  1.00 97.88           C  
ATOM   1366  CD2 LEU A 178       3.883   7.919 -15.037  1.00 97.88           C  
ATOM   1367  N   PHE A 179       3.147  12.646 -16.426  1.00 97.62           N  
ATOM   1368  CA  PHE A 179       2.988  13.186 -17.777  1.00 97.62           C  
ATOM   1369  C   PHE A 179       3.822  14.459 -17.992  1.00 97.62           C  
ATOM   1370  CB  PHE A 179       1.501  13.444 -18.044  1.00 97.62           C  
ATOM   1371  O   PHE A 179       4.529  14.574 -18.994  1.00 97.62           O  
ATOM   1372  CG  PHE A 179       1.243  14.067 -19.399  1.00 97.62           C  
ATOM   1373  CD1 PHE A 179       1.037  15.455 -19.512  1.00 97.62           C  
ATOM   1374  CD2 PHE A 179       1.273  13.269 -20.557  1.00 97.62           C  
ATOM   1375  CE1 PHE A 179       0.862  16.040 -20.778  1.00 97.62           C  
ATOM   1376  CE2 PHE A 179       1.087  13.854 -21.821  1.00 97.62           C  
ATOM   1377  CZ  PHE A 179       0.880  15.239 -21.933  1.00 97.62           C  
ATOM   1378  N   ILE A 180       3.788  15.395 -17.038  1.00 97.69           N  
ATOM   1379  CA  ILE A 180       4.585  16.629 -17.089  1.00 97.69           C  
ATOM   1380  C   ILE A 180       6.081  16.299 -17.135  1.00 97.69           C  
ATOM   1381  CB  ILE A 180       4.222  17.548 -15.899  1.00 97.69           C  
ATOM   1382  O   ILE A 180       6.796  16.842 -17.976  1.00 97.69           O  
ATOM   1383  CG1 ILE A 180       2.796  18.117 -16.089  1.00 97.69           C  
ATOM   1384  CG2 ILE A 180       5.232  18.701 -15.748  1.00 97.69           C  
ATOM   1385  CD1 ILE A 180       2.229  18.802 -14.839  1.00 97.69           C  
ATOM   1386  N   LEU A 181       6.549  15.384 -16.281  1.00 97.50           N  
ATOM   1387  CA  LEU A 181       7.941  14.935 -16.266  1.00 97.50           C  
ATOM   1388  C   LEU A 181       8.380  14.367 -17.619  1.00 97.50           C  
ATOM   1389  CB  LEU A 181       8.120  13.874 -15.168  1.00 97.50           C  
ATOM   1390  O   LEU A 181       9.415  14.776 -18.141  1.00 97.50           O  
ATOM   1391  CG  LEU A 181       8.375  14.445 -13.769  1.00 97.50           C  
ATOM   1392  CD1 LEU A 181       8.463  13.277 -12.786  1.00 97.50           C  
ATOM   1393  CD2 LEU A 181       9.688  15.236 -13.747  1.00 97.50           C  
ATOM   1394  N   ILE A 182       7.572  13.482 -18.212  1.00 97.06           N  
ATOM   1395  CA  ILE A 182       7.850  12.885 -19.526  1.00 97.06           C  
ATOM   1396  C   ILE A 182       8.025  13.977 -20.590  1.00 97.06           C  
ATOM   1397  CB  ILE A 182       6.734  11.879 -19.897  1.00 97.06           C  
ATOM   1398  O   ILE A 182       8.999  13.953 -21.341  1.00 97.06           O  
ATOM   1399  CG1 ILE A 182       6.833  10.609 -19.021  1.00 97.06           C  
ATOM   1400  CG2 ILE A 182       6.809  11.479 -21.380  1.00 97.06           C  
ATOM   1401  CD1 ILE A 182       5.584   9.719 -19.079  1.00 97.06           C  
ATOM   1402  N   LYS A 183       7.120  14.963 -20.638  1.00 95.38           N  
ATOM   1403  CA  LYS A 183       7.180  16.052 -21.628  1.00 95.38           C  
ATOM   1404  C   LYS A 183       8.350  17.010 -21.400  1.00 95.38           C  
ATOM   1405  CB  LYS A 183       5.845  16.813 -21.651  1.00 95.38           C  
ATOM   1406  O   LYS A 183       8.887  17.533 -22.372  1.00 95.38           O  
ATOM   1407  CG  LYS A 183       4.646  15.979 -22.143  1.00 95.38           C  
ATOM   1408  CD  LYS A 183       4.792  15.375 -23.550  1.00 95.38           C  
ATOM   1409  CE  LYS A 183       4.986  16.452 -24.624  1.00 95.38           C  
ATOM   1410  NZ  LYS A 183       5.212  15.850 -25.958  1.00 95.38           N  
ATOM   1411  N   ILE A 184       8.764  17.236 -20.152  1.00 96.81           N  
ATOM   1412  CA  ILE A 184       9.966  18.031 -19.851  1.00 96.81           C  
ATOM   1413  C   ILE A 184      11.220  17.276 -20.308  1.00 96.81           C  
ATOM   1414  CB  ILE A 184      10.019  18.406 -18.350  1.00 96.81           C  
ATOM   1415  O   ILE A 184      12.087  17.861 -20.955  1.00 96.81           O  
ATOM   1416  CG1 ILE A 184       8.886  19.406 -18.017  1.00 96.81           C  
ATOM   1417  CG2 ILE A 184      11.375  19.035 -17.968  1.00 96.81           C  
ATOM   1418  CD1 ILE A 184       8.702  19.657 -16.514  1.00 96.81           C  
ATOM   1419  N   PHE A 185      11.318  15.981 -20.002  1.00 96.69           N  
ATOM   1420  CA  PHE A 185      12.516  15.190 -20.298  1.00 96.69           C  
ATOM   1421  C   PHE A 185      12.661  14.897 -21.796  1.00 96.69           C  
ATOM   1422  CB  PHE A 185      12.505  13.899 -19.470  1.00 96.69           C  
ATOM   1423  O   PHE A 185      13.786  14.781 -22.282  1.00 96.69           O  
ATOM   1424  CG  PHE A 185      12.830  14.017 -17.988  1.00 96.69           C  
ATOM   1425  CD1 PHE A 185      12.715  15.232 -17.278  1.00 96.69           C  
ATOM   1426  CD2 PHE A 185      13.268  12.866 -17.306  1.00 96.69           C  
ATOM   1427  CE1 PHE A 185      13.030  15.295 -15.912  1.00 96.69           C  
ATOM   1428  CE2 PHE A 185      13.581  12.927 -15.938  1.00 96.69           C  
ATOM   1429  CZ  PHE A 185      13.460  14.141 -15.241  1.00 96.69           C  
ATOM   1430  N   GLU A 186      11.555  14.860 -22.548  1.00 94.75           N  
ATOM   1431  CA  GLU A 186      11.563  14.737 -24.012  1.00 94.75           C  
ATOM   1432  C   GLU A 186      12.400  15.834 -24.690  1.00 94.75           C  
ATOM   1433  CB  GLU A 186      10.119  14.790 -24.533  1.00 94.75           C  
ATOM   1434  O   GLU A 186      13.012  15.576 -25.724  1.00 94.75           O  
ATOM   1435  CG  GLU A 186      10.012  14.620 -26.065  1.00 94.75           C  
ATOM   1436  CD  GLU A 186       8.592  14.845 -26.594  1.00 94.75           C  
ATOM   1437  OE1 GLU A 186       8.299  14.472 -27.755  1.00 94.75           O  
ATOM   1438  OE2 GLU A 186       7.737  15.349 -25.834  1.00 94.75           O  
ATOM   1439  N   TYR A 187      12.484  17.039 -24.111  1.00 93.56           N  
ATOM   1440  CA  TYR A 187      13.309  18.114 -24.673  1.00 93.56           C  
ATOM   1441  C   TYR A 187      14.796  17.729 -24.742  1.00 93.56           C  
ATOM   1442  CB  TYR A 187      13.121  19.389 -23.840  1.00 93.56           C  
ATOM   1443  O   TYR A 187      15.491  18.104 -25.684  1.00 93.56           O  
ATOM   1444  CG  TYR A 187      13.829  20.598 -24.423  1.00 93.56           C  
ATOM   1445  CD1 TYR A 187      15.095  20.982 -23.940  1.00 93.56           C  
ATOM   1446  CD2 TYR A 187      13.233  21.313 -25.479  1.00 93.56           C  
ATOM   1447  CE1 TYR A 187      15.767  22.080 -24.512  1.00 93.56           C  
ATOM   1448  CE2 TYR A 187      13.898  22.414 -26.051  1.00 93.56           C  
ATOM   1449  OH  TYR A 187      15.813  23.854 -26.129  1.00 93.56           O  
ATOM   1450  CZ  TYR A 187      15.167  22.796 -25.570  1.00 93.56           C  
ATOM   1451  N   GLN A 188      15.275  16.962 -23.757  1.00 94.75           N  
ATOM   1452  CA  GLN A 188      16.653  16.478 -23.701  1.00 94.75           C  
ATOM   1453  C   GLN A 188      16.828  15.133 -24.418  1.00 94.75           C  
ATOM   1454  CB  GLN A 188      17.080  16.383 -22.227  1.00 94.75           C  
ATOM   1455  O   GLN A 188      17.864  14.898 -25.041  1.00 94.75           O  
ATOM   1456  CG  GLN A 188      18.561  16.014 -22.060  1.00 94.75           C  
ATOM   1457  CD  GLN A 188      19.494  17.011 -22.737  1.00 94.75           C  
ATOM   1458  NE2 GLN A 188      20.411  16.554 -23.559  1.00 94.75           N  
ATOM   1459  OE1 GLN A 188      19.408  18.214 -22.553  1.00 94.75           O  
ATOM   1460  N   TYR A 189      15.824  14.258 -24.333  1.00 94.69           N  
ATOM   1461  CA  TYR A 189      15.814  12.941 -24.964  1.00 94.69           C  
ATOM   1462  C   TYR A 189      14.581  12.795 -25.865  1.00 94.69           C  
ATOM   1463  CB  TYR A 189      15.885  11.852 -23.884  1.00 94.69           C  
ATOM   1464  O   TYR A 189      13.561  12.253 -25.430  1.00 94.69           O  
ATOM   1465  CG  TYR A 189      17.146  11.868 -23.041  1.00 94.69           C  
ATOM   1466  CD1 TYR A 189      18.420  11.861 -23.649  1.00 94.69           C  
ATOM   1467  CD2 TYR A 189      17.042  11.870 -21.638  1.00 94.69           C  
ATOM   1468  CE1 TYR A 189      19.585  11.884 -22.857  1.00 94.69           C  
ATOM   1469  CE2 TYR A 189      18.204  11.865 -20.847  1.00 94.69           C  
ATOM   1470  OH  TYR A 189      20.583  11.929 -20.662  1.00 94.69           O  
ATOM   1471  CZ  TYR A 189      19.476  11.897 -21.450  1.00 94.69           C  
ATOM   1472  N   PRO A 190      14.657  13.263 -27.127  1.00 94.19           N  
ATOM   1473  CA  PRO A 190      13.537  13.180 -28.053  1.00 94.19           C  
ATOM   1474  C   PRO A 190      13.094  11.734 -28.274  1.00 94.19           C  
ATOM   1475  CB  PRO A 190      14.017  13.830 -29.355  1.00 94.19           C  
ATOM   1476  O   PRO A 190      13.925  10.846 -28.481  1.00 94.19           O  
ATOM   1477  CG  PRO A 190      15.118  14.779 -28.889  1.00 94.19           C  
ATOM   1478  CD  PRO A 190      15.747  14.022 -27.724  1.00 94.19           C  
ATOM   1479  N   LEU A 191      11.779  11.502 -28.300  1.00 91.88           N  
ATOM   1480  CA  LEU A 191      11.200  10.162 -28.457  1.00 91.88           C  
ATOM   1481  C   LEU A 191      11.731   9.432 -29.705  1.00 91.88           C  
ATOM   1482  CB  LEU A 191       9.664  10.305 -28.499  1.00 91.88           C  
ATOM   1483  O   LEU A 191      12.016   8.241 -29.649  1.00 91.88           O  
ATOM   1484  CG  LEU A 191       8.903   8.977 -28.687  1.00 91.88           C  
ATOM   1485  CD1 LEU A 191       9.046   8.063 -27.469  1.00 91.88           C  
ATOM   1486  CD2 LEU A 191       7.419   9.256 -28.927  1.00 91.88           C  
ATOM   1487  N   SER A 192      11.915  10.145 -30.819  1.00 88.50           N  
ATOM   1488  CA  SER A 192      12.347   9.558 -32.094  1.00 88.50           C  
ATOM   1489  C   SER A 192      13.774   9.004 -32.089  1.00 88.50           C  
ATOM   1490  CB  SER A 192      12.224  10.608 -33.202  1.00 88.50           C  
ATOM   1491  O   SER A 192      14.088   8.156 -32.917  1.00 88.50           O  
ATOM   1492  OG  SER A 192      12.946  11.785 -32.871  1.00 88.50           O  
ATOM   1493  N   SER A 193      14.652   9.499 -31.210  1.00 90.44           N  
ATOM   1494  CA  SER A 193      16.076   9.128 -31.191  1.00 90.44           C  
ATOM   1495  C   SER A 193      16.521   8.477 -29.884  1.00 90.44           C  
ATOM   1496  CB  SER A 193      16.942  10.358 -31.486  1.00 90.44           C  
ATOM   1497  O   SER A 193      17.454   7.679 -29.892  1.00 90.44           O  
ATOM   1498  OG  SER A 193      16.694  11.408 -30.568  1.00 90.44           O  
ATOM   1499  N   ASN A 194      15.881   8.814 -28.762  1.00 92.88           N  
ATOM   1500  CA  ASN A 194      16.360   8.495 -27.417  1.00 92.88           C  
ATOM   1501  C   ASN A 194      15.248   8.001 -26.477  1.00 92.88           C  
ATOM   1502  CB  ASN A 194      17.125   9.713 -26.867  1.00 92.88           C  
ATOM   1503  O   ASN A 194      15.321   8.213 -25.268  1.00 92.88           O  
ATOM   1504  CG  ASN A 194      18.378   9.989 -27.665  1.00 92.88           C  
ATOM   1505  ND2 ASN A 194      19.386   9.164 -27.504  1.00 92.88           N  
ATOM   1506  OD1 ASN A 194      18.443  10.910 -28.465  1.00 92.88           O  
ATOM   1507  N   ALA A 195      14.229   7.315 -27.012  1.00 92.12           N  
ATOM   1508  CA  ALA A 195      13.120   6.762 -26.225  1.00 92.12           C  
ATOM   1509  C   ALA A 195      13.589   5.929 -25.016  1.00 92.12           C  
ATOM   1510  CB  ALA A 195      12.249   5.888 -27.137  1.00 92.12           C  
ATOM   1511  O   ALA A 195      13.063   6.096 -23.917  1.00 92.12           O  
ATOM   1512  N   LYS A 196      14.600   5.064 -25.203  1.00 90.56           N  
ATOM   1513  CA  LYS A 196      15.168   4.237 -24.125  1.00 90.56           C  
ATOM   1514  C   LYS A 196      15.697   5.119 -22.988  1.00 90.56           C  
ATOM   1515  CB  LYS A 196      16.205   3.240 -24.694  1.00 90.56           C  
ATOM   1516  O   LYS A 196      15.215   4.997 -21.867  1.00 90.56           O  
ATOM   1517  CG  LYS A 196      16.801   2.305 -23.620  1.00 90.56           C  
ATOM   1518  CD  LYS A 196      17.722   1.191 -24.176  1.00 90.56           C  
ATOM   1519  CE  LYS A 196      18.381   0.411 -23.016  1.00 90.56           C  
ATOM   1520  NZ  LYS A 196      19.281  -0.717 -23.418  1.00 90.56           N  
ATOM   1521  N   GLN A 197      16.588   6.073 -23.283  1.00 91.69           N  
ATOM   1522  CA  GLN A 197      17.151   6.973 -22.265  1.00 91.69           C  
ATOM   1523  C   GLN A 197      16.087   7.852 -21.590  1.00 91.69           C  
ATOM   1524  CB  GLN A 197      18.238   7.880 -22.864  1.00 91.69           C  
ATOM   1525  O   GLN A 197      16.167   8.090 -20.386  1.00 91.69           O  
ATOM   1526  CG  GLN A 197      19.481   7.127 -23.370  1.00 91.69           C  
ATOM   1527  CD  GLN A 197      19.398   6.636 -24.814  1.00 91.69           C  
ATOM   1528  NE2 GLN A 197      20.422   5.976 -25.305  1.00 91.69           N  
ATOM   1529  OE1 GLN A 197      18.447   6.854 -25.551  1.00 91.69           O  
ATOM   1530  N   LEU A 198      15.075   8.304 -22.341  1.00 95.75           N  
ATOM   1531  CA  LEU A 198      13.958   9.086 -21.808  1.00 95.75           C  
ATOM   1532  C   LEU A 198      13.238   8.333 -20.683  1.00 95.75           C  
ATOM   1533  CB  LEU A 198      12.995   9.449 -22.958  1.00 95.75           C  
ATOM   1534  O   LEU A 198      13.146   8.835 -19.562  1.00 95.75           O  
ATOM   1535  CG  LEU A 198      11.691  10.140 -22.514  1.00 95.75           C  
ATOM   1536  CD1 LEU A 198      11.965  11.446 -21.774  1.00 95.75           C  
ATOM   1537  CD2 LEU A 198      10.816  10.439 -23.729  1.00 95.75           C  
ATOM   1538  N   PHE A 199      12.736   7.128 -20.957  1.00 95.25           N  
ATOM   1539  CA  PHE A 199      11.937   6.396 -19.969  1.00 95.25           C  
ATOM   1540  C   PHE A 199      12.785   5.783 -18.855  1.00 95.25           C  
ATOM   1541  CB  PHE A 199      11.045   5.368 -20.662  1.00 95.25           C  
ATOM   1542  O   PHE A 199      12.329   5.675 -17.719  1.00 95.25           O  
ATOM   1543  CG  PHE A 199      10.070   6.011 -21.623  1.00 95.25           C  
ATOM   1544  CD1 PHE A 199       9.162   6.986 -21.167  1.00 95.25           C  
ATOM   1545  CD2 PHE A 199      10.101   5.674 -22.983  1.00 95.25           C  
ATOM   1546  CE1 PHE A 199       8.316   7.637 -22.079  1.00 95.25           C  
ATOM   1547  CE2 PHE A 199       9.253   6.314 -23.898  1.00 95.25           C  
ATOM   1548  CZ  PHE A 199       8.377   7.312 -23.444  1.00 95.25           C  
ATOM   1549  N   GLU A 200      14.044   5.475 -19.142  1.00 93.38           N  
ATOM   1550  CA  GLU A 200      15.034   5.111 -18.136  1.00 93.38           C  
ATOM   1551  C   GLU A 200      15.318   6.233 -17.128  1.00 93.38           C  
ATOM   1552  CB  GLU A 200      16.318   4.752 -18.871  1.00 93.38           C  
ATOM   1553  O   GLU A 200      15.466   5.957 -15.938  1.00 93.38           O  
ATOM   1554  CG  GLU A 200      16.281   3.316 -19.421  1.00 93.38           C  
ATOM   1555  CD  GLU A 200      17.605   2.928 -20.090  1.00 93.38           C  
ATOM   1556  OE1 GLU A 200      17.684   1.778 -20.573  1.00 93.38           O  
ATOM   1557  OE2 GLU A 200      18.537   3.765 -20.073  1.00 93.38           O  
ATOM   1558  N   ALA A 201      15.362   7.495 -17.564  1.00 95.50           N  
ATOM   1559  CA  ALA A 201      15.466   8.632 -16.650  1.00 95.50           C  
ATOM   1560  C   ALA A 201      14.175   8.807 -15.827  1.00 95.50           C  
ATOM   1561  CB  ALA A 201      15.815   9.885 -17.460  1.00 95.50           C  
ATOM   1562  O   ALA A 201      14.228   9.075 -14.627  1.00 95.50           O  
ATOM   1563  N   ILE A 202      13.011   8.586 -16.449  1.00 97.06           N  
ATOM   1564  CA  ILE A 202      11.695   8.658 -15.791  1.00 97.06           C  
ATOM   1565  C   ILE A 202      11.498   7.554 -14.739  1.00 97.06           C  
ATOM   1566  CB  ILE A 202      10.579   8.664 -16.862  1.00 97.06           C  
ATOM   1567  O   ILE A 202      10.758   7.771 -13.781  1.00 97.06           O  
ATOM   1568  CG1 ILE A 202      10.609   9.950 -17.719  1.00 97.06           C  
ATOM   1569  CG2 ILE A 202       9.171   8.462 -16.284  1.00 97.06           C  
ATOM   1570  CD1 ILE A 202      10.196  11.238 -16.996  1.00 97.06           C  
ATOM   1571  N   ALA A 203      12.197   6.416 -14.827  1.00 96.31           N  
ATOM   1572  CA  ALA A 203      12.155   5.365 -13.800  1.00 96.31           C  
ATOM   1573  C   ALA A 203      12.492   5.874 -12.389  1.00 96.31           C  
ATOM   1574  CB  ALA A 203      13.125   4.247 -14.180  1.00 96.31           C  
ATOM   1575  O   ALA A 203      11.968   5.339 -11.409  1.00 96.31           O  
ATOM   1576  N   GLY A 204      13.288   6.947 -12.284  1.00 97.50           N  
ATOM   1577  CA  GLY A 204      13.539   7.634 -11.019  1.00 97.50           C  
ATOM   1578  C   GLY A 204      12.246   8.024 -10.292  1.00 97.50           C  
ATOM   1579  O   GLY A 204      12.184   7.918  -9.074  1.00 97.50           O  
ATOM   1580  N   TYR A 205      11.172   8.366 -11.013  1.00 98.50           N  
ATOM   1581  CA  TYR A 205       9.870   8.713 -10.432  1.00 98.50           C  
ATOM   1582  C   TYR A 205       9.268   7.583  -9.584  1.00 98.50           C  
ATOM   1583  CB  TYR A 205       8.913   9.113 -11.563  1.00 98.50           C  
ATOM   1584  O   TYR A 205       8.852   7.817  -8.448  1.00 98.50           O  
ATOM   1585  CG  TYR A 205       7.572   9.616 -11.077  1.00 98.50           C  
ATOM   1586  CD1 TYR A 205       6.398   8.876 -11.319  1.00 98.50           C  
ATOM   1587  CD2 TYR A 205       7.509  10.834 -10.379  1.00 98.50           C  
ATOM   1588  CE1 TYR A 205       5.154   9.371 -10.883  1.00 98.50           C  
ATOM   1589  CE2 TYR A 205       6.272  11.326  -9.930  1.00 98.50           C  
ATOM   1590  OH  TYR A 205       3.907  11.117  -9.809  1.00 98.50           O  
ATOM   1591  CZ  TYR A 205       5.095  10.604 -10.201  1.00 98.50           C  
ATOM   1592  N   GLY A 206       9.286   6.351 -10.104  1.00 97.25           N  
ATOM   1593  CA  GLY A 206       8.841   5.166  -9.365  1.00 97.25           C  
ATOM   1594  C   GLY A 206       9.748   4.869  -8.171  1.00 97.25           C  
ATOM   1595  O   GLY A 206       9.254   4.648  -7.067  1.00 97.25           O  
ATOM   1596  N   LEU A 207      11.071   4.978  -8.363  1.00 98.12           N  
ATOM   1597  CA  LEU A 207      12.056   4.786  -7.293  1.00 98.12           C  
ATOM   1598  C   LEU A 207      11.807   5.743  -6.123  1.00 98.12           C  
ATOM   1599  CB  LEU A 207      13.479   4.963  -7.862  1.00 98.12           C  
ATOM   1600  O   LEU A 207      11.791   5.316  -4.969  1.00 98.12           O  
ATOM   1601  CG  LEU A 207      14.597   4.906  -6.803  1.00 98.12           C  
ATOM   1602  CD1 LEU A 207      14.663   3.555  -6.110  1.00 98.12           C  
ATOM   1603  CD2 LEU A 207      15.954   5.186  -7.445  1.00 98.12           C  
ATOM   1604  N   GLY A 208      11.602   7.029  -6.414  1.00 97.94           N  
ATOM   1605  CA  GLY A 208      11.301   8.045  -5.409  1.00 97.94           C  
ATOM   1606  C   GLY A 208      10.023   7.730  -4.648  1.00 97.94           C  
ATOM   1607  O   GLY A 208      10.006   7.792  -3.419  1.00 97.94           O  
ATOM   1608  N   GLY A 209       8.980   7.331  -5.379  1.00 97.25           N  
ATOM   1609  CA  GLY A 209       7.692   6.994  -4.795  1.00 97.25           C  
ATOM   1610  C   GLY A 209       7.759   5.842  -3.806  1.00 97.25           C  
ATOM   1611  O   GLY A 209       7.433   6.021  -2.634  1.00 97.25           O  
ATOM   1612  N   SER A 210       8.261   4.686  -4.233  1.00 96.56           N  
ATOM   1613  CA  SER A 210       8.346   3.528  -3.341  1.00 96.56           C  
ATOM   1614  C   SER A 210       9.387   3.681  -2.239  1.00 96.56           C  
ATOM   1615  CB  SER A 210       8.616   2.261  -4.128  1.00 96.56           C  
ATOM   1616  O   SER A 210       9.201   3.110  -1.169  1.00 96.56           O  
ATOM   1617  OG  SER A 210       7.463   1.967  -4.876  1.00 96.56           O  
ATOM   1618  N   SER A 211      10.448   4.474  -2.439  1.00 96.94           N  
ATOM   1619  CA  SER A 211      11.412   4.748  -1.363  1.00 96.94           C  
ATOM   1620  C   SER A 211      10.756   5.488  -0.200  1.00 96.94           C  
ATOM   1621  CB  SER A 211      12.603   5.575  -1.842  1.00 96.94           C  
ATOM   1622  O   SER A 211      10.991   5.145   0.953  1.00 96.94           O  
ATOM   1623  OG  SER A 211      13.320   4.912  -2.857  1.00 96.94           O  
ATOM   1624  N   ILE A 212       9.902   6.476  -0.487  1.00 97.00           N  
ATOM   1625  CA  ILE A 212       9.148   7.178   0.557  1.00 97.00           C  
ATOM   1626  C   ILE A 212       8.028   6.310   1.115  1.00 97.00           C  
ATOM   1627  CB  ILE A 212       8.624   8.525   0.028  1.00 97.00           C  
ATOM   1628  O   ILE A 212       7.853   6.263   2.331  1.00 97.00           O  
ATOM   1629  CG1 ILE A 212       9.778   9.501  -0.292  1.00 97.00           C  
ATOM   1630  CG2 ILE A 212       7.645   9.185   1.018  1.00 97.00           C  
ATOM   1631  CD1 ILE A 212      10.857   9.584   0.796  1.00 97.00           C  
ATOM   1632  N   ALA A 213       7.312   5.579   0.261  1.00 96.62           N  
ATOM   1633  CA  ALA A 213       6.284   4.650   0.711  1.00 96.62           C  
ATOM   1634  C   ALA A 213       6.825   3.610   1.698  1.00 96.62           C  
ATOM   1635  CB  ALA A 213       5.690   3.952  -0.507  1.00 96.62           C  
ATOM   1636  O   ALA A 213       6.138   3.259   2.652  1.00 96.62           O  
ATOM   1637  N   MET A 214       8.065   3.157   1.494  1.00 96.38           N  
ATOM   1638  CA  MET A 214       8.755   2.223   2.377  1.00 96.38           C  
ATOM   1639  C   MET A 214       8.849   2.755   3.808  1.00 96.38           C  
ATOM   1640  CB  MET A 214      10.158   1.975   1.799  1.00 96.38           C  
ATOM   1641  O   MET A 214       8.502   2.052   4.757  1.00 96.38           O  
ATOM   1642  CG  MET A 214      10.888   0.850   2.509  1.00 96.38           C  
ATOM   1643  SD  MET A 214      10.085  -0.733   2.208  1.00 96.38           S  
ATOM   1644  CE  MET A 214      10.380  -1.404   3.823  1.00 96.38           C  
ATOM   1645  N   PHE A 215       9.287   4.006   3.961  1.00 94.81           N  
ATOM   1646  CA  PHE A 215       9.361   4.650   5.268  1.00 94.81           C  
ATOM   1647  C   PHE A 215       7.970   4.951   5.821  1.00 94.81           C  
ATOM   1648  CB  PHE A 215      10.242   5.901   5.200  1.00 94.81           C  
ATOM   1649  O   PHE A 215       7.735   4.628   6.973  1.00 94.81           O  
ATOM   1650  CG  PHE A 215      11.698   5.590   4.908  1.00 94.81           C  
ATOM   1651  CD1 PHE A 215      12.473   4.888   5.852  1.00 94.81           C  
ATOM   1652  CD2 PHE A 215      12.274   5.976   3.686  1.00 94.81           C  
ATOM   1653  CE1 PHE A 215      13.813   4.567   5.569  1.00 94.81           C  
ATOM   1654  CE2 PHE A 215      13.611   5.651   3.400  1.00 94.81           C  
ATOM   1655  CZ  PHE A 215      14.383   4.948   4.341  1.00 94.81           C  
ATOM   1656  N   GLY A 216       7.033   5.443   5.005  1.00 94.75           N  
ATOM   1657  CA  GLY A 216       5.666   5.737   5.454  1.00 94.75           C  
ATOM   1658  C   GLY A 216       4.896   4.504   5.944  1.00 94.75           C  
ATOM   1659  O   GLY A 216       4.213   4.554   6.962  1.00 94.75           O  
ATOM   1660  N   ARG A 217       5.018   3.358   5.259  1.00 95.06           N  
ATOM   1661  CA  ARG A 217       4.369   2.106   5.687  1.00 95.06           C  
ATOM   1662  C   ARG A 217       5.015   1.495   6.920  1.00 95.06           C  
ATOM   1663  CB  ARG A 217       4.345   1.074   4.550  1.00 95.06           C  
ATOM   1664  O   ARG A 217       4.297   1.024   7.794  1.00 95.06           O  
ATOM   1665  CG  ARG A 217       3.153   1.217   3.600  1.00 95.06           C  
ATOM   1666  CD  ARG A 217       1.820   1.045   4.336  1.00 95.06           C  
ATOM   1667  NE  ARG A 217       0.747   0.645   3.415  1.00 95.06           N  
ATOM   1668  NH1 ARG A 217      -0.965   0.631   4.966  1.00 95.06           N  
ATOM   1669  NH2 ARG A 217      -1.327  -0.043   2.861  1.00 95.06           N  
ATOM   1670  CZ  ARG A 217      -0.506   0.418   3.761  1.00 95.06           C  
ATOM   1671  N   VAL A 218       6.345   1.496   7.014  1.00 96.69           N  
ATOM   1672  CA  VAL A 218       7.030   0.928   8.184  1.00 96.69           C  
ATOM   1673  C   VAL A 218       6.947   1.864   9.386  1.00 96.69           C  
ATOM   1674  CB  VAL A 218       8.484   0.558   7.862  1.00 96.69           C  
ATOM   1675  O   VAL A 218       6.623   1.408  10.475  1.00 96.69           O  
ATOM   1676  CG1 VAL A 218       9.230   0.041   9.097  1.00 96.69           C  
ATOM   1677  CG2 VAL A 218       8.524  -0.577   6.838  1.00 96.69           C  
ATOM   1678  N   GLY A 219       7.221   3.153   9.207  1.00 95.75           N  
ATOM   1679  CA  GLY A 219       7.144   4.180  10.244  1.00 95.75           C  
ATOM   1680  C   GLY A 219       5.726   4.315  10.779  1.00 95.75           C  
ATOM   1681  O   GLY A 219       5.486   4.028  11.953  1.00 95.75           O  
ATOM   1682  N   GLY A 220       4.776   4.646   9.902  1.00 95.06           N  
ATOM   1683  CA  GLY A 220       3.355   4.691  10.239  1.00 95.06           C  
ATOM   1684  C   GLY A 220       2.842   3.374  10.829  1.00 95.06           C  
ATOM   1685  O   GLY A 220       2.174   3.403  11.856  1.00 95.06           O  
ATOM   1686  N   GLY A 221       3.227   2.224  10.258  1.00 95.75           N  
ATOM   1687  CA  GLY A 221       2.852   0.890  10.743  1.00 95.75           C  
ATOM   1688  C   GLY A 221       3.372   0.568  12.150  1.00 95.75           C  
ATOM   1689  O   GLY A 221       2.631   0.038  12.974  1.00 95.75           O  
ATOM   1690  N   ILE A 222       4.629   0.914  12.456  1.00 97.25           N  
ATOM   1691  CA  ILE A 222       5.190   0.753  13.807  1.00 97.25           C  
ATOM   1692  C   ILE A 222       4.482   1.685  14.789  1.00 97.25           C  
ATOM   1693  CB  ILE A 222       6.724   0.965  13.822  1.00 97.25           C  
ATOM   1694  O   ILE A 222       4.218   1.278  15.917  1.00 97.25           O  
ATOM   1695  CG1 ILE A 222       7.434  -0.188  13.076  1.00 97.25           C  
ATOM   1696  CG2 ILE A 222       7.282   1.042  15.262  1.00 97.25           C  
ATOM   1697  CD1 ILE A 222       8.898   0.112  12.735  1.00 97.25           C  
ATOM   1698  N   TYR A 223       4.170   2.913  14.369  1.00 97.06           N  
ATOM   1699  CA  TYR A 223       3.470   3.880  15.206  1.00 97.06           C  
ATOM   1700  C   TYR A 223       2.091   3.358  15.622  1.00 97.06           C  
ATOM   1701  CB  TYR A 223       3.369   5.226  14.473  1.00 97.06           C  
ATOM   1702  O   TYR A 223       1.821   3.264  16.820  1.00 97.06           O  
ATOM   1703  CG  TYR A 223       2.686   6.305  15.285  1.00 97.06           C  
ATOM   1704  CD1 TYR A 223       1.288   6.306  15.438  1.00 97.06           C  
ATOM   1705  CD2 TYR A 223       3.449   7.311  15.895  1.00 97.06           C  
ATOM   1706  CE1 TYR A 223       0.658   7.282  16.223  1.00 97.06           C  
ATOM   1707  CE2 TYR A 223       2.814   8.301  16.666  1.00 97.06           C  
ATOM   1708  OH  TYR A 223       0.827   9.207  17.639  1.00 97.06           O  
ATOM   1709  CZ  TYR A 223       1.420   8.278  16.849  1.00 97.06           C  
ATOM   1710  N   THR A 224       1.248   3.003  14.643  1.00 94.81           N  
ATOM   1711  CA  THR A 224      -0.136   2.565  14.889  1.00 94.81           C  
ATOM   1712  C   THR A 224      -0.161   1.288  15.710  1.00 94.81           C  
ATOM   1713  CB  THR A 224      -0.956   2.431  13.589  1.00 94.81           C  
ATOM   1714  O   THR A 224      -0.704   1.285  16.808  1.00 94.81           O  
ATOM   1715  CG2 THR A 224      -0.370   1.506  12.528  1.00 94.81           C  
ATOM   1716  OG1 THR A 224      -2.216   1.873  13.851  1.00 94.81           O  
ATOM   1717  N   LYS A 225       0.553   0.238  15.291  1.00 94.62           N  
ATOM   1718  CA  LYS A 225       0.453  -1.057  15.975  1.00 94.62           C  
ATOM   1719  C   LYS A 225       1.144  -1.097  17.337  1.00 94.62           C  
ATOM   1720  CB  LYS A 225       0.894  -2.193  15.046  1.00 94.62           C  
ATOM   1721  O   LYS A 225       0.827  -1.952  18.156  1.00 94.62           O  
ATOM   1722  CG  LYS A 225       0.065  -2.295  13.753  1.00 94.62           C  
ATOM   1723  CD  LYS A 225      -1.468  -2.445  13.941  1.00 94.62           C  
ATOM   1724  CE  LYS A 225      -2.343  -1.320  13.371  1.00 94.62           C  
ATOM   1725  NZ  LYS A 225      -3.787  -1.650  13.456  1.00 94.62           N  
ATOM   1726  N   ALA A 226       2.069  -0.179  17.624  1.00 94.75           N  
ATOM   1727  CA  ALA A 226       2.568  -0.006  18.988  1.00 94.75           C  
ATOM   1728  C   ALA A 226       1.502   0.583  19.924  1.00 94.75           C  
ATOM   1729  CB  ALA A 226       3.804   0.894  18.963  1.00 94.75           C  
ATOM   1730  O   ALA A 226       1.456   0.210  21.099  1.00 94.75           O  
ATOM   1731  N   ALA A 227       0.689   1.512  19.416  1.00 94.88           N  
ATOM   1732  CA  ALA A 227      -0.393   2.135  20.163  1.00 94.88           C  
ATOM   1733  C   ALA A 227      -1.585   1.185  20.322  1.00 94.88           C  
ATOM   1734  CB  ALA A 227      -0.770   3.454  19.487  1.00 94.88           C  
ATOM   1735  O   ALA A 227      -1.987   0.964  21.459  1.00 94.88           O  
ATOM   1736  N   ASP A 228      -2.034   0.563  19.234  1.00 93.56           N  
ATOM   1737  CA  ASP A 228      -3.140  -0.401  19.154  1.00 93.56           C  
ATOM   1738  C   ASP A 228      -2.943  -1.576  20.133  1.00 93.56           C  
ATOM   1739  CB  ASP A 228      -3.191  -0.855  17.685  1.00 93.56           C  
ATOM   1740  O   ASP A 228      -3.605  -1.676  21.168  1.00 93.56           O  
ATOM   1741  CG  ASP A 228      -4.367  -1.746  17.302  1.00 93.56           C  
ATOM   1742  OD1 ASP A 228      -5.148  -2.104  18.206  1.00 93.56           O  
ATOM   1743  OD2 ASP A 228      -4.340  -2.149  16.109  1.00 93.56           O  
ATOM   1744  N   VAL A 229      -1.870  -2.361  19.951  1.00 92.75           N  
ATOM   1745  CA  VAL A 229      -1.524  -3.479  20.851  1.00 92.75           C  
ATOM   1746  C   VAL A 229      -1.346  -3.008  22.300  1.00 92.75           C  
ATOM   1747  CB  VAL A 229      -0.243  -4.183  20.358  1.00 92.75           C  
ATOM   1748  O   VAL A 229      -1.676  -3.725  23.250  1.00 92.75           O  
ATOM   1749  CG1 VAL A 229       0.214  -5.310  21.296  1.00 92.75           C  
ATOM   1750  CG2 VAL A 229      -0.434  -4.807  18.970  1.00 92.75           C  
ATOM   1751  N   GLY A 230      -0.809  -1.801  22.492  1.00 91.88           N  
ATOM   1752  CA  GLY A 230      -0.650  -1.190  23.805  1.00 91.88           C  
ATOM   1753  C   GLY A 230      -1.981  -0.885  24.490  1.00 91.88           C  
ATOM   1754  O   GLY A 230      -2.159  -1.233  25.663  1.00 91.88           O  
ATOM   1755  N   ALA A 231      -2.900  -0.259  23.757  1.00 92.19           N  
ATOM   1756  CA  ALA A 231      -4.225   0.126  24.206  1.00 92.19           C  
ATOM   1757  C   ALA A 231      -5.081  -1.111  24.493  1.00 92.19           C  
ATOM   1758  CB  ALA A 231      -4.869   1.018  23.134  1.00 92.19           C  
ATOM   1759  O   ALA A 231      -5.650  -1.214  25.583  1.00 92.19           O  
ATOM   1760  N   ASP A 232      -5.087  -2.081  23.583  1.00 90.31           N  
ATOM   1761  CA  ASP A 232      -5.930  -3.270  23.649  1.00 90.31           C  
ATOM   1762  C   ASP A 232      -5.490  -4.266  24.718  1.00 90.31           C  
ATOM   1763  CB  ASP A 232      -5.956  -3.930  22.258  1.00 90.31           C  
ATOM   1764  O   ASP A 232      -6.309  -4.750  25.511  1.00 90.31           O  
ATOM   1765  CG  ASP A 232      -7.173  -3.508  21.437  1.00 90.31           C  
ATOM   1766  OD1 ASP A 232      -7.867  -2.558  21.867  1.00 90.31           O  
ATOM   1767  OD2 ASP A 232      -7.662  -4.373  20.680  1.00 90.31           O  
ATOM   1768  N   LEU A 233      -4.189  -4.556  24.819  1.00 88.19           N  
ATOM   1769  CA  LEU A 233      -3.704  -5.468  25.854  1.00 88.19           C  
ATOM   1770  C   LEU A 233      -3.875  -4.865  27.247  1.00 88.19           C  
ATOM   1771  CB  LEU A 233      -2.234  -5.840  25.619  1.00 88.19           C  
ATOM   1772  O   LEU A 233      -4.327  -5.555  28.165  1.00 88.19           O  
ATOM   1773  CG  LEU A 233      -1.981  -6.741  24.399  1.00 88.19           C  
ATOM   1774  CD1 LEU A 233      -0.478  -7.008  24.300  1.00 88.19           C  
ATOM   1775  CD2 LEU A 233      -2.686  -8.095  24.527  1.00 88.19           C  
ATOM   1776  N   ALA A 234      -3.504  -3.596  27.430  1.00 87.31           N  
ATOM   1777  CA  ALA A 234      -3.624  -2.960  28.734  1.00 87.31           C  
ATOM   1778  C   ALA A 234      -5.097  -2.730  29.109  1.00 87.31           C  
ATOM   1779  CB  ALA A 234      -2.796  -1.678  28.745  1.00 87.31           C  
ATOM   1780  O   ALA A 234      -5.494  -3.068  30.220  1.00 87.31           O  
ATOM   1781  N   GLY A 235      -5.917  -2.239  28.182  1.00 86.00           N  
ATOM   1782  CA  GLY A 235      -7.328  -1.952  28.417  1.00 86.00           C  
ATOM   1783  C   GLY A 235      -8.192  -3.211  28.503  1.00 86.00           C  
ATOM   1784  O   GLY A 235      -8.698  -3.553  29.574  1.00 86.00           O  
ATOM   1785  N   LYS A 236      -8.351  -3.934  27.390  1.00 83.50           N  
ATOM   1786  CA  LYS A 236      -9.326  -5.034  27.269  1.00 83.50           C  
ATOM   1787  C   LYS A 236      -8.915  -6.277  28.053  1.00 83.50           C  
ATOM   1788  CB  LYS A 236      -9.526  -5.416  25.791  1.00 83.50           C  
ATOM   1789  O   LYS A 236      -9.750  -6.925  28.687  1.00 83.50           O  
ATOM   1790  CG  LYS A 236     -10.030  -4.276  24.893  1.00 83.50           C  
ATOM   1791  CD  LYS A 236     -10.044  -4.752  23.433  1.00 83.50           C  
ATOM   1792  CE  LYS A 236     -10.541  -3.641  22.515  1.00 83.50           C  
ATOM   1793  NZ  LYS A 236     -10.313  -3.959  21.088  1.00 83.50           N  
ATOM   1794  N   VAL A 237      -7.636  -6.658  27.991  1.00 83.56           N  
ATOM   1795  CA  VAL A 237      -7.177  -7.944  28.547  1.00 83.56           C  
ATOM   1796  C   VAL A 237      -6.869  -7.841  30.037  1.00 83.56           C  
ATOM   1797  CB  VAL A 237      -5.986  -8.525  27.758  1.00 83.56           C  
ATOM   1798  O   VAL A 237      -7.312  -8.707  30.807  1.00 83.56           O  
ATOM   1799  CG1 VAL A 237      -5.543  -9.884  28.320  1.00 83.56           C  
ATOM   1800  CG2 VAL A 237      -6.351  -8.725  26.282  1.00 83.56           C  
ATOM   1801  N   VAL A 238      -6.111  -6.813  30.433  1.00 83.69           N  
ATOM   1802  CA  VAL A 238      -5.655  -6.633  31.819  1.00 83.69           C  
ATOM   1803  C   VAL A 238      -6.734  -5.964  32.666  1.00 83.69           C  
ATOM   1804  CB  VAL A 238      -4.311  -5.881  31.895  1.00 83.69           C  
ATOM   1805  O   VAL A 238      -7.160  -6.560  33.655  1.00 83.69           O  
ATOM   1806  CG1 VAL A 238      -3.830  -5.748  33.345  1.00 83.69           C  
ATOM   1807  CG2 VAL A 238      -3.196  -6.619  31.133  1.00 83.69           C  
ATOM   1808  N   GLU A 239      -7.206  -4.783  32.265  1.00 87.12           N  
ATOM   1809  CA  GLU A 239      -8.086  -3.957  33.104  1.00 87.12           C  
ATOM   1810  C   GLU A 239      -9.595  -4.164  32.849  1.00 87.12           C  
ATOM   1811  CB  GLU A 239      -7.669  -2.483  32.975  1.00 87.12           C  
ATOM   1812  O   GLU A 239     -10.422  -3.765  33.664  1.00 87.12           O  
ATOM   1813  CG  GLU A 239      -6.213  -2.164  33.386  1.00 87.12           C  
ATOM   1814  CD  GLU A 239      -5.783  -2.650  34.781  1.00 87.12           C  
ATOM   1815  OE1 GLU A 239      -4.558  -2.879  34.955  1.00 87.12           O  
ATOM   1816  OE2 GLU A 239      -6.656  -2.835  35.657  1.00 87.12           O  
ATOM   1817  N   ASN A 240      -9.976  -4.869  31.776  1.00 86.88           N  
ATOM   1818  CA  ASN A 240     -11.369  -5.119  31.362  1.00 86.88           C  
ATOM   1819  C   ASN A 240     -12.196  -3.845  31.125  1.00 86.88           C  
ATOM   1820  CB  ASN A 240     -12.103  -6.092  32.306  1.00 86.88           C  
ATOM   1821  O   ASN A 240     -13.389  -3.810  31.436  1.00 86.88           O  
ATOM   1822  CG  ASN A 240     -11.341  -7.358  32.573  1.00 86.88           C  
ATOM   1823  ND2 ASN A 240     -10.704  -7.436  33.717  1.00 86.88           N  
ATOM   1824  OD1 ASN A 240     -11.298  -8.285  31.779  1.00 86.88           O  
ATOM   1825  N   ILE A 241     -11.573  -2.813  30.565  1.00 89.88           N  
ATOM   1826  CA  ILE A 241     -12.286  -1.632  30.065  1.00 89.88           C  
ATOM   1827  C   ILE A 241     -12.647  -1.813  28.574  1.00 89.88           C  
ATOM   1828  CB  ILE A 241     -11.508  -0.335  30.374  1.00 89.88           C  
ATOM   1829  O   ILE A 241     -12.030  -2.652  27.907  1.00 89.88           O  
ATOM   1830  CG1 ILE A 241     -10.142  -0.304  29.666  1.00 89.88           C  
ATOM   1831  CG2 ILE A 241     -11.359  -0.184  31.903  1.00 89.88           C  
ATOM   1832  CD1 ILE A 241      -9.359   0.994  29.881  1.00 89.88           C  
ATOM   1833  N   PRO A 242     -13.663  -1.094  28.058  1.00 88.00           N  
ATOM   1834  CA  PRO A 242     -14.007  -1.084  26.633  1.00 88.00           C  
ATOM   1835  C   PRO A 242     -12.831  -0.750  25.693  1.00 88.00           C  
ATOM   1836  CB  PRO A 242     -15.139  -0.056  26.494  1.00 88.00           C  
ATOM   1837  O   PRO A 242     -11.844  -0.137  26.102  1.00 88.00           O  
ATOM   1838  CG  PRO A 242     -15.803  -0.060  27.868  1.00 88.00           C  
ATOM   1839  CD  PRO A 242     -14.622  -0.289  28.807  1.00 88.00           C  
ATOM   1840  N   GLU A 243     -12.962  -1.156  24.423  1.00 87.56           N  
ATOM   1841  CA  GLU A 243     -12.163  -0.625  23.299  1.00 87.56           C  
ATOM   1842  C   GLU A 243     -12.319   0.895  23.245  1.00 87.56           C  
ATOM   1843  CB  GLU A 243     -12.693  -1.225  21.978  1.00 87.56           C  
ATOM   1844  O   GLU A 243     -13.409   1.364  23.537  1.00 87.56           O  
ATOM   1845  CG  GLU A 243     -11.767  -1.033  20.761  1.00 87.56           C  
ATOM   1846  CD  GLU A 243     -12.164  -1.953  19.583  1.00 87.56           C  
ATOM   1847  OE1 GLU A 243     -11.283  -2.606  18.983  1.00 87.56           O  
ATOM   1848  OE2 GLU A 243     -13.372  -2.200  19.368  1.00 87.56           O  
ATOM   1849  N   ASP A 244     -11.277   1.652  22.892  1.00 91.56           N  
ATOM   1850  CA  ASP A 244     -11.342   3.120  22.761  1.00 91.56           C  
ATOM   1851  C   ASP A 244     -11.813   3.900  24.004  1.00 91.56           C  
ATOM   1852  CB  ASP A 244     -12.148   3.512  21.522  1.00 91.56           C  
ATOM   1853  O   ASP A 244     -12.216   5.062  23.912  1.00 91.56           O  
ATOM   1854  CG  ASP A 244     -11.539   2.963  20.248  1.00 91.56           C  
ATOM   1855  OD1 ASP A 244     -10.346   3.262  20.042  1.00 91.56           O  
ATOM   1856  OD2 ASP A 244     -12.331   2.359  19.483  1.00 91.56           O  
ATOM   1857  N   ASP A 245     -11.748   3.296  25.192  1.00 92.12           N  
ATOM   1858  CA  ASP A 245     -12.217   3.952  26.408  1.00 92.12           C  
ATOM   1859  C   ASP A 245     -11.422   5.247  26.693  1.00 92.12           C  
ATOM   1860  CB  ASP A 245     -12.146   2.979  27.584  1.00 92.12           C  
ATOM   1861  O   ASP A 245     -10.184   5.232  26.696  1.00 92.12           O  
ATOM   1862  CG  ASP A 245     -12.820   3.550  28.827  1.00 92.12           C  
ATOM   1863  OD1 ASP A 245     -12.283   4.499  29.438  1.00 92.12           O  
ATOM   1864  OD2 ASP A 245     -13.848   3.001  29.269  1.00 92.12           O  
ATOM   1865  N   PRO A 246     -12.093   6.374  26.996  1.00 89.94           N  
ATOM   1866  CA  PRO A 246     -11.429   7.661  27.199  1.00 89.94           C  
ATOM   1867  C   PRO A 246     -10.479   7.700  28.404  1.00 89.94           C  
ATOM   1868  CB  PRO A 246     -12.565   8.670  27.361  1.00 89.94           C  
ATOM   1869  O   PRO A 246      -9.693   8.638  28.520  1.00 89.94           O  
ATOM   1870  CG  PRO A 246     -13.743   7.830  27.862  1.00 89.94           C  
ATOM   1871  CD  PRO A 246     -13.535   6.501  27.153  1.00 89.94           C  
ATOM   1872  N   ARG A 247     -10.533   6.721  29.315  1.00 92.00           N  
ATOM   1873  CA  ARG A 247      -9.589   6.590  30.437  1.00 92.00           C  
ATOM   1874  C   ARG A 247      -8.232   6.061  29.985  1.00 92.00           C  
ATOM   1875  CB  ARG A 247     -10.173   5.647  31.499  1.00 92.00           C  
ATOM   1876  O   ARG A 247      -7.235   6.281  30.672  1.00 92.00           O  
ATOM   1877  CG  ARG A 247     -11.487   6.165  32.106  1.00 92.00           C  
ATOM   1878  CD  ARG A 247     -12.153   5.088  32.968  1.00 92.00           C  
ATOM   1879  NE  ARG A 247     -12.759   4.028  32.147  1.00 92.00           N  
ATOM   1880  NH1 ARG A 247     -13.346   2.607  33.848  1.00 92.00           N  
ATOM   1881  NH2 ARG A 247     -13.957   2.129  31.778  1.00 92.00           N  
ATOM   1882  CZ  ARG A 247     -13.348   2.936  32.589  1.00 92.00           C  
ATOM   1883  N   ASN A 248      -8.182   5.341  28.869  1.00 94.69           N  
ATOM   1884  CA  ASN A 248      -6.961   4.731  28.371  1.00 94.69           C  
ATOM   1885  C   ASN A 248      -6.086   5.789  27.672  1.00 94.69           C  
ATOM   1886  CB  ASN A 248      -7.357   3.554  27.474  1.00 94.69           C  
ATOM   1887  O   ASN A 248      -6.504   6.373  26.674  1.00 94.69           O  
ATOM   1888  CG  ASN A 248      -6.183   2.721  26.993  1.00 94.69           C  
ATOM   1889  ND2 ASN A 248      -6.470   1.524  26.542  1.00 94.69           N  
ATOM   1890  OD1 ASN A 248      -5.023   3.110  27.052  1.00 94.69           O  
ATOM   1891  N   PRO A 249      -4.856   6.054  28.147  1.00 93.88           N  
ATOM   1892  CA  PRO A 249      -4.015   7.097  27.569  1.00 93.88           C  
ATOM   1893  C   PRO A 249      -3.531   6.782  26.146  1.00 93.88           C  
ATOM   1894  CB  PRO A 249      -2.861   7.268  28.559  1.00 93.88           C  
ATOM   1895  O   PRO A 249      -3.129   7.705  25.436  1.00 93.88           O  
ATOM   1896  CG  PRO A 249      -2.741   5.894  29.211  1.00 93.88           C  
ATOM   1897  CD  PRO A 249      -4.193   5.430  29.282  1.00 93.88           C  
ATOM   1898  N   ALA A 250      -3.588   5.524  25.699  1.00 95.94           N  
ATOM   1899  CA  ALA A 250      -3.095   5.124  24.383  1.00 95.94           C  
ATOM   1900  C   ALA A 250      -4.103   5.328  23.234  1.00 95.94           C  
ATOM   1901  CB  ALA A 250      -2.593   3.680  24.480  1.00 95.94           C  
ATOM   1902  O   ALA A 250      -3.678   5.361  22.085  1.00 95.94           O  
ATOM   1903  N   THR A 251      -5.394   5.548  23.506  1.00 94.88           N  
ATOM   1904  CA  THR A 251      -6.458   5.580  22.473  1.00 94.88           C  
ATOM   1905  C   THR A 251      -6.317   6.723  21.472  1.00 94.88           C  
ATOM   1906  CB  THR A 251      -7.842   5.669  23.128  1.00 94.88           C  
ATOM   1907  O   THR A 251      -6.571   6.552  20.284  1.00 94.88           O  
ATOM   1908  CG2 THR A 251      -8.139   4.375  23.878  1.00 94.88           C  
ATOM   1909  OG1 THR A 251      -7.864   6.726  24.063  1.00 94.88           O  
ATOM   1910  N   ILE A 252      -5.817   7.886  21.903  1.00 95.12           N  
ATOM   1911  CA  ILE A 252      -5.493   8.972  20.965  1.00 95.12           C  
ATOM   1912  C   ILE A 252      -4.327   8.579  20.052  1.00 95.12           C  
ATOM   1913  CB  ILE A 252      -5.204  10.295  21.707  1.00 95.12           C  
ATOM   1914  O   ILE A 252      -4.370   8.881  18.865  1.00 95.12           O  
ATOM   1915  CG1 ILE A 252      -6.420  10.797  22.517  1.00 95.12           C  
ATOM   1916  CG2 ILE A 252      -4.736  11.402  20.740  1.00 95.12           C  
ATOM   1917  CD1 ILE A 252      -7.655  11.194  21.695  1.00 95.12           C  
ATOM   1918  N   ALA A 253      -3.289   7.919  20.576  1.00 95.75           N  
ATOM   1919  CA  ALA A 253      -2.167   7.467  19.753  1.00 95.75           C  
ATOM   1920  C   ALA A 253      -2.605   6.373  18.767  1.00 95.75           C  
ATOM   1921  CB  ALA A 253      -1.024   6.996  20.662  1.00 95.75           C  
ATOM   1922  O   ALA A 253      -2.130   6.353  17.639  1.00 95.75           O  
ATOM   1923  N   ASP A 254      -3.537   5.521  19.179  1.00 95.38           N  
ATOM   1924  CA  ASP A 254      -4.141   4.488  18.344  1.00 95.38           C  
ATOM   1925  C   ASP A 254      -4.901   5.100  17.158  1.00 95.38           C  
ATOM   1926  CB  ASP A 254      -5.038   3.653  19.261  1.00 95.38           C  
ATOM   1927  O   ASP A 254      -4.492   4.963  16.008  1.00 95.38           O  
ATOM   1928  CG  ASP A 254      -5.538   2.381  18.607  1.00 95.38           C  
ATOM   1929  OD1 ASP A 254      -4.931   2.008  17.583  1.00 95.38           O  
ATOM   1930  OD2 ASP A 254      -6.425   1.789  19.248  1.00 95.38           O  
ATOM   1931  N   ASN A 255      -5.860   5.986  17.449  1.00 95.94           N  
ATOM   1932  CA  ASN A 255      -6.644   6.675  16.423  1.00 95.94           C  
ATOM   1933  C   ASN A 255      -5.777   7.596  15.532  1.00 95.94           C  
ATOM   1934  CB  ASN A 255      -7.763   7.474  17.116  1.00 95.94           C  
ATOM   1935  O   ASN A 255      -6.063   7.793  14.349  1.00 95.94           O  
ATOM   1936  CG  ASN A 255      -9.002   6.658  17.467  1.00 95.94           C  
ATOM   1937  ND2 ASN A 255      -8.897   5.674  18.332  1.00 95.94           N  
ATOM   1938  OD1 ASN A 255     -10.091   6.993  17.023  1.00 95.94           O  
ATOM   1939  N   VAL A 256      -4.700   8.194  16.060  1.00 96.56           N  
ATOM   1940  CA  VAL A 256      -3.694   8.887  15.230  1.00 96.56           C  
ATOM   1941  C   VAL A 256      -3.014   7.896  14.284  1.00 96.56           C  
ATOM   1942  CB  VAL A 256      -2.647   9.608  16.103  1.00 96.56           C  
ATOM   1943  O   VAL A 256      -2.802   8.216  13.112  1.00 96.56           O  
ATOM   1944  CG1 VAL A 256      -1.438  10.090  15.290  1.00 96.56           C  
ATOM   1945  CG2 VAL A 256      -3.252  10.860  16.748  1.00 96.56           C  
ATOM   1946  N   GLY A 257      -2.705   6.706  14.792  1.00 94.50           N  
ATOM   1947  CA  GLY A 257      -2.123   5.578  14.086  1.00 94.50           C  
ATOM   1948  C   GLY A 257      -2.841   5.226  12.792  1.00 94.50           C  
ATOM   1949  O   GLY A 257      -2.188   5.202  11.747  1.00 94.50           O  
ATOM   1950  N   ASP A 258      -4.158   5.046  12.827  1.00 94.19           N  
ATOM   1951  CA  ASP A 258      -4.942   4.648  11.643  1.00 94.19           C  
ATOM   1952  C   ASP A 258      -4.774   5.651  10.494  1.00 94.19           C  
ATOM   1953  CB  ASP A 258      -6.436   4.558  11.995  1.00 94.19           C  
ATOM   1954  O   ASP A 258      -4.683   5.311   9.314  1.00 94.19           O  
ATOM   1955  CG  ASP A 258      -6.702   3.795  13.287  1.00 94.19           C  
ATOM   1956  OD1 ASP A 258      -5.883   2.895  13.568  1.00 94.19           O  
ATOM   1957  OD2 ASP A 258      -7.604   4.292  14.001  1.00 94.19           O  
ATOM   1958  N   ASN A 259      -4.643   6.933  10.833  1.00 95.12           N  
ATOM   1959  CA  ASN A 259      -4.469   7.992   9.849  1.00 95.12           C  
ATOM   1960  C   ASN A 259      -3.042   8.045   9.274  1.00 95.12           C  
ATOM   1961  CB  ASN A 259      -4.868   9.322  10.496  1.00 95.12           C  
ATOM   1962  O   ASN A 259      -2.859   8.389   8.102  1.00 95.12           O  
ATOM   1963  CG  ASN A 259      -6.343   9.396  10.819  1.00 95.12           C  
ATOM   1964  ND2 ASN A 259      -6.705   9.230  12.065  1.00 95.12           N  
ATOM   1965  OD1 ASN A 259      -7.164   9.679   9.959  1.00 95.12           O  
ATOM   1966  N   VAL A 260      -2.017   7.739  10.073  1.00 93.81           N  
ATOM   1967  CA  VAL A 260      -0.612   7.851   9.643  1.00 93.81           C  
ATOM   1968  C   VAL A 260      -0.084   6.563   9.006  1.00 93.81           C  
ATOM   1969  CB  VAL A 260       0.303   8.360  10.771  1.00 93.81           C  
ATOM   1970  O   VAL A 260       0.667   6.628   8.036  1.00 93.81           O  
ATOM   1971  CG1 VAL A 260      -0.178   9.728  11.285  1.00 93.81           C  
ATOM   1972  CG2 VAL A 260       0.430   7.408  11.962  1.00 93.81           C  
ATOM   1973  N   GLY A 261      -0.512   5.395   9.482  1.00 90.12           N  
ATOM   1974  CA  GLY A 261      -0.156   4.095   8.914  1.00 90.12           C  
ATOM   1975  C   GLY A 261      -1.112   3.669   7.804  1.00 90.12           C  
ATOM   1976  O   GLY A 261      -0.708   3.518   6.641  1.00 90.12           O  
ATOM   1977  N   ASP A 262      -2.387   3.514   8.153  1.00 90.88           N  
ATOM   1978  CA  ASP A 262      -3.365   2.833   7.298  1.00 90.88           C  
ATOM   1979  C   ASP A 262      -3.918   3.730   6.193  1.00 90.88           C  
ATOM   1980  CB  ASP A 262      -4.467   2.186   8.148  1.00 90.88           C  
ATOM   1981  O   ASP A 262      -4.327   3.231   5.146  1.00 90.88           O  
ATOM   1982  CG  ASP A 262      -3.929   1.079   9.059  1.00 90.88           C  
ATOM   1983  OD1 ASP A 262      -2.739   0.708   8.887  1.00 90.88           O  
ATOM   1984  OD2 ASP A 262      -4.726   0.569   9.860  1.00 90.88           O  
ATOM   1985  N   VAL A 263      -3.819   5.053   6.355  1.00 93.88           N  
ATOM   1986  CA  VAL A 263      -4.140   6.022   5.299  1.00 93.88           C  
ATOM   1987  C   VAL A 263      -2.880   6.587   4.637  1.00 93.88           C  
ATOM   1988  CB  VAL A 263      -5.096   7.116   5.803  1.00 93.88           C  
ATOM   1989  O   VAL A 263      -2.683   6.384   3.437  1.00 93.88           O  
ATOM   1990  CG1 VAL A 263      -5.518   8.033   4.653  1.00 93.88           C  
ATOM   1991  CG2 VAL A 263      -6.366   6.523   6.418  1.00 93.88           C  
ATOM   1992  N   ALA A 264      -2.007   7.295   5.365  1.00 95.44           N  
ATOM   1993  CA  ALA A 264      -0.881   7.999   4.733  1.00 95.44           C  
ATOM   1994  C   ALA A 264       0.143   7.041   4.094  1.00 95.44           C  
ATOM   1995  CB  ALA A 264      -0.201   8.932   5.741  1.00 95.44           C  
ATOM   1996  O   ALA A 264       0.539   7.222   2.932  1.00 95.44           O  
ATOM   1997  N   GLY A 265       0.533   5.997   4.833  1.00 93.25           N  
ATOM   1998  CA  GLY A 265       1.408   4.938   4.335  1.00 93.25           C  
ATOM   1999  C   GLY A 265       0.787   4.196   3.150  1.00 93.25           C  
ATOM   2000  O   GLY A 265       1.454   3.986   2.137  1.00 93.25           O  
ATOM   2001  N   MET A 266      -0.506   3.870   3.226  1.00 90.44           N  
ATOM   2002  CA  MET A 266      -1.235   3.197   2.144  1.00 90.44           C  
ATOM   2003  C   MET A 266      -1.340   4.021   0.861  1.00 90.44           C  
ATOM   2004  CB  MET A 266      -2.627   2.818   2.650  1.00 90.44           C  
ATOM   2005  O   MET A 266      -1.125   3.496  -0.233  1.00 90.44           O  
ATOM   2006  CG  MET A 266      -3.395   1.981   1.624  1.00 90.44           C  
ATOM   2007  SD  MET A 266      -4.590   2.959   0.702  1.00 90.44           S  
ATOM   2008  CE  MET A 266      -5.795   3.136   2.039  1.00 90.44           C  
ATOM   2009  N   GLY A 267      -1.597   5.323   0.978  1.00 92.00           N  
ATOM   2010  CA  GLY A 267      -1.585   6.226  -0.168  1.00 92.00           C  
ATOM   2011  C   GLY A 267      -0.241   6.234  -0.875  1.00 92.00           C  
ATOM   2012  O   GLY A 267      -0.165   6.049  -2.088  1.00 92.00           O  
ATOM   2013  N   SER A 268       0.829   6.402  -0.103  1.00 94.38           N  
ATOM   2014  CA  SER A 268       2.196   6.379  -0.626  1.00 94.38           C  
ATOM   2015  C   SER A 268       2.525   5.049  -1.315  1.00 94.38           C  
ATOM   2016  CB  SER A 268       3.169   6.632   0.524  1.00 94.38           C  
ATOM   2017  O   SER A 268       3.085   5.034  -2.410  1.00 94.38           O  
ATOM   2018  OG  SER A 268       2.960   7.924   1.061  1.00 94.38           O  
ATOM   2019  N   ASP A 269       2.120   3.933  -0.708  1.00 94.31           N  
ATOM   2020  CA  ASP A 269       2.307   2.577  -1.225  1.00 94.31           C  
ATOM   2021  C   ASP A 269       1.675   2.389  -2.612  1.00 94.31           C  
ATOM   2022  CB  ASP A 269       1.726   1.614  -0.175  1.00 94.31           C  
ATOM   2023  O   ASP A 269       2.357   2.025  -3.579  1.00 94.31           O  
ATOM   2024  CG  ASP A 269       1.875   0.136  -0.504  1.00 94.31           C  
ATOM   2025  OD1 ASP A 269       2.541  -0.187  -1.507  1.00 94.31           O  
ATOM   2026  OD2 ASP A 269       1.334  -0.676   0.280  1.00 94.31           O  
ATOM   2027  N   LEU A 270       0.387   2.706  -2.736  1.00 92.75           N  
ATOM   2028  CA  LEU A 270      -0.351   2.533  -3.983  1.00 92.75           C  
ATOM   2029  C   LEU A 270       0.034   3.558  -5.058  1.00 92.75           C  
ATOM   2030  CB  LEU A 270      -1.850   2.560  -3.665  1.00 92.75           C  
ATOM   2031  O   LEU A 270       0.010   3.228  -6.247  1.00 92.75           O  
ATOM   2032  CG  LEU A 270      -2.362   1.254  -3.021  1.00 92.75           C  
ATOM   2033  CD1 LEU A 270      -3.824   1.401  -2.623  1.00 92.75           C  
ATOM   2034  CD2 LEU A 270      -2.269   0.053  -3.968  1.00 92.75           C  
ATOM   2035  N   PHE A 271       0.464   4.760  -4.661  1.00 95.44           N  
ATOM   2036  CA  PHE A 271       1.141   5.687  -5.567  1.00 95.44           C  
ATOM   2037  C   PHE A 271       2.394   5.044  -6.183  1.00 95.44           C  
ATOM   2038  CB  PHE A 271       1.506   6.983  -4.826  1.00 95.44           C  
ATOM   2039  O   PHE A 271       2.533   5.037  -7.409  1.00 95.44           O  
ATOM   2040  CG  PHE A 271       2.574   7.774  -5.550  1.00 95.44           C  
ATOM   2041  CD1 PHE A 271       3.868   7.898  -5.016  1.00 95.44           C  
ATOM   2042  CD2 PHE A 271       2.302   8.266  -6.833  1.00 95.44           C  
ATOM   2043  CE1 PHE A 271       4.860   8.559  -5.761  1.00 95.44           C  
ATOM   2044  CE2 PHE A 271       3.309   8.880  -7.589  1.00 95.44           C  
ATOM   2045  CZ  PHE A 271       4.594   9.037  -7.049  1.00 95.44           C  
ATOM   2046  N   GLY A 272       3.271   4.470  -5.351  1.00 94.56           N  
ATOM   2047  CA  GLY A 272       4.483   3.784  -5.804  1.00 94.56           C  
ATOM   2048  C   GLY A 272       4.173   2.662  -6.796  1.00 94.56           C  
ATOM   2049  O   GLY A 272       4.768   2.615  -7.872  1.00 94.56           O  
ATOM   2050  N   SER A 273       3.165   1.829  -6.501  1.00 94.44           N  
ATOM   2051  CA  SER A 273       2.715   0.763  -7.413  1.00 94.44           C  
ATOM   2052  C   SER A 273       2.291   1.301  -8.783  1.00 94.44           C  
ATOM   2053  CB  SER A 273       1.537  -0.020  -6.821  1.00 94.44           C  
ATOM   2054  O   SER A 273       2.697   0.754  -9.808  1.00 94.44           O  
ATOM   2055  OG  SER A 273       1.934  -0.731  -5.666  1.00 94.44           O  
ATOM   2056  N   LEU A 274       1.502   2.381  -8.819  1.00 95.06           N  
ATOM   2057  CA  LEU A 274       1.055   2.996 -10.071  1.00 95.06           C  
ATOM   2058  C   LEU A 274       2.223   3.585 -10.872  1.00 95.06           C  
ATOM   2059  CB  LEU A 274      -0.001   4.069  -9.749  1.00 95.06           C  
ATOM   2060  O   LEU A 274       2.320   3.360 -12.084  1.00 95.06           O  
ATOM   2061  CG  LEU A 274      -0.517   4.822 -10.990  1.00 95.06           C  
ATOM   2062  CD1 LEU A 274      -1.280   3.892 -11.934  1.00 95.06           C  
ATOM   2063  CD2 LEU A 274      -1.432   5.970 -10.569  1.00 95.06           C  
ATOM   2064  N   ALA A 275       3.101   4.336 -10.204  1.00 96.50           N  
ATOM   2065  CA  ALA A 275       4.259   4.965 -10.826  1.00 96.50           C  
ATOM   2066  C   ALA A 275       5.188   3.912 -11.445  1.00 96.50           C  
ATOM   2067  CB  ALA A 275       4.976   5.811  -9.766  1.00 96.50           C  
ATOM   2068  O   ALA A 275       5.555   4.014 -12.613  1.00 96.50           O  
ATOM   2069  N   GLU A 276       5.511   2.859 -10.698  1.00 96.31           N  
ATOM   2070  CA  GLU A 276       6.399   1.793 -11.151  1.00 96.31           C  
ATOM   2071  C   GLU A 276       5.808   0.940 -12.271  1.00 96.31           C  
ATOM   2072  CB  GLU A 276       6.732   0.891  -9.975  1.00 96.31           C  
ATOM   2073  O   GLU A 276       6.500   0.689 -13.257  1.00 96.31           O  
ATOM   2074  CG  GLU A 276       7.728   1.551  -9.019  1.00 96.31           C  
ATOM   2075  CD  GLU A 276       8.028   0.642  -7.832  1.00 96.31           C  
ATOM   2076  OE1 GLU A 276       8.673   1.125  -6.883  1.00 96.31           O  
ATOM   2077  OE2 GLU A 276       7.625  -0.534  -7.852  1.00 96.31           O  
ATOM   2078  N   ALA A 277       4.535   0.538 -12.169  1.00 94.88           N  
ATOM   2079  CA  ALA A 277       3.853  -0.208 -13.229  1.00 94.88           C  
ATOM   2080  C   ALA A 277       3.883   0.565 -14.556  1.00 94.88           C  
ATOM   2081  CB  ALA A 277       2.398  -0.448 -12.804  1.00 94.88           C  
ATOM   2082  O   ALA A 277       4.173   0.010 -15.623  1.00 94.88           O  
ATOM   2083  N   THR A 278       3.621   1.872 -14.477  1.00 96.19           N  
ATOM   2084  CA  THR A 278       3.615   2.761 -15.641  1.00 96.19           C  
ATOM   2085  C   THR A 278       5.027   2.921 -16.205  1.00 96.19           C  
ATOM   2086  CB  THR A 278       2.993   4.125 -15.301  1.00 96.19           C  
ATOM   2087  O   THR A 278       5.225   2.716 -17.401  1.00 96.19           O  
ATOM   2088  CG2 THR A 278       2.730   4.941 -16.565  1.00 96.19           C  
ATOM   2089  OG1 THR A 278       1.738   3.965 -14.679  1.00 96.19           O  
ATOM   2090  N   CYS A 279       6.027   3.206 -15.362  1.00 95.25           N  
ATOM   2091  CA  CYS A 279       7.425   3.342 -15.785  1.00 95.25           C  
ATOM   2092  C   CYS A 279       7.983   2.052 -16.405  1.00 95.25           C  
ATOM   2093  CB  CYS A 279       8.283   3.782 -14.590  1.00 95.25           C  
ATOM   2094  O   CYS A 279       8.630   2.111 -17.451  1.00 95.25           O  
ATOM   2095  SG  CYS A 279       7.915   5.508 -14.159  1.00 95.25           S  
ATOM   2096  N   ALA A 280       7.699   0.887 -15.814  1.00 94.12           N  
ATOM   2097  CA  ALA A 280       8.108  -0.408 -16.356  1.00 94.12           C  
ATOM   2098  C   ALA A 280       7.517  -0.634 -17.754  1.00 94.12           C  
ATOM   2099  CB  ALA A 280       7.665  -1.515 -15.390  1.00 94.12           C  
ATOM   2100  O   ALA A 280       8.238  -0.987 -18.688  1.00 94.12           O  
ATOM   2101  N   THR A 281       6.217  -0.366 -17.917  1.00 95.62           N  
ATOM   2102  CA  THR A 281       5.525  -0.513 -19.204  1.00 95.62           C  
ATOM   2103  C   THR A 281       6.109   0.417 -20.268  1.00 95.62           C  
ATOM   2104  CB  THR A 281       4.019  -0.248 -19.062  1.00 95.62           C  
ATOM   2105  O   THR A 281       6.336  -0.017 -21.398  1.00 95.62           O  
ATOM   2106  CG2 THR A 281       3.271  -0.598 -20.348  1.00 95.62           C  
ATOM   2107  OG1 THR A 281       3.462  -1.057 -18.056  1.00 95.62           O  
ATOM   2108  N   LEU A 282       6.403   1.672 -19.910  1.00 95.69           N  
ATOM   2109  CA  LEU A 282       7.027   2.646 -20.808  1.00 95.69           C  
ATOM   2110  C   LEU A 282       8.413   2.181 -21.272  1.00 95.69           C  
ATOM   2111  CB  LEU A 282       7.125   4.011 -20.108  1.00 95.69           C  
ATOM   2112  O   LEU A 282       8.676   2.179 -22.472  1.00 95.69           O  
ATOM   2113  CG  LEU A 282       5.788   4.750 -19.931  1.00 95.69           C  
ATOM   2114  CD1 LEU A 282       5.996   5.944 -18.997  1.00 95.69           C  
ATOM   2115  CD2 LEU A 282       5.238   5.266 -21.260  1.00 95.69           C  
ATOM   2116  N   ILE A 283       9.270   1.717 -20.358  1.00 93.69           N  
ATOM   2117  CA  ILE A 283      10.615   1.227 -20.701  1.00 93.69           C  
ATOM   2118  C   ILE A 283      10.540   0.011 -21.619  1.00 93.69           C  
ATOM   2119  CB  ILE A 283      11.429   0.926 -19.425  1.00 93.69           C  
ATOM   2120  O   ILE A 283      11.192  -0.006 -22.662  1.00 93.69           O  
ATOM   2121  CG1 ILE A 283      11.787   2.275 -18.778  1.00 93.69           C  
ATOM   2122  CG2 ILE A 283      12.716   0.128 -19.732  1.00 93.69           C  
ATOM   2123  CD1 ILE A 283      12.354   2.162 -17.370  1.00 93.69           C  
ATOM   2124  N   ILE A 284       9.720  -0.985 -21.281  1.00 93.31           N  
ATOM   2125  CA  ILE A 284       9.601  -2.201 -22.094  1.00 93.31           C  
ATOM   2126  C   ILE A 284       9.035  -1.874 -23.487  1.00 93.31           C  
ATOM   2127  CB  ILE A 284       8.766  -3.264 -21.351  1.00 93.31           C  
ATOM   2128  O   ILE A 284       9.477  -2.449 -24.480  1.00 93.31           O  
ATOM   2129  CG1 ILE A 284       9.460  -3.729 -20.048  1.00 93.31           C  
ATOM   2130  CG2 ILE A 284       8.582  -4.488 -22.263  1.00 93.31           C  
ATOM   2131  CD1 ILE A 284       8.499  -4.408 -19.064  1.00 93.31           C  
ATOM   2132  N   SER A 285       8.122  -0.900 -23.595  1.00 93.69           N  
ATOM   2133  CA  SER A 285       7.561  -0.484 -24.890  1.00 93.69           C  
ATOM   2134  C   SER A 285       8.616   0.030 -25.880  1.00 93.69           C  
ATOM   2135  CB  SER A 285       6.455   0.560 -24.699  1.00 93.69           C  
ATOM   2136  O   SER A 285       8.426  -0.094 -27.089  1.00 93.69           O  
ATOM   2137  OG  SER A 285       6.954   1.864 -24.474  1.00 93.69           O  
ATOM   2138  N   THR A 286       9.764   0.524 -25.393  1.00 91.69           N  
ATOM   2139  CA  THR A 286      10.865   1.006 -26.249  1.00 91.69           C  
ATOM   2140  C   THR A 286      11.542  -0.092 -27.064  1.00 91.69           C  
ATOM   2141  CB  THR A 286      11.954   1.751 -25.467  1.00 91.69           C  
ATOM   2142  O   THR A 286      12.245   0.206 -28.026  1.00 91.69           O  
ATOM   2143  CG2 THR A 286      11.385   2.856 -24.597  1.00 91.69           C  
ATOM   2144  OG1 THR A 286      12.708   0.898 -24.639  1.00 91.69           O  
ATOM   2145  N   GLN A 287      11.300  -1.363 -26.729  1.00 90.81           N  
ATOM   2146  CA  GLN A 287      11.742  -2.501 -27.533  1.00 90.81           C  
ATOM   2147  C   GLN A 287      10.960  -2.646 -28.849  1.00 90.81           C  
ATOM   2148  CB  GLN A 287      11.609  -3.791 -26.716  1.00 90.81           C  
ATOM   2149  O   GLN A 287      11.362  -3.443 -29.696  1.00 90.81           O  
ATOM   2150  CG  GLN A 287      12.483  -3.805 -25.457  1.00 90.81           C  
ATOM   2151  CD  GLN A 287      12.349  -5.131 -24.718  1.00 90.81           C  
ATOM   2152  NE2 GLN A 287      13.438  -5.722 -24.292  1.00 90.81           N  
ATOM   2153  OE1 GLN A 287      11.272  -5.675 -24.534  1.00 90.81           O  
ATOM   2154  N   SER A 288       9.849  -1.919 -29.026  1.00 93.44           N  
ATOM   2155  CA  SER A 288       9.087  -1.891 -30.277  1.00 93.44           C  
ATOM   2156  C   SER A 288       9.370  -0.616 -31.060  1.00 93.44           C  
ATOM   2157  CB  SER A 288       7.588  -2.015 -30.021  1.00 93.44           C  
ATOM   2158  O   SER A 288       8.987   0.489 -30.667  1.00 93.44           O  
ATOM   2159  OG  SER A 288       6.882  -1.960 -31.252  1.00 93.44           O  
ATOM   2160  N   THR A 289       9.981  -0.779 -32.232  1.00 91.62           N  
ATOM   2161  CA  THR A 289      10.162   0.332 -33.177  1.00 91.62           C  
ATOM   2162  C   THR A 289       8.831   0.821 -33.743  1.00 91.62           C  
ATOM   2163  CB  THR A 289      11.105  -0.039 -34.327  1.00 91.62           C  
ATOM   2164  O   THR A 289       8.671   2.009 -34.000  1.00 91.62           O  
ATOM   2165  CG2 THR A 289      12.512  -0.366 -33.828  1.00 91.62           C  
ATOM   2166  OG1 THR A 289      10.629  -1.135 -35.078  1.00 91.62           O  
ATOM   2167  N   GLU A 290       7.847  -0.066 -33.895  1.00 93.81           N  
ATOM   2168  CA  GLU A 290       6.517   0.258 -34.405  1.00 93.81           C  
ATOM   2169  C   GLU A 290       5.729   1.131 -33.424  1.00 93.81           C  
ATOM   2170  CB  GLU A 290       5.732  -1.021 -34.742  1.00 93.81           C  
ATOM   2171  O   GLU A 290       5.085   2.080 -33.863  1.00 93.81           O  
ATOM   2172  CG  GLU A 290       6.456  -1.972 -35.717  1.00 93.81           C  
ATOM   2173  CD  GLU A 290       7.326  -3.041 -35.025  1.00 93.81           C  
ATOM   2174  OE1 GLU A 290       7.481  -4.135 -35.611  1.00 93.81           O  
ATOM   2175  OE2 GLU A 290       7.774  -2.820 -33.872  1.00 93.81           O  
ATOM   2176  N   ILE A 291       5.826   0.875 -32.112  1.00 93.69           N  
ATOM   2177  CA  ILE A 291       5.235   1.749 -31.082  1.00 93.69           C  
ATOM   2178  C   ILE A 291       5.879   3.141 -31.125  1.00 93.69           C  
ATOM   2179  CB  ILE A 291       5.346   1.109 -29.676  1.00 93.69           C  
ATOM   2180  O   ILE A 291       5.165   4.141 -31.130  1.00 93.69           O  
ATOM   2181  CG1 ILE A 291       4.418  -0.126 -29.579  1.00 93.69           C  
ATOM   2182  CG2 ILE A 291       4.998   2.114 -28.560  1.00 93.69           C  
ATOM   2183  CD1 ILE A 291       4.478  -0.855 -28.227  1.00 93.69           C  
ATOM   2184  N   ILE A 292       7.213   3.222 -31.199  1.00 93.31           N  
ATOM   2185  CA  ILE A 292       7.927   4.510 -31.269  1.00 93.31           C  
ATOM   2186  C   ILE A 292       7.529   5.279 -32.538  1.00 93.31           C  
ATOM   2187  CB  ILE A 292       9.455   4.283 -31.179  1.00 93.31           C  
ATOM   2188  O   ILE A 292       7.221   6.469 -32.471  1.00 93.31           O  
ATOM   2189  CG1 ILE A 292       9.835   3.722 -29.787  1.00 93.31           C  
ATOM   2190  CG2 ILE A 292      10.239   5.587 -31.438  1.00 93.31           C  
ATOM   2191  CD1 ILE A 292      11.265   3.170 -29.718  1.00 93.31           C  
ATOM   2192  N   ASN A 293       7.481   4.601 -33.688  1.00 92.06           N  
ATOM   2193  CA  ASN A 293       7.128   5.203 -34.976  1.00 92.06           C  
ATOM   2194  C   ASN A 293       5.647   5.600 -35.070  1.00 92.06           C  
ATOM   2195  CB  ASN A 293       7.494   4.222 -36.101  1.00 92.06           C  
ATOM   2196  O   ASN A 293       5.319   6.554 -35.774  1.00 92.06           O  
ATOM   2197  CG  ASN A 293       8.990   4.078 -36.314  1.00 92.06           C  
ATOM   2198  ND2 ASN A 293       9.422   2.987 -36.902  1.00 92.06           N  
ATOM   2199  OD1 ASN A 293       9.789   4.946 -36.009  1.00 92.06           O  
ATOM   2200  N   ALA A 294       4.756   4.900 -34.360  1.00 90.75           N  
ATOM   2201  CA  ALA A 294       3.351   5.285 -34.220  1.00 90.75           C  
ATOM   2202  C   ALA A 294       3.178   6.596 -33.428  1.00 90.75           C  
ATOM   2203  CB  ALA A 294       2.587   4.125 -33.568  1.00 90.75           C  
ATOM   2204  O   ALA A 294       2.139   7.250 -33.534  1.00 90.75           O  
ATOM   2205  N   GLY A 295       4.205   7.006 -32.680  1.00 91.50           N  
ATOM   2206  CA  GLY A 295       4.264   8.275 -31.975  1.00 91.50           C  
ATOM   2207  C   GLY A 295       3.650   8.229 -30.579  1.00 91.50           C  
ATOM   2208  O   GLY A 295       3.506   7.185 -29.940  1.00 91.50           O  
ATOM   2209  N   TRP A 296       3.298   9.409 -30.080  1.00 92.69           N  
ATOM   2210  CA  TRP A 296       2.853   9.600 -28.703  1.00 92.69           C  
ATOM   2211  C   TRP A 296       1.569   8.853 -28.296  1.00 92.69           C  
ATOM   2212  CB  TRP A 296       2.759  11.101 -28.433  1.00 92.69           C  
ATOM   2213  O   TRP A 296       1.519   8.423 -27.144  1.00 92.69           O  
ATOM   2214  CG  TRP A 296       4.089  11.708 -28.105  1.00 92.69           C  
ATOM   2215  CD1 TRP A 296       4.881  12.454 -28.915  1.00 92.69           C  
ATOM   2216  CD2 TRP A 296       4.835  11.547 -26.864  1.00 92.69           C  
ATOM   2217  CE2 TRP A 296       6.084  12.209 -26.992  1.00 92.69           C  
ATOM   2218  CE3 TRP A 296       4.600  10.850 -25.663  1.00 92.69           C  
ATOM   2219  NE1 TRP A 296       6.032  12.808 -28.227  1.00 92.69           N  
ATOM   2220  CH2 TRP A 296       6.801  11.445 -24.810  1.00 92.69           C  
ATOM   2221  CZ2 TRP A 296       7.067  12.126 -26.001  1.00 92.69           C  
ATOM   2222  CZ3 TRP A 296       5.561  10.811 -24.638  1.00 92.69           C  
ATOM   2223  N   PRO A 297       0.558   8.644 -29.163  1.00 91.56           N  
ATOM   2224  CA  PRO A 297      -0.640   7.886 -28.810  1.00 91.56           C  
ATOM   2225  C   PRO A 297      -0.321   6.477 -28.299  1.00 91.56           C  
ATOM   2226  CB  PRO A 297      -1.494   7.867 -30.084  1.00 91.56           C  
ATOM   2227  O   PRO A 297      -0.791   6.096 -27.228  1.00 91.56           O  
ATOM   2228  CG  PRO A 297      -1.118   9.181 -30.760  1.00 91.56           C  
ATOM   2229  CD  PRO A 297       0.366   9.297 -30.444  1.00 91.56           C  
ATOM   2230  N   ALA A 298       0.547   5.744 -29.003  1.00 94.19           N  
ATOM   2231  CA  ALA A 298       0.923   4.382 -28.628  1.00 94.19           C  
ATOM   2232  C   ALA A 298       1.782   4.353 -27.352  1.00 94.19           C  
ATOM   2233  CB  ALA A 298       1.635   3.739 -29.823  1.00 94.19           C  
ATOM   2234  O   ALA A 298       1.583   3.506 -26.483  1.00 94.19           O  
ATOM   2235  N   ILE A 299       2.692   5.319 -27.200  1.00 94.69           N  
ATOM   2236  CA  ILE A 299       3.552   5.464 -26.015  1.00 94.69           C  
ATOM   2237  C   ILE A 299       2.753   5.820 -24.755  1.00 94.69           C  
ATOM   2238  CB  ILE A 299       4.623   6.528 -26.325  1.00 94.69           C  
ATOM   2239  O   ILE A 299       3.068   5.345 -23.667  1.00 94.69           O  
ATOM   2240  CG1 ILE A 299       5.648   6.016 -27.361  1.00 94.69           C  
ATOM   2241  CG2 ILE A 299       5.339   7.070 -25.080  1.00 94.69           C  
ATOM   2242  CD1 ILE A 299       6.604   4.916 -26.874  1.00 94.69           C  
ATOM   2243  N   LEU A 300       1.708   6.641 -24.881  1.00 95.00           N  
ATOM   2244  CA  LEU A 300       0.863   7.051 -23.755  1.00 95.00           C  
ATOM   2245  C   LEU A 300      -0.213   6.033 -23.393  1.00 95.00           C  
ATOM   2246  CB  LEU A 300       0.232   8.421 -24.031  1.00 95.00           C  
ATOM   2247  O   LEU A 300      -0.918   6.248 -22.409  1.00 95.00           O  
ATOM   2248  CG  LEU A 300       1.253   9.559 -24.065  1.00 95.00           C  
ATOM   2249  CD1 LEU A 300       0.532  10.849 -24.426  1.00 95.00           C  
ATOM   2250  CD2 LEU A 300       1.964   9.792 -22.730  1.00 95.00           C  
ATOM   2251  N   PHE A 301      -0.329   4.924 -24.125  1.00 96.38           N  
ATOM   2252  CA  PHE A 301      -1.268   3.849 -23.819  1.00 96.38           C  
ATOM   2253  C   PHE A 301      -1.326   3.473 -22.322  1.00 96.38           C  
ATOM   2254  CB  PHE A 301      -0.962   2.643 -24.715  1.00 96.38           C  
ATOM   2255  O   PHE A 301      -2.420   3.546 -21.761  1.00 96.38           O  
ATOM   2256  CG  PHE A 301      -1.920   1.491 -24.512  1.00 96.38           C  
ATOM   2257  CD1 PHE A 301      -1.462   0.256 -24.018  1.00 96.38           C  
ATOM   2258  CD2 PHE A 301      -3.282   1.658 -24.819  1.00 96.38           C  
ATOM   2259  CE1 PHE A 301      -2.363  -0.809 -23.849  1.00 96.38           C  
ATOM   2260  CE2 PHE A 301      -4.184   0.600 -24.630  1.00 96.38           C  
ATOM   2261  CZ  PHE A 301      -3.724  -0.636 -24.155  1.00 96.38           C  
ATOM   2262  N   PRO A 302      -0.210   3.187 -21.613  1.00 96.12           N  
ATOM   2263  CA  PRO A 302      -0.249   2.898 -20.176  1.00 96.12           C  
ATOM   2264  C   PRO A 302      -0.820   4.041 -19.317  1.00 96.12           C  
ATOM   2265  CB  PRO A 302       1.203   2.581 -19.799  1.00 96.12           C  
ATOM   2266  O   PRO A 302      -1.544   3.785 -18.357  1.00 96.12           O  
ATOM   2267  CG  PRO A 302       2.046   3.250 -20.878  1.00 96.12           C  
ATOM   2268  CD  PRO A 302       1.159   3.060 -22.101  1.00 96.12           C  
ATOM   2269  N   LEU A 303      -0.557   5.303 -19.673  1.00 97.25           N  
ATOM   2270  CA  LEU A 303      -1.128   6.462 -18.979  1.00 97.25           C  
ATOM   2271  C   LEU A 303      -2.635   6.577 -19.244  1.00 97.25           C  
ATOM   2272  CB  LEU A 303      -0.407   7.760 -19.400  1.00 97.25           C  
ATOM   2273  O   LEU A 303      -3.398   6.921 -18.342  1.00 97.25           O  
ATOM   2274  CG  LEU A 303       0.964   7.964 -18.728  1.00 97.25           C  
ATOM   2275  CD1 LEU A 303       2.072   7.172 -19.420  1.00 97.25           C  
ATOM   2276  CD2 LEU A 303       1.358   9.442 -18.749  1.00 97.25           C  
ATOM   2277  N   VAL A 304      -3.074   6.272 -20.467  1.00 96.94           N  
ATOM   2278  CA  VAL A 304      -4.484   6.344 -20.864  1.00 96.94           C  
ATOM   2279  C   VAL A 304      -5.322   5.223 -20.242  1.00 96.94           C  
ATOM   2280  CB  VAL A 304      -4.634   6.399 -22.396  1.00 96.94           C  
ATOM   2281  O   VAL A 304      -6.494   5.452 -19.930  1.00 96.94           O  
ATOM   2282  CG1 VAL A 304      -6.119   6.368 -22.781  1.00 96.94           C  
ATOM   2283  CG2 VAL A 304      -4.030   7.706 -22.933  1.00 96.94           C  
ATOM   2284  N   VAL A 305      -4.738   4.047 -19.983  1.00 96.88           N  
ATOM   2285  CA  VAL A 305      -5.378   2.993 -19.175  1.00 96.88           C  
ATOM   2286  C   VAL A 305      -5.772   3.570 -17.811  1.00 96.88           C  
ATOM   2287  CB  VAL A 305      -4.459   1.759 -19.034  1.00 96.88           C  
ATOM   2288  O   VAL A 305      -6.955   3.603 -17.471  1.00 96.88           O  
ATOM   2289  CG1 VAL A 305      -5.016   0.711 -18.061  1.00 96.88           C  
ATOM   2290  CG2 VAL A 305      -4.266   1.054 -20.383  1.00 96.88           C  
ATOM   2291  N   THR A 306      -4.820   4.150 -17.080  1.00 96.44           N  
ATOM   2292  CA  THR A 306      -5.079   4.793 -15.781  1.00 96.44           C  
ATOM   2293  C   THR A 306      -6.057   5.968 -15.895  1.00 96.44           C  
ATOM   2294  CB  THR A 306      -3.756   5.269 -15.170  1.00 96.44           C  
ATOM   2295  O   THR A 306      -6.980   6.085 -15.089  1.00 96.44           O  
ATOM   2296  CG2 THR A 306      -3.922   5.822 -13.756  1.00 96.44           C  
ATOM   2297  OG1 THR A 306      -2.881   4.167 -15.107  1.00 96.44           O  
ATOM   2298  N   ALA A 307      -5.903   6.816 -16.917  1.00 97.31           N  
ATOM   2299  CA  ALA A 307      -6.775   7.966 -17.166  1.00 97.31           C  
ATOM   2300  C   ALA A 307      -8.247   7.550 -17.341  1.00 97.31           C  
ATOM   2301  CB  ALA A 307      -6.270   8.684 -18.425  1.00 97.31           C  
ATOM   2302  O   ALA A 307      -9.148   8.127 -16.735  1.00 97.31           O  
ATOM   2303  N   THR A 308      -8.490   6.493 -18.119  1.00 97.69           N  
ATOM   2304  CA  THR A 308      -9.832   5.925 -18.322  1.00 97.69           C  
ATOM   2305  C   THR A 308     -10.380   5.342 -17.020  1.00 97.69           C  
ATOM   2306  CB  THR A 308      -9.797   4.835 -19.400  1.00 97.69           C  
ATOM   2307  O   THR A 308     -11.560   5.520 -16.708  1.00 97.69           O  
ATOM   2308  CG2 THR A 308     -11.193   4.367 -19.822  1.00 97.69           C  
ATOM   2309  OG1 THR A 308      -9.176   5.347 -20.561  1.00 97.69           O  
ATOM   2310  N   GLY A 309      -9.510   4.716 -16.222  1.00 97.00           N  
ATOM   2311  CA  GLY A 309      -9.827   4.229 -14.884  1.00 97.00           C  
ATOM   2312  C   GLY A 309     -10.460   5.292 -13.983  1.00 97.00           C  
ATOM   2313  O   GLY A 309     -11.424   4.990 -13.283  1.00 97.00           O  
ATOM   2314  N   ILE A 310     -10.005   6.551 -14.049  1.00 97.69           N  
ATOM   2315  CA  ILE A 310     -10.569   7.669 -13.267  1.00 97.69           C  
ATOM   2316  C   ILE A 310     -12.059   7.868 -13.588  1.00 97.69           C  
ATOM   2317  CB  ILE A 310      -9.757   8.971 -13.500  1.00 97.69           C  
ATOM   2318  O   ILE A 310     -12.883   7.937 -12.673  1.00 97.69           O  
ATOM   2319  CG1 ILE A 310      -8.294   8.801 -13.022  1.00 97.69           C  
ATOM   2320  CG2 ILE A 310     -10.395  10.182 -12.792  1.00 97.69           C  
ATOM   2321  CD1 ILE A 310      -7.370   9.969 -13.394  1.00 97.69           C  
ATOM   2322  N   PHE A 311     -12.428   7.911 -14.873  1.00 96.69           N  
ATOM   2323  CA  PHE A 311     -13.826   8.066 -15.293  1.00 96.69           C  
ATOM   2324  C   PHE A 311     -14.683   6.854 -14.924  1.00 96.69           C  
ATOM   2325  CB  PHE A 311     -13.899   8.295 -16.806  1.00 96.69           C  
ATOM   2326  O   PHE A 311     -15.794   7.013 -14.412  1.00 96.69           O  
ATOM   2327  CG  PHE A 311     -13.345   9.621 -17.276  1.00 96.69           C  
ATOM   2328  CD1 PHE A 311     -13.946  10.824 -16.858  1.00 96.69           C  
ATOM   2329  CD2 PHE A 311     -12.275   9.657 -18.188  1.00 96.69           C  
ATOM   2330  CE1 PHE A 311     -13.468  12.056 -17.337  1.00 96.69           C  
ATOM   2331  CE2 PHE A 311     -11.821  10.888 -18.685  1.00 96.69           C  
ATOM   2332  CZ  PHE A 311     -12.398  12.090 -18.245  1.00 96.69           C  
ATOM   2333  N   VAL A 312     -14.163   5.643 -15.147  1.00 96.94           N  
ATOM   2334  CA  VAL A 312     -14.860   4.393 -14.810  1.00 96.94           C  
ATOM   2335  C   VAL A 312     -15.122   4.303 -13.307  1.00 96.94           C  
ATOM   2336  CB  VAL A 312     -14.057   3.173 -15.302  1.00 96.94           C  
ATOM   2337  O   VAL A 312     -16.240   3.992 -12.886  1.00 96.94           O  
ATOM   2338  CG1 VAL A 312     -14.641   1.870 -14.750  1.00 96.94           C  
ATOM   2339  CG2 VAL A 312     -14.082   3.097 -16.834  1.00 96.94           C  
ATOM   2340  N   CYS A 313     -14.121   4.622 -12.486  1.00 96.50           N  
ATOM   2341  CA  CYS A 313     -14.258   4.642 -11.035  1.00 96.50           C  
ATOM   2342  C   CYS A 313     -15.286   5.690 -10.596  1.00 96.50           C  
ATOM   2343  CB  CYS A 313     -12.886   4.890 -10.395  1.00 96.50           C  
ATOM   2344  O   CYS A 313     -16.163   5.371  -9.796  1.00 96.50           O  
ATOM   2345  SG  CYS A 313     -11.801   3.456 -10.653  1.00 96.50           S  
ATOM   2346  N   ALA A 314     -15.261   6.898 -11.175  1.00 95.00           N  
ATOM   2347  CA  ALA A 314     -16.225   7.946 -10.843  1.00 95.00           C  
ATOM   2348  C   ALA A 314     -17.667   7.503 -11.139  1.00 95.00           C  
ATOM   2349  CB  ALA A 314     -15.846   9.231 -11.586  1.00 95.00           C  
ATOM   2350  O   ALA A 314     -18.541   7.635 -10.281  1.00 95.00           O  
ATOM   2351  N   ALA A 315     -17.909   6.895 -12.308  1.00 93.69           N  
ATOM   2352  CA  ALA A 315     -19.206   6.307 -12.648  1.00 93.69           C  
ATOM   2353  C   ALA A 315     -19.617   5.199 -11.658  1.00 93.69           C  
ATOM   2354  CB  ALA A 315     -19.140   5.781 -14.087  1.00 93.69           C  
ATOM   2355  O   ALA A 315     -20.769   5.144 -11.223  1.00 93.69           O  
ATOM   2356  N   THR A 316     -18.665   4.358 -11.249  1.00 93.12           N  
ATOM   2357  CA  THR A 316     -18.897   3.269 -10.290  1.00 93.12           C  
ATOM   2358  C   THR A 316     -19.251   3.800  -8.892  1.00 93.12           C  
ATOM   2359  CB  THR A 316     -17.694   2.310 -10.251  1.00 93.12           C  
ATOM   2360  O   THR A 316     -20.183   3.299  -8.261  1.00 93.12           O  
ATOM   2361  CG2 THR A 316     -18.007   1.047  -9.454  1.00 93.12           C  
ATOM   2362  OG1 THR A 316     -17.378   1.872 -11.555  1.00 93.12           O  
ATOM   2363  N   SER A 317     -18.612   4.888  -8.453  1.00 90.50           N  
ATOM   2364  CA  SER A 317     -18.869   5.552  -7.166  1.00 90.50           C  
ATOM   2365  C   SER A 317     -20.297   6.107  -7.044  1.00 90.50           C  
ATOM   2366  CB  SER A 317     -17.842   6.674  -6.991  1.00 90.50           C  
ATOM   2367  O   SER A 317     -20.910   6.051  -5.969  1.00 90.50           O  
ATOM   2368  OG  SER A 317     -17.950   7.292  -5.724  1.00 90.50           O  
ATOM   2369  N   PHE A 318     -20.892   6.584  -8.147  1.00 87.44           N  
ATOM   2370  CA  PHE A 318     -22.299   7.009  -8.162  1.00 87.44           C  
ATOM   2371  C   PHE A 318     -23.270   5.851  -7.891  1.00 87.44           C  
ATOM   2372  CB  PHE A 318     -22.646   7.703  -9.487  1.00 87.44           C  
ATOM   2373  O   PHE A 318     -24.309   6.070  -7.256  1.00 87.44           O  
ATOM   2374  CG  PHE A 318     -22.145   9.131  -9.584  1.00 87.44           C  
ATOM   2375  CD1 PHE A 318     -22.754  10.141  -8.816  1.00 87.44           C  
ATOM   2376  CD2 PHE A 318     -21.092   9.462 -10.454  1.00 87.44           C  
ATOM   2377  CE1 PHE A 318     -22.300  11.468  -8.898  1.00 87.44           C  
ATOM   2378  CE2 PHE A 318     -20.635  10.789 -10.539  1.00 87.44           C  
ATOM   2379  CZ  PHE A 318     -21.242  11.792  -9.765  1.00 87.44           C  
ATOM   2380  N   LEU A 319     -22.928   4.622  -8.299  1.00 85.69           N  
ATOM   2381  CA  LEU A 319     -23.747   3.442  -8.010  1.00 85.69           C  
ATOM   2382  C   LEU A 319     -23.830   3.182  -6.504  1.00 85.69           C  
ATOM   2383  CB  LEU A 319     -23.234   2.194  -8.752  1.00 85.69           C  
ATOM   2384  O   LEU A 319     -24.938   3.018  -5.999  1.00 85.69           O  
ATOM   2385  CG  LEU A 319     -23.343   2.277 -10.283  1.00 85.69           C  
ATOM   2386  CD1 LEU A 319     -22.493   1.188 -10.919  1.00 85.69           C  
ATOM   2387  CD2 LEU A 319     -24.780   2.036 -10.748  1.00 85.69           C  
ATOM   2388  N   ALA A 320     -22.703   3.220  -5.782  1.00 78.06           N  
ATOM   2389  CA  ALA A 320     -22.682   3.016  -4.329  1.00 78.06           C  
ATOM   2390  C   ALA A 320     -23.396   4.136  -3.558  1.00 78.06           C  
ATOM   2391  CB  ALA A 320     -21.228   2.893  -3.854  1.00 78.06           C  
ATOM   2392  O   ALA A 320     -24.122   3.879  -2.604  1.00 78.06           O  
ATOM   2393  N   THR A 321     -23.213   5.391  -3.969  1.00 79.44           N  
ATOM   2394  CA  THR A 321     -23.667   6.540  -3.166  1.00 79.44           C  
ATOM   2395  C   THR A 321     -25.120   6.959  -3.416  1.00 79.44           C  
ATOM   2396  CB  THR A 321     -22.726   7.736  -3.355  1.00 79.44           C  
ATOM   2397  O   THR A 321     -25.761   7.502  -2.507  1.00 79.44           O  
ATOM   2398  CG2 THR A 321     -21.355   7.501  -2.734  1.00 79.44           C  
ATOM   2399  OG1 THR A 321     -22.509   8.004  -4.724  1.00 79.44           O  
ATOM   2400  N   HIS A 322     -25.657   6.731  -4.624  1.00 81.06           N  
ATOM   2401  CA  HIS A 322     -26.977   7.237  -5.035  1.00 81.06           C  
ATOM   2402  C   HIS A 322     -27.974   6.133  -5.410  1.00 81.06           C  
ATOM   2403  CB  HIS A 322     -26.823   8.246  -6.185  1.00 81.06           C  
ATOM   2404  O   HIS A 322     -29.120   6.193  -4.964  1.00 81.06           O  
ATOM   2405  CG  HIS A 322     -26.007   9.463  -5.822  1.00 81.06           C  
ATOM   2406  CD2 HIS A 322     -26.476  10.697  -5.458  1.00 81.06           C  
ATOM   2407  ND1 HIS A 322     -24.636   9.534  -5.788  1.00 81.06           N  
ATOM   2408  CE1 HIS A 322     -24.283  10.777  -5.434  1.00 81.06           C  
ATOM   2409  NE2 HIS A 322     -25.374  11.517  -5.184  1.00 81.06           N  
ATOM   2410  N   ILE A 323     -27.561   5.143  -6.209  1.00 83.06           N  
ATOM   2411  CA  ILE A 323     -28.474   4.138  -6.787  1.00 83.06           C  
ATOM   2412  C   ILE A 323     -28.692   2.966  -5.818  1.00 83.06           C  
ATOM   2413  CB  ILE A 323     -27.965   3.699  -8.184  1.00 83.06           C  
ATOM   2414  O   ILE A 323     -29.834   2.600  -5.535  1.00 83.06           O  
ATOM   2415  CG1 ILE A 323     -28.007   4.906  -9.157  1.00 83.06           C  
ATOM   2416  CG2 ILE A 323     -28.814   2.542  -8.745  1.00 83.06           C  
ATOM   2417  CD1 ILE A 323     -27.241   4.729 -10.473  1.00 83.06           C  
ATOM   2418  N   TRP A 324     -27.611   2.428  -5.251  1.00 84.19           N  
ATOM   2419  CA  TRP A 324     -27.606   1.325  -4.285  1.00 84.19           C  
ATOM   2420  C   TRP A 324     -27.035   1.767  -2.938  1.00 84.19           C  
ATOM   2421  CB  TRP A 324     -26.877   0.113  -4.875  1.00 84.19           C  
ATOM   2422  O   TRP A 324     -26.097   1.178  -2.414  1.00 84.19           O  
ATOM   2423  CG  TRP A 324     -27.538  -0.543  -6.046  1.00 84.19           C  
ATOM   2424  CD1 TRP A 324     -28.869  -0.606  -6.285  1.00 84.19           C  
ATOM   2425  CD2 TRP A 324     -26.904  -1.275  -7.136  1.00 84.19           C  
ATOM   2426  CE2 TRP A 324     -27.926  -1.782  -7.992  1.00 84.19           C  
ATOM   2427  CE3 TRP A 324     -25.568  -1.559  -7.490  1.00 84.19           C  
ATOM   2428  NE1 TRP A 324     -29.101  -1.331  -7.435  1.00 84.19           N  
ATOM   2429  CH2 TRP A 324     -26.304  -2.826  -9.448  1.00 84.19           C  
ATOM   2430  CZ2 TRP A 324     -27.644  -2.555  -9.126  1.00 84.19           C  
ATOM   2431  CZ3 TRP A 324     -25.273  -2.318  -8.640  1.00 84.19           C  
ATOM   2432  N   ALA A 325     -27.619   2.827  -2.382  1.00 86.75           N  
ATOM   2433  CA  ALA A 325     -27.216   3.346  -1.081  1.00 86.75           C  
ATOM   2434  C   ALA A 325     -27.507   2.348   0.055  1.00 86.75           C  
ATOM   2435  CB  ALA A 325     -27.919   4.687  -0.851  1.00 86.75           C  
ATOM   2436  O   ALA A 325     -28.574   1.727   0.075  1.00 86.75           O  
ATOM   2437  N   VAL A 326     -26.591   2.282   1.025  1.00 89.50           N  
ATOM   2438  CA  VAL A 326     -26.716   1.500   2.265  1.00 89.50           C  
ATOM   2439  C   VAL A 326     -27.910   2.001   3.079  1.00 89.50           C  
ATOM   2440  CB  VAL A 326     -25.413   1.608   3.090  1.00 89.50           C  
ATOM   2441  O   VAL A 326     -28.018   3.197   3.356  1.00 89.50           O  
ATOM   2442  CG1 VAL A 326     -25.462   0.852   4.422  1.00 89.50           C  
ATOM   2443  CG2 VAL A 326     -24.221   1.050   2.300  1.00 89.50           C  
ATOM   2444  N   LYS A 327     -28.825   1.099   3.451  1.00 89.94           N  
ATOM   2445  CA  LYS A 327     -30.006   1.417   4.277  1.00 89.94           C  
ATOM   2446  C   LYS A 327     -30.042   0.631   5.585  1.00 89.94           C  
ATOM   2447  CB  LYS A 327     -31.280   1.149   3.469  1.00 89.94           C  
ATOM   2448  O   LYS A 327     -30.760   1.042   6.497  1.00 89.94           O  
ATOM   2449  CG  LYS A 327     -31.428   2.111   2.284  1.00 89.94           C  
ATOM   2450  CD  LYS A 327     -32.644   1.716   1.446  1.00 89.94           C  
ATOM   2451  CE  LYS A 327     -32.706   2.586   0.192  1.00 89.94           C  
ATOM   2452  NZ  LYS A 327     -33.797   2.136  -0.703  1.00 89.94           N  
ATOM   2453  N   ALA A 328     -29.295  -0.464   5.661  1.00 91.06           N  
ATOM   2454  CA  ALA A 328     -29.133  -1.307   6.836  1.00 91.06           C  
ATOM   2455  C   ALA A 328     -27.715  -1.901   6.888  1.00 91.06           C  
ATOM   2456  CB  ALA A 328     -30.194  -2.414   6.764  1.00 91.06           C  
ATOM   2457  O   ALA A 328     -27.005  -1.907   5.883  1.00 91.06           O  
ATOM   2458  N   GLU A 329     -27.340  -2.465   8.038  1.00 88.25           N  
ATOM   2459  CA  GLU A 329     -26.050  -3.139   8.262  1.00 88.25           C  
ATOM   2460  C   GLU A 329     -25.718  -4.177   7.175  1.00 88.25           C  
ATOM   2461  CB  GLU A 329     -26.106  -3.805   9.647  1.00 88.25           C  
ATOM   2462  O   GLU A 329     -24.622  -4.177   6.622  1.00 88.25           O  
ATOM   2463  CG  GLU A 329     -24.851  -4.634   9.971  1.00 88.25           C  
ATOM   2464  CD  GLU A 329     -24.793  -5.126  11.428  1.00 88.25           C  
ATOM   2465  OE1 GLU A 329     -23.755  -5.740  11.790  1.00 88.25           O  
ATOM   2466  OE2 GLU A 329     -25.801  -4.941  12.143  1.00 88.25           O  
ATOM   2467  N   SER A 330     -26.688  -5.012   6.783  1.00 86.88           N  
ATOM   2468  CA  SER A 330     -26.489  -6.069   5.777  1.00 86.88           C  
ATOM   2469  C   SER A 330     -26.115  -5.561   4.379  1.00 86.88           C  
ATOM   2470  CB  SER A 330     -27.759  -6.916   5.659  1.00 86.88           C  
ATOM   2471  O   SER A 330     -25.727  -6.354   3.517  1.00 86.88           O  
ATOM   2472  OG  SER A 330     -28.872  -6.140   5.234  1.00 86.88           O  
ATOM   2473  N   ASP A 331     -26.298  -4.265   4.116  1.00 88.62           N  
ATOM   2474  CA  ASP A 331     -25.982  -3.662   2.825  1.00 88.62           C  
ATOM   2475  C   ASP A 331     -24.506  -3.250   2.722  1.00 88.62           C  
ATOM   2476  CB  ASP A 331     -26.890  -2.451   2.556  1.00 88.62           C  
ATOM   2477  O   ASP A 331     -24.003  -3.149   1.605  1.00 88.62           O  
ATOM   2478  CG  ASP A 331     -28.391  -2.750   2.543  1.00 88.62           C  
ATOM   2479  OD1 ASP A 331     -28.784  -3.866   2.122  1.00 88.62           O  
ATOM   2480  OD2 ASP A 331     -29.144  -1.809   2.905  1.00 88.62           O  
ATOM   2481  N   VAL A 332     -23.804  -3.028   3.843  1.00 88.25           N  
ATOM   2482  CA  VAL A 332     -22.472  -2.392   3.868  1.00 88.25           C  
ATOM   2483  C   VAL A 332     -21.447  -3.195   3.057  1.00 88.25           C  
ATOM   2484  CB  VAL A 332     -21.988  -2.164   5.317  1.00 88.25           C  
ATOM   2485  O   VAL A 332     -20.941  -2.704   2.045  1.00 88.25           O  
ATOM   2486  CG1 VAL A 332     -20.631  -1.454   5.340  1.00 88.25           C  
ATOM   2487  CG2 VAL A 332     -22.954  -1.285   6.124  1.00 88.25           C  
ATOM   2488  N   GLU A 333     -21.198  -4.457   3.433  1.00 85.81           N  
ATOM   2489  CA  GLU A 333     -20.260  -5.337   2.713  1.00 85.81           C  
ATOM   2490  C   GLU A 333     -20.677  -5.518   1.244  1.00 85.81           C  
ATOM   2491  CB  GLU A 333     -20.190  -6.731   3.371  1.00 85.81           C  
ATOM   2492  O   GLU A 333     -19.849  -5.475   0.332  1.00 85.81           O  
ATOM   2493  CG  GLU A 333     -19.501  -6.781   4.746  1.00 85.81           C  
ATOM   2494  CD  GLU A 333     -19.293  -8.233   5.243  1.00 85.81           C  
ATOM   2495  OE1 GLU A 333     -18.295  -8.501   5.945  1.00 85.81           O  
ATOM   2496  OE2 GLU A 333     -20.115  -9.124   4.912  1.00 85.81           O  
ATOM   2497  N   ARG A 334     -21.986  -5.668   0.989  1.00 88.06           N  
ATOM   2498  CA  ARG A 334     -22.522  -5.881  -0.362  1.00 88.06           C  
ATOM   2499  C   ARG A 334     -22.231  -4.692  -1.276  1.00 88.06           C  
ATOM   2500  CB  ARG A 334     -24.027  -6.171  -0.281  1.00 88.06           C  
ATOM   2501  O   ARG A 334     -21.839  -4.900  -2.423  1.00 88.06           O  
ATOM   2502  CG  ARG A 334     -24.610  -6.560  -1.651  1.00 88.06           C  
ATOM   2503  CD  ARG A 334     -26.134  -6.694  -1.598  1.00 88.06           C  
ATOM   2504  NE  ARG A 334     -26.561  -7.770  -0.685  1.00 88.06           N  
ATOM   2505  NH1 ARG A 334     -28.736  -7.088  -0.414  1.00 88.06           N  
ATOM   2506  NH2 ARG A 334     -27.982  -8.858   0.716  1.00 88.06           N  
ATOM   2507  CZ  ARG A 334     -27.756  -7.904  -0.140  1.00 88.06           C  
ATOM   2508  N   VAL A 335     -22.437  -3.465  -0.799  1.00 89.94           N  
ATOM   2509  CA  VAL A 335     -22.222  -2.250  -1.596  1.00 89.94           C  
ATOM   2510  C   VAL A 335     -20.743  -2.083  -1.934  1.00 89.94           C  
ATOM   2511  CB  VAL A 335     -22.806  -1.012  -0.886  1.00 89.94           C  
ATOM   2512  O   VAL A 335     -20.427  -1.841  -3.099  1.00 89.94           O  
ATOM   2513  CG1 VAL A 335     -22.400   0.301  -1.568  1.00 89.94           C  
ATOM   2514  CG2 VAL A 335     -24.340  -1.076  -0.926  1.00 89.94           C  
ATOM   2515  N   LEU A 336     -19.843  -2.289  -0.968  1.00 89.25           N  
ATOM   2516  CA  LEU A 336     -18.390  -2.219  -1.181  1.00 89.25           C  
ATOM   2517  C   LEU A 336     -17.921  -3.277  -2.193  1.00 89.25           C  
ATOM   2518  CB  LEU A 336     -17.679  -2.382   0.178  1.00 89.25           C  
ATOM   2519  O   LEU A 336     -17.204  -2.965  -3.143  1.00 89.25           O  
ATOM   2520  CG  LEU A 336     -17.919  -1.206   1.147  1.00 89.25           C  
ATOM   2521  CD1 LEU A 336     -17.555  -1.583   2.581  1.00 89.25           C  
ATOM   2522  CD2 LEU A 336     -17.128   0.039   0.742  1.00 89.25           C  
ATOM   2523  N   LYS A 337     -18.416  -4.512  -2.066  1.00 86.25           N  
ATOM   2524  CA  LYS A 337     -18.118  -5.628  -2.975  1.00 86.25           C  
ATOM   2525  C   LYS A 337     -18.517  -5.349  -4.425  1.00 86.25           C  
ATOM   2526  CB  LYS A 337     -18.851  -6.852  -2.416  1.00 86.25           C  
ATOM   2527  O   LYS A 337     -17.770  -5.645  -5.359  1.00 86.25           O  
ATOM   2528  CG  LYS A 337     -18.580  -8.119  -3.219  1.00 86.25           C  
ATOM   2529  CD  LYS A 337     -19.344  -9.294  -2.610  1.00 86.25           C  
ATOM   2530  CE  LYS A 337     -19.030 -10.615  -3.321  1.00 86.25           C  
ATOM   2531  NZ  LYS A 337     -18.721 -11.658  -2.323  1.00 86.25           N  
ATOM   2532  N   VAL A 338     -19.697  -4.767  -4.630  1.00 89.19           N  
ATOM   2533  CA  VAL A 338     -20.206  -4.436  -5.969  1.00 89.19           C  
ATOM   2534  C   VAL A 338     -19.300  -3.428  -6.684  1.00 89.19           C  
ATOM   2535  CB  VAL A 338     -21.658  -3.940  -5.858  1.00 89.19           C  
ATOM   2536  O   VAL A 338     -19.163  -3.506  -7.905  1.00 89.19           O  
ATOM   2537  CG1 VAL A 338     -22.179  -3.254  -7.122  1.00 89.19           C  
ATOM   2538  CG2 VAL A 338     -22.599  -5.123  -5.587  1.00 89.19           C  
ATOM   2539  N   GLN A 339     -18.639  -2.525  -5.951  1.00 91.06           N  
ATOM   2540  CA  GLN A 339     -17.723  -1.544  -6.542  1.00 91.06           C  
ATOM   2541  C   GLN A 339     -16.547  -2.210  -7.267  1.00 91.06           C  
ATOM   2542  CB  GLN A 339     -17.195  -0.577  -5.468  1.00 91.06           C  
ATOM   2543  O   GLN A 339     -16.217  -1.810  -8.383  1.00 91.06           O  
ATOM   2544  CG  GLN A 339     -18.268   0.300  -4.813  1.00 91.06           C  
ATOM   2545  CD  GLN A 339     -18.880   1.265  -5.814  1.00 91.06           C  
ATOM   2546  NE2 GLN A 339     -20.035   0.982  -6.376  1.00 91.06           N  
ATOM   2547  OE1 GLN A 339     -18.313   2.289  -6.146  1.00 91.06           O  
ATOM   2548  N   LEU A 340     -15.958  -3.260  -6.688  1.00 90.06           N  
ATOM   2549  CA  LEU A 340     -14.844  -3.993  -7.302  1.00 90.06           C  
ATOM   2550  C   LEU A 340     -15.260  -4.671  -8.609  1.00 90.06           C  
ATOM   2551  CB  LEU A 340     -14.318  -5.039  -6.307  1.00 90.06           C  
ATOM   2552  O   LEU A 340     -14.596  -4.522  -9.631  1.00 90.06           O  
ATOM   2553  CG  LEU A 340     -13.588  -4.416  -5.110  1.00 90.06           C  
ATOM   2554  CD1 LEU A 340     -13.377  -5.481  -4.043  1.00 90.06           C  
ATOM   2555  CD2 LEU A 340     -12.231  -3.846  -5.533  1.00 90.06           C  
ATOM   2556  N   PHE A 341     -16.391  -5.377  -8.600  1.00 93.62           N  
ATOM   2557  CA  PHE A 341     -16.867  -6.081  -9.790  1.00 93.62           C  
ATOM   2558  C   PHE A 341     -17.283  -5.125 -10.910  1.00 93.62           C  
ATOM   2559  CB  PHE A 341     -18.048  -6.972  -9.410  1.00 93.62           C  
ATOM   2560  O   PHE A 341     -16.915  -5.317 -12.067  1.00 93.62           O  
ATOM   2561  CG  PHE A 341     -18.534  -7.829 -10.562  1.00 93.62           C  
ATOM   2562  CD1 PHE A 341     -19.611  -7.393 -11.357  1.00 93.62           C  
ATOM   2563  CD2 PHE A 341     -17.884  -9.038 -10.868  1.00 93.62           C  
ATOM   2564  CE1 PHE A 341     -20.040  -8.166 -12.450  1.00 93.62           C  
ATOM   2565  CE2 PHE A 341     -18.324  -9.819 -11.952  1.00 93.62           C  
ATOM   2566  CZ  PHE A 341     -19.397  -9.380 -12.747  1.00 93.62           C  
ATOM   2567  N   VAL A 342     -18.068  -4.093 -10.582  1.00 94.69           N  
ATOM   2568  CA  VAL A 342     -18.611  -3.180 -11.594  1.00 94.69           C  
ATOM   2569  C   VAL A 342     -17.508  -2.332 -12.214  1.00 94.69           C  
ATOM   2570  CB  VAL A 342     -19.737  -2.303 -11.026  1.00 94.69           C  
ATOM   2571  O   VAL A 342     -17.499  -2.171 -13.433  1.00 94.69           O  
ATOM   2572  CG1 VAL A 342     -20.191  -1.263 -12.057  1.00 94.69           C  
ATOM   2573  CG2 VAL A 342     -20.960  -3.159 -10.668  1.00 94.69           C  
ATOM   2574  N   SER A 343     -16.555  -1.845 -11.414  1.00 95.12           N  
ATOM   2575  CA  SER A 343     -15.409  -1.111 -11.954  1.00 95.12           C  
ATOM   2576  C   SER A 343     -14.582  -1.991 -12.899  1.00 95.12           C  
ATOM   2577  CB  SER A 343     -14.550  -0.499 -10.843  1.00 95.12           C  
ATOM   2578  O   SER A 343     -14.260  -1.540 -13.996  1.00 95.12           O  
ATOM   2579  OG  SER A 343     -14.053  -1.478  -9.959  1.00 95.12           O  
ATOM   2580  N   ALA A 344     -14.337  -3.263 -12.559  1.00 95.19           N  
ATOM   2581  CA  ALA A 344     -13.656  -4.213 -13.442  1.00 95.19           C  
ATOM   2582  C   ALA A 344     -14.439  -4.504 -14.738  1.00 95.19           C  
ATOM   2583  CB  ALA A 344     -13.365  -5.496 -12.653  1.00 95.19           C  
ATOM   2584  O   ALA A 344     -13.879  -4.491 -15.837  1.00 95.19           O  
ATOM   2585  N   ALA A 345     -15.753  -4.709 -14.651  1.00 96.25           N  
ATOM   2586  CA  ALA A 345     -16.586  -4.959 -15.825  1.00 96.25           C  
ATOM   2587  C   ALA A 345     -16.622  -3.748 -16.775  1.00 96.25           C  
ATOM   2588  CB  ALA A 345     -17.984  -5.358 -15.345  1.00 96.25           C  
ATOM   2589  O   ALA A 345     -16.405  -3.894 -17.979  1.00 96.25           O  
ATOM   2590  N   LEU A 346     -16.841  -2.542 -16.241  1.00 96.50           N  
ATOM   2591  CA  LEU A 346     -16.864  -1.308 -17.029  1.00 96.50           C  
ATOM   2592  C   LEU A 346     -15.491  -0.997 -17.632  1.00 96.50           C  
ATOM   2593  CB  LEU A 346     -17.335  -0.143 -16.144  1.00 96.50           C  
ATOM   2594  O   LEU A 346     -15.405  -0.645 -18.807  1.00 96.50           O  
ATOM   2595  CG  LEU A 346     -18.818  -0.174 -15.739  1.00 96.50           C  
ATOM   2596  CD1 LEU A 346     -19.116   1.024 -14.837  1.00 96.50           C  
ATOM   2597  CD2 LEU A 346     -19.756  -0.109 -16.947  1.00 96.50           C  
ATOM   2598  N   MET A 347     -14.419  -1.182 -16.859  1.00 97.00           N  
ATOM   2599  CA  MET A 347     -13.056  -0.977 -17.339  1.00 97.00           C  
ATOM   2600  C   MET A 347     -12.727  -1.945 -18.483  1.00 97.00           C  
ATOM   2601  CB  MET A 347     -12.086  -1.078 -16.152  1.00 97.00           C  
ATOM   2602  O   MET A 347     -12.197  -1.513 -19.502  1.00 97.00           O  
ATOM   2603  CG  MET A 347     -10.643  -0.749 -16.519  1.00 97.00           C  
ATOM   2604  SD  MET A 347     -10.431   0.961 -17.073  1.00 97.00           S  
ATOM   2605  CE  MET A 347      -8.634   0.947 -17.252  1.00 97.00           C  
ATOM   2606  N   THR A 348     -13.144  -3.214 -18.395  1.00 97.00           N  
ATOM   2607  CA  THR A 348     -12.993  -4.191 -19.491  1.00 97.00           C  
ATOM   2608  C   THR A 348     -13.636  -3.686 -20.788  1.00 97.00           C  
ATOM   2609  CB  THR A 348     -13.611  -5.553 -19.124  1.00 97.00           C  
ATOM   2610  O   THR A 348     -13.006  -3.716 -21.843  1.00 97.00           O  
ATOM   2611  CG2 THR A 348     -13.372  -6.613 -20.201  1.00 97.00           C  
ATOM   2612  OG1 THR A 348     -13.046  -6.084 -17.948  1.00 97.00           O  
ATOM   2613  N   VAL A 349     -14.870  -3.173 -20.724  1.00 96.50           N  
ATOM   2614  CA  VAL A 349     -15.582  -2.660 -21.910  1.00 96.50           C  
ATOM   2615  C   VAL A 349     -14.872  -1.441 -22.504  1.00 96.50           C  
ATOM   2616  CB  VAL A 349     -17.051  -2.337 -21.571  1.00 96.50           C  
ATOM   2617  O   VAL A 349     -14.731  -1.353 -23.723  1.00 96.50           O  
ATOM   2618  CG1 VAL A 349     -17.799  -1.694 -22.747  1.00 96.50           C  
ATOM   2619  CG2 VAL A 349     -17.813  -3.615 -21.197  1.00 96.50           C  
ATOM   2620  N   CYS A 350     -14.392  -0.521 -21.664  1.00 96.75           N  
ATOM   2621  CA  CYS A 350     -13.700   0.686 -22.116  1.00 96.75           C  
ATOM   2622  C   CYS A 350     -12.322   0.401 -22.737  1.00 96.75           C  
ATOM   2623  CB  CYS A 350     -13.563   1.652 -20.934  1.00 96.75           C  
ATOM   2624  O   CYS A 350     -11.894   1.137 -23.623  1.00 96.75           O  
ATOM   2625  SG  CYS A 350     -15.191   2.279 -20.428  1.00 96.75           S  
ATOM   2626  N   MET A 351     -11.620  -0.652 -22.308  1.00 96.56           N  
ATOM   2627  CA  MET A 351     -10.262  -0.942 -22.788  1.00 96.56           C  
ATOM   2628  C   MET A 351     -10.198  -1.423 -24.237  1.00 96.56           C  
ATOM   2629  CB  MET A 351      -9.553  -1.915 -21.838  1.00 96.56           C  
ATOM   2630  O   MET A 351      -9.195  -1.172 -24.901  1.00 96.56           O  
ATOM   2631  CG  MET A 351      -9.155  -1.251 -20.515  1.00 96.56           C  
ATOM   2632  SD  MET A 351      -8.002   0.139 -20.658  1.00 96.56           S  
ATOM   2633  CE  MET A 351      -9.151   1.542 -20.625  1.00 96.56           C  
ATOM   2634  N   ILE A 352     -11.264  -2.034 -24.764  1.00 94.56           N  
ATOM   2635  CA  ILE A 352     -11.315  -2.473 -26.167  1.00 94.56           C  
ATOM   2636  C   ILE A 352     -11.150  -1.277 -27.126  1.00 94.56           C  
ATOM   2637  CB  ILE A 352     -12.578  -3.323 -26.458  1.00 94.56           C  
ATOM   2638  O   ILE A 352     -10.150  -1.236 -27.844  1.00 94.56           O  
ATOM   2639  CG1 ILE A 352     -12.611  -4.579 -25.563  1.00 94.56           C  
ATOM   2640  CG2 ILE A 352     -12.630  -3.717 -27.948  1.00 94.56           C  
ATOM   2641  CD1 ILE A 352     -13.913  -5.383 -25.658  1.00 94.56           C  
ATOM   2642  N   PRO A 353     -12.055  -0.274 -27.154  1.00 96.19           N  
ATOM   2643  CA  PRO A 353     -11.918   0.852 -28.076  1.00 96.19           C  
ATOM   2644  C   PRO A 353     -10.657   1.687 -27.817  1.00 96.19           C  
ATOM   2645  CB  PRO A 353     -13.199   1.676 -27.913  1.00 96.19           C  
ATOM   2646  O   PRO A 353     -10.075   2.192 -28.772  1.00 96.19           O  
ATOM   2647  CG  PRO A 353     -13.664   1.348 -26.496  1.00 96.19           C  
ATOM   2648  CD  PRO A 353     -13.265  -0.116 -26.357  1.00 96.19           C  
ATOM   2649  N   ILE A 354     -10.194   1.796 -26.565  1.00 95.88           N  
ATOM   2650  CA  ILE A 354      -8.956   2.517 -26.225  1.00 95.88           C  
ATOM   2651  C   ILE A 354      -7.723   1.837 -26.834  1.00 95.88           C  
ATOM   2652  CB  ILE A 354      -8.837   2.668 -24.690  1.00 95.88           C  
ATOM   2653  O   ILE A 354      -6.875   2.521 -27.407  1.00 95.88           O  
ATOM   2654  CG1 ILE A 354      -9.906   3.629 -24.116  1.00 95.88           C  
ATOM   2655  CG2 ILE A 354      -7.439   3.123 -24.242  1.00 95.88           C  
ATOM   2656  CD1 ILE A 354      -9.775   5.107 -24.510  1.00 95.88           C  
ATOM   2657  N   ALA A 355      -7.634   0.504 -26.771  1.00 96.06           N  
ATOM   2658  CA  ALA A 355      -6.533  -0.233 -27.383  1.00 96.06           C  
ATOM   2659  C   ALA A 355      -6.493  -0.020 -28.903  1.00 96.06           C  
ATOM   2660  CB  ALA A 355      -6.647  -1.714 -27.000  1.00 96.06           C  
ATOM   2661  O   ALA A 355      -5.439   0.306 -29.443  1.00 96.06           O  
ATOM   2662  N   PHE A 356      -7.637  -0.132 -29.588  1.00 95.25           N  
ATOM   2663  CA  PHE A 356      -7.720   0.089 -31.040  1.00 95.25           C  
ATOM   2664  C   PHE A 356      -7.505   1.549 -31.460  1.00 95.25           C  
ATOM   2665  CB  PHE A 356      -9.070  -0.416 -31.565  1.00 95.25           C  
ATOM   2666  O   PHE A 356      -7.133   1.800 -32.604  1.00 95.25           O  
ATOM   2667  CG  PHE A 356      -9.146  -1.923 -31.687  1.00 95.25           C  
ATOM   2668  CD1 PHE A 356      -8.507  -2.571 -32.760  1.00 95.25           C  
ATOM   2669  CD2 PHE A 356      -9.847  -2.686 -30.738  1.00 95.25           C  
ATOM   2670  CE1 PHE A 356      -8.554  -3.973 -32.867  1.00 95.25           C  
ATOM   2671  CE2 PHE A 356      -9.874  -4.088 -30.828  1.00 95.25           C  
ATOM   2672  CZ  PHE A 356      -9.228  -4.732 -31.894  1.00 95.25           C  
ATOM   2673  N   TRP A 357      -7.751   2.507 -30.565  1.00 94.69           N  
ATOM   2674  CA  TRP A 357      -7.523   3.925 -30.832  1.00 94.69           C  
ATOM   2675  C   TRP A 357      -6.040   4.307 -30.762  1.00 94.69           C  
ATOM   2676  CB  TRP A 357      -8.357   4.749 -29.844  1.00 94.69           C  
ATOM   2677  O   TRP A 357      -5.577   5.094 -31.587  1.00 94.69           O  
ATOM   2678  CG  TRP A 357      -8.120   6.227 -29.872  1.00 94.69           C  
ATOM   2679  CD1 TRP A 357      -8.030   6.991 -30.985  1.00 94.69           C  
ATOM   2680  CD2 TRP A 357      -7.895   7.130 -28.746  1.00 94.69           C  
ATOM   2681  CE2 TRP A 357      -7.652   8.437 -29.265  1.00 94.69           C  
ATOM   2682  CE3 TRP A 357      -7.861   6.984 -27.342  1.00 94.69           C  
ATOM   2683  NE1 TRP A 357      -7.768   8.299 -30.628  1.00 94.69           N  
ATOM   2684  CH2 TRP A 357      -7.352   9.357 -27.049  1.00 94.69           C  
ATOM   2685  CZ2 TRP A 357      -7.375   9.535 -28.441  1.00 94.69           C  
ATOM   2686  CZ3 TRP A 357      -7.601   8.085 -26.502  1.00 94.69           C  
ATOM   2687  N   LEU A 358      -5.304   3.771 -29.785  1.00 94.69           N  
ATOM   2688  CA  LEU A 358      -3.947   4.229 -29.473  1.00 94.69           C  
ATOM   2689  C   LEU A 358      -2.839   3.345 -30.036  1.00 94.69           C  
ATOM   2690  CB  LEU A 358      -3.803   4.337 -27.951  1.00 94.69           C  
ATOM   2691  O   LEU A 358      -1.773   3.858 -30.375  1.00 94.69           O  
ATOM   2692  CG  LEU A 358      -4.670   5.438 -27.329  1.00 94.69           C  
ATOM   2693  CD1 LEU A 358      -4.460   5.429 -25.824  1.00 94.69           C  
ATOM   2694  CD2 LEU A 358      -4.326   6.844 -27.829  1.00 94.69           C  
ATOM   2695  N   LEU A 359      -3.057   2.032 -30.109  1.00 95.62           N  
ATOM   2696  CA  LEU A 359      -2.029   1.097 -30.552  1.00 95.62           C  
ATOM   2697  C   LEU A 359      -2.084   0.892 -32.073  1.00 95.62           C  
ATOM   2698  CB  LEU A 359      -2.141  -0.232 -29.789  1.00 95.62           C  
ATOM   2699  O   LEU A 359      -3.169   0.854 -32.660  1.00 95.62           O  
ATOM   2700  CG  LEU A 359      -1.867  -0.124 -28.279  1.00 95.62           C  
ATOM   2701  CD1 LEU A 359      -2.158  -1.477 -27.632  1.00 95.62           C  
ATOM   2702  CD2 LEU A 359      -0.412   0.249 -27.979  1.00 95.62           C  
ATOM   2703  N   PRO A 360      -0.926   0.709 -32.731  1.00 94.38           N  
ATOM   2704  CA  PRO A 360      -0.893   0.352 -34.143  1.00 94.38           C  
ATOM   2705  C   PRO A 360      -1.555  -1.014 -34.379  1.00 94.38           C  
ATOM   2706  CB  PRO A 360       0.590   0.358 -34.528  1.00 94.38           C  
ATOM   2707  O   PRO A 360      -1.545  -1.890 -33.514  1.00 94.38           O  
ATOM   2708  CG  PRO A 360       1.274  -0.008 -33.215  1.00 94.38           C  
ATOM   2709  CD  PRO A 360       0.418   0.690 -32.167  1.00 94.38           C  
ATOM   2710  N   SER A 361      -2.097  -1.211 -35.586  1.00 93.75           N  
ATOM   2711  CA  SER A 361      -2.790  -2.456 -35.970  1.00 93.75           C  
ATOM   2712  C   SER A 361      -1.944  -3.720 -35.766  1.00 93.75           C  
ATOM   2713  CB  SER A 361      -3.261  -2.379 -37.426  1.00 93.75           C  
ATOM   2714  O   SER A 361      -2.478  -4.760 -35.383  1.00 93.75           O  
ATOM   2715  OG  SER A 361      -2.184  -2.186 -38.328  1.00 93.75           O  
ATOM   2716  N   THR A 362      -0.629  -3.607 -35.961  1.00 94.69           N  
ATOM   2717  CA  THR A 362       0.365  -4.634 -35.648  1.00 94.69           C  
ATOM   2718  C   THR A 362       1.637  -3.984 -35.112  1.00 94.69           C  
ATOM   2719  CB  THR A 362       0.726  -5.483 -36.876  1.00 94.69           C  
ATOM   2720  O   THR A 362       2.064  -2.959 -35.646  1.00 94.69           O  
ATOM   2721  CG2 THR A 362      -0.459  -6.283 -37.414  1.00 94.69           C  
ATOM   2722  OG1 THR A 362       1.197  -4.664 -37.925  1.00 94.69           O  
ATOM   2723  N   PHE A 363       2.264  -4.586 -34.107  1.00 95.56           N  
ATOM   2724  CA  PHE A 363       3.561  -4.161 -33.568  1.00 95.56           C  
ATOM   2725  C   PHE A 363       4.333  -5.349 -33.005  1.00 95.56           C  
ATOM   2726  CB  PHE A 363       3.379  -3.086 -32.489  1.00 95.56           C  
ATOM   2727  O   PHE A 363       3.736  -6.377 -32.688  1.00 95.56           O  
ATOM   2728  CG  PHE A 363       2.507  -3.468 -31.302  1.00 95.56           C  
ATOM   2729  CD1 PHE A 363       1.100  -3.453 -31.399  1.00 95.56           C  
ATOM   2730  CD2 PHE A 363       3.111  -3.799 -30.075  1.00 95.56           C  
ATOM   2731  CE1 PHE A 363       0.307  -3.772 -30.283  1.00 95.56           C  
ATOM   2732  CE2 PHE A 363       2.318  -4.095 -28.953  1.00 95.56           C  
ATOM   2733  CZ  PHE A 363       0.917  -4.092 -29.058  1.00 95.56           C  
ATOM   2734  N   THR A 364       5.650  -5.213 -32.863  1.00 94.69           N  
ATOM   2735  CA  THR A 364       6.504  -6.299 -32.377  1.00 94.69           C  
ATOM   2736  C   THR A 364       7.212  -5.892 -31.092  1.00 94.69           C  
ATOM   2737  CB  THR A 364       7.520  -6.734 -33.441  1.00 94.69           C  
ATOM   2738  O   THR A 364       7.837  -4.838 -31.043  1.00 94.69           O  
ATOM   2739  CG2 THR A 364       8.157  -8.076 -33.079  1.00 94.69           C  
ATOM   2740  OG1 THR A 364       6.899  -6.887 -34.701  1.00 94.69           O  
ATOM   2741  N   ILE A 365       7.162  -6.735 -30.058  1.00 91.81           N  
ATOM   2742  CA  ILE A 365       7.930  -6.549 -28.817  1.00 91.81           C  
ATOM   2743  C   ILE A 365       9.124  -7.505 -28.809  1.00 91.81           C  
ATOM   2744  CB  ILE A 365       7.025  -6.694 -27.573  1.00 91.81           C  
ATOM   2745  O   ILE A 365       8.989  -8.691 -29.125  1.00 91.81           O  
ATOM   2746  CG1 ILE A 365       5.985  -5.554 -27.483  1.00 91.81           C  
ATOM   2747  CG2 ILE A 365       7.834  -6.789 -26.265  1.00 91.81           C  
ATOM   2748  CD1 ILE A 365       6.526  -4.182 -27.057  1.00 91.81           C  
ATOM   2749  N   ALA A 366      10.300  -6.974 -28.457  1.00 85.12           N  
ATOM   2750  CA  ALA A 366      11.572  -7.702 -28.388  1.00 85.12           C  
ATOM   2751  C   ALA A 366      11.952  -8.463 -29.680  1.00 85.12           C  
ATOM   2752  CB  ALA A 366      11.575  -8.579 -27.125  1.00 85.12           C  
ATOM   2753  O   ALA A 366      12.731  -9.409 -29.635  1.00 85.12           O  
ATOM   2754  N   GLY A 367      11.377  -8.090 -30.832  1.00 84.31           N  
ATOM   2755  CA  GLY A 367      11.586  -8.769 -32.119  1.00 84.31           C  
ATOM   2756  C   GLY A 367      10.995 -10.183 -32.227  1.00 84.31           C  
ATOM   2757  O   GLY A 367      11.195 -10.833 -33.248  1.00 84.31           O  
ATOM   2758  N   ILE A 368      10.285 -10.662 -31.198  1.00 88.62           N  
ATOM   2759  CA  ILE A 368       9.807 -12.053 -31.090  1.00 88.62           C  
ATOM   2760  C   ILE A 368       8.279 -12.107 -30.994  1.00 88.62           C  
ATOM   2761  CB  ILE A 368      10.474 -12.742 -29.870  1.00 88.62           C  
ATOM   2762  O   ILE A 368       7.644 -12.969 -31.598  1.00 88.62           O  
ATOM   2763  CG1 ILE A 368      12.014 -12.802 -30.015  1.00 88.62           C  
ATOM   2764  CG2 ILE A 368       9.925 -14.169 -29.669  1.00 88.62           C  
ATOM   2765  CD1 ILE A 368      12.745 -13.117 -28.703  1.00 88.62           C  
ATOM   2766  N   TYR A 369       7.675 -11.188 -30.239  1.00 91.25           N  
ATOM   2767  CA  TYR A 369       6.239 -11.200 -29.970  1.00 91.25           C  
ATOM   2768  C   TYR A 369       5.516 -10.301 -30.966  1.00 91.25           C  
ATOM   2769  CB  TYR A 369       5.968 -10.767 -28.525  1.00 91.25           C  
ATOM   2770  O   TYR A 369       5.616  -9.078 -30.876  1.00 91.25           O  
ATOM   2771  CG  TYR A 369       6.614 -11.667 -27.495  1.00 91.25           C  
ATOM   2772  CD1 TYR A 369       5.932 -12.806 -27.026  1.00 91.25           C  
ATOM   2773  CD2 TYR A 369       7.911 -11.376 -27.028  1.00 91.25           C  
ATOM   2774  CE1 TYR A 369       6.554 -13.663 -26.100  1.00 91.25           C  
ATOM   2775  CE2 TYR A 369       8.542 -12.238 -26.114  1.00 91.25           C  
ATOM   2776  OH  TYR A 369       8.483 -14.230 -24.793  1.00 91.25           O  
ATOM   2777  CZ  TYR A 369       7.863 -13.388 -25.656  1.00 91.25           C  
ATOM   2778  N   HIS A 370       4.776 -10.899 -31.898  1.00 94.06           N  
ATOM   2779  CA  HIS A 370       3.949 -10.168 -32.855  1.00 94.06           C  
ATOM   2780  C   HIS A 370       2.560  -9.912 -32.273  1.00 94.06           C  
ATOM   2781  CB  HIS A 370       3.876 -10.929 -34.178  1.00 94.06           C  
ATOM   2782  O   HIS A 370       1.787 -10.835 -32.016  1.00 94.06           O  
ATOM   2783  CG  HIS A 370       5.225 -11.099 -34.821  1.00 94.06           C  
ATOM   2784  CD2 HIS A 370       5.893 -12.280 -35.003  1.00 94.06           C  
ATOM   2785  ND1 HIS A 370       6.033 -10.092 -35.306  1.00 94.06           N  
ATOM   2786  CE1 HIS A 370       7.151 -10.662 -35.782  1.00 94.06           C  
ATOM   2787  NE2 HIS A 370       7.104 -11.994 -35.636  1.00 94.06           N  
ATOM   2788  N   LEU A 371       2.245  -8.639 -32.065  1.00 95.06           N  
ATOM   2789  CA  LEU A 371       1.091  -8.185 -31.310  1.00 95.06           C  
ATOM   2790  C   LEU A 371       0.137  -7.366 -32.165  1.00 95.06           C  
ATOM   2791  CB  LEU A 371       1.564  -7.388 -30.086  1.00 95.06           C  
ATOM   2792  O   LEU A 371       0.490  -6.806 -33.199  1.00 95.06           O  
ATOM   2793  CG  LEU A 371       2.440  -8.204 -29.126  1.00 95.06           C  
ATOM   2794  CD1 LEU A 371       2.910  -7.326 -27.973  1.00 95.06           C  
ATOM   2795  CD2 LEU A 371       1.669  -9.383 -28.552  1.00 95.06           C  
ATOM   2796  N   SER A 372      -1.093  -7.288 -31.677  1.00 95.44           N  
ATOM   2797  CA  SER A 372      -2.134  -6.394 -32.165  1.00 95.44           C  
ATOM   2798  C   SER A 372      -2.866  -5.817 -30.946  1.00 95.44           C  
ATOM   2799  CB  SER A 372      -3.071  -7.148 -33.114  1.00 95.44           C  
ATOM   2800  O   SER A 372      -2.669  -6.318 -29.830  1.00 95.44           O  
ATOM   2801  OG  SER A 372      -3.865  -8.070 -32.402  1.00 95.44           O  
ATOM   2802  N   PRO A 373      -3.711  -4.787 -31.108  1.00 96.69           N  
ATOM   2803  CA  PRO A 373      -4.397  -4.157 -29.982  1.00 96.69           C  
ATOM   2804  C   PRO A 373      -5.212  -5.125 -29.111  1.00 96.69           C  
ATOM   2805  CB  PRO A 373      -5.285  -3.087 -30.618  1.00 96.69           C  
ATOM   2806  O   PRO A 373      -5.299  -4.923 -27.900  1.00 96.69           O  
ATOM   2807  CG  PRO A 373      -4.529  -2.704 -31.890  1.00 96.69           C  
ATOM   2808  CD  PRO A 373      -3.945  -4.039 -32.336  1.00 96.69           C  
ATOM   2809  N   ILE A 374      -5.756  -6.208 -29.687  1.00 96.94           N  
ATOM   2810  CA  ILE A 374      -6.521  -7.201 -28.917  1.00 96.94           C  
ATOM   2811  C   ILE A 374      -5.642  -7.951 -27.912  1.00 96.94           C  
ATOM   2812  CB  ILE A 374      -7.300  -8.166 -29.842  1.00 96.94           C  
ATOM   2813  O   ILE A 374      -6.060  -8.149 -26.780  1.00 96.94           O  
ATOM   2814  CG1 ILE A 374      -8.439  -8.904 -29.108  1.00 96.94           C  
ATOM   2815  CG2 ILE A 374      -6.406  -9.238 -30.479  1.00 96.94           C  
ATOM   2816  CD1 ILE A 374      -9.588  -7.987 -28.674  1.00 96.94           C  
ATOM   2817  N   HIS A 375      -4.399  -8.273 -28.276  1.00 97.19           N  
ATOM   2818  CA  HIS A 375      -3.460  -8.966 -27.392  1.00 97.19           C  
ATOM   2819  C   HIS A 375      -3.066  -8.087 -26.194  1.00 97.19           C  
ATOM   2820  CB  HIS A 375      -2.217  -9.355 -28.206  1.00 97.19           C  
ATOM   2821  O   HIS A 375      -2.942  -8.563 -25.067  1.00 97.19           O  
ATOM   2822  CG  HIS A 375      -2.481 -10.279 -29.372  1.00 97.19           C  
ATOM   2823  CD2 HIS A 375      -3.262 -11.406 -29.375  1.00 97.19           C  
ATOM   2824  ND1 HIS A 375      -1.905 -10.186 -30.621  1.00 97.19           N  
ATOM   2825  CE1 HIS A 375      -2.332 -11.221 -31.358  1.00 97.19           C  
ATOM   2826  NE2 HIS A 375      -3.171 -11.981 -30.650  1.00 97.19           N  
ATOM   2827  N   ALA A 376      -2.907  -6.776 -26.416  1.00 96.25           N  
ATOM   2828  CA  ALA A 376      -2.683  -5.821 -25.332  1.00 96.25           C  
ATOM   2829  C   ALA A 376      -3.911  -5.719 -24.409  1.00 96.25           C  
ATOM   2830  CB  ALA A 376      -2.313  -4.465 -25.940  1.00 96.25           C  
ATOM   2831  O   ALA A 376      -3.766  -5.733 -23.186  1.00 96.25           O  
ATOM   2832  N   PHE A 377      -5.116  -5.672 -24.988  1.00 97.25           N  
ATOM   2833  CA  PHE A 377      -6.373  -5.708 -24.240  1.00 97.25           C  
ATOM   2834  C   PHE A 377      -6.512  -6.984 -23.395  1.00 97.25           C  
ATOM   2835  CB  PHE A 377      -7.554  -5.547 -25.212  1.00 97.25           C  
ATOM   2836  O   PHE A 377      -6.856  -6.889 -22.220  1.00 97.25           O  
ATOM   2837  CG  PHE A 377      -8.865  -6.061 -24.654  1.00 97.25           C  
ATOM   2838  CD1 PHE A 377      -9.350  -7.329 -25.028  1.00 97.25           C  
ATOM   2839  CD2 PHE A 377      -9.542  -5.317 -23.673  1.00 97.25           C  
ATOM   2840  CE1 PHE A 377     -10.522  -7.838 -24.444  1.00 97.25           C  
ATOM   2841  CE2 PHE A 377     -10.700  -5.837 -23.071  1.00 97.25           C  
ATOM   2842  CZ  PHE A 377     -11.199  -7.091 -23.464  1.00 97.25           C  
ATOM   2843  N   GLU A 378      -6.215  -8.160 -23.952  1.00 97.44           N  
ATOM   2844  CA  GLU A 378      -6.287  -9.442 -23.242  1.00 97.44           C  
ATOM   2845  C   GLU A 378      -5.363  -9.458 -22.018  1.00 97.44           C  
ATOM   2846  CB  GLU A 378      -5.916 -10.582 -24.201  1.00 97.44           C  
ATOM   2847  O   GLU A 378      -5.792  -9.843 -20.930  1.00 97.44           O  
ATOM   2848  CG  GLU A 378      -7.022 -10.887 -25.223  1.00 97.44           C  
ATOM   2849  CD  GLU A 378      -6.572 -11.847 -26.338  1.00 97.44           C  
ATOM   2850  OE1 GLU A 378      -7.477 -12.388 -27.013  1.00 97.44           O  
ATOM   2851  OE2 GLU A 378      -5.347 -12.026 -26.527  1.00 97.44           O  
ATOM   2852  N   CYS A 379      -4.129  -8.959 -22.156  1.00 97.50           N  
ATOM   2853  CA  CYS A 379      -3.194  -8.819 -21.037  1.00 97.50           C  
ATOM   2854  C   CYS A 379      -3.747  -7.914 -19.922  1.00 97.50           C  
ATOM   2855  CB  CYS A 379      -1.861  -8.269 -21.562  1.00 97.50           C  
ATOM   2856  O   CYS A 379      -3.666  -8.277 -18.748  1.00 97.50           O  
ATOM   2857  SG  CYS A 379      -0.999  -9.538 -22.531  1.00 97.50           S  
ATOM   2858  N   ILE A 380      -4.337  -6.765 -20.278  1.00 97.31           N  
ATOM   2859  CA  ILE A 380      -4.970  -5.841 -19.319  1.00 97.31           C  
ATOM   2860  C   ILE A 380      -6.166  -6.509 -18.636  1.00 97.31           C  
ATOM   2861  CB  ILE A 380      -5.398  -4.533 -20.029  1.00 97.31           C  
ATOM   2862  O   ILE A 380      -6.298  -6.442 -17.414  1.00 97.31           O  
ATOM   2863  CG1 ILE A 380      -4.146  -3.736 -20.448  1.00 97.31           C  
ATOM   2864  CG2 ILE A 380      -6.301  -3.648 -19.146  1.00 97.31           C  
ATOM   2865  CD1 ILE A 380      -4.453  -2.541 -21.353  1.00 97.31           C  
ATOM   2866  N   ALA A 381      -7.034  -7.166 -19.407  1.00 97.50           N  
ATOM   2867  CA  ALA A 381      -8.228  -7.824 -18.893  1.00 97.50           C  
ATOM   2868  C   ALA A 381      -7.869  -8.930 -17.892  1.00 97.50           C  
ATOM   2869  CB  ALA A 381      -9.037  -8.365 -20.078  1.00 97.50           C  
ATOM   2870  O   ALA A 381      -8.498  -9.039 -16.842  1.00 97.50           O  
ATOM   2871  N   ILE A 382      -6.829  -9.715 -18.173  1.00 97.25           N  
ATOM   2872  CA  ILE A 382      -6.355 -10.777 -17.279  1.00 97.25           C  
ATOM   2873  C   ILE A 382      -5.846 -10.212 -15.953  1.00 97.25           C  
ATOM   2874  CB  ILE A 382      -5.302 -11.618 -18.025  1.00 97.25           C  
ATOM   2875  O   ILE A 382      -6.191 -10.745 -14.899  1.00 97.25           O  
ATOM   2876  CG1 ILE A 382      -6.010 -12.483 -19.093  1.00 97.25           C  
ATOM   2877  CG2 ILE A 382      -4.434 -12.475 -17.093  1.00 97.25           C  
ATOM   2878  CD1 ILE A 382      -6.703 -13.746 -18.573  1.00 97.25           C  
ATOM   2879  N   GLY A 383      -5.098  -9.108 -15.981  1.00 95.56           N  
ATOM   2880  CA  GLY A 383      -4.680  -8.409 -14.766  1.00 95.56           C  
ATOM   2881  C   GLY A 383      -5.856  -7.861 -13.958  1.00 95.56           C  
ATOM   2882  O   GLY A 383      -5.944  -8.072 -12.750  1.00 95.56           O  
ATOM   2883  N   LEU A 384      -6.803  -7.218 -14.641  1.00 95.88           N  
ATOM   2884  CA  LEU A 384      -7.996  -6.613 -14.049  1.00 95.88           C  
ATOM   2885  C   LEU A 384      -8.900  -7.646 -13.358  1.00 95.88           C  
ATOM   2886  CB  LEU A 384      -8.720  -5.890 -15.191  1.00 95.88           C  
ATOM   2887  O   LEU A 384      -9.275  -7.487 -12.194  1.00 95.88           O  
ATOM   2888  CG  LEU A 384     -10.002  -5.159 -14.785  1.00 95.88           C  
ATOM   2889  CD1 LEU A 384      -9.729  -4.010 -13.814  1.00 95.88           C  
ATOM   2890  CD2 LEU A 384     -10.608  -4.597 -16.066  1.00 95.88           C  
ATOM   2891  N   TRP A 385      -9.225  -8.738 -14.054  1.00 96.75           N  
ATOM   2892  CA  TRP A 385     -10.001  -9.839 -13.482  1.00 96.75           C  
ATOM   2893  C   TRP A 385      -9.203 -10.608 -12.431  1.00 96.75           C  
ATOM   2894  CB  TRP A 385     -10.512 -10.760 -14.593  1.00 96.75           C  
ATOM   2895  O   TRP A 385      -9.785 -11.045 -11.440  1.00 96.75           O  
ATOM   2896  CG  TRP A 385     -11.667 -10.182 -15.350  1.00 96.75           C  
ATOM   2897  CD1 TRP A 385     -11.626  -9.637 -16.586  1.00 96.75           C  
ATOM   2898  CD2 TRP A 385     -13.043 -10.023 -14.896  1.00 96.75           C  
ATOM   2899  CE2 TRP A 385     -13.785  -9.362 -15.919  1.00 96.75           C  
ATOM   2900  CE3 TRP A 385     -13.731 -10.351 -13.708  1.00 96.75           C  
ATOM   2901  NE1 TRP A 385     -12.862  -9.118 -16.912  1.00 96.75           N  
ATOM   2902  CH2 TRP A 385     -15.803  -9.396 -14.588  1.00 96.75           C  
ATOM   2903  CZ2 TRP A 385     -15.145  -9.052 -15.782  1.00 96.75           C  
ATOM   2904  CZ3 TRP A 385     -15.095 -10.038 -13.555  1.00 96.75           C  
ATOM   2905  N   GLY A 386      -7.881 -10.710 -12.592  1.00 95.62           N  
ATOM   2906  CA  GLY A 386      -6.986 -11.241 -11.571  1.00 95.62           C  
ATOM   2907  C   GLY A 386      -7.123 -10.485 -10.249  1.00 95.62           C  
ATOM   2908  O   GLY A 386      -7.367 -11.108  -9.217  1.00 95.62           O  
ATOM   2909  N   GLY A 387      -7.076  -9.151 -10.283  1.00 93.31           N  
ATOM   2910  CA  GLY A 387      -7.288  -8.312  -9.100  1.00 93.31           C  
ATOM   2911  C   GLY A 387      -8.680  -8.453  -8.492  1.00 93.31           C  
ATOM   2912  O   GLY A 387      -8.811  -8.561  -7.272  1.00 93.31           O  
ATOM   2913  N   CYS A 388      -9.715  -8.550  -9.328  1.00 94.69           N  
ATOM   2914  CA  CYS A 388     -11.084  -8.791  -8.872  1.00 94.69           C  
ATOM   2915  C   CYS A 388     -11.221 -10.138  -8.134  1.00 94.69           C  
ATOM   2916  CB  CYS A 388     -12.006  -8.695 -10.095  1.00 94.69           C  
ATOM   2917  O   CYS A 388     -11.783 -10.197  -7.039  1.00 94.69           O  
ATOM   2918  SG  CYS A 388     -13.746  -8.689  -9.583  1.00 94.69           S  
ATOM   2919  N   VAL A 389     -10.657 -11.217  -8.692  1.00 95.88           N  
ATOM   2920  CA  VAL A 389     -10.673 -12.549  -8.068  1.00 95.88           C  
ATOM   2921  C   VAL A 389      -9.872 -12.558  -6.770  1.00 95.88           C  
ATOM   2922  CB  VAL A 389     -10.166 -13.635  -9.037  1.00 95.88           C  
ATOM   2923  O   VAL A 389     -10.363 -13.090  -5.776  1.00 95.88           O  
ATOM   2924  CG1 VAL A 389     -10.031 -15.005  -8.352  1.00 95.88           C  
ATOM   2925  CG2 VAL A 389     -11.149 -13.824 -10.200  1.00 95.88           C  
ATOM   2926  N   VAL A 390      -8.681 -11.949  -6.744  1.00 94.81           N  
ATOM   2927  CA  VAL A 390      -7.886 -11.813  -5.511  1.00 94.81           C  
ATOM   2928  C   VAL A 390      -8.705 -11.114  -4.427  1.00 94.81           C  
ATOM   2929  CB  VAL A 390      -6.551 -11.087  -5.775  1.00 94.81           C  
ATOM   2930  O   VAL A 390      -8.782 -11.632  -3.318  1.00 94.81           O  
ATOM   2931  CG1 VAL A 390      -5.816 -10.709  -4.481  1.00 94.81           C  
ATOM   2932  CG2 VAL A 390      -5.603 -11.990  -6.577  1.00 94.81           C  
ATOM   2933  N   GLY A 391      -9.399 -10.020  -4.757  1.00 92.75           N  
ATOM   2934  CA  GLY A 391     -10.279  -9.326  -3.817  1.00 92.75           C  
ATOM   2935  C   GLY A 391     -11.384 -10.219  -3.240  1.00 92.75           C  
ATOM   2936  O   GLY A 391     -11.547 -10.280  -2.024  1.00 92.75           O  
ATOM   2937  N   PHE A 392     -12.104 -10.977  -4.074  1.00 94.12           N  
ATOM   2938  CA  PHE A 392     -13.149 -11.890  -3.584  1.00 94.12           C  
ATOM   2939  C   PHE A 392     -12.613 -13.038  -2.729  1.00 94.12           C  
ATOM   2940  CB  PHE A 392     -13.912 -12.504  -4.759  1.00 94.12           C  
ATOM   2941  O   PHE A 392     -13.276 -13.471  -1.786  1.00 94.12           O  
ATOM   2942  CG  PHE A 392     -14.816 -11.561  -5.514  1.00 94.12           C  
ATOM   2943  CD1 PHE A 392     -15.729 -10.738  -4.828  1.00 94.12           C  
ATOM   2944  CD2 PHE A 392     -14.774 -11.539  -6.919  1.00 94.12           C  
ATOM   2945  CE1 PHE A 392     -16.584  -9.902  -5.564  1.00 94.12           C  
ATOM   2946  CE2 PHE A 392     -15.666 -10.734  -7.642  1.00 94.12           C  
ATOM   2947  CZ  PHE A 392     -16.581  -9.925  -6.960  1.00 94.12           C  
ATOM   2948  N   ILE A 393     -11.432 -13.561  -3.057  1.00 96.38           N  
ATOM   2949  CA  ILE A 393     -10.813 -14.601  -2.239  1.00 96.38           C  
ATOM   2950  C   ILE A 393     -10.362 -14.030  -0.899  1.00 96.38           C  
ATOM   2951  CB  ILE A 393      -9.670 -15.292  -2.996  1.00 96.38           C  
ATOM   2952  O   ILE A 393     -10.591 -14.669   0.126  1.00 96.38           O  
ATOM   2953  CG1 ILE A 393     -10.184 -16.071  -4.227  1.00 96.38           C  
ATOM   2954  CG2 ILE A 393      -8.912 -16.234  -2.047  1.00 96.38           C  
ATOM   2955  CD1 ILE A 393     -11.229 -17.163  -3.951  1.00 96.38           C  
ATOM   2956  N   THR A 394      -9.778 -12.832  -0.884  1.00 95.38           N  
ATOM   2957  CA  THR A 394      -9.423 -12.159   0.364  1.00 95.38           C  
ATOM   2958  C   THR A 394     -10.655 -11.947   1.239  1.00 95.38           C  
ATOM   2959  CB  THR A 394      -8.691 -10.844   0.092  1.00 95.38           C  
ATOM   2960  O   THR A 394     -10.640 -12.377   2.387  1.00 95.38           O  
ATOM   2961  CG2 THR A 394      -8.339 -10.135   1.391  1.00 95.38           C  
ATOM   2962  OG1 THR A 394      -7.472 -11.107  -0.567  1.00 95.38           O  
ATOM   2963  N   GLU A 395     -11.757 -11.430   0.682  1.00 94.06           N  
ATOM   2964  CA  GLU A 395     -13.043 -11.289   1.383  1.00 94.06           C  
ATOM   2965  C   GLU A 395     -13.503 -12.609   2.028  1.00 94.06           C  
ATOM   2966  CB  GLU A 395     -14.105 -10.822   0.369  1.00 94.06           C  
ATOM   2967  O   GLU A 395     -13.894 -12.634   3.193  1.00 94.06           O  
ATOM   2968  CG  GLU A 395     -15.455 -10.400   0.983  1.00 94.06           C  
ATOM   2969  CD  GLU A 395     -16.633 -10.539  -0.004  1.00 94.06           C  
ATOM   2970  OE1 GLU A 395     -17.805 -10.661   0.421  1.00 94.06           O  
ATOM   2971  OE2 GLU A 395     -16.444 -10.647  -1.239  1.00 94.06           O  
ATOM   2972  N   TYR A 396     -13.425 -13.726   1.296  1.00 96.56           N  
ATOM   2973  CA  TYR A 396     -13.829 -15.042   1.802  1.00 96.56           C  
ATOM   2974  C   TYR A 396     -13.011 -15.501   3.020  1.00 96.56           C  
ATOM   2975  CB  TYR A 396     -13.716 -16.072   0.670  1.00 96.56           C  
ATOM   2976  O   TYR A 396     -13.536 -16.200   3.891  1.00 96.56           O  
ATOM   2977  CG  TYR A 396     -14.043 -17.489   1.102  1.00 96.56           C  
ATOM   2978  CD1 TYR A 396     -13.007 -18.405   1.373  1.00 96.56           C  
ATOM   2979  CD2 TYR A 396     -15.385 -17.869   1.280  1.00 96.56           C  
ATOM   2980  CE1 TYR A 396     -13.314 -19.708   1.808  1.00 96.56           C  
ATOM   2981  CE2 TYR A 396     -15.699 -19.171   1.715  1.00 96.56           C  
ATOM   2982  OH  TYR A 396     -14.965 -21.347   2.400  1.00 96.56           O  
ATOM   2983  CZ  TYR A 396     -14.661 -20.091   1.979  1.00 96.56           C  
ATOM   2984  N   PHE A 397     -11.728 -15.139   3.072  1.00 97.50           N  
ATOM   2985  CA  PHE A 397     -10.832 -15.519   4.160  1.00 97.50           C  
ATOM   2986  C   PHE A 397     -10.809 -14.519   5.317  1.00 97.50           C  
ATOM   2987  CB  PHE A 397      -9.430 -15.798   3.600  1.00 97.50           C  
ATOM   2988  O   PHE A 397     -10.411 -14.918   6.407  1.00 97.50           O  
ATOM   2989  CG  PHE A 397      -9.310 -17.172   2.966  1.00 97.50           C  
ATOM   2990  CD1 PHE A 397      -9.304 -18.316   3.782  1.00 97.50           C  
ATOM   2991  CD2 PHE A 397      -9.206 -17.319   1.573  1.00 97.50           C  
ATOM   2992  CE1 PHE A 397      -9.182 -19.597   3.217  1.00 97.50           C  
ATOM   2993  CE2 PHE A 397      -9.109 -18.599   0.999  1.00 97.50           C  
ATOM   2994  CZ  PHE A 397      -9.088 -19.739   1.821  1.00 97.50           C  
ATOM   2995  N   THR A 398     -11.251 -13.274   5.122  1.00 96.06           N  
ATOM   2996  CA  THR A 398     -11.176 -12.236   6.160  1.00 96.06           C  
ATOM   2997  C   THR A 398     -12.521 -11.753   6.681  1.00 96.06           C  
ATOM   2998  CB  THR A 398     -10.342 -11.034   5.707  1.00 96.06           C  
ATOM   2999  O   THR A 398     -12.556 -11.295   7.815  1.00 96.06           O  
ATOM   3000  CG2 THR A 398      -8.914 -11.458   5.361  1.00 96.06           C  
ATOM   3001  OG1 THR A 398     -10.926 -10.423   4.580  1.00 96.06           O  
ATOM   3002  N   SER A 399     -13.637 -11.891   5.959  1.00 93.81           N  
ATOM   3003  CA  SER A 399     -14.952 -11.485   6.484  1.00 93.81           C  
ATOM   3004  C   SER A 399     -15.557 -12.539   7.418  1.00 93.81           C  
ATOM   3005  CB  SER A 399     -15.924 -11.096   5.364  1.00 93.81           C  
ATOM   3006  O   SER A 399     -15.606 -13.739   7.119  1.00 93.81           O  
ATOM   3007  OG  SER A 399     -17.249 -10.982   5.861  1.00 93.81           O  
ATOM   3008  N   HIS A 400     -16.129 -12.068   8.530  1.00 90.69           N  
ATOM   3009  CA  HIS A 400     -16.889 -12.885   9.479  1.00 90.69           C  
ATOM   3010  C   HIS A 400     -18.188 -13.468   8.887  1.00 90.69           C  
ATOM   3011  CB  HIS A 400     -17.171 -12.047  10.730  1.00 90.69           C  
ATOM   3012  O   HIS A 400     -18.847 -14.322   9.489  1.00 90.69           O  
ATOM   3013  CG  HIS A 400     -18.078 -10.854  10.517  1.00 90.69           C  
ATOM   3014  CD2 HIS A 400     -17.831  -9.561  10.904  1.00 90.69           C  
ATOM   3015  ND1 HIS A 400     -19.323 -10.858   9.920  1.00 90.69           N  
ATOM   3016  CE1 HIS A 400     -19.800  -9.605   9.931  1.00 90.69           C  
ATOM   3017  NE2 HIS A 400     -18.947  -8.787  10.557  1.00 90.69           N  
ATOM   3018  N   SER A 401     -18.598 -13.014   7.700  1.00 91.00           N  
ATOM   3019  CA  SER A 401     -19.743 -13.551   6.961  1.00 91.00           C  
ATOM   3020  C   SER A 401     -19.495 -14.977   6.450  1.00 91.00           C  
ATOM   3021  CB  SER A 401     -20.103 -12.593   5.819  1.00 91.00           C  
ATOM   3022  O   SER A 401     -20.453 -15.711   6.194  1.00 91.00           O  
ATOM   3023  OG  SER A 401     -20.598 -11.396   6.392  1.00 91.00           O  
ATOM   3024  N   TYR A 402     -18.233 -15.411   6.367  1.00 95.38           N  
ATOM   3025  CA  TYR A 402     -17.854 -16.708   5.815  1.00 95.38           C  
ATOM   3026  C   TYR A 402     -17.314 -17.682   6.864  1.00 95.38           C  
ATOM   3027  CB  TYR A 402     -16.874 -16.511   4.654  1.00 95.38           C  
ATOM   3028  O   TYR A 402     -16.912 -17.333   7.972  1.00 95.38           O  
ATOM   3029  CG  TYR A 402     -17.420 -15.623   3.555  1.00 95.38           C  
ATOM   3030  CD1 TYR A 402     -18.340 -16.119   2.609  1.00 95.38           C  
ATOM   3031  CD2 TYR A 402     -17.028 -14.276   3.509  1.00 95.38           C  
ATOM   3032  CE1 TYR A 402     -18.841 -15.267   1.600  1.00 95.38           C  
ATOM   3033  CE2 TYR A 402     -17.541 -13.420   2.518  1.00 95.38           C  
ATOM   3034  OH  TYR A 402     -18.902 -13.081   0.575  1.00 95.38           O  
ATOM   3035  CZ  TYR A 402     -18.437 -13.912   1.550  1.00 95.38           C  
ATOM   3036  N   ARG A 403     -17.313 -18.961   6.482  1.00 97.00           N  
ATOM   3037  CA  ARG A 403     -16.898 -20.080   7.333  1.00 97.00           C  
ATOM   3038  C   ARG A 403     -15.466 -19.958   7.895  1.00 97.00           C  
ATOM   3039  CB  ARG A 403     -17.143 -21.388   6.567  1.00 97.00           C  
ATOM   3040  O   ARG A 403     -15.333 -20.251   9.077  1.00 97.00           O  
ATOM   3041  CG  ARG A 403     -16.783 -22.621   7.397  1.00 97.00           C  
ATOM   3042  CD  ARG A 403     -17.133 -23.899   6.633  1.00 97.00           C  
ATOM   3043  NE  ARG A 403     -16.567 -25.034   7.353  1.00 97.00           N  
ATOM   3044  NH1 ARG A 403     -17.249 -26.822   6.087  1.00 97.00           N  
ATOM   3045  NH2 ARG A 403     -15.921 -27.089   7.892  1.00 97.00           N  
ATOM   3046  CZ  ARG A 403     -16.595 -26.317   7.097  1.00 97.00           C  
ATOM   3047  N   PRO A 404     -14.426 -19.541   7.138  1.00 97.88           N  
ATOM   3048  CA  PRO A 404     -13.050 -19.541   7.651  1.00 97.88           C  
ATOM   3049  C   PRO A 404     -12.866 -18.710   8.927  1.00 97.88           C  
ATOM   3050  CB  PRO A 404     -12.179 -19.018   6.501  1.00 97.88           C  
ATOM   3051  O   PRO A 404     -12.329 -19.208   9.910  1.00 97.88           O  
ATOM   3052  CG  PRO A 404     -12.972 -19.404   5.258  1.00 97.88           C  
ATOM   3053  CD  PRO A 404     -14.413 -19.204   5.717  1.00 97.88           C  
ATOM   3054  N   VAL A 405     -13.379 -17.479   8.950  1.00 97.31           N  
ATOM   3055  CA  VAL A 405     -13.266 -16.586  10.117  1.00 97.31           C  
ATOM   3056  C   VAL A 405     -14.118 -17.073  11.285  1.00 97.31           C  
ATOM   3057  CB  VAL A 405     -13.670 -15.160   9.726  1.00 97.31           C  
ATOM   3058  O   VAL A 405     -13.697 -17.005  12.436  1.00 97.31           O  
ATOM   3059  CG1 VAL A 405     -13.628 -14.181  10.903  1.00 97.31           C  
ATOM   3060  CG2 VAL A 405     -12.732 -14.640   8.640  1.00 97.31           C  
ATOM   3061  N   ARG A 406     -15.300 -17.637  11.009  1.00 96.81           N  
ATOM   3062  CA  ARG A 406     -16.148 -18.231  12.054  1.00 96.81           C  
ATOM   3063  C   ARG A 406     -15.491 -19.441  12.714  1.00 96.81           C  
ATOM   3064  CB  ARG A 406     -17.512 -18.615  11.481  1.00 96.81           C  
ATOM   3065  O   ARG A 406     -15.653 -19.627  13.913  1.00 96.81           O  
ATOM   3066  CG  ARG A 406     -18.306 -17.383  11.039  1.00 96.81           C  
ATOM   3067  CD  ARG A 406     -19.625 -17.841  10.421  1.00 96.81           C  
ATOM   3068  NE  ARG A 406     -20.323 -16.711   9.807  1.00 96.81           N  
ATOM   3069  NH1 ARG A 406     -22.233 -17.808   9.178  1.00 96.81           N  
ATOM   3070  NH2 ARG A 406     -22.004 -15.621   8.767  1.00 96.81           N  
ATOM   3071  CZ  ARG A 406     -21.513 -16.721   9.249  1.00 96.81           C  
ATOM   3072  N   GLU A 407     -14.737 -20.243  11.959  1.00 97.00           N  
ATOM   3073  CA  GLU A 407     -13.934 -21.337  12.522  1.00 97.00           C  
ATOM   3074  C   GLU A 407     -12.821 -20.803  13.436  1.00 97.00           C  
ATOM   3075  CB  GLU A 407     -13.345 -22.223  11.405  1.00 97.00           C  
ATOM   3076  O   GLU A 407     -12.621 -21.350  14.520  1.00 97.00           O  
ATOM   3077  CG  GLU A 407     -14.402 -23.129  10.750  1.00 97.00           C  
ATOM   3078  CD  GLU A 407     -13.862 -24.036   9.626  1.00 97.00           C  
ATOM   3079  OE1 GLU A 407     -14.627 -24.942   9.199  1.00 97.00           O  
ATOM   3080  OE2 GLU A 407     -12.743 -23.828   9.112  1.00 97.00           O  
ATOM   3081  N   VAL A 408     -12.154 -19.706  13.055  1.00 97.75           N  
ATOM   3082  CA  VAL A 408     -11.168 -19.026  13.915  1.00 97.75           C  
ATOM   3083  C   VAL A 408     -11.828 -18.528  15.205  1.00 97.75           C  
ATOM   3084  CB  VAL A 408     -10.461 -17.878  13.164  1.00 97.75           C  
ATOM   3085  O   VAL A 408     -11.359 -18.865  16.290  1.00 97.75           O  
ATOM   3086  CG1 VAL A 408      -9.495 -17.096  14.055  1.00 97.75           C  
ATOM   3087  CG2 VAL A 408      -9.629 -18.414  11.994  1.00 97.75           C  
ATOM   3088  N   ALA A 409     -12.961 -17.827  15.110  1.00 96.69           N  
ATOM   3089  CA  ALA A 409     -13.701 -17.335  16.274  1.00 96.69           C  
ATOM   3090  C   ALA A 409     -14.185 -18.470  17.197  1.00 96.69           C  
ATOM   3091  CB  ALA A 409     -14.879 -16.490  15.779  1.00 96.69           C  
ATOM   3092  O   ALA A 409     -14.081 -18.363  18.417  1.00 96.69           O  
ATOM   3093  N   GLN A 410     -14.670 -19.585  16.637  1.00 95.06           N  
ATOM   3094  CA  GLN A 410     -15.072 -20.752  17.429  1.00 95.06           C  
ATOM   3095  C   GLN A 410     -13.869 -21.405  18.122  1.00 95.06           C  
ATOM   3096  CB  GLN A 410     -15.804 -21.772  16.540  1.00 95.06           C  
ATOM   3097  O   GLN A 410     -13.979 -21.847  19.262  1.00 95.06           O  
ATOM   3098  CG  GLN A 410     -16.458 -22.903  17.364  1.00 95.06           C  
ATOM   3099  CD  GLN A 410     -17.617 -22.421  18.239  1.00 95.06           C  
ATOM   3100  NE2 GLN A 410     -17.831 -22.973  19.415  1.00 95.06           N  
ATOM   3101  OE1 GLN A 410     -18.377 -21.544  17.853  1.00 95.06           O  
ATOM   3102  N   SER A 411     -12.696 -21.432  17.479  1.00 96.31           N  
ATOM   3103  CA  SER A 411     -11.482 -22.027  18.056  1.00 96.31           C  
ATOM   3104  C   SER A 411     -10.984 -21.317  19.326  1.00 96.31           C  
ATOM   3105  CB  SER A 411     -10.372 -22.098  17.004  1.00 96.31           C  
ATOM   3106  O   SER A 411     -10.179 -21.883  20.070  1.00 96.31           O  
ATOM   3107  OG  SER A 411      -9.718 -20.858  16.853  1.00 96.31           O  
ATOM   3108  N   CYS A 412     -11.481 -20.109  19.614  1.00 95.56           N  
ATOM   3109  CA  CYS A 412     -11.239 -19.397  20.868  1.00 95.56           C  
ATOM   3110  C   CYS A 412     -11.852 -20.105  22.089  1.00 95.56           C  
ATOM   3111  CB  CYS A 412     -11.798 -17.975  20.739  1.00 95.56           C  
ATOM   3112  O   CYS A 412     -11.402 -19.851  23.206  1.00 95.56           O  
ATOM   3113  SG  CYS A 412     -10.934 -17.029  19.458  1.00 95.56           S  
ATOM   3114  N   GLU A 413     -12.819 -21.013  21.901  1.00 94.06           N  
ATOM   3115  CA  GLU A 413     -13.397 -21.857  22.960  1.00 94.06           C  
ATOM   3116  C   GLU A 413     -12.322 -22.604  23.760  1.00 94.06           C  
ATOM   3117  CB  GLU A 413     -14.373 -22.843  22.301  1.00 94.06           C  
ATOM   3118  O   GLU A 413     -12.374 -22.672  24.987  1.00 94.06           O  
ATOM   3119  CG  GLU A 413     -15.054 -23.776  23.310  1.00 94.06           C  
ATOM   3120  CD  GLU A 413     -16.049 -24.745  22.653  1.00 94.06           C  
ATOM   3121  OE1 GLU A 413     -16.437 -25.703  23.355  1.00 94.06           O  
ATOM   3122  OE2 GLU A 413     -16.412 -24.538  21.467  1.00 94.06           O  
ATOM   3123  N   THR A 414     -11.295 -23.101  23.068  1.00 92.81           N  
ATOM   3124  CA  THR A 414     -10.169 -23.827  23.667  1.00 92.81           C  
ATOM   3125  C   THR A 414      -8.965 -22.931  23.991  1.00 92.81           C  
ATOM   3126  CB  THR A 414      -9.795 -25.039  22.803  1.00 92.81           C  
ATOM   3127  O   THR A 414      -7.904 -23.428  24.369  1.00 92.81           O  
ATOM   3128  CG2 THR A 414     -10.905 -26.090  22.804  1.00 92.81           C  
ATOM   3129  OG1 THR A 414      -9.628 -24.678  21.456  1.00 92.81           O  
ATOM   3130  N   GLY A 415      -9.126 -21.606  23.895  1.00 94.00           N  
ATOM   3131  CA  GLY A 415      -8.143 -20.598  24.295  1.00 94.00           C  
ATOM   3132  C   GLY A 415      -7.341 -19.966  23.150  1.00 94.00           C  
ATOM   3133  O   GLY A 415      -7.535 -20.238  21.967  1.00 94.00           O  
ATOM   3134  N   ALA A 416      -6.405 -19.083  23.514  1.00 96.69           N  
ATOM   3135  CA  ALA A 416      -5.639 -18.283  22.552  1.00 96.69           C  
ATOM   3136  C   ALA A 416      -4.691 -19.119  21.672  1.00 96.69           C  
ATOM   3137  CB  ALA A 416      -4.862 -17.212  23.325  1.00 96.69           C  
ATOM   3138  O   ALA A 416      -4.451 -18.772  20.521  1.00 96.69           O  
ATOM   3139  N   ALA A 417      -4.164 -20.236  22.183  1.00 98.00           N  
ATOM   3140  CA  ALA A 417      -3.233 -21.075  21.426  1.00 98.00           C  
ATOM   3141  C   ALA A 417      -3.893 -21.690  20.182  1.00 98.00           C  
ATOM   3142  CB  ALA A 417      -2.672 -22.155  22.358  1.00 98.00           C  
ATOM   3143  O   ALA A 417      -3.314 -21.661  19.098  1.00 98.00           O  
ATOM   3144  N   THR A 418      -5.117 -22.207  20.315  1.00 97.19           N  
ATOM   3145  CA  THR A 418      -5.879 -22.738  19.179  1.00 97.19           C  
ATOM   3146  C   THR A 418      -6.297 -21.632  18.224  1.00 97.19           C  
ATOM   3147  CB  THR A 418      -7.097 -23.543  19.642  1.00 97.19           C  
ATOM   3148  O   THR A 418      -6.142 -21.820  17.021  1.00 97.19           O  
ATOM   3149  CG2 THR A 418      -6.628 -24.898  20.179  1.00 97.19           C  
ATOM   3150  OG1 THR A 418      -7.749 -22.884  20.703  1.00 97.19           O  
ATOM   3151  N   ASN A 419      -6.690 -20.462  18.737  1.00 97.88           N  
ATOM   3152  CA  ASN A 419      -6.944 -19.282  17.908  1.00 97.88           C  
ATOM   3153  C   ASN A 419      -5.735 -18.928  17.017  1.00 97.88           C  
ATOM   3154  CB  ASN A 419      -7.359 -18.114  18.821  1.00 97.88           C  
ATOM   3155  O   ASN A 419      -5.869 -18.778  15.801  1.00 97.88           O  
ATOM   3156  CG  ASN A 419      -7.721 -16.877  18.020  1.00 97.88           C  
ATOM   3157  ND2 ASN A 419      -7.698 -15.710  18.611  1.00 97.88           N  
ATOM   3158  OD1 ASN A 419      -8.015 -16.938  16.845  1.00 97.88           O  
ATOM   3159  N   ILE A 420      -4.529 -18.885  17.594  1.00 98.31           N  
ATOM   3160  CA  ILE A 420      -3.301 -18.591  16.843  1.00 98.31           C  
ATOM   3161  C   ILE A 420      -3.007 -19.683  15.798  1.00 98.31           C  
ATOM   3162  CB  ILE A 420      -2.111 -18.352  17.800  1.00 98.31           C  
ATOM   3163  O   ILE A 420      -2.657 -19.388  14.656  1.00 98.31           O  
ATOM   3164  CG1 ILE A 420      -2.325 -17.041  18.593  1.00 98.31           C  
ATOM   3165  CG2 ILE A 420      -0.779 -18.277  17.026  1.00 98.31           C  
ATOM   3166  CD1 ILE A 420      -1.360 -16.865  19.773  1.00 98.31           C  
ATOM   3167  N   ILE A 421      -3.171 -20.961  16.148  1.00 98.44           N  
ATOM   3168  CA  ILE A 421      -2.946 -22.067  15.203  1.00 98.44           C  
ATOM   3169  C   ILE A 421      -3.912 -21.976  14.013  1.00 98.44           C  
ATOM   3170  CB  ILE A 421      -3.048 -23.425  15.935  1.00 98.44           C  
ATOM   3171  O   ILE A 421      -3.484 -22.100  12.864  1.00 98.44           O  
ATOM   3172  CG1 ILE A 421      -1.848 -23.601  16.895  1.00 98.44           C  
ATOM   3173  CG2 ILE A 421      -3.093 -24.603  14.941  1.00 98.44           C  
ATOM   3174  CD1 ILE A 421      -2.053 -24.713  17.934  1.00 98.44           C  
ATOM   3175  N   TYR A 422      -5.201 -21.743  14.275  1.00 98.38           N  
ATOM   3176  CA  TYR A 422      -6.223 -21.651  13.233  1.00 98.38           C  
ATOM   3177  C   TYR A 422      -6.032 -20.422  12.340  1.00 98.38           C  
ATOM   3178  CB  TYR A 422      -7.625 -21.681  13.858  1.00 98.38           C  
ATOM   3179  O   TYR A 422      -6.144 -20.550  11.122  1.00 98.38           O  
ATOM   3180  CG  TYR A 422      -8.199 -23.079  13.989  1.00 98.38           C  
ATOM   3181  CD1 TYR A 422      -9.170 -23.524  13.070  1.00 98.38           C  
ATOM   3182  CD2 TYR A 422      -7.761 -23.940  15.013  1.00 98.38           C  
ATOM   3183  CE1 TYR A 422      -9.706 -24.821  13.181  1.00 98.38           C  
ATOM   3184  CE2 TYR A 422      -8.303 -25.233  15.139  1.00 98.38           C  
ATOM   3185  OH  TYR A 422      -9.805 -26.920  14.334  1.00 98.38           O  
ATOM   3186  CZ  TYR A 422      -9.279 -25.673  14.219  1.00 98.38           C  
ATOM   3187  N   GLY A 423      -5.687 -19.262  12.906  1.00 98.12           N  
ATOM   3188  CA  GLY A 423      -5.430 -18.056  12.117  1.00 98.12           C  
ATOM   3189  C   GLY A 423      -4.211 -18.184  11.202  1.00 98.12           C  
ATOM   3190  O   GLY A 423      -4.314 -17.885  10.015  1.00 98.12           O  
ATOM   3191  N   LEU A 424      -3.088 -18.722  11.698  1.00 98.62           N  
ATOM   3192  CA  LEU A 424      -1.903 -18.966  10.861  1.00 98.62           C  
ATOM   3193  C   LEU A 424      -2.206 -19.956   9.727  1.00 98.62           C  
ATOM   3194  CB  LEU A 424      -0.747 -19.500  11.728  1.00 98.62           C  
ATOM   3195  O   LEU A 424      -1.849 -19.720   8.571  1.00 98.62           O  
ATOM   3196  CG  LEU A 424      -0.113 -18.465  12.672  1.00 98.62           C  
ATOM   3197  CD1 LEU A 424       0.875 -19.170  13.604  1.00 98.62           C  
ATOM   3198  CD2 LEU A 424       0.654 -17.380  11.912  1.00 98.62           C  
ATOM   3199  N   ALA A 425      -2.906 -21.052  10.038  1.00 98.56           N  
ATOM   3200  CA  ALA A 425      -3.319 -22.029   9.034  1.00 98.56           C  
ATOM   3201  C   ALA A 425      -4.260 -21.414   7.982  1.00 98.56           C  
ATOM   3202  CB  ALA A 425      -3.969 -23.218   9.749  1.00 98.56           C  
ATOM   3203  O   ALA A 425      -4.129 -21.715   6.790  1.00 98.56           O  
ATOM   3204  N   LEU A 426      -5.176 -20.533   8.400  1.00 98.50           N  
ATOM   3205  CA  LEU A 426      -6.050 -19.773   7.509  1.00 98.50           C  
ATOM   3206  C   LEU A 426      -5.229 -18.892   6.565  1.00 98.50           C  
ATOM   3207  CB  LEU A 426      -7.072 -18.988   8.354  1.00 98.50           C  
ATOM   3208  O   LEU A 426      -5.432 -18.964   5.351  1.00 98.50           O  
ATOM   3209  CG  LEU A 426      -8.067 -18.140   7.542  1.00 98.50           C  
ATOM   3210  CD1 LEU A 426      -9.302 -17.844   8.389  1.00 98.50           C  
ATOM   3211  CD2 LEU A 426      -7.490 -16.796   7.080  1.00 98.50           C  
ATOM   3212  N   GLY A 427      -4.268 -18.125   7.083  1.00 97.69           N  
ATOM   3213  CA  GLY A 427      -3.379 -17.292   6.274  1.00 97.69           C  
ATOM   3214  C   GLY A 427      -2.623 -18.082   5.216  1.00 97.69           C  
ATOM   3215  O   GLY A 427      -2.667 -17.730   4.036  1.00 97.69           O  
ATOM   3216  N   TYR A 428      -1.985 -19.189   5.604  1.00 98.44           N  
ATOM   3217  CA  TYR A 428      -1.258 -20.051   4.666  1.00 98.44           C  
ATOM   3218  C   TYR A 428      -2.175 -20.627   3.584  1.00 98.44           C  
ATOM   3219  CB  TYR A 428      -0.555 -21.181   5.435  1.00 98.44           C  
ATOM   3220  O   TYR A 428      -1.821 -20.642   2.405  1.00 98.44           O  
ATOM   3221  CG  TYR A 428       0.443 -20.749   6.498  1.00 98.44           C  
ATOM   3222  CD1 TYR A 428       1.128 -19.519   6.398  1.00 98.44           C  
ATOM   3223  CD2 TYR A 428       0.692 -21.595   7.597  1.00 98.44           C  
ATOM   3224  CE1 TYR A 428       2.023 -19.118   7.403  1.00 98.44           C  
ATOM   3225  CE2 TYR A 428       1.605 -21.206   8.596  1.00 98.44           C  
ATOM   3226  OH  TYR A 428       3.132 -19.583   9.477  1.00 98.44           O  
ATOM   3227  CZ  TYR A 428       2.262 -19.962   8.506  1.00 98.44           C  
ATOM   3228  N   LYS A 429      -3.390 -21.043   3.958  1.00 98.19           N  
ATOM   3229  CA  LYS A 429      -4.392 -21.539   3.008  1.00 98.19           C  
ATOM   3230  C   LYS A 429      -4.889 -20.441   2.062  1.00 98.19           C  
ATOM   3231  CB  LYS A 429      -5.531 -22.171   3.812  1.00 98.19           C  
ATOM   3232  O   LYS A 429      -5.134 -20.718   0.888  1.00 98.19           O  
ATOM   3233  CG  LYS A 429      -6.563 -22.869   2.919  1.00 98.19           C  
ATOM   3234  CD  LYS A 429      -7.636 -23.506   3.803  1.00 98.19           C  
ATOM   3235  CE  LYS A 429      -8.716 -24.169   2.949  1.00 98.19           C  
ATOM   3236  NZ  LYS A 429      -9.797 -24.706   3.812  1.00 98.19           N  
ATOM   3237  N   SER A 430      -5.020 -19.209   2.551  1.00 97.25           N  
ATOM   3238  CA  SER A 430      -5.548 -18.081   1.777  1.00 97.25           C  
ATOM   3239  C   SER A 430      -4.665 -17.688   0.589  1.00 97.25           C  
ATOM   3240  CB  SER A 430      -5.795 -16.877   2.688  1.00 97.25           C  
ATOM   3241  O   SER A 430      -5.180 -17.175  -0.399  1.00 97.25           O  
ATOM   3242  OG  SER A 430      -4.589 -16.198   2.978  1.00 97.25           O  
ATOM   3243  N   ALA A 431      -3.360 -17.985   0.635  1.00 96.06           N  
ATOM   3244  CA  ALA A 431      -2.420 -17.653  -0.434  1.00 96.06           C  
ATOM   3245  C   ALA A 431      -2.567 -18.534  -1.690  1.00 96.06           C  
ATOM   3246  CB  ALA A 431      -1.001 -17.710   0.145  1.00 96.06           C  
ATOM   3247  O   ALA A 431      -2.170 -18.122  -2.776  1.00 96.06           O  
ATOM   3248  N   ILE A 432      -3.174 -19.722  -1.585  1.00 97.62           N  
ATOM   3249  CA  ILE A 432      -3.194 -20.720  -2.670  1.00 97.62           C  
ATOM   3250  C   ILE A 432      -3.846 -20.172  -3.948  1.00 97.62           C  
ATOM   3251  CB  ILE A 432      -3.896 -22.012  -2.187  1.00 97.62           C  
ATOM   3252  O   ILE A 432      -3.258 -20.238  -5.031  1.00 97.62           O  
ATOM   3253  CG1 ILE A 432      -3.108 -22.653  -1.019  1.00 97.62           C  
ATOM   3254  CG2 ILE A 432      -4.057 -23.022  -3.343  1.00 97.62           C  
ATOM   3255  CD1 ILE A 432      -3.845 -23.807  -0.327  1.00 97.62           C  
ATOM   3256  N   ILE A 433      -5.065 -19.634  -3.840  1.00 97.19           N  
ATOM   3257  CA  ILE A 433      -5.814 -19.163  -5.014  1.00 97.19           C  
ATOM   3258  C   ILE A 433      -5.208 -17.867  -5.575  1.00 97.19           C  
ATOM   3259  CB  ILE A 433      -7.335 -19.064  -4.754  1.00 97.19           C  
ATOM   3260  O   ILE A 433      -4.955 -17.843  -6.778  1.00 97.19           O  
ATOM   3261  CG1 ILE A 433      -7.921 -20.427  -4.325  1.00 97.19           C  
ATOM   3262  CG2 ILE A 433      -8.043 -18.539  -6.018  1.00 97.19           C  
ATOM   3263  CD1 ILE A 433      -9.346 -20.334  -3.764  1.00 97.19           C  
ATOM   3264  N   PRO A 434      -4.897 -16.828  -4.770  1.00 95.88           N  
ATOM   3265  CA  PRO A 434      -4.239 -15.623  -5.268  1.00 95.88           C  
ATOM   3266  C   PRO A 434      -2.931 -15.908  -6.010  1.00 95.88           C  
ATOM   3267  CB  PRO A 434      -3.993 -14.762  -4.029  1.00 95.88           C  
ATOM   3268  O   PRO A 434      -2.735 -15.394  -7.107  1.00 95.88           O  
ATOM   3269  CG  PRO A 434      -5.146 -15.139  -3.109  1.00 95.88           C  
ATOM   3270  CD  PRO A 434      -5.224 -16.640  -3.363  1.00 95.88           C  
ATOM   3271  N   ILE A 435      -2.069 -16.783  -5.479  1.00 95.88           N  
ATOM   3272  CA  ILE A 435      -0.817 -17.162  -6.151  1.00 95.88           C  
ATOM   3273  C   ILE A 435      -1.091 -17.899  -7.461  1.00 95.88           C  
ATOM   3274  CB  ILE A 435       0.074 -17.993  -5.203  1.00 95.88           C  
ATOM   3275  O   ILE A 435      -0.430 -17.629  -8.458  1.00 95.88           O  
ATOM   3276  CG1 ILE A 435       0.552 -17.156  -3.995  1.00 95.88           C  
ATOM   3277  CG2 ILE A 435       1.284 -18.609  -5.931  1.00 95.88           C  
ATOM   3278  CD1 ILE A 435       1.453 -15.964  -4.321  1.00 95.88           C  
ATOM   3279  N   THR A 436      -2.093 -18.781  -7.495  1.00 97.06           N  
ATOM   3280  CA  THR A 436      -2.493 -19.471  -8.732  1.00 97.06           C  
ATOM   3281  C   THR A 436      -2.994 -18.482  -9.789  1.00 97.06           C  
ATOM   3282  CB  THR A 436      -3.570 -20.527  -8.444  1.00 97.06           C  
ATOM   3283  O   THR A 436      -2.628 -18.593 -10.957  1.00 97.06           O  
ATOM   3284  CG2 THR A 436      -3.928 -21.346  -9.684  1.00 97.06           C  
ATOM   3285  OG1 THR A 436      -3.112 -21.447  -7.479  1.00 97.06           O  
ATOM   3286  N   VAL A 437      -3.789 -17.486  -9.385  1.00 96.19           N  
ATOM   3287  CA  VAL A 437      -4.298 -16.426 -10.269  1.00 96.19           C  
ATOM   3288  C   VAL A 437      -3.159 -15.560 -10.800  1.00 96.19           C  
ATOM   3289  CB  VAL A 437      -5.349 -15.571  -9.533  1.00 96.19           C  
ATOM   3290  O   VAL A 437      -3.098 -15.318 -12.003  1.00 96.19           O  
ATOM   3291  CG1 VAL A 437      -5.752 -14.311 -10.304  1.00 96.19           C  
ATOM   3292  CG2 VAL A 437      -6.628 -16.384  -9.295  1.00 96.19           C  
ATOM   3293  N   ILE A 438      -2.227 -15.140  -9.939  1.00 94.12           N  
ATOM   3294  CA  ILE A 438      -1.050 -14.359 -10.345  1.00 94.12           C  
ATOM   3295  C   ILE A 438      -0.170 -15.184 -11.291  1.00 94.12           C  
ATOM   3296  CB  ILE A 438      -0.268 -13.862  -9.107  1.00 94.12           C  
ATOM   3297  O   ILE A 438       0.225 -14.683 -12.337  1.00 94.12           O  
ATOM   3298  CG1 ILE A 438      -1.107 -12.836  -8.308  1.00 94.12           C  
ATOM   3299  CG2 ILE A 438       1.072 -13.215  -9.513  1.00 94.12           C  
ATOM   3300  CD1 ILE A 438      -0.590 -12.614  -6.880  1.00 94.12           C  
ATOM   3301  N   ALA A 439       0.091 -16.457 -10.985  1.00 95.56           N  
ATOM   3302  CA  ALA A 439       0.877 -17.341 -11.844  1.00 95.56           C  
ATOM   3303  C   ALA A 439       0.226 -17.532 -13.222  1.00 95.56           C  
ATOM   3304  CB  ALA A 439       1.069 -18.684 -11.130  1.00 95.56           C  
ATOM   3305  O   ALA A 439       0.917 -17.478 -14.239  1.00 95.56           O  
ATOM   3306  N   PHE A 440      -1.099 -17.701 -13.270  1.00 96.94           N  
ATOM   3307  CA  PHE A 440      -1.847 -17.760 -14.524  1.00 96.94           C  
ATOM   3308  C   PHE A 440      -1.765 -16.440 -15.298  1.00 96.94           C  
ATOM   3309  CB  PHE A 440      -3.303 -18.143 -14.239  1.00 96.94           C  
ATOM   3310  O   PHE A 440      -1.493 -16.461 -16.496  1.00 96.94           O  
ATOM   3311  CG  PHE A 440      -4.172 -18.120 -15.481  1.00 96.94           C  
ATOM   3312  CD1 PHE A 440      -5.057 -17.049 -15.705  1.00 96.94           C  
ATOM   3313  CD2 PHE A 440      -4.062 -19.148 -16.436  1.00 96.94           C  
ATOM   3314  CE1 PHE A 440      -5.839 -17.016 -16.872  1.00 96.94           C  
ATOM   3315  CE2 PHE A 440      -4.834 -19.106 -17.611  1.00 96.94           C  
ATOM   3316  CZ  PHE A 440      -5.722 -18.038 -17.830  1.00 96.94           C  
ATOM   3317  N   ALA A 441      -1.937 -15.300 -14.622  1.00 95.81           N  
ATOM   3318  CA  ALA A 441      -1.831 -13.983 -15.241  1.00 95.81           C  
ATOM   3319  C   ALA A 441      -0.433 -13.733 -15.819  1.00 95.81           C  
ATOM   3320  CB  ALA A 441      -2.224 -12.915 -14.211  1.00 95.81           C  
ATOM   3321  O   ALA A 441      -0.309 -13.257 -16.944  1.00 95.81           O  
ATOM   3322  N   VAL A 442       0.619 -14.116 -15.090  1.00 94.00           N  
ATOM   3323  CA  VAL A 442       2.000 -14.068 -15.577  1.00 94.00           C  
ATOM   3324  C   VAL A 442       2.169 -14.970 -16.793  1.00 94.00           C  
ATOM   3325  CB  VAL A 442       2.998 -14.450 -14.468  1.00 94.00           C  
ATOM   3326  O   VAL A 442       2.615 -14.497 -17.831  1.00 94.00           O  
ATOM   3327  CG1 VAL A 442       4.416 -14.658 -15.018  1.00 94.00           C  
ATOM   3328  CG2 VAL A 442       3.058 -13.345 -13.410  1.00 94.00           C  
ATOM   3329  N   TYR A 443       1.801 -16.249 -16.690  1.00 95.75           N  
ATOM   3330  CA  TYR A 443       1.976 -17.214 -17.773  1.00 95.75           C  
ATOM   3331  C   TYR A 443       1.259 -16.774 -19.051  1.00 95.75           C  
ATOM   3332  CB  TYR A 443       1.468 -18.589 -17.323  1.00 95.75           C  
ATOM   3333  O   TYR A 443       1.868 -16.757 -20.122  1.00 95.75           O  
ATOM   3334  CG  TYR A 443       1.430 -19.603 -18.450  1.00 95.75           C  
ATOM   3335  CD1 TYR A 443       0.207 -19.922 -19.074  1.00 95.75           C  
ATOM   3336  CD2 TYR A 443       2.630 -20.171 -18.920  1.00 95.75           C  
ATOM   3337  CE1 TYR A 443       0.183 -20.820 -20.157  1.00 95.75           C  
ATOM   3338  CE2 TYR A 443       2.610 -21.063 -20.008  1.00 95.75           C  
ATOM   3339  OH  TYR A 443       1.359 -22.252 -21.676  1.00 95.75           O  
ATOM   3340  CZ  TYR A 443       1.384 -21.390 -20.627  1.00 95.75           C  
ATOM   3341  N   PHE A 444      -0.014 -16.392 -18.938  1.00 97.31           N  
ATOM   3342  CA  PHE A 444      -0.818 -15.959 -20.071  1.00 97.31           C  
ATOM   3343  C   PHE A 444      -0.236 -14.690 -20.698  1.00 97.31           C  
ATOM   3344  CB  PHE A 444      -2.273 -15.766 -19.623  1.00 97.31           C  
ATOM   3345  O   PHE A 444       0.110 -14.692 -21.878  1.00 97.31           O  
ATOM   3346  CG  PHE A 444      -3.173 -15.320 -20.755  1.00 97.31           C  
ATOM   3347  CD1 PHE A 444      -3.309 -13.950 -21.044  1.00 97.31           C  
ATOM   3348  CD2 PHE A 444      -3.823 -16.271 -21.563  1.00 97.31           C  
ATOM   3349  CE1 PHE A 444      -4.091 -13.533 -22.132  1.00 97.31           C  
ATOM   3350  CE2 PHE A 444      -4.611 -15.852 -22.651  1.00 97.31           C  
ATOM   3351  CZ  PHE A 444      -4.745 -14.481 -22.936  1.00 97.31           C  
ATOM   3352  N   SER A 445      -0.054 -13.626 -19.910  1.00 96.12           N  
ATOM   3353  CA  SER A 445       0.384 -12.339 -20.449  1.00 96.12           C  
ATOM   3354  C   SER A 445       1.814 -12.379 -20.990  1.00 96.12           C  
ATOM   3355  CB  SER A 445       0.245 -11.242 -19.396  1.00 96.12           C  
ATOM   3356  O   SER A 445       2.097 -11.747 -22.008  1.00 96.12           O  
ATOM   3357  OG  SER A 445      -1.096 -11.128 -18.957  1.00 96.12           O  
ATOM   3358  N   PHE A 446       2.706 -13.160 -20.370  1.00 93.31           N  
ATOM   3359  CA  PHE A 446       4.051 -13.397 -20.895  1.00 93.31           C  
ATOM   3360  C   PHE A 446       3.991 -14.174 -22.215  1.00 93.31           C  
ATOM   3361  CB  PHE A 446       4.908 -14.120 -19.842  1.00 93.31           C  
ATOM   3362  O   PHE A 446       4.638 -13.785 -23.182  1.00 93.31           O  
ATOM   3363  CG  PHE A 446       6.416 -14.058 -20.036  1.00 93.31           C  
ATOM   3364  CD1 PHE A 446       7.032 -14.437 -21.248  1.00 93.31           C  
ATOM   3365  CD2 PHE A 446       7.229 -13.656 -18.959  1.00 93.31           C  
ATOM   3366  CE1 PHE A 446       8.423 -14.342 -21.401  1.00 93.31           C  
ATOM   3367  CE2 PHE A 446       8.626 -13.603 -19.102  1.00 93.31           C  
ATOM   3368  CZ  PHE A 446       9.223 -13.917 -20.332  1.00 93.31           C  
ATOM   3369  N   SER A 447       3.192 -15.240 -22.299  1.00 94.56           N  
ATOM   3370  CA  SER A 447       3.078 -16.038 -23.531  1.00 94.56           C  
ATOM   3371  C   SER A 447       2.524 -15.225 -24.702  1.00 94.56           C  
ATOM   3372  CB  SER A 447       2.180 -17.257 -23.314  1.00 94.56           C  
ATOM   3373  O   SER A 447       2.918 -15.449 -25.843  1.00 94.56           O  
ATOM   3374  OG  SER A 447       2.702 -18.088 -22.296  1.00 94.56           O  
ATOM   3375  N   VAL A 448       1.629 -14.275 -24.419  1.00 95.44           N  
ATOM   3376  CA  VAL A 448       1.023 -13.404 -25.430  1.00 95.44           C  
ATOM   3377  C   VAL A 448       1.977 -12.283 -25.845  1.00 95.44           C  
ATOM   3378  CB  VAL A 448      -0.335 -12.873 -24.927  1.00 95.44           C  
ATOM   3379  O   VAL A 448       2.224 -12.119 -27.035  1.00 95.44           O  
ATOM   3380  CG1 VAL A 448      -0.935 -11.820 -25.861  1.00 95.44           C  
ATOM   3381  CG2 VAL A 448      -1.354 -14.015 -24.823  1.00 95.44           C  
ATOM   3382  N   ALA A 449       2.518 -11.514 -24.893  1.00 94.06           N  
ATOM   3383  CA  ALA A 449       3.220 -10.254 -25.165  1.00 94.06           C  
ATOM   3384  C   ALA A 449       4.534 -10.065 -24.386  1.00 94.06           C  
ATOM   3385  CB  ALA A 449       2.216  -9.106 -24.965  1.00 94.06           C  
ATOM   3386  O   ALA A 449       5.005  -8.937 -24.213  1.00 94.06           O  
ATOM   3387  N   GLY A 450       5.136 -11.147 -23.897  1.00 91.88           N  
ATOM   3388  CA  GLY A 450       6.371 -11.116 -23.118  1.00 91.88           C  
ATOM   3389  C   GLY A 450       6.257 -10.237 -21.870  1.00 91.88           C  
ATOM   3390  O   GLY A 450       5.194 -10.098 -21.258  1.00 91.88           O  
ATOM   3391  N   MET A 451       7.358  -9.575 -21.512  1.00 90.56           N  
ATOM   3392  CA  MET A 451       7.390  -8.660 -20.364  1.00 90.56           C  
ATOM   3393  C   MET A 451       6.448  -7.464 -20.528  1.00 90.56           C  
ATOM   3394  CB  MET A 451       8.829  -8.180 -20.114  1.00 90.56           C  
ATOM   3395  O   MET A 451       5.939  -6.956 -19.530  1.00 90.56           O  
ATOM   3396  CG  MET A 451       9.772  -9.336 -19.758  1.00 90.56           C  
ATOM   3397  SD  MET A 451       9.171 -10.452 -18.463  1.00 90.56           S  
ATOM   3398  CE  MET A 451       9.151  -9.383 -17.020  1.00 90.56           C  
ATOM   3399  N   TYR A 452       6.161  -7.048 -21.766  1.00 94.25           N  
ATOM   3400  CA  TYR A 452       5.198  -5.980 -22.030  1.00 94.25           C  
ATOM   3401  C   TYR A 452       3.788  -6.405 -21.614  1.00 94.25           C  
ATOM   3402  CB  TYR A 452       5.243  -5.590 -23.512  1.00 94.25           C  
ATOM   3403  O   TYR A 452       3.087  -5.647 -20.951  1.00 94.25           O  
ATOM   3404  CG  TYR A 452       4.393  -4.385 -23.852  1.00 94.25           C  
ATOM   3405  CD1 TYR A 452       3.288  -4.524 -24.714  1.00 94.25           C  
ATOM   3406  CD2 TYR A 452       4.707  -3.126 -23.303  1.00 94.25           C  
ATOM   3407  CE1 TYR A 452       2.496  -3.404 -25.024  1.00 94.25           C  
ATOM   3408  CE2 TYR A 452       3.906  -2.008 -23.600  1.00 94.25           C  
ATOM   3409  OH  TYR A 452       2.009  -1.077 -24.744  1.00 94.25           O  
ATOM   3410  CZ  TYR A 452       2.794  -2.148 -24.457  1.00 94.25           C  
ATOM   3411  N   GLY A 453       3.399  -7.648 -21.911  1.00 95.75           N  
ATOM   3412  CA  GLY A 453       2.131  -8.219 -21.459  1.00 95.75           C  
ATOM   3413  C   GLY A 453       2.015  -8.290 -19.941  1.00 95.75           C  
ATOM   3414  O   GLY A 453       0.973  -7.939 -19.389  1.00 95.75           O  
ATOM   3415  N   VAL A 454       3.079  -8.705 -19.248  1.00 94.69           N  
ATOM   3416  CA  VAL A 454       3.113  -8.726 -17.773  1.00 94.69           C  
ATOM   3417  C   VAL A 454       2.952  -7.313 -17.201  1.00 94.69           C  
ATOM   3418  CB  VAL A 454       4.408  -9.379 -17.257  1.00 94.69           C  
ATOM   3419  O   VAL A 454       2.169  -7.117 -16.274  1.00 94.69           O  
ATOM   3420  CG1 VAL A 454       4.500  -9.353 -15.727  1.00 94.69           C  
ATOM   3421  CG2 VAL A 454       4.502 -10.845 -17.705  1.00 94.69           C  
ATOM   3422  N   ALA A 455       3.625  -6.318 -17.784  1.00 95.12           N  
ATOM   3423  CA  ALA A 455       3.510  -4.919 -17.374  1.00 95.12           C  
ATOM   3424  C   ALA A 455       2.098  -4.349 -17.622  1.00 95.12           C  
ATOM   3425  CB  ALA A 455       4.605  -4.129 -18.101  1.00 95.12           C  
ATOM   3426  O   ALA A 455       1.519  -3.707 -16.745  1.00 95.12           O  
ATOM   3427  N   LEU A 456       1.489  -4.672 -18.768  1.00 96.94           N  
ATOM   3428  CA  LEU A 456       0.093  -4.340 -19.064  1.00 96.94           C  
ATOM   3429  C   LEU A 456      -0.893  -5.036 -18.119  1.00 96.94           C  
ATOM   3430  CB  LEU A 456      -0.230  -4.724 -20.516  1.00 96.94           C  
ATOM   3431  O   LEU A 456      -1.884  -4.432 -17.723  1.00 96.94           O  
ATOM   3432  CG  LEU A 456       0.364  -3.812 -21.601  1.00 96.94           C  
ATOM   3433  CD1 LEU A 456      -0.124  -4.329 -22.954  1.00 96.94           C  
ATOM   3434  CD2 LEU A 456      -0.074  -2.355 -21.448  1.00 96.94           C  
ATOM   3435  N   SER A 457      -0.616  -6.279 -17.726  1.00 96.94           N  
ATOM   3436  CA  SER A 457      -1.396  -7.001 -16.717  1.00 96.94           C  
ATOM   3437  C   SER A 457      -1.292  -6.321 -15.351  1.00 96.94           C  
ATOM   3438  CB  SER A 457      -0.926  -8.455 -16.662  1.00 96.94           C  
ATOM   3439  O   SER A 457      -2.308  -6.107 -14.696  1.00 96.94           O  
ATOM   3440  OG  SER A 457      -1.763  -9.245 -15.846  1.00 96.94           O  
ATOM   3441  N   ALA A 458      -0.102  -5.862 -14.950  1.00 94.94           N  
ATOM   3442  CA  ALA A 458       0.072  -5.072 -13.731  1.00 94.94           C  
ATOM   3443  C   ALA A 458      -0.751  -3.768 -13.758  1.00 94.94           C  
ATOM   3444  CB  ALA A 458       1.565  -4.778 -13.542  1.00 94.94           C  
ATOM   3445  O   ALA A 458      -1.422  -3.433 -12.782  1.00 94.94           O  
ATOM   3446  N   LEU A 459      -0.759  -3.058 -14.892  1.00 95.19           N  
ATOM   3447  CA  LEU A 459      -1.590  -1.863 -15.082  1.00 95.19           C  
ATOM   3448  C   LEU A 459      -3.084  -2.174 -15.126  1.00 95.19           C  
ATOM   3449  CB  LEU A 459      -1.188  -1.146 -16.377  1.00 95.19           C  
ATOM   3450  O   LEU A 459      -3.873  -1.398 -14.603  1.00 95.19           O  
ATOM   3451  CG  LEU A 459       0.119  -0.353 -16.266  1.00 95.19           C  
ATOM   3452  CD1 LEU A 459       0.466   0.172 -17.651  1.00 95.19           C  
ATOM   3453  CD2 LEU A 459      -0.012   0.853 -15.332  1.00 95.19           C  
ATOM   3454  N   GLY A 460      -3.482  -3.301 -15.716  1.00 95.19           N  
ATOM   3455  CA  GLY A 460      -4.863  -3.772 -15.690  1.00 95.19           C  
ATOM   3456  C   GLY A 460      -5.324  -4.076 -14.273  1.00 95.19           C  
ATOM   3457  O   GLY A 460      -6.408  -3.650 -13.883  1.00 95.19           O  
ATOM   3458  N   PHE A 461      -4.458  -4.711 -13.480  1.00 92.81           N  
ATOM   3459  CA  PHE A 461      -4.675  -4.928 -12.057  1.00 92.81           C  
ATOM   3460  C   PHE A 461      -4.939  -3.587 -11.368  1.00 92.81           C  
ATOM   3461  CB  PHE A 461      -3.476  -5.685 -11.464  1.00 92.81           C  
ATOM   3462  O   PHE A 461      -5.968  -3.452 -10.733  1.00 92.81           O  
ATOM   3463  CG  PHE A 461      -3.793  -6.517 -10.243  1.00 92.81           C  
ATOM   3464  CD1 PHE A 461      -4.125  -5.891  -9.033  1.00 92.81           C  
ATOM   3465  CD2 PHE A 461      -3.728  -7.923 -10.304  1.00 92.81           C  
ATOM   3466  CE1 PHE A 461      -4.352  -6.667  -7.892  1.00 92.81           C  
ATOM   3467  CE2 PHE A 461      -3.945  -8.698  -9.150  1.00 92.81           C  
ATOM   3468  CZ  PHE A 461      -4.240  -8.065  -7.931  1.00 92.81           C  
ATOM   3469  N   LEU A 462      -4.103  -2.565 -11.590  1.00 93.00           N  
ATOM   3470  CA  LEU A 462      -4.250  -1.208 -11.036  1.00 93.00           C  
ATOM   3471  C   LEU A 462      -5.270  -0.311 -11.773  1.00 93.00           C  
ATOM   3472  CB  LEU A 462      -2.861  -0.542 -11.003  1.00 93.00           C  
ATOM   3473  O   LEU A 462      -5.456   0.846 -11.395  1.00 93.00           O  
ATOM   3474  CG  LEU A 462      -1.833  -1.229 -10.085  1.00 93.00           C  
ATOM   3475  CD1 LEU A 462      -0.464  -0.589 -10.288  1.00 93.00           C  
ATOM   3476  CD2 LEU A 462      -2.202  -1.095  -8.607  1.00 93.00           C  
ATOM   3477  N   GLY A 463      -5.959  -0.805 -12.804  1.00 91.56           N  
ATOM   3478  CA  GLY A 463      -6.781   0.021 -13.698  1.00 91.56           C  
ATOM   3479  C   GLY A 463      -7.976   0.684 -13.007  1.00 91.56           C  
ATOM   3480  O   GLY A 463      -8.483   1.703 -13.469  1.00 91.56           O  
ATOM   3481  N   THR A 464      -8.404   0.140 -11.867  1.00 94.56           N  
ATOM   3482  CA  THR A 464      -9.503   0.655 -11.036  1.00 94.56           C  
ATOM   3483  C   THR A 464      -9.016   1.214  -9.697  1.00 94.56           C  
ATOM   3484  CB  THR A 464     -10.593  -0.410 -10.856  1.00 94.56           C  
ATOM   3485  O   THR A 464      -9.769   1.241  -8.720  1.00 94.56           O  
ATOM   3486  CG2 THR A 464     -11.225  -0.779 -12.200  1.00 94.56           C  
ATOM   3487  OG1 THR A 464     -10.033  -1.580 -10.309  1.00 94.56           O  
ATOM   3488  N   LEU A 465      -7.760   1.677  -9.637  1.00 94.00           N  
ATOM   3489  CA  LEU A 465      -7.094   2.094  -8.401  1.00 94.00           C  
ATOM   3490  C   LEU A 465      -7.884   3.124  -7.583  1.00 94.00           C  
ATOM   3491  CB  LEU A 465      -5.693   2.632  -8.746  1.00 94.00           C  
ATOM   3492  O   LEU A 465      -7.951   3.001  -6.364  1.00 94.00           O  
ATOM   3493  CG  LEU A 465      -4.893   3.127  -7.532  1.00 94.00           C  
ATOM   3494  CD1 LEU A 465      -4.647   1.995  -6.538  1.00 94.00           C  
ATOM   3495  CD2 LEU A 465      -3.550   3.688  -7.988  1.00 94.00           C  
ATOM   3496  N   ALA A 466      -8.528   4.105  -8.223  1.00 95.25           N  
ATOM   3497  CA  ALA A 466      -9.310   5.112  -7.503  1.00 95.25           C  
ATOM   3498  C   ALA A 466     -10.471   4.490  -6.700  1.00 95.25           C  
ATOM   3499  CB  ALA A 466      -9.803   6.167  -8.500  1.00 95.25           C  
ATOM   3500  O   ALA A 466     -10.746   4.930  -5.584  1.00 95.25           O  
ATOM   3501  N   THR A 467     -11.117   3.440  -7.223  1.00 94.62           N  
ATOM   3502  CA  THR A 467     -12.149   2.686  -6.489  1.00 94.62           C  
ATOM   3503  C   THR A 467     -11.530   1.878  -5.353  1.00 94.62           C  
ATOM   3504  CB  THR A 467     -12.942   1.751  -7.416  1.00 94.62           C  
ATOM   3505  O   THR A 467     -12.054   1.923  -4.243  1.00 94.62           O  
ATOM   3506  CG2 THR A 467     -13.999   0.929  -6.684  1.00 94.62           C  
ATOM   3507  OG1 THR A 467     -13.640   2.516  -8.370  1.00 94.62           O  
ATOM   3508  N   CYS A 468     -10.407   1.195  -5.600  1.00 92.00           N  
ATOM   3509  CA  CYS A 468      -9.705   0.417  -4.575  1.00 92.00           C  
ATOM   3510  C   CYS A 468      -9.272   1.299  -3.394  1.00 92.00           C  
ATOM   3511  CB  CYS A 468      -8.510  -0.313  -5.202  1.00 92.00           C  
ATOM   3512  O   CYS A 468      -9.569   0.978  -2.252  1.00 92.00           O  
ATOM   3513  SG  CYS A 468      -9.104  -1.479  -6.463  1.00 92.00           S  
ATOM   3514  N   LEU A 469      -8.681   2.465  -3.666  1.00 93.25           N  
ATOM   3515  CA  LEU A 469      -8.350   3.457  -2.641  1.00 93.25           C  
ATOM   3516  C   LEU A 469      -9.595   3.960  -1.898  1.00 93.25           C  
ATOM   3517  CB  LEU A 469      -7.621   4.636  -3.312  1.00 93.25           C  
ATOM   3518  O   LEU A 469      -9.560   4.132  -0.687  1.00 93.25           O  
ATOM   3519  CG  LEU A 469      -6.137   4.369  -3.612  1.00 93.25           C  
ATOM   3520  CD1 LEU A 469      -5.555   5.448  -4.523  1.00 93.25           C  
ATOM   3521  CD2 LEU A 469      -5.332   4.401  -2.323  1.00 93.25           C  
ATOM   3522  N   SER A 470     -10.712   4.168  -2.602  1.00 94.12           N  
ATOM   3523  CA  SER A 470     -11.950   4.651  -1.972  1.00 94.12           C  
ATOM   3524  C   SER A 470     -12.501   3.676  -0.930  1.00 94.12           C  
ATOM   3525  CB  SER A 470     -13.054   4.911  -3.001  1.00 94.12           C  
ATOM   3526  O   SER A 470     -12.964   4.116   0.119  1.00 94.12           O  
ATOM   3527  OG  SER A 470     -12.668   5.838  -3.996  1.00 94.12           O  
ATOM   3528  N   ILE A 471     -12.471   2.369  -1.221  1.00 92.19           N  
ATOM   3529  CA  ILE A 471     -12.949   1.329  -0.295  1.00 92.19           C  
ATOM   3530  C   ILE A 471     -11.937   1.012   0.813  1.00 92.19           C  
ATOM   3531  CB  ILE A 471     -13.353   0.030  -1.031  1.00 92.19           C  
ATOM   3532  O   ILE A 471     -12.346   0.593   1.889  1.00 92.19           O  
ATOM   3533  CG1 ILE A 471     -12.170  -0.632  -1.764  1.00 92.19           C  
ATOM   3534  CG2 ILE A 471     -14.527   0.284  -1.991  1.00 92.19           C  
ATOM   3535  CD1 ILE A 471     -12.463  -2.022  -2.323  1.00 92.19           C  
ATOM   3536  N   ASP A 472     -10.642   1.192   0.556  1.00 91.88           N  
ATOM   3537  CA  ASP A 472      -9.578   0.915   1.525  1.00 91.88           C  
ATOM   3538  C   ASP A 472      -9.551   2.014   2.601  1.00 91.88           C  
ATOM   3539  CB  ASP A 472      -8.259   0.749   0.744  1.00 91.88           C  
ATOM   3540  O   ASP A 472      -9.796   1.750   3.772  1.00 91.88           O  
ATOM   3541  CG  ASP A 472      -7.101   0.138   1.541  1.00 91.88           C  
ATOM   3542  OD1 ASP A 472      -7.225   0.008   2.772  1.00 91.88           O  
ATOM   3543  OD2 ASP A 472      -6.096  -0.229   0.891  1.00 91.88           O  
ATOM   3544  N   VAL A 473      -9.459   3.287   2.188  1.00 93.12           N  
ATOM   3545  CA  VAL A 473      -9.463   4.458   3.094  1.00 93.12           C  
ATOM   3546  C   VAL A 473     -10.776   4.599   3.870  1.00 93.12           C  
ATOM   3547  CB  VAL A 473      -9.228   5.748   2.290  1.00 93.12           C  
ATOM   3548  O   VAL A 473     -10.808   5.198   4.942  1.00 93.12           O  
ATOM   3549  CG1 VAL A 473      -9.185   7.018   3.152  1.00 93.12           C  
ATOM   3550  CG2 VAL A 473      -7.923   5.728   1.500  1.00 93.12           C  
ATOM   3551  N   TYR A 474     -11.873   4.059   3.337  1.00 94.25           N  
ATOM   3552  CA  TYR A 474     -13.149   4.000   4.047  1.00 94.25           C  
ATOM   3553  C   TYR A 474     -13.014   3.310   5.417  1.00 94.25           C  
ATOM   3554  CB  TYR A 474     -14.179   3.307   3.141  1.00 94.25           C  
ATOM   3555  O   TYR A 474     -13.619   3.794   6.369  1.00 94.25           O  
ATOM   3556  CG  TYR A 474     -15.386   2.747   3.858  1.00 94.25           C  
ATOM   3557  CD1 TYR A 474     -15.322   1.458   4.419  1.00 94.25           C  
ATOM   3558  CD2 TYR A 474     -16.548   3.525   4.004  1.00 94.25           C  
ATOM   3559  CE1 TYR A 474     -16.401   0.964   5.167  1.00 94.25           C  
ATOM   3560  CE2 TYR A 474     -17.648   3.021   4.720  1.00 94.25           C  
ATOM   3561  OH  TYR A 474     -18.592   1.243   6.030  1.00 94.25           O  
ATOM   3562  CZ  TYR A 474     -17.561   1.745   5.316  1.00 94.25           C  
ATOM   3563  N   GLY A 475     -12.205   2.247   5.527  1.00 93.31           N  
ATOM   3564  CA  GLY A 475     -12.035   1.481   6.765  1.00 93.31           C  
ATOM   3565  C   GLY A 475     -11.476   2.321   7.917  1.00 93.31           C  
ATOM   3566  O   GLY A 475     -12.220   2.571   8.862  1.00 93.31           O  
ATOM   3567  N   PRO A 476     -10.252   2.871   7.801  1.00 94.62           N  
ATOM   3568  CA  PRO A 476      -9.649   3.705   8.846  1.00 94.62           C  
ATOM   3569  C   PRO A 476     -10.495   4.921   9.251  1.00 94.62           C  
ATOM   3570  CB  PRO A 476      -8.309   4.154   8.258  1.00 94.62           C  
ATOM   3571  O   PRO A 476     -10.454   5.365  10.393  1.00 94.62           O  
ATOM   3572  CG  PRO A 476      -7.928   3.003   7.332  1.00 94.62           C  
ATOM   3573  CD  PRO A 476      -9.277   2.591   6.755  1.00 94.62           C  
ATOM   3574  N   ILE A 477     -11.296   5.482   8.332  1.00 96.81           N  
ATOM   3575  CA  ILE A 477     -12.224   6.576   8.668  1.00 96.81           C  
ATOM   3576  C   ILE A 477     -13.355   6.082   9.575  1.00 96.81           C  
ATOM   3577  CB  ILE A 477     -12.792   7.238   7.391  1.00 96.81           C  
ATOM   3578  O   ILE A 477     -13.786   6.819  10.465  1.00 96.81           O  
ATOM   3579  CG1 ILE A 477     -11.650   7.933   6.622  1.00 96.81           C  
ATOM   3580  CG2 ILE A 477     -13.886   8.273   7.745  1.00 96.81           C  
ATOM   3581  CD1 ILE A 477     -12.062   8.467   5.245  1.00 96.81           C  
ATOM   3582  N   CYS A 478     -13.874   4.881   9.319  1.00 95.69           N  
ATOM   3583  CA  CYS A 478     -14.927   4.263  10.115  1.00 95.69           C  
ATOM   3584  C   CYS A 478     -14.427   3.806  11.485  1.00 95.69           C  
ATOM   3585  CB  CYS A 478     -15.542   3.105   9.322  1.00 95.69           C  
ATOM   3586  O   CYS A 478     -15.152   4.013  12.457  1.00 95.69           O  
ATOM   3587  SG  CYS A 478     -16.552   3.799   7.982  1.00 95.69           S  
ATOM   3588  N   ASP A 479     -13.203   3.290  11.557  1.00 94.62           N  
ATOM   3589  CA  ASP A 479     -12.541   2.906  12.804  1.00 94.62           C  
ATOM   3590  C   ASP A 479     -12.401   4.112  13.749  1.00 94.62           C  
ATOM   3591  CB  ASP A 479     -11.183   2.289  12.446  1.00 94.62           C  
ATOM   3592  O   ASP A 479     -13.067   4.209  14.783  1.00 94.62           O  
ATOM   3593  CG  ASP A 479     -10.504   1.637  13.648  1.00 94.62           C  
ATOM   3594  OD1 ASP A 479     -11.150   1.599  14.720  1.00 94.62           O  
ATOM   3595  OD2 ASP A 479      -9.362   1.188  13.437  1.00 94.62           O  
ATOM   3596  N   ASN A 480     -11.736   5.170  13.274  1.00 96.06           N  
ATOM   3597  CA  ASN A 480     -11.654   6.451  13.978  1.00 96.06           C  
ATOM   3598  C   ASN A 480     -13.033   7.038  14.338  1.00 96.06           C  
ATOM   3599  CB  ASN A 480     -10.933   7.441  13.056  1.00 96.06           C  
ATOM   3600  O   ASN A 480     -13.192   7.720  15.352  1.00 96.06           O  
ATOM   3601  CG  ASN A 480      -9.513   7.766  13.428  1.00 96.06           C  
ATOM   3602  ND2 ASN A 480      -8.663   6.812  13.686  1.00 96.06           N  
ATOM   3603  OD1 ASN A 480      -9.157   8.941  13.403  1.00 96.06           O  
ATOM   3604  N   ALA A 481     -14.047   6.846  13.487  1.00 96.19           N  
ATOM   3605  CA  ALA A 481     -15.392   7.324  13.788  1.00 96.19           C  
ATOM   3606  C   ALA A 481     -16.007   6.588  14.986  1.00 96.19           C  
ATOM   3607  CB  ALA A 481     -16.285   7.220  12.549  1.00 96.19           C  
ATOM   3608  O   ALA A 481     -16.731   7.222  15.764  1.00 96.19           O  
ATOM   3609  N   GLY A 482     -15.715   5.292  15.128  1.00 94.75           N  
ATOM   3610  CA  GLY A 482     -16.045   4.485  16.295  1.00 94.75           C  
ATOM   3611  C   GLY A 482     -15.258   4.920  17.523  1.00 94.75           C  
ATOM   3612  O   GLY A 482     -15.873   5.148  18.570  1.00 94.75           O  
ATOM   3613  N   GLY A 483     -13.942   5.112  17.403  1.00 94.62           N  
ATOM   3614  CA  GLY A 483     -13.099   5.572  18.510  1.00 94.62           C  
ATOM   3615  C   GLY A 483     -13.556   6.918  19.073  1.00 94.62           C  
ATOM   3616  O   GLY A 483     -13.741   7.078  20.280  1.00 94.62           O  
ATOM   3617  N   ILE A 484     -13.885   7.875  18.198  1.00 94.69           N  
ATOM   3618  CA  ILE A 484     -14.489   9.154  18.602  1.00 94.69           C  
ATOM   3619  C   ILE A 484     -15.847   8.944  19.285  1.00 94.69           C  
ATOM   3620  CB  ILE A 484     -14.613  10.104  17.388  1.00 94.69           C  
ATOM   3621  O   ILE A 484     -16.166   9.677  20.223  1.00 94.69           O  
ATOM   3622  CG1 ILE A 484     -13.214  10.526  16.887  1.00 94.69           C  
ATOM   3623  CG2 ILE A 484     -15.413  11.380  17.729  1.00 94.69           C  
ATOM   3624  CD1 ILE A 484     -13.231  11.206  15.513  1.00 94.69           C  
ATOM   3625  N   ALA A 485     -16.662   7.987  18.827  1.00 93.50           N  
ATOM   3626  CA  ALA A 485     -17.971   7.729  19.422  1.00 93.50           C  
ATOM   3627  C   ALA A 485     -17.861   7.239  20.870  1.00 93.50           C  
ATOM   3628  CB  ALA A 485     -18.768   6.739  18.557  1.00 93.50           C  
ATOM   3629  O   ALA A 485     -18.598   7.728  21.729  1.00 93.50           O  
ATOM   3630  N   GLU A 486     -16.920   6.333  21.134  1.00 93.00           N  
ATOM   3631  CA  GLU A 486     -16.683   5.790  22.470  1.00 93.00           C  
ATOM   3632  C   GLU A 486     -16.042   6.832  23.394  1.00 93.00           C  
ATOM   3633  CB  GLU A 486     -15.794   4.546  22.367  1.00 93.00           C  
ATOM   3634  O   GLU A 486     -16.555   7.108  24.478  1.00 93.00           O  
ATOM   3635  CG  GLU A 486     -15.813   3.761  23.687  1.00 93.00           C  
ATOM   3636  CD  GLU A 486     -17.116   2.985  23.950  1.00 93.00           C  
ATOM   3637  OE1 GLU A 486     -17.305   2.531  25.104  1.00 93.00           O  
ATOM   3638  OE2 GLU A 486     -17.945   2.853  23.016  1.00 93.00           O  
ATOM   3639  N   MET A 487     -14.977   7.505  22.941  1.00 92.12           N  
ATOM   3640  CA  MET A 487     -14.274   8.515  23.741  1.00 92.12           C  
ATOM   3641  C   MET A 487     -15.155   9.720  24.098  1.00 92.12           C  
ATOM   3642  CB  MET A 487     -13.038   9.009  22.981  1.00 92.12           C  
ATOM   3643  O   MET A 487     -14.956  10.362  25.139  1.00 92.12           O  
ATOM   3644  CG  MET A 487     -11.886   8.010  22.938  1.00 92.12           C  
ATOM   3645  SD  MET A 487     -10.388   8.736  22.215  1.00 92.12           S  
ATOM   3646  CE  MET A 487     -10.716   8.441  20.455  1.00 92.12           C  
ATOM   3647  N   ALA A 488     -16.120  10.051  23.233  1.00 90.69           N  
ATOM   3648  CA  ALA A 488     -17.111  11.092  23.479  1.00 90.69           C  
ATOM   3649  C   ALA A 488     -18.332  10.595  24.274  1.00 90.69           C  
ATOM   3650  CB  ALA A 488     -17.502  11.747  22.148  1.00 90.69           C  
ATOM   3651  O   ALA A 488     -19.219  11.405  24.539  1.00 90.69           O  
ATOM   3652  N   GLU A 489     -18.375   9.316  24.667  1.00 89.19           N  
ATOM   3653  CA  GLU A 489     -19.456   8.694  25.446  1.00 89.19           C  
ATOM   3654  C   GLU A 489     -20.832   8.886  24.781  1.00 89.19           C  
ATOM   3655  CB  GLU A 489     -19.397   9.160  26.915  1.00 89.19           C  
ATOM   3656  O   GLU A 489     -21.824   9.270  25.409  1.00 89.19           O  
ATOM   3657  CG  GLU A 489     -18.107   8.728  27.641  1.00 89.19           C  
ATOM   3658  CD  GLU A 489     -17.859   9.490  28.954  1.00 89.19           C  
ATOM   3659  OE1 GLU A 489     -16.751   9.347  29.525  1.00 89.19           O  
ATOM   3660  OE2 GLU A 489     -18.643  10.391  29.331  1.00 89.19           O  
ATOM   3661  N   LEU A 490     -20.886   8.673  23.462  1.00 89.44           N  
ATOM   3662  CA  LEU A 490     -22.125   8.754  22.692  1.00 89.44           C  
ATOM   3663  C   LEU A 490     -23.060   7.566  22.984  1.00 89.44           C  
ATOM   3664  CB  LEU A 490     -21.792   8.845  21.194  1.00 89.44           C  
ATOM   3665  O   LEU A 490     -22.630   6.545  23.517  1.00 89.44           O  
ATOM   3666  CG  LEU A 490     -21.006  10.098  20.787  1.00 89.44           C  
ATOM   3667  CD1 LEU A 490     -20.894  10.100  19.265  1.00 89.44           C  
ATOM   3668  CD2 LEU A 490     -21.683  11.399  21.229  1.00 89.44           C  
ATOM   3669  N   PRO A 491     -24.355   7.655  22.615  1.00 89.19           N  
ATOM   3670  CA  PRO A 491     -25.269   6.526  22.749  1.00 89.19           C  
ATOM   3671  C   PRO A 491     -24.754   5.270  22.031  1.00 89.19           C  
ATOM   3672  CB  PRO A 491     -26.600   7.001  22.156  1.00 89.19           C  
ATOM   3673  O   PRO A 491     -24.251   5.366  20.912  1.00 89.19           O  
ATOM   3674  CG  PRO A 491     -26.537   8.521  22.309  1.00 89.19           C  
ATOM   3675  CD  PRO A 491     -25.057   8.822  22.098  1.00 89.19           C  
ATOM   3676  N   ALA A 492     -24.974   4.095  22.631  1.00 88.88           N  
ATOM   3677  CA  ALA A 492     -24.487   2.805  22.125  1.00 88.88           C  
ATOM   3678  C   ALA A 492     -24.874   2.518  20.660  1.00 88.88           C  
ATOM   3679  CB  ALA A 492     -25.008   1.702  23.054  1.00 88.88           C  
ATOM   3680  O   ALA A 492     -24.066   1.981  19.916  1.00 88.88           O  
ATOM   3681  N   GLU A 493     -26.048   2.974  20.202  1.00 89.56           N  
ATOM   3682  CA  GLU A 493     -26.480   2.823  18.800  1.00 89.56           C  
ATOM   3683  C   GLU A 493     -25.493   3.461  17.798  1.00 89.56           C  
ATOM   3684  CB  GLU A 493     -27.871   3.471  18.635  1.00 89.56           C  
ATOM   3685  O   GLU A 493     -25.390   3.027  16.649  1.00 89.56           O  
ATOM   3686  CG  GLU A 493     -28.560   3.111  17.302  1.00 89.56           C  
ATOM   3687  CD  GLU A 493     -29.783   3.980  16.966  1.00 89.56           C  
ATOM   3688  OE1 GLU A 493     -30.054   4.147  15.744  1.00 89.56           O  
ATOM   3689  OE2 GLU A 493     -30.412   4.534  17.889  1.00 89.56           O  
ATOM   3690  N   VAL A 494     -24.766   4.509  18.206  1.00 91.31           N  
ATOM   3691  CA  VAL A 494     -23.736   5.138  17.369  1.00 91.31           C  
ATOM   3692  C   VAL A 494     -22.535   4.209  17.231  1.00 91.31           C  
ATOM   3693  CB  VAL A 494     -23.302   6.515  17.909  1.00 91.31           C  
ATOM   3694  O   VAL A 494     -22.095   3.998  16.101  1.00 91.31           O  
ATOM   3695  CG1 VAL A 494     -22.353   7.216  16.927  1.00 91.31           C  
ATOM   3696  CG2 VAL A 494     -24.513   7.439  18.103  1.00 91.31           C  
ATOM   3697  N   ARG A 495     -22.065   3.621  18.344  1.00 91.62           N  
ATOM   3698  CA  ARG A 495     -20.965   2.646  18.343  1.00 91.62           C  
ATOM   3699  C   ARG A 495     -21.350   1.383  17.575  1.00 91.62           C  
ATOM   3700  CB  ARG A 495     -20.477   2.335  19.773  1.00 91.62           C  
ATOM   3701  O   ARG A 495     -20.579   0.946  16.735  1.00 91.62           O  
ATOM   3702  CG  ARG A 495     -19.229   1.421  19.817  1.00 91.62           C  
ATOM   3703  CD  ARG A 495     -17.940   2.080  19.287  1.00 91.62           C  
ATOM   3704  NE  ARG A 495     -16.840   1.105  19.094  1.00 91.62           N  
ATOM   3705  NH1 ARG A 495     -15.054   2.546  19.195  1.00 91.62           N  
ATOM   3706  NH2 ARG A 495     -14.611   0.462  18.937  1.00 91.62           N  
ATOM   3707  CZ  ARG A 495     -15.539   1.358  19.075  1.00 91.62           C  
ATOM   3708  N   ASP A 496     -22.572   0.878  17.740  1.00 91.00           N  
ATOM   3709  CA  ASP A 496     -23.069  -0.291  16.998  1.00 91.00           C  
ATOM   3710  C   ASP A 496     -23.034  -0.062  15.474  1.00 91.00           C  
ATOM   3711  CB  ASP A 496     -24.518  -0.606  17.412  1.00 91.00           C  
ATOM   3712  O   ASP A 496     -22.630  -0.935  14.701  1.00 91.00           O  
ATOM   3713  CG  ASP A 496     -24.709  -1.088  18.856  1.00 91.00           C  
ATOM   3714  OD1 ASP A 496     -23.751  -1.631  19.447  1.00 91.00           O  
ATOM   3715  OD2 ASP A 496     -25.858  -0.950  19.339  1.00 91.00           O  
ATOM   3716  N   LYS A 497     -23.432   1.137  15.017  1.00 92.69           N  
ATOM   3717  CA  LYS A 497     -23.336   1.512  13.597  1.00 92.69           C  
ATOM   3718  C   LYS A 497     -21.887   1.605  13.140  1.00 92.69           C  
ATOM   3719  CB  LYS A 497     -24.045   2.842  13.318  1.00 92.69           C  
ATOM   3720  O   LYS A 497     -21.582   1.108  12.060  1.00 92.69           O  
ATOM   3721  CG  LYS A 497     -25.571   2.707  13.295  1.00 92.69           C  
ATOM   3722  CD  LYS A 497     -26.202   4.102  13.253  1.00 92.69           C  
ATOM   3723  CE  LYS A 497     -27.705   4.008  13.508  1.00 92.69           C  
ATOM   3724  NZ  LYS A 497     -28.232   5.272  14.067  1.00 92.69           N  
ATOM   3725  N   THR A 498     -21.011   2.260  13.902  1.00 93.81           N  
ATOM   3726  CA  THR A 498     -19.600   2.396  13.517  1.00 93.81           C  
ATOM   3727  C   THR A 498     -18.878   1.054  13.533  1.00 93.81           C  
ATOM   3728  CB  THR A 498     -18.844   3.431  14.356  1.00 93.81           C  
ATOM   3729  O   THR A 498     -18.181   0.785  12.570  1.00 93.81           O  
ATOM   3730  CG2 THR A 498     -19.353   4.850  14.082  1.00 93.81           C  
ATOM   3731  OG1 THR A 498     -19.021   3.190  15.723  1.00 93.81           O  
ATOM   3732  N   ASP A 499     -19.142   0.170  14.500  1.00 90.69           N  
ATOM   3733  CA  ASP A 499     -18.581  -1.191  14.575  1.00 90.69           C  
ATOM   3734  C   ASP A 499     -18.977  -2.032  13.350  1.00 90.69           C  
ATOM   3735  CB  ASP A 499     -19.086  -1.906  15.851  1.00 90.69           C  
ATOM   3736  O   ASP A 499     -18.194  -2.823  12.824  1.00 90.69           O  
ATOM   3737  CG  ASP A 499     -18.416  -1.472  17.165  1.00 90.69           C  
ATOM   3738  OD1 ASP A 499     -17.443  -0.692  17.116  1.00 90.69           O  
ATOM   3739  OD2 ASP A 499     -18.853  -1.946  18.241  1.00 90.69           O  
ATOM   3740  N   ALA A 500     -20.204  -1.863  12.848  1.00 91.12           N  
ATOM   3741  CA  ALA A 500     -20.639  -2.511  11.614  1.00 91.12           C  
ATOM   3742  C   ALA A 500     -19.941  -1.956  10.360  1.00 91.12           C  
ATOM   3743  CB  ALA A 500     -22.154  -2.359  11.511  1.00 91.12           C  
ATOM   3744  O   ALA A 500     -19.644  -2.713   9.434  1.00 91.12           O  
ATOM   3745  N   LEU A 501     -19.698  -0.643  10.312  1.00 93.88           N  
ATOM   3746  CA  LEU A 501     -18.964  -0.010   9.215  1.00 93.88           C  
ATOM   3747  C   LEU A 501     -17.476  -0.388   9.246  1.00 93.88           C  
ATOM   3748  CB  LEU A 501     -19.135   1.515   9.282  1.00 93.88           C  
ATOM   3749  O   LEU A 501     -16.917  -0.660   8.185  1.00 93.88           O  
ATOM   3750  CG  LEU A 501     -20.564   2.040   9.076  1.00 93.88           C  
ATOM   3751  CD1 LEU A 501     -20.590   3.536   9.389  1.00 93.88           C  
ATOM   3752  CD2 LEU A 501     -21.137   1.860   7.670  1.00 93.88           C  
ATOM   3753  N   ASP A 502     -16.891  -0.443  10.441  1.00 92.75           N  
ATOM   3754  CA  ASP A 502     -15.513  -0.832  10.745  1.00 92.75           C  
ATOM   3755  C   ASP A 502     -15.240  -2.296  10.374  1.00 92.75           C  
ATOM   3756  CB  ASP A 502     -15.264  -0.564  12.239  1.00 92.75           C  
ATOM   3757  O   ASP A 502     -14.352  -2.573   9.578  1.00 92.75           O  
ATOM   3758  CG  ASP A 502     -13.897  -1.072  12.681  1.00 92.75           C  
ATOM   3759  OD1 ASP A 502     -12.971  -0.856  11.877  1.00 92.75           O  
ATOM   3760  OD2 ASP A 502     -13.859  -1.756  13.736  1.00 92.75           O  
ATOM   3761  N   ALA A 503     -16.095  -3.243  10.775  1.00 88.69           N  
ATOM   3762  CA  ALA A 503     -15.942  -4.651  10.379  1.00 88.69           C  
ATOM   3763  C   ALA A 503     -15.923  -4.852   8.843  1.00 88.69           C  
ATOM   3764  CB  ALA A 503     -17.080  -5.449  11.024  1.00 88.69           C  
ATOM   3765  O   ALA A 503     -15.171  -5.673   8.297  1.00 88.69           O  
ATOM   3766  N   ALA A 504     -16.728  -4.072   8.112  1.00 89.88           N  
ATOM   3767  CA  ALA A 504     -16.663  -4.046   6.653  1.00 89.88           C  
ATOM   3768  C   ALA A 504     -15.371  -3.374   6.149  1.00 89.88           C  
ATOM   3769  CB  ALA A 504     -17.917  -3.358   6.114  1.00 89.88           C  
ATOM   3770  O   ALA A 504     -14.790  -3.843   5.170  1.00 89.88           O  
ATOM   3771  N   GLY A 505     -14.912  -2.329   6.842  1.00 89.44           N  
ATOM   3772  CA  GLY A 505     -13.620  -1.667   6.668  1.00 89.44           C  
ATOM   3773  C   GLY A 505     -12.424  -2.610   6.805  1.00 89.44           C  
ATOM   3774  O   GLY A 505     -11.574  -2.631   5.924  1.00 89.44           O  
ATOM   3775  N   ASN A 506     -12.398  -3.479   7.815  1.00 89.69           N  
ATOM   3776  CA  ASN A 506     -11.354  -4.496   7.997  1.00 89.69           C  
ATOM   3777  C   ASN A 506     -11.281  -5.455   6.807  1.00 89.69           C  
ATOM   3778  CB  ASN A 506     -11.640  -5.254   9.311  1.00 89.69           C  
ATOM   3779  O   ASN A 506     -10.203  -5.820   6.323  1.00 89.69           O  
ATOM   3780  CG  ASN A 506     -11.359  -4.381  10.519  1.00 89.69           C  
ATOM   3781  ND2 ASN A 506     -11.802  -4.764  11.689  1.00 89.69           N  
ATOM   3782  OD1 ASN A 506     -10.705  -3.367  10.397  1.00 89.69           O  
ATOM   3783  N   THR A 507     -12.447  -5.822   6.272  1.00 88.12           N  
ATOM   3784  CA  THR A 507     -12.529  -6.637   5.059  1.00 88.12           C  
ATOM   3785  C   THR A 507     -12.020  -5.866   3.838  1.00 88.12           C  
ATOM   3786  CB  THR A 507     -13.955  -7.155   4.831  1.00 88.12           C  
ATOM   3787  O   THR A 507     -11.238  -6.417   3.060  1.00 88.12           O  
ATOM   3788  CG2 THR A 507     -14.013  -8.144   3.667  1.00 88.12           C  
ATOM   3789  OG1 THR A 507     -14.405  -7.856   5.971  1.00 88.12           O  
ATOM   3790  N   THR A 508     -12.404  -4.599   3.645  1.00 88.06           N  
ATOM   3791  CA  THR A 508     -11.938  -3.810   2.492  1.00 88.06           C  
ATOM   3792  C   THR A 508     -10.472  -3.415   2.580  1.00 88.06           C  
ATOM   3793  CB  THR A 508     -12.775  -2.561   2.216  1.00 88.06           C  
ATOM   3794  O   THR A 508      -9.811  -3.426   1.545  1.00 88.06           O  
ATOM   3795  CG2 THR A 508     -14.185  -2.932   1.777  1.00 88.06           C  
ATOM   3796  OG1 THR A 508     -12.879  -1.721   3.330  1.00 88.06           O  
ATOM   3797  N   ALA A 509      -9.936  -3.172   3.774  1.00 88.12           N  
ATOM   3798  CA  ALA A 509      -8.513  -2.971   4.015  1.00 88.12           C  
ATOM   3799  C   ALA A 509      -7.720  -4.236   3.665  1.00 88.12           C  
ATOM   3800  CB  ALA A 509      -8.315  -2.566   5.481  1.00 88.12           C  
ATOM   3801  O   ALA A 509      -6.696  -4.170   2.985  1.00 88.12           O  
ATOM   3802  N   ALA A 510      -8.218  -5.423   4.035  1.00 88.62           N  
ATOM   3803  CA  ALA A 510      -7.617  -6.680   3.595  1.00 88.62           C  
ATOM   3804  C   ALA A 510      -7.660  -6.829   2.065  1.00 88.62           C  
ATOM   3805  CB  ALA A 510      -8.300  -7.852   4.301  1.00 88.62           C  
ATOM   3806  O   ALA A 510      -6.658  -7.210   1.459  1.00 88.62           O  
ATOM   3807  N   ILE A 511      -8.783  -6.491   1.419  1.00 90.56           N  
ATOM   3808  CA  ILE A 511      -8.886  -6.497  -0.048  1.00 90.56           C  
ATOM   3809  C   ILE A 511      -7.886  -5.514  -0.674  1.00 90.56           C  
ATOM   3810  CB  ILE A 511     -10.328  -6.206  -0.518  1.00 90.56           C  
ATOM   3811  O   ILE A 511      -7.189  -5.891  -1.615  1.00 90.56           O  
ATOM   3812  CG1 ILE A 511     -11.289  -7.345  -0.114  1.00 90.56           C  
ATOM   3813  CG2 ILE A 511     -10.334  -6.022  -2.047  1.00 90.56           C  
ATOM   3814  CD1 ILE A 511     -12.775  -6.976  -0.247  1.00 90.56           C  
ATOM   3815  N   GLY A 512      -7.776  -4.295  -0.142  1.00 86.81           N  
ATOM   3816  CA  GLY A 512      -6.820  -3.274  -0.574  1.00 86.81           C  
ATOM   3817  C   GLY A 512      -5.374  -3.753  -0.460  1.00 86.81           C  
ATOM   3818  O   GLY A 512      -4.619  -3.677  -1.431  1.00 86.81           O  
ATOM   3819  N   LYS A 513      -5.015  -4.388   0.663  1.00 88.56           N  
ATOM   3820  CA  LYS A 513      -3.711  -5.042   0.867  1.00 88.56           C  
ATOM   3821  C   LYS A 513      -3.485  -6.181  -0.124  1.00 88.56           C  
ATOM   3822  CB  LYS A 513      -3.598  -5.552   2.313  1.00 88.56           C  
ATOM   3823  O   LYS A 513      -2.448  -6.221  -0.778  1.00 88.56           O  
ATOM   3824  CG  LYS A 513      -3.504  -4.406   3.333  1.00 88.56           C  
ATOM   3825  CD  LYS A 513      -3.767  -4.909   4.759  1.00 88.56           C  
ATOM   3826  CE  LYS A 513      -3.904  -3.714   5.709  1.00 88.56           C  
ATOM   3827  NZ  LYS A 513      -4.275  -4.129   7.077  1.00 88.56           N  
ATOM   3828  N   GLY A 514      -4.456  -7.079  -0.300  1.00 87.69           N  
ATOM   3829  CA  GLY A 514      -4.380  -8.167  -1.282  1.00 87.69           C  
ATOM   3830  C   GLY A 514      -4.193  -7.646  -2.708  1.00 87.69           C  
ATOM   3831  O   GLY A 514      -3.425  -8.211  -3.488  1.00 87.69           O  
ATOM   3832  N   PHE A 515      -4.827  -6.518  -3.026  1.00 87.19           N  
ATOM   3833  CA  PHE A 515      -4.692  -5.843  -4.305  1.00 87.19           C  
ATOM   3834  C   PHE A 515      -3.312  -5.185  -4.477  1.00 87.19           C  
ATOM   3835  CB  PHE A 515      -5.842  -4.841  -4.434  1.00 87.19           C  
ATOM   3836  O   PHE A 515      -2.671  -5.345  -5.519  1.00 87.19           O  
ATOM   3837  CG  PHE A 515      -5.984  -4.184  -5.785  1.00 87.19           C  
ATOM   3838  CD1 PHE A 515      -5.296  -2.987  -6.056  1.00 87.19           C  
ATOM   3839  CD2 PHE A 515      -6.872  -4.725  -6.733  1.00 87.19           C  
ATOM   3840  CE1 PHE A 515      -5.564  -2.282  -7.237  1.00 87.19           C  
ATOM   3841  CE2 PHE A 515      -7.126  -4.027  -7.923  1.00 87.19           C  
ATOM   3842  CZ  PHE A 515      -6.514  -2.780  -8.137  1.00 87.19           C  
ATOM   3843  N   ALA A 516      -2.805  -4.503  -3.448  1.00 89.38           N  
ATOM   3844  CA  ALA A 516      -1.451  -3.953  -3.424  1.00 89.38           C  
ATOM   3845  C   ALA A 516      -0.392  -5.056  -3.585  1.00 89.38           C  
ATOM   3846  CB  ALA A 516      -1.254  -3.178  -2.116  1.00 89.38           C  
ATOM   3847  O   ALA A 516       0.526  -4.915  -4.385  1.00 89.38           O  
ATOM   3848  N   ILE A 517      -0.555  -6.193  -2.904  1.00 91.56           N  
ATOM   3849  CA  ILE A 517       0.375  -7.327  -2.979  1.00 91.56           C  
ATOM   3850  C   ILE A 517       0.322  -8.009  -4.350  1.00 91.56           C  
ATOM   3851  CB  ILE A 517       0.093  -8.328  -1.839  1.00 91.56           C  
ATOM   3852  O   ILE A 517       1.366  -8.281  -4.945  1.00 91.56           O  
ATOM   3853  CG1 ILE A 517       0.353  -7.696  -0.453  1.00 91.56           C  
ATOM   3854  CG2 ILE A 517       0.991  -9.567  -2.008  1.00 91.56           C  
ATOM   3855  CD1 ILE A 517      -0.377  -8.431   0.680  1.00 91.56           C  
ATOM   3856  N   GLY A 518      -0.880  -8.276  -4.870  1.00 90.56           N  
ATOM   3857  CA  GLY A 518      -1.052  -8.914  -6.174  1.00 90.56           C  
ATOM   3858  C   GLY A 518      -0.525  -8.051  -7.321  1.00 90.56           C  
ATOM   3859  O   GLY A 518       0.202  -8.550  -8.183  1.00 90.56           O  
ATOM   3860  N   SER A 519      -0.812  -6.746  -7.291  1.00 90.62           N  
ATOM   3861  CA  SER A 519      -0.236  -5.796  -8.247  1.00 90.62           C  
ATOM   3862  C   SER A 519       1.278  -5.687  -8.090  1.00 90.62           C  
ATOM   3863  CB  SER A 519      -0.887  -4.413  -8.161  1.00 90.62           C  
ATOM   3864  O   SER A 519       1.977  -5.807  -9.091  1.00 90.62           O  
ATOM   3865  OG  SER A 519      -0.764  -3.848  -6.874  1.00 90.62           O  
ATOM   3866  N   ALA A 520       1.808  -5.559  -6.868  1.00 92.50           N  
ATOM   3867  CA  ALA A 520       3.248  -5.502  -6.620  1.00 92.50           C  
ATOM   3868  C   ALA A 520       3.978  -6.729  -7.178  1.00 92.50           C  
ATOM   3869  CB  ALA A 520       3.514  -5.353  -5.121  1.00 92.50           C  
ATOM   3870  O   ALA A 520       5.041  -6.571  -7.761  1.00 92.50           O  
ATOM   3871  N   ALA A 521       3.401  -7.931  -7.094  1.00 94.31           N  
ATOM   3872  CA  ALA A 521       4.010  -9.121  -7.686  1.00 94.31           C  
ATOM   3873  C   ALA A 521       4.169  -9.006  -9.217  1.00 94.31           C  
ATOM   3874  CB  ALA A 521       3.180 -10.345  -7.283  1.00 94.31           C  
ATOM   3875  O   ALA A 521       5.236  -9.307  -9.760  1.00 94.31           O  
ATOM   3876  N   LEU A 522       3.131  -8.527  -9.915  1.00 93.81           N  
ATOM   3877  CA  LEU A 522       3.179  -8.285 -11.362  1.00 93.81           C  
ATOM   3878  C   LEU A 522       4.099  -7.108 -11.719  1.00 93.81           C  
ATOM   3879  CB  LEU A 522       1.756  -8.043 -11.902  1.00 93.81           C  
ATOM   3880  O   LEU A 522       4.848  -7.195 -12.691  1.00 93.81           O  
ATOM   3881  CG  LEU A 522       0.806  -9.251 -11.840  1.00 93.81           C  
ATOM   3882  CD1 LEU A 522      -0.600  -8.820 -12.258  1.00 93.81           C  
ATOM   3883  CD2 LEU A 522       1.255 -10.369 -12.784  1.00 93.81           C  
ATOM   3884  N   VAL A 523       4.088  -6.037 -10.922  1.00 94.62           N  
ATOM   3885  CA  VAL A 523       4.959  -4.863 -11.088  1.00 94.62           C  
ATOM   3886  C   VAL A 523       6.423  -5.236 -10.892  1.00 94.62           C  
ATOM   3887  CB  VAL A 523       4.557  -3.720 -10.133  1.00 94.62           C  
ATOM   3888  O   VAL A 523       7.236  -4.925 -11.752  1.00 94.62           O  
ATOM   3889  CG1 VAL A 523       5.562  -2.562 -10.131  1.00 94.62           C  
ATOM   3890  CG2 VAL A 523       3.212  -3.129 -10.557  1.00 94.62           C  
ATOM   3891  N   SER A 524       6.773  -5.955  -9.826  1.00 95.94           N  
ATOM   3892  CA  SER A 524       8.129  -6.455  -9.585  1.00 95.94           C  
ATOM   3893  C   SER A 524       8.624  -7.318 -10.736  1.00 95.94           C  
ATOM   3894  CB  SER A 524       8.160  -7.313  -8.323  1.00 95.94           C  
ATOM   3895  O   SER A 524       9.776  -7.187 -11.143  1.00 95.94           O  
ATOM   3896  OG  SER A 524       8.000  -6.514  -7.179  1.00 95.94           O  
ATOM   3897  N   LEU A 525       7.760  -8.172 -11.293  1.00 93.00           N  
ATOM   3898  CA  LEU A 525       8.119  -8.976 -12.453  1.00 93.00           C  
ATOM   3899  C   LEU A 525       8.312  -8.101 -13.702  1.00 93.00           C  
ATOM   3900  CB  LEU A 525       7.073 -10.085 -12.645  1.00 93.00           C  
ATOM   3901  O   LEU A 525       9.306  -8.262 -14.403  1.00 93.00           O  
ATOM   3902  CG  LEU A 525       7.456 -11.094 -13.740  1.00 93.00           C  
ATOM   3903  CD1 LEU A 525       8.769 -11.824 -13.462  1.00 93.00           C  
ATOM   3904  CD2 LEU A 525       6.372 -12.149 -13.889  1.00 93.00           C  
ATOM   3905  N   ALA A 526       7.426  -7.137 -13.959  1.00 92.12           N  
ATOM   3906  CA  ALA A 526       7.577  -6.179 -15.054  1.00 92.12           C  
ATOM   3907  C   ALA A 526       8.867  -5.348 -14.928  1.00 92.12           C  
ATOM   3908  CB  ALA A 526       6.336  -5.283 -15.088  1.00 92.12           C  
ATOM   3909  O   ALA A 526       9.614  -5.216 -15.894  1.00 92.12           O  
ATOM   3910  N   LEU A 527       9.176  -4.849 -13.731  1.00 95.25           N  
ATOM   3911  CA  LEU A 527      10.412  -4.134 -13.419  1.00 95.25           C  
ATOM   3912  C   LEU A 527      11.642  -5.016 -13.595  1.00 95.25           C  
ATOM   3913  CB  LEU A 527      10.360  -3.651 -11.967  1.00 95.25           C  
ATOM   3914  O   LEU A 527      12.644  -4.548 -14.125  1.00 95.25           O  
ATOM   3915  CG  LEU A 527       9.421  -2.469 -11.711  1.00 95.25           C  
ATOM   3916  CD1 LEU A 527       9.326  -2.294 -10.201  1.00 95.25           C  
ATOM   3917  CD2 LEU A 527       9.974  -1.186 -12.327  1.00 95.25           C  
ATOM   3918  N   PHE A 528      11.563  -6.291 -13.211  1.00 93.88           N  
ATOM   3919  CA  PHE A 528      12.613  -7.262 -13.490  1.00 93.88           C  
ATOM   3920  C   PHE A 528      12.833  -7.419 -14.999  1.00 93.88           C  
ATOM   3921  CB  PHE A 528      12.278  -8.592 -12.806  1.00 93.88           C  
ATOM   3922  O   PHE A 528      13.966  -7.345 -15.458  1.00 93.88           O  
ATOM   3923  CG  PHE A 528      13.210  -9.724 -13.176  1.00 93.88           C  
ATOM   3924  CD1 PHE A 528      12.716 -10.885 -13.799  1.00 93.88           C  
ATOM   3925  CD2 PHE A 528      14.584  -9.604 -12.910  1.00 93.88           C  
ATOM   3926  CE1 PHE A 528      13.579 -11.953 -14.088  1.00 93.88           C  
ATOM   3927  CE2 PHE A 528      15.452 -10.660 -13.225  1.00 93.88           C  
ATOM   3928  CZ  PHE A 528      14.942 -11.847 -13.776  1.00 93.88           C  
ATOM   3929  N   GLY A 529      11.768  -7.516 -15.798  1.00 88.19           N  
ATOM   3930  CA  GLY A 529      11.872  -7.514 -17.263  1.00 88.19           C  
ATOM   3931  C   GLY A 529      12.476  -6.230 -17.824  1.00 88.19           C  
ATOM   3932  O   GLY A 529      13.308  -6.283 -18.730  1.00 88.19           O  
ATOM   3933  N   GLY A 530      12.101  -5.080 -17.258  1.00 89.56           N  
ATOM   3934  CA  GLY A 530      12.723  -3.792 -17.552  1.00 89.56           C  
ATOM   3935  C   GLY A 530      14.214  -3.794 -17.218  1.00 89.56           C  
ATOM   3936  O   GLY A 530      15.016  -3.313 -18.012  1.00 89.56           O  
ATOM   3937  N   PHE A 531      14.606  -4.374 -16.081  1.00 93.44           N  
ATOM   3938  CA  PHE A 531      16.003  -4.486 -15.663  1.00 93.44           C  
ATOM   3939  C   PHE A 531      16.801  -5.357 -16.634  1.00 93.44           C  
ATOM   3940  CB  PHE A 531      16.077  -5.008 -14.221  1.00 93.44           C  
ATOM   3941  O   PHE A 531      17.833  -4.909 -17.120  1.00 93.44           O  
ATOM   3942  CG  PHE A 531      17.469  -5.418 -13.783  1.00 93.44           C  
ATOM   3943  CD1 PHE A 531      17.754  -6.760 -13.466  1.00 93.44           C  
ATOM   3944  CD2 PHE A 531      18.494  -4.458 -13.713  1.00 93.44           C  
ATOM   3945  CE1 PHE A 531      19.046  -7.128 -13.051  1.00 93.44           C  
ATOM   3946  CE2 PHE A 531      19.782  -4.830 -13.298  1.00 93.44           C  
ATOM   3947  CZ  PHE A 531      20.061  -6.163 -12.964  1.00 93.44           C  
ATOM   3948  N   VAL A 532      16.285  -6.536 -16.997  1.00 89.62           N  
ATOM   3949  CA  VAL A 532      16.897  -7.432 -17.997  1.00 89.62           C  
ATOM   3950  C   VAL A 532      17.043  -6.739 -19.353  1.00 89.62           C  
ATOM   3951  CB  VAL A 532      16.085  -8.734 -18.121  1.00 89.62           C  
ATOM   3952  O   VAL A 532      18.098  -6.798 -19.979  1.00 89.62           O  
ATOM   3953  CG1 VAL A 532      16.626  -9.666 -19.210  1.00 89.62           C  
ATOM   3954  CG2 VAL A 532      16.155  -9.492 -16.793  1.00 89.62           C  
ATOM   3955  N   THR A 533      16.011  -6.000 -19.767  1.00 85.56           N  
ATOM   3956  CA  THR A 533      16.029  -5.176 -20.986  1.00 85.56           C  
ATOM   3957  C   THR A 533      17.105  -4.095 -20.931  1.00 85.56           C  
ATOM   3958  CB  THR A 533      14.663  -4.505 -21.186  1.00 85.56           C  
ATOM   3959  O   THR A 533      17.776  -3.830 -21.930  1.00 85.56           O  
ATOM   3960  CG2 THR A 533      14.627  -3.547 -22.378  1.00 85.56           C  
ATOM   3961  OG1 THR A 533      13.677  -5.496 -21.354  1.00 85.56           O  
ATOM   3962  N   ARG A 534      17.277  -3.461 -19.769  1.00 87.44           N  
ATOM   3963  CA  ARG A 534      18.269  -2.409 -19.567  1.00 87.44           C  
ATOM   3964  C   ARG A 534      19.690  -2.950 -19.673  1.00 87.44           C  
ATOM   3965  CB  ARG A 534      18.023  -1.725 -18.219  1.00 87.44           C  
ATOM   3966  O   ARG A 534      20.492  -2.377 -20.406  1.00 87.44           O  
ATOM   3967  CG  ARG A 534      19.008  -0.569 -18.080  1.00 87.44           C  
ATOM   3968  CD  ARG A 534      18.867   0.147 -16.753  1.00 87.44           C  
ATOM   3969  NE  ARG A 534      19.742   1.325 -16.794  1.00 87.44           N  
ATOM   3970  NH1 ARG A 534      18.080   2.869 -16.920  1.00 87.44           N  
ATOM   3971  NH2 ARG A 534      20.139   3.511 -17.340  1.00 87.44           N  
ATOM   3972  CZ  ARG A 534      19.331   2.558 -16.999  1.00 87.44           C  
ATOM   3973  N   ILE A 535      19.979  -4.051 -18.977  1.00 89.12           N  
ATOM   3974  CA  ILE A 535      21.314  -4.669 -18.968  1.00 89.12           C  
ATOM   3975  C   ILE A 535      21.646  -5.410 -20.270  1.00 89.12           C  
ATOM   3976  CB  ILE A 535      21.541  -5.556 -17.722  1.00 89.12           C  
ATOM   3977  O   ILE A 535      22.784  -5.829 -20.433  1.00 89.12           O  
ATOM   3978  CG1 ILE A 535      20.619  -6.790 -17.732  1.00 89.12           C  
ATOM   3979  CG2 ILE A 535      21.381  -4.714 -16.441  1.00 89.12           C  
ATOM   3980  CD1 ILE A 535      20.845  -7.779 -16.586  1.00 89.12           C  
ATOM   3981  N   GLU A 536      20.693  -5.507 -21.205  1.00 85.69           N  
ATOM   3982  CA  GLU A 536      20.853  -6.137 -22.526  1.00 85.69           C  
ATOM   3983  C   GLU A 536      21.157  -7.642 -22.451  1.00 85.69           C  
ATOM   3984  CB  GLU A 536      21.822  -5.323 -23.413  1.00 85.69           C  
ATOM   3985  O   GLU A 536      21.743  -8.221 -23.364  1.00 85.69           O  
ATOM   3986  CG  GLU A 536      21.250  -3.928 -23.721  1.00 85.69           C  
ATOM   3987  CD  GLU A 536      22.270  -2.895 -24.220  1.00 85.69           C  
ATOM   3988  OE1 GLU A 536      21.795  -1.767 -24.510  1.00 85.69           O  
ATOM   3989  OE2 GLU A 536      23.497  -3.157 -24.205  1.00 85.69           O  
ATOM   3990  N   GLU A 537      20.691  -8.291 -21.382  1.00 82.81           N  
ATOM   3991  CA  GLU A 537      20.800  -9.736 -21.211  1.00 82.81           C  
ATOM   3992  C   GLU A 537      19.700 -10.476 -21.972  1.00 82.81           C  
ATOM   3993  CB  GLU A 537      20.790 -10.124 -19.723  1.00 82.81           C  
ATOM   3994  O   GLU A 537      18.528 -10.094 -21.962  1.00 82.81           O  
ATOM   3995  CG  GLU A 537      22.153  -9.917 -19.046  1.00 82.81           C  
ATOM   3996  CD  GLU A 537      23.273 -10.747 -19.690  1.00 82.81           C  
ATOM   3997  OE1 GLU A 537      24.440 -10.343 -19.516  1.00 82.81           O  
ATOM   3998  OE2 GLU A 537      22.938 -11.746 -20.380  1.00 82.81           O  
ATOM   3999  N   THR A 538      20.077 -11.577 -22.620  1.00 70.50           N  
ATOM   4000  CA  THR A 538      19.156 -12.368 -23.458  1.00 70.50           C  
ATOM   4001  C   THR A 538      18.610 -13.598 -22.746  1.00 70.50           C  
ATOM   4002  CB  THR A 538      19.810 -12.792 -24.778  1.00 70.50           C  
ATOM   4003  O   THR A 538      17.545 -14.099 -23.108  1.00 70.50           O  
ATOM   4004  CG2 THR A 538      20.147 -11.596 -25.666  1.00 70.50           C  
ATOM   4005  OG1 THR A 538      21.001 -13.506 -24.543  1.00 70.50           O  
ATOM   4006  N   SER A 539      19.310 -14.094 -21.723  1.00 80.19           N  
ATOM   4007  CA  SER A 539      18.864 -15.249 -20.952  1.00 80.19           C  
ATOM   4008  C   SER A 539      19.431 -15.238 -19.538  1.00 80.19           C  
ATOM   4009  CB  SER A 539      19.224 -16.550 -21.679  1.00 80.19           C  
ATOM   4010  O   SER A 539      20.572 -14.849 -19.310  1.00 80.19           O  
ATOM   4011  OG  SER A 539      20.616 -16.785 -21.693  1.00 80.19           O  
ATOM   4012  N   ILE A 540      18.631 -15.705 -18.582  1.00 87.19           N  
ATOM   4013  CA  ILE A 540      19.048 -15.868 -17.189  1.00 87.19           C  
ATOM   4014  C   ILE A 540      18.978 -17.350 -16.860  1.00 87.19           C  
ATOM   4015  CB  ILE A 540      18.196 -14.998 -16.247  1.00 87.19           C  
ATOM   4016  O   ILE A 540      17.896 -17.930 -16.765  1.00 87.19           O  
ATOM   4017  CG1 ILE A 540      18.440 -13.518 -16.600  1.00 87.19           C  
ATOM   4018  CG2 ILE A 540      18.561 -15.274 -14.773  1.00 87.19           C  
ATOM   4019  CD1 ILE A 540      17.473 -12.571 -15.914  1.00 87.19           C  
ATOM   4020  N   ASN A 541      20.144 -17.968 -16.688  1.00 90.81           N  
ATOM   4021  CA  ASN A 541      20.226 -19.363 -16.293  1.00 90.81           C  
ATOM   4022  C   ASN A 541      20.110 -19.490 -14.770  1.00 90.81           C  
ATOM   4023  CB  ASN A 541      21.522 -19.979 -16.839  1.00 90.81           C  
ATOM   4024  O   ASN A 541      21.049 -19.178 -14.040  1.00 90.81           O  
ATOM   4025  CG  ASN A 541      21.609 -21.463 -16.531  1.00 90.81           C  
ATOM   4026  ND2 ASN A 541      22.743 -22.069 -16.780  1.00 90.81           N  
ATOM   4027  OD1 ASN A 541      20.669 -22.088 -16.057  1.00 90.81           O  
ATOM   4028  N   ILE A 542      18.979 -20.013 -14.291  1.00 91.25           N  
ATOM   4029  CA  ILE A 542      18.758 -20.280 -12.861  1.00 91.25           C  
ATOM   4030  C   ILE A 542      19.797 -21.268 -12.305  1.00 91.25           C  
ATOM   4031  CB  ILE A 542      17.306 -20.770 -12.627  1.00 91.25           C  
ATOM   4032  O   ILE A 542      20.130 -21.187 -11.128  1.00 91.25           O  
ATOM   4033  CG1 ILE A 542      16.306 -19.652 -13.010  1.00 91.25           C  
ATOM   4034  CG2 ILE A 542      17.076 -21.215 -11.169  1.00 91.25           C  
ATOM   4035  CD1 ILE A 542      14.828 -20.061 -12.937  1.00 91.25           C  
ATOM   4036  N   LEU A 543      20.342 -22.168 -13.132  1.00 92.94           N  
ATOM   4037  CA  LEU A 543      21.359 -23.139 -12.716  1.00 92.94           C  
ATOM   4038  C   LEU A 543      22.776 -22.550 -12.628  1.00 92.94           C  
ATOM   4039  CB  LEU A 543      21.327 -24.371 -13.642  1.00 92.94           C  
ATOM   4040  O   LEU A 543      23.687 -23.261 -12.208  1.00 92.94           O  
ATOM   4041  CG  LEU A 543      19.991 -25.131 -13.674  1.00 92.94           C  
ATOM   4042  CD1 LEU A 543      20.083 -26.280 -14.679  1.00 92.94           C  
ATOM   4043  CD2 LEU A 543      19.629 -25.720 -12.308  1.00 92.94           C  
ATOM   4044  N   SER A 544      22.979 -21.277 -12.992  1.00 92.19           N  
ATOM   4045  CA  SER A 544      24.252 -20.598 -12.735  1.00 92.19           C  
ATOM   4046  C   SER A 544      24.469 -20.472 -11.219  1.00 92.19           C  
ATOM   4047  CB  SER A 544      24.290 -19.216 -13.392  1.00 92.19           C  
ATOM   4048  O   SER A 544      23.551 -20.021 -10.520  1.00 92.19           O  
ATOM   4049  OG  SER A 544      25.501 -18.564 -13.062  1.00 92.19           O  
ATOM   4050  N   PRO A 545      25.656 -20.825 -10.678  1.00 94.06           N  
ATOM   4051  CA  PRO A 545      25.910 -20.804  -9.237  1.00 94.06           C  
ATOM   4052  C   PRO A 545      25.576 -19.461  -8.583  1.00 94.06           C  
ATOM   4053  CB  PRO A 545      27.400 -21.133  -9.084  1.00 94.06           C  
ATOM   4054  O   PRO A 545      24.981 -19.427  -7.504  1.00 94.06           O  
ATOM   4055  CG  PRO A 545      27.705 -21.983 -10.315  1.00 94.06           C  
ATOM   4056  CD  PRO A 545      26.808 -21.374 -11.388  1.00 94.06           C  
ATOM   4057  N   ILE A 546      25.914 -18.352  -9.249  1.00 94.31           N  
ATOM   4058  CA  ILE A 546      25.709 -17.011  -8.701  1.00 94.31           C  
ATOM   4059  C   ILE A 546      24.235 -16.592  -8.722  1.00 94.31           C  
ATOM   4060  CB  ILE A 546      26.640 -15.999  -9.406  1.00 94.31           C  
ATOM   4061  O   ILE A 546      23.747 -16.004  -7.756  1.00 94.31           O  
ATOM   4062  CG1 ILE A 546      26.741 -14.675  -8.629  1.00 94.31           C  
ATOM   4063  CG2 ILE A 546      26.220 -15.703 -10.855  1.00 94.31           C  
ATOM   4064  CD1 ILE A 546      27.292 -14.851  -7.207  1.00 94.31           C  
ATOM   4065  N   THR A 547      23.497 -16.951  -9.777  1.00 95.38           N  
ATOM   4066  CA  THR A 547      22.053 -16.702  -9.864  1.00 95.38           C  
ATOM   4067  C   THR A 547      21.298 -17.529  -8.831  1.00 95.38           C  
ATOM   4068  CB  THR A 547      21.528 -17.001 -11.276  1.00 95.38           C  
ATOM   4069  O   THR A 547      20.431 -16.997  -8.138  1.00 95.38           O  
ATOM   4070  CG2 THR A 547      20.037 -16.711 -11.436  1.00 95.38           C  
ATOM   4071  OG1 THR A 547      22.179 -16.154 -12.187  1.00 95.38           O  
ATOM   4072  N   PHE A 548      21.653 -18.804  -8.662  1.00 96.19           N  
ATOM   4073  CA  PHE A 548      21.009 -19.674  -7.680  1.00 96.19           C  
ATOM   4074  C   PHE A 548      21.299 -19.235  -6.236  1.00 96.19           C  
ATOM   4075  CB  PHE A 548      21.451 -21.119  -7.925  1.00 96.19           C  
ATOM   4076  O   PHE A 548      20.395 -19.205  -5.399  1.00 96.19           O  
ATOM   4077  CG  PHE A 548      20.460 -22.139  -7.407  1.00 96.19           C  
ATOM   4078  CD1 PHE A 548      20.745 -22.908  -6.267  1.00 96.19           C  
ATOM   4079  CD2 PHE A 548      19.257 -22.350  -8.104  1.00 96.19           C  
ATOM   4080  CE1 PHE A 548      19.847 -23.913  -5.863  1.00 96.19           C  
ATOM   4081  CE2 PHE A 548      18.337 -23.317  -7.667  1.00 96.19           C  
ATOM   4082  CZ  PHE A 548      18.631 -24.098  -6.539  1.00 96.19           C  
ATOM   4083  N   ALA A 549      22.537 -18.822  -5.941  1.00 96.31           N  
ATOM   4084  CA  ALA A 549      22.889 -18.238  -4.647  1.00 96.31           C  
ATOM   4085  C   ALA A 549      22.122 -16.930  -4.388  1.00 96.31           C  
ATOM   4086  CB  ALA A 549      24.405 -18.017  -4.602  1.00 96.31           C  
ATOM   4087  O   ALA A 549      21.562 -16.746  -3.305  1.00 96.31           O  
ATOM   4088  N   GLY A 550      22.034 -16.057  -5.398  1.00 97.31           N  
ATOM   4089  CA  GLY A 550      21.214 -14.847  -5.355  1.00 97.31           C  
ATOM   4090  C   GLY A 550      19.753 -15.155  -5.032  1.00 97.31           C  
ATOM   4091  O   GLY A 550      19.167 -14.485  -4.188  1.00 97.31           O  
ATOM   4092  N   LEU A 551      19.187 -16.213  -5.620  1.00 97.75           N  
ATOM   4093  CA  LEU A 551      17.816 -16.662  -5.358  1.00 97.75           C  
ATOM   4094  C   LEU A 551      17.591 -17.032  -3.892  1.00 97.75           C  
ATOM   4095  CB  LEU A 551      17.465 -17.779  -6.357  1.00 97.75           C  
ATOM   4096  O   LEU A 551      16.625 -16.558  -3.295  1.00 97.75           O  
ATOM   4097  CG  LEU A 551      15.991 -18.230  -6.343  1.00 97.75           C  
ATOM   4098  CD1 LEU A 551      15.652 -18.870  -7.691  1.00 97.75           C  
ATOM   4099  CD2 LEU A 551      15.689 -19.276  -5.262  1.00 97.75           C  
ATOM   4100  N   PHE A 552      18.488 -17.810  -3.280  1.00 97.25           N  
ATOM   4101  CA  PHE A 552      18.390 -18.128  -1.850  1.00 97.25           C  
ATOM   4102  C   PHE A 552      18.476 -16.886  -0.966  1.00 97.25           C  
ATOM   4103  CB  PHE A 552      19.491 -19.110  -1.444  1.00 97.25           C  
ATOM   4104  O   PHE A 552      17.679 -16.732  -0.038  1.00 97.25           O  
ATOM   4105  CG  PHE A 552      19.082 -20.551  -1.606  1.00 97.25           C  
ATOM   4106  CD1 PHE A 552      18.150 -21.116  -0.715  1.00 97.25           C  
ATOM   4107  CD2 PHE A 552      19.644 -21.333  -2.624  1.00 97.25           C  
ATOM   4108  CE1 PHE A 552      17.775 -22.465  -0.842  1.00 97.25           C  
ATOM   4109  CE2 PHE A 552      19.292 -22.687  -2.722  1.00 97.25           C  
ATOM   4110  CZ  PHE A 552      18.352 -23.254  -1.849  1.00 97.25           C  
ATOM   4111  N   MET A 553      19.419 -15.990  -1.264  1.00 98.00           N  
ATOM   4112  CA  MET A 553      19.562 -14.738  -0.524  1.00 98.00           C  
ATOM   4113  C   MET A 553      18.303 -13.882  -0.653  1.00 98.00           C  
ATOM   4114  CB  MET A 553      20.803 -13.976  -1.010  1.00 98.00           C  
ATOM   4115  O   MET A 553      17.778 -13.409   0.351  1.00 98.00           O  
ATOM   4116  CG  MET A 553      22.107 -14.686  -0.622  1.00 98.00           C  
ATOM   4117  SD  MET A 553      22.358 -14.974   1.157  1.00 98.00           S  
ATOM   4118  CE  MET A 553      22.424 -13.269   1.768  1.00 98.00           C  
ATOM   4119  N   GLY A 554      17.770 -13.759  -1.869  1.00 98.12           N  
ATOM   4120  CA  GLY A 554      16.541 -13.032  -2.161  1.00 98.12           C  
ATOM   4121  C   GLY A 554      15.343 -13.596  -1.409  1.00 98.12           C  
ATOM   4122  O   GLY A 554      14.609 -12.845  -0.776  1.00 98.12           O  
ATOM   4123  N   ALA A 555      15.177 -14.921  -1.409  1.00 98.50           N  
ATOM   4124  CA  ALA A 555      14.072 -15.591  -0.727  1.00 98.50           C  
ATOM   4125  C   ALA A 555      14.099 -15.410   0.801  1.00 98.50           C  
ATOM   4126  CB  ALA A 555      14.094 -17.072  -1.119  1.00 98.50           C  
ATOM   4127  O   ALA A 555      13.047 -15.442   1.442  1.00 98.50           O  
ATOM   4128  N   MET A 556      15.281 -15.187   1.381  1.00 98.50           N  
ATOM   4129  CA  MET A 556      15.463 -14.924   2.809  1.00 98.50           C  
ATOM   4130  C   MET A 556      15.141 -13.469   3.196  1.00 98.50           C  
ATOM   4131  CB  MET A 556      16.891 -15.356   3.180  1.00 98.50           C  
ATOM   4132  O   MET A 556      14.655 -13.239   4.305  1.00 98.50           O  
ATOM   4133  CG  MET A 556      17.257 -15.155   4.656  1.00 98.50           C  
ATOM   4134  SD  MET A 556      17.803 -13.489   5.136  1.00 98.50           S  
ATOM   4135  CE  MET A 556      19.348 -13.338   4.199  1.00 98.50           C  
ATOM   4136  N   LEU A 557      15.335 -12.492   2.299  1.00 98.50           N  
ATOM   4137  CA  LEU A 557      15.132 -11.065   2.604  1.00 98.50           C  
ATOM   4138  C   LEU A 557      13.736 -10.732   3.170  1.00 98.50           C  
ATOM   4139  CB  LEU A 557      15.444 -10.178   1.381  1.00 98.50           C  
ATOM   4140  O   LEU A 557      13.687 -10.036   4.185  1.00 98.50           O  
ATOM   4141  CG  LEU A 557      16.918 -10.083   0.970  1.00 98.50           C  
ATOM   4142  CD1 LEU A 557      17.020  -9.200  -0.270  1.00 98.50           C  
ATOM   4143  CD2 LEU A 557      17.795  -9.479   2.065  1.00 98.50           C  
ATOM   4144  N   PRO A 558      12.613 -11.243   2.621  1.00 98.56           N  
ATOM   4145  CA  PRO A 558      11.287 -11.055   3.216  1.00 98.56           C  
ATOM   4146  C   PRO A 558      11.174 -11.514   4.679  1.00 98.56           C  
ATOM   4147  CB  PRO A 558      10.354 -11.876   2.324  1.00 98.56           C  
ATOM   4148  O   PRO A 558      10.520 -10.858   5.493  1.00 98.56           O  
ATOM   4149  CG  PRO A 558      11.005 -11.791   0.952  1.00 98.56           C  
ATOM   4150  CD  PRO A 558      12.479 -11.882   1.315  1.00 98.56           C  
ATOM   4151  N   TYR A 559      11.838 -12.614   5.046  1.00 98.69           N  
ATOM   4152  CA  TYR A 559      11.842 -13.120   6.421  1.00 98.69           C  
ATOM   4153  C   TYR A 559      12.668 -12.229   7.344  1.00 98.69           C  
ATOM   4154  CB  TYR A 559      12.387 -14.551   6.472  1.00 98.69           C  
ATOM   4155  O   TYR A 559      12.224 -11.915   8.448  1.00 98.69           O  
ATOM   4156  CG  TYR A 559      11.428 -15.592   5.945  1.00 98.69           C  
ATOM   4157  CD1 TYR A 559      10.555 -16.241   6.839  1.00 98.69           C  
ATOM   4158  CD2 TYR A 559      11.409 -15.917   4.576  1.00 98.69           C  
ATOM   4159  CE1 TYR A 559       9.658 -17.217   6.367  1.00 98.69           C  
ATOM   4160  CE2 TYR A 559      10.514 -16.894   4.101  1.00 98.69           C  
ATOM   4161  OH  TYR A 559       8.760 -18.468   4.526  1.00 98.69           O  
ATOM   4162  CZ  TYR A 559       9.635 -17.541   4.994  1.00 98.69           C  
ATOM   4163  N   TRP A 560      13.848 -11.789   6.897  1.00 98.62           N  
ATOM   4164  CA  TRP A 560      14.669 -10.858   7.671  1.00 98.62           C  
ATOM   4165  C   TRP A 560      13.937  -9.528   7.878  1.00 98.62           C  
ATOM   4166  CB  TRP A 560      16.018 -10.664   6.974  1.00 98.62           C  
ATOM   4167  O   TRP A 560      13.855  -9.027   8.999  1.00 98.62           O  
ATOM   4168  CG  TRP A 560      17.033  -9.828   7.697  1.00 98.62           C  
ATOM   4169  CD1 TRP A 560      16.935  -9.328   8.953  1.00 98.62           C  
ATOM   4170  CD2 TRP A 560      18.347  -9.416   7.217  1.00 98.62           C  
ATOM   4171  CE2 TRP A 560      18.972  -8.625   8.227  1.00 98.62           C  
ATOM   4172  CE3 TRP A 560      19.083  -9.645   6.036  1.00 98.62           C  
ATOM   4173  NE1 TRP A 560      18.061  -8.595   9.257  1.00 98.62           N  
ATOM   4174  CH2 TRP A 560      20.948  -8.305   6.875  1.00 98.62           C  
ATOM   4175  CZ2 TRP A 560      20.248  -8.070   8.070  1.00 98.62           C  
ATOM   4176  CZ3 TRP A 560      20.368  -9.094   5.865  1.00 98.62           C  
ATOM   4177  N   PHE A 561      13.314  -9.011   6.824  1.00 98.56           N  
ATOM   4178  CA  PHE A 561      12.487  -7.817   6.883  1.00 98.56           C  
ATOM   4179  C   PHE A 561      11.328  -7.951   7.887  1.00 98.56           C  
ATOM   4180  CB  PHE A 561      11.969  -7.546   5.472  1.00 98.56           C  
ATOM   4181  O   PHE A 561      11.137  -7.088   8.750  1.00 98.56           O  
ATOM   4182  CG  PHE A 561      11.143  -6.295   5.450  1.00 98.56           C  
ATOM   4183  CD1 PHE A 561       9.764  -6.353   5.722  1.00 98.56           C  
ATOM   4184  CD2 PHE A 561      11.793  -5.062   5.310  1.00 98.56           C  
ATOM   4185  CE1 PHE A 561       9.032  -5.170   5.878  1.00 98.56           C  
ATOM   4186  CE2 PHE A 561      11.060  -3.886   5.480  1.00 98.56           C  
ATOM   4187  CZ  PHE A 561       9.685  -3.935   5.769  1.00 98.56           C  
ATOM   4188  N   THR A 562      10.590  -9.062   7.818  1.00 98.44           N  
ATOM   4189  CA  THR A 562       9.507  -9.378   8.762  1.00 98.44           C  
ATOM   4190  C   THR A 562      10.036  -9.445  10.195  1.00 98.44           C  
ATOM   4191  CB  THR A 562       8.847 -10.718   8.408  1.00 98.44           C  
ATOM   4192  O   THR A 562       9.431  -8.890  11.105  1.00 98.44           O  
ATOM   4193  CG2 THR A 562       7.721 -11.099   9.368  1.00 98.44           C  
ATOM   4194  OG1 THR A 562       8.281 -10.677   7.119  1.00 98.44           O  
ATOM   4195  N   ALA A 563      11.185 -10.088  10.418  1.00 98.44           N  
ATOM   4196  CA  ALA A 563      11.764 -10.225  11.751  1.00 98.44           C  
ATOM   4197  C   ALA A 563      12.135  -8.869  12.373  1.00 98.44           C  
ATOM   4198  CB  ALA A 563      12.980 -11.154  11.665  1.00 98.44           C  
ATOM   4199  O   ALA A 563      11.934  -8.679  13.572  1.00 98.44           O  
ATOM   4200  N   LEU A 564      12.654  -7.930  11.573  1.00 98.19           N  
ATOM   4201  CA  LEU A 564      12.949  -6.571  12.032  1.00 98.19           C  
ATOM   4202  C   LEU A 564      11.661  -5.842  12.429  1.00 98.19           C  
ATOM   4203  CB  LEU A 564      13.709  -5.790  10.945  1.00 98.19           C  
ATOM   4204  O   LEU A 564      11.530  -5.420  13.572  1.00 98.19           O  
ATOM   4205  CG  LEU A 564      15.136  -6.281  10.652  1.00 98.19           C  
ATOM   4206  CD1 LEU A 564      15.677  -5.568   9.412  1.00 98.19           C  
ATOM   4207  CD2 LEU A 564      16.086  -6.007  11.820  1.00 98.19           C  
ATOM   4208  N   THR A 565      10.695  -5.764  11.514  1.00 97.75           N  
ATOM   4209  CA  THR A 565       9.448  -5.008  11.721  1.00 97.75           C  
ATOM   4210  C   THR A 565       8.596  -5.566  12.864  1.00 97.75           C  
ATOM   4211  CB  THR A 565       8.626  -4.930  10.426  1.00 97.75           C  
ATOM   4212  O   THR A 565       8.185  -4.808  13.740  1.00 97.75           O  
ATOM   4213  CG2 THR A 565       9.279  -4.007   9.399  1.00 97.75           C  
ATOM   4214  OG1 THR A 565       8.519  -6.191   9.806  1.00 97.75           O  
ATOM   4215  N   MET A 566       8.416  -6.890  12.938  1.00 97.25           N  
ATOM   4216  CA  MET A 566       7.697  -7.549  14.039  1.00 97.25           C  
ATOM   4217  C   MET A 566       8.352  -7.278  15.396  1.00 97.25           C  
ATOM   4218  CB  MET A 566       7.662  -9.068  13.807  1.00 97.25           C  
ATOM   4219  O   MET A 566       7.670  -7.002  16.383  1.00 97.25           O  
ATOM   4220  CG  MET A 566       6.721  -9.481  12.672  1.00 97.25           C  
ATOM   4221  SD  MET A 566       4.961  -9.270  13.026  1.00 97.25           S  
ATOM   4222  CE  MET A 566       4.669 -10.550  14.280  1.00 97.25           C  
ATOM   4223  N   LYS A 567       9.689  -7.342  15.461  1.00 97.12           N  
ATOM   4224  CA  LYS A 567      10.424  -7.070  16.700  1.00 97.12           C  
ATOM   4225  C   LYS A 567      10.280  -5.609  17.121  1.00 97.12           C  
ATOM   4226  CB  LYS A 567      11.890  -7.474  16.522  1.00 97.12           C  
ATOM   4227  O   LYS A 567      10.096  -5.356  18.309  1.00 97.12           O  
ATOM   4228  CG  LYS A 567      12.690  -7.270  17.814  1.00 97.12           C  
ATOM   4229  CD  LYS A 567      14.145  -7.681  17.603  1.00 97.12           C  
ATOM   4230  CE  LYS A 567      14.924  -7.408  18.890  1.00 97.12           C  
ATOM   4231  NZ  LYS A 567      16.365  -7.688  18.704  1.00 97.12           N  
ATOM   4232  N   SER A 568      10.359  -4.673  16.179  1.00 96.88           N  
ATOM   4233  CA  SER A 568      10.226  -3.244  16.459  1.00 96.88           C  
ATOM   4234  C   SER A 568       8.853  -2.901  17.042  1.00 96.88           C  
ATOM   4235  CB  SER A 568      10.506  -2.441  15.192  1.00 96.88           C  
ATOM   4236  O   SER A 568       8.800  -2.233  18.075  1.00 96.88           O  
ATOM   4237  OG  SER A 568      11.846  -2.664  14.775  1.00 96.88           O  
ATOM   4238  N   VAL A 569       7.761  -3.440  16.477  1.00 96.50           N  
ATOM   4239  CA  VAL A 569       6.415  -3.285  17.064  1.00 96.50           C  
ATOM   4240  C   VAL A 569       6.352  -3.915  18.451  1.00 96.50           C  
ATOM   4241  CB  VAL A 569       5.298  -3.880  16.185  1.00 96.50           C  
ATOM   4242  O   VAL A 569       5.908  -3.267  19.391  1.00 96.50           O  
ATOM   4243  CG1 VAL A 569       3.931  -3.700  16.866  1.00 96.50           C  
ATOM   4244  CG2 VAL A 569       5.238  -3.180  14.829  1.00 96.50           C  
ATOM   4245  N   GLY A 570       6.851  -5.143  18.619  1.00 94.75           N  
ATOM   4246  CA  GLY A 570       6.817  -5.824  19.915  1.00 94.75           C  
ATOM   4247  C   GLY A 570       7.532  -5.045  21.025  1.00 94.75           C  
ATOM   4248  O   GLY A 570       7.024  -4.955  22.142  1.00 94.75           O  
ATOM   4249  N   VAL A 571       8.691  -4.444  20.732  1.00 93.94           N  
ATOM   4250  CA  VAL A 571       9.415  -3.596  21.695  1.00 93.94           C  
ATOM   4251  C   VAL A 571       8.607  -2.348  22.049  1.00 93.94           C  
ATOM   4252  CB  VAL A 571      10.826  -3.243  21.185  1.00 93.94           C  
ATOM   4253  O   VAL A 571       8.433  -2.068  23.235  1.00 93.94           O  
ATOM   4254  CG1 VAL A 571      11.537  -2.216  22.079  1.00 93.94           C  
ATOM   4255  CG2 VAL A 571      11.715  -4.498  21.161  1.00 93.94           C  
ATOM   4256  N   ALA A 572       8.076  -1.643  21.050  1.00 95.25           N  
ATOM   4257  CA  ALA A 572       7.304  -0.420  21.255  1.00 95.25           C  
ATOM   4258  C   ALA A 572       5.979  -0.678  22.000  1.00 95.25           C  
ATOM   4259  CB  ALA A 572       7.087   0.213  19.880  1.00 95.25           C  
ATOM   4260  O   ALA A 572       5.660   0.023  22.958  1.00 95.25           O  
ATOM   4261  N   ALA A 573       5.255  -1.740  21.642  1.00 93.94           N  
ATOM   4262  CA  ALA A 573       4.026  -2.152  22.315  1.00 93.94           C  
ATOM   4263  C   ALA A 573       4.276  -2.529  23.785  1.00 93.94           C  
ATOM   4264  CB  ALA A 573       3.420  -3.325  21.538  1.00 93.94           C  
ATOM   4265  O   ALA A 573       3.516  -2.141  24.668  1.00 93.94           O  
ATOM   4266  N   MET A 574       5.377  -3.228  24.095  1.00 93.94           N  
ATOM   4267  CA  MET A 574       5.745  -3.520  25.488  1.00 93.94           C  
ATOM   4268  C   MET A 574       6.008  -2.252  26.310  1.00 93.94           C  
ATOM   4269  CB  MET A 574       7.003  -4.393  25.547  1.00 93.94           C  
ATOM   4270  O   MET A 574       5.710  -2.233  27.507  1.00 93.94           O  
ATOM   4271  CG  MET A 574       6.748  -5.871  25.249  1.00 93.94           C  
ATOM   4272  SD  MET A 574       8.209  -6.923  25.520  1.00 93.94           S  
ATOM   4273  CE  MET A 574       9.334  -6.276  24.254  1.00 93.94           C  
ATOM   4274  N   GLU A 575       6.602  -1.220  25.709  1.00 95.62           N  
ATOM   4275  CA  GLU A 575       6.775   0.086  26.354  1.00 95.62           C  
ATOM   4276  C   GLU A 575       5.426   0.787  26.552  1.00 95.62           C  
ATOM   4277  CB  GLU A 575       7.770   0.959  25.568  1.00 95.62           C  
ATOM   4278  O   GLU A 575       5.156   1.257  27.659  1.00 95.62           O  
ATOM   4279  CG  GLU A 575       9.207   0.420  25.695  1.00 95.62           C  
ATOM   4280  CD  GLU A 575      10.273   1.269  24.977  1.00 95.62           C  
ATOM   4281  OE1 GLU A 575      11.461   0.877  25.077  1.00 95.62           O  
ATOM   4282  OE2 GLU A 575       9.932   2.307  24.371  1.00 95.62           O  
ATOM   4283  N   MET A 576       4.545   0.749  25.547  1.00 95.38           N  
ATOM   4284  CA  MET A 576       3.192   1.307  25.621  1.00 95.38           C  
ATOM   4285  C   MET A 576       2.365   0.669  26.744  1.00 95.38           C  
ATOM   4286  CB  MET A 576       2.487   1.136  24.264  1.00 95.38           C  
ATOM   4287  O   MET A 576       1.831   1.373  27.597  1.00 95.38           O  
ATOM   4288  CG  MET A 576       1.249   2.036  24.166  1.00 95.38           C  
ATOM   4289  SD  MET A 576       1.656   3.800  24.140  1.00 95.38           S  
ATOM   4290  CE  MET A 576       2.167   3.947  22.407  1.00 95.38           C  
ATOM   4291  N   VAL A 577       2.335  -0.666  26.833  1.00 93.69           N  
ATOM   4292  CA  VAL A 577       1.613  -1.389  27.897  1.00 93.69           C  
ATOM   4293  C   VAL A 577       2.123  -0.997  29.287  1.00 93.69           C  
ATOM   4294  CB  VAL A 577       1.732  -2.918  27.709  1.00 93.69           C  
ATOM   4295  O   VAL A 577       1.336  -0.858  30.224  1.00 93.69           O  
ATOM   4296  CG1 VAL A 577       1.162  -3.713  28.897  1.00 93.69           C  
ATOM   4297  CG2 VAL A 577       0.976  -3.397  26.468  1.00 93.69           C  
ATOM   4298  N   LYS A 578       3.442  -0.833  29.456  1.00 95.19           N  
ATOM   4299  CA  LYS A 578       4.023  -0.407  30.740  1.00 95.19           C  
ATOM   4300  C   LYS A 578       3.609   1.016  31.098  1.00 95.19           C  
ATOM   4301  CB  LYS A 578       5.549  -0.500  30.699  1.00 95.19           C  
ATOM   4302  O   LYS A 578       3.337   1.269  32.268  1.00 95.19           O  
ATOM   4303  CG  LYS A 578       6.054  -1.945  30.749  1.00 95.19           C  
ATOM   4304  CD  LYS A 578       7.552  -1.948  30.434  1.00 95.19           C  
ATOM   4305  CE  LYS A 578       8.078  -3.375  30.315  1.00 95.19           C  
ATOM   4306  NZ  LYS A 578       9.464  -3.366  29.792  1.00 95.19           N  
ATOM   4307  N   GLU A 579       3.557   1.914  30.120  1.00 96.25           N  
ATOM   4308  CA  GLU A 579       3.132   3.299  30.322  1.00 96.25           C  
ATOM   4309  C   GLU A 579       1.640   3.393  30.664  1.00 96.25           C  
ATOM   4310  CB  GLU A 579       3.495   4.124  29.081  1.00 96.25           C  
ATOM   4311  O   GLU A 579       1.294   4.025  31.659  1.00 96.25           O  
ATOM   4312  CG  GLU A 579       3.077   5.596  29.194  1.00 96.25           C  
ATOM   4313  CD  GLU A 579       3.707   6.344  30.380  1.00 96.25           C  
ATOM   4314  OE1 GLU A 579       3.043   7.271  30.888  1.00 96.25           O  
ATOM   4315  OE2 GLU A 579       4.894   6.102  30.735  1.00 96.25           O  
ATOM   4316  N   VAL A 580       0.766   2.693  29.932  1.00 95.12           N  
ATOM   4317  CA  VAL A 580      -0.676   2.647  30.237  1.00 95.12           C  
ATOM   4318  C   VAL A 580      -0.905   2.150  31.669  1.00 95.12           C  
ATOM   4319  CB  VAL A 580      -1.430   1.763  29.221  1.00 95.12           C  
ATOM   4320  O   VAL A 580      -1.597   2.794  32.458  1.00 95.12           O  
ATOM   4321  CG1 VAL A 580      -2.899   1.609  29.625  1.00 95.12           C  
ATOM   4322  CG2 VAL A 580      -1.396   2.335  27.800  1.00 95.12           C  
ATOM   4323  N   LYS A 581      -0.241   1.052  32.056  1.00 93.50           N  
ATOM   4324  CA  LYS A 581      -0.299   0.526  33.431  1.00 93.50           C  
ATOM   4325  C   LYS A 581       0.245   1.504  34.464  1.00 93.50           C  
ATOM   4326  CB  LYS A 581       0.483  -0.785  33.524  1.00 93.50           C  
ATOM   4327  O   LYS A 581      -0.294   1.597  35.564  1.00 93.50           O  
ATOM   4328  CG  LYS A 581      -0.291  -1.921  32.859  1.00 93.50           C  
ATOM   4329  CD  LYS A 581       0.491  -3.228  32.978  1.00 93.50           C  
ATOM   4330  CE  LYS A 581      -0.358  -4.303  32.309  1.00 93.50           C  
ATOM   4331  NZ  LYS A 581       0.134  -5.666  32.605  1.00 93.50           N  
ATOM   4332  N   HIS A 582       1.323   2.214  34.140  1.00 95.00           N  
ATOM   4333  CA  HIS A 582       1.896   3.217  35.027  1.00 95.00           C  
ATOM   4334  C   HIS A 582       0.892   4.336  35.306  1.00 95.00           C  
ATOM   4335  CB  HIS A 582       3.193   3.765  34.422  1.00 95.00           C  
ATOM   4336  O   HIS A 582       0.696   4.684  36.469  1.00 95.00           O  
ATOM   4337  CG  HIS A 582       3.789   4.896  35.213  1.00 95.00           C  
ATOM   4338  CD2 HIS A 582       3.975   6.184  34.783  1.00 95.00           C  
ATOM   4339  ND1 HIS A 582       4.251   4.822  36.505  1.00 95.00           N  
ATOM   4340  CE1 HIS A 582       4.724   6.032  36.841  1.00 95.00           C  
ATOM   4341  NE2 HIS A 582       4.602   6.891  35.819  1.00 95.00           N  
ATOM   4342  N   GLN A 583       0.220   4.855  34.277  1.00 95.62           N  
ATOM   4343  CA  GLN A 583      -0.782   5.905  34.443  1.00 95.62           C  
ATOM   4344  C   GLN A 583      -1.995   5.419  35.237  1.00 95.62           C  
ATOM   4345  CB  GLN A 583      -1.191   6.467  33.081  1.00 95.62           C  
ATOM   4346  O   GLN A 583      -2.368   6.078  36.205  1.00 95.62           O  
ATOM   4347  CG  GLN A 583      -0.026   7.234  32.435  1.00 95.62           C  
ATOM   4348  CD  GLN A 583      -0.464   8.089  31.256  1.00 95.62           C  
ATOM   4349  NE2 GLN A 583       0.388   8.266  30.272  1.00 95.62           N  
ATOM   4350  OE1 GLN A 583      -1.556   8.633  31.230  1.00 95.62           O  
ATOM   4351  N   PHE A 584      -2.538   4.234  34.936  1.00 94.44           N  
ATOM   4352  CA  PHE A 584      -3.632   3.659  35.732  1.00 94.44           C  
ATOM   4353  C   PHE A 584      -3.263   3.444  37.203  1.00 94.44           C  
ATOM   4354  CB  PHE A 584      -4.101   2.334  35.111  1.00 94.44           C  
ATOM   4355  O   PHE A 584      -4.094   3.659  38.079  1.00 94.44           O  
ATOM   4356  CG  PHE A 584      -4.881   2.442  33.813  1.00 94.44           C  
ATOM   4357  CD1 PHE A 584      -5.778   3.506  33.590  1.00 94.44           C  
ATOM   4358  CD2 PHE A 584      -4.778   1.416  32.854  1.00 94.44           C  
ATOM   4359  CE1 PHE A 584      -6.535   3.560  32.411  1.00 94.44           C  
ATOM   4360  CE2 PHE A 584      -5.550   1.463  31.679  1.00 94.44           C  
ATOM   4361  CZ  PHE A 584      -6.419   2.542  31.453  1.00 94.44           C  
ATOM   4362  N   ALA A 585      -2.016   3.069  37.495  1.00 93.00           N  
ATOM   4363  CA  ALA A 585      -1.561   2.857  38.866  1.00 93.00           C  
ATOM   4364  C   ALA A 585      -1.221   4.154  39.623  1.00 93.00           C  
ATOM   4365  CB  ALA A 585      -0.349   1.921  38.820  1.00 93.00           C  
ATOM   4366  O   ALA A 585      -1.211   4.150  40.854  1.00 93.00           O  
ATOM   4367  N   THR A 586      -0.873   5.239  38.923  1.00 94.88           N  
ATOM   4368  CA  THR A 586      -0.325   6.456  39.554  1.00 94.88           C  
ATOM   4369  C   THR A 586      -1.247   7.662  39.516  1.00 94.88           C  
ATOM   4370  CB  THR A 586       1.036   6.860  38.980  1.00 94.88           C  
ATOM   4371  O   THR A 586      -1.108   8.524  40.383  1.00 94.88           O  
ATOM   4372  CG2 THR A 586       2.111   5.812  39.266  1.00 94.88           C  
ATOM   4373  OG1 THR A 586       0.975   7.083  37.595  1.00 94.88           O  
ATOM   4374  N   ILE A 587      -2.186   7.733  38.569  1.00 93.19           N  
ATOM   4375  CA  ILE A 587      -3.176   8.808  38.475  1.00 93.19           C  
ATOM   4376  C   ILE A 587      -4.415   8.382  39.277  1.00 93.19           C  
ATOM   4377  CB  ILE A 587      -3.496   9.154  37.003  1.00 93.19           C  
ATOM   4378  O   ILE A 587      -5.165   7.513  38.824  1.00 93.19           O  
ATOM   4379  CG1 ILE A 587      -2.197   9.555  36.259  1.00 93.19           C  
ATOM   4380  CG2 ILE A 587      -4.522  10.305  36.961  1.00 93.19           C  
ATOM   4381  CD1 ILE A 587      -2.375   9.894  34.774  1.00 93.19           C  
ATOM   4382  N   PRO A 588      -4.661   8.960  40.472  1.00 92.88           N  
ATOM   4383  CA  PRO A 588      -5.720   8.478  41.351  1.00 92.88           C  
ATOM   4384  C   PRO A 588      -7.103   8.636  40.713  1.00 92.88           C  
ATOM   4385  CB  PRO A 588      -5.594   9.282  42.652  1.00 92.88           C  
ATOM   4386  O   PRO A 588      -7.475   9.736  40.300  1.00 92.88           O  
ATOM   4387  CG  PRO A 588      -4.147   9.770  42.633  1.00 92.88           C  
ATOM   4388  CD  PRO A 588      -3.912  10.012  41.148  1.00 92.88           C  
ATOM   4389  N   GLY A 589      -7.871   7.545  40.673  1.00 90.00           N  
ATOM   4390  CA  GLY A 589      -9.241   7.531  40.163  1.00 90.00           C  
ATOM   4391  C   GLY A 589      -9.374   7.453  38.641  1.00 90.00           C  
ATOM   4392  O   GLY A 589     -10.506   7.481  38.164  1.00 90.00           O  
ATOM   4393  N   LEU A 590      -8.271   7.374  37.880  1.00 91.19           N  
ATOM   4394  CA  LEU A 590      -8.316   7.294  36.413  1.00 91.19           C  
ATOM   4395  C   LEU A 590      -8.945   5.979  35.944  1.00 91.19           C  
ATOM   4396  CB  LEU A 590      -6.896   7.467  35.839  1.00 91.19           C  
ATOM   4397  O   LEU A 590      -9.861   5.993  35.127  1.00 91.19           O  
ATOM   4398  CG  LEU A 590      -6.804   7.319  34.305  1.00 91.19           C  
ATOM   4399  CD1 LEU A 590      -7.607   8.394  33.573  1.00 91.19           C  
ATOM   4400  CD2 LEU A 590      -5.348   7.429  33.857  1.00 91.19           C  
ATOM   4401  N   LEU A 591      -8.479   4.848  36.480  1.00 90.31           N  
ATOM   4402  CA  LEU A 591      -8.991   3.532  36.103  1.00 90.31           C  
ATOM   4403  C   LEU A 591     -10.459   3.374  36.521  1.00 90.31           C  
ATOM   4404  CB  LEU A 591      -8.091   2.462  36.743  1.00 90.31           C  
ATOM   4405  O   LEU A 591     -11.294   2.907  35.746  1.00 90.31           O  
ATOM   4406  CG  LEU A 591      -8.555   1.023  36.463  1.00 90.31           C  
ATOM   4407  CD1 LEU A 591      -8.568   0.696  34.972  1.00 90.31           C  
ATOM   4408  CD2 LEU A 591      -7.636   0.037  37.178  1.00 90.31           C  
ATOM   4409  N   GLU A 592     -10.791   3.818  37.731  1.00 89.62           N  
ATOM   4410  CA  GLU A 592     -12.148   3.774  38.267  1.00 89.62           C  
ATOM   4411  C   GLU A 592     -13.095   4.793  37.609  1.00 89.62           C  
ATOM   4412  CB  GLU A 592     -12.109   4.004  39.785  1.00 89.62           C  
ATOM   4413  O   GLU A 592     -14.308   4.676  37.771  1.00 89.62           O  
ATOM   4414  CG  GLU A 592     -11.300   2.965  40.579  1.00 89.62           C  
ATOM   4415  CD  GLU A 592      -9.788   3.251  40.666  1.00 89.62           C  
ATOM   4416  OE1 GLU A 592      -9.110   2.465  41.362  1.00 89.62           O  
ATOM   4417  OE2 GLU A 592      -9.318   4.263  40.089  1.00 89.62           O  
ATOM   4418  N   GLY A 593     -12.569   5.788  36.883  1.00 85.06           N  
ATOM   4419  CA  GLY A 593     -13.358   6.871  36.289  1.00 85.06           C  
ATOM   4420  C   GLY A 593     -14.013   7.786  37.331  1.00 85.06           C  
ATOM   4421  O   GLY A 593     -15.141   8.243  37.143  1.00 85.06           O  
ATOM   4422  N   LEU A 594     -13.347   8.030  38.467  1.00 87.38           N  
ATOM   4423  CA  LEU A 594     -13.909   8.844  39.549  1.00 87.38           C  
ATOM   4424  C   LEU A 594     -14.025  10.323  39.138  1.00 87.38           C  
ATOM   4425  CB  LEU A 594     -13.078   8.723  40.836  1.00 87.38           C  
ATOM   4426  O   LEU A 594     -13.066  10.885  38.609  1.00 87.38           O  
ATOM   4427  CG  LEU A 594     -13.119   7.340  41.502  1.00 87.38           C  
ATOM   4428  CD1 LEU A 594     -12.185   7.324  42.714  1.00 87.38           C  
ATOM   4429  CD2 LEU A 594     -14.518   6.943  41.979  1.00 87.38           C  
ATOM   4430  N   PRO A 595     -15.139  11.015  39.444  1.00 80.69           N  
ATOM   4431  CA  PRO A 595     -15.288  12.430  39.115  1.00 80.69           C  
ATOM   4432  C   PRO A 595     -14.115  13.278  39.630  1.00 80.69           C  
ATOM   4433  CB  PRO A 595     -16.616  12.862  39.747  1.00 80.69           C  
ATOM   4434  O   PRO A 595     -13.810  13.266  40.823  1.00 80.69           O  
ATOM   4435  CG  PRO A 595     -17.416  11.563  39.818  1.00 80.69           C  
ATOM   4436  CD  PRO A 595     -16.350  10.498  40.058  1.00 80.69           C  
ATOM   4437  N   GLY A 596     -13.479  14.041  38.736  1.00 75.69           N  
ATOM   4438  CA  GLY A 596     -12.349  14.911  39.079  1.00 75.69           C  
ATOM   4439  C   GLY A 596     -10.982  14.220  39.132  1.00 75.69           C  
ATOM   4440  O   GLY A 596     -10.031  14.844  39.606  1.00 75.69           O  
ATOM   4441  N   HIS A 597     -10.861  12.974  38.651  1.00 83.62           N  
ATOM   4442  CA  HIS A 597      -9.556  12.366  38.385  1.00 83.62           C  
ATOM   4443  C   HIS A 597      -8.729  13.240  37.419  1.00 83.62           C  
ATOM   4444  CB  HIS A 597      -9.714  10.917  37.878  1.00 83.62           C  
ATOM   4445  O   HIS A 597      -9.273  13.990  36.604  1.00 83.62           O  
ATOM   4446  CG  HIS A 597     -10.197  10.773  36.450  1.00 83.62           C  
ATOM   4447  CD2 HIS A 597     -11.438  10.388  36.016  1.00 83.62           C  
ATOM   4448  ND1 HIS A 597      -9.429  10.922  35.319  1.00 83.62           N  
ATOM   4449  CE1 HIS A 597     -10.191  10.681  34.244  1.00 83.62           C  
ATOM   4450  NE2 HIS A 597     -11.433  10.360  34.621  1.00 83.62           N  
ATOM   4451  N   GLY A 598      -7.398  13.156  37.506  1.00 83.12           N  
ATOM   4452  CA  GLY A 598      -6.520  13.824  36.538  1.00 83.12           C  
ATOM   4453  C   GLY A 598      -6.700  13.231  35.133  1.00 83.12           C  
ATOM   4454  O   GLY A 598      -6.923  12.023  35.032  1.00 83.12           O  
ATOM   4455  N   PRO A 599      -6.623  14.029  34.053  1.00 85.38           N  
ATOM   4456  CA  PRO A 599      -6.782  13.505  32.698  1.00 85.38           C  
ATOM   4457  C   PRO A 599      -5.646  12.525  32.347  1.00 85.38           C  
ATOM   4458  CB  PRO A 599      -6.777  14.734  31.784  1.00 85.38           C  
ATOM   4459  O   PRO A 599      -4.527  12.707  32.840  1.00 85.38           O  
ATOM   4460  CG  PRO A 599      -5.914  15.733  32.554  1.00 85.38           C  
ATOM   4461  CD  PRO A 599      -6.260  15.438  34.015  1.00 85.38           C  
ATOM   4462  N   PRO A 600      -5.900  11.513  31.498  1.00 90.19           N  
ATOM   4463  CA  PRO A 600      -4.841  10.656  30.970  1.00 90.19           C  
ATOM   4464  C   PRO A 600      -3.820  11.472  30.160  1.00 90.19           C  
ATOM   4465  CB  PRO A 600      -5.550   9.607  30.110  1.00 90.19           C  
ATOM   4466  O   PRO A 600      -4.172  12.406  29.436  1.00 90.19           O  
ATOM   4467  CG  PRO A 600      -6.845  10.294  29.694  1.00 90.19           C  
ATOM   4468  CD  PRO A 600      -7.180  11.189  30.879  1.00 90.19           C  
ATOM   4469  N   ASP A 601      -2.540  11.111  30.261  1.00 92.88           N  
ATOM   4470  CA  ASP A 601      -1.459  11.736  29.496  1.00 92.88           C  
ATOM   4471  C   ASP A 601      -1.274  11.013  28.154  1.00 92.88           C  
ATOM   4472  CB  ASP A 601      -0.174  11.841  30.336  1.00 92.88           C  
ATOM   4473  O   ASP A 601      -0.442  10.110  27.997  1.00 92.88           O  
ATOM   4474  CG  ASP A 601       0.998  12.507  29.594  1.00 92.88           C  
ATOM   4475  OD1 ASP A 601       0.825  12.938  28.426  1.00 92.88           O  
ATOM   4476  OD2 ASP A 601       2.094  12.581  30.199  1.00 92.88           O  
ATOM   4477  N   HIS A 602      -2.071  11.441  27.172  1.00 91.62           N  
ATOM   4478  CA  HIS A 602      -1.994  10.969  25.789  1.00 91.62           C  
ATOM   4479  C   HIS A 602      -0.679  11.348  25.098  1.00 91.62           C  
ATOM   4480  CB  HIS A 602      -3.161  11.565  24.993  1.00 91.62           C  
ATOM   4481  O   HIS A 602      -0.172  10.594  24.265  1.00 91.62           O  
ATOM   4482  CG  HIS A 602      -4.517  11.163  25.507  1.00 91.62           C  
ATOM   4483  CD2 HIS A 602      -5.517  12.001  25.919  1.00 91.62           C  
ATOM   4484  ND1 HIS A 602      -4.997   9.879  25.606  1.00 91.62           N  
ATOM   4485  CE1 HIS A 602      -6.261   9.936  26.057  1.00 91.62           C  
ATOM   4486  NE2 HIS A 602      -6.620  11.216  26.255  1.00 91.62           N  
ATOM   4487  N   ALA A 603      -0.100  12.505  25.441  1.00 91.06           N  
ATOM   4488  CA  ALA A 603       1.105  13.017  24.791  1.00 91.06           C  
ATOM   4489  C   ALA A 603       2.296  12.080  25.010  1.00 91.06           C  
ATOM   4490  CB  ALA A 603       1.396  14.423  25.327  1.00 91.06           C  
ATOM   4491  O   ALA A 603       3.130  11.896  24.119  1.00 91.06           O  
ATOM   4492  N   ARG A 604       2.356  11.437  26.177  1.00 92.94           N  
ATOM   4493  CA  ARG A 604       3.387  10.450  26.480  1.00 92.94           C  
ATOM   4494  C   ARG A 604       3.256   9.170  25.656  1.00 92.94           C  
ATOM   4495  CB  ARG A 604       3.363  10.214  27.984  1.00 92.94           C  
ATOM   4496  O   ARG A 604       4.273   8.696  25.152  1.00 92.94           O  
ATOM   4497  CG  ARG A 604       4.566   9.393  28.432  1.00 92.94           C  
ATOM   4498  CD  ARG A 604       4.846   9.735  29.889  1.00 92.94           C  
ATOM   4499  NE  ARG A 604       5.799   8.781  30.450  1.00 92.94           N  
ATOM   4500  NH1 ARG A 604       6.264   9.930  32.377  1.00 92.94           N  
ATOM   4501  NH2 ARG A 604       6.867   7.777  32.126  1.00 92.94           N  
ATOM   4502  CZ  ARG A 604       6.327   8.852  31.645  1.00 92.94           C  
ATOM   4503  N   CYS A 605       2.039   8.667  25.443  1.00 94.50           N  
ATOM   4504  CA  CYS A 605       1.799   7.525  24.553  1.00 94.50           C  
ATOM   4505  C   CYS A 605       2.160   7.873  23.098  1.00 94.50           C  
ATOM   4506  CB  CYS A 605       0.347   7.049  24.695  1.00 94.50           C  
ATOM   4507  O   CYS A 605       2.932   7.152  22.470  1.00 94.50           O  
ATOM   4508  SG  CYS A 605       0.089   6.369  26.361  1.00 94.50           S  
ATOM   4509  N   ILE A 606       1.727   9.040  22.603  1.00 93.31           N  
ATOM   4510  CA  ILE A 606       2.101   9.562  21.274  1.00 93.31           C  
ATOM   4511  C   ILE A 606       3.625   9.640  21.116  1.00 93.31           C  
ATOM   4512  CB  ILE A 606       1.458  10.954  21.057  1.00 93.31           C  
ATOM   4513  O   ILE A 606       4.166   9.293  20.066  1.00 93.31           O  
ATOM   4514  CG1 ILE A 606      -0.072  10.816  20.901  1.00 93.31           C  
ATOM   4515  CG2 ILE A 606       2.061  11.721  19.858  1.00 93.31           C  
ATOM   4516  CD1 ILE A 606      -0.806  12.161  20.970  1.00 93.31           C  
ATOM   4517  N   LYS A 607       4.342  10.093  22.150  1.00 94.12           N  
ATOM   4518  CA  LYS A 607       5.803  10.194  22.115  1.00 94.12           C  
ATOM   4519  C   LYS A 607       6.473   8.820  22.014  1.00 94.12           C  
ATOM   4520  CB  LYS A 607       6.278  10.994  23.333  1.00 94.12           C  
ATOM   4521  O   LYS A 607       7.428   8.691  21.255  1.00 94.12           O  
ATOM   4522  CG  LYS A 607       7.782  11.268  23.258  1.00 94.12           C  
ATOM   4523  CD  LYS A 607       8.248  12.075  24.474  1.00 94.12           C  
ATOM   4524  CE  LYS A 607       9.742  12.396  24.374  1.00 94.12           C  
ATOM   4525  NZ  LYS A 607      10.561  11.165  24.317  1.00 94.12           N  
ATOM   4526  N   ILE A 608       5.983   7.808  22.737  1.00 94.50           N  
ATOM   4527  CA  ILE A 608       6.527   6.437  22.687  1.00 94.50           C  
ATOM   4528  C   ILE A 608       6.427   5.873  21.267  1.00 94.50           C  
ATOM   4529  CB  ILE A 608       5.821   5.520  23.719  1.00 94.50           C  
ATOM   4530  O   ILE A 608       7.434   5.432  20.713  1.00 94.50           O  
ATOM   4531  CG1 ILE A 608       6.227   5.930  25.152  1.00 94.50           C  
ATOM   4532  CG2 ILE A 608       6.158   4.030  23.499  1.00 94.50           C  
ATOM   4533  CD1 ILE A 608       5.342   5.315  26.243  1.00 94.50           C  
ATOM   4534  N   SER A 609       5.241   5.934  20.654  1.00 93.75           N  
ATOM   4535  CA  SER A 609       5.041   5.432  19.291  1.00 93.75           C  
ATOM   4536  C   SER A 609       5.811   6.256  18.251  1.00 93.75           C  
ATOM   4537  CB  SER A 609       3.547   5.357  18.958  1.00 93.75           C  
ATOM   4538  O   SER A 609       6.402   5.673  17.340  1.00 93.75           O  
ATOM   4539  OG  SER A 609       2.915   6.596  19.193  1.00 93.75           O  
ATOM   4540  N   THR A 610       5.900   7.585  18.410  1.00 94.50           N  
ATOM   4541  CA  THR A 610       6.700   8.472  17.532  1.00 94.50           C  
ATOM   4542  C   THR A 610       8.191   8.140  17.582  1.00 94.50           C  
ATOM   4543  CB  THR A 610       6.544   9.962  17.891  1.00 94.50           C  
ATOM   4544  O   THR A 610       8.819   7.918  16.549  1.00 94.50           O  
ATOM   4545  CG2 THR A 610       7.255  10.881  16.896  1.00 94.50           C  
ATOM   4546  OG1 THR A 610       5.202  10.366  17.881  1.00 94.50           O  
ATOM   4547  N   ASP A 611       8.781   8.093  18.777  1.00 94.25           N  
ATOM   4548  CA  ASP A 611      10.223   7.881  18.928  1.00 94.25           C  
ATOM   4549  C   ASP A 611      10.632   6.482  18.441  1.00 94.25           C  
ATOM   4550  CB  ASP A 611      10.633   8.059  20.400  1.00 94.25           C  
ATOM   4551  O   ASP A 611      11.681   6.318  17.810  1.00 94.25           O  
ATOM   4552  CG  ASP A 611      10.622   9.502  20.923  1.00 94.25           C  
ATOM   4553  OD1 ASP A 611      10.547  10.464  20.131  1.00 94.25           O  
ATOM   4554  OD2 ASP A 611      10.786   9.667  22.159  1.00 94.25           O  
ATOM   4555  N   ALA A 612       9.797   5.473  18.713  1.00 94.75           N  
ATOM   4556  CA  ALA A 612      10.026   4.110  18.256  1.00 94.75           C  
ATOM   4557  C   ALA A 612       9.943   4.008  16.729  1.00 94.75           C  
ATOM   4558  CB  ALA A 612       9.034   3.173  18.949  1.00 94.75           C  
ATOM   4559  O   ALA A 612      10.892   3.543  16.102  1.00 94.75           O  
ATOM   4560  N   SER A 613       8.857   4.478  16.114  1.00 94.94           N  
ATOM   4561  CA  SER A 613       8.663   4.401  14.657  1.00 94.94           C  
ATOM   4562  C   SER A 613       9.784   5.082  13.870  1.00 94.94           C  
ATOM   4563  CB  SER A 613       7.316   4.996  14.253  1.00 94.94           C  
ATOM   4564  O   SER A 613      10.369   4.454  12.986  1.00 94.94           O  
ATOM   4565  OG  SER A 613       7.143   6.249  14.861  1.00 94.94           O  
ATOM   4566  N   LEU A 614      10.164   6.314  14.231  1.00 94.12           N  
ATOM   4567  CA  LEU A 614      11.214   7.060  13.527  1.00 94.12           C  
ATOM   4568  C   LEU A 614      12.589   6.383  13.614  1.00 94.12           C  
ATOM   4569  CB  LEU A 614      11.300   8.489  14.090  1.00 94.12           C  
ATOM   4570  O   LEU A 614      13.362   6.419  12.655  1.00 94.12           O  
ATOM   4571  CG  LEU A 614      10.064   9.367  13.828  1.00 94.12           C  
ATOM   4572  CD1 LEU A 614      10.273  10.724  14.501  1.00 94.12           C  
ATOM   4573  CD2 LEU A 614       9.814   9.609  12.340  1.00 94.12           C  
ATOM   4574  N   ARG A 615      12.905   5.756  14.753  1.00 95.06           N  
ATOM   4575  CA  ARG A 615      14.169   5.032  14.947  1.00 95.06           C  
ATOM   4576  C   ARG A 615      14.168   3.687  14.224  1.00 95.06           C  
ATOM   4577  CB  ARG A 615      14.407   4.861  16.454  1.00 95.06           C  
ATOM   4578  O   ARG A 615      15.149   3.322  13.579  1.00 95.06           O  
ATOM   4579  CG  ARG A 615      15.781   4.241  16.751  1.00 95.06           C  
ATOM   4580  CD  ARG A 615      15.992   4.044  18.255  1.00 95.06           C  
ATOM   4581  NE  ARG A 615      15.181   2.928  18.774  1.00 95.06           N  
ATOM   4582  NH1 ARG A 615      14.827   3.676  20.926  1.00 95.06           N  
ATOM   4583  NH2 ARG A 615      13.948   1.739  20.216  1.00 95.06           N  
ATOM   4584  CZ  ARG A 615      14.660   2.797  19.976  1.00 95.06           C  
ATOM   4585  N   GLU A 616      13.084   2.938  14.368  1.00 96.44           N  
ATOM   4586  CA  GLU A 616      12.996   1.535  13.971  1.00 96.44           C  
ATOM   4587  C   GLU A 616      12.634   1.338  12.490  1.00 96.44           C  
ATOM   4588  CB  GLU A 616      11.985   0.826  14.872  1.00 96.44           C  
ATOM   4589  O   GLU A 616      12.861   0.256  11.951  1.00 96.44           O  
ATOM   4590  CG  GLU A 616      12.329   0.771  16.376  1.00 96.44           C  
ATOM   4591  CD  GLU A 616      13.556  -0.067  16.739  1.00 96.44           C  
ATOM   4592  OE1 GLU A 616      14.242   0.331  17.721  1.00 96.44           O  
ATOM   4593  OE2 GLU A 616      13.779  -1.109  16.079  1.00 96.44           O  
ATOM   4594  N   MET A 617      12.143   2.367  11.789  1.00 94.56           N  
ATOM   4595  CA  MET A 617      11.901   2.277  10.342  1.00 94.56           C  
ATOM   4596  C   MET A 617      13.180   2.303   9.490  1.00 94.56           C  
ATOM   4597  CB  MET A 617      10.905   3.354   9.895  1.00 94.56           C  
ATOM   4598  O   MET A 617      13.169   1.873   8.334  1.00 94.56           O  
ATOM   4599  CG  MET A 617      11.476   4.774   9.918  1.00 94.56           C  
ATOM   4600  SD  MET A 617      10.278   5.978   9.311  1.00 94.56           S  
ATOM   4601  CE  MET A 617      11.271   7.469   9.425  1.00 94.56           C  
ATOM   4602  N   VAL A 618      14.304   2.773  10.048  1.00 95.06           N  
ATOM   4603  CA  VAL A 618      15.568   2.929   9.309  1.00 95.06           C  
ATOM   4604  C   VAL A 618      16.197   1.581   8.920  1.00 95.06           C  
ATOM   4605  CB  VAL A 618      16.557   3.861  10.046  1.00 95.06           C  
ATOM   4606  O   VAL A 618      16.497   1.408   7.737  1.00 95.06           O  
ATOM   4607  CG1 VAL A 618      17.896   3.975   9.304  1.00 95.06           C  
ATOM   4608  CG2 VAL A 618      15.971   5.269  10.197  1.00 95.06           C  
ATOM   4609  N   PRO A 619      16.396   0.600   9.829  1.00 97.25           N  
ATOM   4610  CA  PRO A 619      17.036  -0.666   9.463  1.00 97.25           C  
ATOM   4611  C   PRO A 619      16.291  -1.469   8.380  1.00 97.25           C  
ATOM   4612  CB  PRO A 619      17.224  -1.460  10.763  1.00 97.25           C  
ATOM   4613  O   PRO A 619      16.955  -1.909   7.438  1.00 97.25           O  
ATOM   4614  CG  PRO A 619      17.139  -0.396  11.857  1.00 97.25           C  
ATOM   4615  CD  PRO A 619      16.193   0.646  11.274  1.00 97.25           C  
ATOM   4616  N   PRO A 620      14.952  -1.641   8.435  1.00 97.19           N  
ATOM   4617  CA  PRO A 620      14.216  -2.305   7.363  1.00 97.19           C  
ATOM   4618  C   PRO A 620      14.329  -1.561   6.023  1.00 97.19           C  
ATOM   4619  CB  PRO A 620      12.765  -2.407   7.852  1.00 97.19           C  
ATOM   4620  O   PRO A 620      14.518  -2.200   4.992  1.00 97.19           O  
ATOM   4621  CG  PRO A 620      12.840  -2.231   9.361  1.00 97.19           C  
ATOM   4622  CD  PRO A 620      14.049  -1.329   9.536  1.00 97.19           C  
ATOM   4623  N   GLY A 621      14.286  -0.222   6.023  1.00 95.38           N  
ATOM   4624  CA  GLY A 621      14.471   0.578   4.806  1.00 95.38           C  
ATOM   4625  C   GLY A 621      15.865   0.415   4.189  1.00 95.38           C  
ATOM   4626  O   GLY A 621      15.995   0.175   2.987  1.00 95.38           O  
ATOM   4627  N   LEU A 622      16.918   0.462   5.012  1.00 96.44           N  
ATOM   4628  CA  LEU A 622      18.293   0.230   4.559  1.00 96.44           C  
ATOM   4629  C   LEU A 622      18.493  -1.186   4.017  1.00 96.44           C  
ATOM   4630  CB  LEU A 622      19.284   0.488   5.706  1.00 96.44           C  
ATOM   4631  O   LEU A 622      19.185  -1.347   3.014  1.00 96.44           O  
ATOM   4632  CG  LEU A 622      19.458   1.964   6.098  1.00 96.44           C  
ATOM   4633  CD1 LEU A 622      20.436   2.048   7.272  1.00 96.44           C  
ATOM   4634  CD2 LEU A 622      20.016   2.815   4.953  1.00 96.44           C  
ATOM   4635  N   LEU A 623      17.879  -2.199   4.636  1.00 98.19           N  
ATOM   4636  CA  LEU A 623      17.931  -3.576   4.146  1.00 98.19           C  
ATOM   4637  C   LEU A 623      17.418  -3.661   2.703  1.00 98.19           C  
ATOM   4638  CB  LEU A 623      17.121  -4.486   5.091  1.00 98.19           C  
ATOM   4639  O   LEU A 623      18.097  -4.223   1.844  1.00 98.19           O  
ATOM   4640  CG  LEU A 623      17.030  -5.952   4.630  1.00 98.19           C  
ATOM   4641  CD1 LEU A 623      18.405  -6.613   4.627  1.00 98.19           C  
ATOM   4642  CD2 LEU A 623      16.102  -6.740   5.554  1.00 98.19           C  
ATOM   4643  N   VAL A 624      16.251  -3.077   2.428  1.00 97.75           N  
ATOM   4644  CA  VAL A 624      15.631  -3.100   1.095  1.00 97.75           C  
ATOM   4645  C   VAL A 624      16.471  -2.325   0.080  1.00 97.75           C  
ATOM   4646  CB  VAL A 624      14.190  -2.557   1.166  1.00 97.75           C  
ATOM   4647  O   VAL A 624      16.728  -2.826  -1.012  1.00 97.75           O  
ATOM   4648  CG1 VAL A 624      13.510  -2.533  -0.203  1.00 97.75           C  
ATOM   4649  CG2 VAL A 624      13.327  -3.461   2.054  1.00 97.75           C  
ATOM   4650  N   ILE A 625      16.947  -1.131   0.443  1.00 97.00           N  
ATOM   4651  CA  ILE A 625      17.676  -0.258  -0.485  1.00 97.00           C  
ATOM   4652  C   ILE A 625      19.072  -0.798  -0.810  1.00 97.00           C  
ATOM   4653  CB  ILE A 625      17.719   1.185   0.065  1.00 97.00           C  
ATOM   4654  O   ILE A 625      19.493  -0.805  -1.968  1.00 97.00           O  
ATOM   4655  CG1 ILE A 625      16.297   1.795   0.042  1.00 97.00           C  
ATOM   4656  CG2 ILE A 625      18.690   2.067  -0.743  1.00 97.00           C  
ATOM   4657  CD1 ILE A 625      16.172   3.077   0.870  1.00 97.00           C  
ATOM   4658  N   LEU A 626      19.809  -1.248   0.206  1.00 97.88           N  
ATOM   4659  CA  LEU A 626      21.200  -1.657   0.037  1.00 97.88           C  
ATOM   4660  C   LEU A 626      21.333  -3.047  -0.585  1.00 97.88           C  
ATOM   4661  CB  LEU A 626      21.941  -1.580   1.381  1.00 97.88           C  
ATOM   4662  O   LEU A 626      22.350  -3.305  -1.222  1.00 97.88           O  
ATOM   4663  CG  LEU A 626      22.046  -0.168   1.988  1.00 97.88           C  
ATOM   4664  CD1 LEU A 626      22.758  -0.254   3.340  1.00 97.88           C  
ATOM   4665  CD2 LEU A 626      22.836   0.791   1.093  1.00 97.88           C  
ATOM   4666  N   SER A 627      20.340  -3.934  -0.442  1.00 98.31           N  
ATOM   4667  CA  SER A 627      20.464  -5.322  -0.912  1.00 98.31           C  
ATOM   4668  C   SER A 627      20.765  -5.431  -2.417  1.00 98.31           C  
ATOM   4669  CB  SER A 627      19.260  -6.184  -0.510  1.00 98.31           C  
ATOM   4670  O   SER A 627      21.770  -6.061  -2.758  1.00 98.31           O  
ATOM   4671  OG  SER A 627      19.247  -6.368   0.886  1.00 98.31           O  
ATOM   4672  N   PRO A 628      20.011  -4.788  -3.334  1.00 98.06           N  
ATOM   4673  CA  PRO A 628      20.342  -4.834  -4.757  1.00 98.06           C  
ATOM   4674  C   PRO A 628      21.630  -4.082  -5.103  1.00 98.06           C  
ATOM   4675  CB  PRO A 628      19.148  -4.234  -5.497  1.00 98.06           C  
ATOM   4676  O   PRO A 628      22.380  -4.537  -5.961  1.00 98.06           O  
ATOM   4677  CG  PRO A 628      18.008  -4.286  -4.487  1.00 98.06           C  
ATOM   4678  CD  PRO A 628      18.727  -4.124  -3.155  1.00 98.06           C  
ATOM   4679  N   ILE A 629      21.921  -2.965  -4.422  1.00 97.88           N  
ATOM   4680  CA  ILE A 629      23.139  -2.172  -4.660  1.00 97.88           C  
ATOM   4681  C   ILE A 629      24.383  -2.993  -4.310  1.00 97.88           C  
ATOM   4682  CB  ILE A 629      23.095  -0.828  -3.891  1.00 97.88           C  
ATOM   4683  O   ILE A 629      25.318  -3.063  -5.106  1.00 97.88           O  
ATOM   4684  CG1 ILE A 629      21.905   0.031  -4.380  1.00 97.88           C  
ATOM   4685  CG2 ILE A 629      24.421  -0.057  -4.064  1.00 97.88           C  
ATOM   4686  CD1 ILE A 629      21.695   1.333  -3.594  1.00 97.88           C  
ATOM   4687  N   ILE A 630      24.391  -3.653  -3.151  1.00 98.00           N  
ATOM   4688  CA  ILE A 630      25.490  -4.521  -2.717  1.00 98.00           C  
ATOM   4689  C   ILE A 630      25.597  -5.734  -3.647  1.00 98.00           C  
ATOM   4690  CB  ILE A 630      25.306  -4.925  -1.234  1.00 98.00           C  
ATOM   4691  O   ILE A 630      26.689  -6.034  -4.129  1.00 98.00           O  
ATOM   4692  CG1 ILE A 630      25.474  -3.686  -0.320  1.00 98.00           C  
ATOM   4693  CG2 ILE A 630      26.309  -6.020  -0.817  1.00 98.00           C  
ATOM   4694  CD1 ILE A 630      25.079  -3.930   1.143  1.00 98.00           C  
ATOM   4695  N   ALA A 631      24.481  -6.407  -3.949  1.00 97.81           N  
ATOM   4696  CA  ALA A 631      24.484  -7.560  -4.847  1.00 97.81           C  
ATOM   4697  C   ALA A 631      25.051  -7.200  -6.232  1.00 97.81           C  
ATOM   4698  CB  ALA A 631      23.068  -8.140  -4.925  1.00 97.81           C  
ATOM   4699  O   ALA A 631      25.989  -7.845  -6.695  1.00 97.81           O  
ATOM   4700  N   GLY A 632      24.556  -6.127  -6.854  1.00 96.94           N  
ATOM   4701  CA  GLY A 632      24.995  -5.688  -8.178  1.00 96.94           C  
ATOM   4702  C   GLY A 632      26.442  -5.206  -8.203  1.00 96.94           C  
ATOM   4703  O   GLY A 632      27.197  -5.585  -9.094  1.00 96.94           O  
ATOM   4704  N   THR A 633      26.862  -4.438  -7.193  1.00 96.94           N  
ATOM   4705  CA  THR A 633      28.226  -3.887  -7.123  1.00 96.94           C  
ATOM   4706  C   THR A 633      29.272  -4.981  -6.926  1.00 96.94           C  
ATOM   4707  CB  THR A 633      28.357  -2.853  -5.993  1.00 96.94           C  
ATOM   4708  O   THR A 633      30.292  -4.985  -7.608  1.00 96.94           O  
ATOM   4709  CG2 THR A 633      29.717  -2.159  -5.949  1.00 96.94           C  
ATOM   4710  OG1 THR A 633      27.408  -1.833  -6.157  1.00 96.94           O  
ATOM   4711  N   PHE A 634      29.051  -5.914  -5.997  1.00 97.31           N  
ATOM   4712  CA  PHE A 634      30.073  -6.898  -5.624  1.00 97.31           C  
ATOM   4713  C   PHE A 634      29.996  -8.192  -6.437  1.00 97.31           C  
ATOM   4714  CB  PHE A 634      30.005  -7.170  -4.118  1.00 97.31           C  
ATOM   4715  O   PHE A 634      31.039  -8.729  -6.809  1.00 97.31           O  
ATOM   4716  CG  PHE A 634      30.500  -6.012  -3.274  1.00 97.31           C  
ATOM   4717  CD1 PHE A 634      31.876  -5.878  -3.010  1.00 97.31           C  
ATOM   4718  CD2 PHE A 634      29.601  -5.058  -2.763  1.00 97.31           C  
ATOM   4719  CE1 PHE A 634      32.343  -4.799  -2.237  1.00 97.31           C  
ATOM   4720  CE2 PHE A 634      30.064  -3.980  -1.992  1.00 97.31           C  
ATOM   4721  CZ  PHE A 634      31.438  -3.851  -1.728  1.00 97.31           C  
ATOM   4722  N   PHE A 635      28.785  -8.669  -6.728  1.00 96.50           N  
ATOM   4723  CA  PHE A 635      28.535  -9.997  -7.300  1.00 96.50           C  
ATOM   4724  C   PHE A 635      27.988  -9.960  -8.735  1.00 96.50           C  
ATOM   4725  CB  PHE A 635      27.570 -10.756  -6.380  1.00 96.50           C  
ATOM   4726  O   PHE A 635      27.979 -10.990  -9.404  1.00 96.50           O  
ATOM   4727  CG  PHE A 635      28.036 -10.929  -4.947  1.00 96.50           C  
ATOM   4728  CD1 PHE A 635      28.794 -12.055  -4.579  1.00 96.50           C  
ATOM   4729  CD2 PHE A 635      27.698  -9.973  -3.973  1.00 96.50           C  
ATOM   4730  CE1 PHE A 635      29.219 -12.221  -3.250  1.00 96.50           C  
ATOM   4731  CE2 PHE A 635      28.114 -10.140  -2.641  1.00 96.50           C  
ATOM   4732  CZ  PHE A 635      28.875 -11.265  -2.279  1.00 96.50           C  
ATOM   4733  N   GLY A 636      27.546  -8.794  -9.213  1.00 95.50           N  
ATOM   4734  CA  GLY A 636      27.113  -8.594 -10.593  1.00 95.50           C  
ATOM   4735  C   GLY A 636      25.614  -8.781 -10.842  1.00 95.50           C  
ATOM   4736  O   GLY A 636      24.825  -9.116  -9.954  1.00 95.50           O  
ATOM   4737  N   VAL A 637      25.206  -8.557 -12.093  1.00 95.62           N  
ATOM   4738  CA  VAL A 637      23.793  -8.475 -12.507  1.00 95.62           C  
ATOM   4739  C   VAL A 637      23.052  -9.810 -12.383  1.00 95.62           C  
ATOM   4740  CB  VAL A 637      23.655  -7.903 -13.934  1.00 95.62           C  
ATOM   4741  O   VAL A 637      21.871  -9.830 -12.041  1.00 95.62           O  
ATOM   4742  CG1 VAL A 637      24.210  -6.474 -14.002  1.00 95.62           C  
ATOM   4743  CG2 VAL A 637      24.343  -8.760 -15.005  1.00 95.62           C  
ATOM   4744  N   HIS A 638      23.742 -10.940 -12.558  1.00 95.19           N  
ATOM   4745  CA  HIS A 638      23.155 -12.277 -12.406  1.00 95.19           C  
ATOM   4746  C   HIS A 638      22.807 -12.616 -10.953  1.00 95.19           C  
ATOM   4747  CB  HIS A 638      24.117 -13.321 -12.975  1.00 95.19           C  
ATOM   4748  O   HIS A 638      21.813 -13.307 -10.709  1.00 95.19           O  
ATOM   4749  CG  HIS A 638      24.159 -13.285 -14.472  1.00 95.19           C  
ATOM   4750  CD2 HIS A 638      24.984 -12.502 -15.222  1.00 95.19           C  
ATOM   4751  ND1 HIS A 638      23.322 -13.950 -15.344  1.00 95.19           N  
ATOM   4752  CE1 HIS A 638      23.647 -13.574 -16.595  1.00 95.19           C  
ATOM   4753  NE2 HIS A 638      24.654 -12.698 -16.553  1.00 95.19           N  
ATOM   4754  N   ALA A 639      23.584 -12.102  -9.990  1.00 96.62           N  
ATOM   4755  CA  ALA A 639      23.262 -12.207  -8.570  1.00 96.62           C  
ATOM   4756  C   ALA A 639      21.987 -11.416  -8.250  1.00 96.62           C  
ATOM   4757  CB  ALA A 639      24.443 -11.683  -7.744  1.00 96.62           C  
ATOM   4758  O   ALA A 639      21.097 -11.928  -7.573  1.00 96.62           O  
ATOM   4759  N   VAL A 640      21.875 -10.196  -8.794  1.00 97.62           N  
ATOM   4760  CA  VAL A 640      20.680  -9.345  -8.667  1.00 97.62           C  
ATOM   4761  C   VAL A 640      19.460 -10.033  -9.276  1.00 97.62           C  
ATOM   4762  CB  VAL A 640      20.899  -7.962  -9.312  1.00 97.62           C  
ATOM   4763  O   VAL A 640      18.409 -10.065  -8.645  1.00 97.62           O  
ATOM   4764  CG1 VAL A 640      19.657  -7.074  -9.216  1.00 97.62           C  
ATOM   4765  CG2 VAL A 640      22.043  -7.214  -8.627  1.00 97.62           C  
ATOM   4766  N   CYS A 641      19.593 -10.662 -10.446  1.00 96.75           N  
ATOM   4767  CA  CYS A 641      18.498 -11.415 -11.059  1.00 96.75           C  
ATOM   4768  C   CYS A 641      17.960 -12.513 -10.132  1.00 96.75           C  
ATOM   4769  CB  CYS A 641      18.970 -12.038 -12.378  1.00 96.75           C  
ATOM   4770  O   CYS A 641      16.752 -12.600  -9.912  1.00 96.75           O  
ATOM   4771  SG  CYS A 641      19.312 -10.767 -13.623  1.00 96.75           S  
ATOM   4772  N   GLY A 642      18.857 -13.317  -9.548  1.00 97.00           N  
ATOM   4773  CA  GLY A 642      18.485 -14.311  -8.544  1.00 97.00           C  
ATOM   4774  C   GLY A 642      17.794 -13.671  -7.340  1.00 97.00           C  
ATOM   4775  O   GLY A 642      16.701 -14.090  -6.962  1.00 97.00           O  
ATOM   4776  N   LEU A 643      18.396 -12.613  -6.788  1.00 98.19           N  
ATOM   4777  CA  LEU A 643      17.892 -11.876  -5.627  1.00 98.19           C  
ATOM   4778  C   LEU A 643      16.445 -11.405  -5.822  1.00 98.19           C  
ATOM   4779  CB  LEU A 643      18.827 -10.678  -5.363  1.00 98.19           C  
ATOM   4780  O   LEU A 643      15.603 -11.621  -4.953  1.00 98.19           O  
ATOM   4781  CG  LEU A 643      18.599 -10.016  -3.994  1.00 98.19           C  
ATOM   4782  CD1 LEU A 643      19.399 -10.759  -2.923  1.00 98.19           C  
ATOM   4783  CD2 LEU A 643      19.055  -8.557  -4.023  1.00 98.19           C  
ATOM   4784  N   LEU A 644      16.146 -10.799  -6.972  1.00 97.94           N  
ATOM   4785  CA  LEU A 644      14.818 -10.277  -7.290  1.00 97.94           C  
ATOM   4786  C   LEU A 644      13.775 -11.389  -7.411  1.00 97.94           C  
ATOM   4787  CB  LEU A 644      14.892  -9.465  -8.593  1.00 97.94           C  
ATOM   4788  O   LEU A 644      12.698 -11.282  -6.826  1.00 97.94           O  
ATOM   4789  CG  LEU A 644      15.714  -8.170  -8.497  1.00 97.94           C  
ATOM   4790  CD1 LEU A 644      15.733  -7.515  -9.876  1.00 97.94           C  
ATOM   4791  CD2 LEU A 644      15.144  -7.205  -7.461  1.00 97.94           C  
ATOM   4792  N   VAL A 645      14.098 -12.478  -8.117  1.00 96.25           N  
ATOM   4793  CA  VAL A 645      13.185 -13.621  -8.282  1.00 96.25           C  
ATOM   4794  C   VAL A 645      12.926 -14.315  -6.942  1.00 96.25           C  
ATOM   4795  CB  VAL A 645      13.737 -14.611  -9.326  1.00 96.25           C  
ATOM   4796  O   VAL A 645      11.779 -14.637  -6.620  1.00 96.25           O  
ATOM   4797  CG1 VAL A 645      12.882 -15.884  -9.425  1.00 96.25           C  
ATOM   4798  CG2 VAL A 645      13.765 -13.971 -10.721  1.00 96.25           C  
ATOM   4799  N   GLY A 646      13.968 -14.513  -6.132  1.00 97.56           N  
ATOM   4800  CA  GLY A 646      13.840 -15.094  -4.797  1.00 97.56           C  
ATOM   4801  C   GLY A 646      12.972 -14.236  -3.878  1.00 97.56           C  
ATOM   4802  O   GLY A 646      12.036 -14.740  -3.255  1.00 97.56           O  
ATOM   4803  N   ALA A 647      13.231 -12.927  -3.837  1.00 98.12           N  
ATOM   4804  CA  ALA A 647      12.467 -12.004  -3.006  1.00 98.12           C  
ATOM   4805  C   ALA A 647      11.001 -11.899  -3.429  1.00 98.12           C  
ATOM   4806  CB  ALA A 647      13.127 -10.636  -3.061  1.00 98.12           C  
ATOM   4807  O   ALA A 647      10.127 -11.883  -2.566  1.00 98.12           O  
ATOM   4808  N   LEU A 648      10.728 -11.880  -4.736  1.00 97.00           N  
ATOM   4809  CA  LEU A 648       9.373 -11.874  -5.280  1.00 97.00           C  
ATOM   4810  C   LEU A 648       8.604 -13.139  -4.879  1.00 97.00           C  
ATOM   4811  CB  LEU A 648       9.473 -11.711  -6.808  1.00 97.00           C  
ATOM   4812  O   LEU A 648       7.525 -13.058  -4.298  1.00 97.00           O  
ATOM   4813  CG  LEU A 648       8.149 -11.899  -7.568  1.00 97.00           C  
ATOM   4814  CD1 LEU A 648       7.071 -10.926  -7.106  1.00 97.00           C  
ATOM   4815  CD2 LEU A 648       8.381 -11.700  -9.065  1.00 97.00           C  
ATOM   4816  N   THR A 649       9.160 -14.315  -5.176  1.00 94.94           N  
ATOM   4817  CA  THR A 649       8.460 -15.602  -4.999  1.00 94.94           C  
ATOM   4818  C   THR A 649       8.241 -15.981  -3.533  1.00 94.94           C  
ATOM   4819  CB  THR A 649       9.198 -16.744  -5.712  1.00 94.94           C  
ATOM   4820  O   THR A 649       7.230 -16.608  -3.211  1.00 94.94           O  
ATOM   4821  CG2 THR A 649       9.145 -16.601  -7.233  1.00 94.94           C  
ATOM   4822  OG1 THR A 649      10.553 -16.795  -5.334  1.00 94.94           O  
ATOM   4823  N   SER A 650       9.152 -15.575  -2.646  1.00 97.81           N  
ATOM   4824  CA  SER A 650       9.021 -15.733  -1.193  1.00 97.81           C  
ATOM   4825  C   SER A 650       8.127 -14.650  -0.577  1.00 97.81           C  
ATOM   4826  CB  SER A 650      10.426 -15.694  -0.587  1.00 97.81           C  
ATOM   4827  O   SER A 650       7.188 -14.943   0.168  1.00 97.81           O  
ATOM   4828  OG  SER A 650      10.401 -15.840   0.815  1.00 97.81           O  
ATOM   4829  N   GLY A 651       8.373 -13.385  -0.934  1.00 97.62           N  
ATOM   4830  CA  GLY A 651       7.721 -12.223  -0.335  1.00 97.62           C  
ATOM   4831  C   GLY A 651       6.221 -12.184  -0.579  1.00 97.62           C  
ATOM   4832  O   GLY A 651       5.469 -11.902   0.350  1.00 97.62           O  
ATOM   4833  N   VAL A 652       5.767 -12.548  -1.782  1.00 97.06           N  
ATOM   4834  CA  VAL A 652       4.337 -12.542  -2.122  1.00 97.06           C
[truncated: 59,940 more chars]
