# Supplementary material for: The inorganic pyrophosphatases of microorganisms: a structural and functional review
Source: PeerJ. 2024 Jun 24;12:e17496. doi: 10.7717/peerj.17496 (PMC11210485; doi:10.7717/peerj.17496)
Supplement: Supplemental Information 1 [file peerj-12-17496-s001.zip › Supplementary Files/m_PPases/AF-K3WK56-F1-model_v4Pythium_ultimum.pdb]

HEADER                                            01-JUN-22                     
TITLE     ALPHAFOLD MONOMER V2.0 PREDICTION FOR H(+)-EXPORTING DIPHOSPHATASE    
TITLE    2 (K3WK56)                                                             
COMPND    MOL_ID: 1;                                                            
COMPND   2 MOLECULE: H(+)-EXPORTING DIPHOSPHATASE;                              
COMPND   3 CHAIN: A                                                             
SOURCE    MOL_ID: 1;                                                            
SOURCE   2 ORGANISM_SCIENTIFIC: GLOBISPORANGIUM ULTIMUM (STRAIN ATCC 200006 /   
SOURCE   3 CBS 805.95 / DAOM BR144);                                            
SOURCE   4 ORGANISM_TAXID: 431595                                               
REMARK   1                                                                      
REMARK   1 REFERENCE 1                                                          
REMARK   1  AUTH   JOHN JUMPER, RICHARD EVANS, ALEXANDER PRITZEL, TIM GREEN,    
REMARK   1  AUTH 2 MICHAEL FIGURNOV, OLAF RONNEBERGER, KATHRYN TUNYASUVUNAKOOL, 
REMARK   1  AUTH 3 RUSS BATES, AUGUSTIN ZIDEK, ANNA POTAPENKO, ALEX BRIDGLAND,  
REMARK   1  AUTH 4 CLEMENS MEYER, SIMON A A KOHL, ANDREW J BALLARD,             
REMARK   1  AUTH 5 ANDREW COWIE, BERNARDINO ROMERA-PAREDES, STANISLAV NIKOLOV,  
REMARK   1  AUTH 6 RISHUB JAIN, JONAS ADLER, TREVOR BACK, STIG PETERSEN,        
REMARK   1  AUTH 7 DAVID REIMAN, ELLEN CLANCY, MICHAL ZIELINSKI,                
REMARK   1  AUTH 8 MARTIN STEINEGGER, MICHALINA PACHOLSKA, TAMAS BERGHAMMER,    
REMARK   1  AUTH 9 DAVID SILVER, ORIOL VINYALS, ANDREW W SENIOR,                
REMARK   1  AUTH10 KORAY KAVUKCUOGLU, PUSHMEET KOHLI, DEMIS HASSABIS            
REMARK   1  TITL   HIGHLY ACCURATE PROTEIN STRUCTURE PREDICTION WITH ALPHAFOLD  
REMARK   1  REF    NATURE                        V. 596   583 2021              
REMARK   1  REFN                   ISSN 0028-0836                               
REMARK   1  PMID   34265844                                                     
REMARK   1  DOI    10.1038/s41586-021-03819-2                                   
REMARK   1                                                                      
REMARK   1 DISCLAIMERS                                                          
REMARK   1 ALPHAFOLD DATA, COPYRIGHT (2021) DEEPMIND TECHNOLOGIES LIMITED. THE  
REMARK   1 INFORMATION PROVIDED IS THEORETICAL MODELLING ONLY AND CAUTION SHOULD
REMARK   1 BE EXERCISED IN ITS USE. IT IS PROVIDED "AS-IS" WITHOUT ANY WARRANTY 
REMARK   1 OF ANY KIND, WHETHER EXPRESSED OR IMPLIED. NO WARRANTY IS GIVEN THAT 
REMARK   1 USE OF THE INFORMATION SHALL NOT INFRINGE THE RIGHTS OF ANY THIRD    
REMARK   1 PARTY. THE INFORMATION IS NOT INTENDED TO BE A SUBSTITUTE FOR        
REMARK   1 PROFESSIONAL MEDICAL ADVICE, DIAGNOSIS, OR TREATMENT, AND DOES NOT   
REMARK   1 CONSTITUTE MEDICAL OR OTHER PROFESSIONAL ADVICE. IT IS AVAILABLE FOR 
REMARK   1 ACADEMIC AND COMMERCIAL PURPOSES, UNDER CC-BY 4.0 LICENCE.           
DBREF  XXXX A    1   751  UNP    K3WK56   K3WK56_GLOUD     1    751             
SEQRES   1 A  751  MET ALA THR ALA THR GLU ALA TYR ALA PHE ILE VAL ALA          
SEQRES   2 A  751  SER GLY VAL PHE GLY ILE LEU PHE ALA ALA TYR LEU PHE          
SEQRES   3 A  751  TRP GLU VAL SER LYS VAL LYS VAL THR ARG ARG GLY ASP          
SEQRES   4 A  751  GLY TYR SER LEU LEU SER SER ASP VAL ARG HIS GLN THR          
SEQRES   5 A  751  ALA ASP ARG LEU PHE GLU ILE TYR SER ALA ILE GLN GLU          
SEQRES   6 A  751  GLY ALA ARG ALA PHE LEU LEU ALA GLU TYR THR LEU CYS          
SEQRES   7 A  751  PHE ALA PHE ILE ILE VAL PHE GLY SER VAL ILE LEU VAL          
SEQRES   8 A  751  LEU THR SER TYR VAL ASN LYS PRO GLU GLN LYS PHE ASP          
SEQRES   9 A  751  TRP THR VAL GLY VAL LEU THR ALA THR SER PHE ALA VAL          
SEQRES  10 A  751  GLY GLY LEU THR SER MET VAL ALA GLY TYR LEU GLY MET          
SEQRES  11 A  751  MET VAL ALA VAL TYR SER ASN ALA ARG THR THR VAL SER          
SEQRES  12 A  751  ALA MET LYS GLU GLY SER ARG GLY TRP SER GLU SER PHE          
SEQRES  13 A  751  ASN THR ALA PHE ARG ALA GLY GLY VAL MET GLY PHE GLY          
SEQRES  14 A  751  LEU THR SER LEU ALA LEU LEU VAL LEU PHE VAL LEU ILE          
SEQRES  15 A  751  LYS ALA PHE GLU THR GLN TYR PRO LEU ALA THR HIS SER          
SEQRES  16 A  751  LYS GLN LEU PHE GLU ALA ILE ALA GLY TYR GLY LEU GLY          
SEQRES  17 A  751  GLY SER SER ILE ALA MET PHE GLY ARG VAL GLY GLY GLY          
SEQRES  18 A  751  ILE TYR THR LYS ALA ALA ASP VAL GLY ALA ASP LEU ALA          
SEQRES  19 A  751  GLY LYS VAL VAL GLU ASN ILE PRO GLU ASP ASP PRO ARG          
SEQRES  20 A  751  ASN PRO ALA THR ILE ALA ASP ASN VAL GLY ASP ASN VAL          
SEQRES  21 A  751  GLY ASP VAL ALA GLY MET GLY SER ASP LEU PHE GLY SER          
SEQRES  22 A  751  LEU ALA GLU SER THR CYS ALA ALA LEU VAL ILE SER THR          
SEQRES  23 A  751  GLN SER PRO GLU ILE ILE ALA GLY GLY TRP PRO SER VAL          
SEQRES  24 A  751  LEU PHE PRO LEU VAL ILE THR SER THR GLY ILE PHE VAL          
SEQRES  25 A  751  SER ALA ILE THR SER PHE LEU ALA THR HIS ALA TRP PRO          
SEQRES  26 A  751  VAL ARG ARG GLU LYS ASP VAL GLU THR VAL LEU LYS VAL          
SEQRES  27 A  751  GLN ILE PHE VAL SER THR ALA LEU MET THR ALA LEU ILE          
SEQRES  28 A  751  ILE PRO VAL ALA TYR TRP LEU LEU PRO ALA SER PHE THR          
SEQRES  29 A  751  ILE GLY GLY VAL TYR THR VAL THR PRO ILE LYS ALA PHE          
SEQRES  30 A  751  TYR CYS VAL ALA VAL GLY LEU TRP GLY GLY CYS ILE VAL          
SEQRES  31 A  751  GLY PHE VAL THR GLU TYR PHE THR SER HIS SER TYR THR          
SEQRES  32 A  751  PRO VAL ARG GLU VAL ALA GLN SER CYS GLU THR GLY ALA          
SEQRES  33 A  751  ALA THR ASN ILE ILE TYR GLY LEU ALA LEU GLY TYR LYS          
SEQRES  34 A  751  SER ALA ILE ILE PRO ILE THR VAL ILE SER ILE ALA VAL          
SEQRES  35 A  751  TYR VAL GLY PHE SER VAL ALA GLY MET TYR GLY VAL ALA          
SEQRES  36 A  751  LEU ALA ALA LEU GLY PHE LEU GLY THR LEU ALA THR CYS          
SEQRES  37 A  751  LEU ALA ILE ASP VAL TYR GLY PRO ILE CYS ASP ASN ALA          
SEQRES  38 A  751  GLY GLY ILE ALA GLU MET SER GLU LEU PRO ALA GLU VAL          
SEQRES  39 A  751  ARG ASP LYS THR ASP ALA LEU ASP ALA ALA GLY ASN THR          
SEQRES  40 A  751  THR ALA ALA ILE GLY LYS GLY PHE ALA ILE GLY SER ALA          
SEQRES  41 A  751  ALA LEU VAL SER LEU ALA LEU PHE GLY GLY PHE VAL THR          
SEQRES  42 A  751  ARG ILE GLU GLU THR SER ILE ASN ILE LEU SER PRO ILE          
SEQRES  43 A  751  THR PHE ALA GLY LEU PHE MET GLY ALA MET LEU PRO TYR          
SEQRES  44 A  751  TRP PHE THR ALA MET THR MET LYS SER VAL GLY VAL ALA          
SEQRES  45 A  751  ALA MET GLU MET VAL LYS GLU VAL LYS HIS GLN PHE ALA          
SEQRES  46 A  751  THR ILE PRO GLY LEU LEU GLU GLY LEU PRO GLY HIS GLY          
SEQRES  47 A  751  PRO PRO ASP HIS ALA ARG CYS ILE LYS ILE SER THR ASP          
SEQRES  48 A  751  ALA SER LEU ARG GLU MET ILE PRO PRO GLY LEU LEU VAL          
SEQRES  49 A  751  MET LEU SER PRO ILE VAL ALA GLY THR PHE PHE GLY VAL          
SEQRES  50 A  751  HIS ALA VAL SER GLY LEU LEU VAL GLY ALA LEU THR SER          
SEQRES  51 A  751  GLY VAL GLN LEU ALA ILE SER GLN SER ASN THR GLY GLY          
SEQRES  52 A  751  ALA TRP ASP ASN ALA LYS LYS TYR VAL GLU LYS GLY CYS          
SEQRES  53 A  751  VAL SER VAL GLU ASP LYS GLU GLY LYS LEU ILE VAL GLN          
SEQRES  54 A  751  GLY LYS GLY SER ALA ILE HIS LYS ALA ALA VAL ILE GLY          
SEQRES  55 A  751  ASP THR VAL GLY ASP PRO LEU LYS ASP THR SER GLY PRO          
SEQRES  56 A  751  ALA LEU ASN ILE LEU MET LYS LEU MET ALA ILE ILE SER          
SEQRES  57 A  751  LEU VAL PHE GLY ASP PHE PHE LYS SER ILE ASN GLY GLY          
SEQRES  58 A  751  ARG GLY LEU LEU ASN ILE PRO LEU ASP GLN                      
CRYST1    1.000    1.000    1.000  90.00  90.00  90.00 P 1           1          
ORIGX1      1.000000  0.000000  0.000000        0.00000                         
ORIGX2      0.000000  1.000000  0.000000        0.00000                         
ORIGX3      0.000000  0.000000  1.000000        0.00000                         
SCALE1      1.000000  0.000000  0.000000        0.00000                         
SCALE2      0.000000  1.000000  0.000000        0.00000                         
SCALE3      0.000000  0.000000  1.000000        0.00000                         
MODEL        1                                                                  
ATOM      1  N   MET A   1      34.067  10.652  -7.074  1.00 69.75           N  
ATOM      2  CA  MET A   1      33.062   9.620  -7.394  1.00 69.75           C  
ATOM      3  C   MET A   1      33.344   8.436  -6.486  1.00 69.75           C  
ATOM      4  CB  MET A   1      33.126   9.233  -8.884  1.00 69.75           C  
ATOM      5  O   MET A   1      34.521   8.138  -6.304  1.00 69.75           O  
ATOM      6  CG  MET A   1      31.723   9.130  -9.487  1.00 69.75           C  
ATOM      7  SD  MET A   1      31.689   8.613 -11.227  1.00 69.75           S  
ATOM      8  CE  MET A   1      32.287  10.090 -12.089  1.00 69.75           C  
ATOM      9  N   ALA A   2      32.319   7.857  -5.860  1.00 80.19           N  
ATOM     10  CA  ALA A   2      32.465   6.719  -4.947  1.00 80.19           C  
ATOM     11  C   ALA A   2      33.116   5.506  -5.630  1.00 80.19           C  
ATOM     12  CB  ALA A   2      31.077   6.320  -4.435  1.00 80.19           C  
ATOM     13  O   ALA A   2      33.005   5.344  -6.845  1.00 80.19           O  
ATOM     14  N   THR A   3      33.731   4.616  -4.854  1.00 89.69           N  
ATOM     15  CA  THR A   3      34.088   3.277  -5.347  1.00 89.69           C  
ATOM     16  C   THR A   3      32.895   2.324  -5.242  1.00 89.69           C  
ATOM     17  CB  THR A   3      35.317   2.686  -4.646  1.00 89.69           C  
ATOM     18  O   THR A   3      31.991   2.516  -4.427  1.00 89.69           O  
ATOM     19  CG2 THR A   3      36.524   3.623  -4.640  1.00 89.69           C  
ATOM     20  OG1 THR A   3      35.020   2.346  -3.319  1.00 89.69           O  
ATOM     21  N   ALA A   4      32.888   1.252  -6.042  1.00 89.31           N  
ATOM     22  CA  ALA A   4      31.843   0.227  -5.965  1.00 89.31           C  
ATOM     23  C   ALA A   4      31.745  -0.386  -4.555  1.00 89.31           C  
ATOM     24  CB  ALA A   4      32.134  -0.839  -7.028  1.00 89.31           C  
ATOM     25  O   ALA A   4      30.650  -0.550  -4.027  1.00 89.31           O  
ATOM     26  N   THR A   5      32.891  -0.646  -3.918  1.00 92.69           N  
ATOM     27  CA  THR A   5      32.969  -1.190  -2.556  1.00 92.69           C  
ATOM     28  C   THR A   5      32.304  -0.278  -1.530  1.00 92.69           C  
ATOM     29  CB  THR A   5      34.434  -1.414  -2.157  1.00 92.69           C  
ATOM     30  O   THR A   5      31.593  -0.772  -0.660  1.00 92.69           O  
ATOM     31  CG2 THR A   5      34.581  -2.201  -0.856  1.00 92.69           C  
ATOM     32  OG1 THR A   5      35.089  -2.155  -3.163  1.00 92.69           O  
ATOM     33  N   GLU A   6      32.485   1.041  -1.637  1.00 93.44           N  
ATOM     34  CA  GLU A   6      31.841   2.001  -0.733  1.00 93.44           C  
ATOM     35  C   GLU A   6      30.315   2.006  -0.902  1.00 93.44           C  
ATOM     36  CB  GLU A   6      32.377   3.411  -0.992  1.00 93.44           C  
ATOM     37  O   GLU A   6      29.590   1.963   0.092  1.00 93.44           O  
ATOM     38  CG  GLU A   6      33.835   3.636  -0.572  1.00 93.44           C  
ATOM     39  CD  GLU A   6      34.420   4.939  -1.147  1.00 93.44           C  
ATOM     40  OE1 GLU A   6      35.481   5.359  -0.646  1.00 93.44           O  
ATOM     41  OE2 GLU A   6      33.872   5.462  -2.148  1.00 93.44           O  
ATOM     42  N   ALA A   7      29.819   1.999  -2.146  1.00 93.56           N  
ATOM     43  CA  ALA A   7      28.382   1.949  -2.423  1.00 93.56           C  
ATOM     44  C   ALA A   7      27.747   0.645  -1.903  1.00 93.56           C  
ATOM     45  CB  ALA A   7      28.163   2.136  -3.930  1.00 93.56           C  
ATOM     46  O   ALA A   7      26.699   0.675  -1.257  1.00 93.56           O  
ATOM     47  N   TYR A   8      28.408  -0.498  -2.117  1.00 96.44           N  
ATOM     48  CA  TYR A   8      27.956  -1.791  -1.595  1.00 96.44           C  
ATOM     49  C   TYR A   8      27.941  -1.814  -0.069  1.00 96.44           C  
ATOM     50  CB  TYR A   8      28.881  -2.913  -2.075  1.00 96.44           C  
ATOM     51  O   TYR A   8      26.955  -2.237   0.532  1.00 96.44           O  
ATOM     52  CG  TYR A   8      29.052  -3.090  -3.567  1.00 96.44           C  
ATOM     53  CD1 TYR A   8      28.120  -2.582  -4.498  1.00 96.44           C  
ATOM     54  CD2 TYR A   8      30.182  -3.798  -4.014  1.00 96.44           C  
ATOM     55  CE1 TYR A   8      28.322  -2.802  -5.871  1.00 96.44           C  
ATOM     56  CE2 TYR A   8      30.392  -4.005  -5.384  1.00 96.44           C  
ATOM     57  OH  TYR A   8      29.633  -3.770  -7.618  1.00 96.44           O  
ATOM     58  CZ  TYR A   8      29.453  -3.513  -6.305  1.00 96.44           C  
ATOM     59  N   ALA A   9      29.025  -1.345   0.556  1.00 96.56           N  
ATOM     60  CA  ALA A   9      29.137  -1.290   2.003  1.00 96.56           C  
ATOM     61  C   ALA A   9      28.035  -0.413   2.603  1.00 96.56           C  
ATOM     62  CB  ALA A   9      30.534  -0.788   2.382  1.00 96.56           C  
ATOM     63  O   ALA A   9      27.434  -0.812   3.594  1.00 96.56           O  
ATOM     64  N   PHE A  10      27.710   0.726   1.982  1.00 97.50           N  
ATOM     65  CA  PHE A  10      26.629   1.595   2.445  1.00 97.50           C  
ATOM     66  C   PHE A  10      25.257   0.915   2.363  1.00 97.50           C  
ATOM     67  CB  PHE A  10      26.652   2.907   1.656  1.00 97.50           C  
ATOM     68  O   PHE A  10      24.509   0.930   3.341  1.00 97.50           O  
ATOM     69  CG  PHE A  10      25.723   3.953   2.237  1.00 97.50           C  
ATOM     70  CD1 PHE A  10      24.448   4.175   1.682  1.00 97.50           C  
ATOM     71  CD2 PHE A  10      26.128   4.685   3.368  1.00 97.50           C  
ATOM     72  CE1 PHE A  10      23.591   5.137   2.252  1.00 97.50           C  
ATOM     73  CE2 PHE A  10      25.267   5.636   3.942  1.00 97.50           C  
ATOM     74  CZ  PHE A  10      23.999   5.863   3.382  1.00 97.50           C  
ATOM     75  N   ILE A  11      24.943   0.259   1.240  1.00 97.69           N  
ATOM     76  CA  ILE A  11      23.677  -0.470   1.070  1.00 97.69           C  
ATOM     77  C   ILE A  11      23.558  -1.590   2.104  1.00 97.69           C  
ATOM     78  CB  ILE A  11      23.531  -0.995  -0.376  1.00 97.69           C  
ATOM     79  O   ILE A  11      22.580  -1.634   2.852  1.00 97.69           O  
ATOM     80  CG1 ILE A  11      23.316   0.200  -1.329  1.00 97.69           C  
ATOM     81  CG2 ILE A  11      22.360  -1.990  -0.505  1.00 97.69           C  
ATOM     82  CD1 ILE A  11      23.463  -0.170  -2.806  1.00 97.69           C  
ATOM     83  N   VAL A  12      24.571  -2.452   2.212  1.00 98.00           N  
ATOM     84  CA  VAL A  12      24.552  -3.580   3.153  1.00 98.00           C  
ATOM     85  C   VAL A  12      24.503  -3.088   4.599  1.00 98.00           C  
ATOM     86  CB  VAL A  12      25.741  -4.527   2.911  1.00 98.00           C  
ATOM     87  O   VAL A  12      23.678  -3.569   5.374  1.00 98.00           O  
ATOM     88  CG1 VAL A  12      25.798  -5.656   3.950  1.00 98.00           C  
ATOM     89  CG2 VAL A  12      25.633  -5.187   1.528  1.00 98.00           C  
ATOM     90  N   ALA A  13      25.320  -2.095   4.965  1.00 98.00           N  
ATOM     91  CA  ALA A  13      25.326  -1.532   6.312  1.00 98.00           C  
ATOM     92  C   ALA A  13      23.979  -0.898   6.672  1.00 98.00           C  
ATOM     93  CB  ALA A  13      26.463  -0.513   6.447  1.00 98.00           C  
ATOM     94  O   ALA A  13      23.495  -1.119   7.777  1.00 98.00           O  
ATOM     95  N   SER A  14      23.348  -0.162   5.750  1.00 98.00           N  
ATOM     96  CA  SER A  14      22.024   0.435   5.974  1.00 98.00           C  
ATOM     97  C   SER A  14      20.935  -0.622   6.172  1.00 98.00           C  
ATOM     98  CB  SER A  14      21.653   1.384   4.831  1.00 98.00           C  
ATOM     99  O   SER A  14      20.156  -0.532   7.120  1.00 98.00           O  
ATOM    100  OG  SER A  14      21.398   0.693   3.623  1.00 98.00           O  
ATOM    101  N   GLY A  15      20.919  -1.668   5.339  1.00 97.75           N  
ATOM    102  CA  GLY A  15      19.953  -2.755   5.447  1.00 97.75           C  
ATOM    103  C   GLY A  15      20.114  -3.526   6.756  1.00 97.75           C  
ATOM    104  O   GLY A  15      19.142  -3.695   7.494  1.00 97.75           O  
ATOM    105  N   VAL A  16      21.347  -3.922   7.092  1.00 98.31           N  
ATOM    106  CA  VAL A  16      21.664  -4.607   8.356  1.00 98.31           C  
ATOM    107  C   VAL A  16      21.327  -3.720   9.552  1.00 98.31           C  
ATOM    108  CB  VAL A  16      23.143  -5.045   8.395  1.00 98.31           C  
ATOM    109  O   VAL A  16      20.700  -4.195  10.496  1.00 98.31           O  
ATOM    110  CG1 VAL A  16      23.559  -5.593   9.768  1.00 98.31           C  
ATOM    111  CG2 VAL A  16      23.403  -6.156   7.368  1.00 98.31           C  
ATOM    112  N   PHE A  17      21.673  -2.431   9.504  1.00 98.50           N  
ATOM    113  CA  PHE A  17      21.297  -1.472  10.539  1.00 98.50           C  
ATOM    114  C   PHE A  17      19.781  -1.423  10.733  1.00 98.50           C  
ATOM    115  CB  PHE A  17      21.847  -0.079  10.207  1.00 98.50           C  
ATOM    116  O   PHE A  17      19.329  -1.532  11.867  1.00 98.50           O  
ATOM    117  CG  PHE A  17      21.272   1.009  11.089  1.00 98.50           C  
ATOM    118  CD1 PHE A  17      20.176   1.768  10.637  1.00 98.50           C  
ATOM    119  CD2 PHE A  17      21.786   1.225  12.380  1.00 98.50           C  
ATOM    120  CE1 PHE A  17      19.594   2.736  11.471  1.00 98.50           C  
ATOM    121  CE2 PHE A  17      21.207   2.198  13.214  1.00 98.50           C  
ATOM    122  CZ  PHE A  17      20.109   2.951  12.761  1.00 98.50           C  
ATOM    123  N   GLY A  18      18.990  -1.314   9.662  1.00 98.12           N  
ATOM    124  CA  GLY A  18      17.533  -1.275   9.786  1.00 98.12           C  
ATOM    125  C   GLY A  18      16.941  -2.570  10.359  1.00 98.12           C  
ATOM    126  O   GLY A  18      16.046  -2.492  11.195  1.00 98.12           O  
ATOM    127  N   ILE A  19      17.490  -3.749  10.033  1.00 98.00           N  
ATOM    128  CA  ILE A  19      17.080  -5.023  10.662  1.00 98.00           C  
ATOM    129  C   ILE A  19      17.421  -5.030  12.156  1.00 98.00           C  
ATOM    130  CB  ILE A  19      17.715  -6.240   9.944  1.00 98.00           C  
ATOM    131  O   ILE A  19      16.583  -5.388  12.983  1.00 98.00           O  
ATOM    132  CG1 ILE A  19      17.113  -6.380   8.532  1.00 98.00           C  
ATOM    133  CG2 ILE A  19      17.497  -7.548  10.736  1.00 98.00           C  
ATOM    134  CD1 ILE A  19      17.797  -7.422   7.641  1.00 98.00           C  
ATOM    135  N   LEU A  20      18.637  -4.618  12.523  1.00 98.25           N  
ATOM    136  CA  LEU A  20      19.055  -4.537  13.926  1.00 98.25           C  
ATOM    137  C   LEU A  20      18.230  -3.505  14.701  1.00 98.25           C  
ATOM    138  CB  LEU A  20      20.550  -4.187  14.000  1.00 98.25           C  
ATOM    139  O   LEU A  20      17.886  -3.736  15.859  1.00 98.25           O  
ATOM    140  CG  LEU A  20      21.500  -5.299  13.520  1.00 98.25           C  
ATOM    141  CD1 LEU A  20      22.933  -4.767  13.536  1.00 98.25           C  
ATOM    142  CD2 LEU A  20      21.437  -6.543  14.408  1.00 98.25           C  
ATOM    143  N   PHE A  21      17.876  -2.391  14.064  1.00 98.00           N  
ATOM    144  CA  PHE A  21      17.025  -1.369  14.652  1.00 98.00           C  
ATOM    145  C   PHE A  21      15.592  -1.877  14.837  1.00 98.00           C  
ATOM    146  CB  PHE A  21      17.089  -0.089  13.812  1.00 98.00           C  
ATOM    147  O   PHE A  21      15.035  -1.714  15.918  1.00 98.00           O  
ATOM    148  CG  PHE A  21      16.465   1.098  14.514  1.00 98.00           C  
ATOM    149  CD1 PHE A  21      15.308   1.711  14.001  1.00 98.00           C  
ATOM    150  CD2 PHE A  21      17.035   1.578  15.707  1.00 98.00           C  
ATOM    151  CE1 PHE A  21      14.729   2.799  14.679  1.00 98.00           C  
ATOM    152  CE2 PHE A  21      16.445   2.654  16.390  1.00 98.00           C  
ATOM    153  CZ  PHE A  21      15.295   3.272  15.873  1.00 98.00           C  
ATOM    154  N   ALA A  22      15.026  -2.588  13.857  1.00 97.88           N  
ATOM    155  CA  ALA A  22      13.742  -3.272  14.005  1.00 97.88           C  
ATOM    156  C   ALA A  22      13.770  -4.285  15.165  1.00 97.88           C  
ATOM    157  CB  ALA A  22      13.389  -3.957  12.680  1.00 97.88           C  
ATOM    158  O   ALA A  22      12.863  -4.302  15.993  1.00 97.88           O  
ATOM    159  N   ALA A  23      14.841  -5.076  15.288  1.00 97.75           N  
ATOM    160  CA  ALA A  23      15.020  -6.005  16.403  1.00 97.75           C  
ATOM    161  C   ALA A  23      15.130  -5.280  17.758  1.00 97.75           C  
ATOM    162  CB  ALA A  23      16.251  -6.875  16.124  1.00 97.75           C  
ATOM    163  O   ALA A  23      14.563  -5.739  18.749  1.00 97.75           O  
ATOM    164  N   TYR A  24      15.806  -4.127  17.806  1.00 97.50           N  
ATOM    165  CA  TYR A  24      15.861  -3.268  18.991  1.00 97.50           C  
ATOM    166  C   TYR A  24      14.474  -2.734  19.378  1.00 97.50           C  
ATOM    167  CB  TYR A  24      16.860  -2.123  18.756  1.00 97.50           C  
ATOM    168  O   TYR A  24      14.086  -2.831  20.542  1.00 97.50           O  
ATOM    169  CG  TYR A  24      16.734  -1.002  19.768  1.00 97.50           C  
ATOM    170  CD1 TYR A  24      16.106   0.209  19.409  1.00 97.50           C  
ATOM    171  CD2 TYR A  24      17.164  -1.211  21.091  1.00 97.50           C  
ATOM    172  CE1 TYR A  24      15.902   1.209  20.379  1.00 97.50           C  
ATOM    173  CE2 TYR A  24      16.945  -0.220  22.065  1.00 97.50           C  
ATOM    174  OH  TYR A  24      16.042   1.909  22.673  1.00 97.50           O  
ATOM    175  CZ  TYR A  24      16.306   0.987  21.712  1.00 97.50           C  
ATOM    176  N   LEU A  25      13.696  -2.229  18.416  1.00 97.31           N  
ATOM    177  CA  LEU A  25      12.328  -1.761  18.656  1.00 97.31           C  
ATOM    178  C   LEU A  25      11.425  -2.898  19.151  1.00 97.31           C  
ATOM    179  CB  LEU A  25      11.758  -1.144  17.368  1.00 97.31           C  
ATOM    180  O   LEU A  25      10.678  -2.718  20.113  1.00 97.31           O  
ATOM    181  CG  LEU A  25      12.431   0.153  16.886  1.00 97.31           C  
ATOM    182  CD1 LEU A  25      11.765   0.585  15.581  1.00 97.31           C  
ATOM    183  CD2 LEU A  25      12.311   1.294  17.894  1.00 97.31           C  
ATOM    184  N   PHE A  26      11.545  -4.089  18.562  1.00 97.31           N  
ATOM    185  CA  PHE A  26      10.819  -5.274  19.014  1.00 97.31           C  
ATOM    186  C   PHE A  26      11.219  -5.671  20.439  1.00 97.31           C  
ATOM    187  CB  PHE A  26      11.070  -6.431  18.041  1.00 97.31           C  
ATOM    188  O   PHE A  26      10.362  -5.973  21.271  1.00 97.31           O  
ATOM    189  CG  PHE A  26      10.302  -7.678  18.424  1.00 97.31           C  
ATOM    190  CD1 PHE A  26      10.939  -8.724  19.119  1.00 97.31           C  
ATOM    191  CD2 PHE A  26       8.929  -7.767  18.130  1.00 97.31           C  
ATOM    192  CE1 PHE A  26      10.205  -9.856  19.515  1.00 97.31           C  
ATOM    193  CE2 PHE A  26       8.196  -8.899  18.524  1.00 97.31           C  
ATOM    194  CZ  PHE A  26       8.833  -9.943  19.218  1.00 97.31           C  
ATOM    195  N   TRP A  27      12.516  -5.621  20.757  1.00 97.12           N  
ATOM    196  CA  TRP A  27      13.009  -5.866  22.108  1.00 97.12           C  
ATOM    197  C   TRP A  27      12.429  -4.865  23.114  1.00 97.12           C  
ATOM    198  CB  TRP A  27      14.538  -5.845  22.128  1.00 97.12           C  
ATOM    199  O   TRP A  27      11.972  -5.282  24.178  1.00 97.12           O  
ATOM    200  CG  TRP A  27      15.125  -5.955  23.499  1.00 97.12           C  
ATOM    201  CD1 TRP A  27      15.100  -7.063  24.272  1.00 97.12           C  
ATOM    202  CD2 TRP A  27      15.794  -4.926  24.290  1.00 97.12           C  
ATOM    203  CE2 TRP A  27      16.188  -5.505  25.534  1.00 97.12           C  
ATOM    204  CE3 TRP A  27      16.116  -3.567  24.086  1.00 97.12           C  
ATOM    205  NE1 TRP A  27      15.729  -6.804  25.473  1.00 97.12           N  
ATOM    206  CH2 TRP A  27      17.243  -3.451  26.254  1.00 97.12           C  
ATOM    207  CZ2 TRP A  27      16.897  -4.788  26.509  1.00 97.12           C  
ATOM    208  CZ3 TRP A  27      16.843  -2.842  25.052  1.00 97.12           C  
ATOM    209  N   GLU A  28      12.366  -3.576  22.774  1.00 95.88           N  
ATOM    210  CA  GLU A  28      11.707  -2.559  23.599  1.00 95.88           C  
ATOM    211  C   GLU A  28      10.221  -2.876  23.839  1.00 95.88           C  
ATOM    212  CB  GLU A  28      11.850  -1.172  22.955  1.00 95.88           C  
ATOM    213  O   GLU A  28       9.775  -2.836  24.985  1.00 95.88           O  
ATOM    214  CG  GLU A  28      13.244  -0.532  23.061  1.00 95.88           C  
ATOM    215  CD  GLU A  28      13.680  -0.228  24.499  1.00 95.88           C  
ATOM    216  OE1 GLU A  28      14.883  -0.367  24.815  1.00 95.88           O  
ATOM    217  OE2 GLU A  28      12.830   0.098  25.361  1.00 95.88           O  
ATOM    218  N   VAL A  29       9.470  -3.263  22.801  1.00 95.81           N  
ATOM    219  CA  VAL A  29       8.060  -3.686  22.928  1.00 95.81           C  
ATOM    220  C   VAL A  29       7.936  -4.943  23.803  1.00 95.81           C  
ATOM    221  CB  VAL A  29       7.435  -3.897  21.529  1.00 95.81           C  
ATOM    222  O   VAL A  29       7.037  -5.048  24.635  1.00 95.81           O  
ATOM    223  CG1 VAL A  29       6.025  -4.501  21.586  1.00 95.81           C  
ATOM    224  CG2 VAL A  29       7.330  -2.566  20.773  1.00 95.81           C  
ATOM    225  N   SER A  30       8.880  -5.885  23.705  1.00 93.88           N  
ATOM    226  CA  SER A  30       8.886  -7.135  24.484  1.00 93.88           C  
ATOM    227  C   SER A  30       9.089  -6.958  25.998  1.00 93.88           C  
ATOM    228  CB  SER A  30       9.947  -8.093  23.926  1.00 93.88           C  
ATOM    229  O   SER A  30       8.869  -7.902  26.775  1.00 93.88           O  
ATOM    230  OG  SER A  30      11.231  -7.814  24.452  1.00 93.88           O  
ATOM    231  N   LYS A  31       9.512  -5.761  26.432  1.00 92.38           N  
ATOM    232  CA  LYS A  31       9.600  -5.399  27.853  1.00 92.38           C  
ATOM    233  C   LYS A  31       8.218  -5.245  28.481  1.00 92.38           C  
ATOM    234  CB  LYS A  31      10.403  -4.106  28.037  1.00 92.38           C  
ATOM    235  O   LYS A  31       8.086  -5.500  29.675  1.00 92.38           O  
ATOM    236  CG  LYS A  31      11.867  -4.252  27.606  1.00 92.38           C  
ATOM    237  CD  LYS A  31      12.580  -2.904  27.724  1.00 92.38           C  
ATOM    238  CE  LYS A  31      13.997  -3.004  27.166  1.00 92.38           C  
ATOM    239  NZ  LYS A  31      14.614  -1.664  27.083  1.00 92.38           N  
ATOM    240  N   VAL A  32       7.195  -4.903  27.692  1.00 88.69           N  
ATOM    241  CA  VAL A  32       5.799  -4.939  28.136  1.00 88.69           C  
ATOM    242  C   VAL A  32       5.371  -6.405  28.214  1.00 88.69           C  
ATOM    243  CB  VAL A  32       4.871  -4.110  27.226  1.00 88.69           C  
ATOM    244  O   VAL A  32       5.298  -7.115  27.205  1.00 88.69           O  
ATOM    245  CG1 VAL A  32       3.474  -4.021  27.851  1.00 88.69           C  
ATOM    246  CG2 VAL A  32       5.399  -2.682  27.032  1.00 88.69           C  
ATOM    247  N   LYS A  33       5.171  -6.895  29.440  1.00 83.94           N  
ATOM    248  CA  LYS A  33       4.798  -8.287  29.700  1.00 83.94           C  
ATOM    249  C   LYS A  33       3.283  -8.443  29.673  1.00 83.94           C  
ATOM    250  CB  LYS A  33       5.407  -8.788  31.025  1.00 83.94           C  
ATOM    251  O   LYS A  33       2.574  -7.702  30.340  1.00 83.94           O  
ATOM    252  CG  LYS A  33       6.947  -8.790  31.065  1.00 83.94           C  
ATOM    253  CD  LYS A  33       7.566  -9.578  29.902  1.00 83.94           C  
ATOM    254  CE  LYS A  33       9.090  -9.632  30.009  1.00 83.94           C  
ATOM    255  NZ  LYS A  33       9.675 -10.074  28.719  1.00 83.94           N  
ATOM    256  N   VAL A  34       2.835  -9.441  28.919  1.00 77.00           N  
ATOM    257  CA  VAL A  34       1.465  -9.960  28.910  1.00 77.00           C  
ATOM    258  C   VAL A  34       1.606 -11.415  29.340  1.00 77.00           C  
ATOM    259  CB  VAL A  34       0.822  -9.825  27.509  1.00 77.00           C  
ATOM    260  O   VAL A  34       2.098 -12.233  28.564  1.00 77.00           O  
ATOM    261  CG1 VAL A  34      -0.645 -10.260  27.529  1.00 77.00           C  
ATOM    262  CG2 VAL A  34       0.878  -8.384  26.993  1.00 77.00           C  
ATOM    263  N   THR A  35       1.336 -11.720  30.608  1.00 59.62           N  
ATOM    264  CA  THR A  35       1.499 -13.071  31.165  1.00 59.62           C  
ATOM    265  C   THR A  35       0.161 -13.632  31.619  1.00 59.62           C  
ATOM    266  CB  THR A  35       2.532 -13.144  32.309  1.00 59.62           C  
ATOM    267  O   THR A  35      -0.640 -12.936  32.240  1.00 59.62           O  
ATOM    268  CG2 THR A  35       3.959 -13.049  31.770  1.00 59.62           C  
ATOM    269  OG1 THR A  35       2.387 -12.093  33.238  1.00 59.62           O  
ATOM    270  N   ARG A  36      -0.053 -14.918  31.320  1.00 50.84           N  
ATOM    271  CA  ARG A  36      -1.110 -15.731  31.925  1.00 50.84           C  
ATOM    272  C   ARG A  36      -0.743 -16.010  33.387  1.00 50.84           C  
ATOM    273  CB  ARG A  36      -1.300 -17.009  31.084  1.00 50.84           C  
ATOM    274  O   ARG A  36       0.437 -16.003  33.743  1.00 50.84           O  
ATOM    275  CG  ARG A  36      -2.682 -17.655  31.265  1.00 50.84           C  
ATOM    276  CD  ARG A  36      -2.835 -18.867  30.335  1.00 50.84           C  
ATOM    277  NE  ARG A  36      -4.219 -19.377  30.339  1.00 50.84           N  
ATOM    278  NH1 ARG A  36      -3.934 -21.099  28.843  1.00 50.84           N  
ATOM    279  NH2 ARG A  36      -5.979 -20.622  29.610  1.00 50.84           N  
ATOM    280  CZ  ARG A  36      -4.701 -20.366  29.606  1.00 50.84           C  
ATOM    281  N   ARG A  37      -1.748 -16.247  34.228  1.00 43.84           N  
ATOM    282  CA  ARG A  37      -1.648 -16.619  35.652  1.00 43.84           C  
ATOM    283  C   ARG A  37      -0.352 -17.378  36.036  1.00 43.84           C  
ATOM    284  CB  ARG A  37      -2.900 -17.477  35.914  1.00 43.84           C  
ATOM    285  O   ARG A  37      -0.116 -18.472  35.535  1.00 43.84           O  
ATOM    286  CG  ARG A  37      -3.430 -17.402  37.343  1.00 43.84           C  
ATOM    287  CD  ARG A  37      -4.738 -18.199  37.397  1.00 43.84           C  
ATOM    288  NE  ARG A  37      -5.390 -18.097  38.714  1.00 43.84           N  
ATOM    289  NH1 ARG A  37      -7.045 -19.622  38.284  1.00 43.84           N  
ATOM    290  NH2 ARG A  37      -7.022 -18.539  40.239  1.00 43.84           N  
ATOM    291  CZ  ARG A  37      -6.477 -18.754  39.073  1.00 43.84           C  
ATOM    292  N   GLY A  38       0.442 -16.833  36.972  1.00 44.47           N  
ATOM    293  CA  GLY A  38       1.556 -17.549  37.628  1.00 44.47           C  
ATOM    294  C   GLY A  38       2.823 -16.733  37.903  1.00 44.47           C  
ATOM    295  O   GLY A  38       3.415 -16.893  38.966  1.00 44.47           O  
ATOM    296  N   ASP A  39       3.188 -15.797  37.024  1.00 38.56           N  
ATOM    297  CA  ASP A  39       4.452 -15.057  37.140  1.00 38.56           C  
ATOM    298  C   ASP A  39       4.220 -13.570  37.441  1.00 38.56           C  
ATOM    299  CB  ASP A  39       5.320 -15.284  35.892  1.00 38.56           C  
ATOM    300  O   ASP A  39       3.981 -12.757  36.550  1.00 38.56           O  
ATOM    301  CG  ASP A  39       5.936 -16.689  35.826  1.00 38.56           C  
ATOM    302  OD1 ASP A  39       6.167 -17.288  36.900  1.00 38.56           O  
ATOM    303  OD2 ASP A  39       6.221 -17.124  34.690  1.00 38.56           O  
ATOM    304  N   GLY A  40       4.288 -13.240  38.736  1.00 41.53           N  
ATOM    305  CA  GLY A  40       4.635 -11.922  39.280  1.00 41.53           C  
ATOM    306  C   GLY A  40       3.974 -10.695  38.643  1.00 41.53           C  
ATOM    307  O   GLY A  40       4.604  -9.993  37.856  1.00 41.53           O  
ATOM    308  N   TYR A  41       2.760 -10.348  39.082  1.00 43.78           N  
ATOM    309  CA  TYR A  41       2.142  -9.051  38.781  1.00 43.78           C  
ATOM    310  C   TYR A  41       1.987  -8.201  40.051  1.00 43.78           C  
ATOM    311  CB  TYR A  41       0.809  -9.242  38.033  1.00 43.78           C  
ATOM    312  O   TYR A  41       1.266  -8.575  40.975  1.00 43.78           O  
ATOM    313  CG  TYR A  41       0.769  -8.533  36.692  1.00 43.78           C  
ATOM    314  CD1 TYR A  41       0.124  -7.287  36.552  1.00 43.78           C  
ATOM    315  CD2 TYR A  41       1.380  -9.136  35.576  1.00 43.78           C  
ATOM    316  CE1 TYR A  41       0.077  -6.653  35.294  1.00 43.78           C  
ATOM    317  CE2 TYR A  41       1.342  -8.501  34.321  1.00 43.78           C  
ATOM    318  OH  TYR A  41       0.640  -6.668  32.956  1.00 43.78           O  
ATOM    319  CZ  TYR A  41       0.686  -7.263  34.175  1.00 43.78           C  
ATOM    320  N   SER A  42       2.613  -7.019  40.072  1.00 39.78           N  
ATOM    321  CA  SER A  42       2.386  -5.964  41.074  1.00 39.78           C  
ATOM    322  C   SER A  42       2.019  -4.637  40.395  1.00 39.78           C  
ATOM    323  CB  SER A  42       3.579  -5.823  42.039  1.00 39.78           C  
ATOM    324  O   SER A  42       2.765  -3.661  40.480  1.00 39.78           O  
ATOM    325  OG  SER A  42       4.664  -5.124  41.462  1.00 39.78           O  
ATOM    326  N   LEU A  43       0.910  -4.594  39.647  1.00 42.81           N  
ATOM    327  CA  LEU A  43       0.565  -3.376  38.900  1.00 42.81           C  
ATOM    328  C   LEU A  43      -0.832  -2.781  39.094  1.00 42.81           C  
ATOM    329  CB  LEU A  43       0.993  -3.526  37.425  1.00 42.81           C  
ATOM    330  O   LEU A  43      -0.991  -1.660  38.641  1.00 42.81           O  
ATOM    331  CG  LEU A  43       2.459  -3.104  37.180  1.00 42.81           C  
ATOM    332  CD1 LEU A  43       2.885  -3.557  35.783  1.00 42.81           C  
ATOM    333  CD2 LEU A  43       2.656  -1.586  37.313  1.00 42.81           C  
ATOM    334  N   LEU A  44      -1.782  -3.393  39.817  1.00 42.09           N  
ATOM    335  CA  LEU A  44      -3.056  -2.732  40.200  1.00 42.09           C  
ATOM    336  C   LEU A  44      -3.617  -3.259  41.550  1.00 42.09           C  
ATOM    337  CB  LEU A  44      -4.048  -2.815  39.011  1.00 42.09           C  
ATOM    338  O   LEU A  44      -2.883  -3.963  42.223  1.00 42.09           O  
ATOM    339  CG  LEU A  44      -3.916  -1.698  37.946  1.00 42.09           C  
ATOM    340  CD1 LEU A  44      -4.924  -1.945  36.836  1.00 42.09           C  
ATOM    341  CD2 LEU A  44      -4.152  -0.299  38.523  1.00 42.09           C  
ATOM    342  N   SER A  45      -4.836  -2.842  41.957  1.00 42.25           N  
ATOM    343  CA  SER A  45      -5.711  -3.038  43.165  1.00 42.25           C  
ATOM    344  C   SER A  45      -6.819  -4.160  43.224  1.00 42.25           C  
ATOM    345  CB  SER A  45      -5.198  -2.353  44.433  1.00 42.25           C  
ATOM    346  O   SER A  45      -7.584  -4.204  42.283  1.00 42.25           O  
ATOM    347  OG  SER A  45      -5.078  -3.261  45.476  1.00 42.25           O  
ATOM    348  N   SER A  46      -6.960  -5.072  44.221  1.00 41.69           N  
ATOM    349  CA  SER A  46      -7.943  -6.204  44.429  1.00 41.69           C  
ATOM    350  C   SER A  46      -8.216  -7.387  43.427  1.00 41.69           C  
ATOM    351  CB  SER A  46      -9.267  -5.566  44.818  1.00 41.69           C  
ATOM    352  O   SER A  46      -7.847  -7.325  42.261  1.00 41.69           O  
ATOM    353  OG  SER A  46      -9.845  -4.977  43.677  1.00 41.69           O  
ATOM    354  N   ASP A  47      -8.896  -8.457  43.904  1.00 40.34           N  
ATOM    355  CA  ASP A  47      -9.209  -9.778  43.278  1.00 40.34           C  
ATOM    356  C   ASP A  47      -9.981  -9.780  41.936  1.00 40.34           C  
ATOM    357  CB  ASP A  47     -10.027 -10.626  44.281  1.00 40.34           C  
ATOM    358  O   ASP A  47      -9.914 -10.760  41.192  1.00 40.34           O  
ATOM    359  CG  ASP A  47      -9.182 -11.263  45.386  1.00 40.34           C  
ATOM    360  OD1 ASP A  47      -8.208 -11.961  45.031  1.00 40.34           O  
ATOM    361  OD2 ASP A  47      -9.501 -11.020  46.570  1.00 40.34           O  
ATOM    362  N   VAL A  48     -10.652  -8.681  41.567  1.00 45.00           N  
ATOM    363  CA  VAL A  48     -11.299  -8.505  40.242  1.00 45.00           C  
ATOM    364  C   VAL A  48     -10.255  -8.506  39.106  1.00 45.00           C  
ATOM    365  CB  VAL A  48     -12.159  -7.217  40.240  1.00 45.00           C  
ATOM    366  O   VAL A  48     -10.549  -8.867  37.973  1.00 45.00           O  
ATOM    367  CG1 VAL A  48     -12.937  -7.007  38.937  1.00 45.00           C  
ATOM    368  CG2 VAL A  48     -13.188  -7.238  41.384  1.00 45.00           C  
ATOM    369  N   ARG A  49      -8.985  -8.216  39.435  1.00 55.06           N  
ATOM    370  CA  ARG A  49      -7.827  -8.186  38.522  1.00 55.06           C  
ATOM    371  C   ARG A  49      -7.507  -9.499  37.811  1.00 55.06           C  
ATOM    372  CB  ARG A  49      -6.586  -7.807  39.338  1.00 55.06           C  
ATOM    373  O   ARG A  49      -6.860  -9.476  36.767  1.00 55.06           O  
ATOM    374  CG  ARG A  49      -6.510  -6.307  39.615  1.00 55.06           C  
ATOM    375  CD  ARG A  49      -5.222  -6.017  40.384  1.00 55.06           C  
ATOM    376  NE  ARG A  49      -5.367  -6.092  41.845  1.00 55.06           N  
ATOM    377  NH1 ARG A  49      -3.242  -6.650  42.331  1.00 55.06           N  
ATOM    378  NH2 ARG A  49      -4.341  -5.697  43.936  1.00 55.06           N  
ATOM    379  CZ  ARG A  49      -4.367  -6.147  42.711  1.00 55.06           C  
ATOM    380  N   HIS A  50      -7.853 -10.635  38.411  1.00 51.06           N  
ATOM    381  CA  HIS A  50      -7.340 -11.931  37.965  1.00 51.06           C  
ATOM    382  C   HIS A  50      -8.141 -12.515  36.797  1.00 51.06           C  
ATOM    383  CB  HIS A  50      -7.243 -12.867  39.177  1.00 51.06           C  
ATOM    384  O   HIS A  50      -7.545 -13.103  35.902  1.00 51.06           O  
ATOM    385  CG  HIS A  50      -6.217 -12.387  40.178  1.00 51.06           C  
ATOM    386  CD2 HIS A  50      -6.426 -12.035  41.487  1.00 51.06           C  
ATOM    387  ND1 HIS A  50      -4.883 -12.174  39.908  1.00 51.06           N  
ATOM    388  CE1 HIS A  50      -4.300 -11.709  41.024  1.00 51.06           C  
ATOM    389  NE2 HIS A  50      -5.200 -11.597  42.008  1.00 51.06           N  
ATOM    390  N   GLN A  51      -9.457 -12.286  36.761  1.00 55.44           N  
ATOM    391  CA  GLN A  51     -10.318 -12.701  35.645  1.00 55.44           C  
ATOM    392  C   GLN A  51     -10.087 -11.834  34.398  1.00 55.44           C  
ATOM    393  CB  GLN A  51     -11.786 -12.651  36.099  1.00 55.44           C  
ATOM    394  O   GLN A  51     -10.043 -12.352  33.287  1.00 55.44           O  
ATOM    395  CG  GLN A  51     -12.105 -13.769  37.108  1.00 55.44           C  
ATOM    396  CD  GLN A  51     -13.532 -13.711  37.648  1.00 55.44           C  
ATOM    397  NE2 GLN A  51     -13.988 -14.738  38.330  1.00 55.44           N  
ATOM    398  OE1 GLN A  51     -14.261 -12.750  37.507  1.00 55.44           O  
ATOM    399  N   THR A  52      -9.844 -10.535  34.585  1.00 68.69           N  
ATOM    400  CA  THR A  52      -9.581  -9.577  33.502  1.00 68.69           C  
ATOM    401  C   THR A  52      -8.279  -9.863  32.743  1.00 68.69           C  
ATOM    402  CB  THR A  52      -9.522  -8.172  34.109  1.00 68.69           C  
ATOM    403  O   THR A  52      -8.239  -9.754  31.522  1.00 68.69           O  
ATOM    404  CG2 THR A  52      -9.495  -7.075  33.070  1.00 68.69           C  
ATOM    405  OG1 THR A  52     -10.645  -7.926  34.919  1.00 68.69           O  
ATOM    406  N   ALA A  53      -7.207 -10.260  33.441  1.00 70.25           N  
ATOM    407  CA  ALA A  53      -5.923 -10.570  32.804  1.00 70.25           C  
ATOM    408  C   ALA A  53      -5.953 -11.888  32.009  1.00 70.25           C  
ATOM    409  CB  ALA A  53      -4.837 -10.598  33.886  1.00 70.25           C  
ATOM    410  O   ALA A  53      -5.378 -11.960  30.922  1.00 70.25           O  
ATOM    411  N   ASP A  54      -6.634 -12.913  32.532  1.00 76.56           N  
ATOM    412  CA  ASP A  54      -6.806 -14.188  31.829  1.00 76.56           C  
ATOM    413  C   ASP A  54      -7.694 -14.004  30.581  1.00 76.56           C  
ATOM    414  CB  ASP A  54      -7.343 -15.264  32.798  1.00 76.56           C  
ATOM    415  O   ASP A  54      -7.323 -14.478  29.507  1.00 76.56           O  
ATOM    416  CG  ASP A  54      -6.297 -15.826  33.790  1.00 76.56           C  
ATOM    417  OD1 ASP A  54      -5.076 -15.813  33.483  1.00 76.56           O  
ATOM    418  OD2 ASP A  54      -6.703 -16.361  34.853  1.00 76.56           O  
ATOM    419  N   ARG A  55      -8.781 -13.222  30.679  1.00 83.31           N  
ATOM    420  CA  ARG A  55      -9.661 -12.886  29.544  1.00 83.31           C  
ATOM    421  C   ARG A  55      -8.932 -12.114  28.443  1.00 83.31           C  
ATOM    422  CB  ARG A  55     -10.886 -12.125  30.075  1.00 83.31           C  
ATOM    423  O   ARG A  55      -9.023 -12.484  27.276  1.00 83.31           O  
ATOM    424  CG  ARG A  55     -11.960 -11.873  29.006  1.00 83.31           C  
ATOM    425  CD  ARG A  55     -13.246 -11.395  29.691  1.00 83.31           C  
ATOM    426  NE  ARG A  55     -14.327 -11.108  28.734  1.00 83.31           N  
ATOM    427  NH1 ARG A  55     -16.016 -10.775  30.274  1.00 83.31           N  
ATOM    428  NH2 ARG A  55     -16.405 -10.401  28.152  1.00 83.31           N  
ATOM    429  CZ  ARG A  55     -15.571 -10.794  29.053  1.00 83.31           C  
ATOM    430  N   LEU A  56      -8.135 -11.109  28.811  1.00 88.50           N  
ATOM    431  CA  LEU A  56      -7.292 -10.369  27.865  1.00 88.50           C  
ATOM    432  C   LEU A  56      -6.334 -11.303  27.115  1.00 88.50           C  
ATOM    433  CB  LEU A  56      -6.564  -9.256  28.642  1.00 88.50           C  
ATOM    434  O   LEU A  56      -6.181 -11.186  25.900  1.00 88.50           O  
ATOM    435  CG  LEU A  56      -5.669  -8.336  27.786  1.00 88.50           C  
ATOM    436  CD1 LEU A  56      -5.507  -6.981  28.482  1.00 88.50           C  
ATOM    437  CD2 LEU A  56      -4.253  -8.889  27.571  1.00 88.50           C  
ATOM    438  N   PHE A  57      -5.702 -12.249  27.820  1.00 86.75           N  
ATOM    439  CA  PHE A  57      -4.807 -13.225  27.197  1.00 86.75           C  
ATOM    440  C   PHE A  57      -5.549 -14.188  26.259  1.00 86.75           C  
ATOM    441  CB  PHE A  57      -4.043 -13.994  28.284  1.00 86.75           C  
ATOM    442  O   PHE A  57      -5.010 -14.542  25.209  1.00 86.75           O  
ATOM    443  CG  PHE A  57      -3.002 -14.944  27.720  1.00 86.75           C  
ATOM    444  CD1 PHE A  57      -3.336 -16.282  27.439  1.00 86.75           C  
ATOM    445  CD2 PHE A  57      -1.715 -14.468  27.410  1.00 86.75           C  
ATOM    446  CE1 PHE A  57      -2.389 -17.135  26.845  1.00 86.75           C  
ATOM    447  CE2 PHE A  57      -0.763 -15.322  26.826  1.00 86.75           C  
ATOM    448  CZ  PHE A  57      -1.103 -16.656  26.540  1.00 86.75           C  
ATOM    449  N   GLU A  58      -6.762 -14.609  26.613  1.00 87.81           N  
ATOM    450  CA  GLU A  58      -7.610 -15.463  25.773  1.00 87.81           C  
ATOM    451  C   GLU A  58      -8.010 -14.759  24.471  1.00 87.81           C  
ATOM    452  CB  GLU A  58      -8.841 -15.929  26.571  1.00 87.81           C  
ATOM    453  O   GLU A  58      -7.806 -15.327  23.400  1.00 87.81           O  
ATOM    454  CG  GLU A  58      -8.443 -17.017  27.584  1.00 87.81           C  
ATOM    455  CD  GLU A  58      -9.552 -17.427  28.565  1.00 87.81           C  
ATOM    456  OE1 GLU A  58      -9.224 -18.288  29.423  1.00 87.81           O  
ATOM    457  OE2 GLU A  58     -10.691 -16.922  28.458  1.00 87.81           O  
ATOM    458  N   ILE A  59      -8.461 -13.503  24.544  1.00 91.38           N  
ATOM    459  CA  ILE A  59      -8.812 -12.686  23.368  1.00 91.38           C  
ATOM    460  C   ILE A  59      -7.587 -12.464  22.477  1.00 91.38           C  
ATOM    461  CB  ILE A  59      -9.413 -11.340  23.825  1.00 91.38           C  
ATOM    462  O   ILE A  59      -7.624 -12.734  21.278  1.00 91.38           O  
ATOM    463  CG1 ILE A  59     -10.763 -11.554  24.543  1.00 91.38           C  
ATOM    464  CG2 ILE A  59      -9.624 -10.383  22.638  1.00 91.38           C  
ATOM    465  CD1 ILE A  59     -11.079 -10.415  25.513  1.00 91.38           C  
ATOM    466  N   TYR A  60      -6.469 -12.041  23.073  1.00 92.00           N  
ATOM    467  CA  TYR A  60      -5.190 -11.893  22.375  1.00 92.00           C  
ATOM    468  C   TYR A  60      -4.782 -13.182  21.645  1.00 92.00           C  
ATOM    469  CB  TYR A  60      -4.123 -11.502  23.407  1.00 92.00           C  
ATOM    470  O   TYR A  60      -4.345 -13.140  20.494  1.00 92.00           O  
ATOM    471  CG  TYR A  60      -2.696 -11.759  22.966  1.00 92.00           C  
ATOM    472  CD1 TYR A  60      -2.034 -12.924  23.402  1.00 92.00           C  
ATOM    473  CD2 TYR A  60      -2.053 -10.886  22.072  1.00 92.00           C  
ATOM    474  CE1 TYR A  60      -0.748 -13.233  22.923  1.00 92.00           C  
ATOM    475  CE2 TYR A  60      -0.744 -11.166  21.639  1.00 92.00           C  
ATOM    476  OH  TYR A  60       1.138 -12.672  21.565  1.00 92.00           O  
ATOM    477  CZ  TYR A  60      -0.103 -12.354  22.030  1.00 92.00           C  
ATOM    478  N   SER A  61      -4.932 -14.335  22.305  1.00 91.56           N  
ATOM    479  CA  SER A  61      -4.579 -15.634  21.724  1.00 91.56           C  
ATOM    480  C   SER A  61      -5.519 -16.004  20.578  1.00 91.56           C  
ATOM    481  CB  SER A  61      -4.581 -16.739  22.784  1.00 91.56           C  
ATOM    482  O   SER A  61      -5.041 -16.457  19.541  1.00 91.56           O  
ATOM    483  OG  SER A  61      -3.670 -16.429  23.825  1.00 91.56           O  
ATOM    484  N   ALA A  62      -6.822 -15.747  20.716  1.00 92.75           N  
ATOM    485  CA  ALA A  62      -7.809 -15.992  19.668  1.00 92.75           C  
ATOM    486  C   ALA A  62      -7.538 -15.148  18.412  1.00 92.75           C  
ATOM    487  CB  ALA A  62      -9.205 -15.722  20.242  1.00 92.75           C  
ATOM    488  O   ALA A  62      -7.518 -15.689  17.305  1.00 92.75           O  
ATOM    489  N   ILE A  63      -7.240 -13.853  18.579  1.00 95.12           N  
ATOM    490  CA  ILE A  63      -6.853 -12.973  17.465  1.00 95.12           C  
ATOM    491  C   ILE A  63      -5.566 -13.491  16.807  1.00 95.12           C  
ATOM    492  CB  ILE A  63      -6.698 -11.509  17.941  1.00 95.12           C  
ATOM    493  O   ILE A  63      -5.471 -13.592  15.583  1.00 95.12           O  
ATOM    494  CG1 ILE A  63      -8.043 -10.928  18.433  1.00 95.12           C  
ATOM    495  CG2 ILE A  63      -6.145 -10.641  16.792  1.00 95.12           C  
ATOM    496  CD1 ILE A  63      -7.875  -9.666  19.293  1.00 95.12           C  
ATOM    497  N   GLN A  64      -4.578 -13.888  17.612  1.00 94.00           N  
ATOM    498  CA  GLN A  64      -3.315 -14.410  17.099  1.00 94.00           C  
ATOM    499  C   GLN A  64      -3.467 -15.714  16.312  1.00 94.00           C  
ATOM    500  CB  GLN A  64      -2.326 -14.561  18.267  1.00 94.00           C  
ATOM    501  O   GLN A  64      -2.817 -15.890  15.278  1.00 94.00           O  
ATOM    502  CG  GLN A  64      -0.993 -15.172  17.817  1.00 94.00           C  
ATOM    503  CD  GLN A  64       0.111 -14.961  18.838  1.00 94.00           C  
ATOM    504  NE2 GLN A  64       0.900 -13.922  18.684  1.00 94.00           N  
ATOM    505  OE1 GLN A  64       0.371 -15.753  19.728  1.00 94.00           O  
ATOM    506  N   GLU A  65      -4.286 -16.640  16.796  1.00 93.38           N  
ATOM    507  CA  GLU A  65      -4.557 -17.904  16.118  1.00 93.38           C  
ATOM    508  C   GLU A  65      -5.351 -17.682  14.828  1.00 93.38           C  
ATOM    509  CB  GLU A  65      -5.276 -18.862  17.077  1.00 93.38           C  
ATOM    510  O   GLU A  65      -4.968 -18.225  13.789  1.00 93.38           O  
ATOM    511  CG  GLU A  65      -4.303 -19.405  18.138  1.00 93.38           C  
ATOM    512  CD  GLU A  65      -4.970 -20.306  19.190  1.00 93.38           C  
ATOM    513  OE1 GLU A  65      -4.249 -20.670  20.150  1.00 93.38           O  
ATOM    514  OE2 GLU A  65      -6.147 -20.685  19.007  1.00 93.38           O  
ATOM    515  N   GLY A  66      -6.376 -16.824  14.862  1.00 94.00           N  
ATOM    516  CA  GLY A  66      -7.174 -16.461  13.691  1.00 94.00           C  
ATOM    517  C   GLY A  66      -6.336 -15.824  12.581  1.00 94.00           C  
ATOM    518  O   GLY A  66      -6.366 -16.291  11.441  1.00 94.00           O  
ATOM    519  N   ALA A  67      -5.506 -14.831  12.917  1.00 95.06           N  
ATOM    520  CA  ALA A  67      -4.647 -14.151  11.944  1.00 95.06           C  
ATOM    521  C   ALA A  67      -3.618 -15.096  11.304  1.00 95.06           C  
ATOM    522  CB  ALA A  67      -3.974 -12.962  12.642  1.00 95.06           C  
ATOM    523  O   ALA A  67      -3.384 -15.048  10.093  1.00 95.06           O  
ATOM    524  N   ARG A  68      -3.029 -16.008  12.091  1.00 94.94           N  
ATOM    525  CA  ARG A  68      -2.111 -17.034  11.569  1.00 94.94           C  
ATOM    526  C   ARG A  68      -2.818 -18.037  10.665  1.00 94.94           C  
ATOM    527  CB  ARG A  68      -1.436 -17.783  12.719  1.00 94.94           C  
ATOM    528  O   ARG A  68      -2.261 -18.401   9.632  1.00 94.94           O  
ATOM    529  CG  ARG A  68      -0.342 -16.953  13.395  1.00 94.94           C  
ATOM    530  CD  ARG A  68       0.210 -17.775  14.559  1.00 94.94           C  
ATOM    531  NE  ARG A  68       1.226 -17.031  15.319  1.00 94.94           N  
ATOM    532  NH1 ARG A  68       1.222 -18.414  17.152  1.00 94.94           N  
ATOM    533  NH2 ARG A  68       2.320 -16.485  17.239  1.00 94.94           N  
ATOM    534  CZ  ARG A  68       1.599 -17.321  16.551  1.00 94.94           C  
ATOM    535  N   ALA A  69      -4.006 -18.496  11.055  1.00 93.88           N  
ATOM    536  CA  ALA A  69      -4.776 -19.461  10.280  1.00 93.88           C  
ATOM    537  C   ALA A  69      -5.182 -18.883   8.918  1.00 93.88           C  
ATOM    538  CB  ALA A  69      -5.992 -19.898  11.104  1.00 93.88           C  
ATOM    539  O   ALA A  69      -4.970 -19.538   7.894  1.00 93.88           O  
ATOM    540  N   PHE A  70      -5.682 -17.643   8.900  1.00 94.81           N  
ATOM    541  CA  PHE A  70      -6.041 -16.953   7.665  1.00 94.81           C  
ATOM    542  C   PHE A  70      -4.832 -16.771   6.743  1.00 94.81           C  
ATOM    543  CB  PHE A  70      -6.684 -15.599   7.982  1.00 94.81           C  
ATOM    544  O   PHE A  70      -4.863 -17.228   5.600  1.00 94.81           O  
ATOM    545  CG  PHE A  70      -6.977 -14.826   6.714  1.00 94.81           C  
ATOM    546  CD1 PHE A  70      -6.076 -13.852   6.243  1.00 94.81           C  
ATOM    547  CD2 PHE A  70      -8.083 -15.185   5.928  1.00 94.81           C  
ATOM    548  CE1 PHE A  70      -6.299 -13.206   5.015  1.00 94.81           C  
ATOM    549  CE2 PHE A  70      -8.284 -14.564   4.686  1.00 94.81           C  
ATOM    550  CZ  PHE A  70      -7.410 -13.562   4.235  1.00 94.81           C  
ATOM    551  N   LEU A  71      -3.737 -16.176   7.240  1.00 93.19           N  
ATOM    552  CA  LEU A  71      -2.566 -15.930   6.396  1.00 93.19           C  
ATOM    553  C   LEU A  71      -1.938 -17.223   5.885  1.00 93.19           C  
ATOM    554  CB  LEU A  71      -1.516 -15.077   7.126  1.00 93.19           C  
ATOM    555  O   LEU A  71      -1.477 -17.250   4.752  1.00 93.19           O  
ATOM    556  CG  LEU A  71      -1.805 -13.568   7.073  1.00 93.19           C  
ATOM    557  CD1 LEU A  71      -0.722 -12.837   7.857  1.00 93.19           C  
ATOM    558  CD2 LEU A  71      -1.778 -12.984   5.665  1.00 93.19           C  
ATOM    559  N   LEU A  72      -1.948 -18.315   6.656  1.00 94.75           N  
ATOM    560  CA  LEU A  72      -1.481 -19.611   6.157  1.00 94.75           C  
ATOM    561  C   LEU A  72      -2.334 -20.106   4.977  1.00 94.75           C  
ATOM    562  CB  LEU A  72      -1.482 -20.622   7.315  1.00 94.75           C  
ATOM    563  O   LEU A  72      -1.787 -20.617   3.994  1.00 94.75           O  
ATOM    564  CG  LEU A  72      -0.937 -22.011   6.931  1.00 94.75           C  
ATOM    565  CD1 LEU A  72       0.556 -21.968   6.594  1.00 94.75           C  
ATOM    566  CD2 LEU A  72      -1.140 -22.982   8.093  1.00 94.75           C  
ATOM    567  N   ALA A  73      -3.657 -19.954   5.061  1.00 94.62           N  
ATOM    568  CA  ALA A  73      -4.572 -20.343   3.993  1.00 94.62           C  
ATOM    569  C   ALA A  73      -4.380 -19.473   2.739  1.00 94.62           C  
ATOM    570  CB  ALA A  73      -6.007 -20.291   4.530  1.00 94.62           C  
ATOM    571  O   ALA A  73      -4.194 -20.009   1.643  1.00 94.62           O  
ATOM    572  N   GLU A  74      -4.329 -18.149   2.905  1.00 96.25           N  
ATOM    573  CA  GLU A  74      -4.063 -17.200   1.818  1.00 96.25           C  
ATOM    574  C   GLU A  74      -2.705 -17.481   1.163  1.00 96.25           C  
ATOM    575  CB  GLU A  74      -4.129 -15.767   2.371  1.00 96.25           C  
ATOM    576  O   GLU A  74      -2.594 -17.611  -0.058  1.00 96.25           O  
ATOM    577  CG  GLU A  74      -3.995 -14.728   1.249  1.00 96.25           C  
ATOM    578  CD  GLU A  74      -3.950 -13.302   1.799  1.00 96.25           C  
ATOM    579  OE1 GLU A  74      -4.878 -12.525   1.486  1.00 96.25           O  
ATOM    580  OE2 GLU A  74      -2.947 -12.998   2.482  1.00 96.25           O  
ATOM    581  N   TYR A  75      -1.663 -17.670   1.972  1.00 96.44           N  
ATOM    582  CA  TYR A  75      -0.300 -17.857   1.487  1.00 96.44           C  
ATOM    583  C   TYR A  75      -0.088 -19.194   0.793  1.00 96.44           C  
ATOM    584  CB  TYR A  75       0.689 -17.669   2.634  1.00 96.44           C  
ATOM    585  O   TYR A  75       0.743 -19.284  -0.111  1.00 96.44           O  
ATOM    586  CG  TYR A  75       0.990 -16.220   2.982  1.00 96.44           C  
ATOM    587  CD1 TYR A  75       0.179 -15.143   2.549  1.00 96.44           C  
ATOM    588  CD2 TYR A  75       2.138 -15.954   3.744  1.00 96.44           C  
ATOM    589  CE1 TYR A  75       0.522 -13.818   2.864  1.00 96.44           C  
ATOM    590  CE2 TYR A  75       2.485 -14.631   4.053  1.00 96.44           C  
ATOM    591  OH  TYR A  75       2.045 -12.283   3.903  1.00 96.44           O  
ATOM    592  CZ  TYR A  75       1.678 -13.558   3.618  1.00 96.44           C  
ATOM    593  N   THR A  76      -0.859 -20.218   1.153  1.00 96.56           N  
ATOM    594  CA  THR A  76      -0.870 -21.485   0.416  1.00 96.56           C  
ATOM    595  C   THR A  76      -1.363 -21.266  -1.017  1.00 96.56           C  
ATOM    596  CB  THR A  76      -1.728 -22.527   1.144  1.00 96.56           C  
ATOM    597  O   THR A  76      -0.751 -21.777  -1.961  1.00 96.56           O  
ATOM    598  CG2 THR A  76      -1.724 -23.878   0.430  1.00 96.56           C  
ATOM    599  OG1 THR A  76      -1.199 -22.759   2.429  1.00 96.56           O  
ATOM    600  N   LEU A  77      -2.410 -20.452  -1.206  1.00 95.38           N  
ATOM    601  CA  LEU A  77      -2.894 -20.098  -2.541  1.00 95.38           C  
ATOM    602  C   LEU A  77      -1.896 -19.201  -3.283  1.00 95.38           C  
ATOM    603  CB  LEU A  77      -4.282 -19.437  -2.450  1.00 95.38           C  
ATOM    604  O   LEU A  77      -1.588 -19.464  -4.444  1.00 95.38           O  
ATOM    605  CG  LEU A  77      -4.965 -19.329  -3.829  1.00 95.38           C  
ATOM    606  CD1 LEU A  77      -5.432 -20.690  -4.350  1.00 95.38           C  
ATOM    607  CD2 LEU A  77      -6.185 -18.421  -3.768  1.00 95.38           C  
ATOM    608  N   CYS A  78      -1.337 -18.192  -2.611  1.00 96.06           N  
ATOM    609  CA  CYS A  78      -0.307 -17.316  -3.175  1.00 96.06           C  
ATOM    610  C   CYS A  78       0.936 -18.095  -3.624  1.00 96.06           C  
ATOM    611  CB  CYS A  78       0.072 -16.266  -2.128  1.00 96.06           C  
ATOM    612  O   CYS A  78       1.479 -17.828  -4.693  1.00 96.06           O  
ATOM    613  SG  CYS A  78      -1.274 -15.058  -1.986  1.00 96.06           S  
ATOM    614  N   PHE A  79       1.372 -19.098  -2.859  1.00 97.31           N  
ATOM    615  CA  PHE A  79       2.499 -19.948  -3.232  1.00 97.31           C  
ATOM    616  C   PHE A  79       2.187 -20.804  -4.466  1.00 97.31           C  
ATOM    617  CB  PHE A  79       2.894 -20.818  -2.036  1.00 97.31           C  
ATOM    618  O   PHE A  79       2.996 -20.872  -5.394  1.00 97.31           O  
ATOM    619  CG  PHE A  79       4.131 -21.648  -2.301  1.00 97.31           C  
ATOM    620  CD1 PHE A  79       4.020 -23.016  -2.609  1.00 97.31           C  
ATOM    621  CD2 PHE A  79       5.398 -21.037  -2.264  1.00 97.31           C  
ATOM    622  CE1 PHE A  79       5.177 -23.774  -2.862  1.00 97.31           C  
ATOM    623  CE2 PHE A  79       6.553 -21.792  -2.532  1.00 97.31           C  
ATOM    624  CZ  PHE A  79       6.442 -23.161  -2.831  1.00 97.31           C  
ATOM    625  N   ALA A  80       0.992 -21.401  -4.528  1.00 97.12           N  
ATOM    626  CA  ALA A  80       0.535 -22.105  -5.725  1.00 97.12           C  
ATOM    627  C   ALA A  80       0.487 -21.164  -6.943  1.00 97.12           C  
ATOM    628  CB  ALA A  80      -0.831 -22.737  -5.435  1.00 97.12           C  
ATOM    629  O   ALA A  80       0.942 -21.526  -8.030  1.00 97.12           O  
ATOM    630  N   PHE A  81       0.014 -19.932  -6.751  1.00 96.62           N  
ATOM    631  CA  PHE A  81       0.020 -18.895  -7.775  1.00 96.62           C  
ATOM    632  C   PHE A  81       1.440 -18.541  -8.243  1.00 96.62           C  
ATOM    633  CB  PHE A  81      -0.739 -17.665  -7.262  1.00 96.62           C  
ATOM    634  O   PHE A  81       1.661 -18.470  -9.450  1.00 96.62           O  
ATOM    635  CG  PHE A  81      -0.504 -16.448  -8.123  1.00 96.62           C  
ATOM    636  CD1 PHE A  81       0.513 -15.537  -7.781  1.00 96.62           C  
ATOM    637  CD2 PHE A  81      -1.228 -16.283  -9.316  1.00 96.62           C  
ATOM    638  CE1 PHE A  81       0.816 -14.471  -8.640  1.00 96.62           C  
ATOM    639  CE2 PHE A  81      -0.927 -15.211 -10.171  1.00 96.62           C  
ATOM    640  CZ  PHE A  81       0.101 -14.310  -9.837  1.00 96.62           C  
ATOM    641  N   ILE A  82       2.415 -18.385  -7.337  1.00 98.19           N  
ATOM    642  CA  ILE A  82       3.816 -18.117  -7.708  1.00 98.19           C  
ATOM    643  C   ILE A  82       4.342 -19.212  -8.641  1.00 98.19           C  
ATOM    644  CB  ILE A  82       4.724 -17.965  -6.461  1.00 98.19           C  
ATOM    645  O   ILE A  82       4.999 -18.909  -9.633  1.00 98.19           O  
ATOM    646  CG1 ILE A  82       4.433 -16.623  -5.760  1.00 98.19           C  
ATOM    647  CG2 ILE A  82       6.223 -18.028  -6.823  1.00 98.19           C  
ATOM    648  CD1 ILE A  82       5.024 -16.519  -4.345  1.00 98.19           C  
ATOM    649  N   ILE A  83       4.027 -20.478  -8.369  1.00 98.06           N  
ATOM    650  CA  ILE A  83       4.457 -21.595  -9.220  1.00 98.06           C  
ATOM    651  C   ILE A  83       3.775 -21.528 -10.593  1.00 98.06           C  
ATOM    652  CB  ILE A  83       4.200 -22.939  -8.503  1.00 98.06           C  
ATOM    653  O   ILE A  83       4.442 -21.616 -11.628  1.00 98.06           O  
ATOM    654  CG1 ILE A  83       5.091 -23.037  -7.243  1.00 98.06           C  
ATOM    655  CG2 ILE A  83       4.479 -24.124  -9.450  1.00 98.06           C  
ATOM    656  CD1 ILE A  83       4.757 -24.225  -6.336  1.00 98.06           C  
ATOM    657  N   VAL A  84       2.450 -21.360 -10.617  1.00 97.19           N  
ATOM    658  CA  VAL A  84       1.664 -21.367 -11.860  1.00 97.19           C  
ATOM    659  C   VAL A  84       2.004 -20.158 -12.730  1.00 97.19           C  
ATOM    660  CB  VAL A  84       0.155 -21.442 -11.554  1.00 97.19           C  
ATOM    661  O   VAL A  84       2.390 -20.315 -13.888  1.00 97.19           O  
ATOM    662  CG1 VAL A  84      -0.704 -21.285 -12.818  1.00 97.19           C  
ATOM    663  CG2 VAL A  84      -0.203 -22.798 -10.930  1.00 97.19           C  
ATOM    664  N   PHE A  85       1.914 -18.948 -12.183  1.00 97.31           N  
ATOM    665  CA  PHE A  85       2.197 -17.723 -12.923  1.00 97.31           C  
ATOM    666  C   PHE A  85       3.695 -17.546 -13.190  1.00 97.31           C  
ATOM    667  CB  PHE A  85       1.596 -16.527 -12.184  1.00 97.31           C  
ATOM    668  O   PHE A  85       4.069 -17.083 -14.262  1.00 97.31           O  
ATOM    669  CG  PHE A  85       1.507 -15.281 -13.043  1.00 97.31           C  
ATOM    670  CD1 PHE A  85       2.329 -14.171 -12.784  1.00 97.31           C  
ATOM    671  CD2 PHE A  85       0.588 -15.229 -14.109  1.00 97.31           C  
ATOM    672  CE1 PHE A  85       2.226 -13.011 -13.571  1.00 97.31           C  
ATOM    673  CE2 PHE A  85       0.493 -14.075 -14.907  1.00 97.31           C  
ATOM    674  CZ  PHE A  85       1.309 -12.963 -14.635  1.00 97.31           C  
ATOM    675  N   GLY A  86       4.568 -18.015 -12.293  1.00 97.69           N  
ATOM    676  CA  GLY A  86       6.009 -18.087 -12.541  1.00 97.69           C  
ATOM    677  C   GLY A  86       6.353 -18.974 -13.739  1.00 97.69           C  
ATOM    678  O   GLY A  86       7.223 -18.619 -14.530  1.00 97.69           O  
ATOM    679  N   SER A  87       5.616 -20.071 -13.945  1.00 97.44           N  
ATOM    680  CA  SER A  87       5.755 -20.911 -15.144  1.00 97.44           C  
ATOM    681  C   SER A  87       5.303 -20.180 -16.414  1.00 97.44           C  
ATOM    682  CB  SER A  87       4.962 -22.213 -14.995  1.00 97.44           C  
ATOM    683  O   SER A  87       5.952 -20.294 -17.453  1.00 97.44           O  
ATOM    684  OG  SER A  87       5.380 -22.935 -13.853  1.00 97.44           O  
ATOM    685  N   VAL A  88       4.228 -19.384 -16.335  1.00 96.25           N  
ATOM    686  CA  VAL A  88       3.779 -18.525 -17.446  1.00 96.25           C  
ATOM    687  C   VAL A  88       4.835 -17.469 -17.775  1.00 96.25           C  
ATOM    688  CB  VAL A  88       2.417 -17.866 -17.139  1.00 96.25           C  
ATOM    689  O   VAL A  88       5.195 -17.317 -18.941  1.00 96.25           O  
ATOM    690  CG1 VAL A  88       1.987 -16.879 -18.231  1.00 96.25           C  
ATOM    691  CG2 VAL A  88       1.314 -18.924 -17.014  1.00 96.25           C  
ATOM    692  N   ILE A  89       5.377 -16.785 -16.763  1.00 96.88           N  
ATOM    693  CA  ILE A  89       6.466 -15.813 -16.928  1.00 96.88           C  
ATOM    694  C   ILE A  89       7.656 -16.481 -17.603  1.00 96.88           C  
ATOM    695  CB  ILE A  89       6.862 -15.178 -15.577  1.00 96.88           C  
ATOM    696  O   ILE A  89       8.125 -15.973 -18.618  1.00 96.88           O  
ATOM    697  CG1 ILE A  89       5.734 -14.241 -15.095  1.00 96.88           C  
ATOM    698  CG2 ILE A  89       8.186 -14.388 -15.681  1.00 96.88           C  
ATOM    699  CD1 ILE A  89       5.871 -13.865 -13.620  1.00 96.88           C  
ATOM    700  N   LEU A  90       8.103 -17.630 -17.090  1.00 96.88           N  
ATOM    701  CA  LEU A  90       9.233 -18.376 -17.636  1.00 96.88           C  
ATOM    702  C   LEU A  90       9.033 -18.646 -19.131  1.00 96.88           C  
ATOM    703  CB  LEU A  90       9.412 -19.656 -16.795  1.00 96.88           C  
ATOM    704  O   LEU A  90       9.888 -18.286 -19.934  1.00 96.88           O  
ATOM    705  CG  LEU A  90      10.673 -20.481 -17.105  1.00 96.88           C  
ATOM    706  CD1 LEU A  90      10.966 -21.432 -15.944  1.00 96.88           C  
ATOM    707  CD2 LEU A  90      10.519 -21.341 -18.355  1.00 96.88           C  
ATOM    708  N   VAL A  91       7.892 -19.219 -19.522  1.00 95.25           N  
ATOM    709  CA  VAL A  91       7.633 -19.591 -20.922  1.00 95.25           C  
ATOM    710  C   VAL A  91       7.518 -18.369 -21.832  1.00 95.25           C  
ATOM    711  CB  VAL A  91       6.374 -20.474 -21.019  1.00 95.25           C  
ATOM    712  O   VAL A  91       8.137 -18.342 -22.896  1.00 95.25           O  
ATOM    713  CG1 VAL A  91       5.947 -20.744 -22.470  1.00 95.25           C  
ATOM    714  CG2 VAL A  91       6.628 -21.839 -20.363  1.00 95.25           C  
ATOM    715  N   LEU A  92       6.730 -17.363 -21.444  1.00 94.12           N  
ATOM    716  CA  LEU A  92       6.446 -16.222 -22.316  1.00 94.12           C  
ATOM    717  C   LEU A  92       7.642 -15.273 -22.433  1.00 94.12           C  
ATOM    718  CB  LEU A  92       5.202 -15.474 -21.818  1.00 94.12           C  
ATOM    719  O   LEU A  92       7.935 -14.810 -23.530  1.00 94.12           O  
ATOM    720  CG  LEU A  92       3.875 -16.251 -21.820  1.00 94.12           C  
ATOM    721  CD1 LEU A  92       2.744 -15.302 -21.417  1.00 94.12           C  
ATOM    722  CD2 LEU A  92       3.541 -16.853 -23.183  1.00 94.12           C  
ATOM    723  N   THR A  93       8.372 -15.014 -21.345  1.00 92.75           N  
ATOM    724  CA  THR A  93       9.563 -14.141 -21.390  1.00 92.75           C  
ATOM    725  C   THR A  93      10.765 -14.822 -22.040  1.00 92.75           C  
ATOM    726  CB  THR A  93       9.959 -13.593 -20.015  1.00 92.75           C  
ATOM    727  O   THR A  93      11.634 -14.142 -22.582  1.00 92.75           O  
ATOM    728  CG2 THR A  93       8.844 -12.775 -19.366  1.00 92.75           C  
ATOM    729  OG1 THR A  93      10.291 -14.632 -19.136  1.00 92.75           O  
ATOM    730  N   SER A  94      10.793 -16.159 -22.083  1.00 92.56           N  
ATOM    731  CA  SER A  94      11.748 -16.881 -22.921  1.00 92.56           C  
ATOM    732  C   SER A  94      11.497 -16.703 -24.413  1.00 92.56           C  
ATOM    733  CB  SER A  94      11.758 -18.372 -22.585  1.00 92.56           C  
ATOM    734  O   SER A  94      12.415 -16.925 -25.194  1.00 92.56           O  
ATOM    735  OG  SER A  94      12.498 -18.548 -21.408  1.00 92.56           O  
ATOM    736  N   TYR A  95      10.303 -16.304 -24.848  1.00 88.56           N  
ATOM    737  CA  TYR A  95      10.008 -16.117 -26.264  1.00 88.56           C  
ATOM    738  C   TYR A  95      10.416 -14.713 -26.737  1.00 88.56           C  
ATOM    739  CB  TYR A  95       8.533 -16.429 -26.513  1.00 88.56           C  
ATOM    740  O   TYR A  95       9.665 -13.750 -26.603  1.00 88.56           O  
ATOM    741  CG  TYR A  95       8.184 -16.456 -27.984  1.00 88.56           C  
ATOM    742  CD1 TYR A  95       7.582 -15.346 -28.599  1.00 88.56           C  
ATOM    743  CD2 TYR A  95       8.493 -17.595 -28.748  1.00 88.56           C  
ATOM    744  CE1 TYR A  95       7.254 -15.387 -29.967  1.00 88.56           C  
ATOM    745  CE2 TYR A  95       8.171 -17.642 -30.116  1.00 88.56           C  
ATOM    746  OH  TYR A  95       7.248 -16.562 -32.052  1.00 88.56           O  
ATOM    747  CZ  TYR A  95       7.549 -16.534 -30.727  1.00 88.56           C  
ATOM    748  N   VAL A  96      11.617 -14.600 -27.313  1.00 73.94           N  
ATOM    749  CA  VAL A  96      12.227 -13.308 -27.704  1.00 73.94           C  
ATOM    750  C   VAL A  96      12.255 -13.097 -29.229  1.00 73.94           C  
ATOM    751  CB  VAL A  96      13.626 -13.110 -27.065  1.00 73.94           C  
ATOM    752  O   VAL A  96      12.662 -12.042 -29.698  1.00 73.94           O  
ATOM    753  CG1 VAL A  96      13.892 -11.633 -26.745  1.00 73.94           C  
ATOM    754  CG2 VAL A  96      13.837 -13.881 -25.752  1.00 73.94           C  
ATOM    755  N   ASN A  97      11.832 -14.101 -30.015  1.00 65.75           N  
ATOM    756  CA  ASN A  97      11.757 -14.096 -31.489  1.00 65.75           C  
ATOM    757  C   ASN A  97      12.959 -13.417 -32.186  1.00 65.75           C  
ATOM    758  CB  ASN A  97      10.381 -13.571 -31.938  1.00 65.75           C  
ATOM    759  O   ASN A  97      12.791 -12.562 -33.057  1.00 65.75           O  
ATOM    760  CG  ASN A  97       9.999 -13.918 -33.368  1.00 65.75           C  
ATOM    761  ND2 ASN A  97       9.016 -13.248 -33.927  1.00 65.75           N  
ATOM    762  OD1 ASN A  97      10.500 -14.855 -33.974  1.00 65.75           O  
ATOM    763  N   LYS A  98      14.186 -13.802 -31.800  1.00 67.75           N  
ATOM    764  CA  LYS A  98      15.415 -13.376 -32.487  1.00 67.75           C  
ATOM    765  C   LYS A  98      15.585 -14.179 -33.793  1.00 67.75           C  
ATOM    766  CB  LYS A  98      16.646 -13.509 -31.567  1.00 67.75           C  
ATOM    767  O   LYS A  98      15.185 -15.345 -33.822  1.00 67.75           O  
ATOM    768  CG  LYS A  98      16.583 -12.609 -30.318  1.00 67.75           C  
ATOM    769  CD  LYS A  98      17.771 -12.886 -29.382  1.00 67.75           C  
ATOM    770  CE  LYS A  98      17.697 -12.019 -28.116  1.00 67.75           C  
ATOM    771  NZ  LYS A  98      18.651 -12.476 -27.065  1.00 67.75           N  
ATOM    772  N   PRO A  99      16.222 -13.618 -34.844  1.00 60.06           N  
ATOM    773  CA  PRO A  99      16.387 -14.279 -36.148  1.00 60.06           C  
ATOM    774  C   PRO A  99      17.027 -15.674 -36.081  1.00 60.06           C  
ATOM    775  CB  PRO A  99      17.260 -13.329 -36.979  1.00 60.06           C  
ATOM    776  O   PRO A  99      16.679 -16.548 -36.868  1.00 60.06           O  
ATOM    777  CG  PRO A  99      16.985 -11.957 -36.372  1.00 60.06           C  
ATOM    778  CD  PRO A  99      16.758 -12.264 -34.895  1.00 60.06           C  
ATOM    779  N   GLU A 100      17.931 -15.887 -35.122  1.00 62.12           N  
ATOM    780  CA  GLU A 100      18.686 -17.138 -34.957  1.00 62.12           C  
ATOM    781  C   GLU A 100      18.119 -18.056 -33.859  1.00 62.12           C  
ATOM    782  CB  GLU A 100      20.157 -16.793 -34.669  1.00 62.12           C  
ATOM    783  O   GLU A 100      18.349 -19.263 -33.879  1.00 62.12           O  
ATOM    784  CG  GLU A 100      20.798 -15.976 -35.807  1.00 62.12           C  
ATOM    785  CD  GLU A 100      22.302 -15.726 -35.616  1.00 62.12           C  
ATOM    786  OE1 GLU A 100      22.886 -15.107 -36.533  1.00 62.12           O  
ATOM    787  OE2 GLU A 100      22.847 -16.130 -34.565  1.00 62.12           O  
ATOM    788  N   GLN A 101      17.347 -17.515 -32.908  1.00 68.56           N  
ATOM    789  CA  GLN A 101      16.839 -18.258 -31.754  1.00 68.56           C  
ATOM    790  C   GLN A 101      15.495 -17.696 -31.279  1.00 68.56           C  
ATOM    791  CB  GLN A 101      17.901 -18.239 -30.641  1.00 68.56           C  
ATOM    792  O   GLN A 101      15.397 -16.573 -30.785  1.00 68.56           O  
ATOM    793  CG  GLN A 101      17.523 -19.116 -29.437  1.00 68.56           C  
ATOM    794  CD  GLN A 101      18.655 -19.246 -28.415  1.00 68.56           C  
ATOM    795  NE2 GLN A 101      18.491 -20.034 -27.380  1.00 68.56           N  
ATOM    796  OE1 GLN A 101      19.705 -18.642 -28.512  1.00 68.56           O  
ATOM    797  N   LYS A 102      14.441 -18.514 -31.378  1.00 77.38           N  
ATOM    798  CA  LYS A 102      13.093 -18.116 -30.938  1.00 77.38           C  
ATOM    799  C   LYS A 102      12.929 -18.091 -29.415  1.00 77.38           C  
ATOM    800  CB  LYS A 102      12.026 -18.997 -31.602  1.00 77.38           C  
ATOM    801  O   LYS A 102      12.134 -17.294 -28.926  1.00 77.38           O  
ATOM    802  CG  LYS A 102      11.919 -18.712 -33.107  1.00 77.38           C  
ATOM    803  CD  LYS A 102      10.730 -19.458 -33.720  1.00 77.38           C  
ATOM    804  CE  LYS A 102      10.609 -19.088 -35.201  1.00 77.38           C  
ATOM    805  NZ  LYS A 102       9.418 -19.716 -35.821  1.00 77.38           N  
ATOM    806  N   PHE A 103      13.679 -18.928 -28.690  1.00 86.25           N  
ATOM    807  CA  PHE A 103      13.583 -19.075 -27.234  1.00 86.25           C  
ATOM    808  C   PHE A 103      14.920 -18.855 -26.521  1.00 86.25           C  
ATOM    809  CB  PHE A 103      13.032 -20.458 -26.865  1.00 86.25           C  
ATOM    810  O   PHE A 103      15.859 -19.607 -26.765  1.00 86.25           O  
ATOM    811  CG  PHE A 103      11.532 -20.574 -27.009  1.00 86.25           C  
ATOM    812  CD1 PHE A 103      10.703 -20.267 -25.914  1.00 86.25           C  
ATOM    813  CD2 PHE A 103      10.961 -20.992 -28.225  1.00 86.25           C  
ATOM    814  CE1 PHE A 103       9.309 -20.382 -26.029  1.00 86.25           C  
ATOM    815  CE2 PHE A 103       9.565 -21.115 -28.338  1.00 86.25           C  
ATOM    816  CZ  PHE A 103       8.740 -20.816 -27.238  1.00 86.25           C  
ATOM    817  N   ASP A 104      14.977 -17.903 -25.593  1.00 89.56           N  
ATOM    818  CA  ASP A 104      16.081 -17.684 -24.656  1.00 89.56           C  
ATOM    819  C   ASP A 104      15.644 -18.077 -23.233  1.00 89.56           C  
ATOM    820  CB  ASP A 104      16.562 -16.230 -24.750  1.00 89.56           C  
ATOM    821  O   ASP A 104      15.004 -17.318 -22.498  1.00 89.56           O  
ATOM    822  CG  ASP A 104      17.893 -15.982 -24.030  1.00 89.56           C  
ATOM    823  OD1 ASP A 104      18.253 -16.781 -23.126  1.00 89.56           O  
ATOM    824  OD2 ASP A 104      18.543 -14.980 -24.417  1.00 89.56           O  
ATOM    825  N   TRP A 105      15.967 -19.309 -22.840  1.00 92.38           N  
ATOM    826  CA  TRP A 105      15.602 -19.839 -21.523  1.00 92.38           C  
ATOM    827  C   TRP A 105      16.313 -19.128 -20.371  1.00 92.38           C  
ATOM    828  CB  TRP A 105      15.817 -21.350 -21.489  1.00 92.38           C  
ATOM    829  O   TRP A 105      15.799 -19.127 -19.257  1.00 92.38           O  
ATOM    830  CG  TRP A 105      14.915 -22.101 -22.421  1.00 92.38           C  
ATOM    831  CD1 TRP A 105      15.287 -22.657 -23.596  1.00 92.38           C  
ATOM    832  CD2 TRP A 105      13.482 -22.371 -22.285  1.00 92.38           C  
ATOM    833  CE2 TRP A 105      13.061 -23.123 -23.423  1.00 92.38           C  
ATOM    834  CE3 TRP A 105      12.491 -22.058 -21.328  1.00 92.38           C  
ATOM    835  NE1 TRP A 105      14.197 -23.260 -24.189  1.00 92.38           N  
ATOM    836  CH2 TRP A 105      10.786 -23.248 -22.622  1.00 92.38           C  
ATOM    837  CZ2 TRP A 105      11.742 -23.562 -23.598  1.00 92.38           C  
ATOM    838  CZ3 TRP A 105      11.161 -22.496 -21.499  1.00 92.38           C  
ATOM    839  N   THR A 106      17.448 -18.473 -20.627  1.00 92.50           N  
ATOM    840  CA  THR A 106      18.196 -17.751 -19.590  1.00 92.50           C  
ATOM    841  C   THR A 106      17.395 -16.554 -19.091  1.00 92.50           C  
ATOM    842  CB  THR A 106      19.553 -17.265 -20.116  1.00 92.50           C  
ATOM    843  O   THR A 106      17.209 -16.395 -17.885  1.00 92.50           O  
ATOM    844  CG2 THR A 106      20.485 -16.843 -18.984  1.00 92.50           C  
ATOM    845  OG1 THR A 106      20.195 -18.280 -20.850  1.00 92.50           O  
ATOM    846  N   VAL A 107      16.848 -15.759 -20.019  1.00 90.75           N  
ATOM    847  CA  VAL A 107      15.994 -14.605 -19.695  1.00 90.75           C  
ATOM    848  C   VAL A 107      14.769 -15.055 -18.904  1.00 90.75           C  
ATOM    849  CB  VAL A 107      15.558 -13.863 -20.976  1.00 90.75           C  
ATOM    850  O   VAL A 107      14.454 -14.468 -17.866  1.00 90.75           O  
ATOM    851  CG1 VAL A 107      14.588 -12.713 -20.675  1.00 90.75           C  
ATOM    852  CG2 VAL A 107      16.770 -13.270 -21.703  1.00 90.75           C  
ATOM    853  N   GLY A 108      14.114 -16.129 -19.354  1.00 94.81           N  
ATOM    854  CA  GLY A 108      12.915 -16.642 -18.695  1.00 94.81           C  
ATOM    855  C   GLY A 108      13.174 -17.174 -17.293  1.00 94.81           C  
ATOM    856  O   GLY A 108      12.446 -16.826 -16.365  1.00 94.81           O  
ATOM    857  N   VAL A 109      14.241 -17.954 -17.101  1.00 97.19           N  
ATOM    858  CA  VAL A 109      14.609 -18.493 -15.782  1.00 97.19           C  
ATOM    859  C   VAL A 109      14.967 -17.372 -14.810  1.00 97.19           C  
ATOM    860  CB  VAL A 109      15.754 -19.516 -15.905  1.00 97.19           C  
ATOM    861  O   VAL A 109      14.492 -17.386 -13.675  1.00 97.19           O  
ATOM    862  CG1 VAL A 109      16.355 -19.908 -14.547  1.00 97.19           C  
ATOM    863  CG2 VAL A 109      15.237 -20.808 -16.554  1.00 97.19           C  
ATOM    864  N   LEU A 110      15.760 -16.384 -15.232  1.00 97.25           N  
ATOM    865  CA  LEU A 110      16.151 -15.273 -14.362  1.00 97.25           C  
ATOM    866  C   LEU A 110      14.951 -14.386 -14.006  1.00 97.25           C  
ATOM    867  CB  LEU A 110      17.288 -14.478 -15.022  1.00 97.25           C  
ATOM    868  O   LEU A 110      14.755 -14.067 -12.835  1.00 97.25           O  
ATOM    869  CG  LEU A 110      18.624 -15.241 -15.106  1.00 97.25           C  
ATOM    870  CD1 LEU A 110      19.642 -14.383 -15.848  1.00 97.25           C  
ATOM    871  CD2 LEU A 110      19.219 -15.576 -13.739  1.00 97.25           C  
ATOM    872  N   THR A 111      14.091 -14.064 -14.973  1.00 97.38           N  
ATOM    873  CA  THR A 111      12.883 -13.260 -14.726  1.00 97.38           C  
ATOM    874  C   THR A 111      11.894 -13.991 -13.814  1.00 97.38           C  
ATOM    875  CB  THR A 111      12.195 -12.870 -16.041  1.00 97.38           C  
ATOM    876  O   THR A 111      11.390 -13.404 -12.857  1.00 97.38           O  
ATOM    877  CG2 THR A 111      11.097 -11.834 -15.816  1.00 97.38           C  
ATOM    878  OG1 THR A 111      13.129 -12.283 -16.916  1.00 97.38           O  
ATOM    879  N   ALA A 112      11.660 -15.288 -14.041  1.00 98.19           N  
ATOM    880  CA  ALA A 112      10.794 -16.107 -13.189  1.00 98.19           C  
ATOM    881  C   ALA A 112      11.373 -16.308 -11.778  1.00 98.19           C  
ATOM    882  CB  ALA A 112      10.550 -17.446 -13.887  1.00 98.19           C  
ATOM    883  O   ALA A 112      10.630 -16.294 -10.799  1.00 98.19           O  
ATOM    884  N   THR A 113      12.698 -16.434 -11.650  1.00 98.38           N  
ATOM    885  CA  THR A 113      13.379 -16.493 -10.345  1.00 98.38           C  
ATOM    886  C   THR A 113      13.222 -15.176  -9.596  1.00 98.38           C  
ATOM    887  CB  THR A 113      14.873 -16.815 -10.504  1.00 98.38           C  
ATOM    888  O   THR A 113      12.862 -15.172  -8.423  1.00 98.38           O  
ATOM    889  CG2 THR A 113      15.605 -16.902  -9.164  1.00 98.38           C  
ATOM    890  OG1 THR A 113      15.024 -18.065 -11.130  1.00 98.38           O  
ATOM    891  N   SER A 114      13.439 -14.054 -10.281  1.00 98.44           N  
ATOM    892  CA  SER A 114      13.250 -12.709  -9.738  1.00 98.44           C  
ATOM    893  C   SER A 114      11.813 -12.496  -9.254  1.00 98.44           C  
ATOM    894  CB  SER A 114      13.632 -11.724 -10.842  1.00 98.44           C  
ATOM    895  O   SER A 114      11.596 -12.059  -8.125  1.00 98.44           O  
ATOM    896  OG  SER A 114      13.616 -10.391 -10.413  1.00 98.44           O  
ATOM    897  N   PHE A 115      10.833 -12.932 -10.052  1.00 98.69           N  
ATOM    898  CA  PHE A 115       9.419 -12.983  -9.681  1.00 98.69           C  
ATOM    899  C   PHE A 115       9.148 -13.823  -8.433  1.00 98.69           C  
ATOM    900  CB  PHE A 115       8.614 -13.475 -10.887  1.00 98.69           C  
ATOM    901  O   PHE A 115       8.504 -13.340  -7.504  1.00 98.69           O  
ATOM    902  CG  PHE A 115       7.180 -13.812 -10.550  1.00 98.69           C  
ATOM    903  CD1 PHE A 115       6.801 -15.140 -10.289  1.00 98.69           C  
ATOM    904  CD2 PHE A 115       6.230 -12.786 -10.470  1.00 98.69           C  
ATOM    905  CE1 PHE A 115       5.472 -15.429  -9.943  1.00 98.69           C  
ATOM    906  CE2 PHE A 115       4.898 -13.074 -10.127  1.00 98.69           C  
ATOM    907  CZ  PHE A 115       4.522 -14.399  -9.847  1.00 98.69           C  
ATOM    908  N   ALA A 116       9.661 -15.052  -8.370  1.00 98.69           N  
ATOM    909  CA  ALA A 116       9.463 -15.909  -7.207  1.00 98.69           C  
ATOM    910  C   ALA A 116      10.086 -15.299  -5.942  1.00 98.69           C  
ATOM    911  CB  ALA A 116      10.028 -17.298  -7.517  1.00 98.69           C  
ATOM    912  O   ALA A 116       9.443 -15.265  -4.895  1.00 98.69           O  
ATOM    913  N   VAL A 117      11.303 -14.752  -6.041  1.00 98.62           N  
ATOM    914  CA  VAL A 117      11.982 -14.071  -4.928  1.00 98.62           C  
ATOM    915  C   VAL A 117      11.189 -12.842  -4.477  1.00 98.62           C  
ATOM    916  CB  VAL A 117      13.432 -13.710  -5.314  1.00 98.62           C  
ATOM    917  O   VAL A 117      10.993 -12.659  -3.277  1.00 98.62           O  
ATOM    918  CG1 VAL A 117      14.114 -12.827  -4.262  1.00 98.62           C  
ATOM    919  CG2 VAL A 117      14.290 -14.977  -5.451  1.00 98.62           C  
ATOM    920  N   GLY A 118      10.677 -12.033  -5.407  1.00 98.50           N  
ATOM    921  CA  GLY A 118       9.806 -10.896  -5.103  1.00 98.50           C  
ATOM    922  C   GLY A 118       8.514 -11.307  -4.402  1.00 98.50           C  
ATOM    923  O   GLY A 118       8.180 -10.750  -3.358  1.00 98.50           O  
ATOM    924  N   GLY A 119       7.823 -12.331  -4.910  1.00 98.25           N  
ATOM    925  CA  GLY A 119       6.601 -12.851  -4.293  1.00 98.25           C  
ATOM    926  C   GLY A 119       6.840 -13.379  -2.878  1.00 98.25           C  
ATOM    927  O   GLY A 119       6.149 -12.976  -1.946  1.00 98.25           O  
ATOM    928  N   LEU A 120       7.878 -14.197  -2.682  1.00 98.38           N  
ATOM    929  CA  LEU A 120       8.249 -14.712  -1.360  1.00 98.38           C  
ATOM    930  C   LEU A 120       8.655 -13.589  -0.394  1.00 98.38           C  
ATOM    931  CB  LEU A 120       9.394 -15.728  -1.513  1.00 98.38           C  
ATOM    932  O   LEU A 120       8.286 -13.626   0.778  1.00 98.38           O  
ATOM    933  CG  LEU A 120       9.010 -17.044  -2.216  1.00 98.38           C  
ATOM    934  CD1 LEU A 120      10.278 -17.864  -2.461  1.00 98.38           C  
ATOM    935  CD2 LEU A 120       8.041 -17.890  -1.390  1.00 98.38           C  
ATOM    936  N   THR A 121       9.365 -12.565  -0.875  1.00 98.19           N  
ATOM    937  CA  THR A 121       9.730 -11.400  -0.051  1.00 98.19           C  
ATOM    938  C   THR A 121       8.489 -10.621   0.382  1.00 98.19           C  
ATOM    939  CB  THR A 121      10.710 -10.472  -0.780  1.00 98.19           C  
ATOM    940  O   THR A 121       8.395 -10.234   1.545  1.00 98.19           O  
ATOM    941  CG2 THR A 121      11.245  -9.372   0.135  1.00 98.19           C  
ATOM    942  OG1 THR A 121      11.827 -11.215  -1.203  1.00 98.19           O  
ATOM    943  N   SER A 122       7.506 -10.468  -0.509  1.00 97.75           N  
ATOM    944  CA  SER A 122       6.208  -9.849  -0.207  1.00 97.75           C  
ATOM    945  C   SER A 122       5.430 -10.618   0.859  1.00 97.75           C  
ATOM    946  CB  SER A 122       5.375  -9.785  -1.485  1.00 97.75           C  
ATOM    947  O   SER A 122       4.898 -10.012   1.789  1.00 97.75           O  
ATOM    948  OG  SER A 122       4.321  -8.858  -1.356  1.00 97.75           O  
ATOM    949  N   MET A 123       5.424 -11.955   0.775  1.00 97.50           N  
ATOM    950  CA  MET A 123       4.798 -12.822   1.780  1.00 97.50           C  
ATOM    951  C   MET A 123       5.480 -12.667   3.146  1.00 97.50           C  
ATOM    952  CB  MET A 123       4.858 -14.294   1.338  1.00 97.50           C  
ATOM    953  O   MET A 123       4.810 -12.490   4.164  1.00 97.50           O  
ATOM    954  CG  MET A 123       4.021 -14.587   0.090  1.00 97.50           C  
ATOM    955  SD  MET A 123       4.260 -16.242  -0.609  1.00 97.50           S  
ATOM    956  CE  MET A 123       3.358 -17.209   0.615  1.00 97.50           C  
ATOM    957  N   VAL A 124       6.817 -12.687   3.180  1.00 96.75           N  
ATOM    958  CA  VAL A 124       7.587 -12.494   4.421  1.00 96.75           C  
ATOM    959  C   VAL A 124       7.327 -11.110   5.014  1.00 96.75           C  
ATOM    960  CB  VAL A 124       9.092 -12.727   4.182  1.00 96.75           C  
ATOM    961  O   VAL A 124       7.122 -11.004   6.221  1.00 96.75           O  
ATOM    962  CG1 VAL A 124       9.949 -12.353   5.400  1.00 96.75           C  
ATOM    963  CG2 VAL A 124       9.371 -14.207   3.886  1.00 96.75           C  
ATOM    964  N   ALA A 125       7.288 -10.064   4.187  1.00 94.00           N  
ATOM    965  CA  ALA A 125       7.000  -8.701   4.618  1.00 94.00           C  
ATOM    966  C   ALA A 125       5.625  -8.588   5.302  1.00 94.00           C  
ATOM    967  CB  ALA A 125       7.117  -7.782   3.397  1.00 94.00           C  
ATOM    968  O   ALA A 125       5.553  -8.100   6.431  1.00 94.00           O  
ATOM    969  N   GLY A 126       4.566  -9.104   4.667  1.00 95.00           N  
ATOM    970  CA  GLY A 126       3.218  -9.115   5.245  1.00 95.00           C  
ATOM    971  C   GLY A 126       3.127  -9.951   6.527  1.00 95.00           C  
ATOM    972  O   GLY A 126       2.554  -9.511   7.521  1.00 95.00           O  
ATOM    973  N   TYR A 127       3.781 -11.119   6.561  1.00 95.69           N  
ATOM    974  CA  TYR A 127       3.770 -12.000   7.732  1.00 95.69           C  
ATOM    975  C   TYR A 127       4.493 -11.392   8.937  1.00 95.69           C  
ATOM    976  CB  TYR A 127       4.396 -13.349   7.366  1.00 95.69           C  
ATOM    977  O   TYR A 127       3.979 -11.446  10.053  1.00 95.69           O  
ATOM    978  CG  TYR A 127       4.449 -14.333   8.517  1.00 95.69           C  
ATOM    979  CD1 TYR A 127       5.641 -14.508   9.248  1.00 95.69           C  
ATOM    980  CD2 TYR A 127       3.294 -15.058   8.867  1.00 95.69           C  
ATOM    981  CE1 TYR A 127       5.681 -15.414  10.325  1.00 95.69           C  
ATOM    982  CE2 TYR A 127       3.328 -15.960   9.946  1.00 95.69           C  
ATOM    983  OH  TYR A 127       4.556 -17.011  11.719  1.00 95.69           O  
ATOM    984  CZ  TYR A 127       4.520 -16.140  10.676  1.00 95.69           C  
ATOM    985  N   LEU A 128       5.677 -10.804   8.733  1.00 94.00           N  
ATOM    986  CA  LEU A 128       6.416 -10.135   9.808  1.00 94.00           C  
ATOM    987  C   LEU A 128       5.630  -8.944  10.364  1.00 94.00           C  
ATOM    988  CB  LEU A 128       7.794  -9.676   9.300  1.00 94.00           C  
ATOM    989  O   LEU A 128       5.601  -8.762  11.581  1.00 94.00           O  
ATOM    990  CG  LEU A 128       8.806 -10.805   9.035  1.00 94.00           C  
ATOM    991  CD1 LEU A 128      10.098 -10.197   8.483  1.00 94.00           C  
ATOM    992  CD2 LEU A 128       9.153 -11.597  10.298  1.00 94.00           C  
ATOM    993  N   GLY A 129       4.973  -8.182   9.484  1.00 93.94           N  
ATOM    994  CA  GLY A 129       4.076  -7.092   9.852  1.00 93.94           C  
ATOM    995  C   GLY A 129       2.922  -7.550  10.739  1.00 93.94           C  
ATOM    996  O   GLY A 129       2.788  -7.086  11.870  1.00 93.94           O  
ATOM    997  N   MET A 130       2.144  -8.527  10.265  1.00 95.50           N  
ATOM    998  CA  MET A 130       1.036  -9.111  11.028  1.00 95.50           C  
ATOM    999  C   MET A 130       1.505  -9.627  12.389  1.00 95.50           C  
ATOM   1000  CB  MET A 130       0.398 -10.236  10.199  1.00 95.50           C  
ATOM   1001  O   MET A 130       0.920  -9.306  13.420  1.00 95.50           O  
ATOM   1002  CG  MET A 130      -0.728 -10.979  10.935  1.00 95.50           C  
ATOM   1003  SD  MET A 130      -0.233 -12.259  12.139  1.00 95.50           S  
ATOM   1004  CE  MET A 130       0.402 -13.586  11.085  1.00 95.50           C  
ATOM   1005  N   MET A 131       2.602 -10.388  12.417  1.00 95.44           N  
ATOM   1006  CA  MET A 131       3.086 -11.002  13.650  1.00 95.44           C  
ATOM   1007  C   MET A 131       3.498  -9.970  14.698  1.00 95.44           C  
ATOM   1008  CB  MET A 131       4.257 -11.936  13.336  1.00 95.44           C  
ATOM   1009  O   MET A 131       3.275 -10.211  15.886  1.00 95.44           O  
ATOM   1010  CG  MET A 131       3.774 -13.245  12.699  1.00 95.44           C  
ATOM   1011  SD  MET A 131       2.821 -14.359  13.780  1.00 95.44           S  
ATOM   1012  CE  MET A 131       4.080 -14.683  15.032  1.00 95.44           C  
ATOM   1013  N   VAL A 132       4.088  -8.837  14.296  1.00 96.38           N  
ATOM   1014  CA  VAL A 132       4.405  -7.771  15.253  1.00 96.38           C  
ATOM   1015  C   VAL A 132       3.163  -6.998  15.685  1.00 96.38           C  
ATOM   1016  CB  VAL A 132       5.545  -6.849  14.784  1.00 96.38           C  
ATOM   1017  O   VAL A 132       3.049  -6.705  16.876  1.00 96.38           O  
ATOM   1018  CG1 VAL A 132       5.216  -5.928  13.606  1.00 96.38           C  
ATOM   1019  CG2 VAL A 132       6.006  -5.987  15.965  1.00 96.38           C  
ATOM   1020  N   ALA A 133       2.216  -6.733  14.780  1.00 96.75           N  
ATOM   1021  CA  ALA A 133       0.974  -6.039  15.110  1.00 96.75           C  
ATOM   1022  C   ALA A 133       0.155  -6.831  16.135  1.00 96.75           C  
ATOM   1023  CB  ALA A 133       0.191  -5.760  13.828  1.00 96.75           C  
ATOM   1024  O   ALA A 133      -0.044  -6.350  17.256  1.00 96.75           O  
ATOM   1025  N   VAL A 134      -0.132  -8.100  15.827  1.00 95.88           N  
ATOM   1026  CA  VAL A 134      -0.782  -9.049  16.736  1.00 95.88           C  
ATOM   1027  C   VAL A 134       0.001  -9.193  18.033  1.00 95.88           C  
ATOM   1028  CB  VAL A 134      -0.911 -10.430  16.073  1.00 95.88           C  
ATOM   1029  O   VAL A 134      -0.592  -9.290  19.088  1.00 95.88           O  
ATOM   1030  CG1 VAL A 134      -1.411 -11.519  17.024  1.00 95.88           C  
ATOM   1031  CG2 VAL A 134      -1.877 -10.420  14.889  1.00 95.88           C  
ATOM   1032  N   TYR A 135       1.336  -9.223  18.018  1.00 95.94           N  
ATOM   1033  CA  TYR A 135       2.105  -9.300  19.266  1.00 95.94           C  
ATOM   1034  C   TYR A 135       1.956  -8.032  20.124  1.00 95.94           C  
ATOM   1035  CB  TYR A 135       3.574  -9.566  18.929  1.00 95.94           C  
ATOM   1036  O   TYR A 135       2.034  -8.089  21.354  1.00 95.94           O  
ATOM   1037  CG  TYR A 135       4.494  -9.649  20.127  1.00 95.94           C  
ATOM   1038  CD1 TYR A 135       5.239  -8.521  20.522  1.00 95.94           C  
ATOM   1039  CD2 TYR A 135       4.621 -10.864  20.826  1.00 95.94           C  
ATOM   1040  CE1 TYR A 135       6.136  -8.614  21.601  1.00 95.94           C  
ATOM   1041  CE2 TYR A 135       5.515 -10.962  21.909  1.00 95.94           C  
ATOM   1042  OH  TYR A 135       7.129  -9.916  23.343  1.00 95.94           O  
ATOM   1043  CZ  TYR A 135       6.276  -9.838  22.289  1.00 95.94           C  
ATOM   1044  N   SER A 136       1.794  -6.874  19.494  1.00 97.00           N  
ATOM   1045  CA  SER A 136       1.808  -5.578  20.167  1.00 97.00           C  
ATOM   1046  C   SER A 136       0.437  -5.082  20.624  1.00 97.00           C  
ATOM   1047  CB  SER A 136       2.505  -4.549  19.286  1.00 97.00           C  
ATOM   1048  O   SER A 136       0.407  -4.323  21.587  1.00 97.00           O  
ATOM   1049  OG  SER A 136       1.765  -4.276  18.122  1.00 97.00           O  
ATOM   1050  N   ASN A 137      -0.673  -5.537  20.036  1.00 96.31           N  
ATOM   1051  CA  ASN A 137      -2.023  -5.061  20.370  1.00 96.31           C  
ATOM   1052  C   ASN A 137      -2.346  -5.130  21.880  1.00 96.31           C  
ATOM   1053  CB  ASN A 137      -3.062  -5.781  19.490  1.00 96.31           C  
ATOM   1054  O   ASN A 137      -2.551  -4.104  22.525  1.00 96.31           O  
ATOM   1055  CG  ASN A 137      -3.090  -7.303  19.532  1.00 96.31           C  
ATOM   1056  ND2 ASN A 137      -3.805  -7.948  18.645  1.00 96.31           N  
ATOM   1057  OD1 ASN A 137      -2.503  -7.935  20.393  1.00 96.31           O  
ATOM   1058  N   ALA A 138      -2.236  -6.306  22.498  1.00 95.06           N  
ATOM   1059  CA  ALA A 138      -2.485  -6.524  23.918  1.00 95.06           C  
ATOM   1060  C   ALA A 138      -1.490  -5.765  24.806  1.00 95.06           C  
ATOM   1061  CB  ALA A 138      -2.389  -8.032  24.165  1.00 95.06           C  
ATOM   1062  O   ALA A 138      -1.814  -5.354  25.919  1.00 95.06           O  
ATOM   1063  N   ARG A 139      -0.260  -5.554  24.321  1.00 95.56           N  
ATOM   1064  CA  ARG A 139       0.756  -4.758  25.028  1.00 95.56           C  
ATOM   1065  C   ARG A 139       0.378  -3.286  25.033  1.00 95.56           C  
ATOM   1066  CB  ARG A 139       2.141  -4.964  24.403  1.00 95.56           C  
ATOM   1067  O   ARG A 139       0.508  -2.649  26.072  1.00 95.56           O  
ATOM   1068  CG  ARG A 139       2.653  -6.358  24.738  1.00 95.56           C  
ATOM   1069  CD  ARG A 139       3.926  -6.712  23.973  1.00 95.56           C  
ATOM   1070  NE  ARG A 139       4.470  -7.975  24.491  1.00 95.56           N  
ATOM   1071  NH1 ARG A 139       2.932  -9.414  23.527  1.00 95.56           N  
ATOM   1072  NH2 ARG A 139       4.462 -10.208  24.904  1.00 95.56           N  
ATOM   1073  CZ  ARG A 139       3.951  -9.178  24.297  1.00 95.56           C  
ATOM   1074  N   THR A 140      -0.133  -2.776  23.919  1.00 96.88           N  
ATOM   1075  CA  THR A 140      -0.674  -1.421  23.816  1.00 96.88           C  
ATOM   1076  C   THR A 140      -1.856  -1.243  24.770  1.00 96.88           C  
ATOM   1077  CB  THR A 140      -1.058  -1.112  22.363  1.00 96.88           C  
ATOM   1078  O   THR A 140      -1.862  -0.268  25.523  1.00 96.88           O  
ATOM   1079  CG2 THR A 140      -1.572   0.312  22.174  1.00 96.88           C  
ATOM   1080  OG1 THR A 140       0.086  -1.245  21.549  1.00 96.88           O  
ATOM   1081  N   THR A 141      -2.771  -2.219  24.855  1.00 95.56           N  
ATOM   1082  CA  THR A 141      -3.870  -2.219  25.840  1.00 95.56           C  
ATOM   1083  C   THR A 141      -3.343  -2.162  27.277  1.00 95.56           C  
ATOM   1084  CB  THR A 141      -4.759  -3.464  25.689  1.00 95.56           C  
ATOM   1085  O   THR A 141      -3.716  -1.277  28.047  1.00 95.56           O  
ATOM   1086  CG2 THR A 141      -6.028  -3.362  26.525  1.00 95.56           C  
ATOM   1087  OG1 THR A 141      -5.127  -3.663  24.354  1.00 95.56           O  
ATOM   1088  N   VAL A 142      -2.409  -3.047  27.646  1.00 92.94           N  
ATOM   1089  CA  VAL A 142      -1.807  -3.078  28.994  1.00 92.94           C  
ATOM   1090  C   VAL A 142      -1.057  -1.781  29.320  1.00 92.94           C  
ATOM   1091  CB  VAL A 142      -0.890  -4.310  29.143  1.00 92.94           C  
ATOM   1092  O   VAL A 142      -1.065  -1.324  30.465  1.00 92.94           O  
ATOM   1093  CG1 VAL A 142      -0.029  -4.279  30.416  1.00 92.94           C  
ATOM   1094  CG2 VAL A 142      -1.726  -5.595  29.210  1.00 92.94           C  
ATOM   1095  N   SER A 143      -0.421  -1.155  28.332  1.00 93.38           N  
ATOM   1096  CA  SER A 143       0.214   0.153  28.491  1.00 93.38           C  
ATOM   1097  C   SER A 143      -0.806   1.283  28.676  1.00 93.38           C  
ATOM   1098  CB  SER A 143       1.119   0.434  27.294  1.00 93.38           C  
ATOM   1099  O   SER A 143      -0.554   2.192  29.466  1.00 93.38           O  
ATOM   1100  OG  SER A 143       2.287  -0.358  27.370  1.00 93.38           O  
ATOM   1101  N   ALA A 144      -1.973   1.220  28.030  1.00 93.56           N  
ATOM   1102  CA  ALA A 144      -3.048   2.202  28.203  1.00 93.56           C  
ATOM   1103  C   ALA A 144      -3.686   2.149  29.609  1.00 93.56           C  
ATOM   1104  CB  ALA A 144      -4.078   2.001  27.086  1.00 93.56           C  
ATOM   1105  O   ALA A 144      -4.145   3.176  30.117  1.00 93.56           O  
ATOM   1106  N   MET A 145      -3.615   0.998  30.292  1.00 90.31           N  
ATOM   1107  CA  MET A 145      -4.055   0.835  31.689  1.00 90.31           C  
ATOM   1108  C   MET A 145      -3.216   1.627  32.705  1.00 90.31           C  
ATOM   1109  CB  MET A 145      -4.029  -0.646  32.096  1.00 90.31           C  
ATOM   1110  O   MET A 145      -3.592   1.719  33.873  1.00 90.31           O  
ATOM   1111  CG  MET A 145      -4.948  -1.549  31.272  1.00 90.31           C  
ATOM   1112  SD  MET A 145      -4.739  -3.314  31.639  1.00 90.31           S  
ATOM   1113  CE  MET A 145      -5.524  -3.396  33.269  1.00 90.31           C  
ATOM   1114  N   LYS A 146      -2.059   2.181  32.315  1.00 87.94           N  
ATOM   1115  CA  LYS A 146      -1.249   3.004  33.221  1.00 87.94           C  
ATOM   1116  C   LYS A 146      -1.939   4.338  33.506  1.00 87.94           C  
ATOM   1117  CB  LYS A 146       0.163   3.233  32.666  1.00 87.94           C  
ATOM   1118  O   LYS A 146      -2.523   4.974  32.624  1.00 87.94           O  
ATOM   1119  CG  LYS A 146       0.955   1.963  32.357  1.00 87.94           C  
ATOM   1120  CD  LYS A 146       1.351   1.186  33.608  1.00 87.94           C  
ATOM   1121  CE  LYS A 146       2.234   0.044  33.118  1.00 87.94           C  
ATOM   1122  NZ  LYS A 146       2.742  -0.754  34.247  1.00 87.94           N  
ATOM   1123  N   GLU A 147      -1.803   4.792  34.745  1.00 84.62           N  
ATOM   1124  CA  GLU A 147      -2.422   6.030  35.214  1.00 84.62           C  
ATOM   1125  C   GLU A 147      -1.739   7.287  34.646  1.00 84.62           C  
ATOM   1126  CB  GLU A 147      -2.429   6.065  36.749  1.00 84.62           C  
ATOM   1127  O   GLU A 147      -0.519   7.346  34.437  1.00 84.62           O  
ATOM   1128  CG  GLU A 147      -3.299   4.956  37.369  1.00 84.62           C  
ATOM   1129  CD  GLU A 147      -3.302   4.987  38.907  1.00 84.62           C  
ATOM   1130  OE1 GLU A 147      -3.960   4.106  39.502  1.00 84.62           O  
ATOM   1131  OE2 GLU A 147      -2.592   5.845  39.485  1.00 84.62           O  
ATOM   1132  N   GLY A 148      -2.544   8.330  34.432  1.00 87.25           N  
ATOM   1133  CA  GLY A 148      -2.083   9.666  34.060  1.00 87.25           C  
ATOM   1134  C   GLY A 148      -1.349   9.729  32.716  1.00 87.25           C  
ATOM   1135  O   GLY A 148      -1.665   9.022  31.760  1.00 87.25           O  
ATOM   1136  N   SER A 149      -0.341  10.601  32.629  1.00 89.12           N  
ATOM   1137  CA  SER A 149       0.422  10.830  31.392  1.00 89.12           C  
ATOM   1138  C   SER A 149       1.249   9.624  30.939  1.00 89.12           C  
ATOM   1139  CB  SER A 149       1.336  12.044  31.551  1.00 89.12           C  
ATOM   1140  O   SER A 149       1.613   9.549  29.767  1.00 89.12           O  
ATOM   1141  OG  SER A 149       2.211  11.874  32.656  1.00 89.12           O  
ATOM   1142  N   ARG A 150       1.529   8.668  31.838  1.00 90.25           N  
ATOM   1143  CA  ARG A 150       2.249   7.436  31.490  1.00 90.25           C  
ATOM   1144  C   ARG A 150       1.422   6.526  30.592  1.00 90.25           C  
ATOM   1145  CB  ARG A 150       2.687   6.672  32.743  1.00 90.25           C  
ATOM   1146  O   ARG A 150       1.995   5.967  29.667  1.00 90.25           O  
ATOM   1147  CG  ARG A 150       3.841   7.374  33.464  1.00 90.25           C  
ATOM   1148  CD  ARG A 150       4.324   6.488  34.614  1.00 90.25           C  
ATOM   1149  NE  ARG A 150       5.511   7.060  35.277  1.00 90.25           N  
ATOM   1150  NH1 ARG A 150       5.545   5.614  37.055  1.00 90.25           N  
ATOM   1151  NH2 ARG A 150       7.134   7.172  36.872  1.00 90.25           N  
ATOM   1152  CZ  ARG A 150       6.056   6.615  36.393  1.00 90.25           C  
ATOM   1153  N   GLY A 151       0.106   6.441  30.810  1.00 91.12           N  
ATOM   1154  CA  GLY A 151      -0.800   5.688  29.936  1.00 91.12           C  
ATOM   1155  C   GLY A 151      -0.699   6.145  28.489  1.00 91.12           C  
ATOM   1156  O   GLY A 151      -0.485   5.325  27.603  1.00 91.12           O  
ATOM   1157  N   TRP A 152      -0.733   7.460  28.265  1.00 94.38           N  
ATOM   1158  CA  TRP A 152      -0.566   8.068  26.943  1.00 94.38           C  
ATOM   1159  C   TRP A 152       0.810   7.798  26.331  1.00 94.38           C  
ATOM   1160  CB  TRP A 152      -0.807   9.577  27.063  1.00 94.38           C  
ATOM   1161  O   TRP A 152       0.900   7.339  25.197  1.00 94.38           O  
ATOM   1162  CG  TRP A 152      -2.213   9.946  27.400  1.00 94.38           C  
ATOM   1163  CD1 TRP A 152      -2.677  10.358  28.602  1.00 94.38           C  
ATOM   1164  CD2 TRP A 152      -3.375   9.875  26.523  1.00 94.38           C  
ATOM   1165  CE2 TRP A 152      -4.522  10.288  27.263  1.00 94.38           C  
ATOM   1166  CE3 TRP A 152      -3.574   9.478  25.184  1.00 94.38           C  
ATOM   1167  NE1 TRP A 152      -4.041  10.566  28.523  1.00 94.38           N  
ATOM   1168  CH2 TRP A 152      -5.973   9.906  25.373  1.00 94.38           C  
ATOM   1169  CZ2 TRP A 152      -5.805  10.319  26.704  1.00 94.38           C  
ATOM   1170  CZ3 TRP A 152      -4.862   9.485  24.619  1.00 94.38           C  
ATOM   1171  N   SER A 153       1.889   8.053  27.078  1.00 94.44           N  
ATOM   1172  CA  SER A 153       3.247   7.883  26.550  1.00 94.44           C  
ATOM   1173  C   SER A 153       3.585   6.421  26.249  1.00 94.44           C  
ATOM   1174  CB  SER A 153       4.291   8.428  27.530  1.00 94.44           C  
ATOM   1175  O   SER A 153       4.198   6.136  25.224  1.00 94.44           O  
ATOM   1176  OG  SER A 153       4.139   9.814  27.775  1.00 94.44           O  
ATOM   1177  N   GLU A 154       3.230   5.489  27.137  1.00 94.38           N  
ATOM   1178  CA  GLU A 154       3.603   4.077  27.002  1.00 94.38           C  
ATOM   1179  C   GLU A 154       2.770   3.356  25.939  1.00 94.38           C  
ATOM   1180  CB  GLU A 154       3.517   3.341  28.354  1.00 94.38           C  
ATOM   1181  O   GLU A 154       3.339   2.576  25.177  1.00 94.38           O  
ATOM   1182  CG  GLU A 154       4.613   3.781  29.344  1.00 94.38           C  
ATOM   1183  CD  GLU A 154       4.589   3.012  30.683  1.00 94.38           C  
ATOM   1184  OE1 GLU A 154       5.018   3.606  31.704  1.00 94.38           O  
ATOM   1185  OE2 GLU A 154       4.182   1.825  30.711  1.00 94.38           O  
ATOM   1186  N   SER A 155       1.460   3.618  25.848  1.00 95.62           N  
ATOM   1187  CA  SER A 155       0.607   3.012  24.810  1.00 95.62           C  
ATOM   1188  C   SER A 155       1.004   3.500  23.418  1.00 95.62           C  
ATOM   1189  CB  SER A 155      -0.877   3.276  25.071  1.00 95.62           C  
ATOM   1190  O   SER A 155       1.297   2.679  22.549  1.00 95.62           O  
ATOM   1191  OG  SER A 155      -1.113   4.663  25.186  1.00 95.62           O  
ATOM   1192  N   PHE A 156       1.161   4.819  23.242  1.00 97.19           N  
ATOM   1193  CA  PHE A 156       1.646   5.402  21.992  1.00 97.19           C  
ATOM   1194  C   PHE A 156       3.015   4.840  21.596  1.00 97.19           C  
ATOM   1195  CB  PHE A 156       1.716   6.929  22.118  1.00 97.19           C  
ATOM   1196  O   PHE A 156       3.189   4.365  20.477  1.00 97.19           O  
ATOM   1197  CG  PHE A 156       2.227   7.592  20.855  1.00 97.19           C  
ATOM   1198  CD1 PHE A 156       3.602   7.850  20.685  1.00 97.19           C  
ATOM   1199  CD2 PHE A 156       1.328   7.898  19.819  1.00 97.19           C  
ATOM   1200  CE1 PHE A 156       4.073   8.399  19.479  1.00 97.19           C  
ATOM   1201  CE2 PHE A 156       1.797   8.449  18.616  1.00 97.19           C  
ATOM   1202  CZ  PHE A 156       3.170   8.693  18.442  1.00 97.19           C  
ATOM   1203  N   ASN A 157       3.989   4.840  22.516  1.00 96.50           N  
ATOM   1204  CA  ASN A 157       5.325   4.325  22.220  1.00 96.50           C  
ATOM   1205  C   ASN A 157       5.307   2.830  21.889  1.00 96.50           C  
ATOM   1206  CB  ASN A 157       6.278   4.593  23.398  1.00 96.50           C  
ATOM   1207  O   ASN A 157       6.109   2.399  21.066  1.00 96.50           O  
ATOM   1208  CG  ASN A 157       6.808   6.016  23.449  1.00 96.50           C  
ATOM   1209  ND2 ASN A 157       7.593   6.338  24.451  1.00 96.50           N  
ATOM   1210  OD1 ASN A 157       6.632   6.828  22.561  1.00 96.50           O  
ATOM   1211  N   THR A 158       4.434   2.038  22.513  1.00 97.31           N  
ATOM   1212  CA  THR A 158       4.322   0.601  22.230  1.00 97.31           C  
ATOM   1213  C   THR A 158       3.827   0.372  20.807  1.00 97.31           C  
ATOM   1214  CB  THR A 158       3.429  -0.101  23.260  1.00 97.31           C  
ATOM   1215  O   THR A 158       4.514  -0.305  20.038  1.00 97.31           O  
ATOM   1216  CG2 THR A 158       3.317  -1.603  23.023  1.00 97.31           C  
ATOM   1217  OG1 THR A 158       4.031   0.056  24.525  1.00 97.31           O  
ATOM   1218  N   ALA A 159       2.717   1.007  20.426  1.00 97.44           N  
ATOM   1219  CA  ALA A 159       2.162   0.897  19.082  1.00 97.44           C  
ATOM   1220  C   ALA A 159       3.102   1.480  18.012  1.00 97.44           C  
ATOM   1221  CB  ALA A 159       0.788   1.571  19.082  1.00 97.44           C  
ATOM   1222  O   ALA A 159       3.397   0.825  17.016  1.00 97.44           O  
ATOM   1223  N   PHE A 160       3.669   2.669  18.244  1.00 97.44           N  
ATOM   1224  CA  PHE A 160       4.546   3.334  17.275  1.00 97.44           C  
ATOM   1225  C   PHE A 160       5.870   2.582  17.074  1.00 97.44           C  
ATOM   1226  CB  PHE A 160       4.791   4.779  17.729  1.00 97.44           C  
ATOM   1227  O   PHE A 160       6.352   2.443  15.949  1.00 97.44           O  
ATOM   1228  CG  PHE A 160       5.647   5.578  16.767  1.00 97.44           C  
ATOM   1229  CD1 PHE A 160       6.996   5.845  17.068  1.00 97.44           C  
ATOM   1230  CD2 PHE A 160       5.106   6.021  15.547  1.00 97.44           C  
ATOM   1231  CE1 PHE A 160       7.797   6.573  16.170  1.00 97.44           C  
ATOM   1232  CE2 PHE A 160       5.915   6.728  14.640  1.00 97.44           C  
ATOM   1233  CZ  PHE A 160       7.254   7.014  14.951  1.00 97.44           C  
ATOM   1234  N   ARG A 161       6.468   2.042  18.149  1.00 97.62           N  
ATOM   1235  CA  ARG A 161       7.674   1.203  18.033  1.00 97.62           C  
ATOM   1236  C   ARG A 161       7.371  -0.095  17.293  1.00 97.62           C  
ATOM   1237  CB  ARG A 161       8.282   0.896  19.408  1.00 97.62           C  
ATOM   1238  O   ARG A 161       8.192  -0.494  16.474  1.00 97.62           O  
ATOM   1239  CG  ARG A 161       8.951   2.121  20.052  1.00 97.62           C  
ATOM   1240  CD  ARG A 161       9.351   1.790  21.494  1.00 97.62           C  
ATOM   1241  NE  ARG A 161      10.095   2.899  22.125  1.00 97.62           N  
ATOM   1242  NH1 ARG A 161      10.575   1.837  24.104  1.00 97.62           N  
ATOM   1243  NH2 ARG A 161      11.438   3.849  23.707  1.00 97.62           N  
ATOM   1244  CZ  ARG A 161      10.692   2.860  23.305  1.00 97.62           C  
ATOM   1245  N   ALA A 162       6.222  -0.724  17.550  1.00 97.38           N  
ATOM   1246  CA  ALA A 162       5.787  -1.926  16.843  1.00 97.38           C  
ATOM   1247  C   ALA A 162       5.565  -1.668  15.342  1.00 97.38           C  
ATOM   1248  CB  ALA A 162       4.540  -2.464  17.540  1.00 97.38           C  
ATOM   1249  O   ALA A 162       6.097  -2.418  14.524  1.00 97.38           O  
ATOM   1250  N   GLY A 163       4.920  -0.556  14.971  1.00 96.56           N  
ATOM   1251  CA  GLY A 163       4.853  -0.116  13.574  1.00 96.56           C  
ATOM   1252  C   GLY A 163       6.243   0.110  12.968  1.00 96.56           C  
ATOM   1253  O   GLY A 163       6.520  -0.301  11.841  1.00 96.56           O  
ATOM   1254  N   GLY A 164       7.173   0.675  13.744  1.00 97.00           N  
ATOM   1255  CA  GLY A 164       8.577   0.803  13.357  1.00 97.00           C  
ATOM   1256  C   GLY A 164       9.263  -0.537  13.064  1.00 97.00           C  
ATOM   1257  O   GLY A 164      10.005  -0.626  12.087  1.00 97.00           O  
ATOM   1258  N   VAL A 165       9.000  -1.599  13.837  1.00 97.81           N  
ATOM   1259  CA  VAL A 165       9.553  -2.944  13.563  1.00 97.81           C  
ATOM   1260  C   VAL A 165       9.219  -3.378  12.138  1.00 97.81           C  
ATOM   1261  CB  VAL A 165       9.018  -4.013  14.535  1.00 97.81           C  
ATOM   1262  O   VAL A 165      10.112  -3.804  11.403  1.00 97.81           O  
ATOM   1263  CG1 VAL A 165       9.593  -5.409  14.247  1.00 97.81           C  
ATOM   1264  CG2 VAL A 165       9.351  -3.697  15.993  1.00 97.81           C  
ATOM   1265  N   MET A 166       7.957  -3.216  11.736  1.00 95.19           N  
ATOM   1266  CA  MET A 166       7.523  -3.502  10.375  1.00 95.19           C  
ATOM   1267  C   MET A 166       8.183  -2.554   9.369  1.00 95.19           C  
ATOM   1268  CB  MET A 166       5.995  -3.450  10.311  1.00 95.19           C  
ATOM   1269  O   MET A 166       8.785  -3.026   8.408  1.00 95.19           O  
ATOM   1270  CG  MET A 166       5.488  -3.625   8.881  1.00 95.19           C  
ATOM   1271  SD  MET A 166       3.728  -3.986   8.829  1.00 95.19           S  
ATOM   1272  CE  MET A 166       3.375  -3.526   7.130  1.00 95.19           C  
ATOM   1273  N   GLY A 167       8.143  -1.240   9.601  1.00 95.81           N  
ATOM   1274  CA  GLY A 167       8.680  -0.247   8.667  1.00 95.81           C  
ATOM   1275  C   GLY A 167      10.166  -0.427   8.348  1.00 95.81           C  
ATOM   1276  O   GLY A 167      10.555  -0.463   7.176  1.00 95.81           O  
ATOM   1277  N   PHE A 168      11.005  -0.587   9.374  1.00 98.00           N  
ATOM   1278  CA  PHE A 168      12.442  -0.810   9.201  1.00 98.00           C  
ATOM   1279  C   PHE A 168      12.749  -2.215   8.688  1.00 98.00           C  
ATOM   1280  CB  PHE A 168      13.185  -0.545  10.516  1.00 98.00           C  
ATOM   1281  O   PHE A 168      13.553  -2.358   7.768  1.00 98.00           O  
ATOM   1282  CG  PHE A 168      13.194   0.911  10.916  1.00 98.00           C  
ATOM   1283  CD1 PHE A 168      14.002   1.821  10.217  1.00 98.00           C  
ATOM   1284  CD2 PHE A 168      12.385   1.366  11.969  1.00 98.00           C  
ATOM   1285  CE1 PHE A 168      13.960   3.184  10.547  1.00 98.00           C  
ATOM   1286  CE2 PHE A 168      12.295   2.732  12.261  1.00 98.00           C  
ATOM   1287  CZ  PHE A 168      13.081   3.642  11.545  1.00 98.00           C  
ATOM   1288  N   GLY A 169      12.095  -3.242   9.240  1.00 97.12           N  
ATOM   1289  CA  GLY A 169      12.309  -4.630   8.835  1.00 97.12           C  
ATOM   1290  C   GLY A 169      11.985  -4.851   7.359  1.00 97.12           C  
ATOM   1291  O   GLY A 169      12.805  -5.396   6.624  1.00 97.12           O  
ATOM   1292  N   LEU A 170      10.832  -4.352   6.910  1.00 96.62           N  
ATOM   1293  CA  LEU A 170      10.365  -4.464   5.531  1.00 96.62           C  
ATOM   1294  C   LEU A 170      11.257  -3.692   4.561  1.00 96.62           C  
ATOM   1295  CB  LEU A 170       8.908  -3.986   5.498  1.00 96.62           C  
ATOM   1296  O   LEU A 170      11.718  -4.264   3.574  1.00 96.62           O  
ATOM   1297  CG  LEU A 170       8.202  -4.157   4.146  1.00 96.62           C  
ATOM   1298  CD1 LEU A 170       6.703  -4.198   4.409  1.00 96.62           C  
ATOM   1299  CD2 LEU A 170       8.477  -3.016   3.157  1.00 96.62           C  
ATOM   1300  N   THR A 171      11.545  -2.419   4.851  1.00 97.12           N  
ATOM   1301  CA  THR A 171      12.375  -1.576   3.972  1.00 97.12           C  
ATOM   1302  C   THR A 171      13.781  -2.163   3.816  1.00 97.12           C  
ATOM   1303  CB  THR A 171      12.462  -0.133   4.498  1.00 97.12           C  
ATOM   1304  O   THR A 171      14.304  -2.244   2.703  1.00 97.12           O  
ATOM   1305  CG2 THR A 171      13.175   0.801   3.521  1.00 97.12           C  
ATOM   1306  OG1 THR A 171      11.177   0.413   4.686  1.00 97.12           O  
ATOM   1307  N   SER A 172      14.381  -2.639   4.912  1.00 97.94           N  
ATOM   1308  CA  SER A 172      15.689  -3.296   4.878  1.00 97.94           C  
ATOM   1309  C   SER A 172      15.673  -4.632   4.147  1.00 97.94           C  
ATOM   1310  CB  SER A 172      16.187  -3.566   6.289  1.00 97.94           C  
ATOM   1311  O   SER A 172      16.599  -4.911   3.384  1.00 97.94           O  
ATOM   1312  OG  SER A 172      16.685  -2.388   6.871  1.00 97.94           O  
ATOM   1313  N   LEU A 173      14.648  -5.463   4.364  1.00 97.12           N  
ATOM   1314  CA  LEU A 173      14.506  -6.743   3.673  1.00 97.12           C  
ATOM   1315  C   LEU A 173      14.390  -6.521   2.162  1.00 97.12           C  
ATOM   1316  CB  LEU A 173      13.284  -7.489   4.238  1.00 97.12           C  
ATOM   1317  O   LEU A 173      15.131  -7.132   1.394  1.00 97.12           O  
ATOM   1318  CG  LEU A 173      13.047  -8.870   3.601  1.00 97.12           C  
ATOM   1319  CD1 LEU A 173      14.143  -9.869   3.983  1.00 97.12           C  
ATOM   1320  CD2 LEU A 173      11.702  -9.430   4.061  1.00 97.12           C  
ATOM   1321  N   ALA A 174      13.527  -5.590   1.751  1.00 96.81           N  
ATOM   1322  CA  ALA A 174      13.310  -5.243   0.354  1.00 96.81           C  
ATOM   1323  C   ALA A 174      14.607  -4.803  -0.340  1.00 96.81           C  
ATOM   1324  CB  ALA A 174      12.265  -4.126   0.303  1.00 96.81           C  
ATOM   1325  O   ALA A 174      14.904  -5.261  -1.445  1.00 96.81           O  
ATOM   1326  N   LEU A 175      15.385  -3.951   0.337  1.00 98.06           N  
ATOM   1327  CA  LEU A 175      16.663  -3.427  -0.136  1.00 98.06           C  
ATOM   1328  C   LEU A 175      17.731  -4.523  -0.258  1.00 98.06           C  
ATOM   1329  CB  LEU A 175      17.096  -2.321   0.845  1.00 98.06           C  
ATOM   1330  O   LEU A 175      18.386  -4.635  -1.295  1.00 98.06           O  
ATOM   1331  CG  LEU A 175      18.470  -1.704   0.542  1.00 98.06           C  
ATOM   1332  CD1 LEU A 175      18.459  -0.903  -0.759  1.00 98.06           C  
ATOM   1333  CD2 LEU A 175      18.889  -0.790   1.689  1.00 98.06           C  
ATOM   1334  N   LEU A 176      17.925  -5.325   0.795  1.00 98.38           N  
ATOM   1335  CA  LEU A 176      18.981  -6.339   0.837  1.00 98.38           C  
ATOM   1336  C   LEU A 176      18.715  -7.482  -0.139  1.00 98.38           C  
ATOM   1337  CB  LEU A 176      19.131  -6.894   2.262  1.00 98.38           C  
ATOM   1338  O   LEU A 176      19.637  -7.899  -0.839  1.00 98.38           O  
ATOM   1339  CG  LEU A 176      19.765  -5.925   3.272  1.00 98.38           C  
ATOM   1340  CD1 LEU A 176      19.748  -6.585   4.650  1.00 98.38           C  
ATOM   1341  CD2 LEU A 176      21.216  -5.574   2.932  1.00 98.38           C  
ATOM   1342  N   VAL A 177      17.472  -7.968  -0.216  1.00 98.50           N  
ATOM   1343  CA  VAL A 177      17.107  -9.042  -1.150  1.00 98.50           C  
ATOM   1344  C   VAL A 177      17.299  -8.578  -2.591  1.00 98.50           C  
ATOM   1345  CB  VAL A 177      15.670  -9.536  -0.906  1.00 98.50           C  
ATOM   1346  O   VAL A 177      17.933  -9.288  -3.372  1.00 98.50           O  
ATOM   1347  CG1 VAL A 177      15.249 -10.543  -1.981  1.00 98.50           C  
ATOM   1348  CG2 VAL A 177      15.557 -10.241   0.453  1.00 98.50           C  
ATOM   1349  N   LEU A 178      16.847  -7.365  -2.931  1.00 98.31           N  
ATOM   1350  CA  LEU A 178      17.058  -6.794  -4.261  1.00 98.31           C  
ATOM   1351  C   LEU A 178      18.550  -6.653  -4.588  1.00 98.31           C  
ATOM   1352  CB  LEU A 178      16.336  -5.440  -4.340  1.00 98.31           C  
ATOM   1353  O   LEU A 178      18.983  -7.037  -5.672  1.00 98.31           O  
ATOM   1354  CG  LEU A 178      16.494  -4.719  -5.690  1.00 98.31           C  
ATOM   1355  CD1 LEU A 178      16.015  -5.557  -6.874  1.00 98.31           C  
ATOM   1356  CD2 LEU A 178      15.694  -3.420  -5.673  1.00 98.31           C  
ATOM   1357  N   PHE A 179      19.353  -6.145  -3.651  1.00 98.19           N  
ATOM   1358  CA  PHE A 179      20.793  -6.001  -3.851  1.00 98.19           C  
ATOM   1359  C   PHE A 179      21.480  -7.353  -4.096  1.00 98.19           C  
ATOM   1360  CB  PHE A 179      21.406  -5.269  -2.652  1.00 98.19           C  
ATOM   1361  O   PHE A 179      22.244  -7.488  -5.052  1.00 98.19           O  
ATOM   1362  CG  PHE A 179      22.908  -5.101  -2.768  1.00 98.19           C  
ATOM   1363  CD1 PHE A 179      23.773  -5.860  -1.958  1.00 98.19           C  
ATOM   1364  CD2 PHE A 179      23.440  -4.217  -3.725  1.00 98.19           C  
ATOM   1365  CE1 PHE A 179      25.166  -5.735  -2.105  1.00 98.19           C  
ATOM   1366  CE2 PHE A 179      24.832  -4.095  -3.874  1.00 98.19           C  
ATOM   1367  CZ  PHE A 179      25.695  -4.856  -3.065  1.00 98.19           C  
ATOM   1368  N   VAL A 180      21.175  -8.370  -3.282  1.00 98.12           N  
ATOM   1369  CA  VAL A 180      21.708  -9.732  -3.459  1.00 98.12           C  
ATOM   1370  C   VAL A 180      21.304 -10.301  -4.817  1.00 98.12           C  
ATOM   1371  CB  VAL A 180      21.247 -10.654  -2.312  1.00 98.12           C  
ATOM   1372  O   VAL A 180      22.149 -10.860  -5.515  1.00 98.12           O  
ATOM   1373  CG1 VAL A 180      21.557 -12.135  -2.572  1.00 98.12           C  
ATOM   1374  CG2 VAL A 180      21.959 -10.269  -1.007  1.00 98.12           C  
ATOM   1375  N   LEU A 181      20.047 -10.114  -5.224  1.00 97.75           N  
ATOM   1376  CA  LEU A 181      19.540 -10.591  -6.507  1.00 97.75           C  
ATOM   1377  C   LEU A 181      20.263  -9.928  -7.692  1.00 97.75           C  
ATOM   1378  CB  LEU A 181      18.023 -10.349  -6.532  1.00 97.75           C  
ATOM   1379  O   LEU A 181      20.697 -10.622  -8.610  1.00 97.75           O  
ATOM   1380  CG  LEU A 181      17.299 -11.054  -7.687  1.00 97.75           C  
ATOM   1381  CD1 LEU A 181      17.292 -12.576  -7.524  1.00 97.75           C  
ATOM   1382  CD2 LEU A 181      15.855 -10.564  -7.724  1.00 97.75           C  
ATOM   1383  N   ILE A 182      20.481  -8.608  -7.637  1.00 97.75           N  
ATOM   1384  CA  ILE A 182      21.250  -7.860  -8.646  1.00 97.75           C  
ATOM   1385  C   ILE A 182      22.675  -8.416  -8.769  1.00 97.75           C  
ATOM   1386  CB  ILE A 182      21.254  -6.348  -8.308  1.00 97.75           C  
ATOM   1387  O   ILE A 182      23.145  -8.668  -9.879  1.00 97.75           O  
ATOM   1388  CG1 ILE A 182      19.859  -5.726  -8.545  1.00 97.75           C  
ATOM   1389  CG2 ILE A 182      22.293  -5.581  -9.145  1.00 97.75           C  
ATOM   1390  CD1 ILE A 182      19.687  -4.333  -7.925  1.00 97.75           C  
ATOM   1391  N   LYS A 183      23.370  -8.634  -7.644  1.00 96.38           N  
ATOM   1392  CA  LYS A 183      24.740  -9.174  -7.660  1.00 96.38           C  
ATOM   1393  C   LYS A 183      24.790 -10.621  -8.147  1.00 96.38           C  
ATOM   1394  CB  LYS A 183      25.392  -9.058  -6.271  1.00 96.38           C  
ATOM   1395  O   LYS A 183      25.732 -10.986  -8.843  1.00 96.38           O  
ATOM   1396  CG  LYS A 183      25.600  -7.625  -5.744  1.00 96.38           C  
ATOM   1397  CD  LYS A 183      26.234  -6.635  -6.727  1.00 96.38           C  
ATOM   1398  CE  LYS A 183      27.576  -7.122  -7.269  1.00 96.38           C  
ATOM   1399  NZ  LYS A 183      28.090  -6.173  -8.277  1.00 96.38           N  
ATOM   1400  N   ALA A 184      23.786 -11.432  -7.818  1.00 97.38           N  
ATOM   1401  CA  ALA A 184      23.686 -12.797  -8.319  1.00 97.38           C  
ATOM   1402  C   ALA A 184      23.519 -12.812  -9.846  1.00 97.38           C  
ATOM   1403  CB  ALA A 184      22.531 -13.506  -7.602  1.00 97.38           C  
ATOM   1404  O   ALA A 184      24.219 -13.553 -10.534  1.00 97.38           O  
ATOM   1405  N   PHE A 185      22.648 -11.959 -10.390  1.00 97.12           N  
ATOM   1406  CA  PHE A 185      22.362 -11.931 -11.826  1.00 97.12           C  
ATOM   1407  C   PHE A 185      23.488 -11.296 -12.649  1.00 97.12           C  
ATOM   1408  CB  PHE A 185      21.025 -11.225 -12.072  1.00 97.12           C  
ATOM   1409  O   PHE A 185      23.672 -11.675 -13.804  1.00 97.12           O  
ATOM   1410  CG  PHE A 185      19.764 -12.007 -11.741  1.00 97.12           C  
ATOM   1411  CD1 PHE A 185      19.770 -13.150 -10.911  1.00 97.12           C  
ATOM   1412  CD2 PHE A 185      18.550 -11.572 -12.303  1.00 97.12           C  
ATOM   1413  CE1 PHE A 185      18.578 -13.843 -10.646  1.00 97.12           C  
ATOM   1414  CE2 PHE A 185      17.358 -12.265 -12.037  1.00 97.12           C  
ATOM   1415  CZ  PHE A 185      17.373 -13.398 -11.207  1.00 97.12           C  
ATOM   1416  N   GLU A 186      24.298 -10.406 -12.061  1.00 94.94           N  
ATOM   1417  CA  GLU A 186      25.493  -9.854 -12.721  1.00 94.94           C  
ATOM   1418  C   GLU A 186      26.450 -10.956 -13.208  1.00 94.94           C  
ATOM   1419  CB  GLU A 186      26.244  -8.917 -11.760  1.00 94.94           C  
ATOM   1420  O   GLU A 186      27.101 -10.789 -14.238  1.00 94.94           O  
ATOM   1421  CG  GLU A 186      27.486  -8.268 -12.416  1.00 94.94           C  
ATOM   1422  CD  GLU A 186      28.380  -7.515 -11.430  1.00 94.94           C  
ATOM   1423  OE1 GLU A 186      29.096  -6.577 -11.849  1.00 94.94           O  
ATOM   1424  OE2 GLU A 186      28.332  -7.808 -10.218  1.00 94.94           O  
ATOM   1425  N   THR A 187      26.517 -12.095 -12.509  1.00 93.81           N  
ATOM   1426  CA  THR A 187      27.382 -13.218 -12.912  1.00 93.81           C  
ATOM   1427  C   THR A 187      27.044 -13.759 -14.304  1.00 93.81           C  
ATOM   1428  CB  THR A 187      27.338 -14.376 -11.904  1.00 93.81           C  
ATOM   1429  O   THR A 187      27.942 -14.207 -15.015  1.00 93.81           O  
ATOM   1430  CG2 THR A 187      27.721 -13.945 -10.488  1.00 93.81           C  
ATOM   1431  OG1 THR A 187      26.067 -14.980 -11.843  1.00 93.81           O  
ATOM   1432  N   GLN A 188      25.773 -13.666 -14.707  1.00 95.06           N  
ATOM   1433  CA  GLN A 188      25.280 -14.085 -16.017  1.00 95.06           C  
ATOM   1434  C   GLN A 188      25.153 -12.910 -16.995  1.00 95.06           C  
ATOM   1435  CB  GLN A 188      23.930 -14.792 -15.815  1.00 95.06           C  
ATOM   1436  O   GLN A 188      25.429 -13.065 -18.185  1.00 95.06           O  
ATOM   1437  CG  GLN A 188      23.399 -15.437 -17.102  1.00 95.06           C  
ATOM   1438  CD  GLN A 188      24.330 -16.509 -17.662  1.00 95.06           C  
ATOM   1439  NE2 GLN A 188      24.432 -16.636 -18.966  1.00 95.06           N  
ATOM   1440  OE1 GLN A 188      24.975 -17.261 -16.952  1.00 95.06           O  
ATOM   1441  N   TYR A 189      24.757 -11.734 -16.500  1.00 94.94           N  
ATOM   1442  CA  TYR A 189      24.624 -10.504 -17.278  1.00 94.94           C  
ATOM   1443  C   TYR A 189      25.520  -9.400 -16.703  1.00 94.94           C  
ATOM   1444  CB  TYR A 189      23.147 -10.088 -17.349  1.00 94.94           C  
ATOM   1445  O   TYR A 189      25.053  -8.561 -15.928  1.00 94.94           O  
ATOM   1446  CG  TYR A 189      22.238 -11.035 -18.111  1.00 94.94           C  
ATOM   1447  CD1 TYR A 189      22.636 -11.580 -19.352  1.00 94.94           C  
ATOM   1448  CD2 TYR A 189      20.964 -11.336 -17.597  1.00 94.94           C  
ATOM   1449  CE1 TYR A 189      21.786 -12.457 -20.050  1.00 94.94           C  
ATOM   1450  CE2 TYR A 189      20.099 -12.185 -18.310  1.00 94.94           C  
ATOM   1451  OH  TYR A 189      19.693 -13.629 -20.177  1.00 94.94           O  
ATOM   1452  CZ  TYR A 189      20.518 -12.772 -19.520  1.00 94.94           C  
ATOM   1453  N   PRO A 190      26.813  -9.369 -17.085  1.00 94.88           N  
ATOM   1454  CA  PRO A 190      27.737  -8.355 -16.599  1.00 94.88           C  
ATOM   1455  C   PRO A 190      27.262  -6.946 -16.954  1.00 94.88           C  
ATOM   1456  CB  PRO A 190      29.091  -8.676 -17.240  1.00 94.88           C  
ATOM   1457  O   PRO A 190      26.899  -6.677 -18.102  1.00 94.88           O  
ATOM   1458  CG  PRO A 190      28.999 -10.171 -17.536  1.00 94.88           C  
ATOM   1459  CD  PRO A 190      27.526 -10.359 -17.883  1.00 94.88           C  
ATOM   1460  N   LEU A 191      27.340  -6.022 -15.990  1.00 93.31           N  
ATOM   1461  CA  LEU A 191      26.844  -4.647 -16.136  1.00 93.31           C  
ATOM   1462  C   LEU A 191      27.401  -3.934 -17.380  1.00 93.31           C  
ATOM   1463  CB  LEU A 191      27.203  -3.871 -14.852  1.00 93.31           C  
ATOM   1464  O   LEU A 191      26.673  -3.224 -18.063  1.00 93.31           O  
ATOM   1465  CG  LEU A 191      26.776  -2.389 -14.858  1.00 93.31           C  
ATOM   1466  CD1 LEU A 191      25.254  -2.245 -14.885  1.00 93.31           C  
ATOM   1467  CD2 LEU A 191      27.315  -1.683 -13.614  1.00 93.31           C  
ATOM   1468  N   ALA A 192      28.683  -4.135 -17.689  1.00 90.31           N  
ATOM   1469  CA  ALA A 192      29.352  -3.447 -18.793  1.00 90.31           C  
ATOM   1470  C   ALA A 192      28.855  -3.873 -20.188  1.00 90.31           C  
ATOM   1471  CB  ALA A 192      30.860  -3.686 -18.650  1.00 90.31           C  
ATOM   1472  O   ALA A 192      29.036  -3.122 -21.142  1.00 90.31           O  
ATOM   1473  N   THR A 193      28.270  -5.068 -20.325  1.00 91.81           N  
ATOM   1474  CA  THR A 193      27.910  -5.646 -21.634  1.00 91.81           C  
ATOM   1475  C   THR A 193      26.427  -5.981 -21.778  1.00 91.81           C  
ATOM   1476  CB  THR A 193      28.759  -6.891 -21.942  1.00 91.81           C  
ATOM   1477  O   THR A 193      25.917  -5.933 -22.892  1.00 91.81           O  
ATOM   1478  CG2 THR A 193      30.241  -6.557 -22.108  1.00 91.81           C  
ATOM   1479  OG1 THR A 193      28.688  -7.846 -20.902  1.00 91.81           O  
ATOM   1480  N   HIS A 194      25.729  -6.292 -20.682  1.00 93.06           N  
ATOM   1481  CA  HIS A 194      24.344  -6.781 -20.685  1.00 93.06           C  
ATOM   1482  C   HIS A 194      23.467  -6.075 -19.632  1.00 93.06           C  
ATOM   1483  CB  HIS A 194      24.340  -8.310 -20.517  1.00 93.06           C  
ATOM   1484  O   HIS A 194      22.590  -6.689 -19.023  1.00 93.06           O  
ATOM   1485  CG  HIS A 194      25.009  -9.058 -21.640  1.00 93.06           C  
ATOM   1486  CD2 HIS A 194      24.402  -9.593 -22.743  1.00 93.06           C  
ATOM   1487  ND1 HIS A 194      26.351  -9.333 -21.744  1.00 93.06           N  
ATOM   1488  CE1 HIS A 194      26.549 -10.015 -22.883  1.00 93.06           C  
ATOM   1489  NE2 HIS A 194      25.387 -10.205 -23.526  1.00 93.06           N  
ATOM   1490  N   SER A 195      23.694  -4.777 -19.389  1.00 92.50           N  
ATOM   1491  CA  SER A 195      22.934  -3.986 -18.402  1.00 92.50           C  
ATOM   1492  C   SER A 195      21.420  -4.015 -18.633  1.00 92.50           C  
ATOM   1493  CB  SER A 195      23.397  -2.525 -18.416  1.00 92.50           C  
ATOM   1494  O   SER A 195      20.659  -4.121 -17.671  1.00 92.50           O  
ATOM   1495  OG  SER A 195      23.305  -1.982 -19.721  1.00 92.50           O  
ATOM   1496  N   LYS A 196      20.982  -3.961 -19.898  1.00 90.38           N  
ATOM   1497  CA  LYS A 196      19.567  -4.019 -20.289  1.00 90.38           C  
ATOM   1498  C   LYS A 196      18.930  -5.337 -19.825  1.00 90.38           C  
ATOM   1499  CB  LYS A 196      19.448  -3.735 -21.804  1.00 90.38           C  
ATOM   1500  O   LYS A 196      18.001  -5.310 -19.024  1.00 90.38           O  
ATOM   1501  CG  LYS A 196      17.994  -3.721 -22.295  1.00 90.38           C  
ATOM   1502  CD  LYS A 196      17.792  -3.229 -23.746  1.00 90.38           C  
ATOM   1503  CE  LYS A 196      16.303  -3.337 -24.143  1.00 90.38           C  
ATOM   1504  NZ  LYS A 196      15.992  -2.898 -25.540  1.00 90.38           N  
ATOM   1505  N   GLN A 197      19.504  -6.480 -20.210  1.00 91.56           N  
ATOM   1506  CA  GLN A 197      19.001  -7.805 -19.825  1.00 91.56           C  
ATOM   1507  C   GLN A 197      19.051  -8.034 -18.309  1.00 91.56           C  
ATOM   1508  CB  GLN A 197      19.806  -8.921 -20.513  1.00 91.56           C  
ATOM   1509  O   GLN A 197      18.136  -8.639 -17.749  1.00 91.56           O  
ATOM   1510  CG  GLN A 197      19.715  -8.928 -22.047  1.00 91.56           C  
ATOM   1511  CD  GLN A 197      20.715  -8.013 -22.754  1.00 91.56           C  
ATOM   1512  NE2 GLN A 197      20.856  -8.137 -24.054  1.00 91.56           N  
ATOM   1513  OE1 GLN A 197      21.399  -7.180 -22.181  1.00 91.56           O  
ATOM   1514  N   LEU A 198      20.094  -7.529 -17.637  1.00 95.75           N  
ATOM   1515  CA  LEU A 198      20.225  -7.608 -16.183  1.00 95.75           C  
ATOM   1516  C   LEU A 198      19.017  -6.973 -15.487  1.00 95.75           C  
ATOM   1517  CB  LEU A 198      21.548  -6.944 -15.749  1.00 95.75           C  
ATOM   1518  O   LEU A 198      18.340  -7.637 -14.703  1.00 95.75           O  
ATOM   1519  CG  LEU A 198      21.749  -6.851 -14.225  1.00 95.75           C  
ATOM   1520  CD1 LEU A 198      21.758  -8.226 -13.562  1.00 95.75           C  
ATOM   1521  CD2 LEU A 198      23.074  -6.156 -13.917  1.00 95.75           C  
ATOM   1522  N   PHE A 199      18.729  -5.699 -15.765  1.00 95.06           N  
ATOM   1523  CA  PHE A 199      17.676  -4.985 -15.042  1.00 95.06           C  
ATOM   1524  C   PHE A 199      16.265  -5.336 -15.515  1.00 95.06           C  
ATOM   1525  CB  PHE A 199      17.957  -3.483 -15.029  1.00 95.06           C  
ATOM   1526  O   PHE A 199      15.331  -5.280 -14.717  1.00 95.06           O  
ATOM   1527  CG  PHE A 199      19.218  -3.147 -14.256  1.00 95.06           C  
ATOM   1528  CD1 PHE A 199      19.343  -3.524 -12.905  1.00 95.06           C  
ATOM   1529  CD2 PHE A 199      20.291  -2.507 -14.895  1.00 95.06           C  
ATOM   1530  CE1 PHE A 199      20.539  -3.283 -12.212  1.00 95.06           C  
ATOM   1531  CE2 PHE A 199      21.483  -2.245 -14.202  1.00 95.06           C  
ATOM   1532  CZ  PHE A 199      21.612  -2.658 -12.865  1.00 95.06           C  
ATOM   1533  N   GLU A 200      16.107  -5.786 -16.758  1.00 91.88           N  
ATOM   1534  CA  GLU A 200      14.851  -6.366 -17.239  1.00 91.88           C  
ATOM   1535  C   GLU A 200      14.498  -7.661 -16.498  1.00 91.88           C  
ATOM   1536  CB  GLU A 200      14.962  -6.631 -18.740  1.00 91.88           C  
ATOM   1537  O   GLU A 200      13.355  -7.825 -16.079  1.00 91.88           O  
ATOM   1538  CG  GLU A 200      14.923  -5.318 -19.536  1.00 91.88           C  
ATOM   1539  CD  GLU A 200      15.335  -5.498 -21.000  1.00 91.88           C  
ATOM   1540  OE1 GLU A 200      15.195  -4.506 -21.752  1.00 91.88           O  
ATOM   1541  OE2 GLU A 200      15.733  -6.616 -21.401  1.00 91.88           O  
ATOM   1542  N   ALA A 201      15.470  -8.545 -16.247  1.00 95.44           N  
ATOM   1543  CA  ALA A 201      15.239  -9.735 -15.427  1.00 95.44           C  
ATOM   1544  C   ALA A 201      14.942  -9.366 -13.960  1.00 95.44           C  
ATOM   1545  CB  ALA A 201      16.452 -10.662 -15.553  1.00 95.44           C  
ATOM   1546  O   ALA A 201      14.076  -9.965 -13.316  1.00 95.44           O  
ATOM   1547  N   ILE A 202      15.615  -8.340 -13.424  1.00 97.44           N  
ATOM   1548  CA  ILE A 202      15.360  -7.825 -12.069  1.00 97.44           C  
ATOM   1549  C   ILE A 202      13.960  -7.212 -11.935  1.00 97.44           C  
ATOM   1550  CB  ILE A 202      16.477  -6.849 -11.641  1.00 97.44           C  
ATOM   1551  O   ILE A 202      13.378  -7.319 -10.861  1.00 97.44           O  
ATOM   1552  CG1 ILE A 202      17.829  -7.579 -11.457  1.00 97.44           C  
ATOM   1553  CG2 ILE A 202      16.136  -6.059 -10.367  1.00 97.44           C  
ATOM   1554  CD1 ILE A 202      17.902  -8.568 -10.287  1.00 97.44           C  
ATOM   1555  N   ALA A 203      13.358  -6.682 -13.004  1.00 96.38           N  
ATOM   1556  CA  ALA A 203      11.982  -6.174 -12.975  1.00 96.38           C  
ATOM   1557  C   ALA A 203      10.951  -7.235 -12.530  1.00 96.38           C  
ATOM   1558  CB  ALA A 203      11.643  -5.592 -14.352  1.00 96.38           C  
ATOM   1559  O   ALA A 203       9.916  -6.887 -11.956  1.00 96.38           O  
ATOM   1560  N   GLY A 204      11.269  -8.528 -12.696  1.00 97.69           N  
ATOM   1561  CA  GLY A 204      10.497  -9.630 -12.120  1.00 97.69           C  
ATOM   1562  C   GLY A 204      10.275  -9.500 -10.605  1.00 97.69           C  
ATOM   1563  O   GLY A 204       9.208  -9.859 -10.123  1.00 97.69           O  
ATOM   1564  N   TYR A 205      11.212  -8.916  -9.855  1.00 98.56           N  
ATOM   1565  CA  TYR A 205      11.125  -8.741  -8.404  1.00 98.56           C  
ATOM   1566  C   TYR A 205       9.952  -7.843  -8.001  1.00 98.56           C  
ATOM   1567  CB  TYR A 205      12.457  -8.169  -7.905  1.00 98.56           C  
ATOM   1568  O   TYR A 205       9.158  -8.213  -7.135  1.00 98.56           O  
ATOM   1569  CG  TYR A 205      12.528  -7.963  -6.410  1.00 98.56           C  
ATOM   1570  CD1 TYR A 205      12.563  -6.660  -5.877  1.00 98.56           C  
ATOM   1571  CD2 TYR A 205      12.588  -9.079  -5.556  1.00 98.56           C  
ATOM   1572  CE1 TYR A 205      12.722  -6.471  -4.493  1.00 98.56           C  
ATOM   1573  CE2 TYR A 205      12.711  -8.894  -4.167  1.00 98.56           C  
ATOM   1574  OH  TYR A 205      13.112  -7.420  -2.333  1.00 98.56           O  
ATOM   1575  CZ  TYR A 205      12.823  -7.591  -3.644  1.00 98.56           C  
ATOM   1576  N   GLY A 206       9.793  -6.704  -8.684  1.00 97.31           N  
ATOM   1577  CA  GLY A 206       8.632  -5.828  -8.510  1.00 97.31           C  
ATOM   1578  C   GLY A 206       7.326  -6.524  -8.900  1.00 97.31           C  
ATOM   1579  O   GLY A 206       6.362  -6.491  -8.136  1.00 97.31           O  
ATOM   1580  N   LEU A 207       7.331  -7.252 -10.026  1.00 98.12           N  
ATOM   1581  CA  LEU A 207       6.171  -8.019 -10.494  1.00 98.12           C  
ATOM   1582  C   LEU A 207       5.711  -9.048  -9.454  1.00 98.12           C  
ATOM   1583  CB  LEU A 207       6.511  -8.689 -11.843  1.00 98.12           C  
ATOM   1584  O   LEU A 207       4.519  -9.138  -9.162  1.00 98.12           O  
ATOM   1585  CG  LEU A 207       5.432  -9.646 -12.381  1.00 98.12           C  
ATOM   1586  CD1 LEU A 207       4.117  -8.940 -12.650  1.00 98.12           C  
ATOM   1587  CD2 LEU A 207       5.896 -10.292 -13.685  1.00 98.12           C  
ATOM   1588  N   GLY A 208       6.643  -9.812  -8.881  1.00 98.06           N  
ATOM   1589  CA  GLY A 208       6.350 -10.782  -7.828  1.00 98.06           C  
ATOM   1590  C   GLY A 208       5.764 -10.117  -6.594  1.00 98.06           C  
ATOM   1591  O   GLY A 208       4.752 -10.576  -6.062  1.00 98.06           O  
ATOM   1592  N   GLY A 209       6.359  -8.994  -6.190  1.00 97.31           N  
ATOM   1593  CA  GLY A 209       5.925  -8.246  -5.023  1.00 97.31           C  
ATOM   1594  C   GLY A 209       4.484  -7.773  -5.097  1.00 97.31           C  
ATOM   1595  O   GLY A 209       3.687  -8.111  -4.218  1.00 97.31           O  
ATOM   1596  N   SER A 210       4.135  -7.063  -6.169  1.00 96.88           N  
ATOM   1597  CA  SER A 210       2.782  -6.538  -6.354  1.00 96.88           C  
ATOM   1598  C   SER A 210       1.758  -7.603  -6.727  1.00 96.88           C  
ATOM   1599  CB  SER A 210       2.777  -5.446  -7.407  1.00 96.88           C  
ATOM   1600  O   SER A 210       0.584  -7.438  -6.407  1.00 96.88           O  
ATOM   1601  OG  SER A 210       3.495  -4.347  -6.907  1.00 96.88           O  
ATOM   1602  N   SER A 211       2.167  -8.715  -7.350  1.00 97.19           N  
ATOM   1603  CA  SER A 211       1.243  -9.828  -7.613  1.00 97.19           C  
ATOM   1604  C   SER A 211       0.736 -10.447  -6.312  1.00 97.19           C  
ATOM   1605  CB  SER A 211       1.884 -10.928  -8.456  1.00 97.19           C  
ATOM   1606  O   SER A 211      -0.460 -10.687  -6.174  1.00 97.19           O  
ATOM   1607  OG  SER A 211       2.290 -10.447  -9.718  1.00 97.19           O  
ATOM   1608  N   ILE A 212       1.625 -10.658  -5.336  1.00 97.25           N  
ATOM   1609  CA  ILE A 212       1.221 -11.136  -4.008  1.00 97.25           C  
ATOM   1610  C   ILE A 212       0.481 -10.054  -3.230  1.00 97.25           C  
ATOM   1611  CB  ILE A 212       2.442 -11.672  -3.236  1.00 97.25           C  
ATOM   1612  O   ILE A 212      -0.532 -10.350  -2.603  1.00 97.25           O  
ATOM   1613  CG1 ILE A 212       3.058 -12.910  -3.928  1.00 97.25           C  
ATOM   1614  CG2 ILE A 212       2.091 -12.011  -1.776  1.00 97.25           C  
ATOM   1615  CD1 ILE A 212       2.034 -13.956  -4.387  1.00 97.25           C  
ATOM   1616  N   ALA A 213       0.926  -8.800  -3.318  1.00 96.81           N  
ATOM   1617  CA  ALA A 213       0.235  -7.695  -2.666  1.00 96.81           C  
ATOM   1618  C   ALA A 213      -1.213  -7.534  -3.146  1.00 96.81           C  
ATOM   1619  CB  ALA A 213       1.013  -6.411  -2.922  1.00 96.81           C  
ATOM   1620  O   ALA A 213      -2.079  -7.195  -2.347  1.00 96.81           O  
ATOM   1621  N   MET A 214      -1.488  -7.800  -4.430  1.00 96.81           N  
ATOM   1622  CA  MET A 214      -2.843  -7.769  -4.985  1.00 96.81           C  
ATOM   1623  C   MET A 214      -3.759  -8.747  -4.249  1.00 96.81           C  
ATOM   1624  CB  MET A 214      -2.792  -8.093  -6.488  1.00 96.81           C  
ATOM   1625  O   MET A 214      -4.846  -8.365  -3.822  1.00 96.81           O  
ATOM   1626  CG  MET A 214      -4.171  -8.062  -7.163  1.00 96.81           C  
ATOM   1627  SD  MET A 214      -5.078  -6.500  -7.014  1.00 96.81           S  
ATOM   1628  CE  MET A 214      -4.107  -5.431  -8.096  1.00 96.81           C  
ATOM   1629  N   PHE A 215      -3.310  -9.990  -4.062  1.00 95.12           N  
ATOM   1630  CA  PHE A 215      -4.084 -10.975  -3.313  1.00 95.12           C  
ATOM   1631  C   PHE A 215      -4.168 -10.620  -1.831  1.00 95.12           C  
ATOM   1632  CB  PHE A 215      -3.526 -12.380  -3.532  1.00 95.12           C  
ATOM   1633  O   PHE A 215      -5.270 -10.631  -1.311  1.00 95.12           O  
ATOM   1634  CG  PHE A 215      -3.671 -12.871  -4.957  1.00 95.12           C  
ATOM   1635  CD1 PHE A 215      -4.950 -13.022  -5.529  1.00 95.12           C  
ATOM   1636  CD2 PHE A 215      -2.529 -13.192  -5.709  1.00 95.12           C  
ATOM   1637  CE1 PHE A 215      -5.086 -13.485  -6.850  1.00 95.12           C  
ATOM   1638  CE2 PHE A 215      -2.668 -13.684  -7.016  1.00 95.12           C  
ATOM   1639  CZ  PHE A 215      -3.942 -13.822  -7.593  1.00 95.12           C  
ATOM   1640  N   GLY A 216      -3.071 -10.201  -1.192  1.00 95.25           N  
ATOM   1641  CA  GLY A 216      -3.084  -9.817   0.225  1.00 95.25           C  
ATOM   1642  C   GLY A 216      -4.010  -8.634   0.534  1.00 95.25           C  
ATOM   1643  O   GLY A 216      -4.741  -8.649   1.519  1.00 95.25           O  
ATOM   1644  N   ARG A 217      -4.038  -7.604  -0.323  1.00 95.50           N  
ATOM   1645  CA  ARG A 217      -4.941  -6.454  -0.146  1.00 95.50           C  
ATOM   1646  C   ARG A 217      -6.395  -6.791  -0.430  1.00 95.50           C  
ATOM   1647  CB  ARG A 217      -4.513  -5.266  -1.022  1.00 95.50           C  
ATOM   1648  O   ARG A 217      -7.262  -6.334   0.303  1.00 95.50           O  
ATOM   1649  CG  ARG A 217      -3.421  -4.393  -0.399  1.00 95.50           C  
ATOM   1650  CD  ARG A 217      -3.856  -3.814   0.950  1.00 95.50           C  
ATOM   1651  NE  ARG A 217      -3.086  -2.610   1.290  1.00 95.50           N  
ATOM   1652  NH1 ARG A 217      -4.090  -2.216   3.332  1.00 95.50           N  
ATOM   1653  NH2 ARG A 217      -2.595  -0.772   2.498  1.00 95.50           N  
ATOM   1654  CZ  ARG A 217      -3.267  -1.880   2.375  1.00 95.50           C  
ATOM   1655  N   VAL A 218      -6.678  -7.554  -1.484  1.00 97.00           N  
ATOM   1656  CA  VAL A 218      -8.063  -7.899  -1.830  1.00 97.00           C  
ATOM   1657  C   VAL A 218      -8.607  -8.983  -0.900  1.00 97.00           C  
ATOM   1658  CB  VAL A 218      -8.183  -8.302  -3.309  1.00 97.00           C  
ATOM   1659  O   VAL A 218      -9.710  -8.837  -0.390  1.00 97.00           O  
ATOM   1660  CG1 VAL A 218      -9.612  -8.726  -3.662  1.00 97.00           C  
ATOM   1661  CG2 VAL A 218      -7.838  -7.124  -4.230  1.00 97.00           C  
ATOM   1662  N   GLY A 219      -7.845 -10.047  -0.658  1.00 96.25           N  
ATOM   1663  CA  GLY A 219      -8.188 -11.144   0.246  1.00 96.25           C  
ATOM   1664  C   GLY A 219      -8.333 -10.657   1.680  1.00 96.25           C  
ATOM   1665  O   GLY A 219      -9.428 -10.730   2.237  1.00 96.25           O  
ATOM   1666  N   GLY A 220      -7.268 -10.077   2.236  1.00 95.69           N  
ATOM   1667  CA  GLY A 220      -7.294  -9.453   3.556  1.00 95.69           C  
ATOM   1668  C   GLY A 220      -8.385  -8.386   3.688  1.00 95.69           C  
ATOM   1669  O   GLY A 220      -9.137  -8.424   4.656  1.00 95.69           O  
ATOM   1670  N   GLY A 221      -8.548  -7.504   2.692  1.00 96.31           N  
ATOM   1671  CA  GLY A 221      -9.588  -6.465   2.671  1.00 96.31           C  
ATOM   1672  C   GLY A 221     -11.015  -7.022   2.696  1.00 96.31           C  
ATOM   1673  O   GLY A 221     -11.836  -6.579   3.499  1.00 96.31           O  
ATOM   1674  N   ILE A 222     -11.308  -8.041   1.875  1.00 97.75           N  
ATOM   1675  CA  ILE A 222     -12.613  -8.720   1.892  1.00 97.75           C  
ATOM   1676  C   ILE A 222     -12.848  -9.392   3.243  1.00 97.75           C  
ATOM   1677  CB  ILE A 222     -12.762  -9.728   0.724  1.00 97.75           C  
ATOM   1678  O   ILE A 222     -13.963  -9.335   3.755  1.00 97.75           O  
ATOM   1679  CG1 ILE A 222     -12.840  -8.988  -0.631  1.00 97.75           C  
ATOM   1680  CG2 ILE A 222     -14.027 -10.604   0.881  1.00 97.75           C  
ATOM   1681  CD1 ILE A 222     -12.611  -9.905  -1.840  1.00 97.75           C  
ATOM   1682  N   TYR A 223     -11.815 -10.015   3.818  1.00 97.50           N  
ATOM   1683  CA  TYR A 223     -11.914 -10.651   5.125  1.00 97.50           C  
ATOM   1684  C   TYR A 223     -12.278  -9.628   6.208  1.00 97.50           C  
ATOM   1685  CB  TYR A 223     -10.612 -11.404   5.449  1.00 97.50           C  
ATOM   1686  O   TYR A 223     -13.281  -9.826   6.895  1.00 97.50           O  
ATOM   1687  CG  TYR A 223     -10.631 -12.097   6.795  1.00 97.50           C  
ATOM   1688  CD1 TYR A 223     -10.483 -11.342   7.970  1.00 97.50           C  
ATOM   1689  CD2 TYR A 223     -10.807 -13.488   6.886  1.00 97.50           C  
ATOM   1690  CE1 TYR A 223     -10.557 -11.954   9.226  1.00 97.50           C  
ATOM   1691  CE2 TYR A 223     -10.865 -14.107   8.151  1.00 97.50           C  
ATOM   1692  OH  TYR A 223     -10.881 -13.912  10.547  1.00 97.50           O  
ATOM   1693  CZ  TYR A 223     -10.762 -13.339   9.324  1.00 97.50           C  
ATOM   1694  N   THR A 224     -11.494  -8.546   6.337  1.00 95.50           N  
ATOM   1695  CA  THR A 224     -11.696  -7.549   7.401  1.00 95.50           C  
ATOM   1696  C   THR A 224     -13.045  -6.861   7.251  1.00 95.50           C  
ATOM   1697  CB  THR A 224     -10.538  -6.535   7.549  1.00 95.50           C  
ATOM   1698  O   THR A 224     -13.885  -6.954   8.139  1.00 95.50           O  
ATOM   1699  CG2 THR A 224     -10.114  -5.721   6.330  1.00 95.50           C  
ATOM   1700  OG1 THR A 224     -10.928  -5.602   8.516  1.00 95.50           O  
ATOM   1701  N   LYS A 225     -13.351  -6.305   6.074  1.00 95.50           N  
ATOM   1702  CA  LYS A 225     -14.560  -5.491   5.917  1.00 95.50           C  
ATOM   1703  C   LYS A 225     -15.852  -6.304   5.884  1.00 95.50           C  
ATOM   1704  CB  LYS A 225     -14.419  -4.539   4.724  1.00 95.50           C  
ATOM   1705  O   LYS A 225     -16.924  -5.758   6.121  1.00 95.50           O  
ATOM   1706  CG  LYS A 225     -13.233  -3.563   4.839  1.00 95.50           C  
ATOM   1707  CD  LYS A 225     -13.198  -2.688   6.117  1.00 95.50           C  
ATOM   1708  CE  LYS A 225     -12.007  -2.908   7.059  1.00 95.50           C  
ATOM   1709  NZ  LYS A 225     -11.989  -1.902   8.152  1.00 95.50           N  
ATOM   1710  N   ALA A 226     -15.789  -7.611   5.619  1.00 95.31           N  
ATOM   1711  CA  ALA A 226     -16.939  -8.487   5.833  1.00 95.31           C  
ATOM   1712  C   ALA A 226     -17.256  -8.671   7.325  1.00 95.31           C  
ATOM   1713  CB  ALA A 226     -16.671  -9.843   5.178  1.00 95.31           C  
ATOM   1714  O   ALA A 226     -18.431  -8.761   7.688  1.00 95.31           O  
ATOM   1715  N   ALA A 227     -16.219  -8.761   8.163  1.00 95.31           N  
ATOM   1716  CA  ALA A 227     -16.357  -8.903   9.604  1.00 95.31           C  
ATOM   1717  C   ALA A 227     -16.767  -7.581  10.261  1.00 95.31           C  
ATOM   1718  CB  ALA A 227     -15.059  -9.475  10.175  1.00 95.31           C  
ATOM   1719  O   ALA A 227     -17.775  -7.582  10.959  1.00 95.31           O  
ATOM   1720  N   ASP A 228     -16.078  -6.488   9.939  1.00 93.94           N  
ATOM   1721  CA  ASP A 228     -16.309  -5.119  10.422  1.00 93.94           C  
ATOM   1722  C   ASP A 228     -17.763  -4.666  10.178  1.00 93.94           C  
ATOM   1723  CB  ASP A 228     -15.281  -4.241   9.689  1.00 93.94           C  
ATOM   1724  O   ASP A 228     -18.580  -4.582  11.097  1.00 93.94           O  
ATOM   1725  CG  ASP A 228     -15.214  -2.783  10.130  1.00 93.94           C  
ATOM   1726  OD1 ASP A 228     -16.034  -2.396  10.986  1.00 93.94           O  
ATOM   1727  OD2 ASP A 228     -14.404  -2.080   9.470  1.00 93.94           O  
ATOM   1728  N   VAL A 229     -18.185  -4.589   8.905  1.00 93.31           N  
ATOM   1729  CA  VAL A 229     -19.566  -4.225   8.533  1.00 93.31           C  
ATOM   1730  C   VAL A 229     -20.593  -5.174   9.164  1.00 93.31           C  
ATOM   1731  CB  VAL A 229     -19.723  -4.220   6.998  1.00 93.31           C  
ATOM   1732  O   VAL A 229     -21.701  -4.766   9.529  1.00 93.31           O  
ATOM   1733  CG1 VAL A 229     -21.164  -3.933   6.548  1.00 93.31           C  
ATOM   1734  CG2 VAL A 229     -18.830  -3.161   6.340  1.00 93.31           C  
ATOM   1735  N   GLY A 230     -20.248  -6.457   9.289  1.00 91.94           N  
ATOM   1736  CA  GLY A 230     -21.087  -7.457   9.937  1.00 91.94           C  
ATOM   1737  C   GLY A 230     -21.282  -7.197  11.430  1.00 91.94           C  
ATOM   1738  O   GLY A 230     -22.420  -7.234  11.913  1.00 91.94           O  
ATOM   1739  N   ALA A 231     -20.188  -6.924  12.137  1.00 92.31           N  
ATOM   1740  CA  ALA A 231     -20.146  -6.644  13.561  1.00 92.31           C  
ATOM   1741  C   ALA A 231     -20.867  -5.331  13.877  1.00 92.31           C  
ATOM   1742  CB  ALA A 231     -18.679  -6.605  14.015  1.00 92.31           C  
ATOM   1743  O   ALA A 231     -21.746  -5.314  14.743  1.00 92.31           O  
ATOM   1744  N   ASP A 232     -20.584  -4.276  13.119  1.00 90.69           N  
ATOM   1745  CA  ASP A 232     -21.092  -2.930  13.356  1.00 90.69           C  
ATOM   1746  C   ASP A 232     -22.574  -2.772  13.026  1.00 90.69           C  
ATOM   1747  CB  ASP A 232     -20.240  -1.938  12.544  1.00 90.69           C  
ATOM   1748  O   ASP A 232     -23.345  -2.218  13.820  1.00 90.69           O  
ATOM   1749  CG  ASP A 232     -19.113  -1.329  13.374  1.00 90.69           C  
ATOM   1750  OD1 ASP A 232     -18.880  -1.825  14.500  1.00 90.69           O  
ATOM   1751  OD2 ASP A 232     -18.813  -0.144  13.116  1.00 90.69           O  
ATOM   1752  N   LEU A 233     -23.029  -3.299  11.886  1.00 88.25           N  
ATOM   1753  CA  LEU A 233     -24.446  -3.221  11.536  1.00 88.25           C  
ATOM   1754  C   LEU A 233     -25.297  -4.064  12.484  1.00 88.25           C  
ATOM   1755  CB  LEU A 233     -24.683  -3.658  10.084  1.00 88.25           C  
ATOM   1756  O   LEU A 233     -26.341  -3.600  12.952  1.00 88.25           O  
ATOM   1757  CG  LEU A 233     -24.144  -2.687   9.021  1.00 88.25           C  
ATOM   1758  CD1 LEU A 233     -24.446  -3.268   7.638  1.00 88.25           C  
ATOM   1759  CD2 LEU A 233     -24.817  -1.314   9.103  1.00 88.25           C  
ATOM   1760  N   ALA A 234     -24.884  -5.302  12.762  1.00 87.06           N  
ATOM   1761  CA  ALA A 234     -25.651  -6.168  13.646  1.00 87.06           C  
ATOM   1762  C   ALA A 234     -25.600  -5.666  15.098  1.00 87.06           C  
ATOM   1763  CB  ALA A 234     -25.161  -7.606  13.492  1.00 87.06           C  
ATOM   1764  O   ALA A 234     -26.644  -5.559  15.734  1.00 87.06           O  
ATOM   1765  N   GLY A 235     -24.424  -5.284  15.595  1.00 85.81           N  
ATOM   1766  CA  GLY A 235     -24.236  -4.805  16.960  1.00 85.81           C  
ATOM   1767  C   GLY A 235     -24.791  -3.398  17.188  1.00 85.81           C  
ATOM   1768  O   GLY A 235     -25.785  -3.224  17.893  1.00 85.81           O  
ATOM   1769  N   LYS A 236     -24.180  -2.376  16.580  1.00 83.88           N  
ATOM   1770  CA  LYS A 236     -24.465  -0.961  16.886  1.00 83.88           C  
ATOM   1771  C   LYS A 236     -25.823  -0.503  16.360  1.00 83.88           C  
ATOM   1772  CB  LYS A 236     -23.367  -0.055  16.298  1.00 83.88           C  
ATOM   1773  O   LYS A 236     -26.554   0.225  17.037  1.00 83.88           O  
ATOM   1774  CG  LYS A 236     -21.946  -0.348  16.804  1.00 83.88           C  
ATOM   1775  CD  LYS A 236     -20.941   0.509  16.019  1.00 83.88           C  
ATOM   1776  CE  LYS A 236     -19.521   0.246  16.511  1.00 83.88           C  
ATOM   1777  NZ  LYS A 236     -18.501   0.839  15.616  1.00 83.88           N  
ATOM   1778  N   VAL A 237     -26.172  -0.886  15.130  1.00 83.75           N  
ATOM   1779  CA  VAL A 237     -27.373  -0.351  14.462  1.00 83.75           C  
ATOM   1780  C   VAL A 237     -28.629  -1.113  14.873  1.00 83.75           C  
ATOM   1781  CB  VAL A 237     -27.211  -0.292  12.930  1.00 83.75           C  
ATOM   1782  O   VAL A 237     -29.630  -0.473  15.232  1.00 83.75           O  
ATOM   1783  CG1 VAL A 237     -28.452   0.311  12.255  1.00 83.75           C  
ATOM   1784  CG2 VAL A 237     -26.003   0.567  12.540  1.00 83.75           C  
ATOM   1785  N   VAL A 238     -28.580  -2.449  14.812  1.00 83.44           N  
ATOM   1786  CA  VAL A 238     -29.741  -3.313  15.069  1.00 83.44           C  
ATOM   1787  C   VAL A 238     -29.935  -3.553  16.563  1.00 83.44           C  
ATOM   1788  CB  VAL A 238     -29.666  -4.638  14.283  1.00 83.44           C  
ATOM   1789  O   VAL A 238     -30.999  -3.214  17.075  1.00 83.44           O  
ATOM   1790  CG1 VAL A 238     -30.910  -5.499  14.531  1.00 83.44           C  
ATOM   1791  CG2 VAL A 238     -29.595  -4.402  12.765  1.00 83.44           C  
ATOM   1792  N   GLU A 239     -28.923  -4.081  17.253  1.00 87.44           N  
ATOM   1793  CA  GLU A 239     -29.057  -4.525  18.649  1.00 87.44           C  
ATOM   1794  C   GLU A 239     -28.680  -3.456  19.693  1.00 87.44           C  
ATOM   1795  CB  GLU A 239     -28.258  -5.821  18.845  1.00 87.44           C  
ATOM   1796  O   GLU A 239     -28.973  -3.605  20.877  1.00 87.44           O  
ATOM   1797  CG  GLU A 239     -28.696  -7.008  17.959  1.00 87.44           C  
ATOM   1798  CD  GLU A 239     -30.195  -7.349  17.980  1.00 87.44           C  
ATOM   1799  OE1 GLU A 239     -30.675  -7.880  16.946  1.00 87.44           O  
ATOM   1800  OE2 GLU A 239     -30.871  -7.058  18.991  1.00 87.44           O  
ATOM   1801  N   ASN A 240     -28.091  -2.335  19.260  1.00 87.38           N  
ATOM   1802  CA  ASN A 240     -27.696  -1.203  20.105  1.00 87.38           C  
ATOM   1803  C   ASN A 240     -26.738  -1.591  21.252  1.00 87.38           C  
ATOM   1804  CB  ASN A 240     -28.964  -0.453  20.551  1.00 87.38           C  
ATOM   1805  O   ASN A 240     -26.854  -1.080  22.370  1.00 87.38           O  
ATOM   1806  CG  ASN A 240     -28.677   0.941  21.071  1.00 87.38           C  
ATOM   1807  ND2 ASN A 240     -29.145   1.265  22.251  1.00 87.38           N  
ATOM   1808  OD1 ASN A 240     -28.111   1.787  20.397  1.00 87.38           O  
ATOM   1809  N   ILE A 241     -25.797  -2.489  20.958  1.00 90.50           N  
ATOM   1810  CA  ILE A 241     -24.671  -2.836  21.838  1.00 90.50           C  
ATOM   1811  C   ILE A 241     -23.413  -2.024  21.456  1.00 90.50           C  
ATOM   1812  CB  ILE A 241     -24.435  -4.365  21.865  1.00 90.50           C  
ATOM   1813  O   ILE A 241     -23.359  -1.497  20.339  1.00 90.50           O  
ATOM   1814  CG1 ILE A 241     -24.045  -4.917  20.480  1.00 90.50           C  
ATOM   1815  CG2 ILE A 241     -25.687  -5.071  22.423  1.00 90.50           C  
ATOM   1816  CD1 ILE A 241     -23.714  -6.413  20.473  1.00 90.50           C  
ATOM   1817  N   PRO A 242     -22.431  -1.867  22.368  1.00 88.75           N  
ATOM   1818  CA  PRO A 242     -21.150  -1.213  22.079  1.00 88.75           C  
ATOM   1819  C   PRO A 242     -20.392  -1.786  20.863  1.00 88.75           C  
ATOM   1820  CB  PRO A 242     -20.321  -1.353  23.363  1.00 88.75           C  
ATOM   1821  O   PRO A 242     -20.602  -2.932  20.466  1.00 88.75           O  
ATOM   1822  CG  PRO A 242     -21.372  -1.451  24.464  1.00 88.75           C  
ATOM   1823  CD  PRO A 242     -22.499  -2.222  23.781  1.00 88.75           C  
ATOM   1824  N   GLU A 243     -19.496  -0.969  20.290  1.00 88.25           N  
ATOM   1825  CA  GLU A 243     -18.414  -1.427  19.393  1.00 88.25           C  
ATOM   1826  C   GLU A 243     -17.577  -2.485  20.112  1.00 88.25           C  
ATOM   1827  CB  GLU A 243     -17.503  -0.228  19.051  1.00 88.25           C  
ATOM   1828  O   GLU A 243     -17.400  -2.346  21.314  1.00 88.25           O  
ATOM   1829  CG  GLU A 243     -16.525  -0.471  17.884  1.00 88.25           C  
ATOM   1830  CD  GLU A 243     -15.909   0.849  17.361  1.00 88.25           C  
ATOM   1831  OE1 GLU A 243     -15.878   1.081  16.134  1.00 88.25           O  
ATOM   1832  OE2 GLU A 243     -15.629   1.758  18.174  1.00 88.25           O  
ATOM   1833  N   ASP A 244     -17.075  -3.511  19.421  1.00 92.00           N  
ATOM   1834  CA  ASP A 244     -16.220  -4.555  20.019  1.00 92.00           C  
ATOM   1835  C   ASP A 244     -16.809  -5.310  21.226  1.00 92.00           C  
ATOM   1836  CB  ASP A 244     -14.834  -3.995  20.340  1.00 92.00           C  
ATOM   1837  O   ASP A 244     -16.081  -5.926  22.009  1.00 92.00           O  
ATOM   1838  CG  ASP A 244     -14.123  -3.479  19.105  1.00 92.00           C  
ATOM   1839  OD1 ASP A 244     -13.984  -4.298  18.176  1.00 92.00           O  
ATOM   1840  OD2 ASP A 244     -13.649  -2.319  19.194  1.00 92.00           O  
ATOM   1841  N   ASP A 245     -18.133  -5.301  21.394  1.00 92.50           N  
ATOM   1842  CA  ASP A 245     -18.759  -5.961  22.534  1.00 92.50           C  
ATOM   1843  C   ASP A 245     -18.477  -7.481  22.527  1.00 92.50           C  
ATOM   1844  CB  ASP A 245     -20.259  -5.667  22.550  1.00 92.50           C  
ATOM   1845  O   ASP A 245     -18.689  -8.151  21.508  1.00 92.50           O  
ATOM   1846  CG  ASP A 245     -20.914  -6.156  23.838  1.00 92.50           C  
ATOM   1847  OD1 ASP A 245     -21.046  -7.382  24.037  1.00 92.50           O  
ATOM   1848  OD2 ASP A 245     -21.388  -5.321  24.634  1.00 92.50           O  
ATOM   1849  N   PRO A 246     -18.056  -8.074  23.661  1.00 90.06           N  
ATOM   1850  CA  PRO A 246     -17.691  -9.489  23.733  1.00 90.06           C  
ATOM   1851  C   PRO A 246     -18.849 -10.455  23.443  1.00 90.06           C  
ATOM   1852  CB  PRO A 246     -17.154  -9.686  25.151  1.00 90.06           C  
ATOM   1853  O   PRO A 246     -18.605 -11.636  23.207  1.00 90.06           O  
ATOM   1854  CG  PRO A 246     -17.820  -8.569  25.958  1.00 90.06           C  
ATOM   1855  CD  PRO A 246     -17.899  -7.430  24.956  1.00 90.06           C  
ATOM   1856  N   ARG A 247     -20.106  -9.995  23.463  1.00 92.25           N  
ATOM   1857  CA  ARG A 247     -21.280 -10.800  23.088  1.00 92.25           C  
ATOM   1858  C   ARG A 247     -21.395 -10.978  21.578  1.00 92.25           C  
ATOM   1859  CB  ARG A 247     -22.557 -10.133  23.621  1.00 92.25           C  
ATOM   1860  O   ARG A 247     -22.041 -11.921  21.126  1.00 92.25           O  
ATOM   1861  CG  ARG A 247     -22.584 -10.022  25.154  1.00 92.25           C  
ATOM   1862  CD  ARG A 247     -23.743  -9.135  25.619  1.00 92.25           C  
ATOM   1863  NE  ARG A 247     -23.482  -7.712  25.352  1.00 92.25           N  
ATOM   1864  NH1 ARG A 247     -25.544  -6.898  25.940  1.00 92.25           N  
ATOM   1865  NH2 ARG A 247     -23.933  -5.484  25.400  1.00 92.25           N  
ATOM   1866  CZ  ARG A 247     -24.312  -6.712  25.564  1.00 92.25           C  
ATOM   1867  N   ASN A 248     -20.817 -10.073  20.795  1.00 94.94           N  
ATOM   1868  CA  ASN A 248     -20.911 -10.102  19.346  1.00 94.94           C  
ATOM   1869  C   ASN A 248     -19.932 -11.145  18.772  1.00 94.94           C  
ATOM   1870  CB  ASN A 248     -20.681  -8.678  18.830  1.00 94.94           C  
ATOM   1871  O   ASN A 248     -18.721 -11.009  18.937  1.00 94.94           O  
ATOM   1872  CG  ASN A 248     -20.875  -8.522  17.333  1.00 94.94           C  
ATOM   1873  ND2 ASN A 248     -21.035  -7.296  16.898  1.00 94.94           N  
ATOM   1874  OD1 ASN A 248     -20.922  -9.475  16.564  1.00 94.94           O  
ATOM   1875  N   PRO A 249     -20.407 -12.187  18.067  1.00 94.19           N  
ATOM   1876  CA  PRO A 249     -19.532 -13.243  17.570  1.00 94.19           C  
ATOM   1877  C   PRO A 249     -18.564 -12.776  16.474  1.00 94.19           C  
ATOM   1878  CB  PRO A 249     -20.475 -14.345  17.083  1.00 94.19           C  
ATOM   1879  O   PRO A 249     -17.571 -13.457  16.222  1.00 94.19           O  
ATOM   1880  CG  PRO A 249     -21.740 -13.587  16.691  1.00 94.19           C  
ATOM   1881  CD  PRO A 249     -21.793 -12.465  17.724  1.00 94.19           C  
ATOM   1882  N   ALA A 250     -18.812 -11.636  15.823  1.00 96.31           N  
ATOM   1883  CA  ALA A 250     -17.976 -11.146  14.728  1.00 96.31           C  
ATOM   1884  C   ALA A 250     -16.726 -10.360  15.176  1.00 96.31           C  
ATOM   1885  CB  ALA A 250     -18.864 -10.349  13.769  1.00 96.31           C  
ATOM   1886  O   ALA A 250     -15.808 -10.224  14.375  1.00 96.31           O  
ATOM   1887  N   THR A 251     -16.625  -9.922  16.434  1.00 95.38           N  
ATOM   1888  CA  THR A 251     -15.550  -9.013  16.903  1.00 95.38           C  
ATOM   1889  C   THR A 251     -14.151  -9.625  16.850  1.00 95.38           C  
ATOM   1890  CB  THR A 251     -15.827  -8.550  18.337  1.00 95.38           C  
ATOM   1891  O   THR A 251     -13.185  -8.952  16.507  1.00 95.38           O  
ATOM   1892  CG2 THR A 251     -17.065  -7.660  18.360  1.00 95.38           C  
ATOM   1893  OG1 THR A 251     -16.084  -9.669  19.159  1.00 95.38           O  
ATOM   1894  N   ILE A 252     -14.018 -10.935  17.087  1.00 95.81           N  
ATOM   1895  CA  ILE A 252     -12.734 -11.623  16.878  1.00 95.81           C  
ATOM   1896  C   ILE A 252     -12.365 -11.650  15.392  1.00 95.81           C  
ATOM   1897  CB  ILE A 252     -12.750 -13.047  17.473  1.00 95.81           C  
ATOM   1898  O   ILE A 252     -11.201 -11.464  15.055  1.00 95.81           O  
ATOM   1899  CG1 ILE A 252     -12.977 -13.045  19.001  1.00 95.81           C  
ATOM   1900  CG2 ILE A 252     -11.456 -13.819  17.142  1.00 95.81           C  
ATOM   1901  CD1 ILE A 252     -11.873 -12.385  19.839  1.00 95.81           C  
ATOM   1902  N   ALA A 253     -13.328 -11.884  14.494  1.00 96.31           N  
ATOM   1903  CA  ALA A 253     -13.054 -11.875  13.058  1.00 96.31           C  
ATOM   1904  C   ALA A 253     -12.668 -10.469  12.578  1.00 96.31           C  
ATOM   1905  CB  ALA A 253     -14.259 -12.440  12.296  1.00 96.31           C  
ATOM   1906  O   ALA A 253     -11.768 -10.353  11.755  1.00 96.31           O  
ATOM   1907  N   ASP A 254     -13.294  -9.440  13.138  1.00 96.12           N  
ATOM   1908  CA  ASP A 254     -13.002  -8.033  12.882  1.00 96.12           C  
ATOM   1909  C   ASP A 254     -11.565  -7.674  13.288  1.00 96.12           C  
ATOM   1910  CB  ASP A 254     -14.058  -7.231  13.649  1.00 96.12           C  
ATOM   1911  O   ASP A 254     -10.720  -7.400  12.440  1.00 96.12           O  
ATOM   1912  CG  ASP A 254     -14.046  -5.750  13.327  1.00 96.12           C  
ATOM   1913  OD1 ASP A 254     -13.450  -5.415  12.286  1.00 96.12           O  
ATOM   1914  OD2 ASP A 254     -14.739  -5.052  14.091  1.00 96.12           O  
ATOM   1915  N   ASN A 255     -11.209  -7.926  14.552  1.00 96.81           N  
ATOM   1916  CA  ASN A 255      -9.861  -7.664  15.060  1.00 96.81           C  
ATOM   1917  C   ASN A 255      -8.785  -8.534  14.367  1.00 96.81           C  
ATOM   1918  CB  ASN A 255      -9.855  -7.890  16.584  1.00 96.81           C  
ATOM   1919  O   ASN A 255      -7.637  -8.116  14.199  1.00 96.81           O  
ATOM   1920  CG  ASN A 255     -10.347  -6.705  17.405  1.00 96.81           C  
ATOM   1921  ND2 ASN A 255     -11.575  -6.272  17.231  1.00 96.81           N  
ATOM   1922  OD1 ASN A 255      -9.632  -6.238  18.281  1.00 96.81           O  
ATOM   1923  N   VAL A 256      -9.107  -9.763  13.941  1.00 97.31           N  
ATOM   1924  CA  VAL A 256      -8.215 -10.550  13.063  1.00 97.31           C  
ATOM   1925  C   VAL A 256      -8.026  -9.838  11.723  1.00 97.31           C  
ATOM   1926  CB  VAL A 256      -8.758 -11.976  12.842  1.00 97.31           C  
ATOM   1927  O   VAL A 256      -6.911  -9.804  11.198  1.00 97.31           O  
ATOM   1928  CG1 VAL A 256      -8.025 -12.721  11.719  1.00 97.31           C  
ATOM   1929  CG2 VAL A 256      -8.582 -12.828  14.103  1.00 97.31           C  
ATOM   1930  N   GLY A 257      -9.106  -9.268  11.197  1.00 95.38           N  
ATOM   1931  CA  GLY A 257      -9.178  -8.498   9.969  1.00 95.38           C  
ATOM   1932  C   GLY A 257      -8.146  -7.384   9.886  1.00 95.38           C  
ATOM   1933  O   GLY A 257      -7.384  -7.360   8.918  1.00 95.38           O  
ATOM   1934  N   ASP A 258      -8.053  -6.529  10.899  1.00 94.94           N  
ATOM   1935  CA  ASP A 258      -7.119  -5.388  10.902  1.00 94.94           C  
ATOM   1936  C   ASP A 258      -5.669  -5.849  10.711  1.00 94.94           C  
ATOM   1937  CB  ASP A 258      -7.215  -4.623  12.230  1.00 94.94           C  
ATOM   1938  O   ASP A 258      -4.860  -5.239  10.012  1.00 94.94           O  
ATOM   1939  CG  ASP A 258      -8.653  -4.336  12.644  1.00 94.94           C  
ATOM   1940  OD1 ASP A 258      -9.460  -4.176  11.705  1.00 94.94           O  
ATOM   1941  OD2 ASP A 258      -8.877  -4.478  13.869  1.00 94.94           O  
ATOM   1942  N   ASN A 259      -5.330  -7.009  11.272  1.00 95.88           N  
ATOM   1943  CA  ASN A 259      -3.991  -7.570  11.166  1.00 95.88           C  
ATOM   1944  C   ASN A 259      -3.712  -8.199   9.788  1.00 95.88           C  
ATOM   1945  CB  ASN A 259      -3.799  -8.584  12.297  1.00 95.88           C  
ATOM   1946  O   ASN A 259      -2.576  -8.154   9.306  1.00 95.88           O  
ATOM   1947  CG  ASN A 259      -3.793  -7.935  13.664  1.00 95.88           C  
ATOM   1948  ND2 ASN A 259      -4.866  -8.052  14.403  1.00 95.88           N  
ATOM   1949  OD1 ASN A 259      -2.792  -7.382  14.096  1.00 95.88           O  
ATOM   1950  N   VAL A 260      -4.710  -8.810   9.146  1.00 94.50           N  
ATOM   1951  CA  VAL A 260      -4.515  -9.515   7.865  1.00 94.50           C  
ATOM   1952  C   VAL A 260      -4.717  -8.604   6.651  1.00 94.50           C  
ATOM   1953  CB  VAL A 260      -5.354 -10.803   7.777  1.00 94.50           C  
ATOM   1954  O   VAL A 260      -3.992  -8.731   5.668  1.00 94.50           O  
ATOM   1955  CG1 VAL A 260      -5.014 -11.751   8.941  1.00 94.50           C  
ATOM   1956  CG2 VAL A 260      -6.866 -10.571   7.758  1.00 94.50           C  
ATOM   1957  N   GLY A 261      -5.636  -7.642   6.723  1.00 91.38           N  
ATOM   1958  CA  GLY A 261      -5.876  -6.649   5.676  1.00 91.38           C  
ATOM   1959  C   GLY A 261      -5.002  -5.409   5.839  1.00 91.38           C  
ATOM   1960  O   GLY A 261      -4.171  -5.100   4.971  1.00 91.38           O  
ATOM   1961  N   ASP A 262      -5.161  -4.721   6.967  1.00 91.81           N  
ATOM   1962  CA  ASP A 262      -4.624  -3.369   7.155  1.00 91.81           C  
ATOM   1963  C   ASP A 262      -3.150  -3.362   7.552  1.00 91.81           C  
ATOM   1964  CB  ASP A 262      -5.507  -2.564   8.120  1.00 91.81           C  
ATOM   1965  O   ASP A 262      -2.451  -2.383   7.297  1.00 91.81           O  
ATOM   1966  CG  ASP A 262      -6.933  -2.393   7.588  1.00 91.81           C  
ATOM   1967  OD1 ASP A 262      -7.133  -2.637   6.371  1.00 91.81           O  
ATOM   1968  OD2 ASP A 262      -7.796  -1.997   8.385  1.00 91.81           O  
ATOM   1969  N   VAL A 263      -2.637  -4.488   8.055  1.00 94.75           N  
ATOM   1970  CA  VAL A 263      -1.202  -4.687   8.294  1.00 94.75           C  
ATOM   1971  C   VAL A 263      -0.563  -5.573   7.226  1.00 94.75           C  
ATOM   1972  CB  VAL A 263      -0.922  -5.176   9.723  1.00 94.75           C  
ATOM   1973  O   VAL A 263       0.310  -5.099   6.497  1.00 94.75           O  
ATOM   1974  CG1 VAL A 263       0.585  -5.240   9.977  1.00 94.75           C  
ATOM   1975  CG2 VAL A 263      -1.536  -4.246  10.772  1.00 94.75           C  
ATOM   1976  N   ALA A 264      -0.953  -6.848   7.097  1.00 95.81           N  
ATOM   1977  CA  ALA A 264      -0.248  -7.771   6.197  1.00 95.81           C  
ATOM   1978  C   ALA A 264      -0.350  -7.340   4.725  1.00 95.81           C  
ATOM   1979  CB  ALA A 264      -0.747  -9.207   6.392  1.00 95.81           C  
ATOM   1980  O   ALA A 264       0.677  -7.160   4.060  1.00 95.81           O  
ATOM   1981  N   GLY A 265      -1.574  -7.097   4.243  1.00 93.69           N  
ATOM   1982  CA  GLY A 265      -1.820  -6.602   2.890  1.00 93.69           C  
ATOM   1983  C   GLY A 265      -1.134  -5.258   2.625  1.00 93.69           C  
ATOM   1984  O   GLY A 265      -0.539  -5.067   1.564  1.00 93.69           O  
ATOM   1985  N   MET A 266      -1.144  -4.346   3.602  1.00 91.56           N  
ATOM   1986  CA  MET A 266      -0.458  -3.052   3.506  1.00 91.56           C  
ATOM   1987  C   MET A 266       1.060  -3.163   3.407  1.00 91.56           C  
ATOM   1988  CB  MET A 266      -0.848  -2.186   4.706  1.00 91.56           C  
ATOM   1989  O   MET A 266       1.679  -2.481   2.585  1.00 91.56           O  
ATOM   1990  CG  MET A 266      -0.273  -0.770   4.597  1.00 91.56           C  
ATOM   1991  SD  MET A 266       1.178  -0.534   5.637  1.00 91.56           S  
ATOM   1992  CE  MET A 266       0.290  -0.452   7.212  1.00 91.56           C  
ATOM   1993  N   GLY A 267       1.665  -4.055   4.187  1.00 92.25           N  
ATOM   1994  CA  GLY A 267       3.091  -4.335   4.095  1.00 92.25           C  
ATOM   1995  C   GLY A 267       3.475  -4.820   2.707  1.00 92.25           C  
ATOM   1996  O   GLY A 267       4.355  -4.245   2.066  1.00 92.25           O  
ATOM   1997  N   SER A 268       2.777  -5.838   2.206  1.00 94.25           N  
ATOM   1998  CA  SER A 268       3.006  -6.362   0.859  1.00 94.25           C  
ATOM   1999  C   SER A 268       2.819  -5.291  -0.226  1.00 94.25           C  
ATOM   2000  CB  SER A 268       2.068  -7.545   0.623  1.00 94.25           C  
ATOM   2001  O   SER A 268       3.620  -5.213  -1.160  1.00 94.25           O  
ATOM   2002  OG  SER A 268       2.365  -8.589   1.531  1.00 94.25           O  
ATOM   2003  N   ASP A 269       1.814  -4.424  -0.086  1.00 94.50           N  
ATOM   2004  CA  ASP A 269       1.537  -3.308  -0.998  1.00 94.50           C  
ATOM   2005  C   ASP A 269       2.717  -2.331  -1.100  1.00 94.50           C  
ATOM   2006  CB  ASP A 269       0.245  -2.621  -0.522  1.00 94.50           C  
ATOM   2007  O   ASP A 269       3.267  -2.108  -2.188  1.00 94.50           O  
ATOM   2008  CG  ASP A 269      -0.235  -1.475  -1.404  1.00 94.50           C  
ATOM   2009  OD1 ASP A 269       0.362  -1.246  -2.477  1.00 94.50           O  
ATOM   2010  OD2 ASP A 269      -1.238  -0.841  -1.008  1.00 94.50           O  
ATOM   2011  N   LEU A 270       3.163  -1.799   0.038  1.00 93.50           N  
ATOM   2012  CA  LEU A 270       4.248  -0.821   0.081  1.00 93.50           C  
ATOM   2013  C   LEU A 270       5.617  -1.433  -0.245  1.00 93.50           C  
ATOM   2014  CB  LEU A 270       4.223  -0.129   1.449  1.00 93.50           C  
ATOM   2015  O   LEU A 270       6.458  -0.757  -0.846  1.00 93.50           O  
ATOM   2016  CG  LEU A 270       3.112   0.937   1.571  1.00 93.50           C  
ATOM   2017  CD1 LEU A 270       3.033   1.460   2.998  1.00 93.50           C  
ATOM   2018  CD2 LEU A 270       3.357   2.146   0.661  1.00 93.50           C  
ATOM   2019  N   PHE A 271       5.821  -2.721   0.050  1.00 95.69           N  
ATOM   2020  CA  PHE A 271       6.943  -3.487  -0.492  1.00 95.69           C  
ATOM   2021  C   PHE A 271       6.940  -3.464  -2.027  1.00 95.69           C  
ATOM   2022  CB  PHE A 271       6.896  -4.935   0.019  1.00 95.69           C  
ATOM   2023  O   PHE A 271       7.950  -3.101  -2.634  1.00 95.69           O  
ATOM   2024  CG  PHE A 271       7.775  -5.860  -0.794  1.00 95.69           C  
ATOM   2025  CD1 PHE A 271       7.216  -6.795  -1.682  1.00 95.69           C  
ATOM   2026  CD2 PHE A 271       9.166  -5.700  -0.741  1.00 95.69           C  
ATOM   2027  CE1 PHE A 271       8.064  -7.580  -2.484  1.00 95.69           C  
ATOM   2028  CE2 PHE A 271      10.003  -6.469  -1.562  1.00 95.69           C  
ATOM   2029  CZ  PHE A 271       9.452  -7.415  -2.436  1.00 95.69           C  
ATOM   2030  N   GLY A 272       5.805  -3.803  -2.651  1.00 94.94           N  
ATOM   2031  CA  GLY A 272       5.644  -3.776  -4.106  1.00 94.94           C  
ATOM   2032  C   GLY A 272       5.947  -2.396  -4.694  1.00 94.94           C  
ATOM   2033  O   GLY A 272       6.715  -2.292  -5.648  1.00 94.94           O  
ATOM   2034  N   SER A 273       5.448  -1.322  -4.066  1.00 94.75           N  
ATOM   2035  CA  SER A 273       5.732   0.058  -4.493  1.00 94.75           C  
ATOM   2036  C   SER A 273       7.229   0.379  -4.476  1.00 94.75           C  
ATOM   2037  CB  SER A 273       5.005   1.079  -3.609  1.00 94.75           C  
ATOM   2038  O   SER A 273       7.746   0.944  -5.442  1.00 94.75           O  
ATOM   2039  OG  SER A 273       3.609   1.003  -3.803  1.00 94.75           O  
ATOM   2040  N   LEU A 274       7.948   0.005  -3.412  1.00 95.75           N  
ATOM   2041  CA  LEU A 274       9.393   0.230  -3.314  1.00 95.75           C  
ATOM   2042  C   LEU A 274      10.166  -0.594  -4.353  1.00 95.75           C  
ATOM   2043  CB  LEU A 274       9.846  -0.097  -1.881  1.00 95.75           C  
ATOM   2044  O   LEU A 274      11.046  -0.061  -5.038  1.00 95.75           O  
ATOM   2045  CG  LEU A 274      11.363   0.049  -1.654  1.00 95.75           C  
ATOM   2046  CD1 LEU A 274      11.838   1.491  -1.839  1.00 95.75           C  
ATOM   2047  CD2 LEU A 274      11.733  -0.409  -0.244  1.00 95.75           C  
ATOM   2048  N   ALA A 275       9.832  -1.881  -4.480  1.00 96.88           N  
ATOM   2049  CA  ALA A 275      10.473  -2.798  -5.414  1.00 96.88           C  
ATOM   2050  C   ALA A 275      10.314  -2.312  -6.861  1.00 96.88           C  
ATOM   2051  CB  ALA A 275       9.880  -4.199  -5.210  1.00 96.88           C  
ATOM   2052  O   ALA A 275      11.302  -2.198  -7.585  1.00 96.88           O  
ATOM   2053  N   GLU A 276       9.098  -1.952  -7.266  1.00 96.50           N  
ATOM   2054  CA  GLU A 276       8.805  -1.472  -8.614  1.00 96.50           C  
ATOM   2055  C   GLU A 276       9.409  -0.102  -8.910  1.00 96.50           C  
ATOM   2056  CB  GLU A 276       7.300  -1.395  -8.819  1.00 96.50           C  
ATOM   2057  O   GLU A 276       9.999   0.065  -9.976  1.00 96.50           O  
ATOM   2058  CG  GLU A 276       6.673  -2.780  -8.994  1.00 96.50           C  
ATOM   2059  CD  GLU A 276       5.172  -2.668  -9.246  1.00 96.50           C  
ATOM   2060  OE1 GLU A 276       4.481  -3.693  -9.099  1.00 96.50           O  
ATOM   2061  OE2 GLU A 276       4.702  -1.568  -9.584  1.00 96.50           O  
ATOM   2062  N   SER A 277       9.341   0.853  -7.972  1.00 94.81           N  
ATOM   2063  CA  SER A 277       9.997   2.164  -8.127  1.00 94.81           C  
ATOM   2064  C   SER A 277      11.487   2.001  -8.414  1.00 94.81           C  
ATOM   2065  CB  SER A 277       9.907   3.000  -6.846  1.00 94.81           C  
ATOM   2066  O   SER A 277      12.042   2.630  -9.318  1.00 94.81           O  
ATOM   2067  OG  SER A 277       8.593   3.244  -6.437  1.00 94.81           O  
ATOM   2068  N   THR A 278      12.132   1.118  -7.647  1.00 96.75           N  
ATOM   2069  CA  THR A 278      13.564   0.850  -7.771  1.00 96.75           C  
ATOM   2070  C   THR A 278      13.867   0.145  -9.089  1.00 96.75           C  
ATOM   2071  CB  THR A 278      14.087   0.032  -6.581  1.00 96.75           C  
ATOM   2072  O   THR A 278      14.760   0.574  -9.816  1.00 96.75           O  
ATOM   2073  CG2 THR A 278      15.614   0.020  -6.561  1.00 96.75           C  
ATOM   2074  OG1 THR A 278      13.682   0.609  -5.362  1.00 96.75           O  
ATOM   2075  N   CYS A 279      13.096  -0.887  -9.449  1.00 95.88           N  
ATOM   2076  CA  CYS A 279      13.259  -1.605 -10.715  1.00 95.88           C  
ATOM   2077  C   CYS A 279      13.048  -0.690 -11.930  1.00 95.88           C  
ATOM   2078  CB  CYS A 279      12.296  -2.798 -10.769  1.00 95.88           C  
ATOM   2079  O   CYS A 279      13.843  -0.736 -12.865  1.00 95.88           O  
ATOM   2080  SG  CYS A 279      12.775  -4.061  -9.556  1.00 95.88           S  
ATOM   2081  N   ALA A 280      12.035   0.181 -11.905  1.00 94.62           N  
ATOM   2082  CA  ALA A 280      11.783   1.153 -12.966  1.00 94.62           C  
ATOM   2083  C   ALA A 280      12.985   2.088 -13.154  1.00 94.62           C  
ATOM   2084  CB  ALA A 280      10.515   1.950 -12.630  1.00 94.62           C  
ATOM   2085  O   ALA A 280      13.477   2.245 -14.271  1.00 94.62           O  
ATOM   2086  N   ALA A 281      13.502   2.661 -12.060  1.00 96.06           N  
ATOM   2087  CA  ALA A 281      14.674   3.529 -12.107  1.00 96.06           C  
ATOM   2088  C   ALA A 281      15.905   2.797 -12.670  1.00 96.06           C  
ATOM   2089  CB  ALA A 281      14.934   4.087 -10.702  1.00 96.06           C  
ATOM   2090  O   ALA A 281      16.602   3.347 -13.524  1.00 96.06           O  
ATOM   2091  N   LEU A 282      16.141   1.549 -12.249  1.00 96.19           N  
ATOM   2092  CA  LEU A 282      17.244   0.721 -12.742  1.00 96.19           C  
ATOM   2093  C   LEU A 282      17.124   0.435 -14.245  1.00 96.19           C  
ATOM   2094  CB  LEU A 282      17.302  -0.593 -11.947  1.00 96.19           C  
ATOM   2095  O   LEU A 282      18.078   0.688 -14.980  1.00 96.19           O  
ATOM   2096  CG  LEU A 282      17.768  -0.458 -10.486  1.00 96.19           C  
ATOM   2097  CD1 LEU A 282      17.555  -1.797  -9.777  1.00 96.19           C  
ATOM   2098  CD2 LEU A 282      19.242  -0.072 -10.379  1.00 96.19           C  
ATOM   2099  N   VAL A 283      15.957  -0.014 -14.720  1.00 94.06           N  
ATOM   2100  CA  VAL A 283      15.713  -0.297 -16.147  1.00 94.06           C  
ATOM   2101  C   VAL A 283      15.926   0.955 -16.995  1.00 94.06           C  
ATOM   2102  CB  VAL A 283      14.299  -0.879 -16.363  1.00 94.06           C  
ATOM   2103  O   VAL A 283      16.662   0.910 -17.979  1.00 94.06           O  
ATOM   2104  CG1 VAL A 283      13.911  -0.965 -17.846  1.00 94.06           C  
ATOM   2105  CG2 VAL A 283      14.212  -2.302 -15.795  1.00 94.06           C  
ATOM   2106  N   ILE A 284      15.352   2.094 -16.602  1.00 93.31           N  
ATOM   2107  CA  ILE A 284      15.471   3.340 -17.371  1.00 93.31           C  
ATOM   2108  C   ILE A 284      16.916   3.864 -17.360  1.00 93.31           C  
ATOM   2109  CB  ILE A 284      14.477   4.389 -16.837  1.00 93.31           C  
ATOM   2110  O   ILE A 284      17.393   4.381 -18.370  1.00 93.31           O  
ATOM   2111  CG1 ILE A 284      13.011   3.907 -16.951  1.00 93.31           C  
ATOM   2112  CG2 ILE A 284      14.618   5.695 -17.633  1.00 93.31           C  
ATOM   2113  CD1 ILE A 284      12.088   4.676 -16.001  1.00 93.31           C  
ATOM   2114  N   SER A 285      17.653   3.689 -16.257  1.00 93.62           N  
ATOM   2115  CA  SER A 285      19.051   4.135 -16.158  1.00 93.62           C  
ATOM   2116  C   SER A 285      19.970   3.496 -17.209  1.00 93.62           C  
ATOM   2117  CB  SER A 285      19.600   3.896 -14.748  1.00 93.62           C  
ATOM   2118  O   SER A 285      20.958   4.112 -17.609  1.00 93.62           O  
ATOM   2119  OG  SER A 285      19.953   2.544 -14.521  1.00 93.62           O  
ATOM   2120  N   THR A 286      19.614   2.314 -17.733  1.00 91.75           N  
ATOM   2121  CA  THR A 286      20.376   1.630 -18.796  1.00 91.75           C  
ATOM   2122  C   THR A 286      20.425   2.401 -20.112  1.00 91.75           C  
ATOM   2123  CB  THR A 286      19.847   0.220 -19.091  1.00 91.75           C  
ATOM   2124  O   THR A 286      21.322   2.169 -20.920  1.00 91.75           O  
ATOM   2125  CG2 THR A 286      19.754  -0.630 -17.836  1.00 91.75           C  
ATOM   2126  OG1 THR A 286      18.581   0.241 -19.707  1.00 91.75           O  
ATOM   2127  N   GLN A 287      19.515   3.360 -20.314  1.00 90.62           N  
ATOM   2128  CA  GLN A 287      19.519   4.252 -21.473  1.00 90.62           C  
ATOM   2129  C   GLN A 287      20.627   5.313 -21.425  1.00 90.62           C  
ATOM   2130  CB  GLN A 287      18.168   4.964 -21.586  1.00 90.62           C  
ATOM   2131  O   GLN A 287      20.785   6.048 -22.399  1.00 90.62           O  
ATOM   2132  CG  GLN A 287      16.982   4.017 -21.765  1.00 90.62           C  
ATOM   2133  CD  GLN A 287      15.707   4.827 -21.952  1.00 90.62           C  
ATOM   2134  NE2 GLN A 287      15.033   4.691 -23.068  1.00 90.62           N  
ATOM   2135  OE1 GLN A 287      15.318   5.629 -21.121  1.00 90.62           O  
ATOM   2136  N   SER A 288      21.357   5.437 -20.310  1.00 94.44           N  
ATOM   2137  CA  SER A 288      22.489   6.356 -20.176  1.00 94.44           C  
ATOM   2138  C   SER A 288      23.818   5.602 -20.228  1.00 94.44           C  
ATOM   2139  CB  SER A 288      22.393   7.156 -18.883  1.00 94.44           C  
ATOM   2140  O   SER A 288      24.196   4.946 -19.250  1.00 94.44           O  
ATOM   2141  OG  SER A 288      23.537   7.980 -18.723  1.00 94.44           O  
ATOM   2142  N   PRO A 289      24.589   5.740 -21.322  1.00 93.06           N  
ATOM   2143  CA  PRO A 289      25.942   5.201 -21.398  1.00 93.06           C  
ATOM   2144  C   PRO A 289      26.854   5.744 -20.294  1.00 93.06           C  
ATOM   2145  CB  PRO A 289      26.463   5.601 -22.782  1.00 93.06           C  
ATOM   2146  O   PRO A 289      27.720   5.023 -19.809  1.00 93.06           O  
ATOM   2147  CG  PRO A 289      25.194   5.796 -23.608  1.00 93.06           C  
ATOM   2148  CD  PRO A 289      24.217   6.361 -22.585  1.00 93.06           C  
ATOM   2149  N   GLU A 290      26.660   6.995 -19.867  1.00 95.62           N  
ATOM   2150  CA  GLU A 290      27.489   7.634 -18.845  1.00 95.62           C  
ATOM   2151  C   GLU A 290      27.219   7.077 -17.442  1.00 95.62           C  
ATOM   2152  CB  GLU A 290      27.307   9.160 -18.850  1.00 95.62           C  
ATOM   2153  O   GLU A 290      28.163   6.924 -16.668  1.00 95.62           O  
ATOM   2154  CG  GLU A 290      27.454   9.832 -20.230  1.00 95.62           C  
ATOM   2155  CD  GLU A 290      26.128   9.952 -21.007  1.00 95.62           C  
ATOM   2156  OE1 GLU A 290      26.030  10.848 -21.874  1.00 95.62           O  
ATOM   2157  OE2 GLU A 290      25.157   9.225 -20.680  1.00 95.62           O  
ATOM   2158  N   ILE A 291      25.968   6.718 -17.117  1.00 95.12           N  
ATOM   2159  CA  ILE A 291      25.654   5.996 -15.871  1.00 95.12           C  
ATOM   2160  C   ILE A 291      26.334   4.622 -15.876  1.00 95.12           C  
ATOM   2161  CB  ILE A 291      24.125   5.881 -15.650  1.00 95.12           C  
ATOM   2162  O   ILE A 291      26.960   4.249 -14.885  1.00 95.12           O  
ATOM   2163  CG1 ILE A 291      23.535   7.263 -15.288  1.00 95.12           C  
ATOM   2164  CG2 ILE A 291      23.795   4.857 -14.546  1.00 95.12           C  
ATOM   2165  CD1 ILE A 291      22.013   7.265 -15.076  1.00 95.12           C  
ATOM   2166  N   ILE A 292      26.257   3.885 -16.989  1.00 95.19           N  
ATOM   2167  CA  ILE A 292      26.888   2.561 -17.105  1.00 95.19           C  
ATOM   2168  C   ILE A 292      28.419   2.668 -17.033  1.00 95.19           C  
ATOM   2169  CB  ILE A 292      26.405   1.842 -18.386  1.00 95.19           C  
ATOM   2170  O   ILE A 292      29.056   1.887 -16.327  1.00 95.19           O  
ATOM   2171  CG1 ILE A 292      24.870   1.637 -18.414  1.00 95.19           C  
ATOM   2172  CG2 ILE A 292      27.111   0.485 -18.566  1.00 95.19           C  
ATOM   2173  CD1 ILE A 292      24.282   0.862 -17.227  1.00 95.19           C  
ATOM   2174  N   ALA A 293      29.014   3.665 -17.694  1.00 93.56           N  
ATOM   2175  CA  ALA A 293      30.453   3.929 -17.651  1.00 93.56           C  
ATOM   2176  C   ALA A 293      30.934   4.409 -16.269  1.00 93.56           C  
ATOM   2177  CB  ALA A 293      30.791   4.951 -18.741  1.00 93.56           C  
ATOM   2178  O   ALA A 293      32.061   4.108 -15.878  1.00 93.56           O  
ATOM   2179  N   GLY A 294      30.080   5.107 -15.511  1.00 91.75           N  
ATOM   2180  CA  GLY A 294      30.303   5.442 -14.098  1.00 91.75           C  
ATOM   2181  C   GLY A 294      30.317   4.219 -13.171  1.00 91.75           C  
ATOM   2182  O   GLY A 294      30.766   4.302 -12.026  1.00 91.75           O  
ATOM   2183  N   GLY A 295      29.880   3.063 -13.677  1.00 93.88           N  
ATOM   2184  CA  GLY A 295      29.899   1.786 -12.986  1.00 93.88           C  
ATOM   2185  C   GLY A 295      28.834   1.668 -11.898  1.00 93.88           C  
ATOM   2186  O   GLY A 295      27.855   2.413 -11.830  1.00 93.88           O  
ATOM   2187  N   TRP A 296      29.042   0.696 -11.012  1.00 94.75           N  
ATOM   2188  CA  TRP A 296      28.105   0.353  -9.943  1.00 94.75           C  
ATOM   2189  C   TRP A 296      27.656   1.515  -9.042  1.00 94.75           C  
ATOM   2190  CB  TRP A 296      28.703  -0.792  -9.127  1.00 94.75           C  
ATOM   2191  O   TRP A 296      26.468   1.551  -8.725  1.00 94.75           O  
ATOM   2192  CG  TRP A 296      28.541  -2.112  -9.805  1.00 94.75           C  
ATOM   2193  CD1 TRP A 296      29.496  -2.861 -10.409  1.00 94.75           C  
ATOM   2194  CD2 TRP A 296      27.292  -2.834  -9.986  1.00 94.75           C  
ATOM   2195  CE2 TRP A 296      27.553  -4.016 -10.726  1.00 94.75           C  
ATOM   2196  CE3 TRP A 296      25.951  -2.575  -9.643  1.00 94.75           C  
ATOM   2197  NE1 TRP A 296      28.914  -4.011 -10.915  1.00 94.75           N  
ATOM   2198  CH2 TRP A 296      25.207  -4.608 -10.757  1.00 94.75           C  
ATOM   2199  CZ2 TRP A 296      26.528  -4.882 -11.122  1.00 94.75           C  
ATOM   2200  CZ3 TRP A 296      24.919  -3.451 -10.019  1.00 94.75           C  
ATOM   2201  N   PRO A 297      28.516   2.474  -8.645  1.00 94.06           N  
ATOM   2202  CA  PRO A 297      28.079   3.627  -7.861  1.00 94.06           C  
ATOM   2203  C   PRO A 297      26.916   4.394  -8.499  1.00 94.06           C  
ATOM   2204  CB  PRO A 297      29.319   4.513  -7.726  1.00 94.06           C  
ATOM   2205  O   PRO A 297      25.908   4.644  -7.846  1.00 94.06           O  
ATOM   2206  CG  PRO A 297      30.462   3.506  -7.773  1.00 94.06           C  
ATOM   2207  CD  PRO A 297      29.964   2.494  -8.795  1.00 94.06           C  
ATOM   2208  N   SER A 298      27.017   4.723  -9.787  1.00 95.19           N  
ATOM   2209  CA  SER A 298      26.004   5.533 -10.468  1.00 95.19           C  
ATOM   2210  C   SER A 298      24.700   4.766 -10.686  1.00 95.19           C  
ATOM   2211  CB  SER A 298      26.569   6.046 -11.792  1.00 95.19           C  
ATOM   2212  O   SER A 298      23.621   5.330 -10.521  1.00 95.19           O  
ATOM   2213  OG  SER A 298      27.773   6.752 -11.547  1.00 95.19           O  
ATOM   2214  N   VAL A 299      24.796   3.469 -10.988  1.00 95.62           N  
ATOM   2215  CA  VAL A 299      23.639   2.587 -11.206  1.00 95.62           C  
ATOM   2216  C   VAL A 299      22.867   2.312  -9.913  1.00 95.62           C  
ATOM   2217  CB  VAL A 299      24.120   1.272 -11.840  1.00 95.62           C  
ATOM   2218  O   VAL A 299      21.647   2.196  -9.935  1.00 95.62           O  
ATOM   2219  CG1 VAL A 299      23.001   0.246 -12.011  1.00 95.62           C  
ATOM   2220  CG2 VAL A 299      24.704   1.524 -13.234  1.00 95.62           C  
ATOM   2221  N   LEU A 300      23.555   2.235  -8.771  1.00 96.38           N  
ATOM   2222  CA  LEU A 300      22.937   1.940  -7.474  1.00 96.38           C  
ATOM   2223  C   LEU A 300      22.345   3.165  -6.771  1.00 96.38           C  
ATOM   2224  CB  LEU A 300      23.942   1.208  -6.575  1.00 96.38           C  
ATOM   2225  O   LEU A 300      21.809   3.023  -5.672  1.00 96.38           O  
ATOM   2226  CG  LEU A 300      24.306  -0.196  -7.074  1.00 96.38           C  
ATOM   2227  CD1 LEU A 300      25.399  -0.780  -6.184  1.00 96.38           C  
ATOM   2228  CD2 LEU A 300      23.128  -1.171  -7.059  1.00 96.38           C  
ATOM   2229  N   PHE A 301      22.388   4.350  -7.387  1.00 97.69           N  
ATOM   2230  CA  PHE A 301      21.801   5.567  -6.824  1.00 97.69           C  
ATOM   2231  C   PHE A 301      20.347   5.382  -6.325  1.00 97.69           C  
ATOM   2232  CB  PHE A 301      21.955   6.717  -7.831  1.00 97.69           C  
ATOM   2233  O   PHE A 301      20.083   5.778  -5.188  1.00 97.69           O  
ATOM   2234  CG  PHE A 301      21.320   8.017  -7.383  1.00 97.69           C  
ATOM   2235  CD1 PHE A 301      20.174   8.514  -8.031  1.00 97.69           C  
ATOM   2236  CD2 PHE A 301      21.876   8.731  -6.305  1.00 97.69           C  
ATOM   2237  CE1 PHE A 301      19.602   9.731  -7.619  1.00 97.69           C  
ATOM   2238  CE2 PHE A 301      21.289   9.936  -5.881  1.00 97.69           C  
ATOM   2239  CZ  PHE A 301      20.156  10.440  -6.540  1.00 97.69           C  
ATOM   2240  N   PRO A 302      19.432   4.706  -7.057  1.00 97.31           N  
ATOM   2241  CA  PRO A 302      18.091   4.374  -6.564  1.00 97.31           C  
ATOM   2242  C   PRO A 302      18.072   3.617  -5.227  1.00 97.31           C  
ATOM   2243  CB  PRO A 302      17.466   3.527  -7.680  1.00 97.31           C  
ATOM   2244  O   PRO A 302      17.316   3.977  -4.330  1.00 97.31           O  
ATOM   2245  CG  PRO A 302      18.123   4.072  -8.939  1.00 97.31           C  
ATOM   2246  CD  PRO A 302      19.548   4.280  -8.448  1.00 97.31           C  
ATOM   2247  N   LEU A 303      18.931   2.604  -5.063  1.00 98.06           N  
ATOM   2248  CA  LEU A 303      19.013   1.818  -3.827  1.00 98.06           C  
ATOM   2249  C   LEU A 303      19.582   2.656  -2.679  1.00 98.06           C  
ATOM   2250  CB  LEU A 303      19.883   0.562  -4.026  1.00 98.06           C  
ATOM   2251  O   LEU A 303      19.136   2.532  -1.540  1.00 98.06           O  
ATOM   2252  CG  LEU A 303      19.224  -0.565  -4.840  1.00 98.06           C  
ATOM   2253  CD1 LEU A 303      19.315  -0.320  -6.347  1.00 98.06           C  
ATOM   2254  CD2 LEU A 303      19.913  -1.899  -4.539  1.00 98.06           C  
ATOM   2255  N   VAL A 304      20.547   3.531  -2.976  1.00 97.88           N  
ATOM   2256  CA  VAL A 304      21.156   4.391  -1.959  1.00 97.88           C  
ATOM   2257  C   VAL A 304      20.172   5.442  -1.436  1.00 97.88           C  
ATOM   2258  CB  VAL A 304      22.470   5.027  -2.444  1.00 97.88           C  
ATOM   2259  O   VAL A 304      20.227   5.757  -0.250  1.00 97.88           O  
ATOM   2260  CG1 VAL A 304      23.054   5.907  -1.334  1.00 97.88           C  
ATOM   2261  CG2 VAL A 304      23.518   3.952  -2.765  1.00 97.88           C  
ATOM   2262  N   ILE A 305      19.225   5.926  -2.251  1.00 98.06           N  
ATOM   2263  CA  ILE A 305      18.117   6.767  -1.761  1.00 98.06           C  
ATOM   2264  C   ILE A 305      17.373   6.030  -0.636  1.00 98.06           C  
ATOM   2265  CB  ILE A 305      17.164   7.171  -2.914  1.00 98.06           C  
ATOM   2266  O   ILE A 305      17.224   6.565   0.462  1.00 98.06           O  
ATOM   2267  CG1 ILE A 305      17.882   8.109  -3.911  1.00 98.06           C  
ATOM   2268  CG2 ILE A 305      15.883   7.857  -2.397  1.00 98.06           C  
ATOM   2269  CD1 ILE A 305      17.110   8.302  -5.222  1.00 98.06           C  
ATOM   2270  N   THR A 306      16.982   4.775  -0.857  1.00 97.69           N  
ATOM   2271  CA  THR A 306      16.325   3.954   0.172  1.00 97.69           C  
ATOM   2272  C   THR A 306      17.228   3.720   1.388  1.00 97.69           C  
ATOM   2273  CB  THR A 306      15.889   2.614  -0.428  1.00 97.69           C  
ATOM   2274  O   THR A 306      16.776   3.868   2.523  1.00 97.69           O  
ATOM   2275  CG2 THR A 306      15.036   1.781   0.526  1.00 97.69           C  
ATOM   2276  OG1 THR A 306      15.128   2.845  -1.589  1.00 97.69           O  
ATOM   2277  N   SER A 307      18.516   3.425   1.178  1.00 98.06           N  
ATOM   2278  CA  SER A 307      19.507   3.270   2.254  1.00 98.06           C  
ATOM   2279  C   SER A 307      19.617   4.504   3.152  1.00 98.06           C  
ATOM   2280  CB  SER A 307      20.890   3.008   1.659  1.00 98.06           C  
ATOM   2281  O   SER A 307      19.631   4.384   4.377  1.00 98.06           O  
ATOM   2282  OG  SER A 307      20.919   1.764   1.006  1.00 98.06           O  
ATOM   2283  N   THR A 308      19.673   5.701   2.563  1.00 98.19           N  
ATOM   2284  CA  THR A 308      19.678   6.967   3.308  1.00 98.19           C  
ATOM   2285  C   THR A 308      18.364   7.156   4.066  1.00 98.19           C  
ATOM   2286  CB  THR A 308      19.925   8.146   2.353  1.00 98.19           C  
ATOM   2287  O   THR A 308      18.380   7.545   5.236  1.00 98.19           O  
ATOM   2288  CG2 THR A 308      20.028   9.489   3.074  1.00 98.19           C  
ATOM   2289  OG1 THR A 308      21.155   7.975   1.687  1.00 98.19           O  
ATOM   2290  N   GLY A 309      17.242   6.799   3.437  1.00 97.75           N  
ATOM   2291  CA  GLY A 309      15.908   6.816   4.030  1.00 97.75           C  
ATOM   2292  C   GLY A 309      15.784   6.019   5.328  1.00 97.75           C  
ATOM   2293  O   GLY A 309      15.153   6.493   6.275  1.00 97.75           O  
ATOM   2294  N   ILE A 310      16.431   4.852   5.421  1.00 98.38           N  
ATOM   2295  CA  ILE A 310      16.453   4.021   6.640  1.00 98.38           C  
ATOM   2296  C   ILE A 310      17.087   4.790   7.810  1.00 98.38           C  
ATOM   2297  CB  ILE A 310      17.177   2.678   6.370  1.00 98.38           C  
ATOM   2298  O   ILE A 310      16.506   4.859   8.893  1.00 98.38           O  
ATOM   2299  CG1 ILE A 310      16.359   1.808   5.386  1.00 98.38           C  
ATOM   2300  CG2 ILE A 310      17.426   1.893   7.673  1.00 98.38           C  
ATOM   2301  CD1 ILE A 310      17.133   0.606   4.828  1.00 98.38           C  
ATOM   2302  N   PHE A 311      18.245   5.423   7.604  1.00 97.38           N  
ATOM   2303  CA  PHE A 311      18.904   6.198   8.661  1.00 97.38           C  
ATOM   2304  C   PHE A 311      18.107   7.446   9.052  1.00 97.38           C  
ATOM   2305  CB  PHE A 311      20.317   6.592   8.223  1.00 97.38           C  
ATOM   2306  O   PHE A 311      17.945   7.723  10.242  1.00 97.38           O  
ATOM   2307  CG  PHE A 311      21.288   5.433   8.143  1.00 97.38           C  
ATOM   2308  CD1 PHE A 311      21.648   4.742   9.316  1.00 97.38           C  
ATOM   2309  CD2 PHE A 311      21.859   5.064   6.911  1.00 97.38           C  
ATOM   2310  CE1 PHE A 311      22.576   3.688   9.256  1.00 97.38           C  
ATOM   2311  CE2 PHE A 311      22.800   4.022   6.856  1.00 97.38           C  
ATOM   2312  CZ  PHE A 311      23.154   3.329   8.027  1.00 97.38           C  
ATOM   2313  N   VAL A 312      17.569   8.174   8.068  1.00 97.69           N  
ATOM   2314  CA  VAL A 312      16.709   9.343   8.317  1.00 97.69           C  
ATOM   2315  C   VAL A 312      15.488   8.952   9.140  1.00 97.69           C  
ATOM   2316  CB  VAL A 312      16.258   9.989   6.995  1.00 97.69           C  
ATOM   2317  O   VAL A 312      15.160   9.620  10.124  1.00 97.69           O  
ATOM   2318  CG1 VAL A 312      15.186  11.061   7.222  1.00 97.69           C  
ATOM   2319  CG2 VAL A 312      17.444  10.668   6.317  1.00 97.69           C  
ATOM   2320  N   SER A 313      14.838   7.851   8.769  1.00 97.25           N  
ATOM   2321  CA  SER A 313      13.653   7.353   9.462  1.00 97.25           C  
ATOM   2322  C   SER A 313      13.988   6.945  10.898  1.00 97.25           C  
ATOM   2323  CB  SER A 313      13.036   6.180   8.695  1.00 97.25           C  
ATOM   2324  O   SER A 313      13.224   7.249  11.812  1.00 97.25           O  
ATOM   2325  OG  SER A 313      12.692   6.552   7.373  1.00 97.25           O  
ATOM   2326  N   ALA A 314      15.152   6.326  11.132  1.00 95.94           N  
ATOM   2327  CA  ALA A 314      15.597   5.946  12.474  1.00 95.94           C  
ATOM   2328  C   ALA A 314      15.824   7.173  13.368  1.00 95.94           C  
ATOM   2329  CB  ALA A 314      16.849   5.072  12.362  1.00 95.94           C  
ATOM   2330  O   ALA A 314      15.307   7.221  14.482  1.00 95.94           O  
ATOM   2331  N   ILE A 315      16.522   8.200  12.864  1.00 94.75           N  
ATOM   2332  CA  ILE A 315      16.717   9.473  13.581  1.00 94.75           C  
ATOM   2333  C   ILE A 315      15.365  10.124  13.897  1.00 94.75           C  
ATOM   2334  CB  ILE A 315      17.622  10.423  12.759  1.00 94.75           C  
ATOM   2335  O   ILE A 315      15.137  10.578  15.018  1.00 94.75           O  
ATOM   2336  CG1 ILE A 315      19.053   9.844  12.662  1.00 94.75           C  
ATOM   2337  CG2 ILE A 315      17.668  11.834  13.381  1.00 94.75           C  
ATOM   2338  CD1 ILE A 315      19.934  10.551  11.623  1.00 94.75           C  
ATOM   2339  N   THR A 316      14.453  10.131  12.924  1.00 94.94           N  
ATOM   2340  CA  THR A 316      13.129  10.747  13.072  1.00 94.94           C  
ATOM   2341  C   THR A 316      12.273  10.004  14.105  1.00 94.94           C  
ATOM   2342  CB  THR A 316      12.425  10.860  11.710  1.00 94.94           C  
ATOM   2343  O   THR A 316      11.626  10.650  14.928  1.00 94.94           O  
ATOM   2344  CG2 THR A 316      11.162  11.713  11.788  1.00 94.94           C  
ATOM   2345  OG1 THR A 316      13.277  11.492  10.776  1.00 94.94           O  
ATOM   2346  N   SER A 317      12.368   8.671  14.170  1.00 93.06           N  
ATOM   2347  CA  SER A 317      11.664   7.839  15.158  1.00 93.06           C  
ATOM   2348  C   SER A 317      12.000   8.223  16.609  1.00 93.06           C  
ATOM   2349  CB  SER A 317      12.003   6.365  14.900  1.00 93.06           C  
ATOM   2350  O   SER A 317      11.103   8.314  17.452  1.00 93.06           O  
ATOM   2351  OG  SER A 317      11.246   5.510  15.731  1.00 93.06           O  
ATOM   2352  N   PHE A 318      13.265   8.558  16.909  1.00 90.19           N  
ATOM   2353  CA  PHE A 318      13.664   9.012  18.251  1.00 90.19           C  
ATOM   2354  C   PHE A 318      12.992  10.329  18.670  1.00 90.19           C  
ATOM   2355  CB  PHE A 318      15.192   9.167  18.342  1.00 90.19           C  
ATOM   2356  O   PHE A 318      12.784  10.548  19.870  1.00 90.19           O  
ATOM   2357  CG  PHE A 318      15.957   7.861  18.411  1.00 90.19           C  
ATOM   2358  CD1 PHE A 318      15.994   7.133  19.612  1.00 90.19           C  
ATOM   2359  CD2 PHE A 318      16.664   7.384  17.295  1.00 90.19           C  
ATOM   2360  CE1 PHE A 318      16.685   5.913  19.691  1.00 90.19           C  
ATOM   2361  CE2 PHE A 318      17.369   6.170  17.370  1.00 90.19           C  
ATOM   2362  CZ  PHE A 318      17.377   5.433  18.567  1.00 90.19           C  
ATOM   2363  N   LEU A 319      12.630  11.186  17.707  1.00 89.06           N  
ATOM   2364  CA  LEU A 319      11.924  12.438  17.976  1.00 89.06           C  
ATOM   2365  C   LEU A 319      10.545  12.167  18.590  1.00 89.06           C  
ATOM   2366  CB  LEU A 319      11.834  13.278  16.689  1.00 89.06           C  
ATOM   2367  O   LEU A 319      10.221  12.778  19.604  1.00 89.06           O  
ATOM   2368  CG  LEU A 319      11.224  14.680  16.853  1.00 89.06           C  
ATOM   2369  CD1 LEU A 319      12.065  15.598  17.739  1.00 89.06           C  
ATOM   2370  CD2 LEU A 319      11.120  15.334  15.478  1.00 89.06           C  
ATOM   2371  N   ALA A 320       9.783  11.218  18.035  1.00 82.19           N  
ATOM   2372  CA  ALA A 320       8.456  10.859  18.541  1.00 82.19           C  
ATOM   2373  C   ALA A 320       8.512  10.160  19.906  1.00 82.19           C  
ATOM   2374  CB  ALA A 320       7.747   9.973  17.510  1.00 82.19           C  
ATOM   2375  O   ALA A 320       7.700  10.449  20.781  1.00 82.19           O  
ATOM   2376  N   THR A 321       9.475   9.256  20.121  1.00 80.81           N  
ATOM   2377  CA  THR A 321       9.452   8.414  21.329  1.00 80.81           C  
ATOM   2378  C   THR A 321      10.193   8.999  22.533  1.00 80.81           C  
ATOM   2379  CB  THR A 321       9.964   6.999  21.044  1.00 80.81           C  
ATOM   2380  O   THR A 321       9.870   8.636  23.663  1.00 80.81           O  
ATOM   2381  CG2 THR A 321       9.194   6.278  19.943  1.00 80.81           C  
ATOM   2382  OG1 THR A 321      11.319   7.029  20.670  1.00 80.81           O  
ATOM   2383  N   HIS A 322      11.211   9.849  22.329  1.00 84.25           N  
ATOM   2384  CA  HIS A 322      12.069  10.353  23.417  1.00 84.25           C  
ATOM   2385  C   HIS A 322      12.049  11.877  23.550  1.00 84.25           C  
ATOM   2386  CB  HIS A 322      13.516   9.861  23.245  1.00 84.25           C  
ATOM   2387  O   HIS A 322      11.864  12.387  24.654  1.00 84.25           O  
ATOM   2388  CG  HIS A 322      13.656   8.362  23.245  1.00 84.25           C  
ATOM   2389  CD2 HIS A 322      13.806   7.540  24.330  1.00 84.25           C  
ATOM   2390  ND1 HIS A 322      13.663   7.561  22.132  1.00 84.25           N  
ATOM   2391  CE1 HIS A 322      13.822   6.287  22.525  1.00 84.25           C  
ATOM   2392  NE2 HIS A 322      13.884   6.221  23.863  1.00 84.25           N  
ATOM   2393  N   ALA A 323      12.255  12.609  22.452  1.00 84.75           N  
ATOM   2394  CA  ALA A 323      12.415  14.062  22.514  1.00 84.75           C  
ATOM   2395  C   ALA A 323      11.074  14.814  22.607  1.00 84.75           C  
ATOM   2396  CB  ALA A 323      13.264  14.505  21.323  1.00 84.75           C  
ATOM   2397  O   ALA A 323      11.013  15.858  23.255  1.00 84.75           O  
ATOM   2398  N   TRP A 324      10.001  14.274  22.018  1.00 87.44           N  
ATOM   2399  CA  TRP A 324       8.664  14.871  22.031  1.00 87.44           C  
ATOM   2400  C   TRP A 324       7.565  13.833  22.339  1.00 87.44           C  
ATOM   2401  CB  TRP A 324       8.440  15.615  20.708  1.00 87.44           C  
ATOM   2402  O   TRP A 324       6.734  13.534  21.485  1.00 87.44           O  
ATOM   2403  CG  TRP A 324       7.460  16.744  20.779  1.00 87.44           C  
ATOM   2404  CD1 TRP A 324       6.323  16.793  21.514  1.00 87.44           C  
ATOM   2405  CD2 TRP A 324       7.520  18.007  20.056  1.00 87.44           C  
ATOM   2406  CE2 TRP A 324       6.398  18.800  20.437  1.00 87.44           C  
ATOM   2407  CE3 TRP A 324       8.402  18.548  19.095  1.00 87.44           C  
ATOM   2408  NE1 TRP A 324       5.701  18.011  21.326  1.00 87.44           N  
ATOM   2409  CH2 TRP A 324       7.068  20.589  18.952  1.00 87.44           C  
ATOM   2410  CZ2 TRP A 324       6.170  20.077  19.904  1.00 87.44           C  
ATOM   2411  CZ3 TRP A 324       8.177  19.824  18.547  1.00 87.44           C  
ATOM   2412  N   PRO A 325       7.535  13.270  23.562  1.00 89.00           N  
ATOM   2413  CA  PRO A 325       6.598  12.205  23.904  1.00 89.00           C  
ATOM   2414  C   PRO A 325       5.155  12.712  24.025  1.00 89.00           C  
ATOM   2415  CB  PRO A 325       7.112  11.635  25.229  1.00 89.00           C  
ATOM   2416  O   PRO A 325       4.908  13.804  24.548  1.00 89.00           O  
ATOM   2417  CG  PRO A 325       7.774  12.846  25.890  1.00 89.00           C  
ATOM   2418  CD  PRO A 325       8.379  13.597  24.703  1.00 89.00           C  
ATOM   2419  N   VAL A 326       4.200  11.866  23.635  1.00 92.38           N  
ATOM   2420  CA  VAL A 326       2.758  12.080  23.831  1.00 92.38           C  
ATOM   2421  C   VAL A 326       2.427  12.008  25.319  1.00 92.38           C  
ATOM   2422  CB  VAL A 326       1.950  11.019  23.055  1.00 92.38           C  
ATOM   2423  O   VAL A 326       2.688  10.993  25.962  1.00 92.38           O  
ATOM   2424  CG1 VAL A 326       0.439  11.134  23.281  1.00 92.38           C  
ATOM   2425  CG2 VAL A 326       2.205  11.143  21.549  1.00 92.38           C  
ATOM   2426  N   ARG A 327       1.852  13.069  25.896  1.00 91.88           N  
ATOM   2427  CA  ARG A 327       1.468  13.100  27.323  1.00 91.88           C  
ATOM   2428  C   ARG A 327      -0.037  13.217  27.537  1.00 91.88           C  
ATOM   2429  CB  ARG A 327       2.219  14.236  28.030  1.00 91.88           C  
ATOM   2430  O   ARG A 327      -0.495  12.982  28.656  1.00 91.88           O  
ATOM   2431  CG  ARG A 327       3.730  13.971  28.083  1.00 91.88           C  
ATOM   2432  CD  ARG A 327       4.438  15.102  28.833  1.00 91.88           C  
ATOM   2433  NE  ARG A 327       5.886  14.851  28.925  1.00 91.88           N  
ATOM   2434  NH1 ARG A 327       6.455  16.743  30.094  1.00 91.88           N  
ATOM   2435  NH2 ARG A 327       8.046  15.299  29.489  1.00 91.88           N  
ATOM   2436  CZ  ARG A 327       6.785  15.628  29.501  1.00 91.88           C  
ATOM   2437  N   ARG A 328      -0.774  13.635  26.507  1.00 92.44           N  
ATOM   2438  CA  ARG A 328      -2.229  13.840  26.471  1.00 92.44           C  
ATOM   2439  C   ARG A 328      -2.741  13.593  25.049  1.00 92.44           C  
ATOM   2440  CB  ARG A 328      -2.546  15.294  26.861  1.00 92.44           C  
ATOM   2441  O   ARG A 328      -1.971  13.728  24.104  1.00 92.44           O  
ATOM   2442  CG  ARG A 328      -2.109  15.684  28.284  1.00 92.44           C  
ATOM   2443  CD  ARG A 328      -2.254  17.187  28.514  1.00 92.44           C  
ATOM   2444  NE  ARG A 328      -1.291  17.928  27.673  1.00 92.44           N  
ATOM   2445  NH1 ARG A 328      -1.359  19.924  28.797  1.00 92.44           N  
ATOM   2446  NH2 ARG A 328       0.023  19.651  27.040  1.00 92.44           N  
ATOM   2447  CZ  ARG A 328      -0.879  19.164  27.847  1.00 92.44           C  
ATOM   2448  N   GLU A 329      -4.044  13.367  24.906  1.00 90.06           N  
ATOM   2449  CA  GLU A 329      -4.741  13.126  23.628  1.00 90.06           C  
ATOM   2450  C   GLU A 329      -4.326  14.071  22.486  1.00 90.06           C  
ATOM   2451  CB  GLU A 329      -6.246  13.249  23.907  1.00 90.06           C  
ATOM   2452  O   GLU A 329      -3.881  13.622  21.436  1.00 90.06           O  
ATOM   2453  CG  GLU A 329      -7.114  13.118  22.646  1.00 90.06           C  
ATOM   2454  CD  GLU A 329      -8.614  13.015  22.957  1.00 90.06           C  
ATOM   2455  OE1 GLU A 329      -9.387  12.781  21.995  1.00 90.06           O  
ATOM   2456  OE2 GLU A 329      -8.973  13.250  24.132  1.00 90.06           O  
ATOM   2457  N   LYS A 330      -4.375  15.392  22.702  1.00 88.75           N  
ATOM   2458  CA  LYS A 330      -4.043  16.392  21.665  1.00 88.75           C  
ATOM   2459  C   LYS A 330      -2.618  16.289  21.099  1.00 88.75           C  
ATOM   2460  CB  LYS A 330      -4.290  17.800  22.216  1.00 88.75           C  
ATOM   2461  O   LYS A 330      -2.317  16.882  20.064  1.00 88.75           O  
ATOM   2462  CG  LYS A 330      -3.275  18.184  23.307  1.00 88.75           C  
ATOM   2463  CD  LYS A 330      -3.504  19.624  23.748  1.00 88.75           C  
ATOM   2464  CE  LYS A 330      -2.398  20.029  24.715  1.00 88.75           C  
ATOM   2465  NZ  LYS A 330      -2.505  21.476  25.010  1.00 88.75           N  
ATOM   2466  N   ASP A 331      -1.720  15.619  21.821  1.00 90.88           N  
ATOM   2467  CA  ASP A 331      -0.330  15.475  21.412  1.00 90.88           C  
ATOM   2468  C   ASP A 331      -0.188  14.373  20.331  1.00 90.88           C  
ATOM   2469  CB  ASP A 331       0.578  15.225  22.641  1.00 90.88           C  
ATOM   2470  O   ASP A 331       0.766  14.426  19.561  1.00 90.88           O  
ATOM   2471  CG  ASP A 331       0.465  16.212  23.832  1.00 90.88           C  
ATOM   2472  OD1 ASP A 331       0.173  17.425  23.670  1.00 90.88           O  
ATOM   2473  OD2 ASP A 331       0.715  15.766  24.983  1.00 90.88           O  
ATOM   2474  N   VAL A 332      -1.134  13.423  20.225  1.00 90.94           N  
ATOM   2475  CA  VAL A 332      -1.044  12.224  19.360  1.00 90.94           C  
ATOM   2476  C   VAL A 332      -0.915  12.590  17.876  1.00 90.94           C  
ATOM   2477  CB  VAL A 332      -2.244  11.274  19.588  1.00 90.94           C  
ATOM   2478  O   VAL A 332       0.126  12.325  17.270  1.00 90.94           O  
ATOM   2479  CG1 VAL A 332      -2.135  10.018  18.719  1.00 90.94           C  
ATOM   2480  CG2 VAL A 332      -2.346  10.783  21.039  1.00 90.94           C  
ATOM   2481  N   GLU A 333      -1.921  13.261  17.298  1.00 87.81           N  
ATOM   2482  CA  GLU A 333      -1.905  13.672  15.880  1.00 87.81           C  
ATOM   2483  C   GLU A 333      -0.692  14.565  15.570  1.00 87.81           C  
ATOM   2484  CB  GLU A 333      -3.183  14.460  15.522  1.00 87.81           C  
ATOM   2485  O   GLU A 333      -0.028  14.422  14.542  1.00 87.81           O  
ATOM   2486  CG  GLU A 333      -4.484  13.641  15.485  1.00 87.81           C  
ATOM   2487  CD  GLU A 333      -5.680  14.469  14.956  1.00 87.81           C  
ATOM   2488  OE1 GLU A 333      -6.591  13.892  14.324  1.00 87.81           O  
ATOM   2489  OE2 GLU A 333      -5.715  15.708  15.166  1.00 87.81           O  
ATOM   2490  N   THR A 334      -0.354  15.471  16.496  1.00 89.88           N  
ATOM   2491  CA  THR A 334       0.767  16.405  16.326  1.00 89.88           C  
ATOM   2492  C   THR A 334       2.098  15.661  16.214  1.00 89.88           C  
ATOM   2493  CB  THR A 334       0.831  17.425  17.474  1.00 89.88           C  
ATOM   2494  O   THR A 334       2.901  15.977  15.335  1.00 89.88           O  
ATOM   2495  CG2 THR A 334       1.934  18.466  17.258  1.00 89.88           C  
ATOM   2496  OG1 THR A 334      -0.372  18.157  17.568  1.00 89.88           O  
ATOM   2497  N   VAL A 335       2.341  14.667  17.073  1.00 92.62           N  
ATOM   2498  CA  VAL A 335       3.590  13.895  17.068  1.00 92.62           C  
ATOM   2499  C   VAL A 335       3.720  13.067  15.789  1.00 92.62           C  
ATOM   2500  CB  VAL A 335       3.706  13.032  18.341  1.00 92.62           C  
ATOM   2501  O   VAL A 335       4.787  13.097  15.172  1.00 92.62           O  
ATOM   2502  CG1 VAL A 335       4.856  12.020  18.262  1.00 92.62           C  
ATOM   2503  CG2 VAL A 335       3.992  13.931  19.554  1.00 92.62           C  
ATOM   2504  N   LEU A 336       2.650  12.397  15.347  1.00 92.38           N  
ATOM   2505  CA  LEU A 336       2.641  11.608  14.106  1.00 92.38           C  
ATOM   2506  C   LEU A 336       2.919  12.491  12.879  1.00 92.38           C  
ATOM   2507  CB  LEU A 336       1.285  10.884  13.978  1.00 92.38           C  
ATOM   2508  O   LEU A 336       3.760  12.162  12.042  1.00 92.38           O  
ATOM   2509  CG  LEU A 336       1.065   9.788  15.040  1.00 92.38           C  
ATOM   2510  CD1 LEU A 336      -0.406   9.394  15.118  1.00 92.38           C  
ATOM   2511  CD2 LEU A 336       1.900   8.538  14.759  1.00 92.38           C  
ATOM   2512  N   LYS A 337       2.307  13.675  12.818  1.00 89.88           N  
ATOM   2513  CA  LYS A 337       2.509  14.647  11.735  1.00 89.88           C  
ATOM   2514  C   LYS A 337       3.936  15.170  11.630  1.00 89.88           C  
ATOM   2515  CB  LYS A 337       1.532  15.786  11.987  1.00 89.88           C  
ATOM   2516  O   LYS A 337       4.487  15.295  10.534  1.00 89.88           O  
ATOM   2517  CG  LYS A 337       1.634  16.887  10.924  1.00 89.88           C  
ATOM   2518  CD  LYS A 337       0.318  17.649  10.933  1.00 89.88           C  
ATOM   2519  CE  LYS A 337       0.031  18.470  12.182  1.00 89.88           C  
ATOM   2520  NZ  LYS A 337      -1.422  18.746  12.159  1.00 89.88           N  
ATOM   2521  N   VAL A 338       4.559  15.464  12.770  1.00 92.00           N  
ATOM   2522  CA  VAL A 338       5.949  15.940  12.818  1.00 92.00           C  
ATOM   2523  C   VAL A 338       6.904  14.915  12.195  1.00 92.00           C  
ATOM   2524  CB  VAL A 338       6.332  16.303  14.266  1.00 92.00           C  
ATOM   2525  O   VAL A 338       7.885  15.315  11.568  1.00 92.00           O  
ATOM   2526  CG1 VAL A 338       7.837  16.508  14.472  1.00 92.00           C  
ATOM   2527  CG2 VAL A 338       5.655  17.619  14.678  1.00 92.00           C  
ATOM   2528  N   GLN A 339       6.605  13.612  12.288  1.00 94.38           N  
ATOM   2529  CA  GLN A 339       7.430  12.566  11.676  1.00 94.38           C  
ATOM   2530  C   GLN A 339       7.523  12.706  10.151  1.00 94.38           C  
ATOM   2531  CB  GLN A 339       6.893  11.169  12.033  1.00 94.38           C  
ATOM   2532  O   GLN A 339       8.618  12.605   9.592  1.00 94.38           O  
ATOM   2533  CG  GLN A 339       6.907  10.842  13.531  1.00 94.38           C  
ATOM   2534  CD  GLN A 339       8.330  10.782  14.057  1.00 94.38           C  
ATOM   2535  NE2 GLN A 339       8.805  11.773  14.778  1.00 94.38           N  
ATOM   2536  OE1 GLN A 339       9.072   9.857  13.780  1.00 94.38           O  
ATOM   2537  N   ILE A 340       6.411  12.997   9.471  1.00 93.38           N  
ATOM   2538  CA  ILE A 340       6.372  13.151   8.007  1.00 93.38           C  
ATOM   2539  C   ILE A 340       7.210  14.359   7.578  1.00 93.38           C  
ATOM   2540  CB  ILE A 340       4.913  13.287   7.513  1.00 93.38           C  
ATOM   2541  O   ILE A 340       8.062  14.259   6.691  1.00 93.38           O  
ATOM   2542  CG1 ILE A 340       4.084  12.045   7.913  1.00 93.38           C  
ATOM   2543  CG2 ILE A 340       4.875  13.498   5.985  1.00 93.38           C  
ATOM   2544  CD1 ILE A 340       2.588  12.214   7.638  1.00 93.38           C  
ATOM   2545  N   PHE A 341       7.019  15.500   8.243  1.00 95.69           N  
ATOM   2546  CA  PHE A 341       7.721  16.731   7.889  1.00 95.69           C  
ATOM   2547  C   PHE A 341       9.226  16.652   8.171  1.00 95.69           C  
ATOM   2548  CB  PHE A 341       7.091  17.907   8.636  1.00 95.69           C  
ATOM   2549  O   PHE A 341      10.038  17.002   7.314  1.00 95.69           O  
ATOM   2550  CG  PHE A 341       7.705  19.239   8.255  1.00 95.69           C  
ATOM   2551  CD1 PHE A 341       8.749  19.786   9.025  1.00 95.69           C  
ATOM   2552  CD2 PHE A 341       7.264  19.910   7.099  1.00 95.69           C  
ATOM   2553  CE1 PHE A 341       9.345  21.001   8.645  1.00 95.69           C  
ATOM   2554  CE2 PHE A 341       7.854  21.130   6.723  1.00 95.69           C  
ATOM   2555  CZ  PHE A 341       8.895  21.675   7.495  1.00 95.69           C  
ATOM   2556  N   VAL A 342       9.617  16.179   9.359  1.00 96.38           N  
ATOM   2557  CA  VAL A 342      11.032  16.119   9.760  1.00 96.38           C  
ATOM   2558  C   VAL A 342      11.798  15.112   8.912  1.00 96.38           C  
ATOM   2559  CB  VAL A 342      11.176  15.818  11.263  1.00 96.38           C  
ATOM   2560  O   VAL A 342      12.885  15.439   8.434  1.00 96.38           O  
ATOM   2561  CG1 VAL A 342      12.628  15.540  11.673  1.00 96.38           C  
ATOM   2562  CG2 VAL A 342      10.685  17.026  12.072  1.00 96.38           C  
ATOM   2563  N   SER A 343      11.227  13.931   8.659  1.00 96.88           N  
ATOM   2564  CA  SER A 343      11.862  12.946   7.778  1.00 96.88           C  
ATOM   2565  C   SER A 343      12.030  13.502   6.358  1.00 96.88           C  
ATOM   2566  CB  SER A 343      11.099  11.617   7.789  1.00 96.88           C  
ATOM   2567  O   SER A 343      13.110  13.377   5.784  1.00 96.88           O  
ATOM   2568  OG  SER A 343       9.786  11.773   7.294  1.00 96.88           O  
ATOM   2569  N   THR A 344      11.033  14.223   5.830  1.00 97.44           N  
ATOM   2570  CA  THR A 344      11.113  14.925   4.534  1.00 97.44           C  
ATOM   2571  C   THR A 344      12.225  15.980   4.512  1.00 97.44           C  
ATOM   2572  CB  THR A 344       9.761  15.579   4.196  1.00 97.44           C  
ATOM   2573  O   THR A 344      13.048  16.013   3.593  1.00 97.44           O  
ATOM   2574  CG2 THR A 344       9.779  16.447   2.930  1.00 97.44           C  
ATOM   2575  OG1 THR A 344       8.786  14.578   4.041  1.00 97.44           O  
ATOM   2576  N   ALA A 345      12.305  16.841   5.525  1.00 97.44           N  
ATOM   2577  CA  ALA A 345      13.317  17.894   5.578  1.00 97.44           C  
ATOM   2578  C   ALA A 345      14.744  17.320   5.676  1.00 97.44           C  
ATOM   2579  CB  ALA A 345      12.985  18.817   6.754  1.00 97.44           C  
ATOM   2580  O   ALA A 345      15.637  17.739   4.935  1.00 97.44           O  
ATOM   2581  N   LEU A 346      14.950  16.324   6.544  1.00 97.25           N  
ATOM   2582  CA  LEU A 346      16.242  15.655   6.711  1.00 97.25           C  
ATOM   2583  C   LEU A 346      16.656  14.896   5.448  1.00 97.25           C  
ATOM   2584  CB  LEU A 346      16.175  14.700   7.916  1.00 97.25           C  
ATOM   2585  O   LEU A 346      17.797  15.020   5.002  1.00 97.25           O  
ATOM   2586  CG  LEU A 346      16.091  15.382   9.293  1.00 97.25           C  
ATOM   2587  CD1 LEU A 346      15.986  14.307  10.377  1.00 97.25           C  
ATOM   2588  CD2 LEU A 346      17.319  16.246   9.594  1.00 97.25           C  
ATOM   2589  N   MET A 347      15.726  14.161   4.833  1.00 97.69           N  
ATOM   2590  CA  MET A 347      15.985  13.434   3.593  1.00 97.69           C  
ATOM   2591  C   MET A 347      16.342  14.394   2.449  1.00 97.69           C  
ATOM   2592  CB  MET A 347      14.773  12.543   3.279  1.00 97.69           C  
ATOM   2593  O   MET A 347      17.311  14.157   1.731  1.00 97.69           O  
ATOM   2594  CG  MET A 347      14.999  11.615   2.091  1.00 97.69           C  
ATOM   2595  SD  MET A 347      16.377  10.473   2.354  1.00 97.69           S  
ATOM   2596  CE  MET A 347      16.106   9.409   0.928  1.00 97.69           C  
ATOM   2597  N   THR A 348      15.655  15.539   2.338  1.00 97.69           N  
ATOM   2598  CA  THR A 348      15.987  16.586   1.353  1.00 97.69           C  
ATOM   2599  C   THR A 348      17.444  17.040   1.487  1.00 97.69           C  
ATOM   2600  CB  THR A 348      15.074  17.818   1.499  1.00 97.69           C  
ATOM   2601  O   THR A 348      18.161  17.122   0.491  1.00 97.69           O  
ATOM   2602  CG2 THR A 348      15.333  18.870   0.418  1.00 97.69           C  
ATOM   2603  OG1 THR A 348      13.715  17.486   1.362  1.00 97.69           O  
ATOM   2604  N   ALA A 349      17.908  17.306   2.712  1.00 96.88           N  
ATOM   2605  CA  ALA A 349      19.274  17.768   2.948  1.00 96.88           C  
ATOM   2606  C   ALA A 349      20.330  16.704   2.596  1.00 96.88           C  
ATOM   2607  CB  ALA A 349      19.384  18.211   4.411  1.00 96.88           C  
ATOM   2608  O   ALA A 349      21.388  17.042   2.064  1.00 96.88           O  
ATOM   2609  N   LEU A 350      20.046  15.424   2.864  1.00 96.94           N  
ATOM   2610  CA  LEU A 350      21.002  14.332   2.661  1.00 96.94           C  
ATOM   2611  C   LEU A 350      21.072  13.822   1.216  1.00 96.94           C  
ATOM   2612  CB  LEU A 350      20.694  13.188   3.637  1.00 96.94           C  
ATOM   2613  O   LEU A 350      22.124  13.329   0.813  1.00 96.94           O  
ATOM   2614  CG  LEU A 350      20.923  13.532   5.121  1.00 96.94           C  
ATOM   2615  CD1 LEU A 350      20.581  12.308   5.962  1.00 96.94           C  
ATOM   2616  CD2 LEU A 350      22.370  13.918   5.437  1.00 96.94           C  
ATOM   2617  N   ILE A 351      20.022  13.974   0.402  1.00 96.88           N  
ATOM   2618  CA  ILE A 351      20.079  13.532  -1.003  1.00 96.88           C  
ATOM   2619  C   ILE A 351      21.045  14.373  -1.846  1.00 96.88           C  
ATOM   2620  CB  ILE A 351      18.666  13.430  -1.622  1.00 96.88           C  
ATOM   2621  O   ILE A 351      21.629  13.846  -2.791  1.00 96.88           O  
ATOM   2622  CG1 ILE A 351      17.862  12.265  -1.000  1.00 96.88           C  
ATOM   2623  CG2 ILE A 351      18.688  13.224  -3.154  1.00 96.88           C  
ATOM   2624  CD1 ILE A 351      18.569  10.899  -1.023  1.00 96.88           C  
ATOM   2625  N   ILE A 352      21.287  15.641  -1.495  1.00 95.94           N  
ATOM   2626  CA  ILE A 352      22.251  16.492  -2.212  1.00 95.94           C  
ATOM   2627  C   ILE A 352      23.659  15.866  -2.207  1.00 95.94           C  
ATOM   2628  CB  ILE A 352      22.240  17.951  -1.694  1.00 95.94           C  
ATOM   2629  O   ILE A 352      24.158  15.544  -3.288  1.00 95.94           O  
ATOM   2630  CG1 ILE A 352      20.844  18.584  -1.865  1.00 95.94           C  
ATOM   2631  CG2 ILE A 352      23.310  18.786  -2.428  1.00 95.94           C  
ATOM   2632  CD1 ILE A 352      20.699  19.959  -1.203  1.00 95.94           C  
ATOM   2633  N   PRO A 353      24.320  15.647  -1.049  1.00 96.81           N  
ATOM   2634  CA  PRO A 353      25.649  15.041  -1.034  1.00 96.81           C  
ATOM   2635  C   PRO A 353      25.654  13.614  -1.599  1.00 96.81           C  
ATOM   2636  CB  PRO A 353      26.118  15.098   0.425  1.00 96.81           C  
ATOM   2637  O   PRO A 353      26.619  13.247  -2.264  1.00 96.81           O  
ATOM   2638  CG  PRO A 353      24.823  15.168   1.228  1.00 96.81           C  
ATOM   2639  CD  PRO A 353      23.912  15.978   0.311  1.00 96.81           C  
ATOM   2640  N   VAL A 354      24.578  12.836  -1.419  1.00 96.56           N  
ATOM   2641  CA  VAL A 354      24.442  11.492  -2.012  1.00 96.56           C  
ATOM   2642  C   VAL A 354      24.476  11.560  -3.544  1.00 96.56           C  
ATOM   2643  CB  VAL A 354      23.158  10.807  -1.496  1.00 96.56           C  
ATOM   2644  O   VAL A 354      25.232  10.823  -4.174  1.00 96.56           O  
ATOM   2645  CG1 VAL A 354      22.822   9.491  -2.201  1.00 96.56           C  
ATOM   2646  CG2 VAL A 354      23.290  10.466  -0.006  1.00 96.56           C  
ATOM   2647  N   ALA A 355      23.740  12.486  -4.163  1.00 97.12           N  
ATOM   2648  CA  ALA A 355      23.740  12.647  -5.615  1.00 97.12           C  
ATOM   2649  C   ALA A 355      25.141  12.979  -6.157  1.00 97.12           C  
ATOM   2650  CB  ALA A 355      22.700  13.709  -5.996  1.00 97.12           C  
ATOM   2651  O   ALA A 355      25.587  12.352  -7.115  1.00 97.12           O  
ATOM   2652  N   TYR A 356      25.868  13.909  -5.525  1.00 96.50           N  
ATOM   2653  CA  TYR A 356      27.240  14.262  -5.929  1.00 96.50           C  
ATOM   2654  C   TYR A 356      28.269  13.154  -5.665  1.00 96.50           C  
ATOM   2655  CB  TYR A 356      27.673  15.547  -5.214  1.00 96.50           C  
ATOM   2656  O   TYR A 356      29.316  13.110  -6.314  1.00 96.50           O  
ATOM   2657  CG  TYR A 356      27.109  16.805  -5.839  1.00 96.50           C  
ATOM   2658  CD1 TYR A 356      27.702  17.326  -7.004  1.00 96.50           C  
ATOM   2659  CD2 TYR A 356      26.005  17.457  -5.263  1.00 96.50           C  
ATOM   2660  CE1 TYR A 356      27.195  18.501  -7.589  1.00 96.50           C  
ATOM   2661  CE2 TYR A 356      25.477  18.617  -5.855  1.00 96.50           C  
ATOM   2662  OH  TYR A 356      25.589  20.285  -7.567  1.00 96.50           O  
ATOM   2663  CZ  TYR A 356      26.079  19.147  -7.013  1.00 96.50           C  
ATOM   2664  N   TRP A 357      27.996  12.270  -4.709  1.00 96.44           N  
ATOM   2665  CA  TRP A 357      28.873  11.156  -4.374  1.00 96.44           C  
ATOM   2666  C   TRP A 357      28.813  10.030  -5.420  1.00 96.44           C  
ATOM   2667  CB  TRP A 357      28.502  10.688  -2.964  1.00 96.44           C  
ATOM   2668  O   TRP A 357      29.864   9.499  -5.803  1.00 96.44           O  
ATOM   2669  CG  TRP A 357      29.239   9.503  -2.438  1.00 96.44           C  
ATOM   2670  CD1 TRP A 357      30.578   9.308  -2.479  1.00 96.44           C  
ATOM   2671  CD2 TRP A 357      28.681   8.340  -1.758  1.00 96.44           C  
ATOM   2672  CE2 TRP A 357      29.751   7.454  -1.448  1.00 96.44           C  
ATOM   2673  CE3 TRP A 357      27.383   7.947  -1.361  1.00 96.44           C  
ATOM   2674  NE1 TRP A 357      30.888   8.104  -1.877  1.00 96.44           N  
ATOM   2675  CH2 TRP A 357      28.238   5.843  -0.464  1.00 96.44           C  
ATOM   2676  CZ2 TRP A 357      29.540   6.222  -0.823  1.00 96.44           C  
ATOM   2677  CZ3 TRP A 357      27.164   6.712  -0.718  1.00 96.44           C  
ATOM   2678  N   LEU A 358      27.611   9.705  -5.912  1.00 96.25           N  
ATOM   2679  CA  LEU A 358      27.349   8.525  -6.753  1.00 96.25           C  
ATOM   2680  C   LEU A 358      27.207   8.827  -8.249  1.00 96.25           C  
ATOM   2681  CB  LEU A 358      26.070   7.845  -6.237  1.00 96.25           C  
ATOM   2682  O   LEU A 358      27.624   8.012  -9.074  1.00 96.25           O  
ATOM   2683  CG  LEU A 358      26.286   7.152  -4.878  1.00 96.25           C  
ATOM   2684  CD1 LEU A 358      25.104   7.392  -3.961  1.00 96.25           C  
ATOM   2685  CD2 LEU A 358      26.443   5.639  -4.995  1.00 96.25           C  
ATOM   2686  N   LEU A 359      26.605   9.961  -8.617  1.00 96.88           N  
ATOM   2687  CA  LEU A 359      26.304  10.270 -10.016  1.00 96.88           C  
ATOM   2688  C   LEU A 359      27.485  10.966 -10.712  1.00 96.88           C  
ATOM   2689  CB  LEU A 359      25.009  11.098 -10.121  1.00 96.88           C  
ATOM   2690  O   LEU A 359      28.221  11.732 -10.079  1.00 96.88           O  
ATOM   2691  CG  LEU A 359      23.743  10.371  -9.635  1.00 96.88           C  
ATOM   2692  CD1 LEU A 359      22.568  11.348  -9.649  1.00 96.88           C  
ATOM   2693  CD2 LEU A 359      23.383   9.180 -10.528  1.00 96.88           C  
ATOM   2694  N   PRO A 360      27.665  10.750 -12.027  1.00 95.44           N  
ATOM   2695  CA  PRO A 360      28.655  11.486 -12.801  1.00 95.44           C  
ATOM   2696  C   PRO A 360      28.279  12.972 -12.891  1.00 95.44           C  
ATOM   2697  CB  PRO A 360      28.697  10.793 -14.167  1.00 95.44           C  
ATOM   2698  O   PRO A 360      27.118  13.353 -12.739  1.00 95.44           O  
ATOM   2699  CG  PRO A 360      27.272  10.275 -14.322  1.00 95.44           C  
ATOM   2700  CD  PRO A 360      26.880   9.886 -12.901  1.00 95.44           C  
ATOM   2701  N   ALA A 361      29.269  13.827 -13.171  1.00 95.31           N  
ATOM   2702  CA  ALA A 361      29.075  15.280 -13.235  1.00 95.31           C  
ATOM   2703  C   ALA A 361      27.993  15.695 -14.251  1.00 95.31           C  
ATOM   2704  CB  ALA A 361      30.423  15.931 -13.566  1.00 95.31           C  
ATOM   2705  O   ALA A 361      27.249  16.648 -14.013  1.00 95.31           O  
ATOM   2706  N   SER A 362      27.882  14.952 -15.354  1.00 95.81           N  
ATOM   2707  CA  SER A 362      26.768  15.021 -16.292  1.00 95.81           C  
ATOM   2708  C   SER A 362      26.545  13.659 -16.952  1.00 95.81           C  
ATOM   2709  CB  SER A 362      27.029  16.102 -17.342  1.00 95.81           C  
ATOM   2710  O   SER A 362      27.496  12.896 -17.118  1.00 95.81           O  
ATOM   2711  OG  SER A 362      25.861  16.340 -18.100  1.00 95.81           O  
ATOM   2712  N   PHE A 363      25.294  13.355 -17.292  1.00 96.19           N  
ATOM   2713  CA  PHE A 363      24.882  12.142 -17.998  1.00 96.19           C  
ATOM   2714  C   PHE A 363      23.644  12.411 -18.852  1.00 96.19           C  
ATOM   2715  CB  PHE A 363      24.605  11.016 -16.993  1.00 96.19           C  
ATOM   2716  O   PHE A 363      22.907  13.366 -18.588  1.00 96.19           O  
ATOM   2717  CG  PHE A 363      23.544  11.295 -15.942  1.00 96.19           C  
ATOM   2718  CD1 PHE A 363      23.866  12.000 -14.764  1.00 96.19           C  
ATOM   2719  CD2 PHE A 363      22.238  10.804 -16.121  1.00 96.19           C  
ATOM   2720  CE1 PHE A 363      22.900  12.184 -13.760  1.00 96.19           C  
ATOM   2721  CE2 PHE A 363      21.271  10.988 -15.117  1.00 96.19           C  
ATOM   2722  CZ  PHE A 363      21.606  11.663 -13.930  1.00 96.19           C  
ATOM   2723  N   THR A 364      23.396  11.569 -19.854  1.00 95.00           N  
ATOM   2724  CA  THR A 364      22.280  11.750 -20.786  1.00 95.00           C  
ATOM   2725  C   THR A 364      21.271  10.618 -20.649  1.00 95.00           C  
ATOM   2726  CB  THR A 364      22.775  11.855 -22.234  1.00 95.00           C  
ATOM   2727  O   THR A 364      21.637   9.453 -20.741  1.00 95.00           O  
ATOM   2728  CG2 THR A 364      21.672  12.399 -23.145  1.00 95.00           C  
ATOM   2729  OG1 THR A 364      23.870  12.739 -22.317  1.00 95.00           O  
ATOM   2730  N   ILE A 365      19.987  10.939 -20.472  1.00 92.19           N  
ATOM   2731  CA  ILE A 365      18.898   9.949 -20.469  1.00 92.19           C  
ATOM   2732  C   ILE A 365      18.211   9.950 -21.836  1.00 92.19           C  
ATOM   2733  CB  ILE A 365      17.915  10.194 -19.300  1.00 92.19           C  
ATOM   2734  O   ILE A 365      17.784  11.000 -22.328  1.00 92.19           O  
ATOM   2735  CG1 ILE A 365      18.603  10.095 -17.917  1.00 92.19           C  
ATOM   2736  CG2 ILE A 365      16.704   9.245 -19.370  1.00 92.19           C  
ATOM   2737  CD1 ILE A 365      19.022   8.678 -17.497  1.00 92.19           C  
ATOM   2738  N   GLY A 366      18.131   8.770 -22.462  1.00 84.75           N  
ATOM   2739  CA  GLY A 366      17.458   8.570 -23.751  1.00 84.75           C  
ATOM   2740  C   GLY A 366      18.059   9.369 -24.913  1.00 84.75           C  
ATOM   2741  O   GLY A 366      17.366   9.625 -25.889  1.00 84.75           O  
ATOM   2742  N   GLY A 367      19.309   9.834 -24.795  1.00 84.19           N  
ATOM   2743  CA  GLY A 367      19.969  10.684 -25.797  1.00 84.19           C  
ATOM   2744  C   GLY A 367      19.428  12.118 -25.906  1.00 84.19           C  
ATOM   2745  O   GLY A 367      19.915  12.881 -26.735  1.00 84.19           O  
ATOM   2746  N   VAL A 368      18.446  12.496 -25.080  1.00 87.94           N  
ATOM   2747  CA  VAL A 368      17.732  13.783 -25.179  1.00 87.94           C  
ATOM   2748  C   VAL A 368      17.937  14.642 -23.933  1.00 87.94           C  
ATOM   2749  CB  VAL A 368      16.229  13.537 -25.440  1.00 87.94           C  
ATOM   2750  O   VAL A 368      18.184  15.842 -24.034  1.00 87.94           O  
ATOM   2751  CG1 VAL A 368      15.424  14.842 -25.499  1.00 87.94           C  
ATOM   2752  CG2 VAL A 368      16.003  12.806 -26.770  1.00 87.94           C  
ATOM   2753  N   TYR A 369      17.852  14.045 -22.743  1.00 91.81           N  
ATOM   2754  CA  TYR A 369      17.861  14.794 -21.488  1.00 91.81           C  
ATOM   2755  C   TYR A 369      19.261  14.826 -20.886  1.00 91.81           C  
ATOM   2756  CB  TYR A 369      16.848  14.189 -20.509  1.00 91.81           C  
ATOM   2757  O   TYR A 369      19.726  13.821 -20.354  1.00 91.81           O  
ATOM   2758  CG  TYR A 369      15.429  14.204 -21.028  1.00 91.81           C  
ATOM   2759  CD1 TYR A 369      14.633  15.352 -20.851  1.00 91.81           C  
ATOM   2760  CD2 TYR A 369      14.925  13.089 -21.726  1.00 91.81           C  
ATOM   2761  CE1 TYR A 369      13.341  15.399 -21.401  1.00 91.81           C  
ATOM   2762  CE2 TYR A 369      13.634  13.136 -22.282  1.00 91.81           C  
ATOM   2763  OH  TYR A 369      11.635  14.367 -22.720  1.00 91.81           O  
ATOM   2764  CZ  TYR A 369      12.851  14.297 -22.131  1.00 91.81           C  
ATOM   2765  N   THR A 370      19.922  15.985 -20.914  1.00 95.31           N  
ATOM   2766  CA  THR A 370      21.196  16.187 -20.205  1.00 95.31           C  
ATOM   2767  C   THR A 370      20.952  16.502 -18.730  1.00 95.31           C  
ATOM   2768  CB  THR A 370      22.044  17.288 -20.847  1.00 95.31           C  
ATOM   2769  O   THR A 370      20.455  17.578 -18.360  1.00 95.31           O  
ATOM   2770  CG2 THR A 370      23.444  17.360 -20.242  1.00 95.31           C  
ATOM   2771  OG1 THR A 370      22.191  17.057 -22.224  1.00 95.31           O  
ATOM   2772  N   VAL A 371      21.353  15.570 -17.873  1.00 96.88           N  
ATOM   2773  CA  VAL A 371      21.136  15.581 -16.427  1.00 96.88           C  
ATOM   2774  C   VAL A 371      22.463  15.810 -15.696  1.00 96.88           C  
ATOM   2775  CB  VAL A 371      20.425  14.290 -15.970  1.00 96.88           C  
ATOM   2776  O   VAL A 371      23.547  15.497 -16.188  1.00 96.88           O  
ATOM   2777  CG1 VAL A 371      19.889  14.406 -14.534  1.00 96.88           C  
ATOM   2778  CG2 VAL A 371      19.217  13.946 -16.851  1.00 96.88           C  
ATOM   2779  N   THR A 372      22.372  16.407 -14.513  1.00 97.06           N  
ATOM   2780  CA  THR A 372      23.468  16.611 -13.557  1.00 97.06           C  
ATOM   2781  C   THR A 372      23.014  16.120 -12.176  1.00 97.06           C  
ATOM   2782  CB  THR A 372      23.880  18.092 -13.482  1.00 97.06           C  
ATOM   2783  O   THR A 372      21.805  15.983 -11.956  1.00 97.06           O  
ATOM   2784  CG2 THR A 372      24.362  18.654 -14.817  1.00 97.06           C  
ATOM   2785  OG1 THR A 372      22.789  18.891 -13.079  1.00 97.06           O  
ATOM   2786  N   PRO A 373      23.918  15.895 -11.206  1.00 97.25           N  
ATOM   2787  CA  PRO A 373      23.533  15.436  -9.869  1.00 97.25           C  
ATOM   2788  C   PRO A 373      22.471  16.316  -9.191  1.00 97.25           C  
ATOM   2789  CB  PRO A 373      24.839  15.402  -9.073  1.00 97.25           C  
ATOM   2790  O   PRO A 373      21.529  15.802  -8.595  1.00 97.25           O  
ATOM   2791  CG  PRO A 373      25.889  15.104 -10.142  1.00 97.25           C  
ATOM   2792  CD  PRO A 373      25.369  15.878 -11.350  1.00 97.25           C  
ATOM   2793  N   ILE A 374      22.552  17.642  -9.355  1.00 96.88           N  
ATOM   2794  CA  ILE A 374      21.556  18.567  -8.793  1.00 96.88           C  
ATOM   2795  C   ILE A 374      20.182  18.443  -9.470  1.00 96.88           C  
ATOM   2796  CB  ILE A 374      22.093  20.016  -8.807  1.00 96.88           C  
ATOM   2797  O   ILE A 374      19.152  18.536  -8.809  1.00 96.88           O  
ATOM   2798  CG1 ILE A 374      21.251  20.973  -7.941  1.00 96.88           C  
ATOM   2799  CG2 ILE A 374      22.222  20.590 -10.228  1.00 96.88           C  
ATOM   2800  CD1 ILE A 374      21.358  20.678  -6.440  1.00 96.88           C  
ATOM   2801  N   LYS A 375      20.148  18.167 -10.780  1.00 97.12           N  
ATOM   2802  CA  LYS A 375      18.904  17.900 -11.514  1.00 97.12           C  
ATOM   2803  C   LYS A 375      18.252  16.594 -11.052  1.00 97.12           C  
ATOM   2804  CB  LYS A 375      19.189  17.868 -13.020  1.00 97.12           C  
ATOM   2805  O   LYS A 375      17.040  16.559 -10.854  1.00 97.12           O  
ATOM   2806  CG  LYS A 375      19.345  19.255 -13.660  1.00 97.12           C  
ATOM   2807  CD  LYS A 375      19.542  19.065 -15.171  1.00 97.12           C  
ATOM   2808  CE  LYS A 375      19.699  20.375 -15.943  1.00 97.12           C  
ATOM   2809  NZ  LYS A 375      19.658  20.105 -17.404  1.00 97.12           N  
ATOM   2810  N   ALA A 376      19.050  15.549 -10.822  1.00 96.88           N  
ATOM   2811  CA  ALA A 376      18.566  14.303 -10.231  1.00 96.88           C  
ATOM   2812  C   ALA A 376      18.027  14.530  -8.806  1.00 96.88           C  
ATOM   2813  CB  ALA A 376      19.696  13.269 -10.262  1.00 96.88           C  
ATOM   2814  O   ALA A 376      16.942  14.050  -8.484  1.00 96.88           O  
ATOM   2815  N   PHE A 377      18.717  15.337  -7.989  1.00 96.81           N  
ATOM   2816  CA  PHE A 377      18.219  15.770  -6.680  1.00 96.81           C  
ATOM   2817  C   PHE A 377      16.854  16.461  -6.781  1.00 96.81           C  
ATOM   2818  CB  PHE A 377      19.244  16.676  -5.979  1.00 96.81           C  
ATOM   2819  O   PHE A 377      15.958  16.099  -6.026  1.00 96.81           O  
ATOM   2820  CG  PHE A 377      18.635  17.584  -4.923  1.00 96.81           C  
ATOM   2821  CD1 PHE A 377      18.368  18.937  -5.212  1.00 96.81           C  
ATOM   2822  CD2 PHE A 377      18.247  17.056  -3.680  1.00 96.81           C  
ATOM   2823  CE1 PHE A 377      17.753  19.758  -4.249  1.00 96.81           C  
ATOM   2824  CE2 PHE A 377      17.614  17.869  -2.728  1.00 96.81           C  
ATOM   2825  CZ  PHE A 377      17.377  19.224  -3.005  1.00 96.81           C  
ATOM   2826  N   TYR A 378      16.652  17.400  -7.714  1.00 96.62           N  
ATOM   2827  CA  TYR A 378      15.351  18.063  -7.870  1.00 96.62           C  
ATOM   2828  C   TYR A 378      14.220  17.080  -8.190  1.00 96.62           C  
ATOM   2829  CB  TYR A 378      15.416  19.157  -8.947  1.00 96.62           C  
ATOM   2830  O   TYR A 378      13.113  17.251  -7.681  1.00 96.62           O  
ATOM   2831  CG  TYR A 378      16.266  20.371  -8.612  1.00 96.62           C  
ATOM   2832  CD1 TYR A 378      16.180  20.977  -7.342  1.00 96.62           C  
ATOM   2833  CD2 TYR A 378      17.097  20.937  -9.598  1.00 96.62           C  
ATOM   2834  CE1 TYR A 378      16.945  22.120  -7.047  1.00 96.62           C  
ATOM   2835  CE2 TYR A 378      17.866  22.079  -9.307  1.00 96.62           C  
ATOM   2836  OH  TYR A 378      18.540  23.768  -7.751  1.00 96.62           O  
ATOM   2837  CZ  TYR A 378      17.795  22.668  -8.029  1.00 96.62           C  
ATOM   2838  N   CYS A 379      14.499  16.028  -8.968  1.00 97.56           N  
ATOM   2839  CA  CYS A 379      13.529  14.967  -9.247  1.00 97.56           C  
ATOM   2840  C   CYS A 379      13.148  14.197  -7.972  1.00 97.56           C  
ATOM   2841  CB  CYS A 379      14.092  14.012 -10.307  1.00 97.56           C  
ATOM   2842  O   CYS A 379      11.970  13.986  -7.704  1.00 97.56           O  
ATOM   2843  SG  CYS A 379      14.450  14.883 -11.861  1.00 97.56           S  
ATOM   2844  N   VAL A 380      14.126  13.832  -7.139  1.00 97.88           N  
ATOM   2845  CA  VAL A 380      13.855  13.168  -5.851  1.00 97.88           C  
ATOM   2846  C   VAL A 380      13.116  14.111  -4.893  1.00 97.88           C  
ATOM   2847  CB  VAL A 380      15.160  12.649  -5.216  1.00 97.88           C  
ATOM   2848  O   VAL A 380      12.137  13.721  -4.261  1.00 97.88           O  
ATOM   2849  CG1 VAL A 380      14.902  11.929  -3.888  1.00 97.88           C  
ATOM   2850  CG2 VAL A 380      15.878  11.646  -6.128  1.00 97.88           C  
ATOM   2851  N   ALA A 381      13.542  15.373  -4.812  1.00 97.56           N  
ATOM   2852  CA  ALA A 381      12.973  16.366  -3.910  1.00 97.56           C  
ATOM   2853  C   ALA A 381      11.510  16.691  -4.243  1.00 97.56           C  
ATOM   2854  CB  ALA A 381      13.851  17.623  -3.942  1.00 97.56           C  
ATOM   2855  O   ALA A 381      10.699  16.791  -3.324  1.00 97.56           O  
ATOM   2856  N   VAL A 382      11.143  16.819  -5.527  1.00 97.25           N  
ATOM   2857  CA  VAL A 382       9.741  17.078  -5.905  1.00 97.25           C  
ATOM   2858  C   VAL A 382       8.830  15.911  -5.518  1.00 97.25           C  
ATOM   2859  CB  VAL A 382       9.593  17.474  -7.390  1.00 97.25           C  
ATOM   2860  O   VAL A 382       7.715  16.141  -5.060  1.00 97.25           O  
ATOM   2861  CG1 VAL A 382       9.783  16.331  -8.390  1.00 97.25           C  
ATOM   2862  CG2 VAL A 382       8.226  18.111  -7.653  1.00 97.25           C  
ATOM   2863  N   GLY A 383       9.320  14.672  -5.616  1.00 96.50           N  
ATOM   2864  CA  GLY A 383       8.603  13.490  -5.142  1.00 96.50           C  
ATOM   2865  C   GLY A 383       8.428  13.462  -3.625  1.00 96.50           C  
ATOM   2866  O   GLY A 383       7.324  13.260  -3.127  1.00 96.50           O  
ATOM   2867  N   LEU A 384       9.507  13.734  -2.891  1.00 96.75           N  
ATOM   2868  CA  LEU A 384       9.530  13.746  -1.428  1.00 96.75           C  
ATOM   2869  C   LEU A 384       8.589  14.810  -0.837  1.00 96.75           C  
ATOM   2870  CB  LEU A 384      10.992  13.973  -1.026  1.00 96.75           C  
ATOM   2871  O   LEU A 384       7.755  14.513   0.018  1.00 96.75           O  
ATOM   2872  CG  LEU A 384      11.246  13.952   0.483  1.00 96.75           C  
ATOM   2873  CD1 LEU A 384      11.083  12.567   1.105  1.00 96.75           C  
ATOM   2874  CD2 LEU A 384      12.680  14.420   0.701  1.00 96.75           C  
ATOM   2875  N   TRP A 385       8.676  16.048  -1.331  1.00 97.88           N  
ATOM   2876  CA  TRP A 385       7.752  17.114  -0.934  1.00 97.88           C  
ATOM   2877  C   TRP A 385       6.337  16.865  -1.448  1.00 97.88           C  
ATOM   2878  CB  TRP A 385       8.282  18.474  -1.393  1.00 97.88           C  
ATOM   2879  O   TRP A 385       5.380  17.220  -0.764  1.00 97.88           O  
ATOM   2880  CG  TRP A 385       9.385  18.989  -0.525  1.00 97.88           C  
ATOM   2881  CD1 TRP A 385      10.710  18.879  -0.767  1.00 97.88           C  
ATOM   2882  CD2 TRP A 385       9.270  19.611   0.788  1.00 97.88           C  
ATOM   2883  CE2 TRP A 385      10.584  19.867   1.281  1.00 97.88           C  
ATOM   2884  CE3 TRP A 385       8.186  19.951   1.627  1.00 97.88           C  
ATOM   2885  NE1 TRP A 385      11.423  19.371   0.307  1.00 97.88           N  
ATOM   2886  CH2 TRP A 385       9.714  20.791   3.341  1.00 97.88           C  
ATOM   2887  CZ2 TRP A 385      10.814  20.451   2.535  1.00 97.88           C  
ATOM   2888  CZ3 TRP A 385       8.405  20.536   2.889  1.00 97.88           C  
ATOM   2889  N   GLY A 386       6.195  16.210  -2.603  1.00 96.88           N  
ATOM   2890  CA  GLY A 386       4.906  15.758  -3.106  1.00 96.88           C  
ATOM   2891  C   GLY A 386       4.199  14.833  -2.117  1.00 96.88           C  
ATOM   2892  O   GLY A 386       3.055  15.100  -1.758  1.00 96.88           O  
ATOM   2893  N   GLY A 387       4.898  13.820  -1.597  1.00 95.31           N  
ATOM   2894  CA  GLY A 387       4.360  12.935  -0.560  1.00 95.31           C  
ATOM   2895  C   GLY A 387       4.012  13.652   0.731  1.00 95.31           C  
ATOM   2896  O   GLY A 387       2.911  13.486   1.251  1.00 95.31           O  
ATOM   2897  N   CYS A 388       4.889  14.539   1.191  1.00 96.75           N  
ATOM   2898  CA  CYS A 388       4.633  15.372   2.361  1.00 96.75           C  
ATOM   2899  C   CYS A 388       3.340  16.201   2.212  1.00 96.75           C  
ATOM   2900  CB  CYS A 388       5.888  16.228   2.554  1.00 96.75           C  
ATOM   2901  O   CYS A 388       2.476  16.168   3.088  1.00 96.75           O  
ATOM   2902  SG  CYS A 388       5.859  17.119   4.126  1.00 96.75           S  
ATOM   2903  N   ILE A 389       3.159  16.885   1.073  1.00 97.50           N  
ATOM   2904  CA  ILE A 389       1.953  17.677   0.788  1.00 97.50           C  
ATOM   2905  C   ILE A 389       0.713  16.781   0.710  1.00 97.50           C  
ATOM   2906  CB  ILE A 389       2.126  18.513  -0.503  1.00 97.50           C  
ATOM   2907  O   ILE A 389      -0.306  17.117   1.310  1.00 97.50           O  
ATOM   2908  CG1 ILE A 389       3.215  19.594  -0.312  1.00 97.50           C  
ATOM   2909  CG2 ILE A 389       0.800  19.199  -0.892  1.00 97.50           C  
ATOM   2910  CD1 ILE A 389       3.737  20.176  -1.633  1.00 97.50           C  
ATOM   2911  N   VAL A 390       0.787  15.643   0.009  1.00 96.50           N  
ATOM   2912  CA  VAL A 390      -0.328  14.683  -0.072  1.00 96.50           C  
ATOM   2913  C   VAL A 390      -0.729  14.196   1.320  1.00 96.50           C  
ATOM   2914  CB  VAL A 390       0.014  13.505  -1.007  1.00 96.50           C  
ATOM   2915  O   VAL A 390      -1.923  14.142   1.607  1.00 96.50           O  
ATOM   2916  CG1 VAL A 390      -1.004  12.359  -0.927  1.00 96.50           C  
ATOM   2917  CG2 VAL A 390       0.025  13.993  -2.463  1.00 96.50           C  
ATOM   2918  N   GLY A 391       0.232  13.927   2.206  1.00 94.88           N  
ATOM   2919  CA  GLY A 391      -0.036  13.568   3.598  1.00 94.88           C  
ATOM   2920  C   GLY A 391      -0.813  14.649   4.355  1.00 94.88           C  
ATOM   2921  O   GLY A 391      -1.869  14.361   4.909  1.00 94.88           O  
ATOM   2922  N   PHE A 392      -0.362  15.907   4.319  1.00 96.19           N  
ATOM   2923  CA  PHE A 392      -1.071  17.012   4.987  1.00 96.19           C  
ATOM   2924  C   PHE A 392      -2.462  17.286   4.404  1.00 96.19           C  
ATOM   2925  CB  PHE A 392      -0.249  18.299   4.884  1.00 96.19           C  
ATOM   2926  O   PHE A 392      -3.392  17.623   5.133  1.00 96.19           O  
ATOM   2927  CG  PHE A 392       0.961  18.367   5.787  1.00 96.19           C  
ATOM   2928  CD1 PHE A 392       0.797  18.455   7.183  1.00 96.19           C  
ATOM   2929  CD2 PHE A 392       2.249  18.452   5.232  1.00 96.19           C  
ATOM   2930  CE1 PHE A 392       1.927  18.651   7.999  1.00 96.19           C  
ATOM   2931  CE2 PHE A 392       3.370  18.611   6.062  1.00 96.19           C  
ATOM   2932  CZ  PHE A 392       3.209  18.706   7.448  1.00 96.19           C  
ATOM   2933  N   VAL A 393      -2.623  17.161   3.086  1.00 97.50           N  
ATOM   2934  CA  VAL A 393      -3.939  17.313   2.453  1.00 97.50           C  
ATOM   2935  C   VAL A 393      -4.867  16.183   2.880  1.00 97.50           C  
ATOM   2936  CB  VAL A 393      -3.814  17.362   0.927  1.00 97.50           C  
ATOM   2937  O   VAL A 393      -6.032  16.436   3.171  1.00 97.50           O  
ATOM   2938  CG1 VAL A 393      -5.189  17.340   0.250  1.00 97.50           C  
ATOM   2939  CG2 VAL A 393      -3.105  18.647   0.485  1.00 97.50           C  
ATOM   2940  N   THR A 394      -4.356  14.955   2.942  1.00 96.88           N  
ATOM   2941  CA  THR A 394      -5.133  13.797   3.388  1.00 96.88           C  
ATOM   2942  C   THR A 394      -5.585  13.985   4.833  1.00 96.88           C  
ATOM   2943  CB  THR A 394      -4.344  12.499   3.196  1.00 96.88           C  
ATOM   2944  O   THR A 394      -6.780  13.907   5.090  1.00 96.88           O  
ATOM   2945  CG2 THR A 394      -5.184  11.284   3.557  1.00 96.88           C  
ATOM   2946  OG1 THR A 394      -3.958  12.383   1.840  1.00 96.88           O  
ATOM   2947  N   GLU A 395      -4.680  14.394   5.733  1.00 95.69           N  
ATOM   2948  CA  GLU A 395      -5.008  14.755   7.122  1.00 95.69           C  
ATOM   2949  C   GLU A 395      -6.161  15.769   7.200  1.00 95.69           C  
ATOM   2950  CB  GLU A 395      -3.760  15.353   7.806  1.00 95.69           C  
ATOM   2951  O   GLU A 395      -7.114  15.574   7.951  1.00 95.69           O  
ATOM   2952  CG  GLU A 395      -3.929  15.560   9.325  1.00 95.69           C  
ATOM   2953  CD  GLU A 395      -2.927  16.550   9.958  1.00 95.69           C  
ATOM   2954  OE1 GLU A 395      -2.830  16.616  11.208  1.00 95.69           O  
ATOM   2955  OE2 GLU A 395      -2.232  17.311   9.243  1.00 95.69           O  
ATOM   2956  N   TYR A 396      -6.110  16.838   6.398  1.00 97.56           N  
ATOM   2957  CA  TYR A 396      -7.147  17.874   6.384  1.00 97.56           C  
ATOM   2958  C   TYR A 396      -8.535  17.338   6.000  1.00 97.56           C  
ATOM   2959  CB  TYR A 396      -6.721  18.992   5.424  1.00 97.56           C  
ATOM   2960  O   TYR A 396      -9.548  17.840   6.490  1.00 97.56           O  
ATOM   2961  CG  TYR A 396      -7.751  20.095   5.281  1.00 97.56           C  
ATOM   2962  CD1 TYR A 396      -8.592  20.142   4.153  1.00 97.56           C  
ATOM   2963  CD2 TYR A 396      -7.900  21.042   6.311  1.00 97.56           C  
ATOM   2964  CE1 TYR A 396      -9.573  21.146   4.048  1.00 97.56           C  
ATOM   2965  CE2 TYR A 396      -8.887  22.041   6.217  1.00 97.56           C  
ATOM   2966  OH  TYR A 396     -10.688  23.047   4.988  1.00 97.56           O  
ATOM   2967  CZ  TYR A 396      -9.726  22.091   5.082  1.00 97.56           C  
ATOM   2968  N   PHE A 397      -8.589  16.340   5.116  1.00 98.12           N  
ATOM   2969  CA  PHE A 397      -9.841  15.749   4.651  1.00 98.12           C  
ATOM   2970  C   PHE A 397     -10.321  14.570   5.498  1.00 98.12           C  
ATOM   2971  CB  PHE A 397      -9.721  15.391   3.163  1.00 98.12           C  
ATOM   2972  O   PHE A 397     -11.505  14.256   5.420  1.00 98.12           O  
ATOM   2973  CG  PHE A 397      -9.900  16.590   2.251  1.00 98.12           C  
ATOM   2974  CD1 PHE A 397     -11.170  17.177   2.117  1.00 98.12           C  
ATOM   2975  CD2 PHE A 397      -8.814  17.128   1.540  1.00 98.12           C  
ATOM   2976  CE1 PHE A 397     -11.358  18.288   1.276  1.00 98.12           C  
ATOM   2977  CE2 PHE A 397      -8.991  18.253   0.714  1.00 98.12           C  
ATOM   2978  CZ  PHE A 397     -10.266  18.829   0.576  1.00 98.12           C  
ATOM   2979  N   THR A 398      -9.465  13.949   6.312  1.00 97.12           N  
ATOM   2980  CA  THR A 398      -9.836  12.752   7.082  1.00 97.12           C  
ATOM   2981  C   THR A 398      -9.803  12.932   8.592  1.00 97.12           C  
ATOM   2982  CB  THR A 398      -8.992  11.538   6.685  1.00 97.12           C  
ATOM   2983  O   THR A 398     -10.487  12.178   9.269  1.00 97.12           O  
ATOM   2984  CG2 THR A 398      -9.136  11.227   5.194  1.00 97.12           C  
ATOM   2985  OG1 THR A 398      -7.632  11.765   6.979  1.00 97.12           O  
ATOM   2986  N   SER A 399      -9.102  13.918   9.161  1.00 95.38           N  
ATOM   2987  CA  SER A 399      -9.122  14.147  10.615  1.00 95.38           C  
ATOM   2988  C   SER A 399     -10.342  14.962  11.058  1.00 95.38           C  
ATOM   2989  CB  SER A 399      -7.813  14.768  11.118  1.00 95.38           C  
ATOM   2990  O   SER A 399     -10.669  16.016  10.500  1.00 95.38           O  
ATOM   2991  OG  SER A 399      -7.959  15.225  12.455  1.00 95.38           O  
ATOM   2992  N   HIS A 400     -10.966  14.528  12.157  1.00 92.00           N  
ATOM   2993  CA  HIS A 400     -12.053  15.246  12.829  1.00 92.00           C  
ATOM   2994  C   HIS A 400     -11.617  16.591  13.444  1.00 92.00           C  
ATOM   2995  CB  HIS A 400     -12.676  14.322  13.881  1.00 92.00           C  
ATOM   2996  O   HIS A 400     -12.438  17.381  13.924  1.00 92.00           O  
ATOM   2997  CG  HIS A 400     -11.764  13.933  15.026  1.00 92.00           C  
ATOM   2998  CD2 HIS A 400     -11.607  12.675  15.548  1.00 92.00           C  
ATOM   2999  ND1 HIS A 400     -10.960  14.774  15.769  1.00 92.00           N  
ATOM   3000  CE1 HIS A 400     -10.332  14.042  16.700  1.00 92.00           C  
ATOM   3001  NE2 HIS A 400     -10.725  12.764  16.635  1.00 92.00           N  
ATOM   3002  N   SER A 401     -10.313  16.880  13.471  1.00 92.38           N  
ATOM   3003  CA  SER A 401      -9.766  18.170  13.896  1.00 92.38           C  
ATOM   3004  C   SER A 401     -10.107  19.304  12.917  1.00 92.38           C  
ATOM   3005  CB  SER A 401      -8.252  18.037  14.105  1.00 92.38           C  
ATOM   3006  O   SER A 401     -10.090  20.472  13.314  1.00 92.38           O  
ATOM   3007  OG  SER A 401      -8.032  17.200  15.227  1.00 92.38           O  
ATOM   3008  N   TYR A 402     -10.486  18.978  11.676  1.00 96.19           N  
ATOM   3009  CA  TYR A 402     -10.736  19.943  10.607  1.00 96.19           C  
ATOM   3010  C   TYR A 402     -12.204  20.011  10.179  1.00 96.19           C  
ATOM   3011  CB  TYR A 402      -9.814  19.629   9.424  1.00 96.19           C  
ATOM   3012  O   TYR A 402     -13.002  19.100  10.391  1.00 96.19           O  
ATOM   3013  CG  TYR A 402      -8.346  19.693   9.788  1.00 96.19           C  
ATOM   3014  CD1 TYR A 402      -7.707  20.939   9.926  1.00 96.19           C  
ATOM   3015  CD2 TYR A 402      -7.632  18.507  10.032  1.00 96.19           C  
ATOM   3016  CE1 TYR A 402      -6.346  20.998  10.278  1.00 96.19           C  
ATOM   3017  CE2 TYR A 402      -6.278  18.561  10.415  1.00 96.19           C  
ATOM   3018  OH  TYR A 402      -4.313  19.893  10.864  1.00 96.19           O  
ATOM   3019  CZ  TYR A 402      -5.627  19.806  10.523  1.00 96.19           C  
ATOM   3020  N   THR A 403     -12.560  21.132   9.550  1.00 97.38           N  
ATOM   3021  CA  THR A 403     -13.924  21.430   9.098  1.00 97.38           C  
ATOM   3022  C   THR A 403     -14.539  20.364   8.180  1.00 97.38           C  
ATOM   3023  CB  THR A 403     -13.975  22.804   8.416  1.00 97.38           C  
ATOM   3024  O   THR A 403     -15.693  20.034   8.430  1.00 97.38           O  
ATOM   3025  CG2 THR A 403     -15.395  23.301   8.188  1.00 97.38           C  
ATOM   3026  OG1 THR A 403     -13.345  23.771   9.227  1.00 97.38           O  
ATOM   3027  N   PRO A 404     -13.839  19.779   7.178  1.00 98.19           N  
ATOM   3028  CA  PRO A 404     -14.476  18.846   6.241  1.00 98.19           C  
ATOM   3029  C   PRO A 404     -15.150  17.647   6.920  1.00 98.19           C  
ATOM   3030  CB  PRO A 404     -13.367  18.399   5.281  1.00 98.19           C  
ATOM   3031  O   PRO A 404     -16.303  17.345   6.634  1.00 98.19           O  
ATOM   3032  CG  PRO A 404     -12.397  19.575   5.296  1.00 98.19           C  
ATOM   3033  CD  PRO A 404     -12.470  20.043   6.746  1.00 98.19           C  
ATOM   3034  N   VAL A 405     -14.471  17.004   7.871  1.00 97.81           N  
ATOM   3035  CA  VAL A 405     -15.020  15.848   8.602  1.00 97.81           C  
ATOM   3036  C   VAL A 405     -16.116  16.271   9.577  1.00 97.81           C  
ATOM   3037  CB  VAL A 405     -13.895  15.116   9.344  1.00 97.81           C  
ATOM   3038  O   VAL A 405     -17.114  15.573   9.737  1.00 97.81           O  
ATOM   3039  CG1 VAL A 405     -14.397  13.933  10.176  1.00 97.81           C  
ATOM   3040  CG2 VAL A 405     -12.869  14.590   8.342  1.00 97.81           C  
ATOM   3041  N   ARG A 406     -15.982  17.448  10.200  1.00 97.31           N  
ATOM   3042  CA  ARG A 406     -17.025  17.990  11.084  1.00 97.31           C  
ATOM   3043  C   ARG A 406     -18.308  18.322  10.327  1.00 97.31           C  
ATOM   3044  CB  ARG A 406     -16.512  19.225  11.824  1.00 97.31           C  
ATOM   3045  O   ARG A 406     -19.387  18.112  10.867  1.00 97.31           O  
ATOM   3046  CG  ARG A 406     -15.386  18.867  12.795  1.00 97.31           C  
ATOM   3047  CD  ARG A 406     -14.906  20.141  13.483  1.00 97.31           C  
ATOM   3048  NE  ARG A 406     -13.726  19.859  14.302  1.00 97.31           N  
ATOM   3049  NH1 ARG A 406     -13.435  21.954  15.176  1.00 97.31           N  
ATOM   3050  NH2 ARG A 406     -12.025  20.297  15.714  1.00 97.31           N  
ATOM   3051  CZ  ARG A 406     -13.067  20.708  15.056  1.00 97.31           C  
ATOM   3052  N   GLU A 407     -18.207  18.794   9.085  1.00 97.44           N  
ATOM   3053  CA  GLU A 407     -19.366  18.998   8.207  1.00 97.44           C  
ATOM   3054  C   GLU A 407     -20.062  17.669   7.881  1.00 97.44           C  
ATOM   3055  CB  GLU A 407     -18.946  19.710   6.907  1.00 97.44           C  
ATOM   3056  O   GLU A 407     -21.288  17.597   7.943  1.00 97.44           O  
ATOM   3057  CG  GLU A 407     -18.657  21.208   7.102  1.00 97.44           C  
ATOM   3058  CD  GLU A 407     -18.155  21.914   5.824  1.00 97.44           C  
ATOM   3059  OE1 GLU A 407     -17.841  23.124   5.918  1.00 97.44           O  
ATOM   3060  OE2 GLU A 407     -18.058  21.271   4.752  1.00 97.44           O  
ATOM   3061  N   VAL A 408     -19.299  16.602   7.610  1.00 98.00           N  
ATOM   3062  CA  VAL A 408     -19.848  15.246   7.419  1.00 98.00           C  
ATOM   3063  C   VAL A 408     -20.569  14.771   8.685  1.00 98.00           C  
ATOM   3064  CB  VAL A 408     -18.744  14.254   6.994  1.00 98.00           C  
ATOM   3065  O   VAL A 408     -21.730  14.365   8.613  1.00 98.00           O  
ATOM   3066  CG1 VAL A 408     -19.249  12.815   6.884  1.00 98.00           C  
ATOM   3067  CG2 VAL A 408     -18.174  14.610   5.616  1.00 98.00           C  
ATOM   3068  N   ALA A 409     -19.943  14.904   9.856  1.00 97.06           N  
ATOM   3069  CA  ALA A 409     -20.555  14.534  11.132  1.00 97.06           C  
ATOM   3070  C   ALA A 409     -21.836  15.338  11.424  1.00 97.06           C  
ATOM   3071  CB  ALA A 409     -19.515  14.714  12.242  1.00 97.06           C  
ATOM   3072  O   ALA A 409     -22.846  14.760  11.817  1.00 97.06           O  
ATOM   3073  N   GLN A 410     -21.835  16.653  11.175  1.00 95.69           N  
ATOM   3074  CA  GLN A 410     -23.020  17.497  11.360  1.00 95.69           C  
ATOM   3075  C   GLN A 410     -24.142  17.126  10.383  1.00 95.69           C  
ATOM   3076  CB  GLN A 410     -22.644  18.981  11.206  1.00 95.69           C  
ATOM   3077  O   GLN A 410     -25.311  17.135  10.759  1.00 95.69           O  
ATOM   3078  CG  GLN A 410     -23.799  19.922  11.609  1.00 95.69           C  
ATOM   3079  CD  GLN A 410     -24.140  19.853  13.098  1.00 95.69           C  
ATOM   3080  NE2 GLN A 410     -25.389  19.978  13.494  1.00 95.69           N  
ATOM   3081  OE1 GLN A 410     -23.266  19.707  13.941  1.00 95.69           O  
ATOM   3082  N   SER A 411     -23.813  16.748   9.142  1.00 96.56           N  
ATOM   3083  CA  SER A 411     -24.820  16.391   8.131  1.00 96.56           C  
ATOM   3084  C   SER A 411     -25.709  15.211   8.553  1.00 96.56           C  
ATOM   3085  CB  SER A 411     -24.154  16.127   6.777  1.00 96.56           C  
ATOM   3086  O   SER A 411     -26.865  15.134   8.129  1.00 96.56           O  
ATOM   3087  OG  SER A 411     -23.531  14.863   6.731  1.00 96.56           O  
ATOM   3088  N   CYS A 412     -25.224  14.364   9.471  1.00 95.81           N  
ATOM   3089  CA  CYS A 412     -25.971  13.255  10.065  1.00 95.81           C  
ATOM   3090  C   CYS A 412     -27.246  13.696  10.806  1.00 95.81           C  
ATOM   3091  CB  CYS A 412     -25.049  12.501  11.030  1.00 95.81           C  
ATOM   3092  O   CYS A 412     -28.143  12.873  10.986  1.00 95.81           O  
ATOM   3093  SG  CYS A 412     -23.666  11.717  10.161  1.00 95.81           S  
ATOM   3094  N   GLU A 413     -27.373  14.975  11.185  1.00 94.19           N  
ATOM   3095  CA  GLU A 413     -28.604  15.571  11.731  1.00 94.19           C  
ATOM   3096  C   GLU A 413     -29.830  15.295  10.848  1.00 94.19           C  
ATOM   3097  CB  GLU A 413     -28.370  17.083  11.865  1.00 94.19           C  
ATOM   3098  O   GLU A 413     -30.930  15.048  11.340  1.00 94.19           O  
ATOM   3099  CG  GLU A 413     -29.585  17.835  12.423  1.00 94.19           C  
ATOM   3100  CD  GLU A 413     -29.343  19.344  12.574  1.00 94.19           C  
ATOM   3101  OE1 GLU A 413     -30.349  20.046  12.808  1.00 94.19           O  
ATOM   3102  OE2 GLU A 413     -28.174  19.789  12.446  1.00 94.19           O  
ATOM   3103  N   THR A 414     -29.623  15.273   9.531  1.00 92.56           N  
ATOM   3104  CA  THR A 414     -30.678  15.046   8.533  1.00 92.56           C  
ATOM   3105  C   THR A 414     -30.747  13.593   8.041  1.00 92.56           C  
ATOM   3106  CB  THR A 414     -30.567  16.060   7.387  1.00 92.56           C  
ATOM   3107  O   THR A 414     -31.539  13.273   7.154  1.00 92.56           O  
ATOM   3108  CG2 THR A 414     -30.829  17.491   7.856  1.00 92.56           C  
ATOM   3109  OG1 THR A 414     -29.272  16.059   6.838  1.00 92.56           O  
ATOM   3110  N   GLY A 415     -29.970  12.691   8.653  1.00 94.00           N  
ATOM   3111  CA  GLY A 415     -29.976  11.249   8.405  1.00 94.00           C  
ATOM   3112  C   GLY A 415     -28.798  10.729   7.572  1.00 94.00           C  
ATOM   3113  O   GLY A 415     -27.881  11.450   7.193  1.00 94.00           O  
ATOM   3114  N   ALA A 416     -28.818   9.425   7.280  1.00 96.81           N  
ATOM   3115  CA  ALA A 416     -27.711   8.746   6.598  1.00 96.81           C  
ATOM   3116  C   ALA A 416     -27.534   9.176   5.129  1.00 96.81           C  
ATOM   3117  CB  ALA A 416     -27.942   7.234   6.698  1.00 96.81           C  
ATOM   3118  O   ALA A 416     -26.424   9.153   4.607  1.00 96.81           O  
ATOM   3119  N   ALA A 417     -28.609   9.580   4.444  1.00 98.06           N  
ATOM   3120  CA  ALA A 417     -28.538   9.944   3.028  1.00 98.06           C  
ATOM   3121  C   ALA A 417     -27.674  11.193   2.793  1.00 98.06           C  
ATOM   3122  CB  ALA A 417     -29.963  10.141   2.498  1.00 98.06           C  
ATOM   3123  O   ALA A 417     -26.839  11.210   1.891  1.00 98.06           O  
ATOM   3124  N   THR A 418     -27.842  12.226   3.618  1.00 97.25           N  
ATOM   3125  CA  THR A 418     -27.024  13.443   3.562  1.00 97.25           C  
ATOM   3126  C   THR A 418     -25.596  13.170   4.010  1.00 97.25           C  
ATOM   3127  CB  THR A 418     -27.641  14.555   4.410  1.00 97.25           C  
ATOM   3128  O   THR A 418     -24.683  13.631   3.332  1.00 97.25           O  
ATOM   3129  CG2 THR A 418     -28.869  15.140   3.710  1.00 97.25           C  
ATOM   3130  OG1 THR A 418     -28.070  13.992   5.617  1.00 97.25           O  
ATOM   3131  N   ASN A 419     -25.392  12.332   5.033  1.00 97.94           N  
ATOM   3132  CA  ASN A 419     -24.061  11.842   5.400  1.00 97.94           C  
ATOM   3133  C   ASN A 419     -23.326  11.208   4.200  1.00 97.94           C  
ATOM   3134  CB  ASN A 419     -24.195  10.866   6.585  1.00 97.94           C  
ATOM   3135  O   ASN A 419     -22.190  11.575   3.887  1.00 97.94           O  
ATOM   3136  CG  ASN A 419     -22.840  10.382   7.073  1.00 97.94           C  
ATOM   3137  ND2 ASN A 419     -22.775   9.294   7.796  1.00 97.94           N  
ATOM   3138  OD1 ASN A 419     -21.811  10.960   6.787  1.00 97.94           O  
ATOM   3139  N   ILE A 420     -23.998  10.322   3.456  1.00 98.38           N  
ATOM   3140  CA  ILE A 420     -23.416   9.686   2.266  1.00 98.38           C  
ATOM   3141  C   ILE A 420     -23.118  10.720   1.164  1.00 98.38           C  
ATOM   3142  CB  ILE A 420     -24.304   8.523   1.768  1.00 98.38           C  
ATOM   3143  O   ILE A 420     -22.057  10.693   0.541  1.00 98.38           O  
ATOM   3144  CG1 ILE A 420     -24.284   7.363   2.792  1.00 98.38           C  
ATOM   3145  CG2 ILE A 420     -23.825   8.006   0.396  1.00 98.38           C  
ATOM   3146  CD1 ILE A 420     -25.368   6.305   2.548  1.00 98.38           C  
ATOM   3147  N   ILE A 421     -24.025  11.669   0.920  1.00 98.50           N  
ATOM   3148  CA  ILE A 421     -23.809  12.722  -0.086  1.00 98.50           C  
ATOM   3149  C   ILE A 421     -22.582  13.575   0.267  1.00 98.50           C  
ATOM   3150  CB  ILE A 421     -25.086  13.578  -0.248  1.00 98.50           C  
ATOM   3151  O   ILE A 421     -21.733  13.816  -0.594  1.00 98.50           O  
ATOM   3152  CG1 ILE A 421     -26.198  12.748  -0.932  1.00 98.50           C  
ATOM   3153  CG2 ILE A 421     -24.816  14.854  -1.071  1.00 98.50           C  
ATOM   3154  CD1 ILE A 421     -27.599  13.357  -0.785  1.00 98.50           C  
ATOM   3155  N   TYR A 422     -22.467  14.006   1.525  1.00 98.50           N  
ATOM   3156  CA  TYR A 422     -21.361  14.842   1.990  1.00 98.50           C  
ATOM   3157  C   TYR A 422     -20.026  14.093   1.967  1.00 98.50           C  
ATOM   3158  CB  TYR A 422     -21.672  15.405   3.384  1.00 98.50           C  
ATOM   3159  O   TYR A 422     -19.036  14.651   1.496  1.00 98.50           O  
ATOM   3160  CG  TYR A 422     -22.395  16.739   3.353  1.00 98.50           C  
ATOM   3161  CD1 TYR A 422     -21.694  17.919   3.671  1.00 98.50           C  
ATOM   3162  CD2 TYR A 422     -23.756  16.812   2.997  1.00 98.50           C  
ATOM   3163  CE1 TYR A 422     -22.350  19.163   3.647  1.00 98.50           C  
ATOM   3164  CE2 TYR A 422     -24.419  18.052   2.972  1.00 98.50           C  
ATOM   3165  OH  TYR A 422     -24.358  20.426   3.282  1.00 98.50           O  
ATOM   3166  CZ  TYR A 422     -23.717  19.229   3.300  1.00 98.50           C  
ATOM   3167  N   GLY A 423     -19.987  12.828   2.394  1.00 98.31           N  
ATOM   3168  CA  GLY A 423     -18.753  12.038   2.369  1.00 98.31           C  
ATOM   3169  C   GLY A 423     -18.251  11.724   0.957  1.00 98.31           C  
ATOM   3170  O   GLY A 423     -17.049  11.823   0.702  1.00 98.31           O  
ATOM   3171  N   LEU A 424     -19.144  11.433   0.001  1.00 98.62           N  
ATOM   3172  CA  LEU A 424     -18.760  11.261  -1.409  1.00 98.62           C  
ATOM   3173  C   LEU A 424     -18.233  12.570  -2.011  1.00 98.62           C  
ATOM   3174  CB  LEU A 424     -19.959  10.747  -2.228  1.00 98.62           C  
ATOM   3175  O   LEU A 424     -17.178  12.587  -2.648  1.00 98.62           O  
ATOM   3176  CG  LEU A 424     -20.344   9.282  -1.962  1.00 98.62           C  
ATOM   3177  CD1 LEU A 424     -21.648   8.964  -2.698  1.00 98.62           C  
ATOM   3178  CD2 LEU A 424     -19.280   8.301  -2.460  1.00 98.62           C  
ATOM   3179  N   ALA A 425     -18.931  13.685  -1.771  1.00 98.62           N  
ATOM   3180  CA  ALA A 425     -18.493  15.001  -2.231  1.00 98.62           C  
ATOM   3181  C   ALA A 425     -17.128  15.394  -1.638  1.00 98.62           C  
ATOM   3182  CB  ALA A 425     -19.578  16.026  -1.882  1.00 98.62           C  
ATOM   3183  O   ALA A 425     -16.283  15.947  -2.350  1.00 98.62           O  
ATOM   3184  N   LEU A 426     -16.889  15.072  -0.361  1.00 98.62           N  
ATOM   3185  CA  LEU A 426     -15.605  15.262   0.310  1.00 98.62           C  
ATOM   3186  C   LEU A 426     -14.495  14.475  -0.393  1.00 98.62           C  
ATOM   3187  CB  LEU A 426     -15.761  14.903   1.801  1.00 98.62           C  
ATOM   3188  O   LEU A 426     -13.471  15.065  -0.741  1.00 98.62           O  
ATOM   3189  CG  LEU A 426     -14.486  15.096   2.644  1.00 98.62           C  
ATOM   3190  CD1 LEU A 426     -14.855  15.243   4.117  1.00 98.62           C  
ATOM   3191  CD2 LEU A 426     -13.503  13.925   2.528  1.00 98.62           C  
ATOM   3192  N   GLY A 427     -14.701  13.184  -0.667  1.00 98.06           N  
ATOM   3193  CA  GLY A 427     -13.715  12.354  -1.363  1.00 98.06           C  
ATOM   3194  C   GLY A 427     -13.366  12.890  -2.745  1.00 98.06           C  
ATOM   3195  O   GLY A 427     -12.185  13.042  -3.063  1.00 98.06           O  
ATOM   3196  N   TYR A 428     -14.368  13.266  -3.545  1.00 98.62           N  
ATOM   3197  CA  TYR A 428     -14.143  13.865  -4.867  1.00 98.62           C  
ATOM   3198  C   TYR A 428     -13.354  15.175  -4.781  1.00 98.62           C  
ATOM   3199  CB  TYR A 428     -15.489  14.095  -5.571  1.00 98.62           C  
ATOM   3200  O   TYR A 428     -12.423  15.396  -5.555  1.00 98.62           O  
ATOM   3201  CG  TYR A 428     -16.357  12.865  -5.787  1.00 98.62           C  
ATOM   3202  CD1 TYR A 428     -15.791  11.575  -5.883  1.00 98.62           C  
ATOM   3203  CD2 TYR A 428     -17.753  13.021  -5.902  1.00 98.62           C  
ATOM   3204  CE1 TYR A 428     -16.613  10.449  -6.056  1.00 98.62           C  
ATOM   3205  CE2 TYR A 428     -18.578  11.897  -6.094  1.00 98.62           C  
ATOM   3206  OH  TYR A 428     -18.806   9.524  -6.333  1.00 98.62           O  
ATOM   3207  CZ  TYR A 428     -18.009  10.609  -6.161  1.00 98.62           C  
ATOM   3208  N   LYS A 429     -13.670  16.028  -3.800  1.00 98.44           N  
ATOM   3209  CA  LYS A 429     -12.942  17.280  -3.558  1.00 98.44           C  
ATOM   3210  C   LYS A 429     -11.501  17.030  -3.101  1.00 98.44           C  
ATOM   3211  CB  LYS A 429     -13.741  18.102  -2.540  1.00 98.44           C  
ATOM   3212  O   LYS A 429     -10.601  17.771  -3.497  1.00 98.44           O  
ATOM   3213  CG  LYS A 429     -13.174  19.511  -2.325  1.00 98.44           C  
ATOM   3214  CD  LYS A 429     -14.063  20.259  -1.326  1.00 98.44           C  
ATOM   3215  CE  LYS A 429     -13.524  21.663  -1.037  1.00 98.44           C  
ATOM   3216  NZ  LYS A 429     -14.345  22.333   0.006  1.00 98.44           N  
ATOM   3217  N   SER A 430     -11.271  15.985  -2.307  1.00 97.94           N  
ATOM   3218  CA  SER A 430      -9.956  15.667  -1.741  1.00 97.94           C  
ATOM   3219  C   SER A 430      -8.907  15.293  -2.796  1.00 97.94           C  
ATOM   3220  CB  SER A 430     -10.084  14.567  -0.684  1.00 97.94           C  
ATOM   3221  O   SER A 430      -7.722  15.515  -2.571  1.00 97.94           O  
ATOM   3222  OG  SER A 430     -10.194  13.293  -1.288  1.00 97.94           O  
ATOM   3223  N   ALA A 431      -9.321  14.803  -3.972  1.00 96.88           N  
ATOM   3224  CA  ALA A 431      -8.412  14.401  -5.049  1.00 96.88           C  
ATOM   3225  C   ALA A 431      -7.747  15.583  -5.781  1.00 96.88           C  
ATOM   3226  CB  ALA A 431      -9.186  13.495  -6.013  1.00 96.88           C  
ATOM   3227  O   ALA A 431      -6.686  15.418  -6.381  1.00 96.88           O  
ATOM   3228  N   ILE A 432      -8.309  16.793  -5.704  1.00 98.19           N  
ATOM   3229  CA  ILE A 432      -7.870  17.945  -6.511  1.00 98.19           C  
ATOM   3230  C   ILE A 432      -6.396  18.302  -6.259  1.00 98.19           C  
ATOM   3231  CB  ILE A 432      -8.798  19.156  -6.246  1.00 98.19           C  
ATOM   3232  O   ILE A 432      -5.603  18.411  -7.200  1.00 98.19           O  
ATOM   3233  CG1 ILE A 432     -10.250  18.837  -6.679  1.00 98.19           C  
ATOM   3234  CG2 ILE A 432      -8.286  20.415  -6.977  1.00 98.19           C  
ATOM   3235  CD1 ILE A 432     -11.278  19.884  -6.231  1.00 98.19           C  
ATOM   3236  N   ILE A 433      -6.013  18.489  -4.992  1.00 98.00           N  
ATOM   3237  CA  ILE A 433      -4.646  18.905  -4.645  1.00 98.00           C  
ATOM   3238  C   ILE A 433      -3.644  17.763  -4.873  1.00 98.00           C  
ATOM   3239  CB  ILE A 433      -4.546  19.531  -3.235  1.00 98.00           C  
ATOM   3240  O   ILE A 433      -2.645  18.018  -5.546  1.00 98.00           O  
ATOM   3241  CG1 ILE A 433      -5.470  20.760  -3.092  1.00 98.00           C  
ATOM   3242  CG2 ILE A 433      -3.081  19.914  -2.946  1.00 98.00           C  
ATOM   3243  CD1 ILE A 433      -5.606  21.258  -1.645  1.00 98.00           C  
ATOM   3244  N   PRO A 434      -3.877  16.515  -4.414  1.00 97.06           N  
ATOM   3245  CA  PRO A 434      -2.959  15.408  -4.669  1.00 97.06           C  
ATOM   3246  C   PRO A 434      -2.691  15.181  -6.158  1.00 97.06           C  
ATOM   3247  CB  PRO A 434      -3.609  14.182  -4.023  1.00 97.06           C  
ATOM   3248  O   PRO A 434      -1.538  15.035  -6.553  1.00 97.06           O  
ATOM   3249  CG  PRO A 434      -4.417  14.778  -2.876  1.00 97.06           C  
ATOM   3250  CD  PRO A 434      -4.937  16.053  -3.528  1.00 97.06           C  
ATOM   3251  N   ILE A 435      -3.716  15.243  -7.011  1.00 96.94           N  
ATOM   3252  CA  ILE A 435      -3.546  15.097  -8.464  1.00 96.94           C  
ATOM   3253  C   ILE A 435      -2.746  16.251  -9.056  1.00 96.94           C  
ATOM   3254  CB  ILE A 435      -4.924  14.970  -9.134  1.00 96.94           C  
ATOM   3255  O   ILE A 435      -1.894  16.028  -9.917  1.00 96.94           O  
ATOM   3256  CG1 ILE A 435      -5.592  13.653  -8.692  1.00 96.94           C  
ATOM   3257  CG2 ILE A 435      -4.859  15.086 -10.670  1.00 96.94           C  
ATOM   3258  CD1 ILE A 435      -4.917  12.358  -9.147  1.00 96.94           C  
ATOM   3259  N   THR A 436      -2.968  17.475  -8.579  1.00 97.81           N  
ATOM   3260  CA  THR A 436      -2.172  18.636  -8.995  1.00 97.81           C  
ATOM   3261  C   THR A 436      -0.700  18.448  -8.615  1.00 97.81           C  
ATOM   3262  CB  THR A 436      -2.728  19.926  -8.377  1.00 97.81           C  
ATOM   3263  O   THR A 436       0.183  18.652  -9.445  1.00 97.81           O  
ATOM   3264  CG2 THR A 436      -1.975  21.166  -8.857  1.00 97.81           C  
ATOM   3265  OG1 THR A 436      -4.076  20.104  -8.752  1.00 97.81           O  
ATOM   3266  N   VAL A 437      -0.426  17.989  -7.391  1.00 97.12           N  
ATOM   3267  CA  VAL A 437       0.930  17.714  -6.892  1.00 97.12           C  
ATOM   3268  C   VAL A 437       1.609  16.608  -7.699  1.00 97.12           C  
ATOM   3269  CB  VAL A 437       0.874  17.356  -5.396  1.00 97.12           C  
ATOM   3270  O   VAL A 437       2.742  16.792  -8.143  1.00 97.12           O  
ATOM   3271  CG1 VAL A 437       2.202  16.823  -4.858  1.00 97.12           C  
ATOM   3272  CG2 VAL A 437       0.510  18.589  -4.560  1.00 97.12           C  
ATOM   3273  N   ILE A 438       0.917  15.493  -7.950  1.00 95.12           N  
ATOM   3274  CA  ILE A 438       1.429  14.394  -8.780  1.00 95.12           C  
ATOM   3275  C   ILE A 438       1.708  14.897 -10.200  1.00 95.12           C  
ATOM   3276  CB  ILE A 438       0.447  13.198  -8.764  1.00 95.12           C  
ATOM   3277  O   ILE A 438       2.772  14.619 -10.742  1.00 95.12           O  
ATOM   3278  CG1 ILE A 438       0.384  12.558  -7.356  1.00 95.12           C  
ATOM   3279  CG2 ILE A 438       0.850  12.123  -9.792  1.00 95.12           C  
ATOM   3280  CD1 ILE A 438      -0.856  11.678  -7.150  1.00 95.12           C  
ATOM   3281  N   SER A 439       0.818  15.704 -10.782  1.00 96.06           N  
ATOM   3282  CA  SER A 439       1.008  16.283 -12.121  1.00 96.06           C  
ATOM   3283  C   SER A 439       2.237  17.195 -12.189  1.00 96.06           C  
ATOM   3284  CB  SER A 439      -0.228  17.075 -12.554  1.00 96.06           C  
ATOM   3285  O   SER A 439       2.993  17.134 -13.157  1.00 96.06           O  
ATOM   3286  OG  SER A 439      -1.374  16.249 -12.564  1.00 96.06           O  
ATOM   3287  N   ILE A 440       2.482  18.002 -11.149  1.00 96.88           N  
ATOM   3288  CA  ILE A 440       3.695  18.825 -11.033  1.00 96.88           C  
ATOM   3289  C   ILE A 440       4.936  17.935 -10.910  1.00 96.88           C  
ATOM   3290  CB  ILE A 440       3.579  19.816  -9.850  1.00 96.88           C  
ATOM   3291  O   ILE A 440       5.920  18.178 -11.605  1.00 96.88           O  
ATOM   3292  CG1 ILE A 440       2.517  20.896 -10.160  1.00 96.88           C  
ATOM   3293  CG2 ILE A 440       4.932  20.493  -9.546  1.00 96.88           C  
ATOM   3294  CD1 ILE A 440       2.078  21.696  -8.926  1.00 96.88           C  
ATOM   3295  N   ALA A 441       4.899  16.895 -10.073  1.00 96.19           N  
ATOM   3296  CA  ALA A 441       6.014  15.964  -9.912  1.00 96.19           C  
ATOM   3297  C   ALA A 441       6.346  15.237 -11.225  1.00 96.19           C  
ATOM   3298  CB  ALA A 441       5.687  14.987  -8.777  1.00 96.19           C  
ATOM   3299  O   ALA A 441       7.518  15.144 -11.592  1.00 96.19           O  
ATOM   3300  N   VAL A 442       5.323  14.807 -11.974  1.00 94.38           N  
ATOM   3301  CA  VAL A 442       5.473  14.248 -13.323  1.00 94.38           C  
ATOM   3302  C   VAL A 442       6.097  15.271 -14.262  1.00 94.38           C  
ATOM   3303  CB  VAL A 442       4.125  13.751 -13.883  1.00 94.38           C  
ATOM   3304  O   VAL A 442       7.122  14.981 -14.869  1.00 94.38           O  
ATOM   3305  CG1 VAL A 442       4.223  13.405 -15.375  1.00 94.38           C  
ATOM   3306  CG2 VAL A 442       3.665  12.498 -13.134  1.00 94.38           C  
ATOM   3307  N   TYR A 443       5.521  16.470 -14.372  1.00 95.50           N  
ATOM   3308  CA  TYR A 443       6.003  17.499 -15.291  1.00 95.50           C  
ATOM   3309  C   TYR A 443       7.459  17.883 -15.010  1.00 95.50           C  
ATOM   3310  CB  TYR A 443       5.094  18.730 -15.202  1.00 95.50           C  
ATOM   3311  O   TYR A 443       8.275  17.923 -15.930  1.00 95.50           O  
ATOM   3312  CG  TYR A 443       5.589  19.893 -16.041  1.00 95.50           C  
ATOM   3313  CD1 TYR A 443       6.302  20.948 -15.437  1.00 95.50           C  
ATOM   3314  CD2 TYR A 443       5.377  19.892 -17.432  1.00 95.50           C  
ATOM   3315  CE1 TYR A 443       6.795  22.008 -16.222  1.00 95.50           C  
ATOM   3316  CE2 TYR A 443       5.867  20.951 -18.220  1.00 95.50           C  
ATOM   3317  OH  TYR A 443       7.037  23.035 -18.380  1.00 95.50           O  
ATOM   3318  CZ  TYR A 443       6.575  22.009 -17.618  1.00 95.50           C  
ATOM   3319  N   VAL A 444       7.802  18.125 -13.742  1.00 95.75           N  
ATOM   3320  CA  VAL A 444       9.162  18.483 -13.325  1.00 95.75           C  
ATOM   3321  C   VAL A 444      10.117  17.316 -13.560  1.00 95.75           C  
ATOM   3322  CB  VAL A 444       9.184  18.952 -11.856  1.00 95.75           C  
ATOM   3323  O   VAL A 444      11.139  17.505 -14.217  1.00 95.75           O  
ATOM   3324  CG1 VAL A 444      10.612  19.163 -11.330  1.00 95.75           C  
ATOM   3325  CG2 VAL A 444       8.443  20.288 -11.704  1.00 95.75           C  
ATOM   3326  N   GLY A 445       9.787  16.111 -13.087  1.00 95.06           N  
ATOM   3327  CA  GLY A 445      10.634  14.928 -13.256  1.00 95.06           C  
ATOM   3328  C   GLY A 445      10.904  14.620 -14.730  1.00 95.06           C  
ATOM   3329  O   GLY A 445      12.059  14.487 -15.137  1.00 95.06           O  
ATOM   3330  N   PHE A 446       9.849  14.607 -15.546  1.00 92.81           N  
ATOM   3331  CA  PHE A 446       9.937  14.348 -16.981  1.00 92.81           C  
ATOM   3332  C   PHE A 446      10.731  15.439 -17.709  1.00 92.81           C  
ATOM   3333  CB  PHE A 446       8.523  14.182 -17.555  1.00 92.81           C  
ATOM   3334  O   PHE A 446      11.622  15.131 -18.498  1.00 92.81           O  
ATOM   3335  CG  PHE A 446       8.442  13.422 -18.866  1.00 92.81           C  
ATOM   3336  CD1 PHE A 446       9.090  13.889 -20.027  1.00 92.81           C  
ATOM   3337  CD2 PHE A 446       7.670  12.246 -18.935  1.00 92.81           C  
ATOM   3338  CE1 PHE A 446       8.994  13.164 -21.227  1.00 92.81           C  
ATOM   3339  CE2 PHE A 446       7.557  11.542 -20.145  1.00 92.81           C  
ATOM   3340  CZ  PHE A 446       8.239  11.986 -21.286  1.00 92.81           C  
ATOM   3341  N   SER A 447      10.472  16.719 -17.429  1.00 94.19           N  
ATOM   3342  CA  SER A 447      11.173  17.828 -18.097  1.00 94.19           C  
ATOM   3343  C   SER A 447      12.664  17.878 -17.754  1.00 94.19           C  
ATOM   3344  CB  SER A 447      10.546  19.173 -17.723  1.00 94.19           C  
ATOM   3345  O   SER A 447      13.472  18.335 -18.560  1.00 94.19           O  
ATOM   3346  OG  SER A 447       9.187  19.214 -18.101  1.00 94.19           O  
ATOM   3347  N   VAL A 448      13.039  17.426 -16.554  1.00 95.31           N  
ATOM   3348  CA  VAL A 448      14.416  17.504 -16.053  1.00 95.31           C  
ATOM   3349  C   VAL A 448      15.255  16.289 -16.454  1.00 95.31           C  
ATOM   3350  CB  VAL A 448      14.401  17.722 -14.527  1.00 95.31           C  
ATOM   3351  O   VAL A 448      16.419  16.464 -16.820  1.00 95.31           O  
ATOM   3352  CG1 VAL A 448      15.797  17.641 -13.910  1.00 95.31           C  
ATOM   3353  CG2 VAL A 448      13.862  19.119 -14.182  1.00 95.31           C  
ATOM   3354  N   ALA A 449      14.697  15.078 -16.371  1.00 94.69           N  
ATOM   3355  CA  ALA A 449      15.437  13.829 -16.574  1.00 94.69           C  
ATOM   3356  C   ALA A 449      14.612  12.724 -17.268  1.00 94.69           C  
ATOM   3357  CB  ALA A 449      16.021  13.393 -15.220  1.00 94.69           C  
ATOM   3358  O   ALA A 449      14.913  11.538 -17.114  1.00 94.69           O  
ATOM   3359  N   GLY A 450      13.565  13.086 -18.014  1.00 92.31           N  
ATOM   3360  CA  GLY A 450      12.686  12.134 -18.692  1.00 92.31           C  
ATOM   3361  C   GLY A 450      12.033  11.148 -17.719  1.00 92.31           C  
ATOM   3362  O   GLY A 450      11.773  11.455 -16.553  1.00 92.31           O  
ATOM   3363  N   MET A 451      11.816   9.918 -18.180  1.00 90.94           N  
ATOM   3364  CA  MET A 451      11.214   8.862 -17.358  1.00 90.94           C  
ATOM   3365  C   MET A 451      12.065   8.501 -16.135  1.00 90.94           C  
ATOM   3366  CB  MET A 451      10.965   7.616 -18.216  1.00 90.94           C  
ATOM   3367  O   MET A 451      11.518   8.097 -15.111  1.00 90.94           O  
ATOM   3368  CG  MET A 451      10.041   7.907 -19.400  1.00 90.94           C  
ATOM   3369  SD  MET A 451       8.415   8.603 -19.004  1.00 90.94           S  
ATOM   3370  CE  MET A 451       7.837   7.620 -17.611  1.00 90.94           C  
ATOM   3371  N   TYR A 452      13.387   8.701 -16.203  1.00 94.88           N  
ATOM   3372  CA  TYR A 452      14.266   8.482 -15.056  1.00 94.88           C  
ATOM   3373  C   TYR A 452      13.959   9.486 -13.944  1.00 94.88           C  
ATOM   3374  CB  TYR A 452      15.735   8.574 -15.486  1.00 94.88           C  
ATOM   3375  O   TYR A 452      13.874   9.106 -12.782  1.00 94.88           O  
ATOM   3376  CG  TYR A 452      16.720   8.179 -14.403  1.00 94.88           C  
ATOM   3377  CD1 TYR A 452      17.674   9.107 -13.940  1.00 94.88           C  
ATOM   3378  CD2 TYR A 452      16.688   6.878 -13.864  1.00 94.88           C  
ATOM   3379  CE1 TYR A 452      18.599   8.734 -12.946  1.00 94.88           C  
ATOM   3380  CE2 TYR A 452      17.589   6.513 -12.847  1.00 94.88           C  
ATOM   3381  OH  TYR A 452      19.428   7.069 -11.422  1.00 94.88           O  
ATOM   3382  CZ  TYR A 452      18.547   7.437 -12.388  1.00 94.88           C  
ATOM   3383  N   GLY A 453      13.697  10.750 -14.291  1.00 96.31           N  
ATOM   3384  CA  GLY A 453      13.263  11.763 -13.329  1.00 96.31           C  
ATOM   3385  C   GLY A 453      11.926  11.431 -12.667  1.00 96.31           C  
ATOM   3386  O   GLY A 453      11.786  11.617 -11.462  1.00 96.31           O  
ATOM   3387  N   VAL A 454      10.970  10.873 -13.417  1.00 95.19           N  
ATOM   3388  CA  VAL A 454       9.694  10.387 -12.856  1.00 95.19           C  
ATOM   3389  C   VAL A 454       9.924   9.211 -11.896  1.00 95.19           C  
ATOM   3390  CB  VAL A 454       8.701  10.002 -13.971  1.00 95.19           C  
ATOM   3391  O   VAL A 454       9.365   9.200 -10.801  1.00 95.19           O  
ATOM   3392  CG1 VAL A 454       7.358   9.532 -13.402  1.00 95.19           C  
ATOM   3393  CG2 VAL A 454       8.416  11.187 -14.905  1.00 95.19           C  
ATOM   3394  N   ALA A 455      10.796   8.262 -12.252  1.00 95.62           N  
ATOM   3395  CA  ALA A 455      11.161   7.142 -11.379  1.00 95.62           C  
ATOM   3396  C   ALA A 455      11.872   7.610 -10.094  1.00 95.62           C  
ATOM   3397  CB  ALA A 455      12.040   6.170 -12.175  1.00 95.62           C  
ATOM   3398  O   ALA A 455      11.587   7.122  -9.001  1.00 95.62           O  
ATOM   3399  N   LEU A 456      12.759   8.605 -10.201  1.00 97.56           N  
ATOM   3400  CA  LEU A 456      13.405   9.235  -9.049  1.00 97.56           C  
ATOM   3401  C   LEU A 456      12.409  10.000  -8.170  1.00 97.56           C  
ATOM   3402  CB  LEU A 456      14.523  10.176  -9.526  1.00 97.56           C  
ATOM   3403  O   LEU A 456      12.547   9.975  -6.950  1.00 97.56           O  
ATOM   3404  CG  LEU A 456      15.779   9.497 -10.103  1.00 97.56           C  
ATOM   3405  CD1 LEU A 456      16.795  10.595 -10.431  1.00 97.56           C  
ATOM   3406  CD2 LEU A 456      16.418   8.496  -9.140  1.00 97.56           C  
ATOM   3407  N   ALA A 457      11.394  10.641  -8.756  1.00 97.56           N  
ATOM   3408  CA  ALA A 457      10.314  11.265  -7.997  1.00 97.56           C  
ATOM   3409  C   ALA A 457       9.470  10.220  -7.251  1.00 97.56           C  
ATOM   3410  CB  ALA A 457       9.469  12.138  -8.935  1.00 97.56           C  
ATOM   3411  O   ALA A 457       9.155  10.420  -6.080  1.00 97.56           O  
ATOM   3412  N   ALA A 458       9.170   9.073  -7.868  1.00 95.81           N  
ATOM   3413  CA  ALA A 458       8.506   7.962  -7.183  1.00 95.81           C  
ATOM   3414  C   ALA A 458       9.315   7.468  -5.968  1.00 95.81           C  
ATOM   3415  CB  ALA A 458       8.274   6.826  -8.181  1.00 95.81           C  
ATOM   3416  O   ALA A 458       8.775   7.337  -4.870  1.00 95.81           O  
ATOM   3417  N   LEU A 459      10.631   7.283  -6.133  1.00 96.19           N  
ATOM   3418  CA  LEU A 459      11.532   6.929  -5.030  1.00 96.19           C  
ATOM   3419  C   LEU A 459      11.658   8.033  -3.981  1.00 96.19           C  
ATOM   3420  CB  LEU A 459      12.924   6.594  -5.580  1.00 96.19           C  
ATOM   3421  O   LEU A 459      11.819   7.726  -2.808  1.00 96.19           O  
ATOM   3422  CG  LEU A 459      12.981   5.226  -6.264  1.00 96.19           C  
ATOM   3423  CD1 LEU A 459      14.308   5.089  -6.994  1.00 96.19           C  
ATOM   3424  CD2 LEU A 459      12.868   4.076  -5.258  1.00 96.19           C  
ATOM   3425  N   GLY A 460      11.567   9.303  -4.377  1.00 96.19           N  
ATOM   3426  CA  GLY A 460      11.487  10.426  -3.447  1.00 96.19           C  
ATOM   3427  C   GLY A 460      10.239  10.351  -2.573  1.00 96.19           C  
ATOM   3428  O   GLY A 460      10.337  10.507  -1.360  1.00 96.19           O  
ATOM   3429  N   PHE A 461       9.092  10.024  -3.172  1.00 93.69           N  
ATOM   3430  CA  PHE A 461       7.822   9.810  -2.472  1.00 93.69           C  
ATOM   3431  C   PHE A 461       7.934   8.699  -1.411  1.00 93.69           C  
ATOM   3432  CB  PHE A 461       6.750   9.466  -3.521  1.00 93.69           C  
ATOM   3433  O   PHE A 461       7.394   8.821  -0.315  1.00 93.69           O  
ATOM   3434  CG  PHE A 461       5.383  10.043  -3.234  1.00 93.69           C  
ATOM   3435  CD1 PHE A 461       4.650   9.607  -2.119  1.00 93.69           C  
ATOM   3436  CD2 PHE A 461       4.853  11.048  -4.067  1.00 93.69           C  
ATOM   3437  CE1 PHE A 461       3.402  10.184  -1.848  1.00 93.69           C  
ATOM   3438  CE2 PHE A 461       3.568  11.564  -3.832  1.00 93.69           C  
ATOM   3439  CZ  PHE A 461       2.827  11.106  -2.733  1.00 93.69           C  
ATOM   3440  N   LEU A 462       8.687   7.638  -1.723  1.00 94.19           N  
ATOM   3441  CA  LEU A 462       8.970   6.502  -0.837  1.00 94.19           C  
ATOM   3442  C   LEU A 462      10.284   6.655  -0.047  1.00 94.19           C  
ATOM   3443  CB  LEU A 462       8.969   5.211  -1.675  1.00 94.19           C  
ATOM   3444  O   LEU A 462      10.717   5.723   0.630  1.00 94.19           O  
ATOM   3445  CG  LEU A 462       7.642   4.910  -2.392  1.00 94.19           C  
ATOM   3446  CD1 LEU A 462       7.831   3.684  -3.277  1.00 94.19           C  
ATOM   3447  CD2 LEU A 462       6.505   4.619  -1.412  1.00 94.19           C  
ATOM   3448  N   GLY A 463      10.940   7.816  -0.112  1.00 91.94           N  
ATOM   3449  CA  GLY A 463      12.282   8.015   0.442  1.00 91.94           C  
ATOM   3450  C   GLY A 463      12.331   7.870   1.963  1.00 91.94           C  
ATOM   3451  O   GLY A 463      13.377   7.564   2.523  1.00 91.94           O  
ATOM   3452  N   THR A 464      11.194   8.044   2.634  1.00 95.44           N  
ATOM   3453  CA  THR A 464      11.020   7.903   4.087  1.00 95.44           C  
ATOM   3454  C   THR A 464      10.025   6.788   4.423  1.00 95.44           C  
ATOM   3455  CB  THR A 464      10.633   9.250   4.713  1.00 95.44           C  
ATOM   3456  O   THR A 464       9.292   6.862   5.412  1.00 95.44           O  
ATOM   3457  CG2 THR A 464      11.750  10.283   4.540  1.00 95.44           C  
ATOM   3458  OG1 THR A 464       9.494   9.767   4.070  1.00 95.44           O  
ATOM   3459  N   LEU A 465       9.993   5.731   3.599  1.00 95.38           N  
ATOM   3460  CA  LEU A 465       9.019   4.642   3.709  1.00 95.38           C  
ATOM   3461  C   LEU A 465       8.981   3.992   5.097  1.00 95.38           C  
ATOM   3462  CB  LEU A 465       9.303   3.588   2.623  1.00 95.38           C  
ATOM   3463  O   LEU A 465       7.898   3.709   5.594  1.00 95.38           O  
ATOM   3464  CG  LEU A 465       8.341   2.388   2.658  1.00 95.38           C  
ATOM   3465  CD1 LEU A 465       6.893   2.826   2.448  1.00 95.38           C  
ATOM   3466  CD2 LEU A 465       8.716   1.392   1.567  1.00 95.38           C  
ATOM   3467  N   ALA A 466      10.127   3.798   5.757  1.00 96.56           N  
ATOM   3468  CA  ALA A 466      10.152   3.204   7.094  1.00 96.56           C  
ATOM   3469  C   ALA A 466       9.382   4.052   8.127  1.00 96.56           C  
ATOM   3470  CB  ALA A 466      11.608   2.963   7.508  1.00 96.56           C  
ATOM   3471  O   ALA A 466       8.679   3.493   8.965  1.00 96.56           O  
ATOM   3472  N   THR A 467       9.453   5.387   8.044  1.00 96.56           N  
ATOM   3473  CA  THR A 467       8.623   6.285   8.864  1.00 96.56           C  
ATOM   3474  C   THR A 467       7.151   6.219   8.466  1.00 96.56           C  
ATOM   3475  CB  THR A 467       9.125   7.736   8.778  1.00 96.56           C  
ATOM   3476  O   THR A 467       6.304   6.177   9.352  1.00 96.56           O  
ATOM   3477  CG2 THR A 467       8.239   8.739   9.512  1.00 96.56           C  
ATOM   3478  OG1 THR A 467      10.382   7.840   9.403  1.00 96.56           O  
ATOM   3479  N   CYS A 468       6.844   6.182   7.166  1.00 94.00           N  
ATOM   3480  CA  CYS A 468       5.463   6.096   6.678  1.00 94.00           C  
ATOM   3481  C   CYS A 468       4.780   4.805   7.153  1.00 94.00           C  
ATOM   3482  CB  CYS A 468       5.438   6.204   5.148  1.00 94.00           C  
ATOM   3483  O   CYS A 468       3.691   4.852   7.707  1.00 94.00           O  
ATOM   3484  SG  CYS A 468       6.120   7.799   4.605  1.00 94.00           S  
ATOM   3485  N   LEU A 469       5.463   3.664   7.039  1.00 95.00           N  
ATOM   3486  CA  LEU A 469       4.988   2.385   7.565  1.00 95.00           C  
ATOM   3487  C   LEU A 469       4.834   2.408   9.090  1.00 95.00           C  
ATOM   3488  CB  LEU A 469       5.981   1.286   7.150  1.00 95.00           C  
ATOM   3489  O   LEU A 469       3.887   1.837   9.614  1.00 95.00           O  
ATOM   3490  CG  LEU A 469       5.822   0.815   5.697  1.00 95.00           C  
ATOM   3491  CD1 LEU A 469       6.992  -0.074   5.278  1.00 95.00           C  
ATOM   3492  CD2 LEU A 469       4.563  -0.026   5.554  1.00 95.00           C  
ATOM   3493  N   ALA A 470       5.735   3.080   9.813  1.00 95.56           N  
ATOM   3494  CA  ALA A 470       5.644   3.152  11.268  1.00 95.56           C  
ATOM   3495  C   ALA A 470       4.382   3.877  11.756  1.00 95.56           C  
ATOM   3496  CB  ALA A 470       6.914   3.799  11.832  1.00 95.56           C  
ATOM   3497  O   ALA A 470       3.780   3.440  12.734  1.00 95.56           O  
ATOM   3498  N   ILE A 471       3.987   4.964  11.082  1.00 94.31           N  
ATOM   3499  CA  ILE A 471       2.750   5.690  11.405  1.00 94.31           C  
ATOM   3500  C   ILE A 471       1.500   4.983  10.871  1.00 94.31           C  
ATOM   3501  CB  ILE A 471       2.791   7.162  10.931  1.00 94.31           C  
ATOM   3502  O   ILE A 471       0.454   5.094  11.490  1.00 94.31           O  
ATOM   3503  CG1 ILE A 471       2.913   7.301   9.402  1.00 94.31           C  
ATOM   3504  CG2 ILE A 471       3.914   7.929  11.650  1.00 94.31           C  
ATOM   3505  CD1 ILE A 471       2.774   8.729   8.877  1.00 94.31           C  
ATOM   3506  N   ASP A 472       1.594   4.261   9.754  1.00 93.69           N  
ATOM   3507  CA  ASP A 472       0.455   3.557   9.153  1.00 93.69           C  
ATOM   3508  C   ASP A 472       0.063   2.339  10.011  1.00 93.69           C  
ATOM   3509  CB  ASP A 472       0.834   3.203   7.701  1.00 93.69           C  
ATOM   3510  O   ASP A 472      -1.033   2.277  10.559  1.00 93.69           O  
ATOM   3511  CG  ASP A 472      -0.329   2.738   6.819  1.00 93.69           C  
ATOM   3512  OD1 ASP A 472      -1.421   2.480   7.355  1.00 93.69           O  
ATOM   3513  OD2 ASP A 472      -0.111   2.667   5.587  1.00 93.69           O  
ATOM   3514  N   VAL A 473       1.025   1.449  10.288  1.00 94.75           N  
ATOM   3515  CA  VAL A 473       0.825   0.231  11.104  1.00 94.75           C  
ATOM   3516  C   VAL A 473       0.452   0.554  12.554  1.00 94.75           C  
ATOM   3517  CB  VAL A 473       2.106  -0.623  11.090  1.00 94.75           C  
ATOM   3518  O   VAL A 473      -0.161  -0.261  13.240  1.00 94.75           O  
ATOM   3519  CG1 VAL A 473       1.991  -1.924  11.896  1.00 94.75           C  
ATOM   3520  CG2 VAL A 473       2.532  -1.034   9.682  1.00 94.75           C  
ATOM   3521  N   TYR A 474       0.812   1.745  13.037  1.00 95.25           N  
ATOM   3522  CA  TYR A 474       0.390   2.227  14.349  1.00 95.25           C  
ATOM   3523  C   TYR A 474      -1.141   2.224  14.504  1.00 95.25           C  
ATOM   3524  CB  TYR A 474       0.989   3.624  14.572  1.00 95.25           C  
ATOM   3525  O   TYR A 474      -1.609   1.896  15.593  1.00 95.25           O  
ATOM   3526  CG  TYR A 474       0.299   4.455  15.630  1.00 95.25           C  
ATOM   3527  CD1 TYR A 474      -0.772   5.299  15.275  1.00 95.25           C  
ATOM   3528  CD2 TYR A 474       0.702   4.349  16.971  1.00 95.25           C  
ATOM   3529  CE1 TYR A 474      -1.448   6.025  16.269  1.00 95.25           C  
ATOM   3530  CE2 TYR A 474       0.029   5.073  17.970  1.00 95.25           C  
ATOM   3531  OH  TYR A 474      -1.703   6.616  18.558  1.00 95.25           O  
ATOM   3532  CZ  TYR A 474      -1.050   5.908  17.611  1.00 95.25           C  
ATOM   3533  N   GLY A 475      -1.899   2.534  13.444  1.00 94.44           N  
ATOM   3534  CA  GLY A 475      -3.363   2.600  13.486  1.00 94.44           C  
ATOM   3535  C   GLY A 475      -4.013   1.258  13.829  1.00 94.44           C  
ATOM   3536  O   GLY A 475      -4.555   1.146  14.926  1.00 94.44           O  
ATOM   3537  N   PRO A 476      -3.850   0.212  12.995  1.00 95.56           N  
ATOM   3538  CA  PRO A 476      -4.420  -1.115  13.253  1.00 95.56           C  
ATOM   3539  C   PRO A 476      -4.012  -1.725  14.603  1.00 95.56           C  
ATOM   3540  CB  PRO A 476      -3.921  -1.983  12.095  1.00 95.56           C  
ATOM   3541  O   PRO A 476      -4.765  -2.476  15.212  1.00 95.56           O  
ATOM   3542  CG  PRO A 476      -3.771  -0.989  10.947  1.00 95.56           C  
ATOM   3543  CD  PRO A 476      -3.266   0.260  11.659  1.00 95.56           C  
ATOM   3544  N   ILE A 477      -2.817  -1.398  15.116  1.00 97.69           N  
ATOM   3545  CA  ILE A 477      -2.394  -1.835  16.457  1.00 97.69           C  
ATOM   3546  C   ILE A 477      -3.232  -1.166  17.552  1.00 97.69           C  
ATOM   3547  CB  ILE A 477      -0.889  -1.557  16.679  1.00 97.69           C  
ATOM   3548  O   ILE A 477      -3.522  -1.800  18.568  1.00 97.69           O  
ATOM   3549  CG1 ILE A 477      -0.049  -2.445  15.739  1.00 97.69           C  
ATOM   3550  CG2 ILE A 477      -0.492  -1.819  18.151  1.00 97.69           C  
ATOM   3551  CD1 ILE A 477       1.425  -2.031  15.658  1.00 97.69           C  
ATOM   3552  N   CYS A 478      -3.553   0.119  17.389  1.00 96.75           N  
ATOM   3553  CA  CYS A 478      -4.348   0.878  18.350  1.00 96.75           C  
ATOM   3554  C   CYS A 478      -5.825   0.491  18.300  1.00 96.75           C  
ATOM   3555  CB  CYS A 478      -4.168   2.380  18.112  1.00 96.75           C  
ATOM   3556  O   CYS A 478      -6.431   0.391  19.365  1.00 96.75           O  
ATOM   3557  SG  CYS A 478      -2.452   2.840  18.481  1.00 96.75           S  
ATOM   3558  N   ASP A 479      -6.343   0.209  17.108  1.00 95.62           N  
ATOM   3559  CA  ASP A 479      -7.700  -0.293  16.894  1.00 95.62           C  
ATOM   3560  C   ASP A 479      -7.922  -1.614  17.651  1.00 95.62           C  
ATOM   3561  CB  ASP A 479      -7.907  -0.446  15.382  1.00 95.62           C  
ATOM   3562  O   ASP A 479      -8.643  -1.678  18.649  1.00 95.62           O  
ATOM   3563  CG  ASP A 479      -9.361  -0.738  15.021  1.00 95.62           C  
ATOM   3564  OD1 ASP A 479     -10.193  -0.741  15.957  1.00 95.62           O  
ATOM   3565  OD2 ASP A 479      -9.579  -0.936  13.812  1.00 95.62           O  
ATOM   3566  N   ASN A 480      -7.098  -2.622  17.347  1.00 96.88           N  
ATOM   3567  CA  ASN A 480      -7.076  -3.888  18.081  1.00 96.88           C  
ATOM   3568  C   ASN A 480      -6.851  -3.712  19.596  1.00 96.88           C  
ATOM   3569  CB  ASN A 480      -5.931  -4.735  17.514  1.00 96.88           C  
ATOM   3570  O   ASN A 480      -7.352  -4.491  20.409  1.00 96.88           O  
ATOM   3571  CG  ASN A 480      -6.341  -5.889  16.644  1.00 96.88           C  
ATOM   3572  ND2 ASN A 480      -7.166  -5.706  15.651  1.00 96.88           N  
ATOM   3573  OD1 ASN A 480      -5.814  -6.982  16.833  1.00 96.88           O  
ATOM   3574  N   ALA A 481      -6.048  -2.726  20.013  1.00 97.00           N  
ATOM   3575  CA  ALA A 481      -5.840  -2.464  21.434  1.00 97.00           C  
ATOM   3576  C   ALA A 481      -7.124  -1.975  22.119  1.00 97.00           C  
ATOM   3577  CB  ALA A 481      -4.694  -1.469  21.627  1.00 97.00           C  
ATOM   3578  O   ALA A 481      -7.353  -2.329  23.283  1.00 97.00           O  
ATOM   3579  N   GLY A 482      -7.939  -1.190  21.409  1.00 95.62           N  
ATOM   3580  CA  GLY A 482      -9.281  -0.799  21.816  1.00 95.62           C  
ATOM   3581  C   GLY A 482     -10.229  -1.988  21.848  1.00 95.62           C  
ATOM   3582  O   GLY A 482     -10.891  -2.188  22.872  1.00 95.62           O  
ATOM   3583  N   GLY A 483     -10.256  -2.812  20.798  1.00 95.44           N  
ATOM   3584  CA  GLY A 483     -11.101  -4.008  20.743  1.00 95.44           C  
ATOM   3585  C   GLY A 483     -10.818  -4.977  21.891  1.00 95.44           C  
ATOM   3586  O   GLY A 483     -11.724  -5.407  22.605  1.00 95.44           O  
ATOM   3587  N   ILE A 484      -9.538  -5.226  22.185  1.00 95.38           N  
ATOM   3588  CA  ILE A 484      -9.124  -6.017  23.354  1.00 95.38           C  
ATOM   3589  C   ILE A 484      -9.572  -5.359  24.666  1.00 95.38           C  
ATOM   3590  CB  ILE A 484      -7.596  -6.252  23.333  1.00 95.38           C  
ATOM   3591  O   ILE A 484      -9.952  -6.077  25.595  1.00 95.38           O  
ATOM   3592  CG1 ILE A 484      -7.213  -7.173  22.153  1.00 95.38           C  
ATOM   3593  CG2 ILE A 484      -7.093  -6.897  24.642  1.00 95.38           C  
ATOM   3594  CD1 ILE A 484      -5.708  -7.212  21.867  1.00 95.38           C  
ATOM   3595  N   ALA A 485      -9.522  -4.027  24.775  1.00 94.25           N  
ATOM   3596  CA  ALA A 485      -9.944  -3.322  25.985  1.00 94.25           C  
ATOM   3597  C   ALA A 485     -11.438  -3.521  26.271  1.00 94.25           C  
ATOM   3598  CB  ALA A 485      -9.589  -1.830  25.884  1.00 94.25           C  
ATOM   3599  O   ALA A 485     -11.796  -3.826  27.411  1.00 94.25           O  
ATOM   3600  N   GLU A 486     -12.277  -3.406  25.241  1.00 93.50           N  
ATOM   3601  CA  GLU A 486     -13.727  -3.567  25.362  1.00 93.50           C  
ATOM   3602  C   GLU A 486     -14.113  -5.029  25.611  1.00 93.50           C  
ATOM   3603  CB  GLU A 486     -14.410  -3.040  24.097  1.00 93.50           C  
ATOM   3604  O   GLU A 486     -14.807  -5.334  26.581  1.00 93.50           O  
ATOM   3605  CG  GLU A 486     -15.922  -2.880  24.322  1.00 93.50           C  
ATOM   3606  CD  GLU A 486     -16.314  -1.698  25.225  1.00 93.50           C  
ATOM   3607  OE1 GLU A 486     -17.484  -1.665  25.675  1.00 93.50           O  
ATOM   3608  OE2 GLU A 486     -15.451  -0.824  25.492  1.00 93.50           O  
ATOM   3609  N   MET A 487     -13.577  -5.967  24.820  1.00 92.69           N  
ATOM   3610  CA  MET A 487     -13.858  -7.399  24.979  1.00 92.69           C  
ATOM   3611  C   MET A 487     -13.405  -7.951  26.340  1.00 92.69           C  
ATOM   3612  CB  MET A 487     -13.174  -8.192  23.859  1.00 92.69           C  
ATOM   3613  O   MET A 487     -13.970  -8.932  26.841  1.00 92.69           O  
ATOM   3614  CG  MET A 487     -13.829  -8.041  22.489  1.00 92.69           C  
ATOM   3615  SD  MET A 487     -13.101  -9.162  21.261  1.00 92.69           S  
ATOM   3616  CE  MET A 487     -11.705  -8.151  20.697  1.00 92.69           C  
ATOM   3617  N   SER A 488     -12.384  -7.331  26.944  1.00 90.75           N  
ATOM   3618  CA  SER A 488     -11.887  -7.657  28.287  1.00 90.75           C  
ATOM   3619  C   SER A 488     -12.619  -6.913  29.409  1.00 90.75           C  
ATOM   3620  CB  SER A 488     -10.387  -7.377  28.407  1.00 90.75           C  
ATOM   3621  O   SER A 488     -12.270  -7.115  30.573  1.00 90.75           O  
ATOM   3622  OG  SER A 488      -9.650  -8.043  27.407  1.00 90.75           O  
ATOM   3623  N   GLU A 489     -13.601  -6.067  29.078  1.00 89.12           N  
ATOM   3624  CA  GLU A 489     -14.387  -5.258  30.018  1.00 89.12           C  
ATOM   3625  C   GLU A 489     -13.490  -4.403  30.936  1.00 89.12           C  
ATOM   3626  CB  GLU A 489     -15.399  -6.149  30.768  1.00 89.12           C  
ATOM   3627  O   GLU A 489     -13.670  -4.332  32.156  1.00 89.12           O  
ATOM   3628  CG  GLU A 489     -16.445  -6.787  29.833  1.00 89.12           C  
ATOM   3629  CD  GLU A 489     -17.205  -7.962  30.470  1.00 89.12           C  
ATOM   3630  OE1 GLU A 489     -17.947  -8.652  29.733  1.00 89.12           O  
ATOM   3631  OE2 GLU A 489     -16.925  -8.357  31.625  1.00 89.12           O  
ATOM   3632  N   LEU A 490     -12.460  -3.777  30.349  1.00 89.19           N  
ATOM   3633  CA  LEU A 490     -11.567  -2.867  31.067  1.00 89.19           C  
ATOM   3634  C   LEU A 490     -12.282  -1.563  31.467  1.00 89.19           C  
ATOM   3635  CB  LEU A 490     -10.302  -2.581  30.229  1.00 89.19           C  
ATOM   3636  O   LEU A 490     -13.314  -1.209  30.899  1.00 89.19           O  
ATOM   3637  CG  LEU A 490      -9.386  -3.792  29.994  1.00 89.19           C  
ATOM   3638  CD1 LEU A 490      -8.084  -3.366  29.322  1.00 89.19           C  
ATOM   3639  CD2 LEU A 490      -8.982  -4.474  31.294  1.00 89.19           C  
ATOM   3640  N   PRO A 491     -11.737  -0.800  32.437  1.00 89.56           N  
ATOM   3641  CA  PRO A 491     -12.282   0.511  32.777  1.00 89.56           C  
ATOM   3642  C   PRO A 491     -12.369   1.433  31.553  1.00 89.56           C  
ATOM   3643  CB  PRO A 491     -11.340   1.087  33.840  1.00 89.56           C  
ATOM   3644  O   PRO A 491     -11.435   1.473  30.752  1.00 89.56           O  
ATOM   3645  CG  PRO A 491     -10.710  -0.156  34.468  1.00 89.56           C  
ATOM   3646  CD  PRO A 491     -10.601  -1.120  33.290  1.00 89.56           C  
ATOM   3647  N   ALA A 492     -13.431   2.241  31.474  1.00 89.12           N  
ATOM   3648  CA  ALA A 492     -13.699   3.140  30.345  1.00 89.12           C  
ATOM   3649  C   ALA A 492     -12.521   4.069  29.987  1.00 89.12           C  
ATOM   3650  CB  ALA A 492     -14.955   3.956  30.674  1.00 89.12           C  
ATOM   3651  O   ALA A 492     -12.272   4.305  28.813  1.00 89.12           O  
ATOM   3652  N   GLU A 493     -11.718   4.503  30.968  1.00 89.81           N  
ATOM   3653  CA  GLU A 493     -10.518   5.326  30.724  1.00 89.81           C  
ATOM   3654  C   GLU A 493      -9.503   4.644  29.780  1.00 89.81           C  
ATOM   3655  CB  GLU A 493      -9.835   5.627  32.076  1.00 89.81           C  
ATOM   3656  O   GLU A 493      -8.735   5.316  29.090  1.00 89.81           O  
ATOM   3657  CG  GLU A 493      -8.768   6.739  31.991  1.00 89.81           C  
ATOM   3658  CD  GLU A 493      -7.838   6.817  33.213  1.00 89.81           C  
ATOM   3659  OE1 GLU A 493      -6.661   7.228  33.016  1.00 89.81           O  
ATOM   3660  OE2 GLU A 493      -8.249   6.430  34.326  1.00 89.81           O  
ATOM   3661  N   VAL A 494      -9.462   3.306  29.754  1.00 91.69           N  
ATOM   3662  CA  VAL A 494      -8.601   2.552  28.833  1.00 91.69           C  
ATOM   3663  C   VAL A 494      -9.142   2.655  27.411  1.00 91.69           C  
ATOM   3664  CB  VAL A 494      -8.444   1.077  29.250  1.00 91.69           C  
ATOM   3665  O   VAL A 494      -8.360   2.981  26.518  1.00 91.69           O  
ATOM   3666  CG1 VAL A 494      -7.409   0.369  28.365  1.00 91.69           C  
ATOM   3667  CG2 VAL A 494      -7.958   0.961  30.702  1.00 91.69           C  
ATOM   3668  N   ARG A 495     -10.457   2.455  27.223  1.00 92.19           N  
ATOM   3669  CA  ARG A 495     -11.121   2.600  25.919  1.00 92.19           C  
ATOM   3670  C   ARG A 495     -11.034   4.040  25.412  1.00 92.19           C  
ATOM   3671  CB  ARG A 495     -12.573   2.079  25.963  1.00 92.19           C  
ATOM   3672  O   ARG A 495     -10.669   4.242  24.265  1.00 92.19           O  
ATOM   3673  CG  ARG A 495     -13.272   2.065  24.583  1.00 92.19           C  
ATOM   3674  CD  ARG A 495     -12.701   1.034  23.591  1.00 92.19           C  
ATOM   3675  NE  ARG A 495     -13.219   1.219  22.215  1.00 92.19           N  
ATOM   3676  NH1 ARG A 495     -12.891  -0.910  21.419  1.00 92.19           N  
ATOM   3677  NH2 ARG A 495     -13.788   0.496  20.076  1.00 92.19           N  
ATOM   3678  CZ  ARG A 495     -13.301   0.301  21.262  1.00 92.19           C  
ATOM   3679  N   ASP A 496     -11.213   5.039  26.277  1.00 91.75           N  
ATOM   3680  CA  ASP A 496     -11.071   6.458  25.916  1.00 91.75           C  
ATOM   3681  C   ASP A 496      -9.664   6.781  25.375  1.00 91.75           C  
ATOM   3682  CB  ASP A 496     -11.323   7.346  27.148  1.00 91.75           C  
ATOM   3683  O   ASP A 496      -9.504   7.528  24.405  1.00 91.75           O  
ATOM   3684  CG  ASP A 496     -12.756   7.348  27.695  1.00 91.75           C  
ATOM   3685  OD1 ASP A 496     -13.698   7.044  26.934  1.00 91.75           O  
ATOM   3686  OD2 ASP A 496     -12.891   7.723  28.885  1.00 91.75           O  
ATOM   3687  N   LYS A 497      -8.615   6.210  25.991  1.00 93.62           N  
ATOM   3688  CA  LYS A 497      -7.235   6.356  25.503  1.00 93.62           C  
ATOM   3689  C   LYS A 497      -7.049   5.656  24.164  1.00 93.62           C  
ATOM   3690  CB  LYS A 497      -6.218   5.817  26.516  1.00 93.62           C  
ATOM   3691  O   LYS A 497      -6.453   6.253  23.273  1.00 93.62           O  
ATOM   3692  CG  LYS A 497      -6.021   6.745  27.720  1.00 93.62           C  
ATOM   3693  CD  LYS A 497      -5.204   6.025  28.801  1.00 93.62           C  
ATOM   3694  CE  LYS A 497      -5.226   6.823  30.105  1.00 93.62           C  
ATOM   3695  NZ  LYS A 497      -4.966   5.957  31.281  1.00 93.62           N  
ATOM   3696  N   THR A 498      -7.511   4.415  24.018  1.00 94.69           N  
ATOM   3697  CA  THR A 498      -7.352   3.668  22.763  1.00 94.69           C  
ATOM   3698  C   THR A 498      -8.159   4.288  21.628  1.00 94.69           C  
ATOM   3699  CB  THR A 498      -7.676   2.178  22.913  1.00 94.69           C  
ATOM   3700  O   THR A 498      -7.590   4.452  20.562  1.00 94.69           O  
ATOM   3701  CG2 THR A 498      -6.659   1.473  23.816  1.00 94.69           C  
ATOM   3702  OG1 THR A 498      -8.936   2.005  23.500  1.00 94.69           O  
ATOM   3703  N   ASP A 499      -9.384   4.768  21.867  1.00 92.12           N  
ATOM   3704  CA  ASP A 499     -10.220   5.476  20.880  1.00 92.12           C  
ATOM   3705  C   ASP A 499      -9.537   6.761  20.378  1.00 92.12           C  
ATOM   3706  CB  ASP A 499     -11.581   5.858  21.510  1.00 92.12           C  
ATOM   3707  O   ASP A 499      -9.636   7.139  19.211  1.00 92.12           O  
ATOM   3708  CG  ASP A 499     -12.588   4.708  21.672  1.00 92.12           C  
ATOM   3709  OD1 ASP A 499     -12.326   3.600  21.163  1.00 92.12           O  
ATOM   3710  OD2 ASP A 499     -13.655   4.939  22.291  1.00 92.12           O  
ATOM   3711  N   ALA A 500      -8.810   7.460  21.254  1.00 92.69           N  
ATOM   3712  CA  ALA A 500      -8.020   8.624  20.865  1.00 92.69           C  
ATOM   3713  C   ALA A 500      -6.790   8.267  20.011  1.00 92.69           C  
ATOM   3714  CB  ALA A 500      -7.617   9.369  22.136  1.00 92.69           C  
ATOM   3715  O   ALA A 500      -6.430   9.032  19.114  1.00 92.69           O  
ATOM   3716  N   LEU A 501      -6.134   7.139  20.296  1.00 95.31           N  
ATOM   3717  CA  LEU A 501      -5.016   6.635  19.494  1.00 95.31           C  
ATOM   3718  C   LEU A 501      -5.507   6.109  18.136  1.00 95.31           C  
ATOM   3719  CB  LEU A 501      -4.276   5.534  20.275  1.00 95.31           C  
ATOM   3720  O   LEU A 501      -4.892   6.403  17.115  1.00 95.31           O  
ATOM   3721  CG  LEU A 501      -3.615   5.966  21.595  1.00 95.31           C  
ATOM   3722  CD1 LEU A 501      -3.116   4.724  22.332  1.00 95.31           C  
ATOM   3723  CD2 LEU A 501      -2.426   6.922  21.469  1.00 95.31           C  
ATOM   3724  N   ASP A 502      -6.633   5.402  18.133  1.00 94.62           N  
ATOM   3725  CA  ASP A 502      -7.313   4.847  16.964  1.00 94.62           C  
ATOM   3726  C   ASP A 502      -7.780   5.943  15.992  1.00 94.62           C  
ATOM   3727  CB  ASP A 502      -8.482   3.989  17.470  1.00 94.62           C  
ATOM   3728  O   ASP A 502      -7.401   5.939  14.826  1.00 94.62           O  
ATOM   3729  CG  ASP A 502      -9.323   3.463  16.315  1.00 94.62           C  
ATOM   3730  OD1 ASP A 502      -8.677   3.075  15.325  1.00 94.62           O  
ATOM   3731  OD2 ASP A 502     -10.568   3.585  16.429  1.00 94.62           O  
ATOM   3732  N   ALA A 503      -8.445   7.001  16.471  1.00 90.88           N  
ATOM   3733  CA  ALA A 503      -8.840   8.126  15.610  1.00 90.88           C  
ATOM   3734  C   ALA A 503      -7.642   8.799  14.896  1.00 90.88           C  
ATOM   3735  CB  ALA A 503      -9.603   9.135  16.476  1.00 90.88           C  
ATOM   3736  O   ALA A 503      -7.724   9.220  13.732  1.00 90.88           O  
ATOM   3737  N   ALA A 504      -6.491   8.885  15.576  1.00 92.38           N  
ATOM   3738  CA  ALA A 504      -5.250   9.331  14.946  1.00 92.38           C  
ATOM   3739  C   ALA A 504      -4.707   8.280  13.958  1.00 92.38           C  
ATOM   3740  CB  ALA A 504      -4.236   9.677  16.037  1.00 92.38           C  
ATOM   3741  O   ALA A 504      -4.238   8.650  12.880  1.00 92.38           O  
ATOM   3742  N   GLY A 505      -4.836   6.997  14.304  1.00 92.69           N  
ATOM   3743  CA  GLY A 505      -4.595   5.825  13.465  1.00 92.69           C  
ATOM   3744  C   GLY A 505      -5.344   5.853  12.133  1.00 92.69           C  
ATOM   3745  O   GLY A 505      -4.717   5.715  11.086  1.00 92.69           O  
ATOM   3746  N   ASN A 506      -6.644   6.146  12.147  1.00 91.56           N  
ATOM   3747  CA  ASN A 506      -7.482   6.295  10.951  1.00 91.56           C  
ATOM   3748  C   ASN A 506      -6.952   7.384  10.016  1.00 91.56           C  
ATOM   3749  CB  ASN A 506      -8.920   6.614  11.410  1.00 91.56           C  
ATOM   3750  O   ASN A 506      -6.892   7.226   8.792  1.00 91.56           O  
ATOM   3751  CG  ASN A 506      -9.585   5.400  12.029  1.00 91.56           C  
ATOM   3752  ND2 ASN A 506     -10.682   5.572  12.720  1.00 91.56           N  
ATOM   3753  OD1 ASN A 506      -9.115   4.296  11.851  1.00 91.56           O  
ATOM   3754  N   THR A 507      -6.492   8.492  10.599  1.00 91.75           N  
ATOM   3755  CA  THR A 507      -5.864   9.575   9.839  1.00 91.75           C  
ATOM   3756  C   THR A 507      -4.525   9.133   9.246  1.00 91.75           C  
ATOM   3757  CB  THR A 507      -5.698  10.829  10.706  1.00 91.75           C  
ATOM   3758  O   THR A 507      -4.265   9.390   8.070  1.00 91.75           O  
ATOM   3759  CG2 THR A 507      -5.178  12.014   9.897  1.00 91.75           C  
ATOM   3760  OG1 THR A 507      -6.950  11.228  11.218  1.00 91.75           O  
ATOM   3761  N   THR A 508      -3.673   8.444  10.008  1.00 91.94           N  
ATOM   3762  CA  THR A 508      -2.379   7.963   9.502  1.00 91.94           C  
ATOM   3763  C   THR A 508      -2.505   6.836   8.485  1.00 91.94           C  
ATOM   3764  CB  THR A 508      -1.430   7.540  10.625  1.00 91.94           C  
ATOM   3765  O   THR A 508      -1.718   6.814   7.542  1.00 91.94           O  
ATOM   3766  CG2 THR A 508      -0.928   8.761  11.390  1.00 91.94           C  
ATOM   3767  OG1 THR A 508      -2.050   6.716  11.572  1.00 91.94           O  
ATOM   3768  N   ALA A 509      -3.514   5.973   8.602  1.00 91.00           N  
ATOM   3769  CA  ALA A 509      -3.835   4.952   7.610  1.00 91.00           C  
ATOM   3770  C   ALA A 509      -4.289   5.595   6.292  1.00 91.00           C  
ATOM   3771  CB  ALA A 509      -4.909   4.026   8.194  1.00 91.00           C  
ATOM   3772  O   ALA A 509      -3.831   5.214   5.214  1.00 91.00           O  
ATOM   3773  N   ALA A 510      -5.124   6.640   6.352  1.00 91.88           N  
ATOM   3774  CA  ALA A 510      -5.481   7.418   5.167  1.00 91.88           C  
ATOM   3775  C   ALA A 510      -4.250   8.083   4.529  1.00 91.88           C  
ATOM   3776  CB  ALA A 510      -6.556   8.443   5.532  1.00 91.88           C  
ATOM   3777  O   ALA A 510      -4.073   8.011   3.312  1.00 91.88           O  
ATOM   3778  N   ILE A 511      -3.357   8.670   5.336  1.00 93.12           N  
ATOM   3779  CA  ILE A 511      -2.081   9.216   4.852  1.00 93.12           C  
ATOM   3780  C   ILE A 511      -1.250   8.120   4.173  1.00 93.12           C  
ATOM   3781  CB  ILE A 511      -1.304   9.902   5.998  1.00 93.12           C  
ATOM   3782  O   ILE A 511      -0.790   8.329   3.052  1.00 93.12           O  
ATOM   3783  CG1 ILE A 511      -2.023  11.195   6.439  1.00 93.12           C  
ATOM   3784  CG2 ILE A 511       0.142  10.218   5.574  1.00 93.12           C  
ATOM   3785  CD1 ILE A 511      -1.486  11.792   7.747  1.00 93.12           C  
ATOM   3786  N   GLY A 512      -1.089   6.952   4.799  1.00 89.94           N  
ATOM   3787  CA  GLY A 512      -0.367   5.805   4.244  1.00 89.94           C  
ATOM   3788  C   GLY A 512      -0.925   5.360   2.890  1.00 89.94           C  
ATOM   3789  O   GLY A 512      -0.173   5.230   1.919  1.00 89.94           O  
ATOM   3790  N   LYS A 513      -2.256   5.270   2.770  1.00 91.25           N  
ATOM   3791  CA  LYS A 513      -2.962   5.022   1.500  1.00 91.25           C  
ATOM   3792  C   LYS A 513      -2.686   6.125   0.477  1.00 91.25           C  
ATOM   3793  CB  LYS A 513      -4.474   4.875   1.755  1.00 91.25           C  
ATOM   3794  O   LYS A 513      -2.348   5.824  -0.665  1.00 91.25           O  
ATOM   3795  CG  LYS A 513      -4.815   3.607   2.557  1.00 91.25           C  
ATOM   3796  CD  LYS A 513      -6.249   3.646   3.108  1.00 91.25           C  
ATOM   3797  CE  LYS A 513      -6.441   2.510   4.122  1.00 91.25           C  
ATOM   3798  NZ  LYS A 513      -7.763   2.555   4.782  1.00 91.25           N  
ATOM   3799  N   GLY A 514      -2.745   7.396   0.875  1.00 91.12           N  
ATOM   3800  CA  GLY A 514      -2.382   8.535   0.026  1.00 91.12           C  
ATOM   3801  C   GLY A 514      -0.942   8.449  -0.493  1.00 91.12           C  
ATOM   3802  O   GLY A 514      -0.690   8.728  -1.668  1.00 91.12           O  
ATOM   3803  N   PHE A 515      -0.008   7.983   0.343  1.00 89.50           N  
ATOM   3804  CA  PHE A 515       1.375   7.725  -0.052  1.00 89.50           C  
ATOM   3805  C   PHE A 515       1.513   6.558  -1.030  1.00 89.50           C  
ATOM   3806  CB  PHE A 515       2.283   7.536   1.178  1.00 89.50           C  
ATOM   3807  O   PHE A 515       2.209   6.681  -2.045  1.00 89.50           O  
ATOM   3808  CG  PHE A 515       2.945   8.797   1.709  1.00 89.50           C  
ATOM   3809  CD1 PHE A 515       4.301   9.055   1.430  1.00 89.50           C  
ATOM   3810  CD2 PHE A 515       2.232   9.694   2.523  1.00 89.50           C  
ATOM   3811  CE1 PHE A 515       4.932  10.196   1.955  1.00 89.50           C  
ATOM   3812  CE2 PHE A 515       2.864  10.824   3.067  1.00 89.50           C  
ATOM   3813  CZ  PHE A 515       4.216  11.075   2.785  1.00 89.50           C  
ATOM   3814  N   ALA A 516       0.826   5.447  -0.770  1.00 91.25           N  
ATOM   3815  CA  ALA A 516       0.793   4.301  -1.669  1.00 91.25           C  
ATOM   3816  C   ALA A 516       0.220   4.689  -3.042  1.00 91.25           C  
ATOM   3817  CB  ALA A 516      -0.011   3.176  -1.008  1.00 91.25           C  
ATOM   3818  O   ALA A 516       0.821   4.382  -4.066  1.00 91.25           O  
ATOM   3819  N   ILE A 517      -0.879   5.447  -3.078  1.00 93.50           N  
ATOM   3820  CA  ILE A 517      -1.533   5.879  -4.319  1.00 93.50           C  
ATOM   3821  C   ILE A 517      -0.683   6.898  -5.086  1.00 93.50           C  
ATOM   3822  CB  ILE A 517      -2.943   6.426  -4.020  1.00 93.50           C  
ATOM   3823  O   ILE A 517      -0.491   6.755  -6.295  1.00 93.50           O  
ATOM   3824  CG1 ILE A 517      -3.861   5.337  -3.422  1.00 93.50           C  
ATOM   3825  CG2 ILE A 517      -3.567   6.956  -5.325  1.00 93.50           C  
ATOM   3826  CD1 ILE A 517      -5.053   5.923  -2.653  1.00 93.50           C  
ATOM   3827  N   GLY A 518      -0.151   7.915  -4.401  1.00 92.25           N  
ATOM   3828  CA  GLY A 518       0.673   8.949  -5.027  1.00 92.25           C  
ATOM   3829  C   GLY A 518       1.970   8.390  -5.610  1.00 92.25           C  
ATOM   3830  O   GLY A 518       2.317   8.693  -6.755  1.00 92.25           O  
ATOM   3831  N   SER A 519       2.647   7.511  -4.865  1.00 92.38           N  
ATOM   3832  CA  SER A 519       3.814   6.789  -5.376  1.00 92.38           C  
ATOM   3833  C   SER A 519       3.434   5.849  -6.520  1.00 92.38           C  
ATOM   3834  CB  SER A 519       4.558   6.042  -4.267  1.00 92.38           C  
ATOM   3835  O   SER A 519       4.060   5.928  -7.571  1.00 92.38           O  
ATOM   3836  OG  SER A 519       3.745   5.059  -3.663  1.00 92.38           O  
ATOM   3837  N   ALA A 520       2.372   5.043  -6.393  1.00 93.94           N  
ATOM   3838  CA  ALA A 520       1.919   4.136  -7.449  1.00 93.94           C  
ATOM   3839  C   ALA A 520       1.606   4.867  -8.759  1.00 93.94           C  
ATOM   3840  CB  ALA A 520       0.692   3.355  -6.973  1.00 93.94           C  
ATOM   3841  O   ALA A 520       1.910   4.340  -9.827  1.00 93.94           O  
ATOM   3842  N   ALA A 521       1.063   6.088  -8.712  1.00 95.56           N  
ATOM   3843  CA  ALA A 521       0.831   6.884  -9.913  1.00 95.56           C  
ATOM   3844  C   ALA A 521       2.145   7.246 -10.634  1.00 95.56           C  
ATOM   3845  CB  ALA A 521       0.020   8.129  -9.533  1.00 95.56           C  
ATOM   3846  O   ALA A 521       2.265   7.063 -11.849  1.00 95.56           O  
ATOM   3847  N   LEU A 522       3.157   7.700  -9.884  1.00 95.06           N  
ATOM   3848  CA  LEU A 522       4.487   8.007 -10.424  1.00 95.06           C  
ATOM   3849  C   LEU A 522       5.216   6.743 -10.903  1.00 95.06           C  
ATOM   3850  CB  LEU A 522       5.323   8.747  -9.361  1.00 95.06           C  
ATOM   3851  O   LEU A 522       5.824   6.757 -11.972  1.00 95.06           O  
ATOM   3852  CG  LEU A 522       4.813  10.145  -8.974  1.00 95.06           C  
ATOM   3853  CD1 LEU A 522       5.633  10.689  -7.804  1.00 95.06           C  
ATOM   3854  CD2 LEU A 522       4.945  11.130 -10.136  1.00 95.06           C  
ATOM   3855  N   VAL A 523       5.117   5.643 -10.153  1.00 94.00           N  
ATOM   3856  CA  VAL A 523       5.693   4.337 -10.506  1.00 94.00           C  
ATOM   3857  C   VAL A 523       5.072   3.789 -11.775  1.00 94.00           C  
ATOM   3858  CB  VAL A 523       5.497   3.310  -9.379  1.00 94.00           C  
ATOM   3859  O   VAL A 523       5.800   3.410 -12.681  1.00 94.00           O  
ATOM   3860  CG1 VAL A 523       5.929   1.894  -9.768  1.00 94.00           C  
ATOM   3861  CG2 VAL A 523       6.352   3.696  -8.190  1.00 94.00           C  
ATOM   3862  N   SER A 524       3.744   3.785 -11.879  1.00 95.88           N  
ATOM   3863  CA  SER A 524       3.035   3.283 -13.059  1.00 95.88           C  
ATOM   3864  C   SER A 524       3.440   4.060 -14.305  1.00 95.88           C  
ATOM   3865  CB  SER A 524       1.524   3.413 -12.885  1.00 95.88           C  
ATOM   3866  O   SER A 524       3.659   3.466 -15.359  1.00 95.88           O  
ATOM   3867  OG  SER A 524       1.088   2.709 -11.747  1.00 95.88           O  
ATOM   3868  N   LEU A 525       3.610   5.382 -14.180  1.00 93.44           N  
ATOM   3869  CA  LEU A 525       4.116   6.201 -15.272  1.00 93.44           C  
ATOM   3870  C   LEU A 525       5.577   5.860 -15.598  1.00 93.44           C  
ATOM   3871  CB  LEU A 525       3.912   7.686 -14.931  1.00 93.44           C  
ATOM   3872  O   LEU A 525       5.897   5.640 -16.762  1.00 93.44           O  
ATOM   3873  CG  LEU A 525       4.296   8.627 -16.085  1.00 93.44           C  
ATOM   3874  CD1 LEU A 525       3.474   8.387 -17.351  1.00 93.44           C  
ATOM   3875  CD2 LEU A 525       4.095  10.075 -15.675  1.00 93.44           C  
ATOM   3876  N   ALA A 526       6.458   5.762 -14.599  1.00 92.75           N  
ATOM   3877  CA  ALA A 526       7.853   5.363 -14.791  1.00 92.75           C  
ATOM   3878  C   ALA A 526       7.973   3.993 -15.479  1.00 92.75           C  
ATOM   3879  CB  ALA A 526       8.565   5.376 -13.436  1.00 92.75           C  
ATOM   3880  O   ALA A 526       8.694   3.859 -16.464  1.00 92.75           O  
ATOM   3881  N   LEU A 527       7.214   2.999 -15.020  1.00 94.94           N  
ATOM   3882  CA  LEU A 527       7.124   1.667 -15.609  1.00 94.94           C  
ATOM   3883  C   LEU A 527       6.559   1.697 -17.025  1.00 94.94           C  
ATOM   3884  CB  LEU A 527       6.222   0.792 -14.734  1.00 94.94           C  
ATOM   3885  O   LEU A 527       7.063   0.974 -17.877  1.00 94.94           O  
ATOM   3886  CG  LEU A 527       6.836   0.365 -13.397  1.00 94.94           C  
ATOM   3887  CD1 LEU A 527       5.745  -0.353 -12.615  1.00 94.94           C  
ATOM   3888  CD2 LEU A 527       8.013  -0.585 -13.605  1.00 94.94           C  
ATOM   3889  N   PHE A 528       5.578   2.557 -17.308  1.00 93.56           N  
ATOM   3890  CA  PHE A 528       5.107   2.783 -18.671  1.00 93.56           C  
ATOM   3891  C   PHE A 528       6.227   3.325 -19.570  1.00 93.56           C  
ATOM   3892  CB  PHE A 528       3.881   3.707 -18.662  1.00 93.56           C  
ATOM   3893  O   PHE A 528       6.430   2.818 -20.670  1.00 93.56           O  
ATOM   3894  CG  PHE A 528       3.458   4.159 -20.045  1.00 93.56           C  
ATOM   3895  CD1 PHE A 528       3.388   5.529 -20.363  1.00 93.56           C  
ATOM   3896  CD2 PHE A 528       3.189   3.202 -21.038  1.00 93.56           C  
ATOM   3897  CE1 PHE A 528       3.025   5.937 -21.657  1.00 93.56           C  
ATOM   3898  CE2 PHE A 528       2.853   3.609 -22.338  1.00 93.56           C  
ATOM   3899  CZ  PHE A 528       2.753   4.976 -22.644  1.00 93.56           C  
ATOM   3900  N   GLY A 529       7.030   4.280 -19.098  1.00 87.88           N  
ATOM   3901  CA  GLY A 529       8.214   4.730 -19.835  1.00 87.88           C  
ATOM   3902  C   GLY A 529       9.289   3.653 -19.990  1.00 87.88           C  
ATOM   3903  O   GLY A 529       9.915   3.549 -21.046  1.00 87.88           O  
ATOM   3904  N   GLY A 530       9.469   2.813 -18.968  1.00 89.12           N  
ATOM   3905  CA  GLY A 530      10.282   1.602 -19.048  1.00 89.12           C  
ATOM   3906  C   GLY A 530       9.756   0.643 -20.117  1.00 89.12           C  
ATOM   3907  O   GLY A 530      10.538   0.112 -20.896  1.00 89.12           O  
ATOM   3908  N   PHE A 531       8.437   0.463 -20.212  1.00 92.62           N  
ATOM   3909  CA  PHE A 531       7.793  -0.367 -21.227  1.00 92.62           C  
ATOM   3910  C   PHE A 531       8.004   0.202 -22.633  1.00 92.62           C  
ATOM   3911  CB  PHE A 531       6.305  -0.536 -20.890  1.00 92.62           C  
ATOM   3912  O   PHE A 531       8.444  -0.534 -23.508  1.00 92.62           O  
ATOM   3913  CG  PHE A 531       5.483  -1.105 -22.027  1.00 92.62           C  
ATOM   3914  CD1 PHE A 531       4.562  -0.295 -22.719  1.00 92.62           C  
ATOM   3915  CD2 PHE A 531       5.666  -2.441 -22.419  1.00 92.62           C  
ATOM   3916  CE1 PHE A 531       3.800  -0.837 -23.769  1.00 92.62           C  
ATOM   3917  CE2 PHE A 531       4.897  -2.983 -23.461  1.00 92.62           C  
ATOM   3918  CZ  PHE A 531       3.959  -2.184 -24.132  1.00 92.62           C  
ATOM   3919  N   VAL A 532       7.797   1.507 -22.841  1.00 88.94           N  
ATOM   3920  CA  VAL A 532       8.073   2.187 -24.124  1.00 88.94           C  
ATOM   3921  C   VAL A 532       9.546   2.032 -24.524  1.00 88.94           C  
ATOM   3922  CB  VAL A 532       7.660   3.670 -24.048  1.00 88.94           C  
ATOM   3923  O   VAL A 532       9.859   1.712 -25.669  1.00 88.94           O  
ATOM   3924  CG1 VAL A 532       8.077   4.468 -25.289  1.00 88.94           C  
ATOM   3925  CG2 VAL A 532       6.135   3.794 -23.928  1.00 88.94           C  
ATOM   3926  N   THR A 533      10.454   2.160 -23.553  1.00 84.38           N  
ATOM   3927  CA  THR A 533      11.891   1.904 -23.732  1.00 84.38           C  
ATOM   3928  C   THR A 533      12.168   0.457 -24.135  1.00 84.38           C  
ATOM   3929  CB  THR A 533      12.640   2.214 -22.430  1.00 84.38           C  
ATOM   3930  O   THR A 533      12.971   0.201 -25.032  1.00 84.38           O  
ATOM   3931  CG2 THR A 533      14.118   1.820 -22.475  1.00 84.38           C  
ATOM   3932  OG1 THR A 533      12.506   3.586 -22.138  1.00 84.38           O  
ATOM   3933  N   ARG A 534      11.498  -0.496 -23.479  1.00 86.00           N  
ATOM   3934  CA  ARG A 534      11.643  -1.935 -23.708  1.00 86.00           C  
ATOM   3935  C   ARG A 534      11.270  -2.308 -25.135  1.00 86.00           C  
ATOM   3936  CB  ARG A 534      10.750  -2.687 -22.703  1.00 86.00           C  
ATOM   3937  O   ARG A 534      12.028  -3.024 -25.782  1.00 86.00           O  
ATOM   3938  CG  ARG A 534      10.934  -4.205 -22.696  1.00 86.00           C  
ATOM   3939  CD  ARG A 534      12.221  -4.544 -21.959  1.00 86.00           C  
ATOM   3940  NE  ARG A 534      12.459  -5.991 -21.923  1.00 86.00           N  
ATOM   3941  NH1 ARG A 534      13.602  -6.137 -23.906  1.00 86.00           N  
ATOM   3942  NH2 ARG A 534      13.260  -7.961 -22.674  1.00 86.00           N  
ATOM   3943  CZ  ARG A 534      13.129  -6.679 -22.824  1.00 86.00           C  
ATOM   3944  N   ILE A 535      10.134  -1.796 -25.610  1.00 88.44           N  
ATOM   3945  CA  ILE A 535       9.619  -2.056 -26.959  1.00 88.44           C  
ATOM   3946  C   ILE A 535      10.324  -1.222 -28.039  1.00 88.44           C  
ATOM   3947  CB  ILE A 535       8.080  -1.920 -27.021  1.00 88.44           C  
ATOM   3948  O   ILE A 535      10.105  -1.465 -29.222  1.00 88.44           O  
ATOM   3949  CG1 ILE A 535       7.638  -0.461 -26.798  1.00 88.44           C  
ATOM   3950  CG2 ILE A 535       7.426  -2.894 -26.020  1.00 88.44           C  
ATOM   3951  CD1 ILE A 535       6.133  -0.204 -26.908  1.00 88.44           C  
ATOM   3952  N   GLU A 536      11.229  -0.317 -27.654  1.00 85.00           N  
ATOM   3953  CA  GLU A 536      12.022   0.545 -28.547  1.00 85.00           C  
ATOM   3954  C   GLU A 536      11.153   1.455 -29.429  1.00 85.00           C  
ATOM   3955  CB  GLU A 536      13.069  -0.258 -29.345  1.00 85.00           C  
ATOM   3956  O   GLU A 536      11.507   1.765 -30.565  1.00 85.00           O  
ATOM   3957  CG  GLU A 536      13.926  -1.186 -28.464  1.00 85.00           C  
ATOM   3958  CD  GLU A 536      14.765  -2.207 -29.238  1.00 85.00           C  
ATOM   3959  OE1 GLU A 536      15.689  -2.756 -28.589  1.00 85.00           O  
ATOM   3960  OE2 GLU A 536      14.401  -2.533 -30.395  1.00 85.00           O  
ATOM   3961  N   GLU A 537      10.015   1.891 -28.888  1.00 83.50           N  
ATOM   3962  CA  GLU A 537       9.164   2.898 -29.514  1.00 83.50           C  
ATOM   3963  C   GLU A 537       9.657   4.302 -29.160  1.00 83.50           C  
ATOM   3964  CB  GLU A 537       7.694   2.705 -29.107  1.00 83.50           C  
ATOM   3965  O   GLU A 537      10.071   4.578 -28.032  1.00 83.50           O  
ATOM   3966  CG  GLU A 537       7.007   1.557 -29.867  1.00 83.50           C  
ATOM   3967  CD  GLU A 537       6.948   1.781 -31.385  1.00 83.50           C  
ATOM   3968  OE1 GLU A 537       6.825   0.767 -32.106  1.00 83.50           O  
ATOM   3969  OE2 GLU A 537       7.059   2.959 -31.807  1.00 83.50           O  
ATOM   3970  N   THR A 538       9.601   5.214 -30.129  1.00 72.31           N  
ATOM   3971  CA  THR A 538      10.057   6.604 -29.934  1.00 72.31           C  
ATOM   3972  C   THR A 538       8.939   7.526 -29.466  1.00 72.31           C  
ATOM   3973  CB  THR A 538      10.685   7.183 -31.206  1.00 72.31           C  
ATOM   3974  O   THR A 538       9.198   8.530 -28.804  1.00 72.31           O  
ATOM   3975  CG2 THR A 538      11.974   6.459 -31.592  1.00 72.31           C  
ATOM   3976  OG1 THR A 538       9.794   7.090 -32.294  1.00 72.31           O  
ATOM   3977  N   SER A 539       7.689   7.199 -29.798  1.00 80.69           N  
ATOM   3978  CA  SER A 539       6.523   7.971 -29.383  1.00 80.69           C  
ATOM   3979  C   SER A 539       5.259   7.118 -29.396  1.00 80.69           C  
ATOM   3980  CB  SER A 539       6.356   9.207 -30.276  1.00 80.69           C  
ATOM   3981  O   SER A 539       5.117   6.201 -30.199  1.00 80.69           O  
ATOM   3982  OG  SER A 539       6.049   8.858 -31.610  1.00 80.69           O  
ATOM   3983  N   ILE A 540       4.319   7.446 -28.510  1.00 88.31           N  
ATOM   3984  CA  ILE A 540       2.983   6.854 -28.491  1.00 88.31           C  
ATOM   3985  C   ILE A 540       1.990   7.928 -28.926  1.00 88.31           C  
ATOM   3986  CB  ILE A 540       2.665   6.264 -27.100  1.00 88.31           C  
ATOM   3987  O   ILE A 540       1.764   8.905 -28.211  1.00 88.31           O  
ATOM   3988  CG1 ILE A 540       3.657   5.152 -26.680  1.00 88.31           C  
ATOM   3989  CG2 ILE A 540       1.214   5.750 -27.046  1.00 88.31           C  
ATOM   3990  CD1 ILE A 540       3.734   3.928 -27.606  1.00 88.31           C  
ATOM   3991  N   ASN A 541       1.386   7.748 -30.100  1.00 90.94           N  
ATOM   3992  CA  ASN A 541       0.343   8.644 -30.582  1.00 90.94           C  
ATOM   3993  C   ASN A 541      -1.008   8.285 -29.944  1.00 90.94           C  
ATOM   3994  CB  ASN A 541       0.296   8.617 -32.119  1.00 90.94           C  
ATOM   3995  O   ASN A 541      -1.592   7.244 -30.252  1.00 90.94           O  
ATOM   3996  CG  ASN A 541      -0.711   9.612 -32.674  1.00 90.94           C  
ATOM   3997  ND2 ASN A 541      -0.962   9.578 -33.959  1.00 90.94           N  
ATOM   3998  OD1 ASN A 541      -1.290  10.417 -31.957  1.00 90.94           O  
ATOM   3999  N   ILE A 542      -1.518   9.172 -29.086  1.00 90.94           N  
ATOM   4000  CA  ILE A 542      -2.835   9.025 -28.445  1.00 90.94           C  
ATOM   4001  C   ILE A 542      -3.967   9.051 -29.482  1.00 90.94           C  
ATOM   4002  CB  ILE A 542      -3.027  10.109 -27.353  1.00 90.94           C  
ATOM   4003  O   ILE A 542      -4.980   8.395 -29.276  1.00 90.94           O  
ATOM   4004  CG1 ILE A 542      -1.984   9.911 -26.226  1.00 90.94           C  
ATOM   4005  CG2 ILE A 542      -4.455  10.087 -26.770  1.00 90.94           C  
ATOM   4006  CD1 ILE A 542      -1.996  11.004 -25.148  1.00 90.94           C  
ATOM   4007  N   LEU A 543      -3.795   9.757 -30.607  1.00 92.50           N  
ATOM   4008  CA  LEU A 543      -4.803   9.842 -31.669  1.00 92.50           C  
ATOM   4009  C   LEU A 543      -4.863   8.594 -32.561  1.00 92.50           C  
ATOM   4010  CB  LEU A 543      -4.579  11.111 -32.514  1.00 92.50           C  
ATOM   4011  O   LEU A 543      -5.742   8.514 -33.412  1.00 92.50           O  
ATOM   4012  CG  LEU A 543      -4.708  12.438 -31.746  1.00 92.50           C  
ATOM   4013  CD1 LEU A 543      -4.417  13.603 -32.692  1.00 92.50           C  
ATOM   4014  CD2 LEU A 543      -6.108  12.636 -31.159  1.00 92.50           C  
ATOM   4015  N   SER A 544      -3.970   7.617 -32.373  1.00 91.56           N  
ATOM   4016  CA  SER A 544      -4.089   6.332 -33.065  1.00 91.56           C  
ATOM   4017  C   SER A 544      -5.350   5.594 -32.587  1.00 91.56           C  
ATOM   4018  CB  SER A 544      -2.853   5.471 -32.818  1.00 91.56           C  
ATOM   4019  O   SER A 544      -5.543   5.475 -31.369  1.00 91.56           O  
ATOM   4020  OG  SER A 544      -3.009   4.200 -33.418  1.00 91.56           O  
ATOM   4021  N   PRO A 545      -6.186   5.042 -33.493  1.00 93.62           N  
ATOM   4022  CA  PRO A 545      -7.443   4.390 -33.124  1.00 93.62           C  
ATOM   4023  C   PRO A 545      -7.278   3.302 -32.060  1.00 93.62           C  
ATOM   4024  CB  PRO A 545      -7.992   3.804 -34.432  1.00 93.62           C  
ATOM   4025  O   PRO A 545      -8.069   3.222 -31.119  1.00 93.62           O  
ATOM   4026  CG  PRO A 545      -7.432   4.736 -35.504  1.00 93.62           C  
ATOM   4027  CD  PRO A 545      -6.066   5.124 -34.948  1.00 93.62           C  
ATOM   4028  N   ILE A 546      -6.225   2.486 -32.175  1.00 94.25           N  
ATOM   4029  CA  ILE A 546      -5.984   1.374 -31.252  1.00 94.25           C  
ATOM   4030  C   ILE A 546      -5.498   1.852 -29.879  1.00 94.25           C  
ATOM   4031  CB  ILE A 546      -5.045   0.332 -31.899  1.00 94.25           C  
ATOM   4032  O   ILE A 546      -5.929   1.320 -28.855  1.00 94.25           O  
ATOM   4033  CG1 ILE A 546      -5.034  -0.999 -31.127  1.00 94.25           C  
ATOM   4034  CG2 ILE A 546      -3.599   0.835 -32.046  1.00 94.25           C  
ATOM   4035  CD1 ILE A 546      -6.418  -1.652 -31.021  1.00 94.25           C  
ATOM   4036  N   THR A 547      -4.659   2.892 -29.842  1.00 95.38           N  
ATOM   4037  CA  THR A 547      -4.204   3.514 -28.591  1.00 95.38           C  
ATOM   4038  C   THR A 547      -5.378   4.159 -27.863  1.00 95.38           C  
ATOM   4039  CB  THR A 547      -3.135   4.586 -28.851  1.00 95.38           C  
ATOM   4040  O   THR A 547      -5.545   3.959 -26.661  1.00 95.38           O  
ATOM   4041  CG2 THR A 547      -2.498   5.093 -27.558  1.00 95.38           C  
ATOM   4042  OG1 THR A 547      -2.081   4.080 -29.633  1.00 95.38           O  
ATOM   4043  N   PHE A 548      -6.232   4.895 -28.580  1.00 96.06           N  
ATOM   4044  CA  PHE A 548      -7.385   5.570 -27.986  1.00 96.06           C  
ATOM   4045  C   PHE A 548      -8.443   4.578 -27.481  1.00 96.06           C  
ATOM   4046  CB  PHE A 548      -7.978   6.549 -29.003  1.00 96.06           C  
ATOM   4047  O   PHE A 548      -8.983   4.744 -26.387  1.00 96.06           O  
ATOM   4048  CG  PHE A 548      -8.749   7.678 -28.351  1.00 96.06           C  
ATOM   4049  CD1 PHE A 548     -10.155   7.688 -28.339  1.00 96.06           C  
ATOM   4050  CD2 PHE A 548      -8.042   8.748 -27.773  1.00 96.06           C  
ATOM   4051  CE1 PHE A 548     -10.837   8.786 -27.780  1.00 96.06           C  
ATOM   4052  CE2 PHE A 548      -8.727   9.820 -27.178  1.00 96.06           C  
ATOM   4053  CZ  PHE A 548     -10.129   9.837 -27.179  1.00 96.06           C  
ATOM   4054  N   ALA A 549      -8.697   3.498 -28.229  1.00 96.31           N  
ATOM   4055  CA  ALA A 549      -9.554   2.405 -27.771  1.00 96.31           C  
ATOM   4056  C   ALA A 549      -8.984   1.727 -26.513  1.00 96.31           C  
ATOM   4057  CB  ALA A 549      -9.729   1.404 -28.918  1.00 96.31           C  
ATOM   4058  O   ALA A 549      -9.715   1.498 -25.547  1.00 96.31           O  
ATOM   4059  N   GLY A 550      -7.670   1.470 -26.494  1.00 97.38           N  
ATOM   4060  CA  GLY A 550      -6.960   0.981 -25.314  1.00 97.38           C  
ATOM   4061  C   GLY A 550      -7.143   1.904 -24.109  1.00 97.38           C  
ATOM   4062  O   GLY A 550      -7.423   1.422 -23.017  1.00 97.38           O  
ATOM   4063  N   LEU A 551      -7.077   3.223 -24.309  1.00 97.88           N  
ATOM   4064  CA  LEU A 551      -7.287   4.225 -23.260  1.00 97.88           C  
ATOM   4065  C   LEU A 551      -8.683   4.141 -22.641  1.00 97.88           C  
ATOM   4066  CB  LEU A 551      -6.924   5.610 -23.823  1.00 97.88           C  
ATOM   4067  O   LEU A 551      -8.794   4.111 -21.415  1.00 97.88           O  
ATOM   4068  CG  LEU A 551      -6.938   6.755 -22.791  1.00 97.88           C  
ATOM   4069  CD1 LEU A 551      -5.997   7.867 -23.259  1.00 97.88           C  
ATOM   4070  CD2 LEU A 551      -8.325   7.384 -22.613  1.00 97.88           C  
ATOM   4071  N   PHE A 552      -9.740   4.036 -23.450  1.00 97.38           N  
ATOM   4072  CA  PHE A 552     -11.099   3.847 -22.927  1.00 97.38           C  
ATOM   4073  C   PHE A 552     -11.246   2.550 -22.132  1.00 97.38           C  
ATOM   4074  CB  PHE A 552     -12.119   3.853 -24.068  1.00 97.38           C  
ATOM   4075  O   PHE A 552     -11.811   2.560 -21.037  1.00 97.38           O  
ATOM   4076  CG  PHE A 552     -12.635   5.227 -24.415  1.00 97.38           C  
ATOM   4077  CD1 PHE A 552     -13.389   5.951 -23.472  1.00 97.38           C  
ATOM   4078  CD2 PHE A 552     -12.431   5.749 -25.701  1.00 97.38           C  
ATOM   4079  CE1 PHE A 552     -13.923   7.208 -23.806  1.00 97.38           C  
ATOM   4080  CE2 PHE A 552     -13.018   6.974 -26.049  1.00 97.38           C  
ATOM   4081  CZ  PHE A 552     -13.738   7.720 -25.101  1.00 97.38           C  
ATOM   4082  N   MET A 553     -10.713   1.445 -22.660  1.00 97.94           N  
ATOM   4083  CA  MET A 553     -10.735   0.160 -21.962  1.00 97.94           C  
ATOM   4084  C   MET A 553      -9.979   0.245 -20.635  1.00 97.94           C  
ATOM   4085  CB  MET A 553     -10.143  -0.936 -22.859  1.00 97.94           C  
ATOM   4086  O   MET A 553     -10.494  -0.186 -19.607  1.00 97.94           O  
ATOM   4087  CG  MET A 553     -11.063  -1.279 -24.037  1.00 97.94           C  
ATOM   4088  SD  MET A 553     -12.715  -1.898 -23.597  1.00 97.94           S  
ATOM   4089  CE  MET A 553     -12.287  -3.447 -22.758  1.00 97.94           C  
ATOM   4090  N   GLY A 554      -8.802   0.870 -20.643  1.00 98.19           N  
ATOM   4091  CA  GLY A 554      -7.974   1.080 -19.463  1.00 98.19           C  
ATOM   4092  C   GLY A 554      -8.685   1.902 -18.397  1.00 98.19           C  
ATOM   4093  O   GLY A 554      -8.703   1.510 -17.236  1.00 98.19           O  
ATOM   4094  N   ALA A 555      -9.333   3.004 -18.787  1.00 98.56           N  
ATOM   4095  CA  ALA A 555     -10.060   3.875 -17.865  1.00 98.56           C  
ATOM   4096  C   ALA A 555     -11.258   3.185 -17.190  1.00 98.56           C  
ATOM   4097  CB  ALA A 555     -10.499   5.125 -18.634  1.00 98.56           C  
ATOM   4098  O   ALA A 555     -11.619   3.546 -16.066  1.00 98.56           O  
ATOM   4099  N   MET A 556     -11.850   2.187 -17.853  1.00 98.50           N  
ATOM   4100  CA  MET A 556     -12.945   1.372 -17.324  1.00 98.50           C  
ATOM   4101  C   MET A 556     -12.470   0.312 -16.314  1.00 98.50           C  
ATOM   4102  CB  MET A 556     -13.704   0.771 -18.521  1.00 98.50           C  
ATOM   4103  O   MET A 556     -13.200   0.024 -15.365  1.00 98.50           O  
ATOM   4104  CG  MET A 556     -14.915  -0.092 -18.141  1.00 98.50           C  
ATOM   4105  SD  MET A 556     -14.571  -1.816 -17.680  1.00 98.50           S  
ATOM   4106  CE  MET A 556     -13.957  -2.491 -19.246  1.00 98.50           C  
ATOM   4107  N   LEU A 557     -11.250  -0.229 -16.452  1.00 98.50           N  
ATOM   4108  CA  LEU A 557     -10.746  -1.311 -15.588  1.00 98.50           C  
ATOM   4109  C   LEU A 557     -10.809  -1.002 -14.079  1.00 98.50           C  
ATOM   4110  CB  LEU A 557      -9.315  -1.732 -15.984  1.00 98.50           C  
ATOM   4111  O   LEU A 557     -11.296  -1.865 -13.346  1.00 98.50           O  
ATOM   4112  CG  LEU A 557      -9.160  -2.460 -17.325  1.00 98.50           C  
ATOM   4113  CD1 LEU A 557      -7.687  -2.813 -17.514  1.00 98.50           C  
ATOM   4114  CD2 LEU A 557      -9.974  -3.749 -17.389  1.00 98.50           C  
ATOM   4115  N   PRO A 558     -10.405   0.190 -13.589  1.00 98.62           N  
ATOM   4116  CA  PRO A 558     -10.593   0.567 -12.189  1.00 98.62           C  
ATOM   4117  C   PRO A 558     -12.042   0.440 -11.700  1.00 98.62           C  
ATOM   4118  CB  PRO A 558     -10.114   2.019 -12.109  1.00 98.62           C  
ATOM   4119  O   PRO A 558     -12.280  -0.086 -10.619  1.00 98.62           O  
ATOM   4120  CG  PRO A 558      -9.022   2.086 -13.167  1.00 98.62           C  
ATOM   4121  CD  PRO A 558      -9.599   1.203 -14.264  1.00 98.62           C  
ATOM   4122  N   TYR A 559     -13.025   0.846 -12.510  1.00 98.69           N  
ATOM   4123  CA  TYR A 559     -14.441   0.743 -12.145  1.00 98.69           C  
ATOM   4124  C   TYR A 559     -14.912  -0.707 -12.088  1.00 98.69           C  
ATOM   4125  CB  TYR A 559     -15.314   1.518 -13.138  1.00 98.69           C  
ATOM   4126  O   TYR A 559     -15.637  -1.081 -11.167  1.00 98.69           O  
ATOM   4127  CG  TYR A 559     -15.227   3.018 -12.992  1.00 98.69           C  
ATOM   4128  CD1 TYR A 559     -16.141   3.685 -12.153  1.00 98.69           C  
ATOM   4129  CD2 TYR A 559     -14.247   3.746 -13.692  1.00 98.69           C  
ATOM   4130  CE1 TYR A 559     -16.076   5.083 -12.012  1.00 98.69           C  
ATOM   4131  CE2 TYR A 559     -14.179   5.145 -13.551  1.00 98.69           C  
ATOM   4132  OH  TYR A 559     -15.005   7.158 -12.541  1.00 98.69           O  
ATOM   4133  CZ  TYR A 559     -15.089   5.813 -12.704  1.00 98.69           C  
ATOM   4134  N   TRP A 560     -14.494  -1.539 -13.046  1.00 98.62           N  
ATOM   4135  CA  TRP A 560     -14.821  -2.964 -13.025  1.00 98.62           C  
ATOM   4136  C   TRP A 560     -14.198  -3.655 -11.805  1.00 98.62           C  
ATOM   4137  CB  TRP A 560     -14.379  -3.609 -14.341  1.00 98.62           C  
ATOM   4138  O   TRP A 560     -14.872  -4.413 -11.106  1.00 98.62           O  
ATOM   4139  CG  TRP A 560     -14.747  -5.049 -14.539  1.00 98.62           C  
ATOM   4140  CD1 TRP A 560     -15.581  -5.789 -13.769  1.00 98.62           C  
ATOM   4141  CD2 TRP A 560     -14.307  -5.944 -15.605  1.00 98.62           C  
ATOM   4142  CE2 TRP A 560     -14.879  -7.231 -15.382  1.00 98.62           C  
ATOM   4143  CE3 TRP A 560     -13.488  -5.795 -16.743  1.00 98.62           C  
ATOM   4144  NE1 TRP A 560     -15.632  -7.082 -14.241  1.00 98.62           N  
ATOM   4145  CH2 TRP A 560     -13.806  -8.144 -17.345  1.00 98.62           C  
ATOM   4146  CZ2 TRP A 560     -14.635  -8.323 -16.225  1.00 98.62           C  
ATOM   4147  CZ3 TRP A 560     -13.242  -6.882 -17.606  1.00 98.62           C  
ATOM   4148  N   PHE A 561     -12.947  -3.326 -11.489  1.00 98.56           N  
ATOM   4149  CA  PHE A 561     -12.266  -3.814 -10.297  1.00 98.56           C  
ATOM   4150  C   PHE A 561     -12.990  -3.408  -9.003  1.00 98.56           C  
ATOM   4151  CB  PHE A 561     -10.823  -3.311 -10.330  1.00 98.56           C  
ATOM   4152  O   PHE A 561     -13.280  -4.264  -8.162  1.00 98.56           O  
ATOM   4153  CG  PHE A 561     -10.004  -3.837  -9.178  1.00 98.56           C  
ATOM   4154  CD1 PHE A 561     -10.044  -3.178  -7.936  1.00 98.56           C  
ATOM   4155  CD2 PHE A 561      -9.232  -5.002  -9.337  1.00 98.56           C  
ATOM   4156  CE1 PHE A 561      -9.323  -3.692  -6.850  1.00 98.56           C  
ATOM   4157  CE2 PHE A 561      -8.482  -5.494  -8.257  1.00 98.56           C  
ATOM   4158  CZ  PHE A 561      -8.537  -4.845  -7.014  1.00 98.56           C  
ATOM   4159  N   THR A 562     -13.350  -2.127  -8.860  1.00 98.44           N  
ATOM   4160  CA  THR A 562     -14.147  -1.637  -7.724  1.00 98.44           C  
ATOM   4161  C   THR A 562     -15.495  -2.353  -7.645  1.00 98.44           C  
ATOM   4162  CB  THR A 562     -14.375  -0.121  -7.821  1.00 98.44           C  
ATOM   4163  O   THR A 562     -15.903  -2.765  -6.566  1.00 98.44           O  
ATOM   4164  CG2 THR A 562     -15.270   0.434  -6.714  1.00 98.44           C  
ATOM   4165  OG1 THR A 562     -13.159   0.582  -7.716  1.00 98.44           O  
ATOM   4166  N   ALA A 563     -16.187  -2.554  -8.769  1.00 98.50           N  
ATOM   4167  CA  ALA A 563     -17.491  -3.212  -8.775  1.00 98.50           C  
ATOM   4168  C   ALA A 563     -17.421  -4.660  -8.262  1.00 98.50           C  
ATOM   4169  CB  ALA A 563     -18.072  -3.150 -10.191  1.00 98.50           C  
ATOM   4170  O   ALA A 563     -18.322  -5.093  -7.544  1.00 98.50           O  
ATOM   4171  N   MET A 564     -16.363  -5.403  -8.606  1.00 98.44           N  
ATOM   4172  CA  MET A 564     -16.155  -6.758  -8.087  1.00 98.44           C  
ATOM   4173  C   MET A 564     -15.879  -6.736  -6.585  1.00 98.44           C  
ATOM   4174  CB  MET A 564     -15.015  -7.462  -8.830  1.00 98.44           C  
ATOM   4175  O   MET A 564     -16.610  -7.367  -5.832  1.00 98.44           O  
ATOM   4176  CG  MET A 564     -15.385  -7.769 -10.284  1.00 98.44           C  
ATOM   4177  SD  MET A 564     -14.134  -8.715 -11.190  1.00 98.44           S  
ATOM   4178  CE  MET A 564     -12.813  -7.484 -11.236  1.00 98.44           C  
ATOM   4179  N   THR A 565     -14.885  -5.960  -6.148  1.00 98.00           N  
ATOM   4180  CA  THR A 565     -14.454  -5.920  -4.740  1.00 98.00           C  
ATOM   4181  C   THR A 565     -15.554  -5.423  -3.798  1.00 98.00           C  
ATOM   4182  CB  THR A 565     -13.180  -5.076  -4.574  1.00 98.00           C  
ATOM   4183  O   THR A 565     -15.848  -6.085  -2.804  1.00 98.00           O  
ATOM   4184  CG2 THR A 565     -11.956  -5.785  -5.151  1.00 98.00           C  
ATOM   4185  OG1 THR A 565     -13.276  -3.851  -5.264  1.00 98.00           O  
ATOM   4186  N   MET A 566     -16.252  -4.338  -4.153  1.00 97.50           N  
ATOM   4187  CA  MET A 566     -17.394  -3.820  -3.383  1.00 97.50           C  
ATOM   4188  C   MET A 566     -18.521  -4.849  -3.265  1.00 97.50           C  
ATOM   4189  CB  MET A 566     -17.958  -2.564  -4.066  1.00 97.50           C  
ATOM   4190  O   MET A 566     -19.117  -5.018  -2.200  1.00 97.50           O  
ATOM   4191  CG  MET A 566     -17.038  -1.346  -3.950  1.00 97.50           C  
ATOM   4192  SD  MET A 566     -16.887  -0.648  -2.290  1.00 97.50           S  
ATOM   4193  CE  MET A 566     -18.556  -0.005  -1.988  1.00 97.50           C  
ATOM   4194  N   LYS A 567     -18.826  -5.560  -4.359  1.00 97.50           N  
ATOM   4195  CA  LYS A 567     -19.863  -6.594  -4.354  1.00 97.50           C  
ATOM   4196  C   LYS A 567     -19.463  -7.784  -3.486  1.00 97.50           C  
ATOM   4197  CB  LYS A 567     -20.171  -7.012  -5.794  1.00 97.50           C  
ATOM   4198  O   LYS A 567     -20.316  -8.295  -2.764  1.00 97.50           O  
ATOM   4199  CG  LYS A 567     -21.310  -8.036  -5.850  1.00 97.50           C  
ATOM   4200  CD  LYS A 567     -21.602  -8.413  -7.300  1.00 97.50           C  
ATOM   4201  CE  LYS A 567     -22.718  -9.458  -7.320  1.00 97.50           C  
ATOM   4202  NZ  LYS A 567     -22.982  -9.918  -8.702  1.00 97.50           N  
ATOM   4203  N   SER A 568     -18.206  -8.218  -3.549  1.00 97.44           N  
ATOM   4204  CA  SER A 568     -17.704  -9.339  -2.753  1.00 97.44           C  
ATOM   4205  C   SER A 568     -17.796  -9.048  -1.253  1.00 97.44           C  
ATOM   4206  CB  SER A 568     -16.275  -9.685  -3.172  1.00 97.44           C  
ATOM   4207  O   SER A 568     -18.343  -9.877  -0.526  1.00 97.44           O  
ATOM   4208  OG  SER A 568     -16.259 -10.062  -4.543  1.00 97.44           O  
ATOM   4209  N   VAL A 569     -17.397  -7.847  -0.804  1.00 96.94           N  
ATOM   4210  CA  VAL A 569     -17.594  -7.426   0.598  1.00 96.94           C  
ATOM   4211  C   VAL A 569     -19.076  -7.384   0.951  1.00 96.94           C  
ATOM   4212  CB  VAL A 569     -16.958  -6.058   0.913  1.00 96.94           C  
ATOM   4213  O   VAL A 569     -19.478  -7.966   1.950  1.00 96.94           O  
ATOM   4214  CG1 VAL A 569     -17.232  -5.666   2.374  1.00 96.94           C  
ATOM   4215  CG2 VAL A 569     -15.443  -6.100   0.719  1.00 96.94           C  
ATOM   4216  N   GLY A 570     -19.916  -6.765   0.115  1.00 95.06           N  
ATOM   4217  CA  GLY A 570     -21.350  -6.661   0.394  1.00 95.06           C  
ATOM   4218  C   GLY A 570     -22.035  -8.022   0.564  1.00 95.06           C  
ATOM   4219  O   GLY A 570     -22.861  -8.192   1.459  1.00 95.06           O  
ATOM   4220  N   VAL A 571     -21.683  -9.015  -0.260  1.00 94.44           N  
ATOM   4221  CA  VAL A 571     -22.212 -10.384  -0.131  1.00 94.44           C  
ATOM   4222  C   VAL A 571     -21.753 -11.038   1.172  1.00 94.44           C  
ATOM   4223  CB  VAL A 571     -21.859 -11.242  -1.362  1.00 94.44           C  
ATOM   4224  O   VAL A 571     -22.593 -11.584   1.888  1.00 94.44           O  
ATOM   4225  CG1 VAL A 571     -22.231 -12.721  -1.180  1.00 94.44           C  
ATOM   4226  CG2 VAL A 571     -22.629 -10.746  -2.598  1.00 94.44           C  
ATOM   4227  N   ALA A 572     -20.464 -10.943   1.498  1.00 95.69           N  
ATOM   4228  CA  ALA A 572     -19.896 -11.535   2.707  1.00 95.69           C  
ATOM   4229  C   ALA A 572     -20.426 -10.866   3.990  1.00 95.69           C  
ATOM   4230  CB  ALA A 572     -18.374 -11.442   2.586  1.00 95.69           C  
ATOM   4231  O   ALA A 572     -20.840 -11.554   4.921  1.00 95.69           O  
ATOM   4232  N   ALA A 573     -20.525  -9.536   4.011  1.00 94.38           N  
ATOM   4233  CA  ALA A 573     -21.091  -8.777   5.122  1.00 94.38           C  
ATOM   4234  C   ALA A 573     -22.572  -9.121   5.356  1.00 94.38           C  
ATOM   4235  CB  ALA A 573     -20.910  -7.285   4.830  1.00 94.38           C  
ATOM   4236  O   ALA A 573     -23.000  -9.304   6.493  1.00 94.38           O  
ATOM   4237  N   MET A 574     -23.374  -9.288   4.294  1.00 94.12           N  
ATOM   4238  CA  MET A 574     -24.767  -9.738   4.435  1.00 94.12           C  
ATOM   4239  C   MET A 574     -24.879 -11.131   5.066  1.00 94.12           C  
ATOM   4240  CB  MET A 574     -25.464  -9.784   3.070  1.00 94.12           C  
ATOM   4241  O   MET A 574     -25.849 -11.398   5.779  1.00 94.12           O  
ATOM   4242  CG  MET A 574     -25.920  -8.416   2.561  1.00 94.12           C  
ATOM   4243  SD  MET A 574     -26.932  -8.513   1.051  1.00 94.12           S  
ATOM   4244  CE  MET A 574     -25.719  -9.164  -0.127  1.00 94.12           C  
ATOM   4245  N   GLU A 575     -23.942 -12.032   4.773  1.00 96.12           N  
ATOM   4246  CA  GLU A 575     -23.869 -13.348   5.409  1.00 96.12           C  
ATOM   4247  C   GLU A 575     -23.463 -13.224   6.882  1.00 96.12           C  
ATOM   4248  CB  GLU A 575     -22.935 -14.255   4.594  1.00 96.12           C  
ATOM   4249  O   GLU A 575     -24.141 -13.790   7.741  1.00 96.12           O  
ATOM   4250  CG  GLU A 575     -23.004 -15.718   5.058  1.00 96.12           C  
ATOM   4251  CD  GLU A 575     -22.249 -16.691   4.135  1.00 96.12           C  
ATOM   4252  OE1 GLU A 575     -22.184 -17.886   4.504  1.00 96.12           O  
ATOM   4253  OE2 GLU A 575     -21.837 -16.278   3.026  1.00 96.12           O  
ATOM   4254  N   MET A 576     -22.466 -12.386   7.183  1.00 95.69           N  
ATOM   4255  CA  MET A 576     -22.021 -12.090   8.546  1.00 95.69           C  
ATOM   4256  C   MET A 576     -23.154 -11.529   9.416  1.00 95.69           C  
ATOM   4257  CB  MET A 576     -20.837 -11.109   8.497  1.00 95.69           C  
ATOM   4258  O   MET A 576     -23.425 -12.051  10.493  1.00 95.69           O  
ATOM   4259  CG  MET A 576     -20.085 -11.077   9.832  1.00 95.69           C  
ATOM   4260  SD  MET A 576     -19.234 -12.630  10.206  1.00 95.69           S  
ATOM   4261  CE  MET A 576     -17.789 -12.436   9.127  1.00 95.69           C  
ATOM   4262  N   VAL A 577     -23.902 -10.532   8.926  1.00 94.06           N  
ATOM   4263  CA  VAL A 577     -25.047  -9.951   9.652  1.00 94.06           C  
ATOM   4264  C   VAL A 577     -26.113 -11.006   9.957  1.00 94.06           C  
ATOM   4265  CB  VAL A 577     -25.675  -8.786   8.856  1.00 94.06           C  
ATOM   4266  O   VAL A 577     -26.705 -11.001  11.038  1.00 94.06           O  
ATOM   4267  CG1 VAL A 577     -26.990  -8.277   9.474  1.00 94.06           C  
ATOM   4268  CG2 VAL A 577     -24.738  -7.578   8.786  1.00 94.06           C  
ATOM   4269  N   LYS A 578     -26.397 -11.913   9.012  1.00 95.56           N  
ATOM   4270  CA  LYS A 578     -27.371 -12.996   9.232  1.00 95.56           C  
ATOM   4271  C   LYS A 578     -26.882 -13.978  10.290  1.00 95.56           C  
ATOM   4272  CB  LYS A 578     -27.647 -13.749   7.929  1.00 95.56           C  
ATOM   4273  O   LYS A 578     -27.697 -14.428  11.090  1.00 95.56           O  
ATOM   4274  CG  LYS A 578     -28.504 -12.934   6.955  1.00 95.56           C  
ATOM   4275  CD  LYS A 578     -28.508 -13.644   5.600  1.00 95.56           C  
ATOM   4276  CE  LYS A 578     -29.217 -12.789   4.554  1.00 95.56           C  
ATOM   4277  NZ  LYS A 578     -29.040 -13.382   3.209  1.00 95.56           N  
ATOM   4278  N   GLU A 579     -25.590 -14.286  10.301  1.00 96.56           N  
ATOM   4279  CA  GLU A 579     -24.983 -15.174  11.291  1.00 96.56           C  
ATOM   4280  C   GLU A 579     -24.983 -14.551  12.691  1.00 96.56           C  
ATOM   4281  CB  GLU A 579     -23.570 -15.558  10.833  1.00 96.56           C  
ATOM   4282  O   GLU A 579     -25.451 -15.189  13.632  1.00 96.56           O  
ATOM   4283  CG  GLU A 579     -22.866 -16.502  11.817  1.00 96.56           C  
ATOM   4284  CD  GLU A 579     -23.633 -17.807  12.079  1.00 96.56           C  
ATOM   4285  OE1 GLU A 579     -23.495 -18.348  13.196  1.00 96.56           O  
ATOM   4286  OE2 GLU A 579     -24.310 -18.339  11.157  1.00 96.56           O  
ATOM   4287  N   VAL A 580     -24.572 -13.286  12.833  1.00 95.19           N  
ATOM   4288  CA  VAL A 580     -24.615 -12.572  14.122  1.00 95.19           C  
ATOM   4289  C   VAL A 580     -26.041 -12.567  14.685  1.00 95.19           C  
ATOM   4290  CB  VAL A 580     -24.073 -11.135  13.975  1.00 95.19           C  
ATOM   4291  O   VAL A 580     -26.268 -12.952  15.832  1.00 95.19           O  
ATOM   4292  CG1 VAL A 580     -24.251 -10.354  15.281  1.00 95.19           C  
ATOM   4293  CG2 VAL A 580     -22.584 -11.097  13.611  1.00 95.19           C  
ATOM   4294  N   LYS A 581     -27.035 -12.234  13.850  1.00 93.81           N  
ATOM   4295  CA  LYS A 581     -28.455 -12.280  14.239  1.00 93.81           C  
ATOM   4296  C   LYS A 581     -28.926 -13.683  14.603  1.00 93.81           C  
ATOM   4297  CB  LYS A 581     -29.328 -11.740  13.106  1.00 93.81           C  
ATOM   4298  O   LYS A 581     -29.721 -13.843  15.525  1.00 93.81           O  
ATOM   4299  CG  LYS A 581     -29.209 -10.221  13.012  1.00 93.81           C  
ATOM   4300  CD  LYS A 581     -30.121  -9.691  11.907  1.00 93.81           C  
ATOM   4301  CE  LYS A 581     -29.950  -8.176  11.894  1.00 93.81           C  
ATOM   4302  NZ  LYS A 581     -31.021  -7.502  11.128  1.00 93.81           N  
ATOM   4303  N   HIS A 582     -28.470 -14.699  13.874  1.00 95.12           N  
ATOM   4304  CA  HIS A 582     -28.802 -16.086  14.169  1.00 95.12           C  
ATOM   4305  C   HIS A 582     -28.300 -16.485  15.556  1.00 95.12           C  
ATOM   4306  CB  HIS A 582     -28.230 -16.998  13.077  1.00 95.12           C  
ATOM   4307  O   HIS A 582     -29.071 -17.051  16.329  1.00 95.12           O  
ATOM   4308  CG  HIS A 582     -28.387 -18.463  13.374  1.00 95.12           C  
ATOM   4309  CD2 HIS A 582     -27.377 -19.367  13.576  1.00 95.12           C  
ATOM   4310  ND1 HIS A 582     -29.576 -19.144  13.483  1.00 95.12           N  
ATOM   4311  CE1 HIS A 582     -29.291 -20.432  13.727  1.00 95.12           C  
ATOM   4312  NE2 HIS A 582     -27.964 -20.627  13.764  1.00 95.12           N  
ATOM   4313  N   GLN A 583     -27.055 -16.150  15.899  1.00 95.81           N  
ATOM   4314  CA  GLN A 583     -26.496 -16.465  17.212  1.00 95.81           C  
ATOM   4315  C   GLN A 583     -27.210 -15.710  18.334  1.00 95.81           C  
ATOM   4316  CB  GLN A 583     -24.990 -16.201  17.225  1.00 95.81           C  
ATOM   4317  O   GLN A 583     -27.630 -16.347  19.298  1.00 95.81           O  
ATOM   4318  CG  GLN A 583     -24.255 -17.197  16.313  1.00 95.81           C  
ATOM   4319  CD  GLN A 583     -22.751 -17.202  16.541  1.00 95.81           C  
ATOM   4320  NE2 GLN A 583     -21.973 -17.467  15.516  1.00 95.81           N  
ATOM   4321  OE1 GLN A 583     -22.270 -17.004  17.646  1.00 95.81           O  
ATOM   4322  N   PHE A 584     -27.467 -14.406  18.181  1.00 94.62           N  
ATOM   4323  CA  PHE A 584     -28.248 -13.650  19.168  1.00 94.62           C  
ATOM   4324  C   PHE A 584     -29.662 -14.204  19.375  1.00 94.62           C  
ATOM   4325  CB  PHE A 584     -28.315 -12.167  18.770  1.00 94.62           C  
ATOM   4326  O   PHE A 584     -30.153 -14.219  20.499  1.00 94.62           O  
ATOM   4327  CG  PHE A 584     -27.031 -11.372  18.930  1.00 94.62           C  
ATOM   4328  CD1 PHE A 584     -26.157 -11.611  20.010  1.00 94.62           C  
ATOM   4329  CD2 PHE A 584     -26.751 -10.318  18.039  1.00 94.62           C  
ATOM   4330  CE1 PHE A 584     -25.006 -10.828  20.177  1.00 94.62           C  
ATOM   4331  CE2 PHE A 584     -25.605  -9.522  18.219  1.00 94.62           C  
ATOM   4332  CZ  PHE A 584     -24.727  -9.785  19.282  1.00 94.62           C  
ATOM   4333  N   ALA A 585     -30.308 -14.705  18.320  1.00 93.06           N  
ATOM   4334  CA  ALA A 585     -31.651 -15.271  18.419  1.00 93.06           C  
ATOM   4335  C   ALA A 585     -31.691 -16.709  18.968  1.00 93.06           C  
ATOM   4336  CB  ALA A 585     -32.293 -15.197  17.029  1.00 93.06           C  
ATOM   4337  O   ALA A 585     -32.736 -17.144  19.454  1.00 93.06           O  
ATOM   4338  N   THR A 586     -30.605 -17.480  18.842  1.00 94.88           N  
ATOM   4339  CA  THR A 586     -30.604 -18.925  19.144  1.00 94.88           C  
ATOM   4340  C   THR A 586     -29.815 -19.315  20.383  1.00 94.88           C  
ATOM   4341  CB  THR A 586     -30.115 -19.774  17.967  1.00 94.88           C  
ATOM   4342  O   THR A 586     -30.138 -20.344  20.974  1.00 94.88           O  
ATOM   4343  CG2 THR A 586     -31.053 -19.679  16.765  1.00 94.88           C  
ATOM   4344  OG1 THR A 586     -28.823 -19.409  17.558  1.00 94.88           O  
ATOM   4345  N   ILE A 587     -28.824 -18.522  20.797  1.00 93.38           N  
ATOM   4346  CA  ILE A 587     -28.040 -18.757  22.011  1.00 93.38           C  
ATOM   4347  C   ILE A 587     -28.735 -18.028  23.172  1.00 93.38           C  
ATOM   4348  CB  ILE A 587     -26.566 -18.331  21.821  1.00 93.38           C  
ATOM   4349  O   ILE A 587     -28.675 -16.798  23.241  1.00 93.38           O  
ATOM   4350  CG1 ILE A 587     -25.941 -19.098  20.627  1.00 93.38           C  
ATOM   4351  CG2 ILE A 587     -25.781 -18.617  23.118  1.00 93.38           C  
ATOM   4352  CD1 ILE A 587     -24.486 -18.735  20.309  1.00 93.38           C  
ATOM   4353  N   PRO A 588     -29.412 -18.746  24.094  1.00 93.06           N  
ATOM   4354  CA  PRO A 588     -30.226 -18.101  25.119  1.00 93.06           C  
ATOM   4355  C   PRO A 588     -29.381 -17.227  26.050  1.00 93.06           C  
ATOM   4356  CB  PRO A 588     -30.932 -19.233  25.878  1.00 93.06           C  
ATOM   4357  O   PRO A 588     -28.408 -17.705  26.637  1.00 93.06           O  
ATOM   4358  CG  PRO A 588     -30.910 -20.395  24.888  1.00 93.06           C  
ATOM   4359  CD  PRO A 588     -29.573 -20.191  24.187  1.00 93.06           C  
ATOM   4360  N   GLY A 589     -29.781 -15.964  26.211  1.00 90.12           N  
ATOM   4361  CA  GLY A 589     -29.136 -15.014  27.116  1.00 90.12           C  
ATOM   4362  C   GLY A 589     -27.863 -14.356  26.580  1.00 90.12           C  
ATOM   4363  O   GLY A 589     -27.263 -13.583  27.324  1.00 90.12           O  
ATOM   4364  N   LEU A 590     -27.436 -14.642  25.340  1.00 91.56           N  
ATOM   4365  CA  LEU A 590     -26.229 -14.045  24.753  1.00 91.56           C  
ATOM   4366  C   LEU A 590     -26.395 -12.537  24.541  1.00 91.56           C  
ATOM   4367  CB  LEU A 590     -25.891 -14.758  23.428  1.00 91.56           C  
ATOM   4368  O   LEU A 590     -25.544 -11.761  24.965  1.00 91.56           O  
ATOM   4369  CG  LEU A 590     -24.680 -14.167  22.673  1.00 91.56           C  
ATOM   4370  CD1 LEU A 590     -23.384 -14.294  23.473  1.00 91.56           C  
ATOM   4371  CD2 LEU A 590     -24.489 -14.894  21.344  1.00 91.56           C  
ATOM   4372  N   LEU A 591     -27.499 -12.120  23.916  1.00 90.62           N  
ATOM   4373  CA  LEU A 591     -27.766 -10.708  23.643  1.00 90.62           C  
ATOM   4374  C   LEU A 591     -27.957  -9.922  24.946  1.00 90.62           C  
ATOM   4375  CB  LEU A 591     -29.000 -10.620  22.730  1.00 90.62           C  
ATOM   4376  O   LEU A 591     -27.392  -8.843  25.127  1.00 90.62           O  
ATOM   4377  CG  LEU A 591     -29.437  -9.180  22.418  1.00 90.62           C  
ATOM   4378  CD1 LEU A 591     -28.350  -8.386  21.697  1.00 90.62           C  
ATOM   4379  CD2 LEU A 591     -30.691  -9.200  21.550  1.00 90.62           C  
ATOM   4380  N   GLU A 592     -28.710 -10.489  25.886  1.00 89.88           N  
ATOM   4381  CA  GLU A 592     -28.965  -9.886  27.192  1.00 89.88           C  
ATOM   4382  C   GLU A 592     -27.741  -9.916  28.124  1.00 89.88           C  
ATOM   4383  CB  GLU A 592     -30.151 -10.593  27.865  1.00 89.88           C  
ATOM   4384  O   GLU A 592     -27.738  -9.213  29.133  1.00 89.88           O  
ATOM   4385  CG  GLU A 592     -31.478 -10.516  27.092  1.00 89.88           C  
ATOM   4386  CD  GLU A 592     -31.657 -11.596  26.007  1.00 89.88           C  
ATOM   4387  OE1 GLU A 592     -32.748 -11.598  25.397  1.00 89.88           O  
ATOM   4388  OE2 GLU A 592     -30.743 -12.437  25.820  1.00 89.88           O  
ATOM   4389  N   GLY A 593     -26.712 -10.715  27.812  1.00 85.25           N  
ATOM   4390  CA  GLY A 593     -25.534 -10.900  28.663  1.00 85.25           C  
ATOM   4391  C   GLY A 593     -25.853 -11.593  29.993  1.00 85.25           C  
ATOM   4392  O   GLY A 593     -25.286 -11.249  31.030  1.00 85.25           O  
ATOM   4393  N   LEU A 594     -26.799 -12.541  30.002  1.00 87.25           N  
ATOM   4394  CA  LEU A 594     -27.211 -13.231  31.228  1.00 87.25           C  
ATOM   4395  C   LEU A 594     -26.099 -14.160  31.749  1.00 87.25           C  
ATOM   4396  CB  LEU A 594     -28.509 -14.029  31.018  1.00 87.25           C  
ATOM   4397  O   LEU A 594     -25.520 -14.915  30.967  1.00 87.25           O  
ATOM   4398  CG  LEU A 594     -29.756 -13.172  30.755  1.00 87.25           C  
ATOM   4399  CD1 LEU A 594     -30.955 -14.078  30.469  1.00 87.25           C  
ATOM   4400  CD2 LEU A 594     -30.120 -12.263  31.933  1.00 87.25           C  
ATOM   4401  N   PRO A 595     -25.828 -14.201  33.068  1.00 80.75           N  
ATOM   4402  CA  PRO A 595     -24.808 -15.086  33.625  1.00 80.75           C  
ATOM   4403  C   PRO A 595     -25.011 -16.549  33.205  1.00 80.75           C  
ATOM   4404  CB  PRO A 595     -24.904 -14.921  35.146  1.00 80.75           C  
ATOM   4405  O   PRO A 595     -26.084 -17.116  33.409  1.00 80.75           O  
ATOM   4406  CG  PRO A 595     -25.495 -13.524  35.318  1.00 80.75           C  
ATOM   4407  CD  PRO A 595     -26.414 -13.373  34.110  1.00 80.75           C  
ATOM   4408  N   GLY A 596     -23.965 -17.171  32.653  1.00 76.12           N  
ATOM   4409  CA  GLY A 596     -23.997 -18.572  32.222  1.00 76.12           C  
ATOM   4410  C   GLY A 596     -24.597 -18.818  30.833  1.00 76.12           C  
ATOM   4411  O   GLY A 596     -24.841 -19.979  30.500  1.00 76.12           O  
ATOM   4412  N   HIS A 597     -24.822 -17.772  30.025  1.00 83.19           N  
ATOM   4413  CA  HIS A 597     -25.097 -17.942  28.596  1.00 83.19           C  
ATOM   4414  C   HIS A 597     -23.964 -18.734  27.910  1.00 83.19           C  
ATOM   4415  CB  HIS A 597     -25.360 -16.582  27.917  1.00 83.19           C  
ATOM   4416  O   HIS A 597     -22.809 -18.711  28.344  1.00 83.19           O  
ATOM   4417  CG  HIS A 597     -24.139 -15.717  27.692  1.00 83.19           C  
ATOM   4418  CD2 HIS A 597     -23.764 -14.597  28.386  1.00 83.19           C  
ATOM   4419  ND1 HIS A 597     -23.220 -15.866  26.680  1.00 83.19           N  
ATOM   4420  CE1 HIS A 597     -22.301 -14.896  26.787  1.00 83.19           C  
ATOM   4421  NE2 HIS A 597     -22.587 -14.100  27.823  1.00 83.19           N  
ATOM   4422  N   GLY A 598     -24.286 -19.454  26.831  1.00 83.00           N  
ATOM   4423  CA  GLY A 598     -23.262 -20.113  26.012  1.00 83.00           C  
ATOM   4424  C   GLY A 598     -22.351 -19.077  25.335  1.00 83.00           C  
ATOM   4425  O   GLY A 598     -22.846 -18.005  24.981  1.00 83.00           O  
ATOM   4426  N   PRO A 599     -21.046 -19.349  25.153  1.00 85.44           N  
ATOM   4427  CA  PRO A 599     -20.146 -18.393  24.513  1.00 85.44           C  
ATOM   4428  C   PRO A 599     -20.549 -18.153  23.046  1.00 85.44           C  
ATOM   4429  CB  PRO A 599     -18.748 -19.008  24.626  1.00 85.44           C  
ATOM   4430  O   PRO A 599     -21.061 -19.080  22.409  1.00 85.44           O  
ATOM   4431  CG  PRO A 599     -19.034 -20.510  24.644  1.00 85.44           C  
ATOM   4432  CD  PRO A 599     -20.355 -20.604  25.412  1.00 85.44           C  
ATOM   4433  N   PRO A 600     -20.316 -16.947  22.497  1.00 90.44           N  
ATOM   4434  CA  PRO A 600     -20.489 -16.700  21.068  1.00 90.44           C  
ATOM   4435  C   PRO A 600     -19.565 -17.602  20.235  1.00 90.44           C  
ATOM   4436  CB  PRO A 600     -20.178 -15.215  20.867  1.00 90.44           C  
ATOM   4437  O   PRO A 600     -18.420 -17.870  20.608  1.00 90.44           O  
ATOM   4438  CG  PRO A 600     -19.256 -14.876  22.032  1.00 90.44           C  
ATOM   4439  CD  PRO A 600     -19.743 -15.780  23.156  1.00 90.44           C  
ATOM   4440  N   ASP A 601     -20.051 -18.068  19.084  1.00 93.00           N  
ATOM   4441  CA  ASP A 601     -19.269 -18.878  18.146  1.00 93.00           C  
ATOM   4442  C   ASP A 601     -18.525 -17.970  17.158  1.00 93.00           C  
ATOM   4443  CB  ASP A 601     -20.148 -19.945  17.470  1.00 93.00           C  
ATOM   4444  O   ASP A 601     -18.982 -17.696  16.043  1.00 93.00           O  
ATOM   4445  CG  ASP A 601     -19.380 -20.837  16.480  1.00 93.00           C  
ATOM   4446  OD1 ASP A 601     -18.138 -20.695  16.355  1.00 93.00           O  
ATOM   4447  OD2 ASP A 601     -20.046 -21.680  15.832  1.00 93.00           O  
ATOM   4448  N   HIS A 602     -17.348 -17.510  17.588  1.00 92.19           N  
ATOM   4449  CA  HIS A 602     -16.434 -16.711  16.770  1.00 92.19           C  
ATOM   4450  C   HIS A 602     -15.883 -17.476  15.559  1.00 92.19           C  
ATOM   4451  CB  HIS A 602     -15.259 -16.252  17.642  1.00 92.19           C  
ATOM   4452  O   HIS A 602     -15.619 -16.881  14.512  1.00 92.19           O  
ATOM   4453  CG  HIS A 602     -15.663 -15.379  18.799  1.00 92.19           C  
ATOM   4454  CD2 HIS A 602     -15.416 -15.609  20.124  1.00 92.19           C  
ATOM   4455  ND1 HIS A 602     -16.312 -14.170  18.710  1.00 92.19           N  
ATOM   4456  CE1 HIS A 602     -16.448 -13.674  19.952  1.00 92.19           C  
ATOM   4457  NE2 HIS A 602     -15.907 -14.520  20.845  1.00 92.19           N  
ATOM   4458  N   ALA A 603     -15.708 -18.797  15.676  1.00 91.62           N  
ATOM   4459  CA  ALA A 603     -15.101 -19.613  14.627  1.00 91.62           C  
ATOM   4460  C   ALA A 603     -15.960 -19.619  13.359  1.00 91.62           C  
ATOM   4461  CB  ALA A 603     -14.888 -21.033  15.164  1.00 91.62           C  
ATOM   4462  O   ALA A 603     -15.434 -19.633  12.242  1.00 91.62           O  
ATOM   4463  N   ARG A 604     -17.284 -19.556  13.520  1.00 93.38           N  
ATOM   4464  CA  ARG A 604     -18.211 -19.468  12.396  1.00 93.38           C  
ATOM   4465  C   ARG A 604     -18.116 -18.138  11.649  1.00 93.38           C  
ATOM   4466  CB  ARG A 604     -19.607 -19.784  12.920  1.00 93.38           C  
ATOM   4467  O   ARG A 604     -18.074 -18.163  10.420  1.00 93.38           O  
ATOM   4468  CG  ARG A 604     -20.597 -19.981  11.775  1.00 93.38           C  
ATOM   4469  CD  ARG A 604     -21.740 -20.853  12.284  1.00 93.38           C  
ATOM   4470  NE  ARG A 604     -22.839 -20.872  11.317  1.00 93.38           N  
ATOM   4471  NH1 ARG A 604     -24.247 -22.204  12.543  1.00 93.38           N  
ATOM   4472  NH2 ARG A 604     -25.020 -21.006  10.821  1.00 93.38           N  
ATOM   4473  CZ  ARG A 604     -24.022 -21.387  11.553  1.00 93.38           C  
ATOM   4474  N   CYS A 605     -17.990 -17.013  12.354  1.00 95.00           N  
ATOM   4475  CA  CYS A 605     -17.745 -15.707  11.732  1.00 95.00           C  
ATOM   4476  C   CYS A 605     -16.397 -15.679  10.992  1.00 95.00           C  
ATOM   4477  CB  CYS A 605     -17.838 -14.606  12.796  1.00 95.00           C  
ATOM   4478  O   CYS A 605     -16.355 -15.320   9.818  1.00 95.00           O  
ATOM   4479  SG  CYS A 605     -19.555 -14.466  13.372  1.00 95.00           S  
ATOM   4480  N   ILE A 606     -15.319 -16.170  11.618  1.00 93.88           N  
ATOM   4481  CA  ILE A 606     -13.992 -16.301  10.980  1.00 93.88           C  
ATOM   4482  C   ILE A 606     -14.075 -17.139   9.697  1.00 93.88           C  
ATOM   4483  CB  ILE A 606     -12.985 -16.927  11.976  1.00 93.88           C  
ATOM   4484  O   ILE A 606     -13.464 -16.807   8.681  1.00 93.88           O  
ATOM   4485  CG1 ILE A 606     -12.696 -15.952  13.140  1.00 93.88           C  
ATOM   4486  CG2 ILE A 606     -11.667 -17.343  11.288  1.00 93.88           C  
ATOM   4487  CD1 ILE A 606     -11.947 -16.606  14.307  1.00 93.88           C  
ATOM   4488  N   LYS A 607     -14.840 -18.237   9.716  1.00 94.62           N  
ATOM   4489  CA  LYS A 607     -15.013 -19.101   8.545  1.00 94.62           C  
ATOM   4490  C   LYS A 607     -15.729 -18.382   7.397  1.00 94.62           C  
ATOM   4491  CB  LYS A 607     -15.730 -20.386   8.972  1.00 94.62           C  
ATOM   4492  O   LYS A 607     -15.310 -18.544   6.256  1.00 94.62           O  
ATOM   4493  CG  LYS A 607     -15.809 -21.386   7.815  1.00 94.62           C  
ATOM   4494  CD  LYS A 607     -16.510 -22.675   8.257  1.00 94.62           C  
ATOM   4495  CE  LYS A 607     -16.589 -23.683   7.106  1.00 94.62           C  
ATOM   4496  NZ  LYS A 607     -17.358 -23.142   5.962  1.00 94.62           N  
ATOM   4497  N   ILE A 608     -16.768 -17.590   7.681  1.00 95.00           N  
ATOM   4498  CA  ILE A 608     -17.508 -16.824   6.661  1.00 95.00           C  
ATOM   4499  C   ILE A 608     -16.573 -15.850   5.941  1.00 95.00           C  
ATOM   4500  CB  ILE A 608     -18.720 -16.089   7.289  1.00 95.00           C  
ATOM   4501  O   ILE A 608     -16.494 -15.870   4.711  1.00 95.00           O  
ATOM   4502  CG1 ILE A 608     -19.800 -17.112   7.705  1.00 95.00           C  
ATOM   4503  CG2 ILE A 608     -19.334 -15.055   6.321  1.00 95.00           C  
ATOM   4504  CD1 ILE A 608     -20.846 -16.539   8.669  1.00 95.00           C  
ATOM   4505  N   SER A 609     -15.829 -15.031   6.690  1.00 94.38           N  
ATOM   4506  CA  SER A 609     -14.898 -14.068   6.096  1.00 94.38           C  
ATOM   4507  C   SER A 609     -13.738 -14.769   5.374  1.00 94.38           C  
ATOM   4508  CB  SER A 609     -14.406 -13.073   7.153  1.00 94.38           C  
ATOM   4509  O   SER A 609     -13.377 -14.353   4.271  1.00 94.38           O  
ATOM   4510  OG  SER A 609     -13.892 -13.748   8.278  1.00 94.38           O  
ATOM   4511  N   THR A 610     -13.207 -15.877   5.913  1.00 95.06           N  
ATOM   4512  CA  THR A 610     -12.143 -16.684   5.271  1.00 95.06           C  
ATOM   4513  C   THR A 610     -12.594 -17.278   3.938  1.00 95.06           C  
ATOM   4514  CB  THR A 610     -11.664 -17.844   6.164  1.00 95.06           C  
ATOM   4515  O   THR A 610     -11.930 -17.104   2.917  1.00 95.06           O  
ATOM   4516  CG2 THR A 610     -10.501 -18.622   5.544  1.00 95.06           C  
ATOM   4517  OG1 THR A 610     -11.191 -17.387   7.401  1.00 95.06           O  
ATOM   4518  N   ASP A 611     -13.727 -17.980   3.920  1.00 94.94           N  
ATOM   4519  CA  ASP A 611     -14.210 -18.655   2.714  1.00 94.94           C  
ATOM   4520  C   ASP A 611     -14.551 -17.637   1.611  1.00 94.94           C  
ATOM   4521  CB  ASP A 611     -15.442 -19.519   3.049  1.00 94.94           C  
ATOM   4522  O   ASP A 611     -14.246 -17.862   0.434  1.00 94.94           O  
ATOM   4523  CG  ASP A 611     -15.155 -20.805   3.843  1.00 94.94           C  
ATOM   4524  OD1 ASP A 611     -13.985 -21.234   3.934  1.00 94.94           O  
ATOM   4525  OD2 ASP A 611     -16.138 -21.448   4.298  1.00 94.94           O  
ATOM   4526  N   ALA A 612     -15.150 -16.501   1.987  1.00 95.62           N  
ATOM   4527  CA  ALA A 612     -15.478 -15.427   1.058  1.00 95.62           C  
ATOM   4528  C   ALA A 612     -14.220 -14.789   0.453  1.00 95.62           C  
ATOM   4529  CB  ALA A 612     -16.343 -14.390   1.779  1.00 95.62           C  
ATOM   4530  O   ALA A 612     -14.098 -14.715  -0.768  1.00 95.62           O  
ATOM   4531  N   SER A 613     -13.266 -14.368   1.285  1.00 95.56           N  
ATOM   4532  CA  SER A 613     -12.034 -13.699   0.841  1.00 95.56           C  
ATOM   4533  C   SER A 613     -11.192 -14.558  -0.102  1.00 95.56           C  
ATOM   4534  CB  SER A 613     -11.185 -13.273   2.037  1.00 95.56           C  
ATOM   4535  O   SER A 613     -10.858 -14.104  -1.198  1.00 95.56           O  
ATOM   4536  OG  SER A 613     -11.082 -14.331   2.955  1.00 95.56           O  
ATOM   4537  N   LEU A 614     -10.915 -15.818   0.257  1.00 94.81           N  
ATOM   4538  CA  LEU A 614     -10.087 -16.716  -0.559  1.00 94.81           C  
ATOM   4539  C   LEU A 614     -10.696 -16.994  -1.938  1.00 94.81           C  
ATOM   4540  CB  LEU A 614      -9.880 -18.046   0.184  1.00 94.81           C  
ATOM   4541  O   LEU A 614      -9.976 -17.139  -2.928  1.00 94.81           O  
ATOM   4542  CG  LEU A 614      -9.045 -17.946   1.472  1.00 94.81           C  
ATOM   4543  CD1 LEU A 614      -8.967 -19.330   2.119  1.00 94.81           C  
ATOM   4544  CD2 LEU A 614      -7.618 -17.463   1.209  1.00 94.81           C  
ATOM   4545  N   ARG A 615     -12.027 -17.067  -2.016  1.00 96.06           N  
ATOM   4546  CA  ARG A 615     -12.746 -17.285  -3.273  1.00 96.06           C  
ATOM   4547  C   ARG A 615     -12.827 -16.009  -4.108  1.00 96.06           C  
ATOM   4548  CB  ARG A 615     -14.129 -17.838  -2.920  1.00 96.06           C  
ATOM   4549  O   ARG A 615     -12.594 -16.040  -5.317  1.00 96.06           O  
ATOM   4550  CG  ARG A 615     -15.007 -18.025  -4.158  1.00 96.06           C  
ATOM   4551  CD  ARG A 615     -16.397 -18.494  -3.738  1.00 96.06           C  
ATOM   4552  NE  ARG A 615     -17.407 -17.874  -4.602  1.00 96.06           N  
ATOM   4553  NH1 ARG A 615     -19.191 -19.154  -3.956  1.00 96.06           N  
ATOM   4554  NH2 ARG A 615     -19.433 -17.551  -5.509  1.00 96.06           N  
ATOM   4555  CZ  ARG A 615     -18.670 -18.211  -4.692  1.00 96.06           C  
ATOM   4556  N   GLU A 616     -13.202 -14.904  -3.480  1.00 97.00           N  
ATOM   4557  CA  GLU A 616     -13.575 -13.668  -4.164  1.00 97.00           C  
ATOM   4558  C   GLU A 616     -12.369 -12.778  -4.509  1.00 97.00           C  
ATOM   4559  CB  GLU A 616     -14.624 -12.925  -3.329  1.00 97.00           C  
ATOM   4560  O   GLU A 616     -12.493 -11.887  -5.349  1.00 97.00           O  
ATOM   4561  CG  GLU A 616     -15.971 -13.670  -3.161  1.00 97.00           C  
ATOM   4562  CD  GLU A 616     -16.788 -13.799  -4.458  1.00 97.00           C  
ATOM   4563  OE1 GLU A 616     -17.383 -14.887  -4.708  1.00 97.00           O  
ATOM   4564  OE2 GLU A 616     -16.839 -12.796  -5.208  1.00 97.00           O  
ATOM   4565  N   MET A 617     -11.177 -13.048  -3.964  1.00 95.06           N  
ATOM   4566  CA  MET A 617      -9.948 -12.358  -4.382  1.00 95.06           C  
ATOM   4567  C   MET A 617      -9.416 -12.802  -5.755  1.00 95.06           C  
ATOM   4568  CB  MET A 617      -8.875 -12.476  -3.291  1.00 95.06           C  
ATOM   4569  O   MET A 617      -8.642 -12.078  -6.386  1.00 95.06           O  
ATOM   4570  CG  MET A 617      -8.265 -13.875  -3.156  1.00 95.06           C  
ATOM   4571  SD  MET A 617      -7.127 -13.966  -1.756  1.00 95.06           S  
ATOM   4572  CE  MET A 617      -6.466 -15.625  -1.959  1.00 95.06           C  
ATOM   4573  N   ILE A 618      -9.840 -13.970  -6.255  1.00 95.62           N  
ATOM   4574  CA  ILE A 618      -9.344 -14.536  -7.520  1.00 95.62           C  
ATOM   4575  C   ILE A 618      -9.782 -13.700  -8.740  1.00 95.62           C  
ATOM   4576  CB  ILE A 618      -9.688 -16.043  -7.652  1.00 95.62           C  
ATOM   4577  O   ILE A 618      -8.909 -13.328  -9.530  1.00 95.62           O  
ATOM   4578  CG1 ILE A 618      -9.030 -16.859  -6.517  1.00 95.62           C  
ATOM   4579  CG2 ILE A 618      -9.264 -16.580  -9.034  1.00 95.62           C  
ATOM   4580  CD1 ILE A 618      -9.497 -18.320  -6.459  1.00 95.62           C  
ATOM   4581  N   PRO A 619     -11.078 -13.369  -8.945  1.00 97.56           N  
ATOM   4582  CA  PRO A 619     -11.503 -12.646 -10.145  1.00 97.56           C  
ATOM   4583  C   PRO A 619     -10.873 -11.248 -10.310  1.00 97.56           C  
ATOM   4584  CB  PRO A 619     -13.037 -12.614 -10.122  1.00 97.56           C  
ATOM   4585  O   PRO A 619     -10.397 -10.965 -11.413  1.00 97.56           O  
ATOM   4586  CG  PRO A 619     -13.411 -13.754  -9.176  1.00 97.56           C  
ATOM   4587  CD  PRO A 619     -12.254 -13.782  -8.186  1.00 97.56           C  
ATOM   4588  N   PRO A 620     -10.787 -10.387  -9.271  1.00 97.38           N  
ATOM   4589  CA  PRO A 620     -10.087  -9.106  -9.377  1.00 97.38           C  
ATOM   4590  C   PRO A 620      -8.598  -9.265  -9.707  1.00 97.38           C  
ATOM   4591  CB  PRO A 620     -10.306  -8.391  -8.037  1.00 97.38           C  
ATOM   4592  O   PRO A 620      -8.080  -8.533 -10.551  1.00 97.38           O  
ATOM   4593  CG  PRO A 620     -11.555  -9.049  -7.463  1.00 97.38           C  
ATOM   4594  CD  PRO A 620     -11.436 -10.479  -7.968  1.00 97.38           C  
ATOM   4595  N   GLY A 621      -7.922 -10.257  -9.113  1.00 95.56           N  
ATOM   4596  CA  GLY A 621      -6.524 -10.562  -9.426  1.00 95.56           C  
ATOM   4597  C   GLY A 621      -6.328 -10.985 -10.886  1.00 95.56           C  
ATOM   4598  O   GLY A 621      -5.462 -10.450 -11.581  1.00 95.56           O  
ATOM   4599  N   LEU A 622      -7.179 -11.885 -11.390  1.00 96.44           N  
ATOM   4600  CA  LEU A 622      -7.146 -12.313 -12.792  1.00 96.44           C  
ATOM   4601  C   LEU A 622      -7.435 -11.162 -13.756  1.00 96.44           C  
ATOM   4602  CB  LEU A 622      -8.152 -13.450 -13.027  1.00 96.44           C  
ATOM   4603  O   LEU A 622      -6.768 -11.070 -14.786  1.00 96.44           O  
ATOM   4604  CG  LEU A 622      -7.761 -14.802 -12.409  1.00 96.44           C  
ATOM   4605  CD1 LEU A 622      -8.881 -15.808 -12.683  1.00 96.44           C  
ATOM   4606  CD2 LEU A 622      -6.463 -15.363 -12.999  1.00 96.44           C  
ATOM   4607  N   LEU A 623      -8.379 -10.271 -13.430  1.00 98.12           N  
ATOM   4608  CA  LEU A 623      -8.658  -9.089 -14.248  1.00 98.12           C  
ATOM   4609  C   LEU A 623      -7.383  -8.269 -14.460  1.00 98.12           C  
ATOM   4610  CB  LEU A 623      -9.760  -8.232 -13.588  1.00 98.12           C  
ATOM   4611  O   LEU A 623      -7.039  -7.939 -15.595  1.00 98.12           O  
ATOM   4612  CG  LEU A 623     -10.031  -6.914 -14.342  1.00 98.12           C  
ATOM   4613  CD1 LEU A 623     -10.589  -7.206 -15.731  1.00 98.12           C  
ATOM   4614  CD2 LEU A 623     -11.023  -6.018 -13.604  1.00 98.12           C  
ATOM   4615  N   VAL A 624      -6.673  -7.968 -13.376  1.00 97.56           N  
ATOM   4616  CA  VAL A 624      -5.475  -7.121 -13.405  1.00 97.56           C  
ATOM   4617  C   VAL A 624      -4.349  -7.803 -14.178  1.00 97.56           C  
ATOM   4618  CB  VAL A 624      -5.043  -6.791 -11.967  1.00 97.56           C  
ATOM   4619  O   VAL A 624      -3.710  -7.175 -15.018  1.00 97.56           O  
ATOM   4620  CG1 VAL A 624      -3.764  -5.947 -11.939  1.00 97.56           C  
ATOM   4621  CG2 VAL A 624      -6.145  -6.011 -11.231  1.00 97.56           C  
ATOM   4622  N   MET A 625      -4.123  -9.097 -13.943  1.00 95.38           N  
ATOM   4623  CA  MET A 625      -3.000  -9.807 -14.557  1.00 95.38           C  
ATOM   4624  C   MET A 625      -3.217 -10.120 -16.034  1.00 95.38           C  
ATOM   4625  CB  MET A 625      -2.718 -11.104 -13.806  1.00 95.38           C  
ATOM   4626  O   MET A 625      -2.296 -10.001 -16.842  1.00 95.38           O  
ATOM   4627  CG  MET A 625      -2.264 -10.833 -12.378  1.00 95.38           C  
ATOM   4628  SD  MET A 625      -2.076 -12.367 -11.468  1.00 95.38           S  
ATOM   4629  CE  MET A 625      -2.411 -11.733  -9.812  1.00 95.38           C  
ATOM   4630  N   LEU A 626      -4.432 -10.529 -16.401  1.00 97.19           N  
ATOM   4631  CA  LEU A 626      -4.734 -10.935 -17.767  1.00 97.19           C  
ATOM   4632  C   LEU A 626      -4.944  -9.737 -18.691  1.00 97.19           C  
ATOM   4633  CB  LEU A 626      -5.947 -11.880 -17.788  1.00 97.19           C  
ATOM   4634  O   LEU A 626      -4.674  -9.870 -19.881  1.00 97.19           O  
ATOM   4635  CG  LEU A 626      -5.746 -13.208 -17.032  1.00 97.19           C  
ATOM   4636  CD1 LEU A 626      -7.029 -14.035 -17.123  1.00 97.19           C  
ATOM   4637  CD2 LEU A 626      -4.597 -14.040 -17.609  1.00 97.19           C  
ATOM   4638  N   SER A 627      -5.376  -8.575 -18.186  1.00 98.19           N  
ATOM   4639  CA  SER A 627      -5.696  -7.425 -19.045  1.00 98.19           C  
ATOM   4640  C   SER A 627      -4.525  -6.986 -19.939  1.00 98.19           C  
ATOM   4641  CB  SER A 627      -6.272  -6.246 -18.251  1.00 98.19           C  
ATOM   4642  O   SER A 627      -4.718  -6.940 -21.158  1.00 98.19           O  
ATOM   4643  OG  SER A 627      -7.549  -6.578 -17.763  1.00 98.19           O  
ATOM   4644  N   PRO A 628      -3.298  -6.745 -19.428  1.00 97.81           N  
ATOM   4645  CA  PRO A 628      -2.171  -6.395 -20.291  1.00 97.81           C  
ATOM   4646  C   PRO A 628      -1.718  -7.549 -21.190  1.00 97.81           C  
ATOM   4647  CB  PRO A 628      -1.040  -5.958 -19.362  1.00 97.81           C  
ATOM   4648  O   PRO A 628      -1.356  -7.315 -22.339  1.00 97.81           O  
ATOM   4649  CG  PRO A 628      -1.731  -5.640 -18.042  1.00 97.81           C  
ATOM   4650  CD  PRO A 628      -2.899  -6.617 -18.033  1.00 97.81           C  
ATOM   4651  N   ILE A 629      -1.771  -8.795 -20.700  1.00 97.19           N  
ATOM   4652  CA  ILE A 629      -1.365  -9.984 -21.468  1.00 97.19           C  
ATOM   4653  C   ILE A 629      -2.288 -10.179 -22.674  1.00 97.19           C  
ATOM   4654  CB  ILE A 629      -1.313 -11.240 -20.566  1.00 97.19           C  
ATOM   4655  O   ILE A 629      -1.813 -10.366 -23.794  1.00 97.19           O  
ATOM   4656  CG1 ILE A 629      -0.256 -11.051 -19.450  1.00 97.19           C  
ATOM   4657  CG2 ILE A 629      -0.993 -12.500 -21.397  1.00 97.19           C  
ATOM   4658  CD1 ILE A 629      -0.194 -12.193 -18.427  1.00 97.19           C  
ATOM   4659  N   VAL A 630      -3.603 -10.097 -22.469  1.00 97.62           N  
ATOM   4660  CA  VAL A 630      -4.609 -10.206 -23.531  1.00 97.62           C  
ATOM   4661  C   VAL A 630      -4.492  -9.024 -24.492  1.00 97.62           C  
ATOM   4662  CB  VAL A 630      -6.024 -10.318 -22.927  1.00 97.62           C  
ATOM   4663  O   VAL A 630      -4.422  -9.236 -25.703  1.00 97.62           O  
ATOM   4664  CG1 VAL A 630      -7.128 -10.252 -23.991  1.00 97.62           C  
ATOM   4665  CG2 VAL A 630      -6.190 -11.654 -22.186  1.00 97.62           C  
ATOM   4666  N   ALA A 631      -4.402  -7.792 -23.980  1.00 97.69           N  
ATOM   4667  CA  ALA A 631      -4.241  -6.605 -24.817  1.00 97.69           C  
ATOM   4668  C   ALA A 631      -2.983  -6.698 -25.700  1.00 97.69           C  
ATOM   4669  CB  ALA A 631      -4.237  -5.357 -23.928  1.00 97.69           C  
ATOM   4670  O   ALA A 631      -3.075  -6.559 -26.919  1.00 97.69           O  
ATOM   4671  N   GLY A 632      -1.828  -7.020 -25.115  1.00 96.69           N  
ATOM   4672  CA  GLY A 632      -0.556  -7.118 -25.830  1.00 96.69           C  
ATOM   4673  C   GLY A 632      -0.516  -8.267 -26.834  1.00 96.69           C  
ATOM   4674  O   GLY A 632      -0.056  -8.081 -27.959  1.00 96.69           O  
ATOM   4675  N   THR A 633      -1.063  -9.430 -26.473  1.00 96.31           N  
ATOM   4676  CA  THR A 633      -1.066 -10.615 -27.346  1.00 96.31           C  
ATOM   4677  C   THR A 633      -1.978 -10.428 -28.555  1.00 96.31           C  
ATOM   4678  CB  THR A 633      -1.481 -11.878 -26.575  1.00 96.31           C  
ATOM   4679  O   THR A 633      -1.580 -10.737 -29.676  1.00 96.31           O  
ATOM   4680  CG2 THR A 633      -1.380 -13.156 -27.406  1.00 96.31           C  
ATOM   4681  OG1 THR A 633      -0.639 -12.064 -25.466  1.00 96.31           O  
ATOM   4682  N   PHE A 634      -3.201  -9.924 -28.367  1.00 97.19           N  
ATOM   4683  CA  PHE A 634      -4.188  -9.848 -29.451  1.00 97.19           C  
ATOM   4684  C   PHE A 634      -4.131  -8.536 -30.234  1.00 97.19           C  
ATOM   4685  CB  PHE A 634      -5.591 -10.112 -28.895  1.00 97.19           C  
ATOM   4686  O   PHE A 634      -4.238  -8.568 -31.460  1.00 97.19           O  
ATOM   4687  CG  PHE A 634      -5.826 -11.566 -28.535  1.00 97.19           C  
ATOM   4688  CD1 PHE A 634      -6.242 -12.474 -29.526  1.00 97.19           C  
ATOM   4689  CD2 PHE A 634      -5.616 -12.021 -27.220  1.00 97.19           C  
ATOM   4690  CE1 PHE A 634      -6.453 -13.825 -29.200  1.00 97.19           C  
ATOM   4691  CE2 PHE A 634      -5.827 -13.370 -26.892  1.00 97.19           C  
ATOM   4692  CZ  PHE A 634      -6.248 -14.273 -27.883  1.00 97.19           C  
ATOM   4693  N   PHE A 635      -3.936  -7.409 -29.549  1.00 96.62           N  
ATOM   4694  CA  PHE A 635      -4.080  -6.063 -30.115  1.00 96.62           C  
ATOM   4695  C   PHE A 635      -2.755  -5.296 -30.230  1.00 96.62           C  
ATOM   4696  CB  PHE A 635      -5.084  -5.276 -29.262  1.00 96.62           C  
ATOM   4697  O   PHE A 635      -2.684  -4.313 -30.964  1.00 96.62           O  
ATOM   4698  CG  PHE A 635      -6.454  -5.911 -29.129  1.00 96.62           C  
ATOM   4699  CD1 PHE A 635      -7.462  -5.622 -30.065  1.00 96.62           C  
ATOM   4700  CD2 PHE A 635      -6.728  -6.788 -28.063  1.00 96.62           C  
ATOM   4701  CE1 PHE A 635      -8.731  -6.214 -29.946  1.00 96.62           C  
ATOM   4702  CE2 PHE A 635      -8.000  -7.372 -27.934  1.00 96.62           C  
ATOM   4703  CZ  PHE A 635      -9.001  -7.088 -28.879  1.00 96.62           C  
ATOM   4704  N   GLY A 636      -1.704  -5.745 -29.537  1.00 95.44           N  
ATOM   4705  CA  GLY A 636      -0.358  -5.193 -29.657  1.00 95.44           C  
ATOM   4706  C   GLY A 636       0.010  -4.117 -28.630  1.00 95.44           C  
ATOM   4707  O   GLY A 636      -0.769  -3.737 -27.754  1.00 95.44           O  
ATOM   4708  N   VAL A 637       1.241  -3.614 -28.739  1.00 95.62           N  
ATOM   4709  CA  VAL A 637       1.892  -2.744 -27.738  1.00 95.62           C  
ATOM   4710  C   VAL A 637       1.272  -1.346 -27.635  1.00 95.62           C  
ATOM   4711  CB  VAL A 637       3.409  -2.637 -28.001  1.00 95.62           C  
ATOM   4712  O   VAL A 637       1.303  -0.727 -26.569  1.00 95.62           O  
ATOM   4713  CG1 VAL A 637       4.084  -4.011 -27.904  1.00 95.62           C  
ATOM   4714  CG2 VAL A 637       3.745  -2.007 -29.358  1.00 95.62           C  
ATOM   4715  N   HIS A 638       0.643  -0.858 -28.706  1.00 95.19           N  
ATOM   4716  CA  HIS A 638      -0.062   0.428 -28.704  1.00 95.19           C  
ATOM   4717  C   HIS A 638      -1.397   0.349 -27.952  1.00 95.19           C  
ATOM   4718  CB  HIS A 638      -0.251   0.911 -30.143  1.00 95.19           C  
ATOM   4719  O   HIS A 638      -1.734   1.266 -27.202  1.00 95.19           O  
ATOM   4720  CG  HIS A 638       1.061   1.195 -30.822  1.00 95.19           C  
ATOM   4721  CD2 HIS A 638       1.775   0.321 -31.592  1.00 95.19           C  
ATOM   4722  ND1 HIS A 638       1.805   2.352 -30.731  1.00 95.19           N  
ATOM   4723  CE1 HIS A 638       2.931   2.183 -31.450  1.00 95.19           C  
ATOM   4724  NE2 HIS A 638       2.939   0.960 -31.995  1.00 95.19           N  
ATOM   4725  N   ALA A 639      -2.107  -0.782 -28.056  1.00 96.75           N  
ATOM   4726  CA  ALA A 639      -3.296  -1.042 -27.246  1.00 96.75           C  
ATOM   4727  C   ALA A 639      -2.941  -1.079 -25.752  1.00 96.75           C  
ATOM   4728  CB  ALA A 639      -3.925  -2.372 -27.678  1.00 96.75           C  
ATOM   4729  O   ALA A 639      -3.617  -0.447 -24.942  1.00 96.75           O  
ATOM   4730  N   VAL A 640      -1.843  -1.764 -25.401  1.00 97.75           N  
ATOM   4731  CA  VAL A 640      -1.310  -1.805 -24.028  1.00 97.75           C  
ATOM   4732  C   VAL A 640      -0.934  -0.406 -23.549  1.00 97.75           C  
ATOM   4733  CB  VAL A 640      -0.099  -2.752 -23.921  1.00 97.75           C  
ATOM   4734  O   VAL A 640      -1.314  -0.021 -22.450  1.00 97.75           O  
ATOM   4735  CG1 VAL A 640       0.525  -2.754 -22.522  1.00 97.75           C  
ATOM   4736  CG2 VAL A 640      -0.512  -4.191 -24.228  1.00 97.75           C  
ATOM   4737  N   SER A 641      -0.260   0.392 -24.380  1.00 96.88           N  
ATOM   4738  CA  SER A 641       0.085   1.777 -24.037  1.00 96.88           C  
ATOM   4739  C   SER A 641      -1.148   2.609 -23.671  1.00 96.88           C  
ATOM   4740  CB  SER A 641       0.815   2.457 -25.195  1.00 96.88           C  
ATOM   4741  O   SER A 641      -1.158   3.273 -22.636  1.00 96.88           O  
ATOM   4742  OG  SER A 641       2.016   1.778 -25.498  1.00 96.88           O  
ATOM   4743  N   GLY A 642      -2.212   2.524 -24.477  1.00 97.25           N  
ATOM   4744  CA  GLY A 642      -3.495   3.152 -24.162  1.00 97.25           C  
ATOM   4745  C   GLY A 642      -4.084   2.637 -22.849  1.00 97.25           C  
ATOM   4746  O   GLY A 642      -4.427   3.430 -21.973  1.00 97.25           O  
ATOM   4747  N   LEU A 643      -4.138   1.310 -22.689  1.00 98.25           N  
ATOM   4748  CA  LEU A 643      -4.672   0.630 -21.505  1.00 98.25           C  
ATOM   4749  C   LEU A 643      -4.020   1.128 -20.209  1.00 98.25           C  
ATOM   4750  CB  LEU A 643      -4.461  -0.888 -21.676  1.00 98.25           C  
ATOM   4751  O   LEU A 643      -4.721   1.457 -19.253  1.00 98.25           O  
ATOM   4752  CG  LEU A 643      -5.237  -1.734 -20.653  1.00 98.25           C  
ATOM   4753  CD1 LEU A 643      -6.671  -1.944 -21.139  1.00 98.25           C  
ATOM   4754  CD2 LEU A 643      -4.573  -3.101 -20.483  1.00 98.25           C  
ATOM   4755  N   LEU A 644      -2.690   1.225 -20.191  1.00 97.88           N  
ATOM   4756  CA  LEU A 644      -1.927   1.674 -19.027  1.00 97.88           C  
ATOM   4757  C   LEU A 644      -2.215   3.134 -18.676  1.00 97.88           C  
ATOM   4758  CB  LEU A 644      -0.428   1.478 -19.300  1.00 97.88           C  
ATOM   4759  O   LEU A 644      -2.458   3.446 -17.512  1.00 97.88           O  
ATOM   4760  CG  LEU A 644       0.016   0.013 -19.422  1.00 97.88           C  
ATOM   4761  CD1 LEU A 644       1.508  -0.006 -19.745  1.00 97.88           C  
ATOM   4762  CD2 LEU A 644      -0.264  -0.775 -18.146  1.00 97.88           C  
ATOM   4763  N   VAL A 645      -2.239   4.023 -19.674  1.00 96.38           N  
ATOM   4764  CA  VAL A 645      -2.528   5.451 -19.463  1.00 96.38           C  
ATOM   4765  C   VAL A 645      -3.961   5.653 -18.964  1.00 96.38           C  
ATOM   4766  CB  VAL A 645      -2.263   6.256 -20.750  1.00 96.38           C  
ATOM   4767  O   VAL A 645      -4.185   6.418 -18.023  1.00 96.38           O  
ATOM   4768  CG1 VAL A 645      -2.692   7.725 -20.619  1.00 96.38           C  
ATOM   4769  CG2 VAL A 645      -0.767   6.251 -21.095  1.00 96.38           C  
ATOM   4770  N   GLY A 646      -4.933   4.948 -19.547  1.00 97.62           N  
ATOM   4771  CA  GLY A 646      -6.328   5.002 -19.111  1.00 97.62           C  
ATOM   4772  C   GLY A 646      -6.507   4.500 -17.678  1.00 97.62           C  
ATOM   4773  O   GLY A 646      -7.119   5.179 -16.853  1.00 97.62           O  
ATOM   4774  N   ALA A 647      -5.922   3.343 -17.358  1.00 98.19           N  
ATOM   4775  CA  ALA A 647      -6.012   2.761 -16.024  1.00 98.19           C  
ATOM   4776  C   ALA A 647      -5.351   3.637 -14.957  1.00 98.19           C  
ATOM   4777  CB  ALA A 647      -5.378   1.377 -16.048  1.00 98.19           C  
ATOM   4778  O   ALA A 647      -5.921   3.814 -13.883  1.00 98.19           O  
ATOM   4779  N   LEU A 648      -4.193   4.226 -15.266  1.00 97.06           N  
ATOM   4780  CA  LEU A 648      -3.502   5.165 -14.386  1.00 97.06           C  
ATOM   4781  C   LEU A 648      -4.353   6.411 -14.114  1.00 97.06           C  
ATOM   4782  CB  LEU A 648      -2.149   5.519 -15.033  1.00 97.06           C  
ATOM   4783  O   LEU A 648      -4.615   6.754 -12.963  1.00 97.06           O  
ATOM   4784  CG  LEU A 648      -1.394   6.676 -14.358  1.00 97.06           C  
ATOM   4785  CD1 LEU A 648      -1.119   6.410 -12.882  1.00 97.06           C  
ATOM   4786  CD2 LEU A 648      -0.064   6.910 -15.073  1.00 97.06           C  
ATOM   4787  N   THR A 649      -4.789   7.096 -15.173  1.00 95.25           N  
ATOM   4788  CA  THR A 649      -5.458   8.402 -15.052  1.00 95.25           C  
ATOM   4789  C   THR A 649      -6.843   8.314 -14.411  1.00 95.25           C  
ATOM   4790  CB  THR A 649      -5.567   9.117 -16.405  1.00 95.25           C  
ATOM   4791  O   THR A 649      -7.224   9.231 -13.687  1.00 95.25           O  
ATOM   4792  CG2 THR A 649      -4.204   9.574 -16.925  1.00 95.25           C  
ATOM   4793  OG1 THR A 649      -6.141   8.283 -17.382  1.00 95.25           O  
ATOM   4794  N   SER A 650      -7.574   7.215 -14.623  1.00 98.00           N  
ATOM   4795  CA  SER A 650      -8.857   6.945 -13.957  1.00 98.00           C  
ATOM   4796  C   SER A 650      -8.665   6.378 -12.547  1.00 98.00           C  
ATOM   4797  CB  SER A 650      -9.663   5.970 -14.822  1.00 98.00           C  
ATOM   4798  O   SER A 650      -9.278   6.849 -11.587  1.00 98.00           O  
ATOM   4799  OG  SER A 650     -10.907   5.632 -14.247  1.00 98.00           O  
ATOM   4800  N   GLY A 651      -7.770   5.395 -12.400  1.00 97.81           N  
ATOM   4801  CA  GLY A 651      -7.580   4.649 -11.158  1.00 97.81           C  
ATOM   4802  C   GLY A 651      -7.113   5.525 -10.005  1.00 97.81           C  
ATOM   4803  O   GLY A 651      -7.634   5.397  -8.901  1.00 97.81           O  
ATOM   4804  N   VAL A 652      -6.208   6.473 -10.267  1.00 97.56           N  
ATOM   4805  CA  VAL A 652      -5.684   7.377  -9.233  1.00 97.56           C  
ATOM   4806  C   VAL A 652      -6.782   8.249  -8.606  1.00 97.56           C  
ATOM   4807  CB  VAL A 652      -4.520   8.210  -9.806  1.00 97.56           C  
ATOM   4808  O   VAL A 652      -6.775   8.472  -7.398  1.00 97.56           O  
ATOM   4809  CG1 VAL A 652      -4.962   9.239 -10.858  1.00 97.56           C  
ATOM   4810  CG2 VAL A 652      -3.736   8.913  -8.695  1.00 97.56           C  
ATOM   4811  N   GLN A 653      -7.766   8.691  -9.398  1.00 97.44           N  
ATOM   4812  CA  GLN A 653      -8.876   9.529  -8.926  1.00 97.44           C  
ATOM   4813  C   GLN A 653      -9.797   8.739  -7.994  1.00 97.44           C  
ATOM   4814  CB  GLN A 653      -9.706  10.040 -10.118  1.00 97.44           C  
ATOM   4815  O   GLN A 653     -10.153   9.199  -6.905  1.00 97.44           O  
ATOM   4816  CG  GLN A 653      -8.899  10.786 -11.184  1.00 97.44           C  
ATOM   4817  CD  GLN A 653      -8.308  12.100 -10.707  1.00 97.44           C  
ATOM   4818  NE2 GLN A 653      -7.291  12.579 -11.385  1.00 97.44           N  
ATOM   4819  OE1 GLN A 653      -8.745  12.721  -9.753  1.00 97.44           O  
ATOM   4820  N   LEU A 654     -10.164   7.526  -8.419  1.00 98.00           N  
ATOM   4821  CA  LEU A 654     -10.993   6.624  -7.627  1.00 98.00           C  
ATOM   4822  C   LEU A 654     -10.282   6.215  -6.341  1.00 98.00           C  
ATOM   4823  CB  LEU A 654     -11.360   5.388  -8.456  1.00 98.00           C  
ATOM   4824  O   LEU A 654     -10.871   6.313  -5.274  1.00 98.00           O  
ATOM   4825  CG  LEU A 654     -12.394   5.632  -9.564  1.00 98.00           C  
ATOM   4826  CD1 LEU A 654     -12.594   4.310 -10.300  1.00 98.00           C  
ATOM   4827  CD2 LEU A 654     -13.748   6.093  -9.020  1.00 98.00           C  
ATOM   4828  N   ALA A 655      -9.008   5.838  -6.417  1.00 98.06           N  
ATOM   4829  CA  ALA A 655      -8.255   5.394  -5.253  1.00 98.06           C  
ATOM   4830  C   ALA A 655      -8.193   6.472  -4.156  1.00 98.06           C  
ATOM   4831  CB  ALA A 655      -6.866   4.966  -5.730  1.00 98.06           C  
ATOM   4832  O   ALA A 655      -8.475   6.176  -2.992  1.00 98.06           O  
ATOM   4833  N   ILE A 656      -7.885   7.728  -4.519  1.00 98.06           N
[truncated: 57,429 more chars]
