# Supplementary material for: The inorganic pyrophosphatases of microorganisms: a structural and functional review
Source: PeerJ. 2024 Jun 24;12:e17496. doi: 10.7717/peerj.17496 (PMC11210485; doi:10.7717/peerj.17496)
Supplement: Supplemental Information 1 [file peerj-12-17496-s001.zip › Supplementary Files/m_PPases/AF-O68460-F1-model_v4_M_Rrubrum.pdb]

HEADER                                            01-JUN-22                     
TITLE     ALPHAFOLD MONOMER V2.0 PREDICTION FOR K(+)-INSENSITIVE PYROPHOSPHATE- 
TITLE    2 ENERGIZED PROTON PUMP (O68460)                                       
COMPND    MOL_ID: 1;                                                            
COMPND   2 MOLECULE: K(+)-INSENSITIVE PYROPHOSPHATE-ENERGIZED PROTON PUMP;      
COMPND   3 CHAIN: A                                                             
SOURCE    MOL_ID: 1;                                                            
SOURCE   2 ORGANISM_SCIENTIFIC: RHODOSPIRILLUM RUBRUM (STRAIN ATCC 11170 / ATH  
SOURCE   3 1.1.1 / DSM 467 / LMG 4362 / NCIMB 8255 / S1);                       
SOURCE   4 ORGANISM_TAXID: 269796                                               
REMARK   1                                                                      
REMARK   1 REFERENCE 1                                                          
REMARK   1  AUTH   JOHN JUMPER, RICHARD EVANS, ALEXANDER PRITZEL, TIM GREEN,    
REMARK   1  AUTH 2 MICHAEL FIGURNOV, OLAF RONNEBERGER, KATHRYN TUNYASUVUNAKOOL, 
REMARK   1  AUTH 3 RUSS BATES, AUGUSTIN ZIDEK, ANNA POTAPENKO, ALEX BRIDGLAND,  
REMARK   1  AUTH 4 CLEMENS MEYER, SIMON A A KOHL, ANDREW J BALLARD,             
REMARK   1  AUTH 5 ANDREW COWIE, BERNARDINO ROMERA-PAREDES, STANISLAV NIKOLOV,  
REMARK   1  AUTH 6 RISHUB JAIN, JONAS ADLER, TREVOR BACK, STIG PETERSEN,        
REMARK   1  AUTH 7 DAVID REIMAN, ELLEN CLANCY, MICHAL ZIELINSKI,                
REMARK   1  AUTH 8 MARTIN STEINEGGER, MICHALINA PACHOLSKA, TAMAS BERGHAMMER,    
REMARK   1  AUTH 9 DAVID SILVER, ORIOL VINYALS, ANDREW W SENIOR,                
REMARK   1  AUTH10 KORAY KAVUKCUOGLU, PUSHMEET KOHLI, DEMIS HASSABIS            
REMARK   1  TITL   HIGHLY ACCURATE PROTEIN STRUCTURE PREDICTION WITH ALPHAFOLD  
REMARK   1  REF    NATURE                        V. 596   583 2021              
REMARK   1  REFN                   ISSN 0028-0836                               
REMARK   1  PMID   34265844                                                     
REMARK   1  DOI    10.1038/s41586-021-03819-2                                   
REMARK   1                                                                      
REMARK   1 DISCLAIMERS                                                          
REMARK   1 ALPHAFOLD DATA, COPYRIGHT (2021) DEEPMIND TECHNOLOGIES LIMITED. THE  
REMARK   1 INFORMATION PROVIDED IS THEORETICAL MODELLING ONLY AND CAUTION SHOULD
REMARK   1 BE EXERCISED IN ITS USE. IT IS PROVIDED "AS-IS" WITHOUT ANY WARRANTY 
REMARK   1 OF ANY KIND, WHETHER EXPRESSED OR IMPLIED. NO WARRANTY IS GIVEN THAT 
REMARK   1 USE OF THE INFORMATION SHALL NOT INFRINGE THE RIGHTS OF ANY THIRD    
REMARK   1 PARTY. THE INFORMATION IS NOT INTENDED TO BE A SUBSTITUTE FOR        
REMARK   1 PROFESSIONAL MEDICAL ADVICE, DIAGNOSIS, OR TREATMENT, AND DOES NOT   
REMARK   1 CONSTITUTE MEDICAL OR OTHER PROFESSIONAL ADVICE. IT IS AVAILABLE FOR 
REMARK   1 ACADEMIC AND COMMERCIAL PURPOSES, UNDER CC-BY 4.0 LICENCE.           
DBREF  XXXX A    1   702  UNP    O68460   HPPA_RHORT       1    702             
SEQRES   1 A  702  MET ALA GLY ILE TYR LEU PHE VAL VAL ALA ALA ALA LEU          
SEQRES   2 A  702  ALA ALA LEU GLY TYR GLY ALA LEU THR ILE LYS THR ILE          
SEQRES   3 A  702  MET ALA ALA ASP ALA GLY THR ALA ARG MET GLN GLU ILE          
SEQRES   4 A  702  SER GLY ALA VAL GLN GLU GLY ALA SER ALA PHE LEU ASN          
SEQRES   5 A  702  ARG GLN TYR LYS THR ILE ALA VAL VAL GLY ALA VAL VAL          
SEQRES   6 A  702  PHE VAL ILE LEU THR ALA LEU LEU GLY ILE SER VAL GLY          
SEQRES   7 A  702  PHE GLY PHE LEU ILE GLY ALA VAL CYS SER GLY ILE ALA          
SEQRES   8 A  702  GLY TYR VAL GLY MET TYR ILE SER VAL ARG ALA ASN VAL          
SEQRES   9 A  702  ARG VAL ALA ALA GLY ALA GLN GLN GLY LEU ALA ARG GLY          
SEQRES  10 A  702  LEU GLU LEU ALA PHE GLN SER GLY ALA VAL THR GLY MET          
SEQRES  11 A  702  LEU VAL ALA GLY LEU ALA LEU LEU SER VAL ALA PHE TYR          
SEQRES  12 A  702  TYR ILE LEU LEU VAL GLY ILE GLY ALA THR GLY ARG ALA          
SEQRES  13 A  702  LEU ILE ASP PRO LEU VAL ALA LEU GLY PHE GLY ALA SER          
SEQRES  14 A  702  LEU ILE SER ILE PHE ALA ARG LEU GLY GLY GLY ILE PHE          
SEQRES  15 A  702  THR LYS GLY ALA ASP VAL GLY ALA ASP LEU VAL GLY LYS          
SEQRES  16 A  702  VAL GLU ALA GLY ILE PRO GLU ASP ASP PRO ARG ASN PRO          
SEQRES  17 A  702  ALA VAL ILE ALA ASP ASN VAL GLY ASP ASN VAL GLY ASP          
SEQRES  18 A  702  CYS ALA GLY MET ALA ALA ASP LEU PHE GLU THR TYR ALA          
SEQRES  19 A  702  VAL THR VAL VAL ALA THR MET VAL LEU ALA SER ILE PHE          
SEQRES  20 A  702  PHE ALA GLY VAL PRO ALA MET THR SER MET MET ALA TYR          
SEQRES  21 A  702  PRO LEU ALA ILE GLY GLY VAL CYS ILE LEU ALA SER ILE          
SEQRES  22 A  702  LEU GLY THR LYS PHE VAL LYS LEU GLY PRO LYS ASN ASN          
SEQRES  23 A  702  ILE MET GLY ALA LEU TYR ARG GLY PHE LEU VAL SER ALA          
SEQRES  24 A  702  GLY ALA SER PHE VAL GLY ILE ILE LEU ALA THR ALA ILE          
SEQRES  25 A  702  VAL PRO GLY PHE GLY ASP ILE GLN GLY ALA ASN GLY VAL          
SEQRES  26 A  702  LEU TYR SER GLY PHE ASP LEU PHE LEU CYS ALA VAL ILE          
SEQRES  27 A  702  GLY LEU LEU VAL THR GLY LEU LEU ILE TRP VAL THR GLU          
SEQRES  28 A  702  TYR TYR THR GLY THR ASN PHE ARG PRO VAL ARG SER VAL          
SEQRES  29 A  702  ALA LYS ALA SER THR THR GLY HIS GLY THR ASN VAL ILE          
SEQRES  30 A  702  GLN GLY LEU ALA ILE SER MET GLU ALA THR ALA LEU PRO          
SEQRES  31 A  702  ALA LEU ILE ILE CYS ALA ALA ILE ILE THR THR TYR GLN          
SEQRES  32 A  702  LEU SER GLY LEU PHE GLY ILE ALA ILE THR VAL THR SER          
SEQRES  33 A  702  MET LEU ALA LEU ALA GLY MET VAL VAL ALA LEU ASP ALA          
SEQRES  34 A  702  TYR GLY PRO VAL THR ASP ASN ALA GLY GLY ILE ALA GLU          
SEQRES  35 A  702  MET ALA ASN LEU PRO GLU ASP VAL ARG LYS THR THR ASP          
SEQRES  36 A  702  ALA LEU ASP ALA VAL GLY ASN THR THR LYS ALA VAL THR          
SEQRES  37 A  702  LYS GLY TYR ALA ILE GLY SER ALA GLY LEU GLY ALA LEU          
SEQRES  38 A  702  VAL LEU PHE ALA ALA TYR THR GLU ASP LEU ALA PHE PHE          
SEQRES  39 A  702  LYS ALA ASN VAL ASP ALA TYR PRO ALA PHE ALA GLY VAL          
SEQRES  40 A  702  ASP VAL ASN PHE SER LEU SER SER PRO TYR VAL VAL VAL          
SEQRES  41 A  702  GLY LEU PHE ILE GLY GLY LEU LEU PRO TYR LEU PHE GLY          
SEQRES  42 A  702  SER MET GLY MET THR ALA VAL GLY ARG ALA ALA GLY SER          
SEQRES  43 A  702  VAL VAL GLU GLU VAL ARG ARG GLN PHE ARG GLU ILE PRO          
SEQRES  44 A  702  GLY ILE MET GLU GLY THR ALA LYS PRO GLU TYR GLY ARG          
SEQRES  45 A  702  CYS VAL ASP MET LEU THR LYS ALA ALA ILE LYS GLU MET          
SEQRES  46 A  702  ILE ILE PRO SER LEU LEU PRO VAL LEU ALA PRO ILE VAL          
SEQRES  47 A  702  LEU TYR PHE VAL ILE LEU GLY ILE ALA ASP LYS SER ALA          
SEQRES  48 A  702  ALA PHE SER ALA LEU GLY ALA MET LEU LEU GLY VAL ILE          
SEQRES  49 A  702  VAL THR GLY LEU PHE VAL ALA ILE SER MET THR ALA GLY          
SEQRES  50 A  702  GLY GLY ALA TRP ASP ASN ALA LYS LYS TYR ILE GLU ASP          
SEQRES  51 A  702  GLY HIS TYR GLY GLY LYS GLY SER GLU ALA HIS LYS ALA          
SEQRES  52 A  702  ALA VAL THR GLY ASP THR VAL GLY ASP PRO TYR LYS ASP          
SEQRES  53 A  702  THR ALA GLY PRO ALA VAL ASN PRO MET ILE LYS ILE THR          
SEQRES  54 A  702  ASN ILE VAL ALA LEU LEU LEU LEU ALA VAL LEU ALA HIS          
CRYST1    1.000    1.000    1.000  90.00  90.00  90.00 P 1           1          
ORIGX1      1.000000  0.000000  0.000000        0.00000                         
ORIGX2      0.000000  1.000000  0.000000        0.00000                         
ORIGX3      0.000000  0.000000  1.000000        0.00000                         
SCALE1      1.000000  0.000000  0.000000        0.00000                         
SCALE2      0.000000  1.000000  0.000000        0.00000                         
SCALE3      0.000000  0.000000  1.000000        0.00000                         
MODEL        1                                                                  
ATOM      1  N   MET A   1     -22.339  20.367  12.874  1.00 87.33           N  
ATOM      2  CA  MET A   1     -22.131  19.395  11.774  1.00 87.33           C  
ATOM      3  C   MET A   1     -21.874  20.034  10.418  1.00 87.33           C  
ATOM      4  CB  MET A   1     -23.223  18.322  11.715  1.00 87.33           C  
ATOM      5  O   MET A   1     -20.797  19.803   9.895  1.00 87.33           O  
ATOM      6  CG  MET A   1     -23.218  17.505  13.012  1.00 87.33           C  
ATOM      7  SD  MET A   1     -21.573  17.005  13.587  1.00 87.33           S  
ATOM      8  CE  MET A   1     -21.037  15.968  12.203  1.00 87.33           C  
ATOM      9  N   ALA A   2     -22.763  20.870   9.863  1.00 87.17           N  
ATOM     10  CA  ALA A   2     -22.538  21.492   8.544  1.00 87.17           C  
ATOM     11  C   ALA A   2     -21.161  22.180   8.401  1.00 87.17           C  
ATOM     12  CB  ALA A   2     -23.678  22.482   8.280  1.00 87.17           C  
ATOM     13  O   ALA A   2     -20.469  21.973   7.409  1.00 87.17           O  
ATOM     14  N   GLY A   3     -20.711  22.908   9.431  1.00 91.91           N  
ATOM     15  CA  GLY A   3     -19.370  23.509   9.454  1.00 91.91           C  
ATOM     16  C   GLY A   3     -18.214  22.498   9.392  1.00 91.91           C  
ATOM     17  O   GLY A   3     -17.204  22.784   8.761  1.00 91.91           O  
ATOM     18  N   ILE A   4     -18.371  21.301   9.971  1.00 94.18           N  
ATOM     19  CA  ILE A   4     -17.364  20.226   9.901  1.00 94.18           C  
ATOM     20  C   ILE A   4     -17.287  19.657   8.489  1.00 94.18           C  
ATOM     21  CB  ILE A   4     -17.655  19.110  10.935  1.00 94.18           C  
ATOM     22  O   ILE A   4     -16.198  19.492   7.956  1.00 94.18           O  
ATOM     23  CG1 ILE A   4     -17.554  19.644  12.378  1.00 94.18           C  
ATOM     24  CG2 ILE A   4     -16.747  17.877  10.759  1.00 94.18           C  
ATOM     25  CD1 ILE A   4     -16.164  20.175  12.765  1.00 94.18           C  
ATOM     26  N   TYR A   5     -18.431  19.417   7.850  1.00 94.60           N  
ATOM     27  CA  TYR A   5     -18.468  18.938   6.469  1.00 94.60           C  
ATOM     28  C   TYR A   5     -17.842  19.941   5.497  1.00 94.60           C  
ATOM     29  CB  TYR A   5     -19.922  18.629   6.101  1.00 94.60           C  
ATOM     30  O   TYR A   5     -17.029  19.558   4.658  1.00 94.60           O  
ATOM     31  CG  TYR A   5     -20.597  17.550   6.932  1.00 94.60           C  
ATOM     32  CD1 TYR A   5     -19.865  16.462   7.454  1.00 94.60           C  
ATOM     33  CD2 TYR A   5     -21.987  17.622   7.149  1.00 94.60           C  
ATOM     34  CE1 TYR A   5     -20.515  15.475   8.213  1.00 94.60           C  
ATOM     35  CE2 TYR A   5     -22.643  16.626   7.897  1.00 94.60           C  
ATOM     36  OH  TYR A   5     -22.527  14.579   9.150  1.00 94.60           O  
ATOM     37  CZ  TYR A   5     -21.904  15.552   8.436  1.00 94.60           C  
ATOM     38  N   LEU A   6     -18.142  21.233   5.662  1.00 95.17           N  
ATOM     39  CA  LEU A   6     -17.496  22.298   4.893  1.00 95.17           C  
ATOM     40  C   LEU A   6     -15.986  22.349   5.142  1.00 95.17           C  
ATOM     41  CB  LEU A   6     -18.143  23.650   5.237  1.00 95.17           C  
ATOM     42  O   LEU A   6     -15.228  22.494   4.188  1.00 95.17           O  
ATOM     43  CG  LEU A   6     -19.568  23.828   4.688  1.00 95.17           C  
ATOM     44  CD1 LEU A   6     -20.165  25.116   5.255  1.00 95.17           C  
ATOM     45  CD2 LEU A   6     -19.592  23.918   3.160  1.00 95.17           C  
ATOM     46  N   PHE A   7     -15.541  22.186   6.392  1.00 97.40           N  
ATOM     47  CA  PHE A   7     -14.118  22.111   6.723  1.00 97.40           C  
ATOM     48  C   PHE A   7     -13.428  20.928   6.033  1.00 97.40           C  
ATOM     49  CB  PHE A   7     -13.932  22.045   8.246  1.00 97.40           C  
ATOM     50  O   PHE A   7     -12.388  21.120   5.412  1.00 97.40           O  
ATOM     51  CG  PHE A   7     -12.529  21.633   8.648  1.00 97.40           C  
ATOM     52  CD1 PHE A   7     -12.260  20.297   9.009  1.00 97.40           C  
ATOM     53  CD2 PHE A   7     -11.477  22.563   8.572  1.00 97.40           C  
ATOM     54  CE1 PHE A   7     -10.942  19.893   9.281  1.00 97.40           C  
ATOM     55  CE2 PHE A   7     -10.160  22.159   8.849  1.00 97.40           C  
ATOM     56  CZ  PHE A   7      -9.892  20.823   9.194  1.00 97.40           C  
ATOM     57  N   VAL A   8     -14.008  19.726   6.094  1.00 97.88           N  
ATOM     58  CA  VAL A   8     -13.449  18.519   5.464  1.00 97.88           C  
ATOM     59  C   VAL A   8     -13.313  18.707   3.954  1.00 97.88           C  
ATOM     60  CB  VAL A   8     -14.326  17.296   5.793  1.00 97.88           C  
ATOM     61  O   VAL A   8     -12.248  18.454   3.393  1.00 97.88           O  
ATOM     62  CG1 VAL A   8     -13.966  16.059   4.967  1.00 97.88           C  
ATOM     63  CG2 VAL A   8     -14.177  16.919   7.273  1.00 97.88           C  
ATOM     64  N   VAL A   9     -14.363  19.211   3.297  1.00 98.02           N  
ATOM     65  CA  VAL A   9     -14.335  19.500   1.857  1.00 98.02           C  
ATOM     66  C   VAL A   9     -13.295  20.578   1.542  1.00 98.02           C  
ATOM     67  CB  VAL A   9     -15.738  19.893   1.354  1.00 98.02           C  
ATOM     68  O   VAL A   9     -12.516  20.418   0.606  1.00 98.02           O  
ATOM     69  CG1 VAL A   9     -15.725  20.393  -0.096  1.00 98.02           C  
ATOM     70  CG2 VAL A   9     -16.686  18.686   1.415  1.00 98.02           C  
ATOM     71  N   ALA A  10     -13.218  21.647   2.339  1.00 98.18           N  
ATOM     72  CA  ALA A  10     -12.221  22.699   2.161  1.00 98.18           C  
ATOM     73  C   ALA A  10     -10.785  22.183   2.350  1.00 98.18           C  
ATOM     74  CB  ALA A  10     -12.530  23.851   3.123  1.00 98.18           C  
ATOM     75  O   ALA A  10      -9.903  22.566   1.586  1.00 98.18           O  
ATOM     76  N   ALA A  11     -10.545  21.292   3.315  1.00 98.33           N  
ATOM     77  CA  ALA A  11      -9.244  20.669   3.543  1.00 98.33           C  
ATOM     78  C   ALA A  11      -8.830  19.776   2.364  1.00 98.33           C  
ATOM     79  CB  ALA A  11      -9.298  19.884   4.858  1.00 98.33           C  
ATOM     80  O   ALA A  11      -7.699  19.870   1.884  1.00 98.33           O  
ATOM     81  N   ALA A  12      -9.761  18.973   1.841  1.00 98.15           N  
ATOM     82  CA  ALA A  12      -9.524  18.156   0.656  1.00 98.15           C  
ATOM     83  C   ALA A  12      -9.233  19.028  -0.583  1.00 98.15           C  
ATOM     84  CB  ALA A  12     -10.731  17.239   0.453  1.00 98.15           C  
ATOM     85  O   ALA A  12      -8.253  18.798  -1.291  1.00 98.15           O  
ATOM     86  N   LEU A  13     -10.016  20.090  -0.807  1.00 98.33           N  
ATOM     87  CA  LEU A  13      -9.780  21.051  -1.891  1.00 98.33           C  
ATOM     88  C   LEU A  13      -8.461  21.817  -1.723  1.00 98.33           C  
ATOM     89  CB  LEU A  13     -10.957  22.037  -1.981  1.00 98.33           C  
ATOM     90  O   LEU A  13      -7.795  22.094  -2.718  1.00 98.33           O  
ATOM     91  CG  LEU A  13     -12.272  21.438  -2.513  1.00 98.33           C  
ATOM     92  CD1 LEU A  13     -13.369  22.502  -2.435  1.00 98.33           C  
ATOM     93  CD2 LEU A  13     -12.158  20.977  -3.968  1.00 98.33           C  
ATOM     94  N   ALA A  14      -8.047  22.129  -0.493  1.00 98.46           N  
ATOM     95  CA  ALA A  14      -6.753  22.748  -0.220  1.00 98.46           C  
ATOM     96  C   ALA A  14      -5.587  21.827  -0.615  1.00 98.46           C  
ATOM     97  CB  ALA A  14      -6.680  23.152   1.257  1.00 98.46           C  
ATOM     98  O   ALA A  14      -4.597  22.312  -1.163  1.00 98.46           O  
ATOM     99  N   ALA A  15      -5.718  20.512  -0.413  1.00 97.98           N  
ATOM    100  CA  ALA A  15      -4.736  19.526  -0.867  1.00 97.98           C  
ATOM    101  C   ALA A  15      -4.631  19.484  -2.395  1.00 97.98           C  
ATOM    102  CB  ALA A  15      -5.120  18.162  -0.298  1.00 97.98           C  
ATOM    103  O   ALA A  15      -3.531  19.576  -2.943  1.00 97.98           O  
ATOM    104  N   LEU A  16      -5.772  19.441  -3.090  1.00 97.59           N  
ATOM    105  CA  LEU A  16      -5.809  19.479  -4.555  1.00 97.59           C  
ATOM    106  C   LEU A  16      -5.260  20.803  -5.104  1.00 97.59           C  
ATOM    107  CB  LEU A  16      -7.248  19.241  -5.048  1.00 97.59           C  
ATOM    108  O   LEU A  16      -4.493  20.810  -6.065  1.00 97.59           O  
ATOM    109  CG  LEU A  16      -7.873  17.902  -4.620  1.00 97.59           C  
ATOM    110  CD1 LEU A  16      -9.269  17.770  -5.226  1.00 97.59           C  
ATOM    111  CD2 LEU A  16      -7.039  16.699  -5.045  1.00 97.59           C  
ATOM    112  N   GLY A  17      -5.601  21.924  -4.464  1.00 97.87           N  
ATOM    113  CA  GLY A  17      -5.083  23.248  -4.799  1.00 97.87           C  
ATOM    114  C   GLY A  17      -3.569  23.344  -4.607  1.00 97.87           C  
ATOM    115  O   GLY A  17      -2.868  23.836  -5.491  1.00 97.87           O  
ATOM    116  N   TYR A  18      -3.041  22.817  -3.500  1.00 97.82           N  
ATOM    117  CA  TYR A  18      -1.600  22.714  -3.272  1.00 97.82           C  
ATOM    118  C   TYR A  18      -0.915  21.848  -4.338  1.00 97.82           C  
ATOM    119  CB  TYR A  18      -1.335  22.160  -1.866  1.00 97.82           C  
ATOM    120  O   TYR A  18       0.126  22.247  -4.869  1.00 97.82           O  
ATOM    121  CG  TYR A  18       0.135  21.905  -1.611  1.00 97.82           C  
ATOM    122  CD1 TYR A  18       0.685  20.645  -1.914  1.00 97.82           C  
ATOM    123  CD2 TYR A  18       0.966  22.943  -1.149  1.00 97.82           C  
ATOM    124  CE1 TYR A  18       2.055  20.405  -1.724  1.00 97.82           C  
ATOM    125  CE2 TYR A  18       2.346  22.714  -0.976  1.00 97.82           C  
ATOM    126  OH  TYR A  18       4.214  21.206  -1.098  1.00 97.82           O  
ATOM    127  CZ  TYR A  18       2.888  21.441  -1.263  1.00 97.82           C  
ATOM    128  N   GLY A  19      -1.514  20.708  -4.699  1.00 96.15           N  
ATOM    129  CA  GLY A  19      -1.044  19.861  -5.796  1.00 96.15           C  
ATOM    130  C   GLY A  19      -0.974  20.637  -7.113  1.00 96.15           C  
ATOM    131  O   GLY A  19       0.076  20.684  -7.745  1.00 96.15           O  
ATOM    132  N   ALA A  20      -2.041  21.351  -7.482  1.00 95.96           N  
ATOM    133  CA  ALA A  20      -2.094  22.159  -8.702  1.00 95.96           C  
ATOM    134  C   ALA A  20      -1.047  23.289  -8.736  1.00 95.96           C  
ATOM    135  CB  ALA A  20      -3.515  22.714  -8.849  1.00 95.96           C  
ATOM    136  O   ALA A  20      -0.463  23.562  -9.787  1.00 95.96           O  
ATOM    137  N   LEU A  21      -0.787  23.948  -7.603  1.00 97.02           N  
ATOM    138  CA  LEU A  21       0.260  24.970  -7.500  1.00 97.02           C  
ATOM    139  C   LEU A  21       1.658  24.357  -7.637  1.00 97.02           C  
ATOM    140  CB  LEU A  21       0.120  25.730  -6.171  1.00 97.02           C  
ATOM    141  O   LEU A  21       2.480  24.879  -8.387  1.00 97.02           O  
ATOM    142  CG  LEU A  21      -1.129  26.625  -6.070  1.00 97.02           C  
ATOM    143  CD1 LEU A  21      -1.220  27.207  -4.660  1.00 97.02           C  
ATOM    144  CD2 LEU A  21      -1.103  27.783  -7.073  1.00 97.02           C  
ATOM    145  N   THR A  22       1.901  23.226  -6.977  1.00 96.70           N  
ATOM    146  CA  THR A  22       3.183  22.509  -7.044  1.00 96.70           C  
ATOM    147  C   THR A  22       3.449  21.971  -8.454  1.00 96.70           C  
ATOM    148  CB  THR A  22       3.227  21.386  -5.998  1.00 96.70           C  
ATOM    149  O   THR A  22       4.566  22.094  -8.951  1.00 96.70           O  
ATOM    150  CG2 THR A  22       4.609  20.740  -5.913  1.00 96.70           C  
ATOM    151  OG1 THR A  22       2.919  21.913  -4.725  1.00 96.70           O  
ATOM    152  N   ILE A  23       2.418  21.493  -9.165  1.00 96.45           N  
ATOM    153  CA  ILE A  23       2.519  21.105 -10.582  1.00 96.45           C  
ATOM    154  C   ILE A  23       3.043  22.267 -11.429  1.00 96.45           C  
ATOM    155  CB  ILE A  23       1.160  20.598 -11.125  1.00 96.45           C  
ATOM    156  O   ILE A  23       3.921  22.056 -12.261  1.00 96.45           O  
ATOM    157  CG1 ILE A  23       0.834  19.214 -10.531  1.00 96.45           C  
ATOM    158  CG2 ILE A  23       1.162  20.506 -12.667  1.00 96.45           C  
ATOM    159  CD1 ILE A  23      -0.629  18.781 -10.712  1.00 96.45           C  
ATOM    160  N   LYS A  24       2.555  23.499 -11.223  1.00 95.97           N  
ATOM    161  CA  LYS A  24       3.053  24.668 -11.971  1.00 95.97           C  
ATOM    162  C   LYS A  24       4.538  24.913 -11.712  1.00 95.97           C  
ATOM    163  CB  LYS A  24       2.251  25.932 -11.637  1.00 95.97           C  
ATOM    164  O   LYS A  24       5.270  25.190 -12.657  1.00 95.97           O  
ATOM    165  CG  LYS A  24       0.817  25.874 -12.171  1.00 95.97           C  
ATOM    166  CD  LYS A  24       0.072  27.159 -11.795  1.00 95.97           C  
ATOM    167  CE  LYS A  24      -1.355  27.106 -12.344  1.00 95.97           C  
ATOM    168  NZ  LYS A  24      -2.096  28.357 -12.050  1.00 95.97           N  
ATOM    169  N   THR A  25       4.981  24.777 -10.463  1.00 94.24           N  
ATOM    170  CA  THR A  25       6.396  24.912 -10.090  1.00 94.24           C  
ATOM    171  C   THR A  25       7.264  23.856 -10.768  1.00 94.24           C  
ATOM    172  CB  THR A  25       6.564  24.829  -8.567  1.00 94.24           C  
ATOM    173  O   THR A  25       8.301  24.203 -11.330  1.00 94.24           O  
ATOM    174  CG2 THR A  25       8.006  25.048  -8.113  1.00 94.24           C  
ATOM    175  OG1 THR A  25       5.797  25.845  -7.964  1.00 94.24           O  
ATOM    176  N   ILE A  26       6.825  22.593 -10.779  1.00 95.45           N  
ATOM    177  CA  ILE A  26       7.541  21.510 -11.463  1.00 95.45           C  
ATOM    178  C   ILE A  26       7.563  21.783 -12.967  1.00 95.45           C  
ATOM    179  CB  ILE A  26       6.922  20.132 -11.144  1.00 95.45           C  
ATOM    180  O   ILE A  26       8.631  21.802 -13.563  1.00 95.45           O  
ATOM    181  CG1 ILE A  26       7.011  19.818  -9.634  1.00 95.45           C  
ATOM    182  CG2 ILE A  26       7.626  19.012 -11.940  1.00 95.45           C  
ATOM    183  CD1 ILE A  26       6.110  18.649  -9.228  1.00 95.45           C  
ATOM    184  N   MET A  27       6.418  22.057 -13.597  1.00 95.17           N  
ATOM    185  CA  MET A  27       6.352  22.251 -15.051  1.00 95.17           C  
ATOM    186  C   MET A  27       7.183  23.442 -15.544  1.00 95.17           C  
ATOM    187  CB  MET A  27       4.895  22.389 -15.523  1.00 95.17           C  
ATOM    188  O   MET A  27       7.687  23.385 -16.666  1.00 95.17           O  
ATOM    189  CG  MET A  27       4.077  21.097 -15.390  1.00 95.17           C  
ATOM    190  SD  MET A  27       4.801  19.623 -16.169  1.00 95.17           S  
ATOM    191  CE  MET A  27       5.073  18.627 -14.677  1.00 95.17           C  
ATOM    192  N   ALA A  28       7.362  24.472 -14.710  1.00 95.51           N  
ATOM    193  CA  ALA A  28       8.220  25.622 -14.989  1.00 95.51           C  
ATOM    194  C   ALA A  28       9.727  25.342 -14.818  1.00 95.51           C  
ATOM    195  CB  ALA A  28       7.771  26.774 -14.081  1.00 95.51           C  
ATOM    196  O   ALA A  28      10.540  26.150 -15.263  1.00 95.51           O  
ATOM    197  N   ALA A  29      10.116  24.238 -14.173  1.00 95.83           N  
ATOM    198  CA  ALA A  29      11.516  23.841 -14.067  1.00 95.83           C  
ATOM    199  C   ALA A  29      12.064  23.346 -15.416  1.00 95.83           C  
ATOM    200  CB  ALA A  29      11.680  22.798 -12.953  1.00 95.83           C  
ATOM    201  O   ALA A  29      11.321  22.796 -16.236  1.00 95.83           O  
ATOM    202  N   ASP A  30      13.371  23.537 -15.612  1.00 95.29           N  
ATOM    203  CA  ASP A  30      14.097  23.146 -16.821  1.00 95.29           C  
ATOM    204  C   ASP A  30      13.951  21.642 -17.102  1.00 95.29           C  
ATOM    205  CB  ASP A  30      15.573  23.559 -16.680  1.00 95.29           C  
ATOM    206  O   ASP A  30      14.129  20.810 -16.213  1.00 95.29           O  
ATOM    207  CG  ASP A  30      16.397  23.318 -17.950  1.00 95.29           C  
ATOM    208  OD1 ASP A  30      15.789  22.975 -18.990  1.00 95.29           O  
ATOM    209  OD2 ASP A  30      17.631  23.470 -17.862  1.00 95.29           O  
ATOM    210  N   ALA A  31      13.618  21.306 -18.349  1.00 94.63           N  
ATOM    211  CA  ALA A  31      13.479  19.935 -18.826  1.00 94.63           C  
ATOM    212  C   ALA A  31      14.810  19.337 -19.321  1.00 94.63           C  
ATOM    213  CB  ALA A  31      12.373  19.896 -19.888  1.00 94.63           C  
ATOM    214  O   ALA A  31      14.821  18.226 -19.846  1.00 94.63           O  
ATOM    215  N   GLY A  32      15.922  20.056 -19.166  1.00 95.31           N  
ATOM    216  CA  GLY A  32      17.252  19.582 -19.517  1.00 95.31           C  
ATOM    217  C   GLY A  32      17.504  19.578 -21.023  1.00 95.31           C  
ATOM    218  O   GLY A  32      16.829  20.248 -21.807  1.00 95.31           O  
ATOM    219  N   THR A  33      18.516  18.822 -21.444  1.00 96.03           N  
ATOM    220  CA  THR A  33      18.984  18.809 -22.837  1.00 96.03           C  
ATOM    221  C   THR A  33      17.971  18.159 -23.784  1.00 96.03           C  
ATOM    222  CB  THR A  33      20.342  18.098 -22.967  1.00 96.03           C  
ATOM    223  O   THR A  33      17.119  17.373 -23.372  1.00 96.03           O  
ATOM    224  CG2 THR A  33      21.423  18.679 -22.056  1.00 96.03           C  
ATOM    225  OG1 THR A  33      20.213  16.726 -22.681  1.00 96.03           O  
ATOM    226  N   ALA A  34      18.105  18.415 -25.090  1.00 95.54           N  
ATOM    227  CA  ALA A  34      17.274  17.764 -26.107  1.00 95.54           C  
ATOM    228  C   ALA A  34      17.337  16.227 -26.024  1.00 95.54           C  
ATOM    229  CB  ALA A  34      17.723  18.257 -27.487  1.00 95.54           C  
ATOM    230  O   ALA A  34      16.324  15.559 -26.218  1.00 95.54           O  
ATOM    231  N   ARG A  35      18.503  15.667 -25.668  1.00 94.23           N  
ATOM    232  CA  ARG A  35      18.672  14.222 -25.482  1.00 94.23           C  
ATOM    233  C   ARG A  35      17.865  13.696 -24.294  1.00 94.23           C  
ATOM    234  CB  ARG A  35      20.170  13.888 -25.356  1.00 94.23           C  
ATOM    235  O   ARG A  35      17.164  12.701 -24.437  1.00 94.23           O  
ATOM    236  CG  ARG A  35      20.449  12.387 -25.173  1.00 94.23           C  
ATOM    237  CD  ARG A  35      19.866  11.546 -26.315  1.00 94.23           C  
ATOM    238  NE  ARG A  35      20.142  10.119 -26.113  1.00 94.23           N  
ATOM    239  NH1 ARG A  35      18.814   9.330 -27.829  1.00 94.23           N  
ATOM    240  NH2 ARG A  35      19.935   7.910 -26.500  1.00 94.23           N  
ATOM    241  CZ  ARG A  35      19.627   9.135 -26.823  1.00 94.23           C  
ATOM    242  N   MET A  36      17.920  14.378 -23.149  1.00 95.91           N  
ATOM    243  CA  MET A  36      17.116  14.022 -21.972  1.00 95.91           C  
ATOM    244  C   MET A  36      15.612  14.085 -22.278  1.00 95.91           C  
ATOM    245  CB  MET A  36      17.427  14.989 -20.824  1.00 95.91           C  
ATOM    246  O   MET A  36      14.852  13.209 -21.868  1.00 95.91           O  
ATOM    247  CG  MET A  36      18.847  14.875 -20.262  1.00 95.91           C  
ATOM    248  SD  MET A  36      19.279  16.289 -19.210  1.00 95.91           S  
ATOM    249  CE  MET A  36      18.245  15.938 -17.760  1.00 95.91           C  
ATOM    250  N   GLN A  37      15.185  15.100 -23.033  1.00 96.02           N  
ATOM    251  CA  GLN A  37      13.791  15.263 -23.446  1.00 96.02           C  
ATOM    252  C   GLN A  37      13.335  14.172 -24.425  1.00 96.02           C  
ATOM    253  CB  GLN A  37      13.590  16.652 -24.063  1.00 96.02           C  
ATOM    254  O   GLN A  37      12.204  13.710 -24.308  1.00 96.02           O  
ATOM    255  CG  GLN A  37      13.766  17.785 -23.041  1.00 96.02           C  
ATOM    256  CD  GLN A  37      13.596  19.158 -23.680  1.00 96.02           C  
ATOM    257  NE2 GLN A  37      14.404  20.133 -23.332  1.00 96.02           N  
ATOM    258  OE1 GLN A  37      12.722  19.390 -24.501  1.00 96.02           O  
ATOM    259  N   GLU A  38      14.195  13.725 -25.348  1.00 92.99           N  
ATOM    260  CA  GLU A  38      13.907  12.592 -26.242  1.00 92.99           C  
ATOM    261  C   GLU A  38      13.636  11.310 -25.440  1.00 92.99           C  
ATOM    262  CB  GLU A  38      15.085  12.376 -27.216  1.00 92.99           C  
ATOM    263  O   GLU A  38      12.621  10.648 -25.655  1.00 92.99           O  
ATOM    264  CG  GLU A  38      14.797  11.318 -28.304  1.00 92.99           C  
ATOM    265  CD  GLU A  38      16.057  10.773 -29.009  1.00 92.99           C  
ATOM    266  OE1 GLU A  38      15.947   9.710 -29.684  1.00 92.99           O  
ATOM    267  OE2 GLU A  38      17.163  11.336 -28.823  1.00 92.99           O  
ATOM    268  N   ILE A  39      14.515  10.993 -24.482  1.00 93.53           N  
ATOM    269  CA  ILE A  39      14.389   9.813 -23.612  1.00 93.53           C  
ATOM    270  C   ILE A  39      13.106   9.903 -22.782  1.00 93.53           C  
ATOM    271  CB  ILE A  39      15.636   9.686 -22.709  1.00 93.53           C  
ATOM    272  O   ILE A  39      12.279   8.992 -22.806  1.00 93.53           O  
ATOM    273  CG1 ILE A  39      16.901   9.392 -23.548  1.00 93.53           C  
ATOM    274  CG2 ILE A  39      15.446   8.578 -21.657  1.00 93.53           C  
ATOM    275  CD1 ILE A  39      18.178   9.864 -22.847  1.00 93.53           C  
ATOM    276  N   SER A  40      12.892  11.036 -22.105  1.00 94.28           N  
ATOM    277  CA  SER A  40      11.675  11.266 -21.324  1.00 94.28           C  
ATOM    278  C   SER A  40      10.416  11.182 -22.188  1.00 94.28           C  
ATOM    279  CB  SER A  40      11.745  12.632 -20.647  1.00 94.28           C  
ATOM    280  O   SER A  40       9.411  10.640 -21.740  1.00 94.28           O  
ATOM    281  OG  SER A  40      10.601  12.854 -19.831  1.00 94.28           O  
ATOM    282  N   GLY A  41      10.459  11.669 -23.430  1.00 94.15           N  
ATOM    283  CA  GLY A  41       9.356  11.560 -24.383  1.00 94.15           C  
ATOM    284  C   GLY A  41       8.970  10.108 -24.671  1.00 94.15           C  
ATOM    285  O   GLY A  41       7.785   9.781 -24.627  1.00 94.15           O  
ATOM    286  N   ALA A  42       9.954   9.227 -24.872  1.00 93.22           N  
ATOM    287  CA  ALA A  42       9.712   7.799 -25.084  1.00 93.22           C  
ATOM    288  C   ALA A  42       9.081   7.125 -23.851  1.00 93.22           C  
ATOM    289  CB  ALA A  42      11.037   7.136 -25.479  1.00 93.22           C  
ATOM    290  O   ALA A  42       8.128   6.354 -23.985  1.00 93.22           O  
ATOM    291  N   VAL A  43       9.549   7.468 -22.644  1.00 95.25           N  
ATOM    292  CA  VAL A  43       8.950   6.979 -21.389  1.00 95.25           C  
ATOM    293  C   VAL A  43       7.511   7.491 -21.232  1.00 95.25           C  
ATOM    294  CB  VAL A  43       9.817   7.357 -20.168  1.00 95.25           C  
ATOM    295  O   VAL A  43       6.607   6.727 -20.897  1.00 95.25           O  
ATOM    296  CG1 VAL A  43       9.213   6.833 -18.860  1.00 95.25           C  
ATOM    297  CG2 VAL A  43      11.230   6.767 -20.277  1.00 95.25           C  
ATOM    298  N   GLN A  44       7.251   8.768 -21.532  1.00 94.53           N  
ATOM    299  CA  GLN A  44       5.902   9.354 -21.479  1.00 94.53           C  
ATOM    300  C   GLN A  44       4.930   8.665 -22.433  1.00 94.53           C  
ATOM    301  CB  GLN A  44       5.943  10.859 -21.802  1.00 94.53           C  
ATOM    302  O   GLN A  44       3.782   8.410 -22.054  1.00 94.53           O  
ATOM    303  CG  GLN A  44       6.538  11.680 -20.658  1.00 94.53           C  
ATOM    304  CD  GLN A  44       6.693  13.158 -20.969  1.00 94.53           C  
ATOM    305  NE2 GLN A  44       7.788  13.772 -20.574  1.00 94.53           N  
ATOM    306  OE1 GLN A  44       5.816  13.812 -21.519  1.00 94.53           O  
ATOM    307  N   GLU A  45       5.372   8.374 -23.653  1.00 93.92           N  
ATOM    308  CA  GLU A  45       4.571   7.666 -24.646  1.00 93.92           C  
ATOM    309  C   GLU A  45       4.233   6.251 -24.167  1.00 93.92           C  
ATOM    310  CB  GLU A  45       5.318   7.664 -25.986  1.00 93.92           C  
ATOM    311  O   GLU A  45       3.055   5.886 -24.129  1.00 93.92           O  
ATOM    312  CG  GLU A  45       4.462   7.047 -27.102  1.00 93.92           C  
ATOM    313  CD  GLU A  45       5.143   7.066 -28.479  1.00 93.92           C  
ATOM    314  OE1 GLU A  45       4.521   6.513 -29.414  1.00 93.92           O  
ATOM    315  OE2 GLU A  45       6.249   7.637 -28.604  1.00 93.92           O  
ATOM    316  N   GLY A  46       5.238   5.490 -23.720  1.00 94.05           N  
ATOM    317  CA  GLY A  46       5.049   4.125 -23.232  1.00 94.05           C  
ATOM    318  C   GLY A  46       4.126   4.044 -22.016  1.00 94.05           C  
ATOM    319  O   GLY A  46       3.178   3.256 -22.009  1.00 94.05           O  
ATOM    320  N   ALA A  47       4.332   4.912 -21.023  1.00 94.85           N  
ATOM    321  CA  ALA A  47       3.523   4.940 -19.805  1.00 94.85           C  
ATOM    322  C   ALA A  47       2.066   5.329 -20.091  1.00 94.85           C  
ATOM    323  CB  ALA A  47       4.209   5.881 -18.806  1.00 94.85           C  
ATOM    324  O   ALA A  47       1.130   4.687 -19.605  1.00 94.85           O  
ATOM    325  N   SER A  48       1.860   6.323 -20.960  1.00 93.71           N  
ATOM    326  CA  SER A  48       0.517   6.731 -21.384  1.00 93.71           C  
ATOM    327  C   SER A  48      -0.183   5.626 -22.179  1.00 93.71           C  
ATOM    328  CB  SER A  48       0.572   8.006 -22.230  1.00 93.71           C  
ATOM    329  O   SER A  48      -1.368   5.368 -21.965  1.00 93.71           O  
ATOM    330  OG  SER A  48       1.202   9.060 -21.528  1.00 93.71           O  
ATOM    331  N   ALA A  49       0.527   4.949 -23.086  1.00 92.36           N  
ATOM    332  CA  ALA A  49      -0.023   3.847 -23.871  1.00 92.36           C  
ATOM    333  C   ALA A  49      -0.457   2.672 -22.981  1.00 92.36           C  
ATOM    334  CB  ALA A  49       1.017   3.417 -24.911  1.00 92.36           C  
ATOM    335  O   ALA A  49      -1.566   2.151 -23.153  1.00 92.36           O  
ATOM    336  N   PHE A  50       0.375   2.299 -22.003  1.00 94.01           N  
ATOM    337  CA  PHE A  50       0.054   1.258 -21.033  1.00 94.01           C  
ATOM    338  C   PHE A  50      -1.197   1.611 -20.223  1.00 94.01           C  
ATOM    339  CB  PHE A  50       1.249   1.000 -20.111  1.00 94.01           C  
ATOM    340  O   PHE A  50      -2.171   0.853 -20.259  1.00 94.01           O  
ATOM    341  CG  PHE A  50       0.915   0.007 -19.015  1.00 94.01           C  
ATOM    342  CD1 PHE A  50       0.459   0.454 -17.762  1.00 94.01           C  
ATOM    343  CD2 PHE A  50       0.996  -1.370 -19.274  1.00 94.01           C  
ATOM    344  CE1 PHE A  50       0.102  -0.470 -16.764  1.00 94.01           C  
ATOM    345  CE2 PHE A  50       0.629  -2.295 -18.282  1.00 94.01           C  
ATOM    346  CZ  PHE A  50       0.191  -1.846 -17.026  1.00 94.01           C  
ATOM    347  N   LEU A  51      -1.218   2.773 -19.552  1.00 91.54           N  
ATOM    348  CA  LEU A  51      -2.360   3.162 -18.721  1.00 91.54           C  
ATOM    349  C   LEU A  51      -3.644   3.260 -19.543  1.00 91.54           C  
ATOM    350  CB  LEU A  51      -2.105   4.491 -17.990  1.00 91.54           C  
ATOM    351  O   LEU A  51      -4.667   2.720 -19.135  1.00 91.54           O  
ATOM    352  CG  LEU A  51      -1.179   4.434 -16.761  1.00 91.54           C  
ATOM    353  CD1 LEU A  51      -1.327   5.755 -16.005  1.00 91.54           C  
ATOM    354  CD2 LEU A  51      -1.519   3.316 -15.770  1.00 91.54           C  
ATOM    355  N   ASN A  52      -3.610   3.870 -20.729  1.00 93.26           N  
ATOM    356  CA  ASN A  52      -4.796   3.967 -21.584  1.00 93.26           C  
ATOM    357  C   ASN A  52      -5.375   2.589 -21.928  1.00 93.26           C  
ATOM    358  CB  ASN A  52      -4.427   4.739 -22.860  1.00 93.26           C  
ATOM    359  O   ASN A  52      -6.593   2.390 -21.903  1.00 93.26           O  
ATOM    360  CG  ASN A  52      -4.320   6.230 -22.609  1.00 93.26           C  
ATOM    361  ND2 ASN A  52      -3.508   6.934 -23.356  1.00 93.26           N  
ATOM    362  OD1 ASN A  52      -5.004   6.789 -21.773  1.00 93.26           O  
ATOM    363  N   ARG A  53      -4.514   1.609 -22.219  1.00 93.09           N  
ATOM    364  CA  ARG A  53      -4.951   0.239 -22.499  1.00 93.09           C  
ATOM    365  C   ARG A  53      -5.457  -0.474 -21.244  1.00 93.09           C  
ATOM    366  CB  ARG A  53      -3.790  -0.512 -23.144  1.00 93.09           C  
ATOM    367  O   ARG A  53      -6.461  -1.191 -21.318  1.00 93.09           O  
ATOM    368  CG  ARG A  53      -4.285  -1.825 -23.752  1.00 93.09           C  
ATOM    369  CD  ARG A  53      -3.079  -2.563 -24.303  1.00 93.09           C  
ATOM    370  NE  ARG A  53      -3.471  -3.796 -24.995  1.00 93.09           N  
ATOM    371  NH1 ARG A  53      -1.552  -3.987 -26.231  1.00 93.09           N  
ATOM    372  NH2 ARG A  53      -3.163  -5.558 -26.374  1.00 93.09           N  
ATOM    373  CZ  ARG A  53      -2.722  -4.442 -25.865  1.00 93.09           C  
ATOM    374  N   GLN A  54      -4.791  -0.264 -20.111  1.00 92.64           N  
ATOM    375  CA  GLN A  54      -5.190  -0.813 -18.821  1.00 92.64           C  
ATOM    376  C   GLN A  54      -6.571  -0.301 -18.419  1.00 92.64           C  
ATOM    377  CB  GLN A  54      -4.117  -0.499 -17.764  1.00 92.64           C  
ATOM    378  O   GLN A  54      -7.494  -1.098 -18.265  1.00 92.64           O  
ATOM    379  CG  GLN A  54      -4.355  -1.329 -16.499  1.00 92.64           C  
ATOM    380  CD  GLN A  54      -3.358  -1.006 -15.396  1.00 92.64           C  
ATOM    381  NE2 GLN A  54      -2.634  -1.977 -14.890  1.00 92.64           N  
ATOM    382  OE1 GLN A  54      -3.232   0.123 -14.961  1.00 92.64           O  
ATOM    383  N   TYR A  55      -6.758   1.017 -18.373  1.00 90.77           N  
ATOM    384  CA  TYR A  55      -8.030   1.641 -18.022  1.00 90.77           C  
ATOM    385  C   TYR A  55      -9.146   1.302 -19.003  1.00 90.77           C  
ATOM    386  CB  TYR A  55      -7.865   3.159 -17.895  1.00 90.77           C  
ATOM    387  O   TYR A  55     -10.275   1.113 -18.567  1.00 90.77           O  
ATOM    388  CG  TYR A  55      -7.238   3.562 -16.579  1.00 90.77           C  
ATOM    389  CD1 TYR A  55      -7.979   3.425 -15.389  1.00 90.77           C  
ATOM    390  CD2 TYR A  55      -5.921   4.051 -16.530  1.00 90.77           C  
ATOM    391  CE1 TYR A  55      -7.390   3.749 -14.154  1.00 90.77           C  
ATOM    392  CE2 TYR A  55      -5.325   4.364 -15.297  1.00 90.77           C  
ATOM    393  OH  TYR A  55      -5.479   4.491 -12.912  1.00 90.77           O  
ATOM    394  CZ  TYR A  55      -6.057   4.207 -14.104  1.00 90.77           C  
ATOM    395  N   LYS A  56      -8.865   1.135 -20.302  1.00 92.25           N  
ATOM    396  CA  LYS A  56      -9.877   0.648 -21.252  1.00 92.25           C  
ATOM    397  C   LYS A  56     -10.367  -0.758 -20.897  1.00 92.25           C  
ATOM    398  CB  LYS A  56      -9.314   0.714 -22.676  1.00 92.25           C  
ATOM    399  O   LYS A  56     -11.560  -1.027 -20.983  1.00 92.25           O  
ATOM    400  CG  LYS A  56     -10.379   0.359 -23.723  1.00 92.25           C  
ATOM    401  CD  LYS A  56      -9.821   0.533 -25.138  1.00 92.25           C  
ATOM    402  CE  LYS A  56     -10.917   0.216 -26.160  1.00 92.25           C  
ATOM    403  NZ  LYS A  56     -10.438   0.418 -27.549  1.00 92.25           N  
ATOM    404  N   THR A  57      -9.460  -1.643 -20.488  1.00 88.57           N  
ATOM    405  CA  THR A  57      -9.803  -3.011 -20.067  1.00 88.57           C  
ATOM    406  C   THR A  57     -10.579  -2.992 -18.752  1.00 88.57           C  
ATOM    407  CB  THR A  57      -8.540  -3.877 -19.936  1.00 88.57           C  
ATOM    408  O   THR A  57     -11.640  -3.608 -18.650  1.00 88.57           O  
ATOM    409  CG2 THR A  57      -8.877  -5.347 -19.691  1.00 88.57           C  
ATOM    410  OG1 THR A  57      -7.785  -3.796 -21.130  1.00 88.57           O  
ATOM    411  N   ILE A  58     -10.100  -2.218 -17.774  1.00 90.85           N  
ATOM    412  CA  ILE A  58     -10.763  -2.053 -16.478  1.00 90.85           C  
ATOM    413  C   ILE A  58     -12.152  -1.429 -16.650  1.00 90.85           C  
ATOM    414  CB  ILE A  58      -9.893  -1.219 -15.514  1.00 90.85           C  
ATOM    415  O   ILE A  58     -13.088  -1.872 -15.999  1.00 90.85           O  
ATOM    416  CG1 ILE A  58      -8.544  -1.902 -15.198  1.00 90.85           C  
ATOM    417  CG2 ILE A  58     -10.659  -1.010 -14.198  1.00 90.85           C  
ATOM    418  CD1 ILE A  58      -7.544  -0.966 -14.497  1.00 90.85           C  
ATOM    419  N   ALA A  59     -12.329  -0.459 -17.551  1.00 92.94           N  
ATOM    420  CA  ALA A  59     -13.615   0.188 -17.801  1.00 92.94           C  
ATOM    421  C   ALA A  59     -14.679  -0.793 -18.309  1.00 92.94           C  
ATOM    422  CB  ALA A  59     -13.414   1.335 -18.798  1.00 92.94           C  
ATOM    423  O   ALA A  59     -15.844  -0.659 -17.946  1.00 92.94           O  
ATOM    424  N   VAL A  60     -14.297  -1.804 -19.098  1.00 92.74           N  
ATOM    425  CA  VAL A  60     -15.228  -2.858 -19.535  1.00 92.74           C  
ATOM    426  C   VAL A  60     -15.702  -3.682 -18.338  1.00 92.74           C  
ATOM    427  CB  VAL A  60     -14.594  -3.755 -20.616  1.00 92.74           C  
ATOM    428  O   VAL A  60     -16.904  -3.859 -18.155  1.00 92.74           O  
ATOM    429  CG1 VAL A  60     -15.495  -4.937 -20.993  1.00 92.74           C  
ATOM    430  CG2 VAL A  60     -14.331  -2.958 -21.901  1.00 92.74           C  
ATOM    431  N   VAL A  61     -14.775  -4.140 -17.491  1.00 91.73           N  
ATOM    432  CA  VAL A  61     -15.112  -4.903 -16.275  1.00 91.73           C  
ATOM    433  C   VAL A  61     -15.929  -4.042 -15.306  1.00 91.73           C  
ATOM    434  CB  VAL A  61     -13.836  -5.440 -15.595  1.00 91.73           C  
ATOM    435  O   VAL A  61     -16.959  -4.479 -14.799  1.00 91.73           O  
ATOM    436  CG1 VAL A  61     -14.162  -6.251 -14.334  1.00 91.73           C  
ATOM    437  CG2 VAL A  61     -13.044  -6.352 -16.543  1.00 91.73           C  
ATOM    438  N   GLY A  62     -15.517  -2.792 -15.106  1.00 94.57           N  
ATOM    439  CA  GLY A  62     -16.194  -1.819 -14.260  1.00 94.57           C  
ATOM    440  C   GLY A  62     -17.607  -1.500 -14.739  1.00 94.57           C  
ATOM    441  O   GLY A  62     -18.504  -1.407 -13.912  1.00 94.57           O  
ATOM    442  N   ALA A  63     -17.848  -1.410 -16.050  1.00 96.78           N  
ATOM    443  CA  ALA A  63     -19.190  -1.213 -16.596  1.00 96.78           C  
ATOM    444  C   ALA A  63     -20.111  -2.405 -16.297  1.00 96.78           C  
ATOM    445  CB  ALA A  63     -19.085  -0.954 -18.104  1.00 96.78           C  
ATOM    446  O   ALA A  63     -21.262  -2.207 -15.911  1.00 96.78           O  
ATOM    447  N   VAL A  64     -19.604  -3.636 -16.416  1.00 95.46           N  
ATOM    448  CA  VAL A  64     -20.365  -4.846 -16.062  1.00 95.46           C  
ATOM    449  C   VAL A  64     -20.712  -4.844 -14.572  1.00 95.46           C  
ATOM    450  CB  VAL A  64     -19.594  -6.119 -16.463  1.00 95.46           C  
ATOM    451  O   VAL A  64     -21.876  -5.013 -14.216  1.00 95.46           O  
ATOM    452  CG1 VAL A  64     -20.286  -7.397 -15.976  1.00 95.46           C  
ATOM    453  CG2 VAL A  64     -19.468  -6.217 -17.989  1.00 95.46           C  
ATOM    454  N   VAL A  65     -19.732  -4.585 -13.703  1.00 94.75           N  
ATOM    455  CA  VAL A  65     -19.944  -4.518 -12.248  1.00 94.75           C  
ATOM    456  C   VAL A  65     -20.907  -3.387 -11.873  1.00 94.75           C  
ATOM    457  CB  VAL A  65     -18.597  -4.375 -11.516  1.00 94.75           C  
ATOM    458  O   VAL A  65     -21.808  -3.600 -11.068  1.00 94.75           O  
ATOM    459  CG1 VAL A  65     -18.784  -4.169 -10.013  1.00 94.75           C  
ATOM    460  CG2 VAL A  65     -17.739  -5.636 -11.690  1.00 94.75           C  
ATOM    461  N   PHE A  66     -20.782  -2.214 -12.496  1.00 97.78           N  
ATOM    462  CA  PHE A  66     -21.688  -1.081 -12.302  1.00 97.78           C  
ATOM    463  C   PHE A  66     -23.138  -1.447 -12.632  1.00 97.78           C  
ATOM    464  CB  PHE A  66     -21.221   0.094 -13.172  1.00 97.78           C  
ATOM    465  O   PHE A  66     -24.035  -1.148 -11.844  1.00 97.78           O  
ATOM    466  CG  PHE A  66     -22.200   1.250 -13.225  1.00 97.78           C  
ATOM    467  CD1 PHE A  66     -23.135   1.339 -14.274  1.00 97.78           C  
ATOM    468  CD2 PHE A  66     -22.194   2.226 -12.213  1.00 97.78           C  
ATOM    469  CE1 PHE A  66     -24.069   2.390 -14.301  1.00 97.78           C  
ATOM    470  CE2 PHE A  66     -23.113   3.289 -12.255  1.00 97.78           C  
ATOM    471  CZ  PHE A  66     -24.058   3.365 -13.290  1.00 97.78           C  
ATOM    472  N   VAL A  67     -23.377  -2.115 -13.766  1.00 98.22           N  
ATOM    473  CA  VAL A  67     -24.723  -2.560 -14.156  1.00 98.22           C  
ATOM    474  C   VAL A  67     -25.265  -3.578 -13.155  1.00 98.22           C  
ATOM    475  CB  VAL A  67     -24.725  -3.125 -15.590  1.00 98.22           C  
ATOM    476  O   VAL A  67     -26.408  -3.443 -12.728  1.00 98.22           O  
ATOM    477  CG1 VAL A  67     -26.046  -3.816 -15.958  1.00 98.22           C  
ATOM    478  CG2 VAL A  67     -24.510  -1.998 -16.610  1.00 98.22           C  
ATOM    479  N   ILE A  68     -24.447  -4.548 -12.735  1.00 96.38           N  
ATOM    480  CA  ILE A  68     -24.845  -5.571 -11.757  1.00 96.38           C  
ATOM    481  C   ILE A  68     -25.221  -4.926 -10.418  1.00 96.38           C  
ATOM    482  CB  ILE A  68     -23.733  -6.637 -11.609  1.00 96.38           C  
ATOM    483  O   ILE A  68     -26.310  -5.171  -9.908  1.00 96.38           O  
ATOM    484  CG1 ILE A  68     -23.632  -7.480 -12.902  1.00 96.38           C  
ATOM    485  CG2 ILE A  68     -23.996  -7.564 -10.407  1.00 96.38           C  
ATOM    486  CD1 ILE A  68     -22.377  -8.360 -12.969  1.00 96.38           C  
ATOM    487  N   LEU A  69     -24.367  -4.062  -9.865  1.00 96.22           N  
ATOM    488  CA  LEU A  69     -24.639  -3.396  -8.587  1.00 96.22           C  
ATOM    489  C   LEU A  69     -25.854  -2.474  -8.668  1.00 96.22           C  
ATOM    490  CB  LEU A  69     -23.411  -2.588  -8.148  1.00 96.22           C  
ATOM    491  O   LEU A  69     -26.670  -2.458  -7.753  1.00 96.22           O  
ATOM    492  CG  LEU A  69     -22.202  -3.444  -7.748  1.00 96.22           C  
ATOM    493  CD1 LEU A  69     -21.029  -2.512  -7.464  1.00 96.22           C  
ATOM    494  CD2 LEU A  69     -22.459  -4.298  -6.504  1.00 96.22           C  
ATOM    495  N   THR A  70     -26.006  -1.743  -9.774  1.00 97.80           N  
ATOM    496  CA  THR A  70     -27.166  -0.870  -9.990  1.00 97.80           C  
ATOM    497  C   THR A  70     -28.463  -1.671 -10.064  1.00 97.80           C  
ATOM    498  CB  THR A  70     -27.013  -0.048 -11.276  1.00 97.80           C  
ATOM    499  O   THR A  70     -29.472  -1.248  -9.505  1.00 97.80           O  
ATOM    500  CG2 THR A  70     -28.190   0.894 -11.518  1.00 97.80           C  
ATOM    501  OG1 THR A  70     -25.862   0.756 -11.210  1.00 97.80           O  
ATOM    502  N   ALA A  71     -28.445  -2.824 -10.738  1.00 97.22           N  
ATOM    503  CA  ALA A  71     -29.613  -3.688 -10.870  1.00 97.22           C  
ATOM    504  C   ALA A  71     -29.999  -4.366  -9.546  1.00 97.22           C  
ATOM    505  CB  ALA A  71     -29.328  -4.722 -11.966  1.00 97.22           C  
ATOM    506  O   ALA A  71     -31.186  -4.537  -9.291  1.00 97.22           O  
ATOM    507  N   LEU A  72     -29.016  -4.740  -8.719  1.00 95.86           N  
ATOM    508  CA  LEU A  72     -29.251  -5.471  -7.469  1.00 95.86           C  
ATOM    509  C   LEU A  72     -29.524  -4.562  -6.263  1.00 95.86           C  
ATOM    510  CB  LEU A  72     -28.050  -6.394  -7.193  1.00 95.86           C  
ATOM    511  O   LEU A  72     -30.304  -4.933  -5.398  1.00 95.86           O  
ATOM    512  CG  LEU A  72     -27.852  -7.526  -8.220  1.00 95.86           C  
ATOM    513  CD1 LEU A  72     -26.573  -8.295  -7.885  1.00 95.86           C  
ATOM    514  CD2 LEU A  72     -29.017  -8.515  -8.239  1.00 95.86           C  
ATOM    515  N   LEU A  73     -28.890  -3.388  -6.189  1.00 95.69           N  
ATOM    516  CA  LEU A  73     -28.906  -2.526  -4.996  1.00 95.69           C  
ATOM    517  C   LEU A  73     -29.350  -1.081  -5.280  1.00 95.69           C  
ATOM    518  CB  LEU A  73     -27.509  -2.550  -4.361  1.00 95.69           C  
ATOM    519  O   LEU A  73     -29.434  -0.249  -4.377  1.00 95.69           O  
ATOM    520  CG  LEU A  73     -27.031  -3.907  -3.823  1.00 95.69           C  
ATOM    521  CD1 LEU A  73     -25.582  -3.787  -3.342  1.00 95.69           C  
ATOM    522  CD2 LEU A  73     -27.889  -4.348  -2.644  1.00 95.69           C  
ATOM    523  N   GLY A  74     -29.640  -0.758  -6.539  1.00 95.96           N  
ATOM    524  CA  GLY A  74     -30.154   0.542  -6.946  1.00 95.96           C  
ATOM    525  C   GLY A  74     -29.090   1.551  -7.380  1.00 95.96           C  
ATOM    526  O   GLY A  74     -27.875   1.360  -7.283  1.00 95.96           O  
ATOM    527  N   ILE A  75     -29.578   2.678  -7.900  1.00 96.69           N  
ATOM    528  CA  ILE A  75     -28.757   3.637  -8.646  1.00 96.69           C  
ATOM    529  C   ILE A  75     -27.730   4.380  -7.790  1.00 96.69           C  
ATOM    530  CB  ILE A  75     -29.676   4.573  -9.452  1.00 96.69           C  
ATOM    531  O   ILE A  75     -26.625   4.644  -8.260  1.00 96.69           O  
ATOM    532  CG1 ILE A  75     -28.861   5.284 -10.547  1.00 96.69           C  
ATOM    533  CG2 ILE A  75     -30.429   5.575  -8.554  1.00 96.69           C  
ATOM    534  CD1 ILE A  75     -29.718   5.778 -11.717  1.00 96.69           C  
ATOM    535  N   SER A  76     -28.044   4.663  -6.524  1.00 97.89           N  
ATOM    536  CA  SER A  76     -27.086   5.266  -5.591  1.00 97.89           C  
ATOM    537  C   SER A  76     -25.898   4.332  -5.345  1.00 97.89           C  
ATOM    538  CB  SER A  76     -27.770   5.609  -4.264  1.00 97.89           C  
ATOM    539  O   SER A  76     -24.756   4.775  -5.267  1.00 97.89           O  
ATOM    540  OG  SER A  76     -28.892   6.442  -4.491  1.00 97.89           O  
ATOM    541  N   VAL A  77     -26.114   3.019  -5.290  1.00 98.01           N  
ATOM    542  CA  VAL A  77     -25.012   2.063  -5.125  1.00 98.01           C  
ATOM    543  C   VAL A  77     -24.127   2.031  -6.369  1.00 98.01           C  
ATOM    544  CB  VAL A  77     -25.553   0.683  -4.726  1.00 98.01           C  
ATOM    545  O   VAL A  77     -22.903   2.137  -6.260  1.00 98.01           O  
ATOM    546  CG1 VAL A  77     -24.419  -0.310  -4.493  1.00 98.01           C  
ATOM    547  CG2 VAL A  77     -26.317   0.821  -3.402  1.00 98.01           C  
ATOM    548  N   GLY A  78     -24.742   2.017  -7.555  1.00 98.22           N  
ATOM    549  CA  GLY A  78     -24.033   2.175  -8.826  1.00 98.22           C  
ATOM    550  C   GLY A  78     -23.183   3.446  -8.886  1.00 98.22           C  
ATOM    551  O   GLY A  78     -21.998   3.389  -9.217  1.00 98.22           O  
ATOM    552  N   PHE A  79     -23.752   4.602  -8.533  1.00 98.19           N  
ATOM    553  CA  PHE A  79     -23.015   5.870  -8.515  1.00 98.19           C  
ATOM    554  C   PHE A  79     -21.882   5.884  -7.493  1.00 98.19           C  
ATOM    555  CB  PHE A  79     -23.959   7.052  -8.263  1.00 98.19           C  
ATOM    556  O   PHE A  79     -20.812   6.399  -7.808  1.00 98.19           O  
ATOM    557  CG  PHE A  79     -24.592   7.599  -9.524  1.00 98.19           C  
ATOM    558  CD1 PHE A  79     -23.780   8.172 -10.522  1.00 98.19           C  
ATOM    559  CD2 PHE A  79     -25.986   7.567  -9.694  1.00 98.19           C  
ATOM    560  CE1 PHE A  79     -24.359   8.687 -11.695  1.00 98.19           C  
ATOM    561  CE2 PHE A  79     -26.566   8.091 -10.863  1.00 98.19           C  
ATOM    562  CZ  PHE A  79     -25.753   8.643 -11.867  1.00 98.19           C  
ATOM    563  N   GLY A  80     -22.079   5.289  -6.313  1.00 98.60           N  
ATOM    564  CA  GLY A  80     -21.019   5.131  -5.320  1.00 98.60           C  
ATOM    565  C   GLY A  80     -19.825   4.395  -5.912  1.00 98.60           C  
ATOM    566  O   GLY A  80     -18.724   4.946  -5.956  1.00 98.60           O  
ATOM    567  N   PHE A  81     -20.071   3.210  -6.478  1.00 98.52           N  
ATOM    568  CA  PHE A  81     -19.065   2.433  -7.205  1.00 98.52           C  
ATOM    569  C   PHE A  81     -18.367   3.247  -8.299  1.00 98.52           C  
ATOM    570  CB  PHE A  81     -19.731   1.171  -7.773  1.00 98.52           C  
ATOM    571  O   PHE A  81     -17.137   3.269  -8.366  1.00 98.52           O  
ATOM    572  CG  PHE A  81     -18.834   0.375  -8.694  1.00 98.52           C  
ATOM    573  CD1 PHE A  81     -18.824   0.649 -10.074  1.00 98.52           C  
ATOM    574  CD2 PHE A  81     -17.984  -0.612  -8.167  1.00 98.52           C  
ATOM    575  CE1 PHE A  81     -17.954  -0.052 -10.923  1.00 98.52           C  
ATOM    576  CE2 PHE A  81     -17.119  -1.321  -9.017  1.00 98.52           C  
ATOM    577  CZ  PHE A  81     -17.105  -1.036 -10.394  1.00 98.52           C  
ATOM    578  N   LEU A  82     -19.133   3.960  -9.128  1.00 98.33           N  
ATOM    579  CA  LEU A  82     -18.576   4.765 -10.211  1.00 98.33           C  
ATOM    580  C   LEU A  82     -17.667   5.886  -9.687  1.00 98.33           C  
ATOM    581  CB  LEU A  82     -19.729   5.315 -11.065  1.00 98.33           C  
ATOM    582  O   LEU A  82     -16.580   6.078 -10.225  1.00 98.33           O  
ATOM    583  CG  LEU A  82     -19.269   6.117 -12.295  1.00 98.33           C  
ATOM    584  CD1 LEU A  82     -18.480   5.257 -13.286  1.00 98.33           C  
ATOM    585  CD2 LEU A  82     -20.492   6.682 -13.017  1.00 98.33           C  
ATOM    586  N   ILE A  83     -18.075   6.598  -8.633  1.00 98.57           N  
ATOM    587  CA  ILE A  83     -17.279   7.664  -8.007  1.00 98.57           C  
ATOM    588  C   ILE A  83     -15.962   7.096  -7.477  1.00 98.57           C  
ATOM    589  CB  ILE A  83     -18.093   8.366  -6.892  1.00 98.57           C  
ATOM    590  O   ILE A  83     -14.900   7.635  -7.786  1.00 98.57           O  
ATOM    591  CG1 ILE A  83     -19.224   9.214  -7.516  1.00 98.57           C  
ATOM    592  CG2 ILE A  83     -17.199   9.261  -6.008  1.00 98.57           C  
ATOM    593  CD1 ILE A  83     -20.298   9.635  -6.505  1.00 98.57           C  
ATOM    594  N   GLY A  84     -16.016   5.992  -6.729  1.00 98.36           N  
ATOM    595  CA  GLY A  84     -14.822   5.352  -6.177  1.00 98.36           C  
ATOM    596  C   GLY A  84     -13.842   4.906  -7.260  1.00 98.36           C  
ATOM    597  O   GLY A  84     -12.646   5.189  -7.171  1.00 98.36           O  
ATOM    598  N   ALA A  85     -14.357   4.281  -8.321  1.00 97.99           N  
ATOM    599  CA  ALA A  85     -13.552   3.842  -9.454  1.00 97.99           C  
ATOM    600  C   ALA A  85     -12.935   5.027 -10.218  1.00 97.99           C  
ATOM    601  CB  ALA A  85     -14.428   2.968 -10.361  1.00 97.99           C  
ATOM    602  O   ALA A  85     -11.734   5.052 -10.483  1.00 97.99           O  
ATOM    603  N   VAL A  86     -13.725   6.051 -10.542  1.00 97.74           N  
ATOM    604  CA  VAL A  86     -13.235   7.217 -11.288  1.00 97.74           C  
ATOM    605  C   VAL A  86     -12.199   7.993 -10.476  1.00 97.74           C  
ATOM    606  CB  VAL A  86     -14.408   8.108 -11.739  1.00 97.74           C  
ATOM    607  O   VAL A  86     -11.139   8.318 -11.005  1.00 97.74           O  
ATOM    608  CG1 VAL A  86     -13.943   9.453 -12.311  1.00 97.74           C  
ATOM    609  CG2 VAL A  86     -15.215   7.406 -12.841  1.00 97.74           C  
ATOM    610  N   CYS A  87     -12.447   8.260  -9.191  1.00 98.22           N  
ATOM    611  CA  CYS A  87     -11.506   9.000  -8.351  1.00 98.22           C  
ATOM    612  C   CYS A  87     -10.197   8.232  -8.113  1.00 98.22           C  
ATOM    613  CB  CYS A  87     -12.189   9.379  -7.032  1.00 98.22           C  
ATOM    614  O   CYS A  87      -9.130   8.841  -8.214  1.00 98.22           O  
ATOM    615  SG  CYS A  87     -13.434  10.672  -7.309  1.00 98.22           S  
ATOM    616  N   SER A  88     -10.258   6.915  -7.875  1.00 97.46           N  
ATOM    617  CA  SER A  88      -9.060   6.066  -7.769  1.00 97.46           C  
ATOM    618  C   SER A  88      -8.253   6.077  -9.073  1.00 97.46           C  
ATOM    619  CB  SER A  88      -9.465   4.631  -7.412  1.00 97.46           C  
ATOM    620  O   SER A  88      -7.041   6.300  -9.061  1.00 97.46           O  
ATOM    621  OG  SER A  88      -8.320   3.814  -7.270  1.00 97.46           O  
ATOM    622  N   GLY A  89      -8.936   5.945 -10.217  1.00 96.02           N  
ATOM    623  CA  GLY A  89      -8.297   5.995 -11.531  1.00 96.02           C  
ATOM    624  C   GLY A  89      -7.651   7.347 -11.839  1.00 96.02           C  
ATOM    625  O   GLY A  89      -6.530   7.398 -12.341  1.00 96.02           O  
ATOM    626  N   ILE A  90      -8.311   8.456 -11.487  1.00 96.10           N  
ATOM    627  CA  ILE A  90      -7.739   9.804 -11.624  1.00 96.10           C  
ATOM    628  C   ILE A  90      -6.488   9.948 -10.752  1.00 96.10           C  
ATOM    629  CB  ILE A  90      -8.790  10.892 -11.297  1.00 96.10           C  
ATOM    630  O   ILE A  90      -5.489  10.485 -11.230  1.00 96.10           O  
ATOM    631  CG1 ILE A  90      -9.869  10.942 -12.402  1.00 96.10           C  
ATOM    632  CG2 ILE A  90      -8.147  12.290 -11.168  1.00 96.10           C  
ATOM    633  CD1 ILE A  90     -11.105  11.765 -12.015  1.00 96.10           C  
ATOM    634  N   ALA A  91      -6.521   9.464  -9.505  1.00 95.56           N  
ATOM    635  CA  ALA A  91      -5.380   9.543  -8.596  1.00 95.56           C  
ATOM    636  C   ALA A  91      -4.143   8.839  -9.180  1.00 95.56           C  
ATOM    637  CB  ALA A  91      -5.784   8.981  -7.228  1.00 95.56           C  
ATOM    638  O   ALA A  91      -3.071   9.444  -9.247  1.00 95.56           O  
ATOM    639  N   GLY A  92      -4.310   7.612  -9.686  1.00 93.98           N  
ATOM    640  CA  GLY A  92      -3.235   6.870 -10.347  1.00 93.98           C  
ATOM    641  C   GLY A  92      -2.760   7.527 -11.647  1.00 93.98           C  
ATOM    642  O   GLY A  92      -1.562   7.736 -11.839  1.00 93.98           O  
ATOM    643  N   TYR A  93      -3.687   7.899 -12.535  1.00 94.24           N  
ATOM    644  CA  TYR A  93      -3.348   8.437 -13.856  1.00 94.24           C  
ATOM    645  C   TYR A  93      -2.653   9.799 -13.772  1.00 94.24           C  
ATOM    646  CB  TYR A  93      -4.615   8.518 -14.723  1.00 94.24           C  
ATOM    647  O   TYR A  93      -1.619  10.013 -14.405  1.00 94.24           O  
ATOM    648  CG  TYR A  93      -4.344   8.709 -16.205  1.00 94.24           C  
ATOM    649  CD1 TYR A  93      -3.905   9.952 -16.707  1.00 94.24           C  
ATOM    650  CD2 TYR A  93      -4.519   7.626 -17.088  1.00 94.24           C  
ATOM    651  CE1 TYR A  93      -3.609  10.100 -18.075  1.00 94.24           C  
ATOM    652  CE2 TYR A  93      -4.233   7.770 -18.459  1.00 94.24           C  
ATOM    653  OH  TYR A  93      -3.463   9.144 -20.270  1.00 94.24           O  
ATOM    654  CZ  TYR A  93      -3.767   9.004 -18.953  1.00 94.24           C  
ATOM    655  N   VAL A  94      -3.205  10.737 -12.997  1.00 94.41           N  
ATOM    656  CA  VAL A  94      -2.625  12.080 -12.864  1.00 94.41           C  
ATOM    657  C   VAL A  94      -1.319  12.022 -12.074  1.00 94.41           C  
ATOM    658  CB  VAL A  94      -3.626  13.073 -12.251  1.00 94.41           C  
ATOM    659  O   VAL A  94      -0.370  12.689 -12.477  1.00 94.41           O  
ATOM    660  CG1 VAL A  94      -3.012  14.459 -12.001  1.00 94.41           C  
ATOM    661  CG2 VAL A  94      -4.851  13.262 -13.155  1.00 94.41           C  
ATOM    662  N   GLY A  95      -1.233  11.199 -11.020  1.00 92.90           N  
ATOM    663  CA  GLY A  95       0.014  10.977 -10.280  1.00 92.90           C  
ATOM    664  C   GLY A  95       1.153  10.547 -11.206  1.00 92.90           C  
ATOM    665  O   GLY A  95       2.168  11.235 -11.301  1.00 92.90           O  
ATOM    666  N   MET A  96       0.928   9.496 -12.001  1.00 94.11           N  
ATOM    667  CA  MET A  96       1.882   9.050 -13.022  1.00 94.11           C  
ATOM    668  C   MET A  96       2.198  10.149 -14.042  1.00 94.11           C  
ATOM    669  CB  MET A  96       1.302   7.824 -13.738  1.00 94.11           C  
ATOM    670  O   MET A  96       3.358  10.400 -14.356  1.00 94.11           O  
ATOM    671  CG  MET A  96       2.282   7.221 -14.756  1.00 94.11           C  
ATOM    672  SD  MET A  96       1.665   6.944 -16.438  1.00 94.11           S  
ATOM    673  CE  MET A  96       1.332   8.622 -17.015  1.00 94.11           C  
ATOM    674  N   TYR A  97       1.177  10.834 -14.562  1.00 92.79           N  
ATOM    675  CA  TYR A  97       1.345  11.850 -15.604  1.00 92.79           C  
ATOM    676  C   TYR A  97       2.263  13.001 -15.169  1.00 92.79           C  
ATOM    677  CB  TYR A  97      -0.042  12.368 -15.997  1.00 92.79           C  
ATOM    678  O   TYR A  97       2.997  13.556 -15.999  1.00 92.79           O  
ATOM    679  CG  TYR A  97      -0.038  13.387 -17.116  1.00 92.79           C  
ATOM    680  CD1 TYR A  97       0.090  14.757 -16.817  1.00 92.79           C  
ATOM    681  CD2 TYR A  97      -0.184  12.963 -18.451  1.00 92.79           C  
ATOM    682  CE1 TYR A  97       0.077  15.712 -17.850  1.00 92.79           C  
ATOM    683  CE2 TYR A  97      -0.221  13.916 -19.487  1.00 92.79           C  
ATOM    684  OH  TYR A  97      -0.066  16.204 -20.191  1.00 92.79           O  
ATOM    685  CZ  TYR A  97      -0.087  15.290 -19.187  1.00 92.79           C  
ATOM    686  N   ILE A  98       2.221  13.361 -13.884  1.00 94.07           N  
ATOM    687  CA  ILE A  98       3.119  14.351 -13.291  1.00 94.07           C  
ATOM    688  C   ILE A  98       4.505  13.758 -13.055  1.00 94.07           C  
ATOM    689  CB  ILE A  98       2.499  14.954 -12.013  1.00 94.07           C  
ATOM    690  O   ILE A  98       5.474  14.387 -13.484  1.00 94.07           O  
ATOM    691  CG1 ILE A  98       1.169  15.686 -12.318  1.00 94.07           C  
ATOM    692  CG2 ILE A  98       3.489  15.911 -11.320  1.00 94.07           C  
ATOM    693  CD1 ILE A  98       1.237  16.784 -13.389  1.00 94.07           C  
ATOM    694  N   SER A  99       4.602  12.557 -12.474  1.00 94.72           N  
ATOM    695  CA  SER A  99       5.880  11.883 -12.221  1.00 94.72           C  
ATOM    696  C   SER A  99       6.725  11.773 -13.484  1.00 94.72           C  
ATOM    697  CB  SER A  99       5.661  10.507 -11.592  1.00 94.72           C  
ATOM    698  O   SER A  99       7.817  12.327 -13.515  1.00 94.72           O  
ATOM    699  OG  SER A  99       5.085  10.690 -10.314  1.00 94.72           O  
ATOM    700  N   VAL A 100       6.188  11.248 -14.593  1.00 94.76           N  
ATOM    701  CA  VAL A 100       6.992  11.068 -15.818  1.00 94.76           C  
ATOM    702  C   VAL A 100       7.581  12.395 -16.338  1.00 94.76           C  
ATOM    703  CB  VAL A 100       6.204  10.377 -16.947  1.00 94.76           C  
ATOM    704  O   VAL A 100       8.698  12.448 -16.858  1.00 94.76           O  
ATOM    705  CG1 VAL A 100       7.210   9.935 -18.009  1.00 94.76           C  
ATOM    706  CG2 VAL A 100       5.451   9.091 -16.585  1.00 94.76           C  
ATOM    707  N   ARG A 101       6.857  13.510 -16.175  1.00 95.27           N  
ATOM    708  CA  ARG A 101       7.347  14.850 -16.553  1.00 95.27           C  
ATOM    709  C   ARG A 101       8.307  15.445 -15.533  1.00 95.27           C  
ATOM    710  CB  ARG A 101       6.170  15.804 -16.743  1.00 95.27           C  
ATOM    711  O   ARG A 101       9.104  16.313 -15.899  1.00 95.27           O  
ATOM    712  CG  ARG A 101       5.445  15.500 -18.043  1.00 95.27           C  
ATOM    713  CD  ARG A 101       4.205  16.389 -18.166  1.00 95.27           C  
ATOM    714  NE  ARG A 101       3.526  16.117 -19.438  1.00 95.27           N  
ATOM    715  NH1 ARG A 101       2.717  14.042 -18.856  1.00 95.27           N  
ATOM    716  NH2 ARG A 101       2.549  14.755 -20.963  1.00 95.27           N  
ATOM    717  CZ  ARG A 101       2.932  14.978 -19.740  1.00 95.27           C  
ATOM    718  N   ALA A 102       8.201  15.043 -14.274  1.00 97.40           N  
ATOM    719  CA  ALA A 102       9.113  15.446 -13.224  1.00 97.40           C  
ATOM    720  C   ALA A 102      10.464  14.734 -13.352  1.00 97.40           C  
ATOM    721  CB  ALA A 102       8.463  15.188 -11.869  1.00 97.40           C  
ATOM    722  O   ALA A 102      11.474  15.396 -13.153  1.00 97.40           O  
ATOM    723  N   ASN A 103      10.507  13.466 -13.776  1.00 96.80           N  
ATOM    724  CA  ASN A 103      11.735  12.657 -13.877  1.00 96.80           C  
ATOM    725  C   ASN A 103      12.869  13.401 -14.605  1.00 96.80           C  
ATOM    726  CB  ASN A 103      11.405  11.326 -14.589  1.00 96.80           C  
ATOM    727  O   ASN A 103      13.958  13.599 -14.068  1.00 96.80           O  
ATOM    728  CG  ASN A 103      10.360  10.489 -13.863  1.00 96.80           C  
ATOM    729  ND2 ASN A 103       9.836   9.451 -14.466  1.00 96.80           N  
ATOM    730  OD1 ASN A 103       9.961  10.794 -12.758  1.00 96.80           O  
ATOM    731  N   VAL A 104      12.580  13.933 -15.798  1.00 97.50           N  
ATOM    732  CA  VAL A 104      13.566  14.678 -16.603  1.00 97.50           C  
ATOM    733  C   VAL A 104      14.016  15.985 -15.940  1.00 97.50           C  
ATOM    734  CB  VAL A 104      13.004  14.922 -18.015  1.00 97.50           C  
ATOM    735  O   VAL A 104      15.168  16.394 -16.064  1.00 97.50           O  
ATOM    736  CG1 VAL A 104      11.923  16.006 -18.096  1.00 97.50           C  
ATOM    737  CG2 VAL A 104      14.121  15.230 -19.007  1.00 97.50           C  
ATOM    738  N   ARG A 105      13.122  16.628 -15.186  1.00 98.04           N  
ATOM    739  CA  ARG A 105      13.395  17.876 -14.462  1.00 98.04           C  
ATOM    740  C   ARG A 105      14.180  17.628 -13.186  1.00 98.04           C  
ATOM    741  CB  ARG A 105      12.082  18.578 -14.125  1.00 98.04           C  
ATOM    742  O   ARG A 105      14.961  18.481 -12.787  1.00 98.04           O  
ATOM    743  CG  ARG A 105      11.347  19.034 -15.384  1.00 98.04           C  
ATOM    744  CD  ARG A 105       9.947  19.481 -14.993  1.00 98.04           C  
ATOM    745  NE  ARG A 105       9.356  20.316 -16.043  1.00 98.04           N  
ATOM    746  NH1 ARG A 105       8.858  18.635 -17.528  1.00 98.04           N  
ATOM    747  NH2 ARG A 105       8.454  20.779 -18.054  1.00 98.04           N  
ATOM    748  CZ  ARG A 105       8.894  19.900 -17.202  1.00 98.04           C  
ATOM    749  N   VAL A 106      14.005  16.469 -12.559  1.00 97.74           N  
ATOM    750  CA  VAL A 106      14.834  16.016 -11.441  1.00 97.74           C  
ATOM    751  C   VAL A 106      16.242  15.718 -11.936  1.00 97.74           C  
ATOM    752  CB  VAL A 106      14.198  14.803 -10.745  1.00 97.74           C  
ATOM    753  O   VAL A 106      17.190  16.213 -11.334  1.00 97.74           O  
ATOM    754  CG1 VAL A 106      15.109  14.198  -9.670  1.00 97.74           C  
ATOM    755  CG2 VAL A 106      12.910  15.259 -10.057  1.00 97.74           C  
ATOM    756  N   ALA A 107      16.389  15.038 -13.076  1.00 97.42           N  
ATOM    757  CA  ALA A 107      17.691  14.835 -13.712  1.00 97.42           C  
ATOM    758  C   ALA A 107      18.362  16.173 -14.090  1.00 97.42           C  
ATOM    759  CB  ALA A 107      17.501  13.920 -14.927  1.00 97.42           C  
ATOM    760  O   ALA A 107      19.549  16.373 -13.840  1.00 97.42           O  
ATOM    761  N   ALA A 108      17.605  17.138 -14.627  1.00 97.83           N  
ATOM    762  CA  ALA A 108      18.110  18.488 -14.898  1.00 97.83           C  
ATOM    763  C   ALA A 108      18.477  19.242 -13.607  1.00 97.83           C  
ATOM    764  CB  ALA A 108      17.065  19.257 -15.713  1.00 97.83           C  
ATOM    765  O   ALA A 108      19.531  19.868 -13.517  1.00 97.83           O  
ATOM    766  N   GLY A 109      17.635  19.148 -12.578  1.00 96.72           N  
ATOM    767  CA  GLY A 109      17.864  19.746 -11.267  1.00 96.72           C  
ATOM    768  C   GLY A 109      19.076  19.162 -10.546  1.00 96.72           C  
ATOM    769  O   GLY A 109      19.776  19.900  -9.859  1.00 96.72           O  
ATOM    770  N   ALA A 110      19.376  17.878 -10.747  1.00 96.61           N  
ATOM    771  CA  ALA A 110      20.559  17.220 -10.202  1.00 96.61           C  
ATOM    772  C   ALA A 110      21.868  17.810 -10.756  1.00 96.61           C  
ATOM    773  CB  ALA A 110      20.452  15.715 -10.469  1.00 96.61           C  
ATOM    774  O   ALA A 110      22.857  17.843 -10.029  1.00 96.61           O  
ATOM    775  N   GLN A 111      21.865  18.382 -11.969  1.00 95.90           N  
ATOM    776  CA  GLN A 111      23.017  19.127 -12.508  1.00 95.90           C  
ATOM    777  C   GLN A 111      23.322  20.406 -11.710  1.00 95.90           C  
ATOM    778  CB  GLN A 111      22.790  19.502 -13.983  1.00 95.90           C  
ATOM    779  O   GLN A 111      24.443  20.903 -11.729  1.00 95.90           O  
ATOM    780  CG  GLN A 111      22.513  18.300 -14.892  1.00 95.90           C  
ATOM    781  CD  GLN A 111      22.295  18.709 -16.343  1.00 95.90           C  
ATOM    782  NE2 GLN A 111      21.191  18.321 -16.940  1.00 95.90           N  
ATOM    783  OE1 GLN A 111      23.106  19.360 -16.980  1.00 95.90           O  
ATOM    784  N   GLN A 112      22.333  20.943 -10.989  1.00 93.82           N  
ATOM    785  CA  GLN A 112      22.490  22.097 -10.094  1.00 93.82           C  
ATOM    786  C   GLN A 112      22.828  21.672  -8.653  1.00 93.82           C  
ATOM    787  CB  GLN A 112      21.226  22.971 -10.140  1.00 93.82           C  
ATOM    788  O   GLN A 112      22.999  22.519  -7.775  1.00 93.82           O  
ATOM    789  CG  GLN A 112      20.871  23.421 -11.567  1.00 93.82           C  
ATOM    790  CD  GLN A 112      19.579  24.226 -11.647  1.00 93.82           C  
ATOM    791  NE2 GLN A 112      19.044  24.398 -12.836  1.00 93.82           N  
ATOM    792  OE1 GLN A 112      19.016  24.707 -10.673  1.00 93.82           O  
ATOM    793  N   GLY A 113      22.922  20.364  -8.404  1.00 93.58           N  
ATOM    794  CA  GLY A 113      23.286  19.769  -7.129  1.00 93.58           C  
ATOM    795  C   GLY A 113      22.133  19.082  -6.397  1.00 93.58           C  
ATOM    796  O   GLY A 113      20.945  19.225  -6.703  1.00 93.58           O  
ATOM    797  N   LEU A 114      22.515  18.344  -5.355  1.00 94.76           N  
ATOM    798  CA  LEU A 114      21.646  17.425  -4.622  1.00 94.76           C  
ATOM    799  C   LEU A 114      20.391  18.075  -4.029  1.00 94.76           C  
ATOM    800  CB  LEU A 114      22.512  16.767  -3.531  1.00 94.76           C  
ATOM    801  O   LEU A 114      19.315  17.482  -4.049  1.00 94.76           O  
ATOM    802  CG  LEU A 114      21.805  15.656  -2.738  1.00 94.76           C  
ATOM    803  CD1 LEU A 114      21.421  14.486  -3.636  1.00 94.76           C  
ATOM    804  CD2 LEU A 114      22.737  15.150  -1.637  1.00 94.76           C  
ATOM    805  N   ALA A 115      20.506  19.304  -3.520  1.00 95.79           N  
ATOM    806  CA  ALA A 115      19.378  20.007  -2.913  1.00 95.79           C  
ATOM    807  C   ALA A 115      18.251  20.274  -3.921  1.00 95.79           C  
ATOM    808  CB  ALA A 115      19.885  21.315  -2.293  1.00 95.79           C  
ATOM    809  O   ALA A 115      17.079  20.126  -3.576  1.00 95.79           O  
ATOM    810  N   ARG A 116      18.602  20.641  -5.162  1.00 95.73           N  
ATOM    811  CA  ARG A 116      17.620  20.955  -6.203  1.00 95.73           C  
ATOM    812  C   ARG A 116      16.983  19.693  -6.780  1.00 95.73           C  
ATOM    813  CB  ARG A 116      18.282  21.823  -7.285  1.00 95.73           C  
ATOM    814  O   ARG A 116      15.772  19.684  -6.990  1.00 95.73           O  
ATOM    815  CG  ARG A 116      17.303  22.287  -8.375  1.00 95.73           C  
ATOM    816  CD  ARG A 116      16.130  23.081  -7.784  1.00 95.73           C  
ATOM    817  NE  ARG A 116      15.237  23.581  -8.837  1.00 95.73           N  
ATOM    818  NH1 ARG A 116      13.515  24.262  -7.460  1.00 95.73           N  
ATOM    819  NH2 ARG A 116      13.300  24.422  -9.670  1.00 95.73           N  
ATOM    820  CZ  ARG A 116      14.031  24.083  -8.644  1.00 95.73           C  
ATOM    821  N   GLY A 117      17.773  18.634  -6.970  1.00 96.08           N  
ATOM    822  CA  GLY A 117      17.259  17.312  -7.341  1.00 96.08           C  
ATOM    823  C   GLY A 117      16.250  16.783  -6.314  1.00 96.08           C  
ATOM    824  O   GLY A 117      15.122  16.456  -6.679  1.00 96.08           O  
ATOM    825  N   LEU A 118      16.606  16.813  -5.021  1.00 96.78           N  
ATOM    826  CA  LEU A 118      15.708  16.415  -3.928  1.00 96.78           C  
ATOM    827  C   LEU A 118      14.420  17.243  -3.903  1.00 96.78           C  
ATOM    828  CB  LEU A 118      16.445  16.540  -2.579  1.00 96.78           C  
ATOM    829  O   LEU A 118      13.336  16.684  -3.763  1.00 96.78           O  
ATOM    830  CG  LEU A 118      15.550  16.272  -1.349  1.00 96.78           C  
ATOM    831  CD1 LEU A 118      14.901  14.890  -1.380  1.00 96.78           C  
ATOM    832  CD2 LEU A 118      16.373  16.401  -0.070  1.00 96.78           C  
ATOM    833  N   GLU A 119      14.526  18.569  -4.014  1.00 96.30           N  
ATOM    834  CA  GLU A 119      13.361  19.452  -3.962  1.00 96.30           C  
ATOM    835  C   GLU A 119      12.339  19.102  -5.051  1.00 96.30           C  
ATOM    836  CB  GLU A 119      13.821  20.914  -4.083  1.00 96.30           C  
ATOM    837  O   GLU A 119      11.157  18.949  -4.745  1.00 96.30           O  
ATOM    838  CG  GLU A 119      12.644  21.897  -3.988  1.00 96.30           C  
ATOM    839  CD  GLU A 119      13.035  23.362  -4.214  1.00 96.30           C  
ATOM    840  OE1 GLU A 119      12.223  24.231  -3.820  1.00 96.30           O  
ATOM    841  OE2 GLU A 119      14.078  23.629  -4.861  1.00 96.30           O  
ATOM    842  N   LEU A 120      12.782  18.943  -6.302  1.00 97.06           N  
ATOM    843  CA  LEU A 120      11.896  18.619  -7.422  1.00 97.06           C  
ATOM    844  C   LEU A 120      11.315  17.206  -7.309  1.00 97.06           C  
ATOM    845  CB  LEU A 120      12.661  18.797  -8.744  1.00 97.06           C  
ATOM    846  O   LEU A 120      10.124  17.018  -7.563  1.00 97.06           O  
ATOM    847  CG  LEU A 120      12.950  20.260  -9.113  1.00 97.06           C  
ATOM    848  CD1 LEU A 120      13.823  20.304 -10.365  1.00 97.06           C  
ATOM    849  CD2 LEU A 120      11.666  21.044  -9.412  1.00 97.06           C  
ATOM    850  N   ALA A 121      12.126  16.232  -6.888  1.00 97.12           N  
ATOM    851  CA  ALA A 121      11.680  14.853  -6.723  1.00 97.12           C  
ATOM    852  C   ALA A 121      10.607  14.746  -5.636  1.00 97.12           C  
ATOM    853  CB  ALA A 121      12.895  13.984  -6.402  1.00 97.12           C  
ATOM    854  O   ALA A 121       9.529  14.194  -5.861  1.00 97.12           O  
ATOM    855  N   PHE A 122      10.857  15.357  -4.475  1.00 97.46           N  
ATOM    856  CA  PHE A 122       9.892  15.354  -3.384  1.00 97.46           C  
ATOM    857  C   PHE A 122       8.639  16.166  -3.730  1.00 97.46           C  
ATOM    858  CB  PHE A 122      10.549  15.862  -2.100  1.00 97.46           C  
ATOM    859  O   PHE A 122       7.537  15.746  -3.392  1.00 97.46           O  
ATOM    860  CG  PHE A 122       9.549  15.936  -0.967  1.00 97.46           C  
ATOM    861  CD1 PHE A 122       8.992  17.175  -0.608  1.00 97.46           C  
ATOM    862  CD2 PHE A 122       9.097  14.756  -0.347  1.00 97.46           C  
ATOM    863  CE1 PHE A 122       7.980  17.234   0.361  1.00 97.46           C  
ATOM    864  CE2 PHE A 122       8.079  14.816   0.620  1.00 97.46           C  
ATOM    865  CZ  PHE A 122       7.511  16.053   0.965  1.00 97.46           C  
ATOM    866  N   GLN A 123       8.766  17.298  -4.432  1.00 97.13           N  
ATOM    867  CA  GLN A 123       7.602  18.050  -4.914  1.00 97.13           C  
ATOM    868  C   GLN A 123       6.730  17.210  -5.853  1.00 97.13           C  
ATOM    869  CB  GLN A 123       8.044  19.345  -5.612  1.00 97.13           C  
ATOM    870  O   GLN A 123       5.507  17.271  -5.741  1.00 97.13           O  
ATOM    871  CG  GLN A 123       8.354  20.452  -4.596  1.00 97.13           C  
ATOM    872  CD  GLN A 123       8.876  21.738  -5.234  1.00 97.13           C  
ATOM    873  NE2 GLN A 123       9.270  22.696  -4.423  1.00 97.13           N  
ATOM    874  OE1 GLN A 123       8.928  21.928  -6.440  1.00 97.13           O  
ATOM    875  N   SER A 124       7.333  16.403  -6.733  1.00 97.07           N  
ATOM    876  CA  SER A 124       6.590  15.466  -7.583  1.00 97.07           C  
ATOM    877  C   SER A 124       5.818  14.447  -6.751  1.00 97.07           C  
ATOM    878  CB  SER A 124       7.535  14.747  -8.542  1.00 97.07           C  
ATOM    879  O   SER A 124       4.607  14.303  -6.920  1.00 97.07           O  
ATOM    880  OG  SER A 124       6.761  14.058  -9.501  1.00 97.07           O  
ATOM    881  N   GLY A 125       6.485  13.812  -5.783  1.00 96.68           N  
ATOM    882  CA  GLY A 125       5.821  12.888  -4.867  1.00 96.68           C  
ATOM    883  C   GLY A 125       4.697  13.559  -4.071  1.00 96.68           C  
ATOM    884  O   GLY A 125       3.592  13.027  -3.971  1.00 96.68           O  
ATOM    885  N   ALA A 126       4.929  14.773  -3.567  1.00 97.37           N  
ATOM    886  CA  ALA A 126       3.948  15.551  -2.815  1.00 97.37           C  
ATOM    887  C   ALA A 126       2.681  15.860  -3.622  1.00 97.37           C  
ATOM    888  CB  ALA A 126       4.616  16.834  -2.310  1.00 97.37           C  
ATOM    889  O   ALA A 126       1.590  15.861  -3.048  1.00 97.37           O  
ATOM    890  N   VAL A 127       2.792  16.082  -4.937  1.00 97.48           N  
ATOM    891  CA  VAL A 127       1.620  16.217  -5.813  1.00 97.48           C  
ATOM    892  C   VAL A 127       0.785  14.941  -5.775  1.00 97.48           C  
ATOM    893  CB  VAL A 127       2.019  16.561  -7.259  1.00 97.48           C  
ATOM    894  O   VAL A 127      -0.411  15.018  -5.494  1.00 97.48           O  
ATOM    895  CG1 VAL A 127       0.820  16.494  -8.211  1.00 97.48           C  
ATOM    896  CG2 VAL A 127       2.582  17.983  -7.343  1.00 97.48           C  
ATOM    897  N   THR A 128       1.403  13.780  -6.003  1.00 96.06           N  
ATOM    898  CA  THR A 128       0.714  12.481  -5.979  1.00 96.06           C  
ATOM    899  C   THR A 128       0.093  12.210  -4.611  1.00 96.06           C  
ATOM    900  CB  THR A 128       1.676  11.353  -6.384  1.00 96.06           C  
ATOM    901  O   THR A 128      -1.075  11.839  -4.530  1.00 96.06           O  
ATOM    902  CG2 THR A 128       0.990   9.991  -6.471  1.00 96.06           C  
ATOM    903  OG1 THR A 128       2.160  11.653  -7.672  1.00 96.06           O  
ATOM    904  N   GLY A 129       0.814  12.479  -3.521  1.00 96.81           N  
ATOM    905  CA  GLY A 129       0.300  12.260  -2.172  1.00 96.81           C  
ATOM    906  C   GLY A 129      -0.888  13.142  -1.803  1.00 96.81           C  
ATOM    907  O   GLY A 129      -1.892  12.643  -1.289  1.00 96.81           O  
ATOM    908  N   MET A 130      -0.834  14.439  -2.118  1.00 97.53           N  
ATOM    909  CA  MET A 130      -1.967  15.336  -1.868  1.00 97.53           C  
ATOM    910  C   MET A 130      -3.154  15.038  -2.785  1.00 97.53           C  
ATOM    911  CB  MET A 130      -1.555  16.806  -2.016  1.00 97.53           C  
ATOM    912  O   MET A 130      -4.299  15.197  -2.364  1.00 97.53           O  
ATOM    913  CG  MET A 130      -0.551  17.288  -0.964  1.00 97.53           C  
ATOM    914  SD  MET A 130      -0.935  16.894   0.761  1.00 97.53           S  
ATOM    915  CE  MET A 130       0.370  15.674   1.043  1.00 97.53           C  
ATOM    916  N   LEU A 131      -2.899  14.581  -4.013  1.00 97.08           N  
ATOM    917  CA  LEU A 131      -3.938  14.134  -4.933  1.00 97.08           C  
ATOM    918  C   LEU A 131      -4.659  12.894  -4.394  1.00 97.08           C  
ATOM    919  CB  LEU A 131      -3.296  13.868  -6.302  1.00 97.08           C  
ATOM    920  O   LEU A 131      -5.884  12.897  -4.329  1.00 97.08           O  
ATOM    921  CG  LEU A 131      -4.300  13.415  -7.368  1.00 97.08           C  
ATOM    922  CD1 LEU A 131      -5.208  14.563  -7.812  1.00 97.08           C  
ATOM    923  CD2 LEU A 131      -3.548  12.895  -8.581  1.00 97.08           C  
ATOM    924  N   VAL A 132      -3.914  11.866  -3.975  1.00 97.53           N  
ATOM    925  CA  VAL A 132      -4.463  10.615  -3.428  1.00 97.53           C  
ATOM    926  C   VAL A 132      -5.301  10.893  -2.185  1.00 97.53           C  
ATOM    927  CB  VAL A 132      -3.328   9.612  -3.133  1.00 97.53           C  
ATOM    928  O   VAL A 132      -6.487  10.567  -2.160  1.00 97.53           O  
ATOM    929  CG1 VAL A 132      -3.779   8.430  -2.268  1.00 97.53           C  
ATOM    930  CG2 VAL A 132      -2.785   9.029  -4.441  1.00 97.53           C  
ATOM    931  N   ALA A 133      -4.721  11.548  -1.176  1.00 97.19           N  
ATOM    932  CA  ALA A 133      -5.426  11.816   0.073  1.00 97.19           C  
ATOM    933  C   ALA A 133      -6.595  12.798  -0.131  1.00 97.19           C  
ATOM    934  CB  ALA A 133      -4.406  12.321   1.099  1.00 97.19           C  
ATOM    935  O   ALA A 133      -7.687  12.588   0.398  1.00 97.19           O  
ATOM    936  N   GLY A 134      -6.386  13.846  -0.935  1.00 97.94           N  
ATOM    937  CA  GLY A 134      -7.399  14.852  -1.243  1.00 97.94           C  
ATOM    938  C   GLY A 134      -8.593  14.270  -1.994  1.00 97.94           C  
ATOM    939  O   GLY A 134      -9.728  14.489  -1.580  1.00 97.94           O  
ATOM    940  N   LEU A 135      -8.370  13.492  -3.059  1.00 98.37           N  
ATOM    941  CA  LEU A 135      -9.459  12.849  -3.798  1.00 98.37           C  
ATOM    942  C   LEU A 135     -10.162  11.779  -2.962  1.00 98.37           C  
ATOM    943  CB  LEU A 135      -8.958  12.230  -5.115  1.00 98.37           C  
ATOM    944  O   LEU A 135     -11.385  11.689  -3.035  1.00 98.37           O  
ATOM    945  CG  LEU A 135      -8.584  13.220  -6.226  1.00 98.37           C  
ATOM    946  CD1 LEU A 135      -8.050  12.440  -7.425  1.00 98.37           C  
ATOM    947  CD2 LEU A 135      -9.787  14.042  -6.701  1.00 98.37           C  
ATOM    948  N   ALA A 136      -9.431  10.988  -2.169  1.00 98.41           N  
ATOM    949  CA  ALA A 136     -10.039   9.956  -1.331  1.00 98.41           C  
ATOM    950  C   ALA A 136     -10.993  10.593  -0.316  1.00 98.41           C  
ATOM    951  CB  ALA A 136      -8.944   9.121  -0.657  1.00 98.41           C  
ATOM    952  O   ALA A 136     -12.183  10.274  -0.306  1.00 98.41           O  
ATOM    953  N   LEU A 137     -10.513  11.578   0.450  1.00 98.21           N  
ATOM    954  CA  LEU A 137     -11.341  12.289   1.419  1.00 98.21           C  
ATOM    955  C   LEU A 137     -12.502  13.033   0.748  1.00 98.21           C  
ATOM    956  CB  LEU A 137     -10.454  13.245   2.231  1.00 98.21           C  
ATOM    957  O   LEU A 137     -13.628  12.962   1.238  1.00 98.21           O  
ATOM    958  CG  LEU A 137     -11.211  13.963   3.364  1.00 98.21           C  
ATOM    959  CD1 LEU A 137     -11.741  12.983   4.414  1.00 98.21           C  
ATOM    960  CD2 LEU A 137     -10.272  14.945   4.056  1.00 98.21           C  
ATOM    961  N   LEU A 138     -12.251  13.715  -0.376  1.00 98.43           N  
ATOM    962  CA  LEU A 138     -13.289  14.441  -1.108  1.00 98.43           C  
ATOM    963  C   LEU A 138     -14.376  13.494  -1.615  1.00 98.43           C  
ATOM    964  CB  LEU A 138     -12.671  15.233  -2.275  1.00 98.43           C  
ATOM    965  O   LEU A 138     -15.548  13.809  -1.458  1.00 98.43           O  
ATOM    966  CG  LEU A 138     -13.666  16.130  -3.036  1.00 98.43           C  
ATOM    967  CD1 LEU A 138     -14.269  17.216  -2.141  1.00 98.43           C  
ATOM    968  CD2 LEU A 138     -12.944  16.818  -4.195  1.00 98.43           C  
ATOM    969  N   SER A 139     -14.007  12.349  -2.194  1.00 98.50           N  
ATOM    970  CA  SER A 139     -14.964  11.394  -2.761  1.00 98.50           C  
ATOM    971  C   SER A 139     -15.919  10.848  -1.700  1.00 98.50           C  
ATOM    972  CB  SER A 139     -14.236  10.266  -3.505  1.00 98.50           C  
ATOM    973  O   SER A 139     -17.134  10.916  -1.885  1.00 98.50           O  
ATOM    974  OG  SER A 139     -13.503   9.421  -2.640  1.00 98.50           O  
ATOM    975  N   VAL A 140     -15.393  10.406  -0.552  1.00 98.43           N  
ATOM    976  CA  VAL A 140     -16.206   9.896   0.559  1.00 98.43           C  
ATOM    977  C   VAL A 140     -17.039  11.022   1.172  1.00 98.43           C  
ATOM    978  CB  VAL A 140     -15.330   9.224   1.633  1.00 98.43           C  
ATOM    979  O   VAL A 140     -18.254  10.883   1.300  1.00 98.43           O  
ATOM    980  CG1 VAL A 140     -16.175   8.637   2.771  1.00 98.43           C  
ATOM    981  CG2 VAL A 140     -14.491   8.071   1.064  1.00 98.43           C  
ATOM    982  N   ALA A 141     -16.419  12.155   1.523  1.00 97.89           N  
ATOM    983  CA  ALA A 141     -17.109  13.246   2.208  1.00 97.89           C  
ATOM    984  C   ALA A 141     -18.200  13.874   1.334  1.00 97.89           C  
ATOM    985  CB  ALA A 141     -16.087  14.302   2.645  1.00 97.89           C  
ATOM    986  O   ALA A 141     -19.326  14.054   1.791  1.00 97.89           O  
ATOM    987  N   PHE A 142     -17.889  14.188   0.074  1.00 97.31           N  
ATOM    988  CA  PHE A 142     -18.846  14.782  -0.854  1.00 97.31           C  
ATOM    989  C   PHE A 142     -20.015  13.836  -1.121  1.00 97.31           C  
ATOM    990  CB  PHE A 142     -18.146  15.151  -2.166  1.00 97.31           C  
ATOM    991  O   PHE A 142     -21.166  14.269  -1.074  1.00 97.31           O  
ATOM    992  CG  PHE A 142     -19.067  15.794  -3.179  1.00 97.31           C  
ATOM    993  CD1 PHE A 142     -19.627  15.023  -4.214  1.00 97.31           C  
ATOM    994  CD2 PHE A 142     -19.391  17.158  -3.065  1.00 97.31           C  
ATOM    995  CE1 PHE A 142     -20.508  15.615  -5.135  1.00 97.31           C  
ATOM    996  CE2 PHE A 142     -20.270  17.751  -3.988  1.00 97.31           C  
ATOM    997  CZ  PHE A 142     -20.829  16.979  -5.022  1.00 97.31           C  
ATOM    998  N   TYR A 143     -19.738  12.549  -1.352  1.00 98.25           N  
ATOM    999  CA  TYR A 143     -20.803  11.599  -1.639  1.00 98.25           C  
ATOM   1000  C   TYR A 143     -21.691  11.343  -0.420  1.00 98.25           C  
ATOM   1001  CB  TYR A 143     -20.224  10.307  -2.228  1.00 98.25           C  
ATOM   1002  O   TYR A 143     -22.913  11.354  -0.538  1.00 98.25           O  
ATOM   1003  CG  TYR A 143     -21.282   9.426  -2.852  1.00 98.25           C  
ATOM   1004  CD1 TYR A 143     -21.339   8.046  -2.569  1.00 98.25           C  
ATOM   1005  CD2 TYR A 143     -22.216  10.004  -3.734  1.00 98.25           C  
ATOM   1006  CE1 TYR A 143     -22.348   7.255  -3.151  1.00 98.25           C  
ATOM   1007  CE2 TYR A 143     -23.242   9.229  -4.280  1.00 98.25           C  
ATOM   1008  OH  TYR A 143     -24.332   7.187  -4.554  1.00 98.25           O  
ATOM   1009  CZ  TYR A 143     -23.312   7.862  -3.987  1.00 98.25           C  
ATOM   1010  N   TYR A 144     -21.098  11.243   0.771  1.00 97.62           N  
ATOM   1011  CA  TYR A 144     -21.839  11.190   2.027  1.00 97.62           C  
ATOM   1012  C   TYR A 144     -22.748  12.415   2.225  1.00 97.62           C  
ATOM   1013  CB  TYR A 144     -20.835  11.059   3.174  1.00 97.62           C  
ATOM   1014  O   TYR A 144     -23.931  12.259   2.525  1.00 97.62           O  
ATOM   1015  CG  TYR A 144     -21.468  11.140   4.542  1.00 97.62           C  
ATOM   1016  CD1 TYR A 144     -21.199  12.236   5.380  1.00 97.62           C  
ATOM   1017  CD2 TYR A 144     -22.325  10.115   4.977  1.00 97.62           C  
ATOM   1018  CE1 TYR A 144     -21.779  12.297   6.658  1.00 97.62           C  
ATOM   1019  CE2 TYR A 144     -22.899  10.173   6.258  1.00 97.62           C  
ATOM   1020  OH  TYR A 144     -23.187  11.328   8.339  1.00 97.62           O  
ATOM   1021  CZ  TYR A 144     -22.636  11.268   7.100  1.00 97.62           C  
ATOM   1022  N   ILE A 145     -22.235  13.633   2.007  1.00 96.97           N  
ATOM   1023  CA  ILE A 145     -23.024  14.873   2.117  1.00 96.97           C  
ATOM   1024  C   ILE A 145     -24.185  14.876   1.117  1.00 96.97           C  
ATOM   1025  CB  ILE A 145     -22.119  16.110   1.915  1.00 96.97           C  
ATOM   1026  O   ILE A 145     -25.294  15.267   1.478  1.00 96.97           O  
ATOM   1027  CG1 ILE A 145     -21.120  16.269   3.083  1.00 96.97           C  
ATOM   1028  CG2 ILE A 145     -22.936  17.412   1.781  1.00 96.97           C  
ATOM   1029  CD1 ILE A 145     -19.902  17.122   2.693  1.00 96.97           C  
ATOM   1030  N   LEU A 146     -23.948  14.434  -0.122  1.00 97.06           N  
ATOM   1031  CA  LEU A 146     -24.983  14.338  -1.151  1.00 97.06           C  
ATOM   1032  C   LEU A 146     -26.082  13.356  -0.736  1.00 97.06           C  
ATOM   1033  CB  LEU A 146     -24.315  13.975  -2.489  1.00 97.06           C  
ATOM   1034  O   LEU A 146     -27.256  13.715  -0.792  1.00 97.06           O  
ATOM   1035  CG  LEU A 146     -25.273  13.944  -3.698  1.00 97.06           C  
ATOM   1036  CD1 LEU A 146     -24.470  14.175  -4.980  1.00 97.06           C  
ATOM   1037  CD2 LEU A 146     -26.007  12.607  -3.863  1.00 97.06           C  
ATOM   1038  N   LEU A 147     -25.710  12.155  -0.281  1.00 97.57           N  
ATOM   1039  CA  LEU A 147     -26.648  11.125   0.176  1.00 97.57           C  
ATOM   1040  C   LEU A 147     -27.508  11.627   1.342  1.00 97.57           C  
ATOM   1041  CB  LEU A 147     -25.863   9.866   0.575  1.00 97.57           C  
ATOM   1042  O   LEU A 147     -28.733  11.529   1.296  1.00 97.57           O  
ATOM   1043  CG  LEU A 147     -25.267   9.084  -0.607  1.00 97.57           C  
ATOM   1044  CD1 LEU A 147     -24.280   8.054  -0.063  1.00 97.57           C  
ATOM   1045  CD2 LEU A 147     -26.337   8.357  -1.424  1.00 97.57           C  
ATOM   1046  N   VAL A 148     -26.891  12.242   2.353  1.00 94.83           N  
ATOM   1047  CA  VAL A 148     -27.624  12.856   3.470  1.00 94.83           C  
ATOM   1048  C   VAL A 148     -28.535  13.987   2.975  1.00 94.83           C  
ATOM   1049  CB  VAL A 148     -26.640  13.354   4.547  1.00 94.83           C  
ATOM   1050  O   VAL A 148     -29.674  14.101   3.421  1.00 94.83           O  
ATOM   1051  CG1 VAL A 148     -27.333  14.157   5.656  1.00 94.83           C  
ATOM   1052  CG2 VAL A 148     -25.928  12.174   5.222  1.00 94.83           C  
ATOM   1053  N   GLY A 149     -28.069  14.801   2.022  1.00 94.63           N  
ATOM   1054  CA  GLY A 149     -28.829  15.909   1.440  1.00 94.63           C  
ATOM   1055  C   GLY A 149     -30.081  15.479   0.668  1.00 94.63           C  
ATOM   1056  O   GLY A 149     -31.071  16.206   0.681  1.00 94.63           O  
ATOM   1057  N   ILE A 150     -30.069  14.293   0.049  1.00 95.49           N  
ATOM   1058  CA  ILE A 150     -31.252  13.695  -0.600  1.00 95.49           C  
ATOM   1059  C   ILE A 150     -32.118  12.868   0.365  1.00 95.49           C  
ATOM   1060  CB  ILE A 150     -30.883  12.906  -1.879  1.00 95.49           C  
ATOM   1061  O   ILE A 150     -33.078  12.233  -0.065  1.00 95.49           O  
ATOM   1062  CG1 ILE A 150     -30.047  11.650  -1.562  1.00 95.49           C  
ATOM   1063  CG2 ILE A 150     -30.173  13.827  -2.890  1.00 95.49           C  
ATOM   1064  CD1 ILE A 150     -29.824  10.715  -2.754  1.00 95.49           C  
ATOM   1065  N   GLY A 151     -31.795  12.864   1.663  1.00 94.16           N  
ATOM   1066  CA  GLY A 151     -32.552  12.151   2.693  1.00 94.16           C  
ATOM   1067  C   GLY A 151     -32.245  10.655   2.797  1.00 94.16           C  
ATOM   1068  O   GLY A 151     -33.034   9.920   3.390  1.00 94.16           O  
ATOM   1069  N   ALA A 152     -31.124  10.181   2.244  1.00 94.58           N  
ATOM   1070  CA  ALA A 152     -30.720   8.788   2.390  1.00 94.58           C  
ATOM   1071  C   ALA A 152     -30.397   8.470   3.859  1.00 94.58           C  
ATOM   1072  CB  ALA A 152     -29.536   8.482   1.471  1.00 94.58           C  
ATOM   1073  O   ALA A 152     -29.637   9.181   4.520  1.00 94.58           O  
ATOM   1074  N   THR A 153     -30.966   7.379   4.369  1.00 91.34           N  
ATOM   1075  CA  THR A 153     -30.787   6.908   5.749  1.00 91.34           C  
ATOM   1076  C   THR A 153     -30.642   5.388   5.770  1.00 91.34           C  
ATOM   1077  CB  THR A 153     -31.953   7.336   6.657  1.00 91.34           C  
ATOM   1078  O   THR A 153     -30.983   4.710   4.798  1.00 91.34           O  
ATOM   1079  CG2 THR A 153     -32.059   8.849   6.833  1.00 91.34           C  
ATOM   1080  OG1 THR A 153     -33.181   6.892   6.140  1.00 91.34           O  
ATOM   1081  N   GLY A 154     -30.102   4.840   6.862  1.00 89.42           N  
ATOM   1082  CA  GLY A 154     -29.896   3.396   6.999  1.00 89.42           C  
ATOM   1083  C   GLY A 154     -29.079   2.819   5.837  1.00 89.42           C  
ATOM   1084  O   GLY A 154     -28.054   3.381   5.451  1.00 89.42           O  
ATOM   1085  N   ARG A 155     -29.547   1.721   5.235  1.00 91.57           N  
ATOM   1086  CA  ARG A 155     -28.840   1.053   4.127  1.00 91.57           C  
ATOM   1087  C   ARG A 155     -28.740   1.890   2.853  1.00 91.57           C  
ATOM   1088  CB  ARG A 155     -29.478  -0.312   3.832  1.00 91.57           C  
ATOM   1089  O   ARG A 155     -27.707   1.848   2.195  1.00 91.57           O  
ATOM   1090  CG  ARG A 155     -29.397  -1.315   4.992  1.00 91.57           C  
ATOM   1091  CD  ARG A 155     -28.043  -1.397   5.717  1.00 91.57           C  
ATOM   1092  NE  ARG A 155     -26.896  -1.774   4.859  1.00 91.57           N  
ATOM   1093  NH1 ARG A 155     -25.431  -2.203   6.581  1.00 91.57           N  
ATOM   1094  NH2 ARG A 155     -24.834  -2.711   4.531  1.00 91.57           N  
ATOM   1095  CZ  ARG A 155     -25.733  -2.217   5.317  1.00 91.57           C  
ATOM   1096  N   ALA A 156     -29.717   2.762   2.588  1.00 93.07           N  
ATOM   1097  CA  ALA A 156     -29.652   3.698   1.463  1.00 93.07           C  
ATOM   1098  C   ALA A 156     -28.498   4.714   1.588  1.00 93.07           C  
ATOM   1099  CB  ALA A 156     -31.006   4.406   1.330  1.00 93.07           C  
ATOM   1100  O   ALA A 156     -28.133   5.345   0.598  1.00 93.07           O  
ATOM   1101  N   LEU A 157     -27.927   4.879   2.787  1.00 95.00           N  
ATOM   1102  CA  LEU A 157     -26.733   5.685   3.044  1.00 95.00           C  
ATOM   1103  C   LEU A 157     -25.453   4.836   3.064  1.00 95.00           C  
ATOM   1104  CB  LEU A 157     -26.959   6.419   4.376  1.00 95.00           C  
ATOM   1105  O   LEU A 157     -24.429   5.268   2.541  1.00 95.00           O  
ATOM   1106  CG  LEU A 157     -25.821   7.340   4.841  1.00 95.00           C  
ATOM   1107  CD1 LEU A 157     -25.571   8.477   3.853  1.00 95.00           C  
ATOM   1108  CD2 LEU A 157     -26.236   7.926   6.192  1.00 95.00           C  
ATOM   1109  N   ILE A 158     -25.503   3.639   3.655  1.00 95.04           N  
ATOM   1110  CA  ILE A 158     -24.325   2.788   3.875  1.00 95.04           C  
ATOM   1111  C   ILE A 158     -23.906   2.018   2.621  1.00 95.04           C  
ATOM   1112  CB  ILE A 158     -24.559   1.863   5.092  1.00 95.04           C  
ATOM   1113  O   ILE A 158     -22.734   2.073   2.248  1.00 95.04           O  
ATOM   1114  CG1 ILE A 158     -24.804   2.662   6.395  1.00 95.04           C  
ATOM   1115  CG2 ILE A 158     -23.381   0.901   5.295  1.00 95.04           C  
ATOM   1116  CD1 ILE A 158     -23.718   3.682   6.771  1.00 95.04           C  
ATOM   1117  N   ASP A 159     -24.836   1.360   1.927  1.00 95.98           N  
ATOM   1118  CA  ASP A 159     -24.503   0.523   0.766  1.00 95.98           C  
ATOM   1119  C   ASP A 159     -23.837   1.324  -0.366  1.00 95.98           C  
ATOM   1120  CB  ASP A 159     -25.733  -0.248   0.252  1.00 95.98           C  
ATOM   1121  O   ASP A 159     -22.850   0.845  -0.933  1.00 95.98           O  
ATOM   1122  CG  ASP A 159     -26.321  -1.206   1.287  1.00 95.98           C  
ATOM   1123  OD1 ASP A 159     -25.592  -1.626   2.210  1.00 95.98           O  
ATOM   1124  OD2 ASP A 159     -27.520  -1.517   1.190  1.00 95.98           O  
ATOM   1125  N   PRO A 160     -24.258   2.573  -0.666  1.00 98.32           N  
ATOM   1126  CA  PRO A 160     -23.547   3.402  -1.633  1.00 98.32           C  
ATOM   1127  C   PRO A 160     -22.111   3.754  -1.234  1.00 98.32           C  
ATOM   1128  CB  PRO A 160     -24.402   4.658  -1.782  1.00 98.32           C  
ATOM   1129  O   PRO A 160     -21.248   3.858  -2.107  1.00 98.32           O  
ATOM   1130  CG  PRO A 160     -25.807   4.192  -1.440  1.00 98.32           C  
ATOM   1131  CD  PRO A 160     -25.527   3.209  -0.311  1.00 98.32           C  
ATOM   1132  N   LEU A 161     -21.828   3.929   0.060  1.00 97.94           N  
ATOM   1133  CA  LEU A 161     -20.470   4.198   0.541  1.00 97.94           C  
ATOM   1134  C   LEU A 161     -19.595   2.944   0.456  1.00 97.94           C  
ATOM   1135  CB  LEU A 161     -20.514   4.728   1.982  1.00 97.94           C  
ATOM   1136  O   LEU A 161     -18.455   3.024   0.000  1.00 97.94           O  
ATOM   1137  CG  LEU A 161     -21.177   6.101   2.160  1.00 97.94           C  
ATOM   1138  CD1 LEU A 161     -21.251   6.411   3.655  1.00 97.94           C  
ATOM   1139  CD2 LEU A 161     -20.399   7.226   1.472  1.00 97.94           C  
ATOM   1140  N   VAL A 162     -20.130   1.777   0.827  1.00 97.08           N  
ATOM   1141  CA  VAL A 162     -19.432   0.489   0.668  1.00 97.08           C  
ATOM   1142  C   VAL A 162     -19.123   0.234  -0.809  1.00 97.08           C  
ATOM   1143  CB  VAL A 162     -20.249  -0.665   1.283  1.00 97.08           C  
ATOM   1144  O   VAL A 162     -17.999  -0.129  -1.156  1.00 97.08           O  
ATOM   1145  CG1 VAL A 162     -19.566  -2.022   1.071  1.00 97.08           C  
ATOM   1146  CG2 VAL A 162     -20.410  -0.476   2.798  1.00 97.08           C  
ATOM   1147  N   ALA A 163     -20.073   0.511  -1.705  1.00 98.29           N  
ATOM   1148  CA  ALA A 163     -19.850   0.393  -3.140  1.00 98.29           C  
ATOM   1149  C   ALA A 163     -18.796   1.373  -3.669  1.00 98.29           C  
ATOM   1150  CB  ALA A 163     -21.186   0.543  -3.853  1.00 98.29           C  
ATOM   1151  O   ALA A 163     -18.018   0.985  -4.538  1.00 98.29           O  
ATOM   1152  N   LEU A 164     -18.696   2.590  -3.119  1.00 98.56           N  
ATOM   1153  CA  LEU A 164     -17.585   3.508  -3.409  1.00 98.56           C  
ATOM   1154  C   LEU A 164     -16.238   2.877  -3.064  1.00 98.56           C  
ATOM   1155  CB  LEU A 164     -17.847   4.863  -2.714  1.00 98.56           C  
ATOM   1156  O   LEU A 164     -15.333   2.874  -3.902  1.00 98.56           O  
ATOM   1157  CG  LEU A 164     -16.805   5.974  -2.957  1.00 98.56           C  
ATOM   1158  CD1 LEU A 164     -17.420   7.322  -2.573  1.00 98.56           C  
ATOM   1159  CD2 LEU A 164     -15.522   5.821  -2.128  1.00 98.56           C  
ATOM   1160  N   GLY A 165     -16.122   2.270  -1.882  1.00 97.47           N  
ATOM   1161  CA  GLY A 165     -14.936   1.500  -1.515  1.00 97.47           C  
ATOM   1162  C   GLY A 165     -14.636   0.384  -2.522  1.00 97.47           C  
ATOM   1163  O   GLY A 165     -13.495   0.231  -2.958  1.00 97.47           O  
ATOM   1164  N   PHE A 166     -15.657  -0.350  -2.973  1.00 97.64           N  
ATOM   1165  CA  PHE A 166     -15.473  -1.442  -3.931  1.00 97.64           C  
ATOM   1166  C   PHE A 166     -15.047  -0.953  -5.320  1.00 97.64           C  
ATOM   1167  CB  PHE A 166     -16.750  -2.276  -4.010  1.00 97.64           C  
ATOM   1168  O   PHE A 166     -14.179  -1.563  -5.943  1.00 97.64           O  
ATOM   1169  CG  PHE A 166     -16.689  -3.421  -5.004  1.00 97.64           C  
ATOM   1170  CD1 PHE A 166     -17.753  -3.622  -5.897  1.00 97.64           C  
ATOM   1171  CD2 PHE A 166     -15.592  -4.305  -5.026  1.00 97.64           C  
ATOM   1172  CE1 PHE A 166     -17.735  -4.707  -6.789  1.00 97.64           C  
ATOM   1173  CE2 PHE A 166     -15.557  -5.370  -5.942  1.00 97.64           C  
ATOM   1174  CZ  PHE A 166     -16.630  -5.574  -6.824  1.00 97.64           C  
ATOM   1175  N   GLY A 167     -15.584   0.177  -5.784  1.00 98.06           N  
ATOM   1176  CA  GLY A 167     -15.141   0.823  -7.018  1.00 98.06           C  
ATOM   1177  C   GLY A 167     -13.661   1.188  -6.974  1.00 98.06           C  
ATOM   1178  O   GLY A 167     -12.918   0.873  -7.904  1.00 98.06           O  
ATOM   1179  N   ALA A 168     -13.214   1.774  -5.861  1.00 98.06           N  
ATOM   1180  CA  ALA A 168     -11.800   2.057  -5.632  1.00 98.06           C  
ATOM   1181  C   ALA A 168     -10.953   0.770  -5.612  1.00 98.06           C  
ATOM   1182  CB  ALA A 168     -11.683   2.833  -4.317  1.00 98.06           C  
ATOM   1183  O   ALA A 168      -9.875   0.721  -6.207  1.00 98.06           O  
ATOM   1184  N   SER A 169     -11.478  -0.290  -4.991  1.00 96.15           N  
ATOM   1185  CA  SER A 169     -10.811  -1.594  -4.867  1.00 96.15           C  
ATOM   1186  C   SER A 169     -10.607  -2.267  -6.208  1.00 96.15           C  
ATOM   1187  CB  SER A 169     -11.571  -2.506  -3.903  1.00 96.15           C  
ATOM   1188  O   SER A 169      -9.513  -2.757  -6.486  1.00 96.15           O  
ATOM   1189  OG  SER A 169     -11.921  -1.923  -2.668  1.00 96.15           O  
ATOM   1190  N   LEU A 170     -11.611  -2.219  -7.084  1.00 95.20           N  
ATOM   1191  CA  LEU A 170     -11.499  -2.768  -8.427  1.00 95.20           C  
ATOM   1192  C   LEU A 170     -10.354  -2.103  -9.203  1.00 95.20           C  
ATOM   1193  CB  LEU A 170     -12.844  -2.609  -9.152  1.00 95.20           C  
ATOM   1194  O   LEU A 170      -9.530  -2.804  -9.780  1.00 95.20           O  
ATOM   1195  CG  LEU A 170     -12.892  -3.394 -10.476  1.00 95.20           C  
ATOM   1196  CD1 LEU A 170     -12.983  -4.902 -10.227  1.00 95.20           C  
ATOM   1197  CD2 LEU A 170     -14.117  -2.985 -11.286  1.00 95.20           C  
ATOM   1198  N   ILE A 171     -10.255  -0.770  -9.190  1.00 95.45           N  
ATOM   1199  CA  ILE A 171      -9.138  -0.082  -9.857  1.00 95.45           C  
ATOM   1200  C   ILE A 171      -7.807  -0.476  -9.227  1.00 95.45           C  
ATOM   1201  CB  ILE A 171      -9.306   1.446  -9.810  1.00 95.45           C  
ATOM   1202  O   ILE A 171      -6.869  -0.809  -9.949  1.00 95.45           O  
ATOM   1203  CG1 ILE A 171     -10.619   1.918 -10.452  1.00 95.45           C  
ATOM   1204  CG2 ILE A 171      -8.116   2.158 -10.481  1.00 95.45           C  
ATOM   1205  CD1 ILE A 171     -10.903   1.443 -11.876  1.00 95.45           C  
ATOM   1206  N   SER A 172      -7.739  -0.473  -7.896  1.00 95.45           N  
ATOM   1207  CA  SER A 172      -6.519  -0.760  -7.152  1.00 95.45           C  
ATOM   1208  C   SER A 172      -5.909  -2.120  -7.504  1.00 95.45           C  
ATOM   1209  CB  SER A 172      -6.810  -0.678  -5.659  1.00 95.45           C  
ATOM   1210  O   SER A 172      -4.731  -2.172  -7.857  1.00 95.45           O  
ATOM   1211  OG  SER A 172      -5.662  -1.118  -4.987  1.00 95.45           O  
ATOM   1212  N   ILE A 173      -6.683  -3.214  -7.485  1.00 95.16           N  
ATOM   1213  CA  ILE A 173      -6.128  -4.551  -7.767  1.00 95.16           C  
ATOM   1214  C   ILE A 173      -5.576  -4.662  -9.185  1.00 95.16           C  
ATOM   1215  CB  ILE A 173      -7.151  -5.666  -7.475  1.00 95.16           C  
ATOM   1216  O   ILE A 173      -4.515  -5.252  -9.380  1.00 95.16           O  
ATOM   1217  CG1 ILE A 173      -6.578  -7.095  -7.535  1.00 95.16           C  
ATOM   1218  CG2 ILE A 173      -8.398  -5.615  -8.378  1.00 95.16           C  
ATOM   1219  CD1 ILE A 173      -5.515  -7.366  -6.470  1.00 95.16           C  
ATOM   1220  N   PHE A 174      -6.261  -4.084 -10.175  1.00 93.98           N  
ATOM   1221  CA  PHE A 174      -5.809  -4.137 -11.563  1.00 93.98           C  
ATOM   1222  C   PHE A 174      -4.608  -3.224 -11.802  1.00 93.98           C  
ATOM   1223  CB  PHE A 174      -6.952  -3.772 -12.515  1.00 93.98           C  
ATOM   1224  O   PHE A 174      -3.655  -3.641 -12.457  1.00 93.98           O  
ATOM   1225  CG  PHE A 174      -7.958  -4.878 -12.756  1.00 93.98           C  
ATOM   1226  CD1 PHE A 174      -7.583  -6.007 -13.503  1.00 93.98           C  
ATOM   1227  CD2 PHE A 174      -9.277  -4.773 -12.289  1.00 93.98           C  
ATOM   1228  CE1 PHE A 174      -8.512  -7.029 -13.758  1.00 93.98           C  
ATOM   1229  CE2 PHE A 174     -10.197  -5.809 -12.509  1.00 93.98           C  
ATOM   1230  CZ  PHE A 174      -9.817  -6.941 -13.245  1.00 93.98           C  
ATOM   1231  N   ALA A 175      -4.631  -2.003 -11.263  1.00 94.22           N  
ATOM   1232  CA  ALA A 175      -3.532  -1.055 -11.399  1.00 94.22           C  
ATOM   1233  C   ALA A 175      -2.265  -1.586 -10.719  1.00 94.22           C  
ATOM   1234  CB  ALA A 175      -3.970   0.300 -10.833  1.00 94.22           C  
ATOM   1235  O   ALA A 175      -1.197  -1.586 -11.329  1.00 94.22           O  
ATOM   1236  N   ARG A 176      -2.391  -2.117  -9.495  1.00 93.48           N  
ATOM   1237  CA  ARG A 176      -1.263  -2.643  -8.720  1.00 93.48           C  
ATOM   1238  C   ARG A 176      -0.677  -3.907  -9.336  1.00 93.48           C  
ATOM   1239  CB  ARG A 176      -1.703  -2.854  -7.258  1.00 93.48           C  
ATOM   1240  O   ARG A 176       0.528  -3.960  -9.555  1.00 93.48           O  
ATOM   1241  CG  ARG A 176      -0.549  -3.115  -6.276  1.00 93.48           C  
ATOM   1242  CD  ARG A 176       0.482  -1.982  -6.346  1.00 93.48           C  
ATOM   1243  NE  ARG A 176       1.248  -1.833  -5.101  1.00 93.48           N  
ATOM   1244  NH1 ARG A 176       3.006  -0.631  -5.999  1.00 93.48           N  
ATOM   1245  NH2 ARG A 176       2.935  -1.015  -3.817  1.00 93.48           N  
ATOM   1246  CZ  ARG A 176       2.390  -1.174  -4.985  1.00 93.48           C  
ATOM   1247  N   LEU A 177      -1.512  -4.897  -9.660  1.00 94.96           N  
ATOM   1248  CA  LEU A 177      -1.035  -6.157 -10.232  1.00 94.96           C  
ATOM   1249  C   LEU A 177      -0.550  -5.982 -11.675  1.00 94.96           C  
ATOM   1250  CB  LEU A 177      -2.150  -7.211 -10.139  1.00 94.96           C  
ATOM   1251  O   LEU A 177       0.531  -6.447 -12.021  1.00 94.96           O  
ATOM   1252  CG  LEU A 177      -1.721  -8.590 -10.663  1.00 94.96           C  
ATOM   1253  CD1 LEU A 177      -0.618  -9.228  -9.816  1.00 94.96           C  
ATOM   1254  CD2 LEU A 177      -2.918  -9.529 -10.678  1.00 94.96           C  
ATOM   1255  N   GLY A 178      -1.332  -5.306 -12.520  1.00 94.85           N  
ATOM   1256  CA  GLY A 178      -0.964  -5.078 -13.915  1.00 94.85           C  
ATOM   1257  C   GLY A 178       0.271  -4.193 -14.049  1.00 94.85           C  
ATOM   1258  O   GLY A 178       1.139  -4.489 -14.864  1.00 94.85           O  
ATOM   1259  N   GLY A 179       0.368  -3.145 -13.225  1.00 94.26           N  
ATOM   1260  CA  GLY A 179       1.560  -2.310 -13.139  1.00 94.26           C  
ATOM   1261  C   GLY A 179       2.774  -3.122 -12.693  1.00 94.26           C  
ATOM   1262  O   GLY A 179       3.762  -3.142 -13.411  1.00 94.26           O  
ATOM   1263  N   GLY A 180       2.667  -3.888 -11.601  1.00 94.86           N  
ATOM   1264  CA  GLY A 180       3.760  -4.736 -11.111  1.00 94.86           C  
ATOM   1265  C   GLY A 180       4.267  -5.749 -12.146  1.00 94.86           C  
ATOM   1266  O   GLY A 180       5.473  -5.837 -12.371  1.00 94.86           O  
ATOM   1267  N   ILE A 181       3.362  -6.452 -12.847  1.00 96.68           N  
ATOM   1268  CA  ILE A 181       3.745  -7.406 -13.906  1.00 96.68           C  
ATOM   1269  C   ILE A 181       4.528  -6.709 -15.022  1.00 96.68           C  
ATOM   1270  CB  ILE A 181       2.522  -8.157 -14.486  1.00 96.68           C  
ATOM   1271  O   ILE A 181       5.497  -7.272 -15.529  1.00 96.68           O  
ATOM   1272  CG1 ILE A 181       1.869  -9.069 -13.423  1.00 96.68           C  
ATOM   1273  CG2 ILE A 181       2.934  -9.033 -15.693  1.00 96.68           C  
ATOM   1274  CD1 ILE A 181       0.436  -9.486 -13.785  1.00 96.68           C  
ATOM   1275  N   PHE A 182       4.109  -5.503 -15.414  1.00 95.91           N  
ATOM   1276  CA  PHE A 182       4.822  -4.723 -16.417  1.00 95.91           C  
ATOM   1277  C   PHE A 182       6.201  -4.304 -15.899  1.00 95.91           C  
ATOM   1278  CB  PHE A 182       3.967  -3.522 -16.844  1.00 95.91           C  
ATOM   1279  O   PHE A 182       7.197  -4.625 -16.540  1.00 95.91           O  
ATOM   1280  CG  PHE A 182       4.594  -2.711 -17.955  1.00 95.91           C  
ATOM   1281  CD1 PHE A 182       5.649  -1.836 -17.664  1.00 95.91           C  
ATOM   1282  CD2 PHE A 182       4.156  -2.843 -19.283  1.00 95.91           C  
ATOM   1283  CE1 PHE A 182       6.268  -1.110 -18.686  1.00 95.91           C  
ATOM   1284  CE2 PHE A 182       4.787  -2.116 -20.309  1.00 95.91           C  
ATOM   1285  CZ  PHE A 182       5.849  -1.250 -20.013  1.00 95.91           C  
ATOM   1286  N   THR A 183       6.255  -3.635 -14.742  1.00 93.90           N  
ATOM   1287  CA  THR A 183       7.487  -3.079 -14.168  1.00 93.90           C  
ATOM   1288  C   THR A 183       8.532  -4.160 -13.976  1.00 93.90           C  
ATOM   1289  CB  THR A 183       7.219  -2.390 -12.818  1.00 93.90           C  
ATOM   1290  O   THR A 183       9.607  -4.085 -14.547  1.00 93.90           O  
ATOM   1291  CG2 THR A 183       8.405  -1.570 -12.324  1.00 93.90           C  
ATOM   1292  OG1 THR A 183       6.108  -1.532 -12.912  1.00 93.90           O  
ATOM   1293  N   LYS A 184       8.196  -5.233 -13.255  1.00 93.37           N  
ATOM   1294  CA  LYS A 184       9.175  -6.277 -12.938  1.00 93.37           C  
ATOM   1295  C   LYS A 184       9.423  -7.236 -14.095  1.00 93.37           C  
ATOM   1296  CB  LYS A 184       8.776  -6.994 -11.648  1.00 93.37           C  
ATOM   1297  O   LYS A 184      10.461  -7.882 -14.145  1.00 93.37           O  
ATOM   1298  CG  LYS A 184       8.712  -6.040 -10.444  1.00 93.37           C  
ATOM   1299  CD  LYS A 184      10.063  -5.388 -10.067  1.00 93.37           C  
ATOM   1300  CE  LYS A 184      10.078  -3.861 -10.130  1.00 93.37           C  
ATOM   1301  NZ  LYS A 184      11.347  -3.315  -9.594  1.00 93.37           N  
ATOM   1302  N   GLY A 185       8.495  -7.328 -15.049  1.00 94.21           N  
ATOM   1303  CA  GLY A 185       8.766  -7.988 -16.323  1.00 94.21           C  
ATOM   1304  C   GLY A 185       9.828  -7.243 -17.137  1.00 94.21           C  
ATOM   1305  O   GLY A 185      10.639  -7.886 -17.801  1.00 94.21           O  
ATOM   1306  N   ALA A 186       9.822  -5.908 -17.082  1.00 94.02           N  
ATOM   1307  CA  ALA A 186      10.813  -5.061 -17.733  1.00 94.02           C  
ATOM   1308  C   ALA A 186      12.161  -5.114 -17.015  1.00 94.02           C  
ATOM   1309  CB  ALA A 186      10.282  -3.627 -17.810  1.00 94.02           C  
ATOM   1310  O   ALA A 186      13.136  -5.500 -17.649  1.00 94.02           O  
ATOM   1311  N   ASP A 187      12.166  -4.818 -15.718  1.00 91.02           N  
ATOM   1312  CA  ASP A 187      13.336  -4.779 -14.834  1.00 91.02           C  
ATOM   1313  C   ASP A 187      14.123  -6.099 -14.887  1.00 91.02           C  
ATOM   1314  CB  ASP A 187      12.791  -4.467 -13.433  1.00 91.02           C  
ATOM   1315  O   ASP A 187      15.221  -6.165 -15.436  1.00 91.02           O  
ATOM   1316  CG  ASP A 187      13.834  -4.280 -12.337  1.00 91.02           C  
ATOM   1317  OD1 ASP A 187      15.005  -4.639 -12.562  1.00 91.02           O  
ATOM   1318  OD2 ASP A 187      13.356  -3.926 -11.230  1.00 91.02           O  
ATOM   1319  N   VAL A 188      13.492  -7.223 -14.515  1.00 90.46           N  
ATOM   1320  CA  VAL A 188      14.151  -8.542 -14.532  1.00 90.46           C  
ATOM   1321  C   VAL A 188      14.637  -8.915 -15.938  1.00 90.46           C  
ATOM   1322  CB  VAL A 188      13.209  -9.632 -13.980  1.00 90.46           C  
ATOM   1323  O   VAL A 188      15.695  -9.525 -16.099  1.00 90.46           O  
ATOM   1324  CG1 VAL A 188      13.826 -11.037 -14.046  1.00 90.46           C  
ATOM   1325  CG2 VAL A 188      12.836  -9.367 -12.515  1.00 90.46           C  
ATOM   1326  N   GLY A 189      13.877  -8.563 -16.980  1.00 89.61           N  
ATOM   1327  CA  GLY A 189      14.278  -8.812 -18.364  1.00 89.61           C  
ATOM   1328  C   GLY A 189      15.491  -7.981 -18.795  1.00 89.61           C  
ATOM   1329  O   GLY A 189      16.382  -8.502 -19.471  1.00 89.61           O  
ATOM   1330  N   ALA A 190      15.530  -6.711 -18.392  1.00 88.53           N  
ATOM   1331  CA  ALA A 190      16.620  -5.781 -18.648  1.00 88.53           C  
ATOM   1332  C   ALA A 190      17.886  -6.192 -17.890  1.00 88.53           C  
ATOM   1333  CB  ALA A 190      16.168  -4.369 -18.244  1.00 88.53           C  
ATOM   1334  O   ALA A 190      18.961  -6.221 -18.489  1.00 88.53           O  
ATOM   1335  N   ASP A 191      17.751  -6.584 -16.625  1.00 86.37           N  
ATOM   1336  CA  ASP A 191      18.855  -6.934 -15.736  1.00 86.37           C  
ATOM   1337  C   ASP A 191      19.549  -8.237 -16.122  1.00 86.37           C  
ATOM   1338  CB  ASP A 191      18.325  -7.004 -14.290  1.00 86.37           C  
ATOM   1339  O   ASP A 191      20.783  -8.308 -16.150  1.00 86.37           O  
ATOM   1340  CG  ASP A 191      18.520  -5.685 -13.544  1.00 86.37           C  
ATOM   1341  OD1 ASP A 191      18.831  -4.678 -14.219  1.00 86.37           O  
ATOM   1342  OD2 ASP A 191      18.779  -5.733 -12.320  1.00 86.37           O  
ATOM   1343  N   LEU A 192      18.778  -9.270 -16.474  1.00 84.67           N  
ATOM   1344  CA  LEU A 192      19.349 -10.554 -16.877  1.00 84.67           C  
ATOM   1345  C   LEU A 192      20.197 -10.418 -18.146  1.00 84.67           C  
ATOM   1346  CB  LEU A 192      18.226 -11.588 -17.058  1.00 84.67           C  
ATOM   1347  O   LEU A 192      21.322 -10.916 -18.193  1.00 84.67           O  
ATOM   1348  CG  LEU A 192      17.589 -12.070 -15.741  1.00 84.67           C  
ATOM   1349  CD1 LEU A 192      16.400 -12.978 -16.067  1.00 84.67           C  
ATOM   1350  CD2 LEU A 192      18.567 -12.866 -14.871  1.00 84.67           C  
ATOM   1351  N   VAL A 193      19.703  -9.712 -19.167  1.00 84.10           N  
ATOM   1352  CA  VAL A 193      20.449  -9.597 -20.429  1.00 84.10           C  
ATOM   1353  C   VAL A 193      21.495  -8.482 -20.376  1.00 84.10           C  
ATOM   1354  CB  VAL A 193      19.523  -9.463 -21.647  1.00 84.10           C  
ATOM   1355  O   VAL A 193      22.609  -8.657 -20.867  1.00 84.10           O  
ATOM   1356  CG1 VAL A 193      20.342  -9.650 -22.929  1.00 84.10           C  
ATOM   1357  CG2 VAL A 193      18.451 -10.553 -21.651  1.00 84.10           C  
ATOM   1358  N   GLY A 194      21.169  -7.350 -19.755  1.00 81.98           N  
ATOM   1359  CA  GLY A 194      22.058  -6.199 -19.626  1.00 81.98           C  
ATOM   1360  C   GLY A 194      23.206  -6.458 -18.653  1.00 81.98           C  
ATOM   1361  O   GLY A 194      24.364  -6.554 -19.065  1.00 81.98           O  
ATOM   1362  N   LYS A 195      22.899  -6.611 -17.360  1.00 79.71           N  
ATOM   1363  CA  LYS A 195      23.917  -6.702 -16.302  1.00 79.71           C  
ATOM   1364  C   LYS A 195      24.604  -8.066 -16.257  1.00 79.71           C  
ATOM   1365  CB  LYS A 195      23.301  -6.387 -14.929  1.00 79.71           C  
ATOM   1366  O   LYS A 195      25.823  -8.122 -16.107  1.00 79.71           O  
ATOM   1367  CG  LYS A 195      22.763  -4.955 -14.787  1.00 79.71           C  
ATOM   1368  CD  LYS A 195      22.093  -4.811 -13.413  1.00 79.71           C  
ATOM   1369  CE  LYS A 195      21.479  -3.423 -13.219  1.00 79.71           C  
ATOM   1370  NZ  LYS A 195      20.310  -3.470 -12.316  1.00 79.71           N  
ATOM   1371  N   VAL A 196      23.845  -9.163 -16.355  1.00 76.04           N  
ATOM   1372  CA  VAL A 196      24.394 -10.518 -16.144  1.00 76.04           C  
ATOM   1373  C   VAL A 196      25.049 -11.079 -17.406  1.00 76.04           C  
ATOM   1374  CB  VAL A 196      23.349 -11.496 -15.565  1.00 76.04           C  
ATOM   1375  O   VAL A 196      26.171 -11.579 -17.329  1.00 76.04           O  
ATOM   1376  CG1 VAL A 196      23.960 -12.873 -15.269  1.00 76.04           C  
ATOM   1377  CG2 VAL A 196      22.741 -10.964 -14.262  1.00 76.04           C  
ATOM   1378  N   GLU A 197      24.375 -11.010 -18.557  1.00 83.62           N  
ATOM   1379  CA  GLU A 197      24.889 -11.584 -19.810  1.00 83.62           C  
ATOM   1380  C   GLU A 197      25.869 -10.652 -20.530  1.00 83.62           C  
ATOM   1381  CB  GLU A 197      23.734 -11.972 -20.750  1.00 83.62           C  
ATOM   1382  O   GLU A 197      26.969 -11.078 -20.888  1.00 83.62           O  
ATOM   1383  CG  GLU A 197      22.925 -13.160 -20.221  1.00 83.62           C  
ATOM   1384  CD  GLU A 197      21.654 -13.456 -21.033  1.00 83.62           C  
ATOM   1385  OE1 GLU A 197      20.730 -14.050 -20.439  1.00 83.62           O  
ATOM   1386  OE2 GLU A 197      21.585 -13.246 -22.267  1.00 83.62           O  
ATOM   1387  N   ALA A 198      25.484  -9.392 -20.752  1.00 83.40           N  
ATOM   1388  CA  ALA A 198      26.283  -8.443 -21.526  1.00 83.40           C  
ATOM   1389  C   ALA A 198      27.288  -7.641 -20.680  1.00 83.40           C  
ATOM   1390  CB  ALA A 198      25.328  -7.538 -22.309  1.00 83.40           C  
ATOM   1391  O   ALA A 198      28.254  -7.110 -21.229  1.00 83.40           O  
ATOM   1392  N   GLY A 199      27.081  -7.548 -19.362  1.00 81.41           N  
ATOM   1393  CA  GLY A 199      27.935  -6.771 -18.459  1.00 81.41           C  
ATOM   1394  C   GLY A 199      27.880  -5.261 -18.709  1.00 81.41           C  
ATOM   1395  O   GLY A 199      28.865  -4.566 -18.455  1.00 81.41           O  
ATOM   1396  N   ILE A 200      26.765  -4.759 -19.246  1.00 85.05           N  
ATOM   1397  CA  ILE A 200      26.539  -3.326 -19.466  1.00 85.05           C  
ATOM   1398  C   ILE A 200      25.805  -2.701 -18.266  1.00 85.05           C  
ATOM   1399  CB  ILE A 200      25.849  -3.049 -20.824  1.00 85.05           C  
ATOM   1400  O   ILE A 200      25.164  -3.431 -17.504  1.00 85.05           O  
ATOM   1401  CG1 ILE A 200      24.443  -3.675 -20.919  1.00 85.05           C  
ATOM   1402  CG2 ILE A 200      26.765  -3.536 -21.963  1.00 85.05           C  
ATOM   1403  CD1 ILE A 200      23.700  -3.366 -22.224  1.00 85.05           C  
ATOM   1404  N   PRO A 201      25.920  -1.375 -18.062  1.00 83.24           N  
ATOM   1405  CA  PRO A 201      25.154  -0.658 -17.043  1.00 83.24           C  
ATOM   1406  C   PRO A 201      23.632  -0.882 -17.140  1.00 83.24           C  
ATOM   1407  CB  PRO A 201      25.534   0.812 -17.220  1.00 83.24           C  
ATOM   1408  O   PRO A 201      23.122  -1.254 -18.198  1.00 83.24           O  
ATOM   1409  CG  PRO A 201      26.921   0.770 -17.848  1.00 83.24           C  
ATOM   1410  CD  PRO A 201      26.832  -0.461 -18.740  1.00 83.24           C  
ATOM   1411  N   GLU A 202      22.937  -0.665 -16.020  1.00 80.75           N  
ATOM   1412  CA  GLU A 202      21.487  -0.868 -15.839  1.00 80.75           C  
ATOM   1413  C   GLU A 202      20.672  -0.125 -16.898  1.00 80.75           C  
ATOM   1414  CB  GLU A 202      21.141  -0.381 -14.415  1.00 80.75           C  
ATOM   1415  O   GLU A 202      19.953  -0.746 -17.680  1.00 80.75           O  
ATOM   1416  CG  GLU A 202      19.694  -0.594 -13.925  1.00 80.75           C  
ATOM   1417  CD  GLU A 202      19.601  -0.550 -12.377  1.00 80.75           C  
ATOM   1418  OE1 GLU A 202      18.775  -1.292 -11.807  1.00 80.75           O  
ATOM   1419  OE2 GLU A 202      20.569  -0.142 -11.687  1.00 80.75           O  
ATOM   1420  N   ASP A 203      20.902   1.184 -17.001  1.00 84.95           N  
ATOM   1421  CA  ASP A 203      20.169   2.112 -17.857  1.00 84.95           C  
ATOM   1422  C   ASP A 203      20.943   2.451 -19.139  1.00 84.95           C  
ATOM   1423  CB  ASP A 203      19.793   3.352 -17.053  1.00 84.95           C  
ATOM   1424  O   ASP A 203      20.816   3.536 -19.720  1.00 84.95           O  
ATOM   1425  CG  ASP A 203      18.660   3.089 -16.072  1.00 84.95           C  
ATOM   1426  OD1 ASP A 203      17.544   2.825 -16.579  1.00 84.95           O  
ATOM   1427  OD2 ASP A 203      18.899   3.353 -14.876  1.00 84.95           O  
ATOM   1428  N   ASP A 204      21.787   1.527 -19.604  1.00 87.74           N  
ATOM   1429  CA  ASP A 204      22.600   1.757 -20.791  1.00 87.74           C  
ATOM   1430  C   ASP A 204      21.706   1.914 -22.037  1.00 87.74           C  
ATOM   1431  CB  ASP A 204      23.629   0.636 -20.967  1.00 87.74           C  
ATOM   1432  O   ASP A 204      20.842   1.068 -22.302  1.00 87.74           O  
ATOM   1433  CG  ASP A 204      24.662   0.953 -22.050  1.00 87.74           C  
ATOM   1434  OD1 ASP A 204      24.300   1.052 -23.243  1.00 87.74           O  
ATOM   1435  OD2 ASP A 204      25.874   1.026 -21.752  1.00 87.74           O  
ATOM   1436  N   PRO A 205      21.923   2.946 -22.876  1.00 87.57           N  
ATOM   1437  CA  PRO A 205      21.093   3.186 -24.053  1.00 87.57           C  
ATOM   1438  C   PRO A 205      21.133   2.042 -25.077  1.00 87.57           C  
ATOM   1439  CB  PRO A 205      21.608   4.505 -24.644  1.00 87.57           C  
ATOM   1440  O   PRO A 205      20.263   1.985 -25.946  1.00 87.57           O  
ATOM   1441  CG  PRO A 205      23.062   4.560 -24.174  1.00 87.57           C  
ATOM   1442  CD  PRO A 205      22.981   3.941 -22.783  1.00 87.57           C  
ATOM   1443  N   ARG A 206      22.107   1.132 -25.009  1.00 89.11           N  
ATOM   1444  CA  ARG A 206      22.172  -0.056 -25.865  1.00 89.11           C  
ATOM   1445  C   ARG A 206      21.158  -1.117 -25.450  1.00 89.11           C  
ATOM   1446  CB  ARG A 206      23.594  -0.628 -25.836  1.00 89.11           C  
ATOM   1447  O   ARG A 206      20.758  -1.899 -26.303  1.00 89.11           O  
ATOM   1448  CG  ARG A 206      24.631   0.399 -26.326  1.00 89.11           C  
ATOM   1449  CD  ARG A 206      26.055  -0.117 -26.142  1.00 89.11           C  
ATOM   1450  NE  ARG A 206      26.440  -0.099 -24.722  1.00 89.11           N  
ATOM   1451  NH1 ARG A 206      28.427  -1.211 -24.948  1.00 89.11           N  
ATOM   1452  NH2 ARG A 206      27.765  -0.492 -22.932  1.00 89.11           N  
ATOM   1453  CZ  ARG A 206      27.539  -0.602 -24.206  1.00 89.11           C  
ATOM   1454  N   ASN A 207      20.706  -1.140 -24.196  1.00 91.37           N  
ATOM   1455  CA  ASN A 207      19.720  -2.104 -23.719  1.00 91.37           C  
ATOM   1456  C   ASN A 207      18.299  -1.741 -24.221  1.00 91.37           C  
ATOM   1457  CB  ASN A 207      19.812  -2.189 -22.190  1.00 91.37           C  
ATOM   1458  O   ASN A 207      17.746  -0.711 -23.827  1.00 91.37           O  
ATOM   1459  CG  ASN A 207      18.968  -3.309 -21.602  1.00 91.37           C  
ATOM   1460  ND2 ASN A 207      19.183  -3.612 -20.345  1.00 91.37           N  
ATOM   1461  OD1 ASN A 207      18.139  -3.917 -22.272  1.00 91.37           O  
ATOM   1462  N   PRO A 208      17.653  -2.572 -25.064  1.00 89.75           N  
ATOM   1463  CA  PRO A 208      16.314  -2.305 -25.590  1.00 89.75           C  
ATOM   1464  C   PRO A 208      15.211  -2.253 -24.523  1.00 89.75           C  
ATOM   1465  CB  PRO A 208      16.019  -3.438 -26.582  1.00 89.75           C  
ATOM   1466  O   PRO A 208      14.141  -1.703 -24.786  1.00 89.75           O  
ATOM   1467  CG  PRO A 208      17.371  -4.088 -26.872  1.00 89.75           C  
ATOM   1468  CD  PRO A 208      18.157  -3.821 -25.597  1.00 89.75           C  
ATOM   1469  N   ALA A 209      15.428  -2.846 -23.346  1.00 93.61           N  
ATOM   1470  CA  ALA A 209      14.421  -2.934 -22.291  1.00 93.61           C  
ATOM   1471  C   ALA A 209      14.384  -1.712 -21.353  1.00 93.61           C  
ATOM   1472  CB  ALA A 209      14.641  -4.246 -21.538  1.00 93.61           C  
ATOM   1473  O   ALA A 209      13.361  -1.495 -20.715  1.00 93.61           O  
ATOM   1474  N   VAL A 210      15.416  -0.862 -21.340  1.00 93.06           N  
ATOM   1475  CA  VAL A 210      15.553   0.266 -20.391  1.00 93.06           C  
ATOM   1476  C   VAL A 210      14.394   1.261 -20.435  1.00 93.06           C  
ATOM   1477  CB  VAL A 210      16.896   0.970 -20.658  1.00 93.06           C  
ATOM   1478  O   VAL A 210      13.922   1.729 -19.403  1.00 93.06           O  
ATOM   1479  CG1 VAL A 210      16.981   2.418 -20.180  1.00 93.06           C  
ATOM   1480  CG2 VAL A 210      17.981   0.167 -19.955  1.00 93.06           C  
ATOM   1481  N   ILE A 211      13.870   1.582 -21.621  1.00 94.12           N  
ATOM   1482  CA  ILE A 211      12.687   2.454 -21.705  1.00 94.12           C  
ATOM   1483  C   ILE A 211      11.462   1.762 -21.108  1.00 94.12           C  
ATOM   1484  CB  ILE A 211      12.422   2.892 -23.157  1.00 94.12           C  
ATOM   1485  O   ILE A 211      10.642   2.426 -20.483  1.00 94.12           O  
ATOM   1486  CG1 ILE A 211      13.548   3.791 -23.715  1.00 94.12           C  
ATOM   1487  CG2 ILE A 211      11.059   3.593 -23.335  1.00 94.12           C  
ATOM   1488  CD1 ILE A 211      13.735   5.137 -22.999  1.00 94.12           C  
ATOM   1489  N   ALA A 212      11.316   0.449 -21.295  1.00 95.09           N  
ATOM   1490  CA  ALA A 212      10.214  -0.285 -20.691  1.00 95.09           C  
ATOM   1491  C   ALA A 212      10.355  -0.350 -19.168  1.00 95.09           C  
ATOM   1492  CB  ALA A 212      10.101  -1.672 -21.326  1.00 95.09           C  
ATOM   1493  O   ALA A 212       9.350  -0.233 -18.481  1.00 95.09           O  
ATOM   1494  N   ASP A 213      11.573  -0.456 -18.651  1.00 94.75           N  
ATOM   1495  CA  ASP A 213      11.834  -0.422 -17.215  1.00 94.75           C  
ATOM   1496  C   ASP A 213      11.418   0.920 -16.598  1.00 94.75           C  
ATOM   1497  CB  ASP A 213      13.316  -0.733 -17.002  1.00 94.75           C  
ATOM   1498  O   ASP A 213      10.493   0.998 -15.789  1.00 94.75           O  
ATOM   1499  CG  ASP A 213      13.619  -1.097 -15.557  1.00 94.75           C  
ATOM   1500  OD1 ASP A 213      12.647  -1.179 -14.774  1.00 94.75           O  
ATOM   1501  OD2 ASP A 213      14.801  -1.403 -15.331  1.00 94.75           O  
ATOM   1502  N   ASN A 214      11.924   2.014 -17.175  1.00 94.39           N  
ATOM   1503  CA  ASN A 214      11.546   3.370 -16.787  1.00 94.39           C  
ATOM   1504  C   ASN A 214      10.025   3.617 -16.902  1.00 94.39           C  
ATOM   1505  CB  ASN A 214      12.337   4.357 -17.661  1.00 94.39           C  
ATOM   1506  O   ASN A 214       9.413   4.256 -16.044  1.00 94.39           O  
ATOM   1507  CG  ASN A 214      13.767   4.527 -17.179  1.00 94.39           C  
ATOM   1508  ND2 ASN A 214      14.756   3.998 -17.846  1.00 94.39           N  
ATOM   1509  OD1 ASN A 214      14.007   5.213 -16.216  1.00 94.39           O  
ATOM   1510  N   VAL A 215       9.365   3.099 -17.948  1.00 96.21           N  
ATOM   1511  CA  VAL A 215       7.893   3.130 -18.057  1.00 96.21           C  
ATOM   1512  C   VAL A 215       7.248   2.394 -16.881  1.00 96.21           C  
ATOM   1513  CB  VAL A 215       7.422   2.522 -19.395  1.00 96.21           C  
ATOM   1514  O   VAL A 215       6.266   2.881 -16.313  1.00 96.21           O  
ATOM   1515  CG1 VAL A 215       5.911   2.267 -19.425  1.00 96.21           C  
ATOM   1516  CG2 VAL A 215       7.717   3.469 -20.561  1.00 96.21           C  
ATOM   1517  N   GLY A 216       7.811   1.246 -16.516  1.00 94.04           N  
ATOM   1518  CA  GLY A 216       7.411   0.398 -15.409  1.00 94.04           C  
ATOM   1519  C   GLY A 216       7.317   1.135 -14.088  1.00 94.04           C  
ATOM   1520  O   GLY A 216       6.261   1.090 -13.453  1.00 94.04           O  
ATOM   1521  N   ASP A 217       8.362   1.842 -13.678  1.00 93.63           N  
ATOM   1522  CA  ASP A 217       8.370   2.568 -12.400  1.00 93.63           C  
ATOM   1523  C   ASP A 217       7.210   3.559 -12.287  1.00 93.63           C  
ATOM   1524  CB  ASP A 217       9.658   3.372 -12.302  1.00 93.63           C  
ATOM   1525  O   ASP A 217       6.589   3.746 -11.238  1.00 93.63           O  
ATOM   1526  CG  ASP A 217      10.897   2.503 -12.192  1.00 93.63           C  
ATOM   1527  OD1 ASP A 217      10.744   1.391 -11.639  1.00 93.63           O  
ATOM   1528  OD2 ASP A 217      11.923   3.032 -12.662  1.00 93.63           O  
ATOM   1529  N   ASN A 218       6.842   4.177 -13.406  1.00 94.63           N  
ATOM   1530  CA  ASN A 218       5.740   5.121 -13.422  1.00 94.63           C  
ATOM   1531  C   ASN A 218       4.381   4.409 -13.342  1.00 94.63           C  
ATOM   1532  CB  ASN A 218       5.881   6.021 -14.652  1.00 94.63           C  
ATOM   1533  O   ASN A 218       3.501   4.844 -12.596  1.00 94.63           O  
ATOM   1534  CG  ASN A 218       7.102   6.917 -14.556  1.00 94.63           C  
ATOM   1535  ND2 ASN A 218       8.168   6.560 -15.223  1.00 94.63           N  
ATOM   1536  OD1 ASN A 218       7.072   7.971 -13.935  1.00 94.63           O  
ATOM   1537  N   VAL A 219       4.170   3.325 -14.092  1.00 94.60           N  
ATOM   1538  CA  VAL A 219       2.852   2.667 -14.155  1.00 94.60           C  
ATOM   1539  C   VAL A 219       2.576   1.757 -12.955  1.00 94.60           C  
ATOM   1540  CB  VAL A 219       2.632   1.924 -15.483  1.00 94.60           C  
ATOM   1541  O   VAL A 219       1.438   1.687 -12.493  1.00 94.60           O  
ATOM   1542  CG1 VAL A 219       2.770   2.886 -16.673  1.00 94.60           C  
ATOM   1543  CG2 VAL A 219       3.560   0.725 -15.699  1.00 94.60           C  
ATOM   1544  N   GLY A 220       3.597   1.086 -12.424  1.00 91.93           N  
ATOM   1545  CA  GLY A 220       3.485   0.195 -11.271  1.00 91.93           C  
ATOM   1546  C   GLY A 220       3.703   0.913  -9.947  1.00 91.93           C  
ATOM   1547  O   GLY A 220       2.800   0.943  -9.102  1.00 91.93           O  
ATOM   1548  N   ASP A 221       4.882   1.509  -9.780  1.00 90.48           N  
ATOM   1549  CA  ASP A 221       5.301   2.096  -8.507  1.00 90.48           C  
ATOM   1550  C   ASP A 221       4.661   3.461  -8.245  1.00 90.48           C  
ATOM   1551  CB  ASP A 221       6.837   2.138  -8.406  1.00 90.48           C  
ATOM   1552  O   ASP A 221       4.343   3.749  -7.099  1.00 90.48           O  
ATOM   1553  CG  ASP A 221       7.464   0.854  -7.849  1.00 90.48           C  
ATOM   1554  OD1 ASP A 221       6.733   0.008  -7.267  1.00 90.48           O  
ATOM   1555  OD2 ASP A 221       8.706   0.780  -7.844  1.00 90.48           O  
ATOM   1556  N   CYS A 222       4.358   4.266  -9.268  1.00 92.67           N  
ATOM   1557  CA  CYS A 222       3.595   5.501  -9.064  1.00 92.67           C  
ATOM   1558  C   CYS A 222       2.076   5.296  -9.216  1.00 92.67           C  
ATOM   1559  CB  CYS A 222       4.175   6.627  -9.931  1.00 92.67           C  
ATOM   1560  O   CYS A 222       1.326   5.506  -8.260  1.00 92.67           O  
ATOM   1561  SG  CYS A 222       3.475   8.209  -9.387  1.00 92.67           S  
ATOM   1562  N   ALA A 223       1.592   4.875 -10.392  1.00 94.94           N  
ATOM   1563  CA  ALA A 223       0.150   4.798 -10.658  1.00 94.94           C  
ATOM   1564  C   ALA A 223      -0.542   3.700  -9.834  1.00 94.94           C  
ATOM   1565  CB  ALA A 223      -0.107   4.593 -12.160  1.00 94.94           C  
ATOM   1566  O   ALA A 223      -1.573   3.947  -9.202  1.00 94.94           O  
ATOM   1567  N   GLY A 224       0.034   2.492  -9.833  1.00 93.92           N  
ATOM   1568  CA  GLY A 224      -0.493   1.345  -9.098  1.00 93.92           C  
ATOM   1569  C   GLY A 224      -0.515   1.577  -7.589  1.00 93.92           C  
ATOM   1570  O   GLY A 224      -1.524   1.297  -6.941  1.00 93.92           O  
ATOM   1571  N   MET A 225       0.560   2.142  -7.032  1.00 91.73           N  
ATOM   1572  CA  MET A 225       0.633   2.452  -5.602  1.00 91.73           C  
ATOM   1573  C   MET A 225      -0.324   3.577  -5.190  1.00 91.73           C  
ATOM   1574  CB  MET A 225       2.076   2.806  -5.237  1.00 91.73           C  
ATOM   1575  O   MET A 225      -0.997   3.473  -4.164  1.00 91.73           O  
ATOM   1576  CG  MET A 225       2.321   2.886  -3.732  1.00 91.73           C  
ATOM   1577  SD  MET A 225       1.683   1.532  -2.719  1.00 91.73           S  
ATOM   1578  CE  MET A 225       2.381   2.020  -1.133  1.00 91.73           C  
ATOM   1579  N   ALA A 226      -0.462   4.622  -6.012  1.00 95.45           N  
ATOM   1580  CA  ALA A 226      -1.432   5.688  -5.771  1.00 95.45           C  
ATOM   1581  C   ALA A 226      -2.877   5.158  -5.736  1.00 95.45           C  
ATOM   1582  CB  ALA A 226      -1.245   6.762  -6.847  1.00 95.45           C  
ATOM   1583  O   ALA A 226      -3.652   5.560  -4.867  1.00 95.45           O  
ATOM   1584  N   ALA A 227      -3.235   4.231  -6.631  1.00 95.86           N  
ATOM   1585  CA  ALA A 227      -4.557   3.604  -6.642  1.00 95.86           C  
ATOM   1586  C   ALA A 227      -4.808   2.712  -5.405  1.00 95.86           C  
ATOM   1587  CB  ALA A 227      -4.714   2.824  -7.952  1.00 95.86           C  
ATOM   1588  O   ALA A 227      -5.902   2.755  -4.841  1.00 95.86           O  
ATOM   1589  N   ASP A 228      -3.806   1.942  -4.956  1.00 93.87           N  
ATOM   1590  CA  ASP A 228      -3.851   1.132  -3.719  1.00 93.87           C  
ATOM   1591  C   ASP A 228      -4.002   1.977  -2.455  1.00 93.87           C  
ATOM   1592  CB  ASP A 228      -2.613   0.208  -3.678  1.00 93.87           C  
ATOM   1593  O   ASP A 228      -4.879   1.721  -1.625  1.00 93.87           O  
ATOM   1594  CG  ASP A 228      -2.535  -0.759  -2.478  1.00 93.87           C  
ATOM   1595  OD1 ASP A 228      -3.577  -1.050  -1.843  1.00 93.87           O  
ATOM   1596  OD2 ASP A 228      -1.418  -1.261  -2.211  1.00 93.87           O  
ATOM   1597  N   LEU A 229      -3.227   3.049  -2.317  1.00 94.84           N  
ATOM   1598  CA  LEU A 229      -3.337   3.916  -1.146  1.00 94.84           C  
ATOM   1599  C   LEU A 229      -4.597   4.789  -1.167  1.00 94.84           C  
ATOM   1600  CB  LEU A 229      -2.041   4.720  -0.978  1.00 94.84           C  
ATOM   1601  O   LEU A 229      -5.173   5.020  -0.102  1.00 94.84           O  
ATOM   1602  CG  LEU A 229      -0.858   3.856  -0.493  1.00 94.84           C  
ATOM   1603  CD1 LEU A 229       0.386   4.728  -0.340  1.00 94.84           C  
ATOM   1604  CD2 LEU A 229      -1.126   3.226   0.879  1.00 94.84           C  
ATOM   1605  N   PHE A 230      -5.077   5.210  -2.345  1.00 97.23           N  
ATOM   1606  CA  PHE A 230      -6.395   5.841  -2.473  1.00 97.23           C  
ATOM   1607  C   PHE A 230      -7.480   4.916  -1.933  1.00 97.23           C  
ATOM   1608  CB  PHE A 230      -6.699   6.187  -3.943  1.00 97.23           C  
ATOM   1609  O   PHE A 230      -8.307   5.325  -1.116  1.00 97.23           O  
ATOM   1610  CG  PHE A 230      -8.103   6.726  -4.160  1.00 97.23           C  
ATOM   1611  CD1 PHE A 230      -9.203   5.848  -4.237  1.00 97.23           C  
ATOM   1612  CD2 PHE A 230      -8.324   8.110  -4.255  1.00 97.23           C  
ATOM   1613  CE1 PHE A 230     -10.512   6.345  -4.343  1.00 97.23           C  
ATOM   1614  CE2 PHE A 230      -9.633   8.600  -4.403  1.00 97.23           C  
ATOM   1615  CZ  PHE A 230     -10.730   7.726  -4.412  1.00 97.23           C  
ATOM   1616  N   GLU A 231      -7.475   3.665  -2.392  1.00 96.10           N  
ATOM   1617  CA  GLU A 231      -8.475   2.703  -1.972  1.00 96.10           C  
ATOM   1618  C   GLU A 231      -8.373   2.416  -0.477  1.00 96.10           C  
ATOM   1619  CB  GLU A 231      -8.384   1.452  -2.838  1.00 96.10           C  
ATOM   1620  O   GLU A 231      -9.392   2.491   0.205  1.00 96.10           O  
ATOM   1621  CG  GLU A 231      -9.339   0.384  -2.290  1.00 96.10           C  
ATOM   1622  CD  GLU A 231      -8.696  -0.638  -1.350  1.00 96.10           C  
ATOM   1623  OE1 GLU A 231      -9.350  -1.618  -0.945  1.00 96.10           O  
ATOM   1624  OE2 GLU A 231      -7.514  -0.443  -1.016  1.00 96.10           O  
ATOM   1625  N   THR A 232      -7.168   2.193   0.054  1.00 95.74           N  
ATOM   1626  CA  THR A 232      -6.994   1.882   1.478  1.00 95.74           C  
ATOM   1627  C   THR A 232      -7.555   3.007   2.337  1.00 95.74           C  
ATOM   1628  CB  THR A 232      -5.522   1.695   1.869  1.00 95.74           C  
ATOM   1629  O   THR A 232      -8.244   2.754   3.326  1.00 95.74           O  
ATOM   1630  CG2 THR A 232      -5.404   1.028   3.242  1.00 95.74           C  
ATOM   1631  OG1 THR A 232      -4.831   0.842   0.995  1.00 95.74           O  
ATOM   1632  N   TYR A 233      -7.301   4.255   1.938  1.00 96.22           N  
ATOM   1633  CA  TYR A 233      -7.841   5.432   2.601  1.00 96.22           C  
ATOM   1634  C   TYR A 233      -9.372   5.443   2.548  1.00 96.22           C  
ATOM   1635  CB  TYR A 233      -7.239   6.683   1.947  1.00 96.22           C  
ATOM   1636  O   TYR A 233     -10.025   5.512   3.590  1.00 96.22           O  
ATOM   1637  CG  TYR A 233      -7.428   7.964   2.734  1.00 96.22           C  
ATOM   1638  CD1 TYR A 233      -8.711   8.502   2.968  1.00 96.22           C  
ATOM   1639  CD2 TYR A 233      -6.295   8.631   3.227  1.00 96.22           C  
ATOM   1640  CE1 TYR A 233      -8.853   9.686   3.714  1.00 96.22           C  
ATOM   1641  CE2 TYR A 233      -6.429   9.829   3.951  1.00 96.22           C  
ATOM   1642  OH  TYR A 233      -7.846  11.507   4.900  1.00 96.22           O  
ATOM   1643  CZ  TYR A 233      -7.712  10.351   4.204  1.00 96.22           C  
ATOM   1644  N   ALA A 234      -9.955   5.362   1.348  1.00 97.17           N  
ATOM   1645  CA  ALA A 234     -11.400   5.458   1.157  1.00 97.17           C  
ATOM   1646  C   ALA A 234     -12.147   4.322   1.873  1.00 97.17           C  
ATOM   1647  CB  ALA A 234     -11.693   5.477  -0.349  1.00 97.17           C  
ATOM   1648  O   ALA A 234     -13.092   4.577   2.617  1.00 97.17           O  
ATOM   1649  N   VAL A 235     -11.686   3.083   1.705  1.00 95.92           N  
ATOM   1650  CA  VAL A 235     -12.276   1.881   2.305  1.00 95.92           C  
ATOM   1651  C   VAL A 235     -12.193   1.923   3.826  1.00 95.92           C  
ATOM   1652  CB  VAL A 235     -11.589   0.624   1.739  1.00 95.92           C  
ATOM   1653  O   VAL A 235     -13.188   1.636   4.485  1.00 95.92           O  
ATOM   1654  CG1 VAL A 235     -11.963  -0.659   2.475  1.00 95.92           C  
ATOM   1655  CG2 VAL A 235     -12.021   0.426   0.283  1.00 95.92           C  
ATOM   1656  N   THR A 236     -11.060   2.335   4.400  1.00 95.44           N  
ATOM   1657  CA  THR A 236     -10.916   2.436   5.863  1.00 95.44           C  
ATOM   1658  C   THR A 236     -11.862   3.480   6.447  1.00 95.44           C  
ATOM   1659  CB  THR A 236      -9.478   2.793   6.251  1.00 95.44           C  
ATOM   1660  O   THR A 236     -12.523   3.228   7.458  1.00 95.44           O  
ATOM   1661  CG2 THR A 236      -9.279   2.911   7.760  1.00 95.44           C  
ATOM   1662  OG1 THR A 236      -8.608   1.785   5.799  1.00 95.44           O  
ATOM   1663  N   VAL A 237     -11.964   4.648   5.805  1.00 97.09           N  
ATOM   1664  CA  VAL A 237     -12.876   5.709   6.247  1.00 97.09           C  
ATOM   1665  C   VAL A 237     -14.324   5.233   6.152  1.00 97.09           C  
ATOM   1666  CB  VAL A 237     -12.640   6.996   5.440  1.00 97.09           C  
ATOM   1667  O   VAL A 237     -15.063   5.356   7.126  1.00 97.09           O  
ATOM   1668  CG1 VAL A 237     -13.702   8.064   5.712  1.00 97.09           C  
ATOM   1669  CG2 VAL A 237     -11.289   7.626   5.801  1.00 97.09           C  
ATOM   1670  N   VAL A 238     -14.720   4.631   5.026  1.00 96.73           N  
ATOM   1671  CA  VAL A 238     -16.066   4.069   4.840  1.00 96.73           C  
ATOM   1672  C   VAL A 238     -16.366   2.988   5.876  1.00 96.73           C  
ATOM   1673  CB  VAL A 238     -16.232   3.519   3.411  1.00 96.73           C  
ATOM   1674  O   VAL A 238     -17.416   3.043   6.506  1.00 96.73           O  
ATOM   1675  CG1 VAL A 238     -17.470   2.627   3.262  1.00 96.73           C  
ATOM   1676  CG2 VAL A 238     -16.356   4.674   2.408  1.00 96.73           C  
ATOM   1677  N   ALA A 239     -15.458   2.039   6.105  1.00 95.58           N  
ATOM   1678  CA  ALA A 239     -15.653   0.970   7.084  1.00 95.58           C  
ATOM   1679  C   ALA A 239     -15.807   1.529   8.507  1.00 95.58           C  
ATOM   1680  CB  ALA A 239     -14.478  -0.006   6.974  1.00 95.58           C  
ATOM   1681  O   ALA A 239     -16.674   1.098   9.264  1.00 95.58           O  
ATOM   1682  N   THR A 240     -15.037   2.564   8.847  1.00 97.02           N  
ATOM   1683  CA  THR A 240     -15.182   3.279  10.122  1.00 97.02           C  
ATOM   1684  C   THR A 240     -16.537   3.985  10.220  1.00 97.02           C  
ATOM   1685  CB  THR A 240     -14.036   4.278  10.315  1.00 97.02           C  
ATOM   1686  O   THR A 240     -17.178   3.942  11.268  1.00 97.02           O  
ATOM   1687  CG2 THR A 240     -14.051   4.912  11.705  1.00 97.02           C  
ATOM   1688  OG1 THR A 240     -12.806   3.605  10.184  1.00 97.02           O  
ATOM   1689  N   MET A 241     -17.027   4.586   9.130  1.00 96.42           N  
ATOM   1690  CA  MET A 241     -18.367   5.186   9.079  1.00 96.42           C  
ATOM   1691  C   MET A 241     -19.483   4.139   9.190  1.00 96.42           C  
ATOM   1692  CB  MET A 241     -18.551   5.989   7.785  1.00 96.42           C  
ATOM   1693  O   MET A 241     -20.495   4.408   9.836  1.00 96.42           O  
ATOM   1694  CG  MET A 241     -17.670   7.239   7.736  1.00 96.42           C  
ATOM   1695  SD  MET A 241     -17.708   8.119   6.151  1.00 96.42           S  
ATOM   1696  CE  MET A 241     -19.395   8.774   6.190  1.00 96.42           C  
ATOM   1697  N   VAL A 242     -19.301   2.949   8.608  1.00 93.97           N  
ATOM   1698  CA  VAL A 242     -20.231   1.817   8.742  1.00 93.97           C  
ATOM   1699  C   VAL A 242     -20.323   1.403  10.209  1.00 93.97           C  
ATOM   1700  CB  VAL A 242     -19.813   0.625   7.854  1.00 93.97           C  
ATOM   1701  O   VAL A 242     -21.418   1.394  10.765  1.00 93.97           O  
ATOM   1702  CG1 VAL A 242     -20.724  -0.590   8.069  1.00 93.97           C  
ATOM   1703  CG2 VAL A 242     -19.804   0.981   6.357  1.00 93.97           C  
ATOM   1704  N   LEU A 243     -19.189   1.178  10.879  1.00 94.82           N  
ATOM   1705  CA  LEU A 243     -19.175   0.855  12.309  1.00 94.82           C  
ATOM   1706  C   LEU A 243     -19.784   1.973  13.163  1.00 94.82           C  
ATOM   1707  CB  LEU A 243     -17.740   0.556  12.764  1.00 94.82           C  
ATOM   1708  O   LEU A 243     -20.554   1.687  14.076  1.00 94.82           O  
ATOM   1709  CG  LEU A 243     -17.143  -0.744  12.199  1.00 94.82           C  
ATOM   1710  CD1 LEU A 243     -15.715  -0.878  12.718  1.00 94.82           C  
ATOM   1711  CD2 LEU A 243     -17.924  -1.990  12.615  1.00 94.82           C  
ATOM   1712  N   ALA A 244     -19.518   3.244  12.842  1.00 96.10           N  
ATOM   1713  CA  ALA A 244     -20.162   4.368  13.521  1.00 96.10           C  
ATOM   1714  C   ALA A 244     -21.691   4.336  13.360  1.00 96.10           C  
ATOM   1715  CB  ALA A 244     -19.602   5.691  12.987  1.00 96.10           C  
ATOM   1716  O   ALA A 244     -22.423   4.610  14.309  1.00 96.10           O  
ATOM   1717  N   SER A 245     -22.184   3.977  12.172  1.00 93.97           N  
ATOM   1718  CA  SER A 245     -23.621   3.893  11.908  1.00 93.97           C  
ATOM   1719  C   SER A 245     -24.319   2.777  12.691  1.00 93.97           C  
ATOM   1720  CB  SER A 245     -23.879   3.754  10.406  1.00 93.97           C  
ATOM   1721  O   SER A 245     -25.508   2.904  12.971  1.00 93.97           O  
ATOM   1722  OG  SER A 245     -23.701   2.437   9.926  1.00 93.97           O  
ATOM   1723  N   ILE A 246     -23.581   1.729  13.077  1.00 91.66           N  
ATOM   1724  CA  ILE A 246     -24.085   0.586  13.846  1.00 91.66           C  
ATOM   1725  C   ILE A 246     -23.956   0.858  15.350  1.00 91.66           C  
ATOM   1726  CB  ILE A 246     -23.363  -0.715  13.416  1.00 91.66           C  
ATOM   1727  O   ILE A 246     -24.949   0.850  16.075  1.00 91.66           O  
ATOM   1728  CG1 ILE A 246     -23.621  -1.018  11.919  1.00 91.66           C  
ATOM   1729  CG2 ILE A 246     -23.835  -1.890  14.291  1.00 91.66           C  
ATOM   1730  CD1 ILE A 246     -22.745  -2.137  11.343  1.00 91.66           C  
ATOM   1731  N   PHE A 247     -22.749   1.172  15.827  1.00 93.50           N  
ATOM   1732  CA  PHE A 247     -22.471   1.353  17.256  1.00 93.50           C  
ATOM   1733  C   PHE A 247     -23.083   2.610  17.859  1.00 93.50           C  
ATOM   1734  CB  PHE A 247     -20.960   1.365  17.496  1.00 93.50           C  
ATOM   1735  O   PHE A 247     -23.179   2.709  19.077  1.00 93.50           O  
ATOM   1736  CG  PHE A 247     -20.229   0.084  17.149  1.00 93.50           C  
ATOM   1737  CD1 PHE A 247     -20.838  -1.177  17.304  1.00 93.50           C  
ATOM   1738  CD2 PHE A 247     -18.906   0.163  16.682  1.00 93.50           C  
ATOM   1739  CE1 PHE A 247     -20.131  -2.344  16.981  1.00 93.50           C  
ATOM   1740  CE2 PHE A 247     -18.187  -1.007  16.384  1.00 93.50           C  
ATOM   1741  CZ  PHE A 247     -18.807  -2.261  16.524  1.00 93.50           C  
ATOM   1742  N   PHE A 248     -23.520   3.560  17.036  1.00 95.18           N  
ATOM   1743  CA  PHE A 248     -24.212   4.765  17.484  1.00 95.18           C  
ATOM   1744  C   PHE A 248     -25.591   4.895  16.825  1.00 95.18           C  
ATOM   1745  CB  PHE A 248     -23.299   5.985  17.298  1.00 95.18           C  
ATOM   1746  O   PHE A 248     -26.137   5.993  16.747  1.00 95.18           O  
ATOM   1747  CG  PHE A 248     -21.956   5.861  17.995  1.00 95.18           C  
ATOM   1748  CD1 PHE A 248     -21.797   6.305  19.321  1.00 95.18           C  
ATOM   1749  CD2 PHE A 248     -20.868   5.268  17.329  1.00 95.18           C  
ATOM   1750  CE1 PHE A 248     -20.560   6.146  19.973  1.00 95.18           C  
ATOM   1751  CE2 PHE A 248     -19.629   5.115  17.974  1.00 95.18           C  
ATOM   1752  CZ  PHE A 248     -19.476   5.554  19.300  1.00 95.18           C  
ATOM   1753  N   ALA A 249     -26.180   3.790  16.358  1.00 91.09           N  
ATOM   1754  CA  ALA A 249     -27.520   3.787  15.784  1.00 91.09           C  
ATOM   1755  C   ALA A 249     -28.568   4.313  16.783  1.00 91.09           C  
ATOM   1756  CB  ALA A 249     -27.871   2.364  15.334  1.00 91.09           C  
ATOM   1757  O   ALA A 249     -28.589   3.928  17.952  1.00 91.09           O  
ATOM   1758  N   GLY A 250     -29.459   5.192  16.317  1.00 88.89           N  
ATOM   1759  CA  GLY A 250     -30.600   5.686  17.100  1.00 88.89           C  
ATOM   1760  C   GLY A 250     -30.266   6.683  18.218  1.00 88.89           C  
ATOM   1761  O   GLY A 250     -31.184   7.172  18.874  1.00 88.89           O  
ATOM   1762  N   VAL A 251     -28.990   7.027  18.424  1.00 93.08           N  
ATOM   1763  CA  VAL A 251     -28.555   8.010  19.429  1.00 93.08           C  
ATOM   1764  C   VAL A 251     -28.032   9.295  18.772  1.00 93.08           C  
ATOM   1765  CB  VAL A 251     -27.536   7.415  20.423  1.00 93.08           C  
ATOM   1766  O   VAL A 251     -27.513   9.252  17.653  1.00 93.08           O  
ATOM   1767  CG1 VAL A 251     -28.185   6.332  21.292  1.00 93.08           C  
ATOM   1768  CG2 VAL A 251     -26.314   6.807  19.739  1.00 93.08           C  
ATOM   1769  N   PRO A 252     -28.110  10.464  19.445  1.00 90.77           N  
ATOM   1770  CA  PRO A 252     -27.681  11.743  18.861  1.00 90.77           C  
ATOM   1771  C   PRO A 252     -26.222  11.768  18.376  1.00 90.77           C  
ATOM   1772  CB  PRO A 252     -27.909  12.781  19.966  1.00 90.77           C  
ATOM   1773  O   PRO A 252     -25.889  12.500  17.443  1.00 90.77           O  
ATOM   1774  CG  PRO A 252     -29.043  12.182  20.794  1.00 90.77           C  
ATOM   1775  CD  PRO A 252     -28.748  10.687  20.739  1.00 90.77           C  
ATOM   1776  N   ALA A 253     -25.356  10.949  18.983  1.00 94.20           N  
ATOM   1777  CA  ALA A 253     -23.939  10.850  18.646  1.00 94.20           C  
ATOM   1778  C   ALA A 253     -23.658  10.223  17.266  1.00 94.20           C  
ATOM   1779  CB  ALA A 253     -23.242  10.067  19.764  1.00 94.20           C  
ATOM   1780  O   ALA A 253     -22.557  10.388  16.747  1.00 94.20           O  
ATOM   1781  N   MET A 254     -24.627   9.557  16.622  1.00 94.66           N  
ATOM   1782  CA  MET A 254     -24.426   8.901  15.319  1.00 94.66           C  
ATOM   1783  C   MET A 254     -23.787   9.832  14.285  1.00 94.66           C  
ATOM   1784  CB  MET A 254     -25.785   8.439  14.773  1.00 94.66           C  
ATOM   1785  O   MET A 254     -22.807   9.491  13.623  1.00 94.66           O  
ATOM   1786  CG  MET A 254     -25.641   7.427  13.633  1.00 94.66           C  
ATOM   1787  SD  MET A 254     -27.243   7.005  12.900  1.00 94.66           S  
ATOM   1788  CE  MET A 254     -26.693   6.128  11.416  1.00 94.66           C  
ATOM   1789  N   THR A 255     -24.325  11.049  14.177  1.00 93.37           N  
ATOM   1790  CA  THR A 255     -23.906  12.004  13.147  1.00 93.37           C  
ATOM   1791  C   THR A 255     -22.492  12.525  13.409  1.00 93.37           C  
ATOM   1792  CB  THR A 255     -24.893  13.175  13.057  1.00 93.37           C  
ATOM   1793  O   THR A 255     -21.724  12.705  12.463  1.00 93.37           O  
ATOM   1794  CG2 THR A 255     -24.615  14.082  11.861  1.00 93.37           C  
ATOM   1795  OG1 THR A 255     -26.210  12.723  12.860  1.00 93.37           O  
ATOM   1796  N   SER A 256     -22.122  12.760  14.674  1.00 96.10           N  
ATOM   1797  CA  SER A 256     -20.755  13.159  15.022  1.00 96.10           C  
ATOM   1798  C   SER A 256     -19.773  12.007  14.821  1.00 96.10           C  
ATOM   1799  CB  SER A 256     -20.665  13.744  16.437  1.00 96.10           C  
ATOM   1800  O   SER A 256     -18.701  12.230  14.266  1.00 96.10           O  
ATOM   1801  OG  SER A 256     -21.287  12.919  17.394  1.00 96.10           O  
ATOM   1802  N   MET A 257     -20.144  10.771  15.165  1.00 97.44           N  
ATOM   1803  CA  MET A 257     -19.249   9.616  15.038  1.00 97.44           C  
ATOM   1804  C   MET A 257     -18.993   9.225  13.583  1.00 97.44           C  
ATOM   1805  CB  MET A 257     -19.781   8.429  15.854  1.00 97.44           C  
ATOM   1806  O   MET A 257     -17.857   8.915  13.233  1.00 97.44           O  
ATOM   1807  CG  MET A 257     -19.747   8.679  17.366  1.00 97.44           C  
ATOM   1808  SD  MET A 257     -18.144   9.195  18.037  1.00 97.44           S  
ATOM   1809  CE  MET A 257     -18.433  10.979  18.064  1.00 97.44           C  
ATOM   1810  N   MET A 258     -19.992   9.336  12.701  1.00 96.48           N  
ATOM   1811  CA  MET A 258     -19.785   9.157  11.256  1.00 96.48           C  
ATOM   1812  C   MET A 258     -18.919  10.268  10.642  1.00 96.48           C  
ATOM   1813  CB  MET A 258     -21.136   9.095  10.533  1.00 96.48           C  
ATOM   1814  O   MET A 258     -18.206  10.035   9.670  1.00 96.48           O  
ATOM   1815  CG  MET A 258     -21.923   7.820  10.856  1.00 96.48           C  
ATOM   1816  SD  MET A 258     -23.465   7.669   9.918  1.00 96.48           S  
ATOM   1817  CE  MET A 258     -22.802   7.097   8.330  1.00 96.48           C  
ATOM   1818  N   ALA A 259     -18.944  11.483  11.198  1.00 97.46           N  
ATOM   1819  CA  ALA A 259     -18.114  12.589  10.717  1.00 97.46           C  
ATOM   1820  C   ALA A 259     -16.685  12.577  11.277  1.00 97.46           C  
ATOM   1821  CB  ALA A 259     -18.802  13.897  11.082  1.00 97.46           C  
ATOM   1822  O   ALA A 259     -15.806  13.234  10.720  1.00 97.46           O  
ATOM   1823  N   TYR A 260     -16.443  11.870  12.380  1.00 98.44           N  
ATOM   1824  CA  TYR A 260     -15.151  11.864  13.054  1.00 98.44           C  
ATOM   1825  C   TYR A 260     -13.993  11.341  12.185  1.00 98.44           C  
ATOM   1826  CB  TYR A 260     -15.274  11.131  14.393  1.00 98.44           C  
ATOM   1827  O   TYR A 260     -12.986  12.051  12.099  1.00 98.44           O  
ATOM   1828  CG  TYR A 260     -14.041  11.219  15.272  1.00 98.44           C  
ATOM   1829  CD1 TYR A 260     -13.566  10.060  15.910  1.00 98.44           C  
ATOM   1830  CD2 TYR A 260     -13.378  12.449  15.474  1.00 98.44           C  
ATOM   1831  CE1 TYR A 260     -12.421  10.121  16.724  1.00 98.44           C  
ATOM   1832  CE2 TYR A 260     -12.246  12.517  16.307  1.00 98.44           C  
ATOM   1833  OH  TYR A 260     -10.678  11.397  17.741  1.00 98.44           O  
ATOM   1834  CZ  TYR A 260     -11.767  11.349  16.936  1.00 98.44           C  
ATOM   1835  N   PRO A 261     -14.106  10.210  11.450  1.00 98.32           N  
ATOM   1836  CA  PRO A 261     -13.020   9.781  10.570  1.00 98.32           C  
ATOM   1837  C   PRO A 261     -12.744  10.775   9.432  1.00 98.32           C  
ATOM   1838  CB  PRO A 261     -13.430   8.394  10.055  1.00 98.32           C  
ATOM   1839  O   PRO A 261     -11.590  10.999   9.068  1.00 98.32           O  
ATOM   1840  CG  PRO A 261     -14.953   8.403  10.154  1.00 98.32           C  
ATOM   1841  CD  PRO A 261     -15.188   9.227  11.416  1.00 98.32           C  
ATOM   1842  N   LEU A 262     -13.783  11.451   8.927  1.00 98.35           N  
ATOM   1843  CA  LEU A 262     -13.640  12.517   7.930  1.00 98.35           C  
ATOM   1844  C   LEU A 262     -12.889  13.728   8.500  1.00 98.35           C  
ATOM   1845  CB  LEU A 262     -15.031  12.949   7.424  1.00 98.35           C  
ATOM   1846  O   LEU A 262     -12.031  14.302   7.831  1.00 98.35           O  
ATOM   1847  CG  LEU A 262     -15.897  11.853   6.782  1.00 98.35           C  
ATOM   1848  CD1 LEU A 262     -17.258  12.439   6.398  1.00 98.35           C  
ATOM   1849  CD2 LEU A 262     -15.244  11.300   5.519  1.00 98.35           C  
ATOM   1850  N   ALA A 263     -13.190  14.113   9.743  1.00 98.48           N  
ATOM   1851  CA  ALA A 263     -12.528  15.219  10.425  1.00 98.48           C  
ATOM   1852  C   ALA A 263     -11.045  14.923  10.699  1.00 98.48           C  
ATOM   1853  CB  ALA A 263     -13.298  15.543  11.707  1.00 98.48           C  
ATOM   1854  O   ALA A 263     -10.215  15.796  10.441  1.00 98.48           O  
ATOM   1855  N   ILE A 264     -10.713  13.701  11.143  1.00 98.67           N  
ATOM   1856  CA  ILE A 264      -9.324  13.222  11.278  1.00 98.67           C  
ATOM   1857  C   ILE A 264      -8.606  13.321   9.926  1.00 98.67           C  
ATOM   1858  CB  ILE A 264      -9.279  11.779  11.841  1.00 98.67           C  
ATOM   1859  O   ILE A 264      -7.532  13.916   9.837  1.00 98.67           O  
ATOM   1860  CG1 ILE A 264      -9.761  11.747  13.308  1.00 98.67           C  
ATOM   1861  CG2 ILE A 264      -7.854  11.195  11.747  1.00 98.67           C  
ATOM   1862  CD1 ILE A 264      -9.930  10.325  13.863  1.00 98.67           C  
ATOM   1863  N   GLY A 265      -9.227  12.817   8.855  1.00 98.17           N  
ATOM   1864  CA  GLY A 265      -8.683  12.937   7.505  1.00 98.17           C  
ATOM   1865  C   GLY A 265      -8.407  14.390   7.103  1.00 98.17           C  
ATOM   1866  O   GLY A 265      -7.317  14.710   6.629  1.00 98.17           O  
ATOM   1867  N   GLY A 266      -9.356  15.294   7.362  1.00 98.31           N  
ATOM   1868  CA  GLY A 266      -9.237  16.716   7.035  1.00 98.31           C  
ATOM   1869  C   GLY A 266      -8.069  17.409   7.741  1.00 98.31           C  
ATOM   1870  O   GLY A 266      -7.275  18.093   7.094  1.00 98.31           O  
ATOM   1871  N   VAL A 267      -7.915  17.214   9.055  1.00 98.48           N  
ATOM   1872  CA  VAL A 267      -6.821  17.849   9.813  1.00 98.48           C  
ATOM   1873  C   VAL A 267      -5.445  17.283   9.443  1.00 98.48           C  
ATOM   1874  CB  VAL A 267      -7.051  17.802  11.337  1.00 98.48           C  
ATOM   1875  O   VAL A 267      -4.483  18.045   9.327  1.00 98.48           O  
ATOM   1876  CG1 VAL A 267      -8.306  18.587  11.735  1.00 98.48           C  
ATOM   1877  CG2 VAL A 267      -7.146  16.383  11.904  1.00 98.48           C  
ATOM   1878  N   CYS A 268      -5.336  15.976   9.192  1.00 98.29           N  
ATOM   1879  CA  CYS A 268      -4.066  15.327   8.855  1.00 98.29           C  
ATOM   1880  C   CYS A 268      -3.589  15.623   7.428  1.00 98.29           C  
ATOM   1881  CB  CYS A 268      -4.226  13.827   9.043  1.00 98.29           C  
ATOM   1882  O   CYS A 268      -2.384  15.718   7.180  1.00 98.29           O  
ATOM   1883  SG  CYS A 268      -4.401  13.435  10.802  1.00 98.29           S  
ATOM   1884  N   ILE A 269      -4.507  15.844   6.484  1.00 97.57           N  
ATOM   1885  CA  ILE A 269      -4.144  16.311   5.142  1.00 97.57           C  
ATOM   1886  C   ILE A 269      -3.523  17.712   5.212  1.00 97.57           C  
ATOM   1887  CB  ILE A 269      -5.374  16.231   4.218  1.00 97.57           C  
ATOM   1888  O   ILE A 269      -2.471  17.947   4.617  1.00 97.57           O  
ATOM   1889  CG1 ILE A 269      -5.605  14.754   3.828  1.00 97.57           C  
ATOM   1890  CG2 ILE A 269      -5.204  17.079   2.952  1.00 97.57           C  
ATOM   1891  CD1 ILE A 269      -6.807  14.537   2.905  1.00 97.57           C  
ATOM   1892  N   LEU A 270      -4.102  18.631   5.993  1.00 98.26           N  
ATOM   1893  CA  LEU A 270      -3.514  19.961   6.202  1.00 98.26           C  
ATOM   1894  C   LEU A 270      -2.150  19.879   6.901  1.00 98.26           C  
ATOM   1895  CB  LEU A 270      -4.478  20.841   7.014  1.00 98.26           C  
ATOM   1896  O   LEU A 270      -1.216  20.593   6.530  1.00 98.26           O  
ATOM   1897  CG  LEU A 270      -5.810  21.163   6.315  1.00 98.26           C  
ATOM   1898  CD1 LEU A 270      -6.658  22.035   7.240  1.00 98.26           C  
ATOM   1899  CD2 LEU A 270      -5.615  21.902   4.990  1.00 98.26           C  
ATOM   1900  N   ALA A 271      -2.011  18.977   7.875  1.00 98.46           N  
ATOM   1901  CA  ALA A 271      -0.733  18.692   8.519  1.00 98.46           C  
ATOM   1902  C   ALA A 271       0.312  18.150   7.528  1.00 98.46           C  
ATOM   1903  CB  ALA A 271      -0.984  17.707   9.657  1.00 98.46           C  
ATOM   1904  O   ALA A 271       1.477  18.538   7.598  1.00 98.46           O  
ATOM   1905  N   SER A 272      -0.102  17.323   6.565  1.00 98.17           N  
ATOM   1906  CA  SER A 272       0.776  16.820   5.505  1.00 98.17           C  
ATOM   1907  C   SER A 272       1.252  17.951   4.585  1.00 98.17           C  
ATOM   1908  CB  SER A 272       0.089  15.716   4.698  1.00 98.17           C  
ATOM   1909  O   SER A 272       2.451  18.055   4.338  1.00 98.17           O  
ATOM   1910  OG  SER A 272      -0.306  14.637   5.524  1.00 98.17           O  
ATOM   1911  N   ILE A 273       0.360  18.865   4.166  1.00 98.10           N  
ATOM   1912  CA  ILE A 273       0.723  20.083   3.405  1.00 98.10           C  
ATOM   1913  C   ILE A 273       1.717  20.951   4.189  1.00 98.10           C  
ATOM   1914  CB  ILE A 273      -0.530  20.930   3.066  1.00 98.10           C  
ATOM   1915  O   ILE A 273       2.619  21.559   3.612  1.00 98.10           O  
ATOM   1916  CG1 ILE A 273      -1.513  20.167   2.154  1.00 98.10           C  
ATOM   1917  CG2 ILE A 273      -0.144  22.266   2.391  1.00 98.10           C  
ATOM   1918  CD1 ILE A 273      -2.873  20.864   2.024  1.00 98.10           C  
ATOM   1919  N   LEU A 274       1.555  21.055   5.510  1.00 97.93           N  
ATOM   1920  CA  LEU A 274       2.518  21.769   6.341  1.00 97.93           C  
ATOM   1921  C   LEU A 274       3.873  21.056   6.328  1.00 97.93           C  
ATOM   1922  CB  LEU A 274       1.960  21.941   7.763  1.00 97.93           C  
ATOM   1923  O   LEU A 274       4.889  21.706   6.092  1.00 97.93           O  
ATOM   1924  CG  LEU A 274       2.924  22.663   8.722  1.00 97.93           C  
ATOM   1925  CD1 LEU A 274       3.226  24.094   8.266  1.00 97.93           C  
ATOM   1926  CD2 LEU A 274       2.307  22.722  10.115  1.00 97.93           C  
ATOM   1927  N   GLY A 275       3.889  19.740   6.540  1.00 97.92           N  
ATOM   1928  CA  GLY A 275       5.110  18.943   6.594  1.00 97.92           C  
ATOM   1929  C   GLY A 275       5.918  18.949   5.299  1.00 97.92           C  
ATOM   1930  O   GLY A 275       7.148  18.947   5.368  1.00 97.92           O  
ATOM   1931  N   THR A 276       5.279  19.058   4.126  1.00 97.42           N  
ATOM   1932  CA  THR A 276       6.009  19.147   2.845  1.00 97.42           C  
ATOM   1933  C   THR A 276       6.959  20.347   2.800  1.00 97.42           C  
ATOM   1934  CB  THR A 276       5.083  19.218   1.621  1.00 97.42           C  
ATOM   1935  O   THR A 276       8.047  20.259   2.236  1.00 97.42           O  
ATOM   1936  CG2 THR A 276       4.073  18.078   1.517  1.00 97.42           C  
ATOM   1937  OG1 THR A 276       4.372  20.426   1.615  1.00 97.42           O  
ATOM   1938  N   LYS A 277       6.619  21.454   3.475  1.00 95.75           N  
ATOM   1939  CA  LYS A 277       7.458  22.665   3.540  1.00 95.75           C  
ATOM   1940  C   LYS A 277       8.739  22.480   4.363  1.00 95.75           C  
ATOM   1941  CB  LYS A 277       6.637  23.840   4.088  1.00 95.75           C  
ATOM   1942  O   LYS A 277       9.634  23.328   4.289  1.00 95.75           O  
ATOM   1943  CG  LYS A 277       5.415  24.156   3.215  1.00 95.75           C  
ATOM   1944  CD  LYS A 277       4.647  25.355   3.777  1.00 95.75           C  
ATOM   1945  CE  LYS A 277       3.449  25.653   2.872  1.00 95.75           C  
ATOM   1946  NZ  LYS A 277       2.650  26.794   3.383  1.00 95.75           N  
ATOM   1947  N   PHE A 278       8.828  21.404   5.146  1.00 96.74           N  
ATOM   1948  CA  PHE A 278       9.963  21.090   6.018  1.00 96.74           C  
ATOM   1949  C   PHE A 278      10.901  20.027   5.441  1.00 96.74           C  
ATOM   1950  CB  PHE A 278       9.458  20.706   7.414  1.00 96.74           C  
ATOM   1951  O   PHE A 278      11.963  19.786   6.024  1.00 96.74           O  
ATOM   1952  CG  PHE A 278       8.877  21.879   8.175  1.00 96.74           C  
ATOM   1953  CD1 PHE A 278       9.651  22.572   9.123  1.00 96.74           C  
ATOM   1954  CD2 PHE A 278       7.556  22.282   7.929  1.00 96.74           C  
ATOM   1955  CE1 PHE A 278       9.096  23.654   9.830  1.00 96.74           C  
ATOM   1956  CE2 PHE A 278       7.001  23.364   8.630  1.00 96.74           C  
ATOM   1957  CZ  PHE A 278       7.769  24.049   9.586  1.00 96.74           C  
ATOM   1958  N   VAL A 279      10.568  19.445   4.285  1.00 96.28           N  
ATOM   1959  CA  VAL A 279      11.489  18.593   3.529  1.00 96.28           C  
ATOM   1960  C   VAL A 279      12.504  19.479   2.816  1.00 96.28           C  
ATOM   1961  CB  VAL A 279      10.744  17.666   2.560  1.00 96.28           C  
ATOM   1962  O   VAL A 279      12.268  19.999   1.729  1.00 96.28           O  
ATOM   1963  CG1 VAL A 279      11.743  16.795   1.797  1.00 96.28           C  
ATOM   1964  CG2 VAL A 279       9.815  16.745   3.356  1.00 96.28           C  
ATOM   1965  N   LYS A 280      13.634  19.713   3.487  1.00 92.93           N  
ATOM   1966  CA  LYS A 280      14.745  20.523   2.977  1.00 92.93           C  
ATOM   1967  C   LYS A 280      16.073  19.883   3.335  1.00 92.93           C  
ATOM   1968  CB  LYS A 280      14.681  21.956   3.526  1.00 92.93           C  
ATOM   1969  O   LYS A 280      16.288  19.514   4.495  1.00 92.93           O  
ATOM   1970  CG  LYS A 280      13.454  22.717   3.008  1.00 92.93           C  
ATOM   1971  CD  LYS A 280      13.509  24.192   3.409  1.00 92.93           C  
ATOM   1972  CE  LYS A 280      12.280  24.893   2.828  1.00 92.93           C  
ATOM   1973  NZ  LYS A 280      12.305  26.349   3.096  1.00 92.93           N  
ATOM   1974  N   LEU A 281      16.968  19.802   2.352  1.00 93.66           N  
ATOM   1975  CA  LEU A 281      18.305  19.260   2.556  1.00 93.66           C  
ATOM   1976  C   LEU A 281      19.072  20.118   3.570  1.00 93.66           C  
ATOM   1977  CB  LEU A 281      19.049  19.153   1.214  1.00 93.66           C  
ATOM   1978  O   LEU A 281      19.138  21.341   3.455  1.00 93.66           O  
ATOM   1979  CG  LEU A 281      20.262  18.204   1.266  1.00 93.66           C  
ATOM   1980  CD1 LEU A 281      19.862  16.740   1.484  1.00 93.66           C  
ATOM   1981  CD2 LEU A 281      21.026  18.286  -0.049  1.00 93.66           C  
ATOM   1982  N   GLY A 282      19.616  19.468   4.596  1.00 90.34           N  
ATOM   1983  CA  GLY A 282      20.460  20.119   5.594  1.00 90.34           C  
ATOM   1984  C   GLY A 282      21.942  20.126   5.199  1.00 90.34           C  
ATOM   1985  O   GLY A 282      22.332  19.431   4.266  1.00 90.34           O  
ATOM   1986  N   PRO A 283      22.805  20.802   5.980  1.00 86.95           N  
ATOM   1987  CA  PRO A 283      24.243  20.918   5.697  1.00 86.95           C  
ATOM   1988  C   PRO A 283      25.002  19.580   5.700  1.00 86.95           C  
ATOM   1989  CB  PRO A 283      24.781  21.857   6.784  1.00 86.95           C  
ATOM   1990  O   PRO A 283      26.109  19.499   5.187  1.00 86.95           O  
ATOM   1991  CG  PRO A 283      23.793  21.689   7.939  1.00 86.95           C  
ATOM   1992  CD  PRO A 283      22.467  21.497   7.212  1.00 86.95           C  
ATOM   1993  N   LYS A 284      24.419  18.522   6.281  1.00 88.16           N  
ATOM   1994  CA  LYS A 284      24.987  17.165   6.283  1.00 88.16           C  
ATOM   1995  C   LYS A 284      24.674  16.365   5.009  1.00 88.16           C  
ATOM   1996  CB  LYS A 284      24.537  16.394   7.540  1.00 88.16           C  
ATOM   1997  O   LYS A 284      25.014  15.191   4.970  1.00 88.16           O  
ATOM   1998  CG  LYS A 284      25.041  17.012   8.853  1.00 88.16           C  
ATOM   1999  CD  LYS A 284      24.695  16.098  10.039  1.00 88.16           C  
ATOM   2000  CE  LYS A 284      25.217  16.694  11.352  1.00 88.16           C  
ATOM   2001  NZ  LYS A 284      24.964  15.791  12.505  1.00 88.16           N  
ATOM   2002  N   ASN A 285      23.960  16.941   4.035  1.00 89.03           N  
ATOM   2003  CA  ASN A 285      23.494  16.260   2.817  1.00 89.03           C  
ATOM   2004  C   ASN A 285      22.748  14.932   3.073  1.00 89.03           C  
ATOM   2005  CB  ASN A 285      24.651  16.161   1.805  1.00 89.03           C  
ATOM   2006  O   ASN A 285      22.728  14.044   2.230  1.00 89.03           O  
ATOM   2007  CG  ASN A 285      25.070  17.514   1.258  1.00 89.03           C  
ATOM   2008  ND2 ASN A 285      26.269  17.623   0.742  1.00 89.03           N  
ATOM   2009  OD1 ASN A 285      24.330  18.485   1.284  1.00 89.03           O  
ATOM   2010  N   ASN A 286      22.099  14.795   4.237  1.00 92.25           N  
ATOM   2011  CA  ASN A 286      21.312  13.612   4.577  1.00 92.25           C  
ATOM   2012  C   ASN A 286      19.890  13.742   4.009  1.00 92.25           C  
ATOM   2013  CB  ASN A 286      21.345  13.387   6.101  1.00 92.25           C  
ATOM   2014  O   ASN A 286      19.049  14.432   4.593  1.00 92.25           O  
ATOM   2015  CG  ASN A 286      20.590  12.130   6.513  1.00 92.25           C  
ATOM   2016  ND2 ASN A 286      20.581  11.790   7.779  1.00 92.25           N  
ATOM   2017  OD1 ASN A 286      19.965  11.448   5.724  1.00 92.25           O  
ATOM   2018  N   ILE A 287      19.649  13.075   2.881  1.00 93.14           N  
ATOM   2019  CA  ILE A 287      18.376  13.077   2.150  1.00 93.14           C  
ATOM   2020  C   ILE A 287      17.271  12.421   2.993  1.00 93.14           C  
ATOM   2021  CB  ILE A 287      18.558  12.349   0.804  1.00 93.14           C  
ATOM   2022  O   ILE A 287      16.251  13.059   3.246  1.00 93.14           O  
ATOM   2023  CG1 ILE A 287      19.698  12.926  -0.070  1.00 93.14           C  
ATOM   2024  CG2 ILE A 287      17.251  12.328   0.000  1.00 93.14           C  
ATOM   2025  CD1 ILE A 287      20.223  11.880  -1.059  1.00 93.14           C  
ATOM   2026  N   MET A 288      17.501  11.214   3.529  1.00 91.32           N  
ATOM   2027  CA  MET A 288      16.535  10.529   4.408  1.00 91.32           C  
ATOM   2028  C   MET A 288      16.170  11.375   5.628  1.00 91.32           C  
ATOM   2029  CB  MET A 288      17.092   9.173   4.885  1.00 91.32           C  
ATOM   2030  O   MET A 288      15.002  11.509   5.981  1.00 91.32           O  
ATOM   2031  CG  MET A 288      16.818   8.057   3.879  1.00 91.32           C  
ATOM   2032  SD  MET A 288      15.051   7.770   3.572  1.00 91.32           S  
ATOM   2033  CE  MET A 288      14.607   6.789   5.019  1.00 91.32           C  
ATOM   2034  N   GLY A 289      17.157  12.034   6.240  1.00 93.51           N  
ATOM   2035  CA  GLY A 289      16.918  12.949   7.355  1.00 93.51           C  
ATOM   2036  C   GLY A 289      16.043  14.153   6.985  1.00 93.51           C  
ATOM   2037  O   GLY A 289      15.301  14.649   7.834  1.00 93.51           O  
ATOM   2038  N   ALA A 290      16.100  14.628   5.736  1.00 96.25           N  
ATOM   2039  CA  ALA A 290      15.224  15.689   5.242  1.00 96.25           C  
ATOM   2040  C   ALA A 290      13.787  15.188   5.030  1.00 96.25           C  
ATOM   2041  CB  ALA A 290      15.817  16.275   3.955  1.00 96.25           C  
ATOM   2042  O   ALA A 290      12.843  15.852   5.461  1.00 96.25           O  
ATOM   2043  N   LEU A 291      13.626  14.005   4.433  1.00 95.92           N  
ATOM   2044  CA  LEU A 291      12.329  13.357   4.223  1.00 95.92           C  
ATOM   2045  C   LEU A 291      11.628  13.057   5.559  1.00 95.92           C  
ATOM   2046  CB  LEU A 291      12.557  12.075   3.402  1.00 95.92           C  
ATOM   2047  O   LEU A 291      10.487  13.469   5.783  1.00 95.92           O  
ATOM   2048  CG  LEU A 291      13.066  12.287   1.960  1.00 95.92           C  
ATOM   2049  CD1 LEU A 291      13.164  10.952   1.242  1.00 95.92           C  
ATOM   2050  CD2 LEU A 291      12.158  13.181   1.122  1.00 95.92           C  
ATOM   2051  N   TYR A 292      12.345  12.450   6.506  1.00 95.26           N  
ATOM   2052  CA  TYR A 292      11.830  12.161   7.845  1.00 95.26           C  
ATOM   2053  C   TYR A 292      11.527  13.406   8.663  1.00 95.26           C  
ATOM   2054  CB  TYR A 292      12.811  11.263   8.600  1.00 95.26           C  
ATOM   2055  O   TYR A 292      10.588  13.396   9.454  1.00 95.26           O  
ATOM   2056  CG  TYR A 292      12.819   9.801   8.199  1.00 95.26           C  
ATOM   2057  CD1 TYR A 292      11.846   9.247   7.333  1.00 95.26           C  
ATOM   2058  CD2 TYR A 292      13.793   8.964   8.776  1.00 95.26           C  
ATOM   2059  CE1 TYR A 292      11.826   7.865   7.087  1.00 95.26           C  
ATOM   2060  CE2 TYR A 292      13.773   7.581   8.526  1.00 95.26           C  
ATOM   2061  OH  TYR A 292      12.713   5.691   7.490  1.00 95.26           O  
ATOM   2062  CZ  TYR A 292      12.774   7.026   7.700  1.00 95.26           C  
ATOM   2063  N   ARG A 293      12.245  14.512   8.452  1.00 96.82           N  
ATOM   2064  CA  ARG A 293      11.864  15.785   9.070  1.00 96.82           C  
ATOM   2065  C   ARG A 293      10.467  16.217   8.624  1.00 96.82           C  
ATOM   2066  CB  ARG A 293      12.918  16.845   8.758  1.00 96.82           C  
ATOM   2067  O   ARG A 293       9.669  16.602   9.474  1.00 96.82           O  
ATOM   2068  CG  ARG A 293      12.626  18.154   9.503  1.00 96.82           C  
ATOM   2069  CD  ARG A 293      13.638  19.228   9.107  1.00 96.82           C  
ATOM   2070  NE  ARG A 293      15.009  18.852   9.496  1.00 96.82           N  
ATOM   2071  NH1 ARG A 293      16.084  20.452   8.263  1.00 96.82           N  
ATOM   2072  NH2 ARG A 293      17.275  19.009   9.489  1.00 96.82           N  
ATOM   2073  CZ  ARG A 293      16.114  19.439   9.084  1.00 96.82           C  
ATOM   2074  N   GLY A 294      10.157  16.128   7.330  1.00 97.02           N  
ATOM   2075  CA  GLY A 294       8.813  16.420   6.824  1.00 97.02           C  
ATOM   2076  C   GLY A 294       7.758  15.478   7.400  1.00 97.02           C  
ATOM   2077  O   GLY A 294       6.705  15.932   7.856  1.00 97.02           O  
ATOM   2078  N   PHE A 295       8.059  14.179   7.445  1.00 96.68           N  
ATOM   2079  CA  PHE A 295       7.181  13.177   8.048  1.00 96.68           C  
ATOM   2080  C   PHE A 295       6.888  13.467   9.527  1.00 96.68           C  
ATOM   2081  CB  PHE A 295       7.789  11.785   7.854  1.00 96.68           C  
ATOM   2082  O   PHE A 295       5.725  13.535   9.918  1.00 96.68           O  
ATOM   2083  CG  PHE A 295       6.950  10.697   8.484  1.00 96.68           C  
ATOM   2084  CD1 PHE A 295       7.275  10.223   9.769  1.00 96.68           C  
ATOM   2085  CD2 PHE A 295       5.805  10.214   7.822  1.00 96.68           C  
ATOM   2086  CE1 PHE A 295       6.442   9.289  10.403  1.00 96.68           C  
ATOM   2087  CE2 PHE A 295       4.970   9.281   8.460  1.00 96.68           C  
ATOM   2088  CZ  PHE A 295       5.283   8.834   9.756  1.00 96.68           C  
ATOM   2089  N   LEU A 296       7.916  13.733  10.337  1.00 97.21           N  
ATOM   2090  CA  LEU A 296       7.770  14.043  11.762  1.00 97.21           C  
ATOM   2091  C   LEU A 296       6.971  15.328  12.000  1.00 97.21           C  
ATOM   2092  CB  LEU A 296       9.161  14.164  12.408  1.00 97.21           C  
ATOM   2093  O   LEU A 296       6.147  15.371  12.911  1.00 97.21           O  
ATOM   2094  CG  LEU A 296       9.914  12.831  12.568  1.00 97.21           C  
ATOM   2095  CD1 LEU A 296      11.340  13.122  13.041  1.00 97.21           C  
ATOM   2096  CD2 LEU A 296       9.244  11.907  13.586  1.00 97.21           C  
ATOM   2097  N   VAL A 297       7.166  16.361  11.172  1.00 98.20           N  
ATOM   2098  CA  VAL A 297       6.343  17.578  11.240  1.00 98.20           C  
ATOM   2099  C   VAL A 297       4.889  17.270  10.882  1.00 98.20           C  
ATOM   2100  CB  VAL A 297       6.914  18.702  10.355  1.00 98.20           C  
ATOM   2101  O   VAL A 297       3.991  17.753  11.566  1.00 98.20           O  
ATOM   2102  CG1 VAL A 297       5.967  19.909  10.285  1.00 98.20           C  
ATOM   2103  CG2 VAL A 297       8.245  19.208  10.929  1.00 98.20           C  
ATOM   2104  N   SER A 298       4.643  16.431   9.871  1.00 98.32           N  
ATOM   2105  CA  SER A 298       3.284  16.004   9.500  1.00 98.32           C  
ATOM   2106  C   SER A 298       2.613  15.226  10.629  1.00 98.32           C  
ATOM   2107  CB  SER A 298       3.281  15.123   8.247  1.00 98.32           C  
ATOM   2108  O   SER A 298       1.459  15.494  10.951  1.00 98.32           O  
ATOM   2109  OG  SER A 298       3.975  15.754   7.199  1.00 98.32           O  
ATOM   2110  N   ALA A 299       3.336  14.305  11.271  1.00 97.80           N  
ATOM   2111  CA  ALA A 299       2.845  13.523  12.402  1.00 97.80           C  
ATOM   2112  C   ALA A 299       2.573  14.404  13.633  1.00 97.80           C  
ATOM   2113  CB  ALA A 299       3.860  12.413  12.696  1.00 97.80           C  
ATOM   2114  O   ALA A 299       1.502  14.317  14.230  1.00 97.80           O  
ATOM   2115  N   GLY A 300       3.495  15.309  13.975  1.00 97.99           N  
ATOM   2116  CA  GLY A 300       3.330  16.242  15.092  1.00 97.99           C  
ATOM   2117  C   GLY A 300       2.188  17.240  14.873  1.00 97.99           C  
ATOM   2118  O   GLY A 300       1.381  17.471  15.770  1.00 97.99           O  
ATOM   2119  N   ALA A 301       2.059  17.792  13.665  1.00 98.44           N  
ATOM   2120  CA  ALA A 301       0.938  18.662  13.318  1.00 98.44           C  
ATOM   2121  C   ALA A 301      -0.390  17.888  13.252  1.00 98.44           C  
ATOM   2122  CB  ALA A 301       1.265  19.385  12.008  1.00 98.44           C  
ATOM   2123  O   ALA A 301      -1.417  18.418  13.670  1.00 98.44           O  
ATOM   2124  N   SER A 302      -0.373  16.627  12.806  1.00 98.55           N  
ATOM   2125  CA  SER A 302      -1.543  15.739  12.829  1.00 98.55           C  
ATOM   2126  C   SER A 302      -2.001  15.449  14.249  1.00 98.55           C  
ATOM   2127  CB  SER A 302      -1.245  14.404  12.148  1.00 98.55           C  
ATOM   2128  O   SER A 302      -3.194  15.496  14.507  1.00 98.55           O  
ATOM   2129  OG  SER A 302      -1.107  14.610  10.763  1.00 98.55           O  
ATOM   2130  N   PHE A 303      -1.076  15.223  15.185  1.00 98.40           N  
ATOM   2131  CA  PHE A 303      -1.400  15.060  16.602  1.00 98.40           C  
ATOM   2132  C   PHE A 303      -2.181  16.270  17.140  1.00 98.40           C  
ATOM   2133  CB  PHE A 303      -0.099  14.822  17.379  1.00 98.40           C  
ATOM   2134  O   PHE A 303      -3.258  16.106  17.710  1.00 98.40           O  
ATOM   2135  CG  PHE A 303      -0.279  14.788  18.879  1.00 98.40           C  
ATOM   2136  CD1 PHE A 303      -0.060  15.946  19.649  1.00 98.40           C  
ATOM   2137  CD2 PHE A 303      -0.679  13.595  19.504  1.00 98.40           C  
ATOM   2138  CE1 PHE A 303      -0.241  15.907  21.042  1.00 98.40           C  
ATOM   2139  CE2 PHE A 303      -0.864  13.559  20.896  1.00 98.40           C  
ATOM   2140  CZ  PHE A 303      -0.649  14.715  21.665  1.00 98.40           C  
ATOM   2141  N   VAL A 304      -1.697  17.491  16.879  1.00 98.39           N  
ATOM   2142  CA  VAL A 304      -2.404  18.728  17.264  1.00 98.39           C  
ATOM   2143  C   VAL A 304      -3.748  18.852  16.539  1.00 98.39           C  
ATOM   2144  CB  VAL A 304      -1.530  19.970  17.004  1.00 98.39           C  
ATOM   2145  O   VAL A 304      -4.756  19.194  17.154  1.00 98.39           O  
ATOM   2146  CG1 VAL A 304      -2.259  21.274  17.359  1.00 98.39           C  
ATOM   2147  CG2 VAL A 304      -0.243  19.922  17.839  1.00 98.39           C  
ATOM   2148  N   GLY A 305      -3.789  18.539  15.244  1.00 98.35           N  
ATOM   2149  CA  GLY A 305      -5.015  18.538  14.451  1.00 98.35           C  
ATOM   2150  C   GLY A 305      -6.072  17.577  14.997  1.00 98.35           C  
ATOM   2151  O   GLY A 305      -7.241  17.941  15.087  1.00 98.35           O  
ATOM   2152  N   ILE A 306      -5.666  16.381  15.421  1.00 98.63           N  
ATOM   2153  CA  ILE A 306      -6.546  15.364  15.998  1.00 98.63           C  
ATOM   2154  C   ILE A 306      -7.096  15.824  17.351  1.00 98.63           C  
ATOM   2155  CB  ILE A 306      -5.815  14.003  16.058  1.00 98.63           C  
ATOM   2156  O   ILE A 306      -8.279  15.616  17.596  1.00 98.63           O  
ATOM   2157  CG1 ILE A 306      -5.683  13.415  14.634  1.00 98.63           C  
ATOM   2158  CG2 ILE A 306      -6.550  12.991  16.949  1.00 98.63           C  
ATOM   2159  CD1 ILE A 306      -4.705  12.238  14.549  1.00 98.63           C  
ATOM   2160  N   ILE A 307      -6.317  16.524  18.190  1.00 98.59           N  
ATOM   2161  CA  ILE A 307      -6.849  17.149  19.420  1.00 98.59           C  
ATOM   2162  C   ILE A 307      -8.027  18.072  19.081  1.00 98.59           C  
ATOM   2163  CB  ILE A 307      -5.751  17.924  20.193  1.00 98.59           C  
ATOM   2164  O   ILE A 307      -9.077  17.995  19.719  1.00 98.59           O  
ATOM   2165  CG1 ILE A 307      -4.693  16.951  20.749  1.00 98.59           C  
ATOM   2166  CG2 ILE A 307      -6.346  18.758  21.348  1.00 98.59           C  
ATOM   2167  CD1 ILE A 307      -3.441  17.627  21.319  1.00 98.59           C  
ATOM   2168  N   LEU A 308      -7.876  18.921  18.058  1.00 97.96           N  
ATOM   2169  CA  LEU A 308      -8.931  19.841  17.625  1.00 97.96           C  
ATOM   2170  C   LEU A 308     -10.129  19.097  17.022  1.00 97.96           C  
ATOM   2171  CB  LEU A 308      -8.366  20.862  16.621  1.00 97.96           C  
ATOM   2172  O   LEU A 308     -11.271  19.409  17.353  1.00 97.96           O  
ATOM   2173  CG  LEU A 308      -7.245  21.764  17.166  1.00 97.96           C  
ATOM   2174  CD1 LEU A 308      -6.732  22.666  16.041  1.00 97.96           C  
ATOM   2175  CD2 LEU A 308      -7.721  22.650  18.319  1.00 97.96           C  
ATOM   2176  N   ALA A 309      -9.887  18.095  16.172  1.00 98.09           N  
ATOM   2177  CA  ALA A 309     -10.948  17.279  15.588  1.00 98.09           C  
ATOM   2178  C   ALA A 309     -11.760  16.553  16.673  1.00 98.09           C  
ATOM   2179  CB  ALA A 309     -10.335  16.297  14.582  1.00 98.09           C  
ATOM   2180  O   ALA A 309     -12.990  16.576  16.624  1.00 98.09           O  
ATOM   2181  N   THR A 310     -11.096  15.980  17.683  1.00 98.55           N  
ATOM   2182  CA  THR A 310     -11.760  15.356  18.835  1.00 98.55           C  
ATOM   2183  C   THR A 310     -12.541  16.386  19.644  1.00 98.55           C  
ATOM   2184  CB  THR A 310     -10.771  14.634  19.758  1.00 98.55           C  
ATOM   2185  O   THR A 310     -13.714  16.169  19.922  1.00 98.55           O  
ATOM   2186  CG2 THR A 310     -11.494  13.847  20.852  1.00 98.55           C  
ATOM   2187  OG1 THR A 310     -10.022  13.694  19.024  1.00 98.55           O  
ATOM   2188  N   ALA A 311     -11.947  17.537  19.973  1.00 97.89           N  
ATOM   2189  CA  ALA A 311     -12.622  18.572  20.758  1.00 97.89           C  
ATOM   2190  C   ALA A 311     -13.931  19.061  20.112  1.00 97.89           C  
ATOM   2191  CB  ALA A 311     -11.663  19.755  20.941  1.00 97.89           C  
ATOM   2192  O   ALA A 311     -14.884  19.369  20.823  1.00 97.89           O  
ATOM   2193  N   ILE A 312     -13.969  19.146  18.777  1.00 96.53           N  
ATOM   2194  CA  ILE A 312     -15.088  19.738  18.031  1.00 96.53           C  
ATOM   2195  C   ILE A 312     -16.143  18.696  17.627  1.00 96.53           C  
ATOM   2196  CB  ILE A 312     -14.547  20.522  16.808  1.00 96.53           C  
ATOM   2197  O   ILE A 312     -17.321  19.045  17.537  1.00 96.53           O  
ATOM   2198  CG1 ILE A 312     -13.576  21.653  17.230  1.00 96.53           C  
ATOM   2199  CG2 ILE A 312     -15.701  21.160  16.009  1.00 96.53           C  
ATOM   2200  CD1 ILE A 312     -12.756  22.231  16.067  1.00 96.53           C  
ATOM   2201  N   VAL A 313     -15.749  17.449  17.337  1.00 97.69           N  
ATOM   2202  CA  VAL A 313     -16.658  16.440  16.760  1.00 97.69           C  
ATOM   2203  C   VAL A 313     -17.275  15.529  17.835  1.00 97.69           C  
ATOM   2204  CB  VAL A 313     -16.045  15.720  15.539  1.00 97.69           C  
ATOM   2205  O   VAL A 313     -18.468  15.691  18.097  1.00 97.69           O  
ATOM   2206  CG1 VAL A 313     -17.049  14.734  14.939  1.00 97.69           C  
ATOM   2207  CG2 VAL A 313     -15.651  16.715  14.447  1.00 97.69           C  
ATOM   2208  N   PRO A 314     -16.539  14.594  18.471  1.00 96.42           N  
ATOM   2209  CA  PRO A 314     -17.045  13.848  19.627  1.00 96.42           C  
ATOM   2210  C   PRO A 314     -17.118  14.674  20.920  1.00 96.42           C  
ATOM   2211  CB  PRO A 314     -16.063  12.683  19.828  1.00 96.42           C  
ATOM   2212  O   PRO A 314     -17.953  14.391  21.773  1.00 96.42           O  
ATOM   2213  CG  PRO A 314     -14.779  13.123  19.153  1.00 96.42           C  
ATOM   2214  CD  PRO A 314     -15.258  14.048  18.046  1.00 96.42           C  
ATOM   2215  N   GLY A 315     -16.235  15.662  21.093  1.00 97.00           N  
ATOM   2216  CA  GLY A 315     -15.860  16.156  22.419  1.00 97.00           C  
ATOM   2217  C   GLY A 315     -14.933  15.170  23.147  1.00 97.00           C  
ATOM   2218  O   GLY A 315     -14.637  14.098  22.635  1.00 97.00           O  
ATOM   2219  N   PHE A 316     -14.449  15.533  24.340  1.00 97.63           N  
ATOM   2220  CA  PHE A 316     -13.586  14.669  25.173  1.00 97.63           C  
ATOM   2221  C   PHE A 316     -14.334  13.918  26.285  1.00 97.63           C  
ATOM   2222  CB  PHE A 316     -12.437  15.505  25.761  1.00 97.63           C  
ATOM   2223  O   PHE A 316     -13.717  13.142  27.008  1.00 97.63           O  
ATOM   2224  CG  PHE A 316     -11.293  15.728  24.798  1.00 97.63           C  
ATOM   2225  CD1 PHE A 316     -10.390  14.680  24.553  1.00 97.63           C  
ATOM   2226  CD2 PHE A 316     -11.111  16.969  24.161  1.00 97.63           C  
ATOM   2227  CE1 PHE A 316      -9.309  14.861  23.675  1.00 97.63           C  
ATOM   2228  CE2 PHE A 316     -10.026  17.150  23.284  1.00 97.63           C  
ATOM   2229  CZ  PHE A 316      -9.132  16.096  23.032  1.00 97.63           C  
ATOM   2230  N   GLY A 317     -15.631  14.180  26.452  1.00 96.45           N  
ATOM   2231  CA  GLY A 317     -16.455  13.554  27.485  1.00 96.45           C  
ATOM   2232  C   GLY A 317     -17.053  12.217  27.052  1.00 96.45           C  
ATOM   2233  O   GLY A 317     -16.651  11.633  26.042  1.00 96.45           O  
ATOM   2234  N   ASP A 318     -18.046  11.777  27.819  1.00 96.39           N  
ATOM   2235  CA  ASP A 318     -18.779  10.541  27.563  1.00 96.39           C  
ATOM   2236  C   ASP A 318     -19.684  10.669  26.332  1.00 96.39           C  
ATOM   2237  CB  ASP A 318     -19.610  10.135  28.790  1.00 96.39           C  
ATOM   2238  O   ASP A 318     -20.357  11.680  26.111  1.00 96.39           O  
ATOM   2239  CG  ASP A 318     -18.776   9.884  30.051  1.00 96.39           C  
ATOM   2240  OD1 ASP A 318     -17.572   9.579  29.919  1.00 96.39           O  
ATOM   2241  OD2 ASP A 318     -19.358  10.040  31.147  1.00 96.39           O  
ATOM   2242  N   ILE A 319     -19.721   9.604  25.540  1.00 96.56           N  
ATOM   2243  CA  ILE A 319     -20.480   9.485  24.303  1.00 96.56           C  
ATOM   2244  C   ILE A 319     -21.340   8.235  24.431  1.00 96.56           C  
ATOM   2245  CB  ILE A 319     -19.546   9.401  23.079  1.00 96.56           C  
ATOM   2246  O   ILE A 319     -20.843   7.111  24.503  1.00 96.56           O  
ATOM   2247  CG1 ILE A 319     -18.528  10.561  23.027  1.00 96.56           C  
ATOM   2248  CG2 ILE A 319     -20.378   9.370  21.782  1.00 96.56           C  
ATOM   2249  CD1 ILE A 319     -17.382  10.279  22.057  1.00 96.56           C  
ATOM   2250  N   GLN A 320     -22.653   8.429  24.452  1.00 94.77           N  
ATOM   2251  CA  GLN A 320     -23.590   7.317  24.485  1.00 94.77           C  
ATOM   2252  C   GLN A 320     -23.607   6.609  23.128  1.00 94.77           C  
ATOM   2253  CB  GLN A 320     -24.968   7.843  24.894  1.00 94.77           C  
ATOM   2254  O   GLN A 320     -23.899   7.231  22.106  1.00 94.77           O  
ATOM   2255  CG  GLN A 320     -25.954   6.696  25.144  1.00 94.77           C  
ATOM   2256  CD  GLN A 320     -27.302   7.192  25.651  1.00 94.77           C  
ATOM   2257  NE2 GLN A 320     -28.059   6.351  26.320  1.00 94.77           N  
ATOM   2258  OE1 GLN A 320     -27.712   8.325  25.457  1.00 94.77           O  
ATOM   2259  N   GLY A 321     -23.309   5.314  23.134  1.00 93.99           N  
ATOM   2260  CA  GLY A 321     -23.507   4.408  22.014  1.00 93.99           C  
ATOM   2261  C   GLY A 321     -24.862   3.704  22.052  1.00 93.99           C  
ATOM   2262  O   GLY A 321     -25.670   3.861  22.974  1.00 93.99           O  
ATOM   2263  N   ALA A 322     -25.099   2.894  21.029  1.00 88.08           N  
ATOM   2264  CA  ALA A 322     -26.225   1.983  20.950  1.00 88.08           C  
ATOM   2265  C   ALA A 322     -26.200   0.987  22.123  1.00 88.08           C  
ATOM   2266  CB  ALA A 322     -26.198   1.283  19.585  1.00 88.08           C  
ATOM   2267  O   ALA A 322     -25.151   0.671  22.689  1.00 88.08           O  
ATOM   2268  N   ASN A 323     -27.381   0.503  22.512  1.00 84.22           N  
ATOM   2269  CA  ASN A 323     -27.574  -0.456  23.609  1.00 84.22           C  
ATOM   2270  C   ASN A 323     -27.021  -0.006  24.980  1.00 84.22           C  
ATOM   2271  CB  ASN A 323     -27.069  -1.843  23.164  1.00 84.22           C  
ATOM   2272  O   ASN A 323     -26.847  -0.829  25.874  1.00 84.22           O  
ATOM   2273  CG  ASN A 323     -27.706  -2.312  21.869  1.00 84.22           C  
ATOM   2274  ND2 ASN A 323     -27.024  -3.136  21.110  1.00 84.22           N  
ATOM   2275  OD1 ASN A 323     -28.813  -1.939  21.519  1.00 84.22           O  
ATOM   2276  N   GLY A 324     -26.756   1.293  25.165  1.00 84.41           N  
ATOM   2277  CA  GLY A 324     -26.258   1.850  26.425  1.00 84.41           C  
ATOM   2278  C   GLY A 324     -24.753   1.684  26.653  1.00 84.41           C  
ATOM   2279  O   GLY A 324     -24.282   2.005  27.743  1.00 84.41           O  
ATOM   2280  N   VAL A 325     -23.993   1.220  25.654  1.00 90.12           N  
ATOM   2281  CA  VAL A 325     -22.525   1.184  25.726  1.00 90.12           C  
ATOM   2282  C   VAL A 325     -21.999   2.618  25.802  1.00 90.12           C  
ATOM   2283  CB  VAL A 325     -21.918   0.431  24.525  1.00 90.12           C  
ATOM   2284  O   VAL A 325     -22.360   3.457  24.978  1.00 90.12           O  
ATOM   2285  CG1 VAL A 325     -20.386   0.371  24.612  1.00 90.12           C  
ATOM   2286  CG2 VAL A 325     -22.437  -1.013  24.465  1.00 90.12           C  
ATOM   2287  N   LEU A 326     -21.162   2.916  26.795  1.00 93.37           N  
ATOM   2288  CA  LEU A 326     -20.527   4.226  26.942  1.00 93.37           C  
ATOM   2289  C   LEU A 326     -19.142   4.208  26.299  1.00 93.37           C  
ATOM   2290  CB  LEU A 326     -20.467   4.626  28.427  1.00 93.37           C  
ATOM   2291  O   LEU A 326     -18.316   3.355  26.614  1.00 93.37           O  
ATOM   2292  CG  LEU A 326     -21.826   5.045  29.017  1.00 93.37           C  
ATOM   2293  CD1 LEU A 326     -21.721   5.153  30.539  1.00 93.37           C  
ATOM   2294  CD2 LEU A 326     -22.291   6.405  28.482  1.00 93.37           C  
ATOM   2295  N   TYR A 327     -18.905   5.171  25.416  1.00 96.43           N  
ATOM   2296  CA  TYR A 327     -17.602   5.478  24.837  1.00 96.43           C  
ATOM   2297  C   TYR A 327     -17.079   6.779  25.447  1.00 96.43           C  
ATOM   2298  CB  TYR A 327     -17.727   5.593  23.311  1.00 96.43           C  
ATOM   2299  O   TYR A 327     -17.859   7.598  25.927  1.00 96.43           O  
ATOM   2300  CG  TYR A 327     -18.164   4.320  22.619  1.00 96.43           C  
ATOM   2301  CD1 TYR A 327     -17.198   3.457  22.066  1.00 96.43           C  
ATOM   2302  CD2 TYR A 327     -19.533   3.997  22.532  1.00 96.43           C  
ATOM   2303  CE1 TYR A 327     -17.598   2.269  21.425  1.00 96.43           C  
ATOM   2304  CE2 TYR A 327     -19.933   2.807  21.897  1.00 96.43           C  
ATOM   2305  OH  TYR A 327     -19.373   0.791  20.749  1.00 96.43           O  
ATOM   2306  CZ  TYR A 327     -18.970   1.942  21.345  1.00 96.43           C  
ATOM   2307  N   SER A 328     -15.772   7.008  25.382  1.00 97.23           N  
ATOM   2308  CA  SER A 328     -15.157   8.266  25.805  1.00 97.23           C  
ATOM   2309  C   SER A 328     -14.459   8.922  24.625  1.00 97.23           C  
ATOM   2310  CB  SER A 328     -14.186   7.997  26.951  1.00 97.23           C  
ATOM   2311  O   SER A 328     -13.676   8.294  23.912  1.00 97.23           O  
ATOM   2312  OG  SER A 328     -13.345   9.109  27.193  1.00 97.23           O  
ATOM   2313  N   GLY A 329     -14.704  10.214  24.426  1.00 97.88           N  
ATOM   2314  CA  GLY A 329     -13.999  10.987  23.410  1.00 97.88           C  
ATOM   2315  C   GLY A 329     -12.490  11.064  23.653  1.00 97.88           C  
ATOM   2316  O   GLY A 329     -11.709  11.125  22.701  1.00 97.88           O  
ATOM   2317  N   PHE A 330     -12.059  10.993  24.916  1.00 98.52           N  
ATOM   2318  CA  PHE A 330     -10.643  10.877  25.262  1.00 98.52           C  
ATOM   2319  C   PHE A 330     -10.049   9.532  24.828  1.00 98.52           C  
ATOM   2320  CB  PHE A 330     -10.468  11.114  26.764  1.00 98.52           C  
ATOM   2321  O   PHE A 330      -8.952   9.507  24.274  1.00 98.52           O  
ATOM   2322  CG  PHE A 330      -9.018  11.140  27.200  1.00 98.52           C  
ATOM   2323  CD1 PHE A 330      -8.459  10.034  27.866  1.00 98.52           C  
ATOM   2324  CD2 PHE A 330      -8.222  12.269  26.927  1.00 98.52           C  
ATOM   2325  CE1 PHE A 330      -7.117  10.073  28.284  1.00 98.52           C  
ATOM   2326  CE2 PHE A 330      -6.873  12.296  27.322  1.00 98.52           C  
ATOM   2327  CZ  PHE A 330      -6.321  11.198  28.005  1.00 98.52           C  
ATOM   2328  N   ASP A 331     -10.790   8.437  24.982  1.00 98.67           N  
ATOM   2329  CA  ASP A 331     -10.337   7.108  24.561  1.00 98.67           C  
ATOM   2330  C   ASP A 331     -10.261   6.994  23.035  1.00 98.67           C  
ATOM   2331  CB  ASP A 331     -11.252   6.034  25.163  1.00 98.67           C  
ATOM   2332  O   ASP A 331      -9.289   6.454  22.500  1.00 98.67           O  
ATOM   2333  CG  ASP A 331     -11.111   5.916  26.685  1.00 98.67           C  
ATOM   2334  OD1 ASP A 331     -10.081   6.385  27.224  1.00 98.67           O  
ATOM   2335  OD2 ASP A 331     -12.059   5.400  27.308  1.00 98.67           O  
ATOM   2336  N   LEU A 332     -11.211   7.599  22.312  1.00 98.57           N  
ATOM   2337  CA  LEU A 332     -11.141   7.724  20.852  1.00 98.57           C  
ATOM   2338  C   LEU A 332      -9.930   8.556  20.407  1.00 98.57           C  
ATOM   2339  CB  LEU A 332     -12.439   8.343  20.307  1.00 98.57           C  
ATOM   2340  O   LEU A 332      -9.240   8.188  19.454  1.00 98.57           O  
ATOM   2341  CG  LEU A 332     -13.717   7.518  20.530  1.00 98.57           C  
ATOM   2342  CD1 LEU A 332     -14.904   8.260  19.912  1.00 98.57           C  
ATOM   2343  CD2 LEU A 332     -13.650   6.125  19.908  1.00 98.57           C  
ATOM   2344  N   PHE A 333      -9.622   9.642  21.123  1.00 98.66           N  
ATOM   2345  CA  PHE A 333      -8.398  10.407  20.897  1.00 98.66           C  
ATOM   2346  C   PHE A 333      -7.142   9.558  21.117  1.00 98.66           C  
ATOM   2347  CB  PHE A 333      -8.394  11.659  21.782  1.00 98.66           C  
ATOM   2348  O   PHE A 333      -6.254   9.567  20.264  1.00 98.66           O  
ATOM   2349  CG  PHE A 333      -7.036  12.305  21.940  1.00 98.66           C  
ATOM   2350  CD1 PHE A 333      -6.294  12.138  23.123  1.00 98.66           C  
ATOM   2351  CD2 PHE A 333      -6.498  13.034  20.871  1.00 98.66           C  
ATOM   2352  CE1 PHE A 333      -5.013  12.709  23.230  1.00 98.66           C  
ATOM   2353  CE2 PHE A 333      -5.207  13.576  20.962  1.00 98.66           C  
ATOM   2354  CZ  PHE A 333      -4.469  13.427  22.149  1.00 98.66           C  
ATOM   2355  N   LEU A 334      -7.067   8.788  22.206  1.00 98.72           N  
ATOM   2356  CA  LEU A 334      -5.943   7.884  22.454  1.00 98.72           C  
ATOM   2357  C   LEU A 334      -5.811   6.828  21.349  1.00 98.72           C  
ATOM   2358  CB  LEU A 334      -6.089   7.214  23.830  1.00 98.72           C  
ATOM   2359  O   LEU A 334      -4.699   6.586  20.880  1.00 98.72           O  
ATOM   2360  CG  LEU A 334      -5.902   8.133  25.050  1.00 98.72           C  
ATOM   2361  CD1 LEU A 334      -6.030   7.280  26.312  1.00 98.72           C  
ATOM   2362  CD2 LEU A 334      -4.534   8.824  25.067  1.00 98.72           C  
ATOM   2363  N   CYS A 335      -6.921   6.268  20.859  1.00 98.78           N  
ATOM   2364  CA  CYS A 335      -6.911   5.355  19.714  1.00 98.78           C  
ATOM   2365  C   CYS A 335      -6.332   6.027  18.457  1.00 98.78           C  
ATOM   2366  CB  CYS A 335      -8.327   4.828  19.447  1.00 98.78           C  
ATOM   2367  O   CYS A 335      -5.492   5.444  17.765  1.00 98.78           O  
ATOM   2368  SG  CYS A 335      -8.903   3.798  20.825  1.00 98.78           S  
ATOM   2369  N   ALA A 336      -6.710   7.277  18.182  1.00 98.63           N  
ATOM   2370  CA  ALA A 336      -6.161   8.031  17.059  1.00 98.63           C  
ATOM   2371  C   ALA A 336      -4.649   8.293  17.224  1.00 98.63           C  
ATOM   2372  CB  ALA A 336      -6.959   9.328  16.897  1.00 98.63           C  
ATOM   2373  O   ALA A 336      -3.890   8.154  16.262  1.00 98.63           O  
ATOM   2374  N   VAL A 337      -4.180   8.602  18.438  1.00 98.53           N  
ATOM   2375  CA  VAL A 337      -2.745   8.751  18.743  1.00 98.53           C  
ATOM   2376  C   VAL A 337      -1.995   7.434  18.540  1.00 98.53           C  
ATOM   2377  CB  VAL A 337      -2.533   9.284  20.174  1.00 98.53           C  
ATOM   2378  O   VAL A 337      -0.921   7.438  17.936  1.00 98.53           O  
ATOM   2379  CG1 VAL A 337      -1.050   9.324  20.573  1.00 98.53           C  
ATOM   2380  CG2 VAL A 337      -3.071  10.713  20.300  1.00 98.53           C  
ATOM   2381  N   ILE A 338      -2.568   6.305  18.968  1.00 98.57           N  
ATOM   2382  CA  ILE A 338      -1.987   4.975  18.743  1.00 98.57           C  
ATOM   2383  C   ILE A 338      -1.789   4.722  17.244  1.00 98.57           C  
ATOM   2384  CB  ILE A 338      -2.827   3.873  19.436  1.00 98.57           C  
ATOM   2385  O   ILE A 338      -0.740   4.213  16.865  1.00 98.57           O  
ATOM   2386  CG1 ILE A 338      -2.676   3.990  20.972  1.00 98.57           C  
ATOM   2387  CG2 ILE A 338      -2.386   2.465  18.985  1.00 98.57           C  
ATOM   2388  CD1 ILE A 338      -3.734   3.212  21.766  1.00 98.57           C  
ATOM   2389  N   GLY A 339      -2.703   5.150  16.369  1.00 98.28           N  
ATOM   2390  CA  GLY A 339      -2.511   4.989  14.921  1.00 98.28           C  
ATOM   2391  C   GLY A 339      -1.342   5.803  14.352  1.00 98.28           C  
ATOM   2392  O   GLY A 339      -0.591   5.305  13.508  1.00 98.28           O  
ATOM   2393  N   LEU A 340      -1.085   7.010  14.873  1.00 97.84           N  
ATOM   2394  CA  LEU A 340       0.129   7.761  14.517  1.00 97.84           C  
ATOM   2395  C   LEU A 340       1.398   7.023  14.977  1.00 97.84           C  
ATOM   2396  CB  LEU A 340       0.107   9.176  15.125  1.00 97.84           C  
ATOM   2397  O   LEU A 340       2.382   6.958  14.238  1.00 97.84           O  
ATOM   2398  CG  LEU A 340      -1.079  10.080  14.746  1.00 97.84           C  
ATOM   2399  CD1 LEU A 340      -0.853  11.446  15.401  1.00 97.84           C  
ATOM   2400  CD2 LEU A 340      -1.229  10.302  13.242  1.00 97.84           C  
ATOM   2401  N   LEU A 341       1.369   6.435  16.180  1.00 97.45           N  
ATOM   2402  CA  LEU A 341       2.487   5.659  16.722  1.00 97.45           C  
ATOM   2403  C   LEU A 341       2.739   4.386  15.911  1.00 97.45           C  
ATOM   2404  CB  LEU A 341       2.237   5.316  18.202  1.00 97.45           C  
ATOM   2405  O   LEU A 341       3.880   4.131  15.534  1.00 97.45           O  
ATOM   2406  CG  LEU A 341       2.217   6.522  19.157  1.00 97.45           C  
ATOM   2407  CD1 LEU A 341       1.843   6.049  20.562  1.00 97.45           C  
ATOM   2408  CD2 LEU A 341       3.577   7.220  19.232  1.00 97.45           C  
ATOM   2409  N   VAL A 342       1.694   3.619  15.589  1.00 97.96           N  
ATOM   2410  CA  VAL A 342       1.790   2.407  14.759  1.00 97.96           C  
ATOM   2411  C   VAL A 342       2.388   2.742  13.396  1.00 97.96           C  
ATOM   2412  CB  VAL A 342       0.416   1.727  14.606  1.00 97.96           C  
ATOM   2413  O   VAL A 342       3.286   2.039  12.945  1.00 97.96           O  
ATOM   2414  CG1 VAL A 342       0.443   0.570  13.597  1.00 97.96           C  
ATOM   2415  CG2 VAL A 342      -0.045   1.132  15.940  1.00 97.96           C  
ATOM   2416  N   THR A 343       1.974   3.852  12.777  1.00 97.19           N  
ATOM   2417  CA  THR A 343       2.564   4.329  11.515  1.00 97.19           C  
ATOM   2418  C   THR A 343       4.075   4.529  11.643  1.00 97.19           C  
ATOM   2419  CB  THR A 343       1.909   5.644  11.068  1.00 97.19           C  
ATOM   2420  O   THR A 343       4.841   3.985  10.848  1.00 97.19           O  
ATOM   2421  CG2 THR A 343       2.463   6.158   9.741  1.00 97.19           C  
ATOM   2422  OG1 THR A 343       0.529   5.449  10.892  1.00 97.19           O  
ATOM   2423  N   GLY A 344       4.519   5.270  12.666  1.00 95.72           N  
ATOM   2424  CA  GLY A 344       5.945   5.503  12.908  1.00 95.72           C  
ATOM   2425  C   GLY A 344       6.723   4.216  13.200  1.00 95.72           C  
ATOM   2426  O   GLY A 344       7.827   4.036  12.689  1.00 95.72           O  
ATOM   2427  N   LEU A 345       6.135   3.298  13.972  1.00 97.23           N  
ATOM   2428  CA  LEU A 345       6.746   2.011  14.303  1.00 97.23           C  
ATOM   2429  C   LEU A 345       6.887   1.103  13.075  1.00 97.23           C  
ATOM   2430  CB  LEU A 345       5.928   1.312  15.403  1.00 97.23           C  
ATOM   2431  O   LEU A 345       7.941   0.501  12.900  1.00 97.23           O  
ATOM   2432  CG  LEU A 345       6.008   1.956  16.798  1.00 97.23           C  
ATOM   2433  CD1 LEU A 345       5.014   1.259  17.730  1.00 97.23           C  
ATOM   2434  CD2 LEU A 345       7.406   1.835  17.409  1.00 97.23           C  
ATOM   2435  N   LEU A 346       5.873   1.020  12.209  1.00 96.52           N  
ATOM   2436  CA  LEU A 346       5.934   0.204  10.991  1.00 96.52           C  
ATOM   2437  C   LEU A 346       6.976   0.729   9.998  1.00 96.52           C  
ATOM   2438  CB  LEU A 346       4.549   0.142  10.326  1.00 96.52           C  
ATOM   2439  O   LEU A 346       7.719  -0.068   9.424  1.00 96.52           O  
ATOM   2440  CG  LEU A 346       3.496  -0.692  11.078  1.00 96.52           C  
ATOM   2441  CD1 LEU A 346       2.179  -0.599  10.309  1.00 96.52           C  
ATOM   2442  CD2 LEU A 346       3.886  -2.167  11.205  1.00 96.52           C  
ATOM   2443  N   ILE A 347       7.075   2.052   9.836  1.00 95.18           N  
ATOM   2444  CA  ILE A 347       8.120   2.684   9.015  1.00 95.18           C  
ATOM   2445  C   ILE A 347       9.504   2.335   9.572  1.00 95.18           C  
ATOM   2446  CB  ILE A 347       7.879   4.211   8.933  1.00 95.18           C  
ATOM   2447  O   ILE A 347      10.356   1.845   8.833  1.00 95.18           O  
ATOM   2448  CG1 ILE A 347       6.651   4.478   8.032  1.00 95.18           C  
ATOM   2449  CG2 ILE A 347       9.109   4.980   8.407  1.00 95.18           C  
ATOM   2450  CD1 ILE A 347       6.161   5.929   8.063  1.00 95.18           C  
ATOM   2451  N   TRP A 348       9.707   2.512  10.881  1.00 94.69           N  
ATOM   2452  CA  TRP A 348      10.985   2.227  11.536  1.00 94.69           C  
ATOM   2453  C   TRP A 348      11.393   0.749  11.442  1.00 94.69           C  
ATOM   2454  CB  TRP A 348      10.895   2.670  12.999  1.00 94.69           C  
ATOM   2455  O   TRP A 348      12.541   0.439  11.123  1.00 94.69           O  
ATOM   2456  CG  TRP A 348      12.093   2.310  13.817  1.00 94.69           C  
ATOM   2457  CD1 TRP A 348      13.330   2.827  13.651  1.00 94.69           C  
ATOM   2458  CD2 TRP A 348      12.220   1.281  14.845  1.00 94.69           C  
ATOM   2459  CE2 TRP A 348      13.581   1.243  15.274  1.00 94.69           C  
ATOM   2460  CE3 TRP A 348      11.332   0.358  15.439  1.00 94.69           C  
ATOM   2461  NE1 TRP A 348      14.209   2.212  14.519  1.00 94.69           N  
ATOM   2462  CH2 TRP A 348      13.127  -0.562  16.820  1.00 94.69           C  
ATOM   2463  CZ2 TRP A 348      14.037   0.344  16.249  1.00 94.69           C  
ATOM   2464  CZ3 TRP A 348      11.779  -0.555  16.414  1.00 94.69           C  
ATOM   2465  N   VAL A 349      10.459  -0.175  11.681  1.00 97.16           N  
ATOM   2466  CA  VAL A 349      10.722  -1.615  11.555  1.00 97.16           C  
ATOM   2467  C   VAL A 349      11.054  -1.983  10.114  1.00 97.16           C  
ATOM   2468  CB  VAL A 349       9.533  -2.444  12.069  1.00 97.16           C  
ATOM   2469  O   VAL A 349      11.994  -2.740   9.883  1.00 97.16           O  
ATOM   2470  CG1 VAL A 349       9.655  -3.932  11.725  1.00 97.16           C  
ATOM   2471  CG2 VAL A 349       9.451  -2.363  13.598  1.00 97.16           C  
ATOM   2472  N   THR A 350      10.326  -1.439   9.139  1.00 95.83           N  
ATOM   2473  CA  THR A 350      10.599  -1.735   7.729  1.00 95.83           C  
ATOM   2474  C   THR A 350      11.985  -1.235   7.329  1.00 95.83           C  
ATOM   2475  CB  THR A 350       9.518  -1.163   6.808  1.00 95.83           C  
ATOM   2476  O   THR A 350      12.740  -1.988   6.722  1.00 95.83           O  
ATOM   2477  CG2 THR A 350       9.696  -1.678   5.382  1.00 95.83           C  
ATOM   2478  OG1 THR A 350       8.240  -1.580   7.236  1.00 95.83           O  
ATOM   2479  N   GLU A 351      12.375  -0.030   7.762  1.00 94.70           N  
ATOM   2480  CA  GLU A 351      13.720   0.512   7.529  1.00 94.70           C  
ATOM   2481  C   GLU A 351      14.810  -0.373   8.147  1.00 94.70           C  
ATOM   2482  CB  GLU A 351      13.818   1.930   8.115  1.00 94.70           C  
ATOM   2483  O   GLU A 351      15.859  -0.569   7.541  1.00 94.70           O  
ATOM   2484  CG  GLU A 351      15.100   2.655   7.669  1.00 94.70           C  
ATOM   2485  CD  GLU A 351      15.308   4.013   8.354  1.00 94.70           C  
ATOM   2486  OE1 GLU A 351      16.384   4.620   8.152  1.00 94.70           O  
ATOM   2487  OE2 GLU A 351      14.394   4.478   9.076  1.00 94.70           O  
ATOM   2488  N   TYR A 352      14.578  -0.957   9.326  1.00 96.51           N  
ATOM   2489  CA  TYR A 352      15.536  -1.891   9.923  1.00 96.51           C  
ATOM   2490  C   TYR A 352      15.784  -3.124   9.039  1.00 96.51           C  
ATOM   2491  CB  TYR A 352      15.058  -2.312  11.318  1.00 96.51           C  
ATOM   2492  O   TYR A 352      16.919  -3.599   8.948  1.00 96.51           O  
ATOM   2493  CG  TYR A 352      15.946  -3.361  11.955  1.00 96.51           C  
ATOM   2494  CD1 TYR A 352      15.604  -4.726  11.873  1.00 96.51           C  
ATOM   2495  CD2 TYR A 352      17.143  -2.972  12.583  1.00 96.51           C  
ATOM   2496  CE1 TYR A 352      16.457  -5.704  12.420  1.00 96.51           C  
ATOM   2497  CE2 TYR A 352      17.994  -3.943  13.143  1.00 96.51           C  
ATOM   2498  OH  TYR A 352      18.483  -6.242  13.599  1.00 96.51           O  
ATOM   2499  CZ  TYR A 352      17.651  -5.311  13.058  1.00 96.51           C  
ATOM   2500  N   TYR A 353      14.744  -3.646   8.383  1.00 96.65           N  
ATOM   2501  CA  TYR A 353      14.857  -4.832   7.530  1.00 96.65           C  
ATOM   2502  C   TYR A 353      15.355  -4.536   6.116  1.00 96.65           C  
ATOM   2503  CB  TYR A 353      13.547  -5.628   7.546  1.00 96.65           C  
ATOM   2504  O   TYR A 353      15.957  -5.419   5.506  1.00 96.65           O  
ATOM   2505  CG  TYR A 353      13.382  -6.440   8.819  1.00 96.65           C  
ATOM   2506  CD1 TYR A 353      14.141  -7.612   8.999  1.00 96.65           C  
ATOM   2507  CD2 TYR A 353      12.496  -6.024   9.829  1.00 96.65           C  
ATOM   2508  CE1 TYR A 353      14.044  -8.351  10.194  1.00 96.65           C  
ATOM   2509  CE2 TYR A 353      12.395  -6.757  11.027  1.00 96.65           C  
ATOM   2510  OH  TYR A 353      13.093  -8.613  12.383  1.00 96.65           O  
ATOM   2511  CZ  TYR A 353      13.177  -7.916  11.219  1.00 96.65           C  
ATOM   2512  N   THR A 354      15.173  -3.314   5.617  1.00 94.41           N  
ATOM   2513  CA  THR A 354      15.524  -2.962   4.234  1.00 94.41           C  
ATOM   2514  C   THR A 354      16.652  -1.944   4.116  1.00 94.41           C  
ATOM   2515  CB  THR A 354      14.288  -2.488   3.465  1.00 94.41           C  
ATOM   2516  O   THR A 354      17.217  -1.807   3.044  1.00 94.41           O  
ATOM   2517  CG2 THR A 354      13.184  -3.551   3.492  1.00 94.41           C  
ATOM   2518  OG1 THR A 354      13.793  -1.302   4.043  1.00 94.41           O  
ATOM   2519  N   GLY A 355      17.056  -1.256   5.179  1.00 92.03           N  
ATOM   2520  CA  GLY A 355      18.128  -0.263   5.132  1.00 92.03           C  
ATOM   2521  C   GLY A 355      19.531  -0.883   5.108  1.00 92.03           C  
ATOM   2522  O   GLY A 355      19.867  -1.756   5.913  1.00 92.03           O  
ATOM   2523  N   THR A 356      20.410  -0.356   4.251  1.00 90.04           N  
ATOM   2524  CA  THR A 356      21.811  -0.809   4.067  1.00 90.04           C  
ATOM   2525  C   THR A 356      22.688  -0.687   5.321  1.00 90.04           C  
ATOM   2526  CB  THR A 356      22.476  -0.003   2.941  1.00 90.04           C  
ATOM   2527  O   THR A 356      23.729  -1.341   5.464  1.00 90.04           O  
ATOM   2528  CG2 THR A 356      21.792  -0.198   1.592  1.00 90.04           C  
ATOM   2529  OG1 THR A 356      22.427   1.372   3.246  1.00 90.04           O  
ATOM   2530  N   ASN A 357      22.264   0.133   6.282  1.00 89.01           N  
ATOM   2531  CA  ASN A 357      22.970   0.337   7.543  1.00 89.01           C  
ATOM   2532  C   ASN A 357      22.730  -0.767   8.577  1.00 89.01           C  
ATOM   2533  CB  ASN A 357      22.635   1.738   8.068  1.00 89.01           C  
ATOM   2534  O   ASN A 357      23.463  -0.841   9.567  1.00 89.01           O  
ATOM   2535  CG  ASN A 357      23.276   2.796   7.192  1.00 89.01           C  
ATOM   2536  ND2 ASN A 357      22.574   3.857   6.878  1.00 89.01           N  
ATOM   2537  OD1 ASN A 357      24.426   2.674   6.799  1.00 89.01           O  
ATOM   2538  N   PHE A 358      21.746  -1.637   8.349  1.00 95.30           N  
ATOM   2539  CA  PHE A 358      21.289  -2.603   9.336  1.00 95.30           C  
ATOM   2540  C   PHE A 358      21.719  -4.038   9.020  1.00 95.30           C  
ATOM   2541  CB  PHE A 358      19.777  -2.452   9.514  1.00 95.30           C  
ATOM   2542  O   PHE A 358      22.129  -4.390   7.911  1.00 95.30           O  
ATOM   2543  CG  PHE A 358      19.374  -1.087  10.035  1.00 95.30           C  
ATOM   2544  CD1 PHE A 358      19.652  -0.728  11.369  1.00 95.30           C  
ATOM   2545  CD2 PHE A 358      18.734  -0.168   9.186  1.00 95.30           C  
ATOM   2546  CE1 PHE A 358      19.281   0.540  11.853  1.00 95.30           C  
ATOM   2547  CE2 PHE A 358      18.370   1.101   9.667  1.00 95.30           C  
ATOM   2548  CZ  PHE A 358      18.638   1.454  10.999  1.00 95.30           C  
ATOM   2549  N   ARG A 359      21.649  -4.886  10.053  1.00 97.65           N  
ATOM   2550  CA  ARG A 359      22.037  -6.303   9.997  1.00 97.65           C  
ATOM   2551  C   ARG A 359      21.339  -7.067   8.865  1.00 97.65           C  
ATOM   2552  CB  ARG A 359      21.783  -6.968  11.364  1.00 97.65           C  
ATOM   2553  O   ARG A 359      22.053  -7.812   8.197  1.00 97.65           O  
ATOM   2554  CG  ARG A 359      22.270  -8.428  11.452  1.00 97.65           C  
ATOM   2555  CD  ARG A 359      21.498  -9.218  12.518  1.00 97.65           C  
ATOM   2556  NE  ARG A 359      20.149  -9.566  12.039  1.00 97.65           N  
ATOM   2557  NH1 ARG A 359      19.164 -10.259  14.012  1.00 97.65           N  
ATOM   2558  NH2 ARG A 359      18.027 -10.282  12.105  1.00 97.65           N  
ATOM   2559  CZ  ARG A 359      19.126 -10.031  12.731  1.00 97.65           C  
ATOM   2560  N   PRO A 360      20.015  -6.939   8.641  1.00 98.10           N  
ATOM   2561  CA  PRO A 360      19.317  -7.766   7.658  1.00 98.10           C  
ATOM   2562  C   PRO A 360      19.915  -7.642   6.252  1.00 98.10           C  
ATOM   2563  CB  PRO A 360      17.847  -7.347   7.752  1.00 98.10           C  
ATOM   2564  O   PRO A 360      20.432  -8.630   5.730  1.00 98.10           O  
ATOM   2565  CG  PRO A 360      17.722  -6.923   9.214  1.00 98.10           C  
ATOM   2566  CD  PRO A 360      19.027  -6.164   9.390  1.00 98.10           C  
ATOM   2567  N   VAL A 361      20.009  -6.427   5.710  1.00 96.87           N  
ATOM   2568  CA  VAL A 361      20.615  -6.177   4.390  1.00 96.87           C  
ATOM   2569  C   VAL A 361      22.080  -6.600   4.340  1.00 96.87           C  
ATOM   2570  CB  VAL A 361      20.503  -4.691   4.027  1.00 96.87           C  
ATOM   2571  O   VAL A 361      22.497  -7.325   3.437  1.00 96.87           O  
ATOM   2572  CG1 VAL A 361      21.155  -4.396   2.677  1.00 96.87           C  
ATOM   2573  CG2 VAL A 361      19.039  -4.284   3.934  1.00 96.87           C  
ATOM   2574  N   ARG A 362      22.878  -6.219   5.346  1.00 97.53           N  
ATOM   2575  CA  ARG A 362      24.308  -6.569   5.387  1.00 97.53           C  
ATOM   2576  C   ARG A 362      24.541  -8.076   5.454  1.00 97.53           C  
ATOM   2577  CB  ARG A 362      24.988  -5.869   6.566  1.00 97.53           C  
ATOM   2578  O   ARG A 362      25.550  -8.558   4.947  1.00 97.53           O  
ATOM   2579  CG  ARG A 362      25.066  -4.356   6.340  1.00 97.53           C  
ATOM   2580  CD  ARG A 362      25.735  -3.697   7.545  1.00 97.53           C  
ATOM   2581  NE  ARG A 362      25.803  -2.240   7.373  1.00 97.53           N  
ATOM   2582  NH1 ARG A 362      27.105  -1.792   9.206  1.00 97.53           N  
ATOM   2583  NH2 ARG A 362      26.464  -0.120   7.872  1.00 97.53           N  
ATOM   2584  CZ  ARG A 362      26.450  -1.392   8.149  1.00 97.53           C  
ATOM   2585  N   SER A 363      23.625  -8.826   6.066  1.00 98.52           N  
ATOM   2586  CA  SER A 363      23.701 -10.287   6.111  1.00 98.52           C  
ATOM   2587  C   SER A 363      23.479 -10.911   4.732  1.00 98.52           C  
ATOM   2588  CB  SER A 363      22.751 -10.865   7.167  1.00 98.52           C  
ATOM   2589  O   SER A 363      24.239 -11.800   4.357  1.00 98.52           O  
ATOM   2590  OG  SER A 363      21.388 -10.846   6.796  1.00 98.52           O  
ATOM   2591  N   VAL A 364      22.523 -10.397   3.950  1.00 98.53           N  
ATOM   2592  CA  VAL A 364      22.251 -10.841   2.571  1.00 98.53           C  
ATOM   2593  C   VAL A 364      23.413 -10.461   1.646  1.00 98.53           C  
ATOM   2594  CB  VAL A 364      20.914 -10.257   2.069  1.00 98.53           C  
ATOM   2595  O   VAL A 364      23.926 -11.303   0.906  1.00 98.53           O  
ATOM   2596  CG1 VAL A 364      20.607 -10.700   0.635  1.00 98.53           C  
ATOM   2597  CG2 VAL A 364      19.732 -10.703   2.941  1.00 98.53           C  
ATOM   2598  N   ALA A 365      23.927  -9.233   1.762  1.00 98.14           N  
ATOM   2599  CA  ALA A 365      25.102  -8.797   1.009  1.00 98.14           C  
ATOM   2600  C   ALA A 365      26.329  -9.670   1.321  1.00 98.14           C  
ATOM   2601  CB  ALA A 365      25.366  -7.323   1.315  1.00 98.14           C  
ATOM   2602  O   ALA A 365      27.001 -10.153   0.413  1.00 98.14           O  
ATOM   2603  N   LYS A 366      26.579  -9.966   2.604  1.00 98.45           N  
ATOM   2604  CA  LYS A 366      27.657 -10.874   3.013  1.00 98.45           C  
ATOM   2605  C   LYS A 366      27.448 -12.296   2.490  1.00 98.45           C  
ATOM   2606  CB  LYS A 366      27.798 -10.854   4.539  1.00 98.45           C  
ATOM   2607  O   LYS A 366      28.420 -12.917   2.080  1.00 98.45           O  
ATOM   2608  CG  LYS A 366      29.002 -11.687   5.001  1.00 98.45           C  
ATOM   2609  CD  LYS A 366      29.131 -11.674   6.525  1.00 98.45           C  
ATOM   2610  CE  LYS A 366      30.308 -12.568   6.923  1.00 98.45           C  
ATOM   2611  NZ  LYS A 366      30.441 -12.675   8.396  1.00 98.45           N  
ATOM   2612  N   ALA A 367      26.223 -12.823   2.498  1.00 98.43           N  
ATOM   2613  CA  ALA A 367      25.939 -14.162   1.977  1.00 98.43           C  
ATOM   2614  C   ALA A 367      26.281 -14.279   0.483  1.00 98.43           C  
ATOM   2615  CB  ALA A 367      24.472 -14.504   2.254  1.00 98.43           C  
ATOM   2616  O   ALA A 367      26.787 -15.313   0.049  1.00 98.43           O  
ATOM   2617  N   SER A 368      26.128 -13.187  -0.269  1.00 98.12           N  
ATOM   2618  CA  SER A 368      26.460 -13.114  -1.698  1.00 98.12           C  
ATOM   2619  C   SER A 368      27.926 -13.440  -2.004  1.00 98.12           C  
ATOM   2620  CB  SER A 368      26.113 -11.732  -2.263  1.00 98.12           C  
ATOM   2621  O   SER A 368      28.217 -13.950  -3.080  1.00 98.12           O  
ATOM   2622  OG  SER A 368      24.802 -11.354  -1.882  1.00 98.12           O  
ATOM   2623  N   THR A 369      28.857 -13.261  -1.055  1.00 97.93           N  
ATOM   2624  CA  THR A 369      30.273 -13.637  -1.255  1.00 97.93           C  
ATOM   2625  C   THR A 369      30.500 -15.146  -1.356  1.00 97.93           C  
ATOM   2626  CB  THR A 369      31.189 -13.089  -0.153  1.00 97.93           C  
ATOM   2627  O   THR A 369      31.576 -15.579  -1.760  1.00 97.93           O  
ATOM   2628  CG2 THR A 369      30.992 -11.595   0.095  1.00 97.93           C  
ATOM   2629  OG1 THR A 369      30.979 -13.757   1.069  1.00 97.93           O  
ATOM   2630  N   THR A 370      29.497 -15.950  -0.992  1.00 96.84           N  
ATOM   2631  CA  THR A 370      29.541 -17.417  -1.066  1.00 96.84           C  
ATOM   2632  C   THR A 370      28.700 -17.989  -2.211  1.00 96.84           C  
ATOM   2633  CB  THR A 370      29.184 -18.057   0.284  1.00 96.84           C  
ATOM   2634  O   THR A 370      28.714 -19.201  -2.418  1.00 96.84           O  
ATOM   2635  CG2 THR A 370      30.144 -17.639   1.398  1.00 96.84           C  
ATOM   2636  OG1 THR A 370      27.895 -17.692   0.716  1.00 96.84           O  
ATOM   2637  N   GLY A 371      28.012 -17.134  -2.979  1.00 95.19           N  
ATOM   2638  CA  GLY A 371      27.301 -17.499  -4.204  1.00 95.19           C  
ATOM   2639  C   GLY A 371      25.797 -17.202  -4.202  1.00 95.19           C  
ATOM   2640  O   GLY A 371      25.212 -16.720  -3.234  1.00 95.19           O  
ATOM   2641  N   HIS A 372      25.159 -17.513  -5.331  1.00 96.48           N  
ATOM   2642  CA  HIS A 372      23.742 -17.230  -5.598  1.00 96.48           C  
ATOM   2643  C   HIS A 372      22.798 -17.950  -4.621  1.00 96.48           C  
ATOM   2644  CB  HIS A 372      23.421 -17.652  -7.043  1.00 96.48           C  
ATOM   2645  O   HIS A 372      21.878 -17.349  -4.071  1.00 96.48           O  
ATOM   2646  CG  HIS A 372      24.338 -17.054  -8.082  1.00 96.48           C  
ATOM   2647  CD2 HIS A 372      25.558 -17.532  -8.484  1.00 96.48           C  
ATOM   2648  ND1 HIS A 372      24.102 -15.923  -8.823  1.00 96.48           N  
ATOM   2649  CE1 HIS A 372      25.157 -15.699  -9.617  1.00 96.48           C  
ATOM   2650  NE2 HIS A 372      26.075 -16.659  -9.440  1.00 96.48           N  
ATOM   2651  N   GLY A 373      23.036 -19.241  -4.363  1.00 97.73           N  
ATOM   2652  CA  GLY A 373      22.156 -20.047  -3.511  1.00 97.73           C  
ATOM   2653  C   GLY A 373      22.119 -19.566  -2.060  1.00 97.73           C  
ATOM   2654  O   GLY A 373      21.055 -19.520  -1.449  1.00 97.73           O  
ATOM   2655  N   THR A 374      23.260 -19.157  -1.506  1.00 98.08           N  
ATOM   2656  CA  THR A 374      23.342 -18.642  -0.133  1.00 98.08           C  
ATOM   2657  C   THR A 374      22.746 -17.245  -0.006  1.00 98.08           C  
ATOM   2658  CB  THR A 374      24.789 -18.625   0.359  1.00 98.08           C  
ATOM   2659  O   THR A 374      22.112 -16.965   1.010  1.00 98.08           O  
ATOM   2660  CG2 THR A 374      25.338 -20.032   0.585  1.00 98.08           C  
ATOM   2661  OG1 THR A 374      25.590 -18.037  -0.622  1.00 98.08           O  
ATOM   2662  N   ASN A 375      22.867 -16.398  -1.035  1.00 97.97           N  
ATOM   2663  CA  ASN A 375      22.127 -15.138  -1.114  1.00 97.97           C  
ATOM   2664  C   ASN A 375      20.606 -15.380  -1.025  1.00 97.97           C  
ATOM   2665  CB  ASN A 375      22.539 -14.392  -2.397  1.00 97.97           C  
ATOM   2666  O   ASN A 375      19.939 -14.779  -0.179  1.00 97.97           O  
ATOM   2667  CG  ASN A 375      21.641 -13.199  -2.659  1.00 97.97           C  
ATOM   2668  ND2 ASN A 375      22.104 -11.989  -2.483  1.00 97.97           N  
ATOM   2669  OD1 ASN A 375      20.479 -13.352  -2.970  1.00 97.97           O  
ATOM   2670  N   VAL A 376      20.066 -16.295  -1.839  1.00 98.16           N  
ATOM   2671  CA  VAL A 376      18.626 -16.607  -1.843  1.00 98.16           C  
ATOM   2672  C   VAL A 376      18.185 -17.196  -0.499  1.00 98.16           C  
ATOM   2673  CB  VAL A 376      18.263 -17.534  -3.020  1.00 98.16           C  
ATOM   2674  O   VAL A 376      17.185 -16.766   0.070  1.00 98.16           O  
ATOM   2675  CG1 VAL A 376      16.796 -17.984  -2.971  1.00 98.16           C  
ATOM   2676  CG2 VAL A 376      18.477 -16.819  -4.360  1.00 98.16           C  
ATOM   2677  N   ILE A 377      18.946 -18.132   0.075  1.00 98.47           N  
ATOM   2678  CA  ILE A 377      18.633 -18.700   1.397  1.00 98.47           C  
ATOM   2679  C   ILE A 377      18.589 -17.602   2.469  1.00 98.47           C  
ATOM   2680  CB  ILE A 377      19.647 -19.808   1.757  1.00 98.47           C  
ATOM   2681  O   ILE A 377      17.651 -17.552   3.266  1.00 98.47           O  
ATOM   2682  CG1 ILE A 377      19.414 -21.049   0.865  1.00 98.47           C  
ATOM   2683  CG2 ILE A 377      19.549 -20.215   3.241  1.00 98.47           C  
ATOM   2684  CD1 ILE A 377      20.591 -22.034   0.868  1.00 98.47           C  
ATOM   2685  N   GLN A 378      19.583 -16.709   2.483  1.00 98.51           N  
ATOM   2686  CA  GLN A 378      19.665 -15.652   3.485  1.00 98.51           C  
ATOM   2687  C   GLN A 378      18.525 -14.640   3.340  1.00 98.51           C  
ATOM   2688  CB  GLN A 378      21.041 -14.974   3.401  1.00 98.51           C  
ATOM   2689  O   GLN A 378      17.935 -14.247   4.346  1.00 98.51           O  
ATOM   2690  CG  GLN A 378      21.277 -13.955   4.526  1.00 98.51           C  
ATOM   2691  CD  GLN A 378      21.205 -14.572   5.918  1.00 98.51           C  
ATOM   2692  NE2 GLN A 378      20.470 -13.981   6.832  1.00 98.51           N  
ATOM   2693  OE1 GLN A 378      21.813 -15.586   6.217  1.00 98.51           O  
ATOM   2694  N   GLY A 379      18.184 -14.235   2.115  1.00 98.18           N  
ATOM   2695  CA  GLY A 379      17.075 -13.310   1.896  1.00 98.18           C  
ATOM   2696  C   GLY A 379      15.720 -13.918   2.254  1.00 98.18           C  
ATOM   2697  O   GLY A 379      14.928 -13.253   2.917  1.00 98.18           O  
ATOM   2698  N   LEU A 380      15.478 -15.203   1.961  1.00 98.21           N  
ATOM   2699  CA  LEU A 380      14.267 -15.907   2.408  1.00 98.21           C  
ATOM   2700  C   LEU A 380      14.174 -15.978   3.939  1.00 98.21           C  
ATOM   2701  CB  LEU A 380      14.233 -17.328   1.818  1.00 98.21           C  
ATOM   2702  O   LEU A 380      13.106 -15.744   4.504  1.00 98.21           O  
ATOM   2703  CG  LEU A 380      13.886 -17.398   0.321  1.00 98.21           C  
ATOM   2704  CD1 LEU A 380      14.081 -18.830  -0.178  1.00 98.21           C  
ATOM   2705  CD2 LEU A 380      12.432 -16.999   0.045  1.00 98.21           C  
ATOM   2706  N   ALA A 381      15.288 -16.239   4.626  1.00 98.58           N  
ATOM   2707  CA  ALA A 381      15.314 -16.245   6.087  1.00 98.58           C  
ATOM   2708  C   ALA A 381      14.949 -14.867   6.672  1.00 98.58           C  
ATOM   2709  CB  ALA A 381      16.694 -16.725   6.552  1.00 98.58           C  
ATOM   2710  O   ALA A 381      14.095 -14.779   7.556  1.00 98.58           O  
ATOM   2711  N   ILE A 382      15.535 -13.788   6.136  1.00 98.30           N  
ATOM   2712  CA  ILE A 382      15.202 -12.409   6.530  1.00 98.30           C  
ATOM   2713  C   ILE A 382      13.744 -12.068   6.202  1.00 98.30           C  
ATOM   2714  CB  ILE A 382      16.188 -11.416   5.870  1.00 98.30           C  
ATOM   2715  O   ILE A 382      13.073 -11.431   7.011  1.00 98.30           O  
ATOM   2716  CG1 ILE A 382      17.630 -11.564   6.414  1.00 98.30           C  
ATOM   2717  CG2 ILE A 382      15.721  -9.960   6.022  1.00 98.30           C  
ATOM   2718  CD1 ILE A 382      17.800 -11.425   7.935  1.00 98.30           C  
ATOM   2719  N   SER A 383      13.235 -12.537   5.060  1.00 97.80           N  
ATOM   2720  CA  SER A 383      11.840 -12.359   4.644  1.00 97.80           C  
ATOM   2721  C   SER A 383      10.876 -12.890   5.706  1.00 97.80           C  
ATOM   2722  CB  SER A 383      11.561 -13.114   3.337  1.00 97.80           C  
ATOM   2723  O   SER A 383       9.941 -12.199   6.100  1.00 97.80           O  
ATOM   2724  OG  SER A 383      12.418 -12.752   2.283  1.00 97.80           O  
ATOM   2725  N   MET A 384      11.110 -14.112   6.191  1.00 98.31           N  
ATOM   2726  CA  MET A 384      10.264 -14.732   7.214  1.00 98.31           C  
ATOM   2727  C   MET A 384      10.405 -14.021   8.566  1.00 98.31           C  
ATOM   2728  CB  MET A 384      10.615 -16.221   7.342  1.00 98.31           C  
ATOM   2729  O   MET A 384       9.403 -13.765   9.237  1.00 98.31           O  
ATOM   2730  CG  MET A 384      10.291 -17.008   6.066  1.00 98.31           C  
ATOM   2731  SD  MET A 384      10.750 -18.764   6.130  1.00 98.31           S  
ATOM   2732  CE  MET A 384       9.455 -19.401   7.225  1.00 98.31           C  
ATOM   2733  N   GLU A 385      11.633 -13.652   8.945  1.00 98.49           N  
ATOM   2734  CA  GLU A 385      11.922 -12.936  10.192  1.00 98.49           C  
ATOM   2735  C   GLU A 385      11.217 -11.570  10.262  1.00 98.49           C  
ATOM   2736  CB  GLU A 385      13.445 -12.758  10.334  1.00 98.49           C  
ATOM   2737  O   GLU A 385      10.654 -11.217  11.301  1.00 98.49           O  
ATOM   2738  CG  GLU A 385      13.828 -12.308  11.751  1.00 98.49           C  
ATOM   2739  CD  GLU A 385      15.260 -11.778  11.855  1.00 98.49           C  
ATOM   2740  OE1 GLU A 385      15.463 -10.803  12.618  1.00 98.49           O  
ATOM   2741  OE2 GLU A 385      16.192 -12.293  11.200  1.00 98.49           O  
ATOM   2742  N   ALA A 386      11.195 -10.823   9.153  1.00 97.79           N  
ATOM   2743  CA  ALA A 386      10.666  -9.459   9.079  1.00 97.79           C  
ATOM   2744  C   ALA A 386       9.178  -9.335   9.444  1.00 97.79           C  
ATOM   2745  CB  ALA A 386      10.931  -8.920   7.671  1.00 97.79           C  
ATOM   2746  O   ALA A 386       8.703  -8.245   9.758  1.00 97.79           O  
ATOM   2747  N   THR A 387       8.437 -10.443   9.447  1.00 97.60           N  
ATOM   2748  CA  THR A 387       7.017 -10.465   9.815  1.00 97.60           C  
ATOM   2749  C   THR A 387       6.762 -10.353  11.321  1.00 97.60           C  
ATOM   2750  CB  THR A 387       6.338 -11.726   9.282  1.00 97.60           C  
ATOM   2751  O   THR A 387       5.685  -9.916  11.729  1.00 97.60           O  
ATOM   2752  CG2 THR A 387       6.519 -11.934   7.780  1.00 97.60           C  
ATOM   2753  OG1 THR A 387       6.813 -12.883   9.936  1.00 97.60           O  
ATOM   2754  N   ALA A 388       7.744 -10.699  12.161  1.00 98.22           N  
ATOM   2755  CA  ALA A 388       7.541 -10.854  13.598  1.00 98.22           C  
ATOM   2756  C   ALA A 388       7.239  -9.525  14.310  1.00 98.22           C  
ATOM   2757  CB  ALA A 388       8.775 -11.549  14.186  1.00 98.22           C  
ATOM   2758  O   ALA A 388       6.241  -9.411  15.022  1.00 98.22           O  
ATOM   2759  N   LEU A 389       8.080  -8.502  14.111  1.00 98.03           N  
ATOM   2760  CA  LEU A 389       7.909  -7.208  14.780  1.00 98.03           C  
ATOM   2761  C   LEU A 389       6.631  -6.471  14.339  1.00 98.03           C  
ATOM   2762  CB  LEU A 389       9.163  -6.327  14.623  1.00 98.03           C  
ATOM   2763  O   LEU A 389       5.894  -6.032  15.225  1.00 98.03           O  
ATOM   2764  CG  LEU A 389      10.402  -6.787  15.407  1.00 98.03           C  
ATOM   2765  CD1 LEU A 389      11.553  -5.821  15.123  1.00 98.03           C  
ATOM   2766  CD2 LEU A 389      10.167  -6.808  16.919  1.00 98.03           C  
ATOM   2767  N   PRO A 390       6.299  -6.363  13.035  1.00 97.39           N  
ATOM   2768  CA  PRO A 390       5.036  -5.762  12.613  1.00 97.39           C  
ATOM   2769  C   PRO A 390       3.815  -6.486  13.189  1.00 97.39           C  
ATOM   2770  CB  PRO A 390       5.038  -5.830  11.088  1.00 97.39           C  
ATOM   2771  O   PRO A 390       2.885  -5.827  13.650  1.00 97.39           O  
ATOM   2772  CG  PRO A 390       6.519  -5.842  10.730  1.00 97.39           C  
ATOM   2773  CD  PRO A 390       7.089  -6.698  11.855  1.00 97.39           C  
ATOM   2774  N   ALA A 391       3.826  -7.824  13.233  1.00 97.19           N  
ATOM   2775  CA  ALA A 391       2.733  -8.596  13.819  1.00 97.19           C  
ATOM   2776  C   ALA A 391       2.559  -8.299  15.318  1.00 97.19           C  
ATOM   2777  CB  ALA A 391       2.982 -10.086  13.563  1.00 97.19           C  
ATOM   2778  O   ALA A 391       1.433  -8.105  15.774  1.00 97.19           O  
ATOM   2779  N   LEU A 392       3.654  -8.196  16.080  1.00 98.43           N  
ATOM   2780  CA  LEU A 392       3.607  -7.826  17.500  1.00 98.43           C  
ATOM   2781  C   LEU A 392       3.079  -6.400  17.713  1.00 98.43           C  
ATOM   2782  CB  LEU A 392       5.005  -7.978  18.125  1.00 98.43           C  
ATOM   2783  O   LEU A 392       2.264  -6.185  18.611  1.00 98.43           O  
ATOM   2784  CG  LEU A 392       5.489  -9.431  18.281  1.00 98.43           C  
ATOM   2785  CD1 LEU A 392       6.939  -9.426  18.767  1.00 98.43           C  
ATOM   2786  CD2 LEU A 392       4.647 -10.222  19.284  1.00 98.43           C  
ATOM   2787  N   ILE A 393       3.492  -5.443  16.875  1.00 98.21           N  
ATOM   2788  CA  ILE A 393       2.987  -4.060  16.909  1.00 98.21           C  
ATOM   2789  C   ILE A 393       1.480  -4.035  16.634  1.00 98.21           C  
ATOM   2790  CB  ILE A 393       3.764  -3.175  15.904  1.00 98.21           C  
ATOM   2791  O   ILE A 393       0.733  -3.397  17.374  1.00 98.21           O  
ATOM   2792  CG1 ILE A 393       5.221  -2.973  16.377  1.00 98.21           C  
ATOM   2793  CG2 ILE A 393       3.091  -1.798  15.724  1.00 98.21           C  
ATOM   2794  CD1 ILE A 393       6.165  -2.560  15.242  1.00 98.21           C  
ATOM   2795  N   ILE A 394       1.023  -4.762  15.611  1.00 96.37           N  
ATOM   2796  CA  ILE A 394      -0.397  -4.872  15.254  1.00 96.37           C  
ATOM   2797  C   ILE A 394      -1.195  -5.529  16.388  1.00 96.37           C  
ATOM   2798  CB  ILE A 394      -0.534  -5.603  13.897  1.00 96.37           C  
ATOM   2799  O   ILE A 394      -2.240  -5.009  16.768  1.00 96.37           O  
ATOM   2800  CG1 ILE A 394      -0.090  -4.646  12.764  1.00 96.37           C  
ATOM   2801  CG2 ILE A 394      -1.967  -6.105  13.648  1.00 96.37           C  
ATOM   2802  CD1 ILE A 394       0.113  -5.324  11.405  1.00 96.37           C  
ATOM   2803  N   CYS A 395      -0.691  -6.607  16.997  1.00 97.77           N  
ATOM   2804  CA  CYS A 395      -1.342  -7.247  18.146  1.00 97.77           C  
ATOM   2805  C   CYS A 395      -1.471  -6.287  19.338  1.00 97.77           C  
ATOM   2806  CB  CYS A 395      -0.556  -8.497  18.566  1.00 97.77           C  
ATOM   2807  O   CYS A 395      -2.540  -6.189  19.941  1.00 97.77           O  
ATOM   2808  SG  CYS A 395      -0.699  -9.801  17.314  1.00 97.77           S  
ATOM   2809  N   ALA A 396      -0.403  -5.549  19.661  1.00 98.35           N  
ATOM   2810  CA  ALA A 396      -0.424  -4.556  20.729  1.00 98.35           C  
ATOM   2811  C   ALA A 396      -1.429  -3.431  20.435  1.00 98.35           C  
ATOM   2812  CB  ALA A 396       0.997  -4.015  20.930  1.00 98.35           C  
ATOM   2813  O   ALA A 396      -2.199  -3.054  21.320  1.00 98.35           O  
ATOM   2814  N   ALA A 397      -1.476  -2.934  19.195  1.00 98.11           N  
ATOM   2815  CA  ALA A 397      -2.433  -1.917  18.767  1.00 98.11           C  
ATOM   2816  C   ALA A 397      -3.881  -2.411  18.879  1.00 98.11           C  
ATOM   2817  CB  ALA A 397      -2.092  -1.495  17.335  1.00 98.11           C  
ATOM   2818  O   ALA A 397      -4.715  -1.714  19.449  1.00 98.11           O  
ATOM   2819  N   ILE A 398      -4.174  -3.630  18.416  1.00 97.10           N  
ATOM   2820  CA  ILE A 398      -5.510  -4.235  18.514  1.00 97.10           C  
ATOM   2821  C   ILE A 398      -5.943  -4.340  19.978  1.00 97.10           C  
ATOM   2822  CB  ILE A 398      -5.536  -5.611  17.808  1.00 97.10           C  
ATOM   2823  O   ILE A 398      -7.006  -3.845  20.333  1.00 97.10           O  
ATOM   2824  CG1 ILE A 398      -5.423  -5.428  16.278  1.00 97.10           C  
ATOM   2825  CG2 ILE A 398      -6.818  -6.400  18.140  1.00 97.10           C  
ATOM   2826  CD1 ILE A 398      -5.065  -6.724  15.540  1.00 97.10           C  
ATOM   2827  N   ILE A 399      -5.119  -4.937  20.846  1.00 98.19           N  
ATOM   2828  CA  ILE A 399      -5.481  -5.160  22.254  1.00 98.19           C  
ATOM   2829  C   ILE A 399      -5.690  -3.835  22.992  1.00 98.19           C  
ATOM   2830  CB  ILE A 399      -4.413  -6.037  22.949  1.00 98.19           C  
ATOM   2831  O   ILE A 399      -6.660  -3.694  23.737  1.00 98.19           O  
ATOM   2832  CG1 ILE A 399      -4.473  -7.477  22.389  1.00 98.19           C  
ATOM   2833  CG2 ILE A 399      -4.601  -6.060  24.479  1.00 98.19           C  
ATOM   2834  CD1 ILE A 399      -3.309  -8.369  22.841  1.00 98.19           C  
ATOM   2835  N   THR A 400      -4.787  -2.870  22.806  1.00 98.39           N  
ATOM   2836  CA  THR A 400      -4.859  -1.579  23.508  1.00 98.39           C  
ATOM   2837  C   THR A 400      -6.072  -0.767  23.067  1.00 98.39           C  
ATOM   2838  CB  THR A 400      -3.577  -0.750  23.336  1.00 98.39           C  
ATOM   2839  O   THR A 400      -6.819  -0.278  23.907  1.00 98.39           O  
ATOM   2840  CG2 THR A 400      -2.402  -1.358  24.102  1.00 98.39           C  
ATOM   2841  OG1 THR A 400      -3.191  -0.648  21.987  1.00 98.39           O  
ATOM   2842  N   THR A 401      -6.327  -0.674  21.765  1.00 98.33           N  
ATOM   2843  CA  THR A 401      -7.426   0.141  21.219  1.00 98.33           C  
ATOM   2844  C   THR A 401      -8.788  -0.518  21.416  1.00 98.33           C  
ATOM   2845  CB  THR A 401      -7.185   0.463  19.743  1.00 98.33           C  
ATOM   2846  O   THR A 401      -9.773   0.171  21.680  1.00 98.33           O  
ATOM   2847  CG2 THR A 401      -5.868   1.218  19.560  1.00 98.33           C  
ATOM   2848  OG1 THR A 401      -7.114  -0.716  18.983  1.00 98.33           O  
ATOM   2849  N   TYR A 402      -8.841  -1.854  21.412  1.00 96.68           N  
ATOM   2850  CA  TYR A 402     -10.035  -2.602  21.792  1.00 96.68           C  
ATOM   2851  C   TYR A 402     -10.409  -2.388  23.264  1.00 96.68           C  
ATOM   2852  CB  TYR A 402      -9.831  -4.088  21.492  1.00 96.68           C  
ATOM   2853  O   TYR A 402     -11.585  -2.226  23.576  1.00 96.68           O  
ATOM   2854  CG  TYR A 402     -11.072  -4.918  21.729  1.00 96.68           C  
ATOM   2855  CD1 TYR A 402     -11.305  -5.494  22.993  1.00 96.68           C  
ATOM   2856  CD2 TYR A 402     -12.012  -5.078  20.694  1.00 96.68           C  
ATOM   2857  CE1 TYR A 402     -12.483  -6.227  23.227  1.00 96.68           C  
ATOM   2858  CE2 TYR A 402     -13.187  -5.818  20.921  1.00 96.68           C  
ATOM   2859  OH  TYR A 402     -14.565  -7.094  22.404  1.00 96.68           O  
ATOM   2860  CZ  TYR A 402     -13.425  -6.390  22.188  1.00 96.68           C  
ATOM   2861  N   GLN A 403      -9.433  -2.340  24.176  1.00 97.87           N  
ATOM   2862  CA  GLN A 403      -9.708  -2.042  25.589  1.00 97.87           C  
ATOM   2863  C   GLN A 403     -10.191  -0.604  25.819  1.00 97.87           C  
ATOM   2864  CB  GLN A 403      -8.464  -2.320  26.439  1.00 97.87           C  
ATOM   2865  O   GLN A 403     -10.931  -0.367  26.766  1.00 97.87           O  
ATOM   2866  CG  GLN A 403      -8.280  -3.821  26.679  1.00 97.87           C  
ATOM   2867  CD  GLN A 403      -7.078  -4.097  27.570  1.00 97.87           C  
ATOM   2868  NE2 GLN A 403      -6.094  -4.823  27.095  1.00 97.87           N  
ATOM   2869  OE1 GLN A 403      -6.990  -3.677  28.710  1.00 97.87           O  
ATOM   2870  N   LEU A 404      -9.793   0.335  24.959  1.00 97.62           N  
ATOM   2871  CA  LEU A 404     -10.197   1.738  25.047  1.00 97.62           C  
ATOM   2872  C   LEU A 404     -11.592   1.991  24.458  1.00 97.62           C  
ATOM   2873  CB  LEU A 404      -9.134   2.587  24.326  1.00 97.62           C  
ATOM   2874  O   LEU A 404     -12.375   2.749  25.017  1.00 97.62           O  
ATOM   2875  CG  LEU A 404      -7.783   2.694  25.054  1.00 97.62           C  
ATOM   2876  CD1 LEU A 404      -6.776   3.382  24.130  1.00 97.62           C  
ATOM   2877  CD2 LEU A 404      -7.876   3.494  26.352  1.00 97.62           C  
ATOM   2878  N   SER A 405     -11.917   1.419  23.295  1.00 96.90           N  
ATOM   2879  CA  SER A 405     -13.178   1.728  22.592  1.00 96.90           C  
ATOM   2880  C   SER A 405     -13.683   0.590  21.693  1.00 96.90           C  
ATOM   2881  CB  SER A 405     -13.029   3.046  21.817  1.00 96.90           C  
ATOM   2882  O   SER A 405     -14.374   0.823  20.698  1.00 96.90           O  
ATOM   2883  OG  SER A 405     -12.936   4.143  22.704  1.00 96.90           O  
ATOM   2884  N   GLY A 406     -13.341  -0.659  22.016  1.00 94.12           N  
ATOM   2885  CA  GLY A 406     -13.776  -1.846  21.279  1.00 94.12           C  
ATOM   2886  C   GLY A 406     -13.348  -1.839  19.809  1.00 94.12           C  
ATOM   2887  O   GLY A 406     -12.316  -1.280  19.434  1.00 94.12           O  
ATOM   2888  N   LEU A 407     -14.173  -2.441  18.948  1.00 93.71           N  
ATOM   2889  CA  LEU A 407     -13.938  -2.478  17.498  1.00 93.71           C  
ATOM   2890  C   LEU A 407     -13.886  -1.073  16.875  1.00 93.71           C  
ATOM   2891  CB  LEU A 407     -15.035  -3.326  16.826  1.00 93.71           C  
ATOM   2892  O   LEU A 407     -13.155  -0.852  15.910  1.00 93.71           O  
ATOM   2893  CG  LEU A 407     -15.049  -4.810  17.237  1.00 93.71           C  
ATOM   2894  CD1 LEU A 407     -16.227  -5.535  16.592  1.00 93.71           C  
ATOM   2895  CD2 LEU A 407     -13.758  -5.529  16.840  1.00 93.71           C  
ATOM   2896  N   PHE A 408     -14.611  -0.107  17.450  1.00 96.51           N  
ATOM   2897  CA  PHE A 408     -14.565   1.277  16.987  1.00 96.51           C  
ATOM   2898  C   PHE A 408     -13.216   1.939  17.288  1.00 96.51           C  
ATOM   2899  CB  PHE A 408     -15.722   2.073  17.600  1.00 96.51           C  
ATOM   2900  O   PHE A 408     -12.692   2.663  16.446  1.00 96.51           O  
ATOM   2901  CG  PHE A 408     -16.020   3.352  16.842  1.00 96.51           C  
ATOM   2902  CD1 PHE A 408     -15.899   4.601  17.476  1.00 96.51           C  
ATOM   2903  CD2 PHE A 408     -16.394   3.296  15.486  1.00 96.51           C  
ATOM   2904  CE1 PHE A 408     -16.134   5.788  16.760  1.00 96.51           C  
ATOM   2905  CE2 PHE A 408     -16.611   4.481  14.766  1.00 96.51           C  
ATOM   2906  CZ  PHE A 408     -16.487   5.729  15.400  1.00 96.51           C  
ATOM   2907  N   GLY A 409     -12.608   1.635  18.439  1.00 97.73           N  
ATOM   2908  CA  GLY A 409     -11.253   2.075  18.777  1.00 97.73           C  
ATOM   2909  C   GLY A 409     -10.225   1.623  17.742  1.00 97.73           C  
ATOM   2910  O   GLY A 409      -9.461   2.446  17.237  1.00 97.73           O  
ATOM   2911  N   ILE A 410     -10.280   0.347  17.340  1.00 97.12           N  
ATOM   2912  CA  ILE A 410      -9.436  -0.190  16.260  1.00 97.12           C  
ATOM   2913  C   ILE A 410      -9.663   0.615  14.973  1.00 97.12           C  
ATOM   2914  CB  ILE A 410      -9.692  -1.700  16.030  1.00 97.12           C  
ATOM   2915  O   ILE A 410      -8.702   1.083  14.368  1.00 97.12           O  
ATOM   2916  CG1 ILE A 410      -9.445  -2.523  17.318  1.00 97.12           C  
ATOM   2917  CG2 ILE A 410      -8.803  -2.230  14.884  1.00 97.12           C  
ATOM   2918  CD1 ILE A 410      -9.878  -3.988  17.201  1.00 97.12           C  
ATOM   2919  N   ALA A 411     -10.919   0.843  14.579  1.00 98.09           N  
ATOM   2920  CA  ALA A 411     -11.262   1.586  13.364  1.00 98.09           C  
ATOM   2921  C   ALA A 411     -10.724   3.030  13.354  1.00 98.09           C  
ATOM   2922  CB  ALA A 411     -12.782   1.535  13.197  1.00 98.09           C  
ATOM   2923  O   ALA A 411     -10.204   3.498  12.337  1.00 98.09           O  
ATOM   2924  N   ILE A 412     -10.767   3.722  14.497  1.00 98.51           N  
ATOM   2925  CA  ILE A 412     -10.179   5.059  14.652  1.00 98.51           C  
ATOM   2926  C   ILE A 412      -8.649   5.022  14.555  1.00 98.51           C  
ATOM   2927  CB  ILE A 412     -10.670   5.709  15.965  1.00 98.51           C  
ATOM   2928  O   ILE A 412      -8.062   5.889  13.906  1.00 98.51           O  
ATOM   2929  CG1 ILE A 412     -12.190   5.997  15.952  1.00 98.51           C  
ATOM   2930  CG2 ILE A 412      -9.911   7.012  16.267  1.00 98.51           C  
ATOM   2931  CD1 ILE A 412     -12.702   6.844  14.780  1.00 98.51           C  
ATOM   2932  N   THR A 413      -7.999   4.007  15.128  1.00 98.45           N  
ATOM   2933  CA  THR A 413      -6.554   3.789  14.970  1.00 98.45           C  
ATOM   2934  C   THR A 413      -6.167   3.595  13.509  1.00 98.45           C  
ATOM   2935  CB  THR A 413      -6.115   2.586  15.810  1.00 98.45           C  
ATOM   2936  O   THR A 413      -5.231   4.240  13.041  1.00 98.45           O  
ATOM   2937  CG2 THR A 413      -4.665   2.139  15.635  1.00 98.45           C  
ATOM   2938  OG1 THR A 413      -6.272   2.952  17.152  1.00 98.45           O  
ATOM   2939  N   VAL A 414      -6.897   2.769  12.754  1.00 97.25           N  
ATOM   2940  CA  VAL A 414      -6.609   2.593  11.321  1.00 97.25           C  
ATOM   2941  C   VAL A 414      -6.879   3.890  10.557  1.00 97.25           C  
ATOM   2942  CB  VAL A 414      -7.400   1.433  10.692  1.00 97.25           C  
ATOM   2943  O   VAL A 414      -6.070   4.307   9.734  1.00 97.25           O  
ATOM   2944  CG1 VAL A 414      -6.753   1.022   9.371  1.00 97.25           C  
ATOM   2945  CG2 VAL A 414      -7.436   0.179  11.565  1.00 97.25           C  
ATOM   2946  N   THR A 415      -7.966   4.594  10.876  1.00 97.96           N  
ATOM   2947  CA  THR A 415      -8.281   5.888  10.260  1.00 97.96           C  
ATOM   2948  C   THR A 415      -7.135   6.886  10.417  1.00 97.96           C  
ATOM   2949  CB  THR A 415      -9.561   6.479  10.856  1.00 97.96           C  
ATOM   2950  O   THR A 415      -6.740   7.512   9.435  1.00 97.96           O  
ATOM   2951  CG2 THR A 415      -9.865   7.869  10.306  1.00 97.96           C  
ATOM   2952  OG1 THR A 415     -10.668   5.683  10.516  1.00 97.96           O  
ATOM   2953  N   SER A 416      -6.563   7.037  11.616  1.00 97.51           N  
ATOM   2954  CA  SER A 416      -5.460   7.981  11.826  1.00 97.51           C  
ATOM   2955  C   SER A 416      -4.145   7.524  11.190  1.00 97.51           C  
ATOM   2956  CB  SER A 416      -5.270   8.288  13.307  1.00 97.51           C  
ATOM   2957  O   SER A 416      -3.369   8.381  10.764  1.00 97.51           O  
ATOM   2958  OG  SER A 416      -4.785   7.161  13.988  1.00 97.51           O  
ATOM   2959  N   MET A 417      -3.914   6.210  11.039  1.00 95.92           N  
ATOM   2960  CA  MET A 417      -2.807   5.700  10.219  1.00 95.92           C  
ATOM   2961  C   MET A 417      -2.934   6.199   8.779  1.00 95.92           C  
ATOM   2962  CB  MET A 417      -2.741   4.162  10.213  1.00 95.92           C  
ATOM   2963  O   MET A 417      -1.995   6.799   8.253  1.00 95.92           O  
ATOM   2964  CG  MET A 417      -2.306   3.561  11.547  1.00 95.92           C  
ATOM   2965  SD  MET A 417      -2.415   1.758  11.648  1.00 95.92           S  
ATOM   2966  CE  MET A 417      -1.214   1.303  10.369  1.00 95.92           C  
ATOM   2967  N   LEU A 418      -4.101   6.008   8.150  1.00 92.52           N  
ATOM   2968  CA  LEU A 418      -4.349   6.420   6.762  1.00 92.52           C  
ATOM   2969  C   LEU A 418      -4.450   7.932   6.593  1.00 92.52           C  
ATOM   2970  CB  LEU A 418      -5.587   5.715   6.179  1.00 92.52           C  
ATOM   2971  O   LEU A 418      -4.141   8.452   5.526  1.00 92.52           O  
ATOM   2972  CG  LEU A 418      -5.359   4.283   5.660  1.00 92.52           C  
ATOM   2973  CD1 LEU A 418      -4.234   4.188   4.626  1.00 92.52           C  
ATOM   2974  CD2 LEU A 418      -5.075   3.301   6.783  1.00 92.52           C  
ATOM   2975  N   ALA A 419      -4.795   8.670   7.641  1.00 85.31           N  
ATOM   2976  CA  ALA A 419      -4.853  10.123   7.584  1.00 85.31           C  
ATOM   2977  C   ALA A 419      -3.479  10.764   7.270  1.00 85.31           C  
ATOM   2978  CB  ALA A 419      -5.474  10.596   8.897  1.00 85.31           C  
ATOM   2979  O   ALA A 419      -3.430  11.845   6.682  1.00 85.31           O  
ATOM   2980  N   LEU A 420      -2.367  10.075   7.571  1.00 90.41           N  
ATOM   2981  CA  LEU A 420      -1.005  10.466   7.175  1.00 90.41           C  
ATOM   2982  C   LEU A 420      -0.623  10.078   5.734  1.00 90.41           C  
ATOM   2983  CB  LEU A 420       0.009   9.872   8.172  1.00 90.41           C  
ATOM   2984  O   LEU A 420       0.471  10.437   5.284  1.00 90.41           O  
ATOM   2985  CG  LEU A 420       0.028  10.527   9.563  1.00 90.41           C  
ATOM   2986  CD1 LEU A 420       1.029   9.768  10.438  1.00 90.41           C  
ATOM   2987  CD2 LEU A 420       0.473  11.992   9.504  1.00 90.41           C  
ATOM   2988  N   ALA A 421      -1.496   9.390   4.989  1.00 91.28           N  
ATOM   2989  CA  ALA A 421      -1.187   8.874   3.655  1.00 91.28           C  
ATOM   2990  C   ALA A 421      -0.713   9.966   2.692  1.00 91.28           C  
ATOM   2991  CB  ALA A 421      -2.410   8.163   3.071  1.00 91.28           C  
ATOM   2992  O   ALA A 421       0.132   9.692   1.853  1.00 91.28           O  
ATOM   2993  N   GLY A 422      -1.171  11.214   2.835  1.00 95.24           N  
ATOM   2994  CA  GLY A 422      -0.708  12.311   1.983  1.00 95.24           C  
ATOM   2995  C   GLY A 422       0.815  12.492   2.011  1.00 95.24           C  
ATOM   2996  O   GLY A 422       1.437  12.622   0.960  1.00 95.24           O  
ATOM   2997  N   MET A 423       1.430  12.465   3.197  1.00 96.59           N  
ATOM   2998  CA  MET A 423       2.889  12.532   3.323  1.00 96.59           C  
ATOM   2999  C   MET A 423       3.550  11.189   2.988  1.00 96.59           C  
ATOM   3000  CB  MET A 423       3.260  13.032   4.727  1.00 96.59           C  
ATOM   3001  O   MET A 423       4.598  11.175   2.353  1.00 96.59           O  
ATOM   3002  CG  MET A 423       4.775  13.087   4.966  1.00 96.59           C  
ATOM   3003  SD  MET A 423       5.759  14.081   3.805  1.00 96.59           S  
ATOM   3004  CE  MET A 423       5.599  15.722   4.529  1.00 96.59           C  
ATOM   3005  N   VAL A 424       2.951  10.055   3.363  1.00 94.98           N  
ATOM   3006  CA  VAL A 424       3.553   8.736   3.098  1.00 94.98           C  
ATOM   3007  C   VAL A 424       3.608   8.426   1.596  1.00 94.98           C  
ATOM   3008  CB  VAL A 424       2.841   7.620   3.882  1.00 94.98           C  
ATOM   3009  O   VAL A 424       4.657   8.033   1.099  1.00 94.98           O  
ATOM   3010  CG1 VAL A 424       3.542   6.281   3.649  1.00 94.98           C  
ATOM   3011  CG2 VAL A 424       2.885   7.878   5.395  1.00 94.98           C  
ATOM   3012  N   VAL A 425       2.537   8.695   0.846  1.00 95.26           N  
ATOM   3013  CA  VAL A 425       2.512   8.593  -0.625  1.00 95.26           C  
ATOM   3014  C   VAL A 425       3.527   9.552  -1.257  1.00 95.26           C  
ATOM   3015  CB  VAL A 425       1.115   8.938  -1.174  1.00 95.26           C  
ATOM   3016  O   VAL A 425       4.105   9.241  -2.291  1.00 95.26           O  
ATOM   3017  CG1 VAL A 425       1.057   8.912  -2.710  1.00 95.26           C  
ATOM   3018  CG2 VAL A 425      -0.020   8.027  -0.704  1.00 95.26           C  
ATOM   3019  N   ALA A 426       3.772  10.718  -0.649  1.00 96.88           N  
ATOM   3020  CA  ALA A 426       4.773  11.649  -1.162  1.00 96.88           C  
ATOM   3021  C   ALA A 426       6.198  11.093  -1.075  1.00 96.88           C  
ATOM   3022  CB  ALA A 426       4.649  12.992  -0.436  1.00 96.88           C  
ATOM   3023  O   ALA A 426       6.994  11.302  -1.987  1.00 96.88           O  
ATOM   3024  N   LEU A 427       6.504  10.374   0.008  1.00 95.60           N  
ATOM   3025  CA  LEU A 427       7.763   9.645   0.156  1.00 95.60           C  
ATOM   3026  C   LEU A 427       7.842   8.455  -0.800  1.00 95.60           C  
ATOM   3027  CB  LEU A 427       7.908   9.158   1.607  1.00 95.60           C  
ATOM   3028  O   LEU A 427       8.906   8.171  -1.329  1.00 95.60           O  
ATOM   3029  CG  LEU A 427       7.935  10.271   2.665  1.00 95.60           C  
ATOM   3030  CD1 LEU A 427       8.120   9.653   4.050  1.00 95.60           C  
ATOM   3031  CD2 LEU A 427       9.062  11.264   2.405  1.00 95.60           C  
ATOM   3032  N   ASP A 428       6.720   7.784  -1.035  1.00 94.44           N  
ATOM   3033  CA  ASP A 428       6.650   6.629  -1.925  1.00 94.44           C  
ATOM   3034  C   ASP A 428       6.925   7.030  -3.379  1.00 94.44           C  
ATOM   3035  CB  ASP A 428       5.264   6.007  -1.767  1.00 94.44           C  
ATOM   3036  O   ASP A 428       7.875   6.553  -3.991  1.00 94.44           O  
ATOM   3037  CG  ASP A 428       5.131   4.749  -2.602  1.00 94.44           C  
ATOM   3038  OD1 ASP A 428       5.520   3.674  -2.089  1.00 94.44           O  
ATOM   3039  OD2 ASP A 428       4.568   4.883  -3.702  1.00 94.44           O  
ATOM   3040  N   ALA A 429       6.166   8.004  -3.888  1.00 95.44           N  
ATOM   3041  CA  ALA A 429       6.277   8.495  -5.257  1.00 95.44           C  
ATOM   3042  C   ALA A 429       7.572   9.285  -5.523  1.00 95.44           C  
ATOM   3043  CB  ALA A 429       5.020   9.319  -5.560  1.00 95.44           C  
ATOM   3044  O   ALA A 429       7.922   9.494  -6.682  1.00 95.44           O  
ATOM   3045  N   TYR A 430       8.300   9.705  -4.482  1.00 95.36           N  
ATOM   3046  CA  TYR A 430       9.663  10.223  -4.626  1.00 95.36           C  
ATOM   3047  C   TYR A 430      10.601   9.162  -5.226  1.00 95.36           C  
ATOM   3048  CB  TYR A 430      10.156  10.735  -3.260  1.00 95.36           C  
ATOM   3049  O   TYR A 430      11.389   9.496  -6.106  1.00 95.36           O  
ATOM   3050  CG  TYR A 430      11.658  10.898  -3.126  1.00 95.36           C  
ATOM   3051  CD1 TYR A 430      12.447   9.802  -2.730  1.00 95.36           C  
ATOM   3052  CD2 TYR A 430      12.270  12.129  -3.420  1.00 95.36           C  
ATOM   3053  CE1 TYR A 430      13.846   9.922  -2.680  1.00 95.36           C  
ATOM   3054  CE2 TYR A 430      13.670  12.261  -3.343  1.00 95.36           C  
ATOM   3055  OH  TYR A 430      15.814  11.232  -2.995  1.00 95.36           O  
ATOM   3056  CZ  TYR A 430      14.460  11.148  -2.986  1.00 95.36           C  
ATOM   3057  N   GLY A 431      10.464   7.896  -4.816  1.00 93.46           N  
ATOM   3058  CA  GLY A 431      11.309   6.788  -5.262  1.00 93.46           C  
ATOM   3059  C   GLY A 431      11.367   6.592  -6.781  1.00 93.46           C  
ATOM   3060  O   GLY A 431      12.435   6.807  -7.350  1.00 93.46           O  
ATOM   3061  N   PRO A 432      10.255   6.256  -7.467  1.00 93.94           N  
ATOM   3062  CA  PRO A 432      10.262   6.041  -8.918  1.00 93.94           C  
ATOM   3063  C   PRO A 432      10.662   7.299  -9.703  1.00 93.94           C  
ATOM   3064  CB  PRO A 432       8.837   5.586  -9.260  1.00 93.94           C  
ATOM   3065  O   PRO A 432      11.189   7.211 -10.809  1.00 93.94           O  
ATOM   3066  CG  PRO A 432       7.976   6.172  -8.144  1.00 93.94           C  
ATOM   3067  CD  PRO A 432       8.907   6.103  -6.939  1.00 93.94           C  
ATOM   3068  N   VAL A 433      10.448   8.492  -9.134  1.00 96.67           N  
ATOM   3069  CA  VAL A 433      10.872   9.748  -9.765  1.00 96.67           C  
ATOM   3070  C   VAL A 433      12.393   9.892  -9.764  1.00 96.67           C  
ATOM   3071  CB  VAL A 433      10.182  10.953  -9.101  1.00 96.67           C  
ATOM   3072  O   VAL A 433      12.968  10.353 -10.751  1.00 96.67           O  
ATOM   3073  CG1 VAL A 433      10.753  12.295  -9.568  1.00 96.67           C  
ATOM   3074  CG2 VAL A 433       8.681  10.971  -9.412  1.00 96.67           C  
ATOM   3075  N   THR A 434      13.055   9.523  -8.665  1.00 95.45           N  
ATOM   3076  CA  THR A 434      14.521   9.556  -8.581  1.00 95.45           C  
ATOM   3077  C   THR A 434      15.182   8.435  -9.361  1.00 95.45           C  
ATOM   3078  CB  THR A 434      15.018   9.532  -7.135  1.00 95.45           C  
ATOM   3079  O   THR A 434      16.224   8.680  -9.961  1.00 95.45           O  
ATOM   3080  CG2 THR A 434      14.620  10.840  -6.463  1.00 95.45           C  
ATOM   3081  OG1 THR A 434      14.464   8.503  -6.350  1.00 95.45           O  
ATOM   3082  N   ASP A 435      14.536   7.273  -9.403  1.00 93.64           N  
ATOM   3083  CA  ASP A 435      14.942   6.098 -10.176  1.00 93.64           C  
ATOM   3084  C   ASP A 435      15.063   6.459 -11.668  1.00 93.64           C  
ATOM   3085  CB  ASP A 435      13.872   5.019  -9.918  1.00 93.64           C  
ATOM   3086  O   ASP A 435      16.151   6.555 -12.238  1.00 93.64           O  
ATOM   3087  CG  ASP A 435      14.385   3.593 -10.034  1.00 93.64           C  
ATOM   3088  OD1 ASP A 435      15.405   3.420 -10.727  1.00 93.64           O  
ATOM   3089  OD2 ASP A 435      13.765   2.761  -9.316  1.00 93.64           O  
ATOM   3090  N   ASN A 436      13.957   6.934 -12.249  1.00 95.41           N  
ATOM   3091  CA  ASN A 436      13.923   7.401 -13.634  1.00 95.41           C  
ATOM   3092  C   ASN A 436      14.819   8.617 -13.904  1.00 95.41           C  
ATOM   3093  CB  ASN A 436      12.487   7.799 -13.965  1.00 95.41           C  
ATOM   3094  O   ASN A 436      15.282   8.817 -15.028  1.00 95.41           O  
ATOM   3095  CG  ASN A 436      11.630   6.700 -14.533  1.00 95.41           C  
ATOM   3096  ND2 ASN A 436      11.560   5.547 -13.928  1.00 95.41           N  
ATOM   3097  OD1 ASN A 436      10.923   6.956 -15.503  1.00 95.41           O  
ATOM   3098  N   ALA A 437      15.028   9.496 -12.919  1.00 96.90           N  
ATOM   3099  CA  ALA A 437      15.978  10.592 -13.081  1.00 96.90           C  
ATOM   3100  C   ALA A 437      17.411  10.057 -13.233  1.00 96.90           C  
ATOM   3101  CB  ALA A 437      15.857  11.558 -11.903  1.00 96.90           C  
ATOM   3102  O   ALA A 437      18.179  10.596 -14.036  1.00 96.90           O  
ATOM   3103  N   GLY A 438      17.741   8.990 -12.500  1.00 93.60           N  
ATOM   3104  CA  GLY A 438      18.959   8.210 -12.664  1.00 93.60           C  
ATOM   3105  C   GLY A 438      19.073   7.627 -14.068  1.00 93.60           C  
ATOM   3106  O   GLY A 438      20.054   7.936 -14.754  1.00 93.60           O  
ATOM   3107  N   GLY A 439      18.042   6.916 -14.528  1.00 93.27           N  
ATOM   3108  CA  GLY A 439      18.031   6.306 -15.858  1.00 93.27           C  
ATOM   3109  C   GLY A 439      18.132   7.315 -17.001  1.00 93.27           C  
ATOM   3110  O   GLY A 439      18.926   7.150 -17.928  1.00 93.27           O  
ATOM   3111  N   ILE A 440      17.443   8.459 -16.905  1.00 96.44           N  
ATOM   3112  CA  ILE A 440      17.589   9.558 -17.875  1.00 96.44           C  
ATOM   3113  C   ILE A 440      19.019  10.108 -17.877  1.00 96.44           C  
ATOM   3114  CB  ILE A 440      16.559  10.678 -17.598  1.00 96.44           C  
ATOM   3115  O   ILE A 440      19.555  10.403 -18.949  1.00 96.44           O  
ATOM   3116  CG1 ILE A 440      15.137  10.184 -17.945  1.00 96.44           C  
ATOM   3117  CG2 ILE A 440      16.865  11.960 -18.407  1.00 96.44           C  
ATOM   3118  CD1 ILE A 440      14.022  11.087 -17.404  1.00 96.44           C  
ATOM   3119  N   ALA A 441      19.637  10.281 -16.705  1.00 94.63           N  
ATOM   3120  CA  ALA A 441      21.002  10.786 -16.609  1.00 94.63           C  
ATOM   3121  C   ALA A 441      22.021   9.818 -17.233  1.00 94.63           C  
ATOM   3122  CB  ALA A 441      21.319  11.103 -15.141  1.00 94.63           C  
ATOM   3123  O   ALA A 441      22.957  10.272 -17.895  1.00 94.63           O  
ATOM   3124  N   GLU A 442      21.820   8.508 -17.066  1.00 92.18           N  
ATOM   3125  CA  GLU A 442      22.660   7.458 -17.650  1.00 92.18           C  
ATOM   3126  C   GLU A 442      22.483   7.372 -19.171  1.00 92.18           C  
ATOM   3127  CB  GLU A 442      22.347   6.127 -16.950  1.00 92.18           C  
ATOM   3128  O   GLU A 442      23.445   7.548 -19.920  1.00 92.18           O  
ATOM   3129  CG  GLU A 442      23.374   5.036 -17.294  1.00 92.18           C  
ATOM   3130  CD  GLU A 442      23.481   3.965 -16.198  1.00 92.18           C  
ATOM   3131  OE1 GLU A 442      23.430   2.762 -16.523  1.00 92.18           O  
ATOM   3132  OE2 GLU A 442      23.756   4.360 -15.037  1.00 92.18           O  
ATOM   3133  N   MET A 443      21.243   7.255 -19.655  1.00 91.89           N  
ATOM   3134  CA  MET A 443      20.931   7.197 -21.088  1.00 91.89           C  
ATOM   3135  C   MET A 443      21.341   8.459 -21.866  1.00 91.89           C  
ATOM   3136  CB  MET A 443      19.424   7.019 -21.271  1.00 91.89           C  
ATOM   3137  O   MET A 443      21.571   8.411 -23.084  1.00 91.89           O  
ATOM   3138  CG  MET A 443      18.866   5.646 -20.926  1.00 91.89           C  
ATOM   3139  SD  MET A 443      17.173   5.502 -21.557  1.00 91.89           S  
ATOM   3140  CE  MET A 443      17.526   4.784 -23.178  1.00 91.89           C  
ATOM   3141  N   ALA A 444      21.379   9.614 -21.193  1.00 93.47           N  
ATOM   3142  CA  ALA A 444      21.825  10.879 -21.768  1.00 93.47           C  
ATOM   3143  C   ALA A 444      23.344  11.099 -21.656  1.00 93.47           C  
ATOM   3144  CB  ALA A 444      21.017  12.031 -21.158  1.00 93.47           C  
ATOM   3145  O   ALA A 444      23.819  12.131 -22.133  1.00 93.47           O  
ATOM   3146  N   ASN A 445      24.094  10.152 -21.076  1.00 91.08           N  
ATOM   3147  CA  ASN A 445      25.534  10.247 -20.825  1.00 91.08           C  
ATOM   3148  C   ASN A 445      25.916  11.554 -20.108  1.00 91.08           C  
ATOM   3149  CB  ASN A 445      26.319  10.006 -22.127  1.00 91.08           C  
ATOM   3150  O   ASN A 445      26.837  12.263 -20.525  1.00 91.08           O  
ATOM   3151  CG  ASN A 445      26.131   8.609 -22.678  1.00 91.08           C  
ATOM   3152  ND2 ASN A 445      25.700   8.474 -23.911  1.00 91.08           N  
ATOM   3153  OD1 ASN A 445      26.405   7.617 -22.036  1.00 91.08           O  
ATOM   3154  N   LEU A 446      25.168  11.915 -19.059  1.00 93.80           N  
ATOM   3155  CA  LEU A 446      25.489  13.093 -18.256  1.00 93.80           C  
ATOM   3156  C   LEU A 446      26.799  12.886 -17.467  1.00 93.80           C  
ATOM   3157  CB  LEU A 446      24.316  13.468 -17.329  1.00 93.80           C  
ATOM   3158  O   LEU A 446      27.191  11.746 -17.210  1.00 93.80           O  
ATOM   3159  CG  LEU A 446      23.014  13.862 -18.049  1.00 93.80           C  
ATOM   3160  CD1 LEU A 446      22.002  14.389 -17.030  1.00 93.80           C  
ATOM   3161  CD2 LEU A 446      23.199  14.958 -19.105  1.00 93.80           C  
ATOM   3162  N   PRO A 447      27.481  13.975 -17.062  1.00 93.53           N  
ATOM   3163  CA  PRO A 447      28.714  13.896 -16.278  1.00 93.53           C  
ATOM   3164  C   PRO A 447      28.591  13.065 -14.986  1.00 93.53           C  
ATOM   3165  CB  PRO A 447      29.069  15.351 -15.974  1.00 93.53           C  
ATOM   3166  O   PRO A 447      27.525  12.991 -14.369  1.00 93.53           O  
ATOM   3167  CG  PRO A 447      28.484  16.126 -17.147  1.00 93.53           C  
ATOM   3168  CD  PRO A 447      27.190  15.364 -17.405  1.00 93.53           C  
ATOM   3169  N   GLU A 448      29.702  12.469 -14.536  1.00 90.48           N  
ATOM   3170  CA  GLU A 448      29.716  11.571 -13.368  1.00 90.48           C  
ATOM   3171  C   GLU A 448      29.244  12.216 -12.057  1.00 90.48           C  
ATOM   3172  CB  GLU A 448      31.131  11.051 -13.083  1.00 90.48           C  
ATOM   3173  O   GLU A 448      28.695  11.534 -11.197  1.00 90.48           O  
ATOM   3174  CG  GLU A 448      31.608   9.907 -13.983  1.00 90.48           C  
ATOM   3175  CD  GLU A 448      32.657   9.024 -13.274  1.00 90.48           C  
ATOM   3176  OE1 GLU A 448      32.947   7.940 -13.819  1.00 90.48           O  
ATOM   3177  OE2 GLU A 448      33.158   9.420 -12.183  1.00 90.48           O  
ATOM   3178  N   ASP A 449      29.475  13.512 -11.853  1.00 92.84           N  
ATOM   3179  CA  ASP A 449      29.008  14.234 -10.666  1.00 92.84           C  
ATOM   3180  C   ASP A 449      27.476  14.347 -10.622  1.00 92.84           C  
ATOM   3181  CB  ASP A 449      29.690  15.610 -10.601  1.00 92.84           C  
ATOM   3182  O   ASP A 449      26.874  14.284  -9.543  1.00 92.84           O  
ATOM   3183  CG  ASP A 449      29.384  16.511 -11.804  1.00 92.84           C  
ATOM   3184  OD1 ASP A 449      29.561  16.025 -12.943  1.00 92.84           O  
ATOM   3185  OD2 ASP A 449      29.018  17.681 -11.574  1.00 92.84           O  
ATOM   3186  N   VAL A 450      26.835  14.414 -11.794  1.00 93.83           N  
ATOM   3187  CA  VAL A 450      25.376  14.344 -11.931  1.00 93.83           C  
ATOM   3188  C   VAL A 450      24.890  12.934 -11.609  1.00 93.83           C  
ATOM   3189  CB  VAL A 450      24.902  14.769 -13.333  1.00 93.83           C  
ATOM   3190  O   VAL A 450      23.969  12.799 -10.805  1.00 93.83           O  
ATOM   3191  CG1 VAL A 450      23.372  14.893 -13.369  1.00 93.83           C  
ATOM   3192  CG2 VAL A 450      25.509  16.114 -13.752  1.00 93.83           C  
ATOM   3193  N   ARG A 451      25.551  11.892 -12.144  1.00 91.03           N  
ATOM   3194  CA  ARG A 451      25.223  10.485 -11.836  1.00 91.03           C  
ATOM   3195  C   ARG A 451      25.344  10.185 -10.342  1.00 91.03           C  
ATOM   3196  CB  ARG A 451      26.073   9.502 -12.663  1.00 91.03           C  
ATOM   3197  O   ARG A 451      24.401   9.684  -9.749  1.00 91.03           O  
ATOM   3198  CG  ARG A 451      25.711   9.446 -14.159  1.00 91.03           C  
ATOM   3199  CD  ARG A 451      24.295   8.919 -14.471  1.00 91.03           C  
ATOM   3200  NE  ARG A 451      24.092   7.507 -14.075  1.00 91.03           N  
ATOM   3201  NH1 ARG A 451      22.185   7.703 -12.799  1.00 91.03           N  
ATOM   3202  NH2 ARG A 451      23.293   5.824 -12.781  1.00 91.03           N  
ATOM   3203  CZ  ARG A 451      23.201   7.030 -13.226  1.00 91.03           C  
ATOM   3204  N   LYS A 452      26.421  10.628  -9.683  1.00 90.67           N  
ATOM   3205  CA  LYS A 452      26.578  10.510  -8.217  1.00 90.67           C  
ATOM   3206  C   LYS A 452      25.437  11.173  -7.446  1.00 90.67           C  
ATOM   3207  CB  LYS A 452      27.914  11.128  -7.782  1.00 90.67           C  
ATOM   3208  O   LYS A 452      25.044  10.694  -6.386  1.00 90.67           O  
ATOM   3209  CG  LYS A 452      29.083  10.216  -8.162  1.00 90.67           C  
ATOM   3210  CD  LYS A 452      30.439  10.899  -7.962  1.00 90.67           C  
ATOM   3211  CE  LYS A 452      31.488   9.953  -8.555  1.00 90.67           C  
ATOM   3212  NZ  LYS A 452      32.804  10.593  -8.768  1.00 90.67           N  
ATOM   3213  N   THR A 453      24.918  12.286  -7.960  1.00 94.28           N  
ATOM   3214  CA  THR A 453      23.791  12.993  -7.345  1.00 94.28           C  
ATOM   3215  C   THR A 453      22.487  12.221  -7.523  1.00 94.28           C  
ATOM   3216  CB  THR A 453      23.667  14.418  -7.904  1.00 94.28           C  
ATOM   3217  O   THR A 453      21.751  12.062  -6.551  1.00 94.28           O  
ATOM   3218  CG2 THR A 453      22.537  15.195  -7.235  1.00 94.28           C  
ATOM   3219  OG1 THR A 453      24.852  15.138  -7.638  1.00 94.28           O  
ATOM   3220  N   THR A 454      22.195  11.731  -8.730  1.00 94.26           N  
ATOM   3221  CA  THR A 454      20.987  10.937  -8.990  1.00 94.26           C  
ATOM   3222  C   THR A 454      21.022   9.593  -8.272  1.00 94.26           C  
ATOM   3223  CB  THR A 454      20.737  10.736 -10.490  1.00 94.26           C  
ATOM   3224  O   THR A 454      20.026   9.235  -7.657  1.00 94.26           O  
ATOM   3225  CG2 THR A 454      20.348  12.052 -11.168  1.00 94.26           C  
ATOM   3226  OG1 THR A 454      21.887  10.280 -11.161  1.00 94.26           O  
ATOM   3227  N   ASP A 455      22.171   8.916  -8.230  1.00 89.62           N  
ATOM   3228  CA  ASP A 455      22.340   7.634  -7.534  1.00 89.62           C  
ATOM   3229  C   ASP A 455      22.148   7.792  -6.018  1.00 89.62           C  
ATOM   3230  CB  ASP A 455      23.738   7.059  -7.831  1.00 89.62           C  
ATOM   3231  O   ASP A 455      21.514   6.962  -5.371  1.00 89.62           O  
ATOM   3232  CG  ASP A 455      23.974   6.652  -9.294  1.00 89.62           C  
ATOM   3233  OD1 ASP A 455      22.998   6.585 -10.080  1.00 89.62           O  
ATOM   3234  OD2 ASP A 455      25.160   6.429  -9.631  1.00 89.62           O  
ATOM   3235  N   ALA A 456      22.618   8.900  -5.431  1.00 90.35           N  
ATOM   3236  CA  ALA A 456      22.367   9.196  -4.020  1.00 90.35           C  
ATOM   3237  C   ALA A 456      20.874   9.438  -3.723  1.00 90.35           C  
ATOM   3238  CB  ALA A 456      23.215  10.407  -3.611  1.00 90.35           C  
ATOM   3239  O   ALA A 456      20.393   9.086  -2.642  1.00 90.35           O  
ATOM   3240  N   LEU A 457      20.143  10.055  -4.659  1.00 93.83           N  
ATOM   3241  CA  LEU A 457      18.698  10.264  -4.545  1.00 93.83           C  
ATOM   3242  C   LEU A 457      17.927   8.945  -4.689  1.00 93.83           C  
ATOM   3243  CB  LEU A 457      18.226  11.297  -5.585  1.00 93.83           C  
ATOM   3244  O   LEU A 457      17.050   8.695  -3.861  1.00 93.83           O  
ATOM   3245  CG  LEU A 457      18.688  12.741  -5.344  1.00 93.83           C  
ATOM   3246  CD1 LEU A 457      18.351  13.610  -6.558  1.00 93.83           C  
ATOM   3247  CD2 LEU A 457      18.013  13.393  -4.135  1.00 93.83           C  
ATOM   3248  N   ASP A 458      18.288   8.121  -5.677  1.00 90.94           N  
ATOM   3249  CA  ASP A 458      17.711   6.799  -5.957  1.00 90.94           C  
ATOM   3250  C   ASP A 458      17.949   5.800  -4.813  1.00 90.94           C  
ATOM   3251  CB  ASP A 458      18.286   6.262  -7.282  1.00 90.94           C  
ATOM   3252  O   ASP A 458      17.008   5.185  -4.317  1.00 90.94           O  
ATOM   3253  CG  ASP A 458      17.921   4.786  -7.487  1.00 90.94           C  
ATOM   3254  OD1 ASP A 458      16.765   4.449  -7.151  1.00 90.94           O  
ATOM   3255  OD2 ASP A 458      18.844   3.992  -7.782  1.00 90.94           O  
ATOM   3256  N   ALA A 459      19.168   5.712  -4.274  1.00 86.72           N  
ATOM   3257  CA  ALA A 459      19.459   4.832  -3.136  1.00 86.72           C  
ATOM   3258  C   ALA A 459      18.528   5.106  -1.937  1.00 86.72           C  
ATOM   3259  CB  ALA A 459      20.928   5.031  -2.748  1.00 86.72           C  
ATOM   3260  O   ALA A 459      18.057   4.197  -1.242  1.00 86.72           O  
ATOM   3261  N   VAL A 460      18.211   6.384  -1.714  1.00 88.83           N  
ATOM   3262  CA  VAL A 460      17.209   6.797  -0.730  1.00 88.83           C  
ATOM   3263  C   VAL A 460      15.789   6.500  -1.212  1.00 88.83           C  
ATOM   3264  CB  VAL A 460      17.438   8.267  -0.351  1.00 88.83           C  
ATOM   3265  O   VAL A 460      14.977   6.037  -0.414  1.00 88.83           O  
ATOM   3266  CG1 VAL A 460      16.273   8.836   0.459  1.00 88.83           C  
ATOM   3267  CG2 VAL A 460      18.738   8.319   0.467  1.00 88.83           C  
ATOM   3268  N   GLY A 461      15.517   6.682  -2.503  1.00 90.42           N  
ATOM   3269  CA  GLY A 461      14.293   6.281  -3.192  1.00 90.42           C  
ATOM   3270  C   GLY A 461      13.892   4.833  -2.908  1.00 90.42           C  
ATOM   3271  O   GLY A 461      12.778   4.593  -2.440  1.00 90.42           O  
ATOM   3272  N   ASN A 462      14.806   3.876  -3.065  1.00 86.46           N  
ATOM   3273  CA  ASN A 462      14.562   2.452  -2.792  1.00 86.46           C  
ATOM   3274  C   ASN A 462      14.215   2.180  -1.324  1.00 86.46           C  
ATOM   3275  CB  ASN A 462      15.785   1.644  -3.271  1.00 86.46           C  
ATOM   3276  O   ASN A 462      13.272   1.445  -1.017  1.00 86.46           O  
ATOM   3277  CG  ASN A 462      15.855   1.668  -4.789  1.00 86.46           C  
ATOM   3278  ND2 ASN A 462      16.999   1.921  -5.374  1.00 86.46           N  
ATOM   3279  OD1 ASN A 462      14.831   1.557  -5.441  1.00 86.46           O  
ATOM   3280  N   THR A 463      14.900   2.854  -0.397  1.00 86.29           N  
ATOM   3281  CA  THR A 463      14.553   2.775   1.029  1.00 86.29           C  
ATOM   3282  C   THR A 463      13.164   3.366   1.289  1.00 86.29           C  
ATOM   3283  CB  THR A 463      15.605   3.467   1.906  1.00 86.29           C  
ATOM   3284  O   THR A 463      12.369   2.764   2.011  1.00 86.29           O  
ATOM   3285  CG2 THR A 463      15.337   3.241   3.397  1.00 86.29           C  
ATOM   3286  OG1 THR A 463      16.891   2.942   1.654  1.00 86.29           O  
ATOM   3287  N   THR A 464      12.829   4.505   0.672  1.00 91.09           N  
ATOM   3288  CA  THR A 464      11.504   5.122   0.824  1.00 91.09           C  
ATOM   3289  C   THR A 464      10.386   4.257   0.253  1.00 91.09           C  
ATOM   3290  CB  THR A 464      11.419   6.550   0.287  1.00 91.09           C  
ATOM   3291  O   THR A 464       9.422   4.028   0.977  1.00 91.09           O  
ATOM   3292  CG2 THR A 464      12.259   7.497   1.137  1.00 91.09           C  
ATOM   3293  OG1 THR A 464      11.875   6.702  -1.028  1.00 91.09           O  
ATOM   3294  N   LYS A 465      10.557   3.681  -0.952  1.00 90.72           N  
ATOM   3295  CA  LYS A 465       9.634   2.700  -1.558  1.00 90.72           C  
ATOM   3296  C   LYS A 465       9.388   1.531  -0.600  1.00 90.72           C  
ATOM   3297  CB  LYS A 465      10.190   2.166  -2.909  1.00 90.72           C  
ATOM   3298  O   LYS A 465       8.255   1.098  -0.407  1.00 90.72           O  
ATOM   3299  CG  LYS A 465      10.152   3.168  -4.084  1.00 90.72           C  
ATOM   3300  CD  LYS A 465      10.534   2.605  -5.485  1.00 90.72           C  
ATOM   3301  CE  LYS A 465      12.020   2.231  -5.690  1.00 90.72           C  
ATOM   3302  NZ  LYS A 465      12.395   1.812  -7.085  1.00 90.72           N  
ATOM   3303  N   ALA A 466      10.440   1.015   0.034  1.00 91.65           N  
ATOM   3304  CA  ALA A 466      10.309  -0.099   0.964  1.00 91.65           C  
ATOM   3305  C   ALA A 466       9.502   0.274   2.219  1.00 91.65           C  
ATOM   3306  CB  ALA A 466      11.704  -0.625   1.309  1.00 91.65           C  
ATOM   3307  O   ALA A 466       8.546  -0.426   2.561  1.00 91.65           O  
ATOM   3308  N   VAL A 467       9.846   1.372   2.905  1.00 93.36           N  
ATOM   3309  CA  VAL A 467       9.161   1.754   4.157  1.00 93.36           C  
ATOM   3310  C   VAL A 467       7.698   2.138   3.937  1.00 93.36           C  
ATOM   3311  CB  VAL A 467       9.896   2.850   4.952  1.00 93.36           C  
ATOM   3312  O   VAL A 467       6.852   1.847   4.785  1.00 93.36           O  
ATOM   3313  CG1 VAL A 467      11.320   2.427   5.318  1.00 93.36           C  
ATOM   3314  CG2 VAL A 467       9.963   4.198   4.239  1.00 93.36           C  
ATOM   3315  N   THR A 468       7.371   2.739   2.793  1.00 93.33           N  
ATOM   3316  CA  THR A 468       5.998   3.111   2.427  1.00 93.33           C  
ATOM   3317  C   THR A 468       5.170   1.890   2.044  1.00 93.33           C  
ATOM   3318  CB  THR A 468       5.996   4.109   1.267  1.00 93.33           C  
ATOM   3319  O   THR A 468       4.011   1.797   2.453  1.00 93.33           O  
ATOM   3320  CG2 THR A 468       6.667   5.427   1.671  1.00 93.33           C  
ATOM   3321  OG1 THR A 468       6.713   3.548   0.203  1.00 93.33           O  
ATOM   3322  N   LYS A 469       5.761   0.902   1.355  1.00 92.30           N  
ATOM   3323  CA  LYS A 469       5.126  -0.403   1.114  1.00 92.30           C  
ATOM   3324  C   LYS A 469       4.857  -1.138   2.433  1.00 92.30           C  
ATOM   3325  CB  LYS A 469       5.970  -1.243   0.134  1.00 92.30           C  
ATOM   3326  O   LYS A 469       3.748  -1.630   2.629  1.00 92.30           O  
ATOM   3327  CG  LYS A 469       5.915  -0.724  -1.314  1.00 92.30           C  
ATOM   3328  CD  LYS A 469       6.964  -1.346  -2.263  1.00 92.30           C  
ATOM   3329  CE  LYS A 469       6.755  -0.704  -3.649  1.00 92.30           C  
ATOM   3330  NZ  LYS A 469       7.799  -0.994  -4.663  1.00 92.30           N  
ATOM   3331  N   GLY A 470       5.801  -1.131   3.379  1.00 92.78           N  
ATOM   3332  CA  GLY A 470       5.601  -1.693   4.723  1.00 92.78           C  
ATOM   3333  C   GLY A 470       4.435  -1.048   5.483  1.00 92.78           C  
ATOM   3334  O   GLY A 470       3.575  -1.745   6.028  1.00 92.78           O  
ATOM   3335  N   TYR A 471       4.346   0.285   5.450  1.00 93.77           N  
ATOM   3336  CA  TYR A 471       3.191   1.022   5.972  1.00 93.77           C  
ATOM   3337  C   TYR A 471       1.880   0.624   5.281  1.00 93.77           C  
ATOM   3338  CB  TYR A 471       3.426   2.528   5.814  1.00 93.77           C  
ATOM   3339  O   TYR A 471       0.878   0.399   5.964  1.00 93.77           O  
ATOM   3340  CG  TYR A 471       2.153   3.350   5.869  1.00 93.77           C  
ATOM   3341  CD1 TYR A 471       1.487   3.691   4.675  1.00 93.77           C  
ATOM   3342  CD2 TYR A 471       1.616   3.736   7.109  1.00 93.77           C  
ATOM   3343  CE1 TYR A 471       0.343   4.504   4.716  1.00 93.77           C  
ATOM   3344  CE2 TYR A 471       0.475   4.560   7.157  1.00 93.77           C  
ATOM   3345  OH  TYR A 471      -1.166   5.844   5.958  1.00 93.77           O  
ATOM   3346  CZ  TYR A 471      -0.140   4.965   5.954  1.00 93.77           C  
ATOM   3347  N   ALA A 472       1.875   0.535   3.949  1.00 93.49           N  
ATOM   3348  CA  ALA A 472       0.682   0.216   3.171  1.00 93.49           C  
ATOM   3349  C   ALA A 472       0.133  -1.164   3.535  1.00 93.49           C  
ATOM   3350  CB  ALA A 472       1.037   0.299   1.686  1.00 93.49           C  
ATOM   3351  O   ALA A 472      -1.069  -1.316   3.730  1.00 93.49           O  
ATOM   3352  N   ILE A 473       1.021  -2.143   3.716  1.00 94.33           N  
ATOM   3353  CA  ILE A 473       0.662  -3.511   4.095  1.00 94.33           C  
ATOM   3354  C   ILE A 473       0.079  -3.563   5.508  1.00 94.33           C  
ATOM   3355  CB  ILE A 473       1.895  -4.422   3.963  1.00 94.33           C  
ATOM   3356  O   ILE A 473      -0.991  -4.135   5.713  1.00 94.33           O  
ATOM   3357  CG1 ILE A 473       2.366  -4.514   2.498  1.00 94.33           C  
ATOM   3358  CG2 ILE A 473       1.579  -5.828   4.485  1.00 94.33           C  
ATOM   3359  CD1 ILE A 473       3.835  -4.904   2.384  1.00 94.33           C  
ATOM   3360  N   GLY A 474       0.741  -2.938   6.488  1.00 93.88           N  
ATOM   3361  CA  GLY A 474       0.225  -2.907   7.860  1.00 93.88           C  
ATOM   3362  C   GLY A 474      -1.118  -2.176   7.961  1.00 93.88           C  
ATOM   3363  O   GLY A 474      -2.031  -2.641   8.644  1.00 93.88           O  
ATOM   3364  N   SER A 475      -1.264  -1.079   7.215  1.00 93.86           N  
ATOM   3365  CA  SER A 475      -2.511  -0.318   7.099  1.00 93.86           C  
ATOM   3366  C   SER A 475      -3.619  -1.126   6.425  1.00 93.86           C  
ATOM   3367  CB  SER A 475      -2.268   0.961   6.295  1.00 93.86           C  
ATOM   3368  O   SER A 475      -4.747  -1.128   6.907  1.00 93.86           O  
ATOM   3369  OG  SER A 475      -1.306   1.774   6.933  1.00 93.86           O  
ATOM   3370  N   ALA A 476      -3.311  -1.854   5.349  1.00 93.97           N  
ATOM   3371  CA  ALA A 476      -4.265  -2.710   4.653  1.00 93.97           C  
ATOM   3372  C   ALA A 476      -4.715  -3.890   5.524  1.00 93.97           C  
ATOM   3373  CB  ALA A 476      -3.638  -3.189   3.338  1.00 93.97           C  
ATOM   3374  O   ALA A 476      -5.904  -4.196   5.549  1.00 93.97           O  
ATOM   3375  N   GLY A 477      -3.802  -4.521   6.270  1.00 94.22           N  
ATOM   3376  CA  GLY A 477      -4.130  -5.611   7.193  1.00 94.22           C  
ATOM   3377  C   GLY A 477      -5.079  -5.168   8.305  1.00 94.22           C  
ATOM   3378  O   GLY A 477      -6.118  -5.790   8.525  1.00 94.22           O  
ATOM   3379  N   LEU A 478      -4.767  -4.048   8.964  1.00 94.25           N  
ATOM   3380  CA  LEU A 478      -5.647  -3.451   9.969  1.00 94.25           C  
ATOM   3381  C   LEU A 478      -6.966  -2.946   9.355  1.00 94.25           C  
ATOM   3382  CB  LEU A 478      -4.881  -2.332  10.693  1.00 94.25           C  
ATOM   3383  O   LEU A 478      -8.027  -3.169   9.930  1.00 94.25           O  
ATOM   3384  CG  LEU A 478      -3.908  -2.805  11.788  1.00 94.25           C  
ATOM   3385  CD1 LEU A 478      -3.086  -1.618  12.283  1.00 94.25           C  
ATOM   3386  CD2 LEU A 478      -4.649  -3.371  13.004  1.00 94.25           C  
ATOM   3387  N   GLY A 479      -6.939  -2.335   8.169  1.00 94.66           N  
ATOM   3388  CA  GLY A 479      -8.144  -1.902   7.452  1.00 94.66           C  
ATOM   3389  C   GLY A 479      -9.058  -3.065   7.072  1.00 94.66           C  
ATOM   3390  O   GLY A 479     -10.275  -2.974   7.221  1.00 94.66           O  
ATOM   3391  N   ALA A 480      -8.486  -4.199   6.672  1.00 96.31           N  
ATOM   3392  CA  ALA A 480      -9.244  -5.411   6.404  1.00 96.31           C  
ATOM   3393  C   ALA A 480      -9.847  -6.014   7.687  1.00 96.31           C  
ATOM   3394  CB  ALA A 480      -8.347  -6.389   5.646  1.00 96.31           C  
ATOM   3395  O   ALA A 480     -10.959  -6.528   7.634  1.00 96.31           O  
ATOM   3396  N   LEU A 481      -9.195  -5.886   8.853  1.00 94.77           N  
ATOM   3397  CA  LEU A 481      -9.814  -6.246  10.140  1.00 94.77           C  
ATOM   3398  C   LEU A 481     -11.027  -5.367  10.467  1.00 94.77           C  
ATOM   3399  CB  LEU A 481      -8.793  -6.166  11.290  1.00 94.77           C  
ATOM   3400  O   LEU A 481     -12.019  -5.872  10.986  1.00 94.77           O  
ATOM   3401  CG  LEU A 481      -7.748  -7.288  11.294  1.00 94.77           C  
ATOM   3402  CD1 LEU A 481      -6.664  -6.977  12.320  1.00 94.77           C  
ATOM   3403  CD2 LEU A 481      -8.363  -8.641  11.667  1.00 94.77           C  
ATOM   3404  N   VAL A 482     -10.980  -4.074  10.137  1.00 95.76           N  
ATOM   3405  CA  VAL A 482     -12.132  -3.168  10.298  1.00 95.76           C  
ATOM   3406  C   VAL A 482     -13.266  -3.552   9.343  1.00 95.76           C  
ATOM   3407  CB  VAL A 482     -11.717  -1.698  10.098  1.00 95.76           C  
ATOM   3408  O   VAL A 482     -14.427  -3.552   9.742  1.00 95.76           O  
ATOM   3409  CG1 VAL A 482     -12.889  -0.729  10.284  1.00 95.76           C  
ATOM   3410  CG2 VAL A 482     -10.655  -1.274  11.117  1.00 95.76           C  
ATOM   3411  N   LEU A 483     -12.951  -3.942   8.104  1.00 95.85           N  
ATOM   3412  CA  LEU A 483     -13.948  -4.478   7.171  1.00 95.85           C  
ATOM   3413  C   LEU A 483     -14.546  -5.804   7.655  1.00 95.85           C  
ATOM   3414  CB  LEU A 483     -13.318  -4.687   5.789  1.00 95.85           C  
ATOM   3415  O   LEU A 483     -15.751  -6.009   7.535  1.00 95.85           O  
ATOM   3416  CG  LEU A 483     -12.992  -3.409   5.006  1.00 95.85           C  
ATOM   3417  CD1 LEU A 483     -12.082  -3.754   3.817  1.00 95.85           C  
ATOM   3418  CD2 LEU A 483     -14.286  -2.768   4.496  1.00 95.85           C  
ATOM   3419  N   PHE A 484     -13.731  -6.686   8.233  1.00 95.74           N  
ATOM   3420  CA  PHE A 484     -14.209  -7.926   8.835  1.00 95.74           C  
ATOM   3421  C   PHE A 484     -15.136  -7.652  10.027  1.00 95.74           C  
ATOM   3422  CB  PHE A 484     -13.016  -8.795   9.244  1.00 95.74           C  
ATOM   3423  O   PHE A 484     -16.193  -8.269  10.131  1.00 95.74           O  
ATOM   3424  CG  PHE A 484     -13.431 -10.037  10.003  1.00 95.74           C  
ATOM   3425  CD1 PHE A 484     -13.130 -10.172  11.371  1.00 95.74           C  
ATOM   3426  CD2 PHE A 484     -14.193 -11.023   9.354  1.00 95.74           C  
ATOM   3427  CE1 PHE A 484     -13.580 -11.299  12.083  1.00 95.74           C  
ATOM   3428  CE2 PHE A 484     -14.654 -12.141  10.068  1.00 95.74           C  
ATOM   3429  CZ  PHE A 484     -14.342 -12.284  11.431  1.00 95.74           C  
ATOM   3430  N   ALA A 485     -14.793  -6.681  10.878  1.00 94.30           N  
ATOM   3431  CA  ALA A 485     -15.676  -6.216  11.945  1.00 94.30           C  
ATOM   3432  C   ALA A 485     -17.004  -5.686  11.382  1.00 94.30           C  
ATOM   3433  CB  ALA A 485     -14.940  -5.150  12.765  1.00 94.30           C  
ATOM   3434  O   ALA A 485     -18.070  -6.048  11.872  1.00 94.30           O  
ATOM   3435  N   ALA A 486     -16.965  -4.892  10.307  1.00 93.85           N  
ATOM   3436  CA  ALA A 486     -18.182  -4.442   9.638  1.00 93.85           C  
ATOM   3437  C   ALA A 486     -19.016  -5.625   9.113  1.00 93.85           C  
ATOM   3438  CB  ALA A 486     -17.812  -3.447   8.532  1.00 93.85           C  
ATOM   3439  O   ALA A 486     -20.234  -5.600   9.236  1.00 93.85           O  
ATOM   3440  N   TYR A 487     -18.385  -6.687   8.599  1.00 95.25           N  
ATOM   3441  CA  TYR A 487     -19.087  -7.888   8.130  1.00 95.25           C  
ATOM   3442  C   TYR A 487     -19.806  -8.617   9.268  1.00 95.25           C  
ATOM   3443  CB  TYR A 487     -18.094  -8.804   7.393  1.00 95.25           C  
ATOM   3444  O   TYR A 487     -20.967  -9.007   9.123  1.00 95.25           O  
ATOM   3445  CG  TYR A 487     -18.637 -10.177   7.046  1.00 95.25           C  
ATOM   3446  CD1 TYR A 487     -18.477 -11.249   7.947  1.00 95.25           C  
ATOM   3447  CD2 TYR A 487     -19.315 -10.378   5.829  1.00 95.25           C  
ATOM   3448  CE1 TYR A 487     -19.008 -12.516   7.637  1.00 95.25           C  
ATOM   3449  CE2 TYR A 487     -19.848 -11.645   5.518  1.00 95.25           C  
ATOM   3450  OH  TYR A 487     -20.224 -13.937   6.131  1.00 95.25           O  
ATOM   3451  CZ  TYR A 487     -19.700 -12.715   6.424  1.00 95.25           C  
ATOM   3452  N   THR A 488     -19.144  -8.788  10.415  1.00 94.54           N  
ATOM   3453  CA  THR A 488     -19.759  -9.446  11.575  1.00 94.54           C  
ATOM   3454  C   THR A 488     -20.900  -8.623  12.164  1.00 94.54           C  
ATOM   3455  CB  THR A 488     -18.726  -9.777  12.663  1.00 94.54           C  
ATOM   3456  O   THR A 488     -21.928  -9.189  12.538  1.00 94.54           O  
ATOM   3457  CG2 THR A 488     -17.720 -10.817  12.167  1.00 94.54           C  
ATOM   3458  OG1 THR A 488     -17.966  -8.663  13.067  1.00 94.54           O  
ATOM   3459  N   GLU A 489     -20.750  -7.299  12.203  1.00 92.04           N  
ATOM   3460  CA  GLU A 489     -21.778  -6.391  12.714  1.00 92.04           C  
ATOM   3461  C   GLU A 489     -22.966  -6.246  11.749  1.00 92.04           C  
ATOM   3462  CB  GLU A 489     -21.146  -5.029  13.038  1.00 92.04           C  
ATOM   3463  O   GLU A 489     -24.108  -6.235  12.202  1.00 92.04           O  
ATOM   3464  CG  GLU A 489     -20.158  -5.061  14.217  1.00 92.04           C  
ATOM   3465  CD  GLU A 489     -20.772  -5.576  15.525  1.00 92.04           C  
ATOM   3466  OE1 GLU A 489     -20.048  -6.294  16.252  1.00 92.04           O  
ATOM   3467  OE2 GLU A 489     -21.942  -5.236  15.810  1.00 92.04           O  
ATOM   3468  N   ASP A 490     -22.745  -6.240  10.429  1.00 91.82           N  
ATOM   3469  CA  ASP A 490     -23.834  -6.258   9.438  1.00 91.82           C  
ATOM   3470  C   ASP A 490     -24.651  -7.556   9.545  1.00 91.82           C  
ATOM   3471  CB  ASP A 490     -23.296  -6.063   7.999  1.00 91.82           C  
ATOM   3472  O   ASP A 490     -25.882  -7.517   9.549  1.00 91.82           O  
ATOM   3473  CG  ASP A 490     -23.372  -4.618   7.466  1.00 91.82           C  
ATOM   3474  OD1 ASP A 490     -23.748  -3.686   8.209  1.00 91.82           O  
ATOM   3475  OD2 ASP A 490     -23.183  -4.404   6.244  1.00 91.82           O  
ATOM   3476  N   LEU A 491     -23.999  -8.713   9.715  1.00 93.79           N  
ATOM   3477  CA  LEU A 491     -24.701  -9.975   9.975  1.00 93.79           C  
ATOM   3478  C   LEU A 491     -25.550  -9.912  11.248  1.00 93.79           C  
ATOM   3479  CB  LEU A 491     -23.688 -11.123  10.104  1.00 93.79           C  
ATOM   3480  O   LEU A 491     -26.699 -10.361  11.243  1.00 93.79           O  
ATOM   3481  CG  LEU A 491     -23.239 -11.721   8.768  1.00 93.79           C  
ATOM   3482  CD1 LEU A 491     -22.058 -12.652   9.028  1.00 93.79           C  
ATOM   3483  CD2 LEU A 491     -24.362 -12.523   8.105  1.00 93.79           C  
ATOM   3484  N   ALA A 492     -24.998  -9.371  12.337  1.00 91.64           N  
ATOM   3485  CA  ALA A 492     -25.728  -9.202  13.588  1.00 91.64           C  
ATOM   3486  C   ALA A 492     -26.927  -8.258  13.411  1.00 91.64           C  
ATOM   3487  CB  ALA A 492     -24.756  -8.704  14.663  1.00 91.64           C  
ATOM   3488  O   ALA A 492     -28.028  -8.565  13.875  1.00 91.64           O  
ATOM   3489  N   PHE A 493     -26.740  -7.160  12.677  1.00 89.92           N  
ATOM   3490  CA  PHE A 493     -27.787  -6.200  12.356  1.00 89.92           C  
ATOM   3491  C   PHE A 493     -28.921  -6.833  11.538  1.00 89.92           C  
ATOM   3492  CB  PHE A 493     -27.163  -4.999  11.634  1.00 89.92           C  
ATOM   3493  O   PHE A 493     -30.082  -6.723  11.933  1.00 89.92           O  
ATOM   3494  CG  PHE A 493     -28.191  -3.991  11.170  1.00 89.92           C  
ATOM   3495  CD1 PHE A 493     -28.681  -4.041   9.852  1.00 89.92           C  
ATOM   3496  CD2 PHE A 493     -28.694  -3.034  12.070  1.00 89.92           C  
ATOM   3497  CE1 PHE A 493     -29.676  -3.142   9.436  1.00 89.92           C  
ATOM   3498  CE2 PHE A 493     -29.692  -2.135  11.655  1.00 89.92           C  
ATOM   3499  CZ  PHE A 493     -30.187  -2.192  10.340  1.00 89.92           C  
ATOM   3500  N   PHE A 494     -28.624  -7.538  10.441  1.00 91.39           N  
ATOM   3501  CA  PHE A 494     -29.657  -8.168   9.610  1.00 91.39           C  
ATOM   3502  C   PHE A 494     -30.419  -9.262  10.372  1.00 91.39           C  
ATOM   3503  CB  PHE A 494     -29.039  -8.716   8.315  1.00 91.39           C  
ATOM   3504  O   PHE A 494     -31.647  -9.320  10.302  1.00 91.39           O  
ATOM   3505  CG  PHE A 494     -28.493  -7.665   7.361  1.00 91.39           C  
ATOM   3506  CD1 PHE A 494     -29.310  -6.601   6.942  1.00 91.39           C  
ATOM   3507  CD2 PHE A 494     -27.181  -7.757   6.858  1.00 91.39           C  
ATOM   3508  CE1 PHE A 494     -28.831  -5.629   6.049  1.00 91.39           C  
ATOM   3509  CE2 PHE A 494     -26.691  -6.777   5.975  1.00 91.39           C  
ATOM   3510  CZ  PHE A 494     -27.515  -5.715   5.566  1.00 91.39           C  
ATOM   3511  N   LYS A 495     -29.716 -10.066  11.184  1.00 91.21           N  
ATOM   3512  CA  LYS A 495     -30.326 -11.066  12.079  1.00 91.21           C  
ATOM   3513  C   LYS A 495     -31.250 -10.456  13.135  1.00 91.21           C  
ATOM   3514  CB  LYS A 495     -29.225 -11.835  12.816  1.00 91.21           C  
ATOM   3515  O   LYS A 495     -32.227 -11.087  13.522  1.00 91.21           O  
ATOM   3516  CG  LYS A 495     -28.518 -12.912  11.980  1.00 91.21           C  
ATOM   3517  CD  LYS A 495     -27.315 -13.520  12.733  1.00 91.21           C  
ATOM   3518  CE  LYS A 495     -27.666 -13.877  14.192  1.00 91.21           C  
ATOM   3519  NZ  LYS A 495     -26.632 -14.685  14.897  1.00 91.21           N  
ATOM   3520  N   ALA A 496     -30.941  -9.262  13.633  1.00 89.02           N  
ATOM   3521  CA  ALA A 496     -31.770  -8.581  14.625  1.00 89.02           C  
ATOM   3522  C   ALA A 496     -33.019  -7.918  14.011  1.00 89.02           C  
ATOM   3523  CB  ALA A 496     -30.893  -7.573  15.374  1.00 89.02           C  
ATOM   3524  O   ALA A 496     -33.944  -7.577  14.741  1.00 89.02           O  
ATOM   3525  N   ASN A 497     -33.060  -7.752  12.684  1.00 88.68           N  
ATOM   3526  CA  ASN A 497     -34.096  -7.008  11.963  1.00 88.68           C  
ATOM   3527  C   ASN A 497     -34.783  -7.871  10.884  1.00 88.68           C  
ATOM   3528  CB  ASN A 497     -33.485  -5.706  11.412  1.00 88.68           C  
ATOM   3529  O   ASN A 497     -35.025  -7.413   9.768  1.00 88.68           O  
ATOM   3530  CG  ASN A 497     -33.065  -4.741  12.503  1.00 88.68           C  
ATOM   3531  ND2 ASN A 497     -31.809  -4.724  12.870  1.00 88.68           N  
ATOM   3532  OD1 ASN A 497     -33.853  -3.974  13.025  1.00 88.68           O  
ATOM   3533  N   VAL A 498     -35.104  -9.128  11.205  1.00 89.96           N  
ATOM   3534  CA  VAL A 498     -35.670 -10.110  10.252  1.00 89.96           C  
ATOM   3535  C   VAL A 498     -36.993  -9.688   9.613  1.00 89.96           C  
ATOM   3536  CB  VAL A 498     -35.859 -11.493  10.899  1.00 89.96           C  
ATOM   3537  O   VAL A 498     -37.286 -10.132   8.508  1.00 89.96           O  
ATOM   3538  CG1 VAL A 498     -34.499 -12.107  11.230  1.00 89.96           C  
ATOM   3539  CG2 VAL A 498     -36.719 -11.456  12.172  1.00 89.96           C  
ATOM   3540  N   ASP A 499     -37.763  -8.808  10.258  1.00 90.14           N  
ATOM   3541  CA  ASP A 499     -38.999  -8.258   9.684  1.00 90.14           C  
ATOM   3542  C   ASP A 499     -38.716  -7.414   8.431  1.00 90.14           C  
ATOM   3543  CB  ASP A 499     -39.722  -7.395  10.730  1.00 90.14           C  
ATOM   3544  O   ASP A 499     -39.496  -7.425   7.480  1.00 90.14           O  
ATOM   3545  CG  ASP A 499     -40.212  -8.181  11.950  1.00 90.14           C  
ATOM   3546  OD1 ASP A 499     -40.542  -9.378  11.795  1.00 90.14           O  
ATOM   3547  OD2 ASP A 499     -40.251  -7.566  13.038  1.00 90.14           O  
ATOM   3548  N   ALA A 500     -37.581  -6.708   8.416  1.00 87.81           N  
ATOM   3549  CA  ALA A 500     -37.096  -5.971   7.253  1.00 87.81           C  
ATOM   3550  C   ALA A 500     -36.242  -6.852   6.325  1.00 87.81           C  
ATOM   3551  CB  ALA A 500     -36.319  -4.746   7.749  1.00 87.81           C  
ATOM   3552  O   ALA A 500     -36.237  -6.632   5.117  1.00 87.81           O  
ATOM   3553  N   TYR A 501     -35.544  -7.852   6.877  1.00 91.54           N  
ATOM   3554  CA  TYR A 501     -34.588  -8.698   6.153  1.00 91.54           C  
ATOM   3555  C   TYR A 501     -34.902 -10.196   6.323  1.00 91.54           C  
ATOM   3556  CB  TYR A 501     -33.163  -8.340   6.587  1.00 91.54           C  
ATOM   3557  O   TYR A 501     -34.135 -10.939   6.949  1.00 91.54           O  
ATOM   3558  CG  TYR A 501     -32.871  -6.856   6.551  1.00 91.54           C  
ATOM   3559  CD1 TYR A 501     -32.745  -6.180   5.323  1.00 91.54           C  
ATOM   3560  CD2 TYR A 501     -32.753  -6.148   7.759  1.00 91.54           C  
ATOM   3561  CE1 TYR A 501     -32.454  -4.804   5.303  1.00 91.54           C  
ATOM   3562  CE2 TYR A 501     -32.475  -4.771   7.748  1.00 91.54           C  
ATOM   3563  OH  TYR A 501     -32.050  -2.768   6.518  1.00 91.54           O  
ATOM   3564  CZ  TYR A 501     -32.319  -4.099   6.516  1.00 91.54           C  
ATOM   3565  N   PRO A 502     -36.013 -10.691   5.746  1.00 90.13           N  
ATOM   3566  CA  PRO A 502     -36.487 -12.061   5.960  1.00 90.13           C  
ATOM   3567  C   PRO A 502     -35.504 -13.127   5.458  1.00 90.13           C  
ATOM   3568  CB  PRO A 502     -37.833 -12.134   5.230  1.00 90.13           C  
ATOM   3569  O   PRO A 502     -35.515 -14.262   5.936  1.00 90.13           O  
ATOM   3570  CG  PRO A 502     -37.730 -11.047   4.159  1.00 90.13           C  
ATOM   3571  CD  PRO A 502     -36.917  -9.968   4.862  1.00 90.13           C  
ATOM   3572  N   ALA A 503     -34.601 -12.773   4.537  1.00 89.23           N  
ATOM   3573  CA  ALA A 503     -33.541 -13.656   4.058  1.00 89.23           C  
ATOM   3574  C   ALA A 503     -32.598 -14.147   5.176  1.00 89.23           C  
ATOM   3575  CB  ALA A 503     -32.761 -12.910   2.973  1.00 89.23           C  
ATOM   3576  O   ALA A 503     -32.003 -15.222   5.025  1.00 89.23           O  
ATOM   3577  N   PHE A 504     -32.507 -13.407   6.288  1.00 93.19           N  
ATOM   3578  CA  PHE A 504     -31.673 -13.711   7.455  1.00 93.19           C  
ATOM   3579  C   PHE A 504     -32.445 -14.375   8.606  1.00 93.19           C  
ATOM   3580  CB  PHE A 504     -30.941 -12.437   7.901  1.00 93.19           C  
ATOM   3581  O   PHE A 504     -31.860 -14.676   9.648  1.00 93.19           O  
ATOM   3582  CG  PHE A 504     -29.919 -11.962   6.887  1.00 93.19           C  
ATOM   3583  CD1 PHE A 504     -28.570 -12.350   7.006  1.00 93.19           C  
ATOM   3584  CD2 PHE A 504     -30.319 -11.160   5.803  1.00 93.19           C  
ATOM   3585  CE1 PHE A 504     -27.628 -11.934   6.048  1.00 93.19           C  
ATOM   3586  CE2 PHE A 504     -29.374 -10.749   4.849  1.00 93.19           C  
ATOM   3587  CZ  PHE A 504     -28.028 -11.124   4.973  1.00 93.19           C  
ATOM   3588  N   ALA A 505     -33.740 -14.660   8.430  1.00 90.53           N  
ATOM   3589  CA  ALA A 505     -34.523 -15.381   9.426  1.00 90.53           C  
ATOM   3590  C   ALA A 505     -33.927 -16.775   9.700  1.00 90.53           C  
ATOM   3591  CB  ALA A 505     -35.984 -15.453   8.970  1.00 90.53           C  
ATOM   3592  O   ALA A 505     -33.654 -17.545   8.778  1.00 90.53           O  
ATOM   3593  N   GLY A 506     -33.714 -17.090  10.981  1.00 89.56           N  
ATOM   3594  CA  GLY A 506     -33.134 -18.362  11.427  1.00 89.56           C  
ATOM   3595  C   GLY A 506     -31.626 -18.512  11.193  1.00 89.56           C  
ATOM   3596  O   GLY A 506     -31.080 -19.572  11.486  1.00 89.56           O  
ATOM   3597  N   VAL A 507     -30.940 -17.482  10.684  1.00 92.49           N  
ATOM   3598  CA  VAL A 507     -29.482 -17.506  10.526  1.00 92.49           C  
ATOM   3599  C   VAL A 507     -28.815 -17.343  11.892  1.00 92.49           C  
ATOM   3600  CB  VAL A 507     -29.012 -16.429   9.529  1.00 92.49           C  
ATOM   3601  O   VAL A 507     -28.940 -16.300  12.535  1.00 92.49           O  
ATOM   3602  CG1 VAL A 507     -27.484 -16.370   9.436  1.00 92.49           C  
ATOM   3603  CG2 VAL A 507     -29.545 -16.723   8.120  1.00 92.49           C  
ATOM   3604  N   ASP A 508     -28.041 -18.345  12.308  1.00 91.00           N  
ATOM   3605  CA  ASP A 508     -27.252 -18.301  13.539  1.00 91.00           C  
ATOM   3606  C   ASP A 508     -25.764 -18.540  13.268  1.00 91.00           C  
ATOM   3607  CB  ASP A 508     -27.827 -19.217  14.628  1.00 91.00           C  
ATOM   3608  O   ASP A 508     -25.236 -19.647  13.370  1.00 91.00           O  
ATOM   3609  CG  ASP A 508     -27.196 -18.879  15.986  1.00 91.00           C  
ATOM   3610  OD1 ASP A 508     -26.829 -17.685  16.166  1.00 91.00           O  
ATOM   3611  OD2 ASP A 508     -27.106 -19.796  16.831  1.00 91.00           O  
ATOM   3612  N   VAL A 509     -25.083 -17.470  12.850  1.00 90.27           N  
ATOM   3613  CA  VAL A 509     -23.648 -17.499  12.548  1.00 90.27           C  
ATOM   3614  C   VAL A 509     -22.838 -17.781  13.811  1.00 90.27           C  
ATOM   3615  CB  VAL A 509     -23.175 -16.190  11.892  1.00 90.27           C  
ATOM   3616  O   VAL A 509     -22.896 -17.030  14.783  1.00 90.27           O  
ATOM   3617  CG1 VAL A 509     -21.714 -16.285  11.439  1.00 90.27           C  
ATOM   3618  CG2 VAL A 509     -24.041 -15.872  10.667  1.00 90.27           C  
ATOM   3619  N   ASN A 510     -22.025 -18.832  13.754  1.00 86.39           N  
ATOM   3620  CA  ASN A 510     -21.130 -19.247  14.825  1.00 86.39           C  
ATOM   3621  C   ASN A 510     -19.683 -19.305  14.308  1.00 86.39           C  
ATOM   3622  CB  ASN A 510     -21.648 -20.589  15.371  1.00 86.39           C  
ATOM   3623  O   ASN A 510     -19.382 -20.070  13.389  1.00 86.39           O  
ATOM   3624  CG  ASN A 510     -20.868 -21.104  16.563  1.00 86.39           C  
ATOM   3625  ND2 ASN A 510     -21.381 -22.097  17.246  1.00 86.39           N  
ATOM   3626  OD1 ASN A 510     -19.789 -20.643  16.892  1.00 86.39           O  
ATOM   3627  N   PHE A 511     -18.791 -18.514  14.911  1.00 92.70           N  
ATOM   3628  CA  PHE A 511     -17.353 -18.475  14.597  1.00 92.70           C  
ATOM   3629  C   PHE A 511     -16.497 -19.350  15.528  1.00 92.70           C  
ATOM   3630  CB  PHE A 511     -16.860 -17.023  14.529  1.00 92.70           C  
ATOM   3631  O   PHE A 511     -15.287 -19.165  15.637  1.00 92.70           O  
ATOM   3632  CG  PHE A 511     -17.439 -16.246  13.367  1.00 92.70           C  
ATOM   3633  CD1 PHE A 511     -17.109 -16.615  12.049  1.00 92.70           C  
ATOM   3634  CD2 PHE A 511     -18.309 -15.165  13.596  1.00 92.70           C  
ATOM   3635  CE1 PHE A 511     -17.660 -15.916  10.965  1.00 92.70           C  
ATOM   3636  CE2 PHE A 511     -18.847 -14.456  12.509  1.00 92.70           C  
ATOM   3637  CZ  PHE A 511     -18.524 -14.832  11.194  1.00 92.70           C  
ATOM   3638  N   SER A 512     -17.106 -20.311  16.223  1.00 95.76           N  
ATOM   3639  CA  SER A 512     -16.387 -21.254  17.075  1.00 95.76           C  
ATOM   3640  C   SER A 512     -15.404 -22.090  16.259  1.00 95.76           C  
ATOM   3641  CB  SER A 512     -17.360 -22.184  17.803  1.00 95.76           C  
ATOM   3642  O   SER A 512     -15.766 -22.674  15.239  1.00 95.76           O  
ATOM   3643  OG  SER A 512     -16.644 -23.044  18.675  1.00 95.76           O  
ATOM   3644  N   LEU A 513     -14.185 -22.246  16.779  1.00 94.40           N  
ATOM   3645  CA  LEU A 513     -13.167 -23.141  16.216  1.00 94.40           C  
ATOM   3646  C   LEU A 513     -13.566 -24.627  16.268  1.00 94.40           C  
ATOM   3647  CB  LEU A 513     -11.831 -22.914  16.948  1.00 94.40           C  
ATOM   3648  O   LEU A 513     -12.900 -25.461  15.664  1.00 94.40           O  
ATOM   3649  CG  LEU A 513     -11.259 -21.490  16.834  1.00 94.40           C  
ATOM   3650  CD1 LEU A 513      -9.948 -21.413  17.617  1.00 94.40           C  
ATOM   3651  CD2 LEU A 513     -10.989 -21.081  15.385  1.00 94.40           C  
ATOM   3652  N   SER A 514     -14.654 -24.963  16.971  1.00 95.27           N  
ATOM   3653  CA  SER A 514     -15.261 -26.299  16.933  1.00 95.27           C  
ATOM   3654  C   SER A 514     -16.102 -26.553  15.674  1.00 95.27           C  
ATOM   3655  CB  SER A 514     -16.109 -26.532  18.186  1.00 95.27           C  
ATOM   3656  O   SER A 514     -16.398 -27.704  15.360  1.00 95.27           O  
ATOM   3657  OG  SER A 514     -17.226 -25.664  18.235  1.00 95.27           O  
ATOM   3658  N   SER A 515     -16.478 -25.501  14.937  1.00 95.08           N  
ATOM   3659  CA  SER A 515     -17.241 -25.626  13.696  1.00 95.08           C  
ATOM   3660  C   SER A 515     -16.324 -26.044  12.539  1.00 95.08           C  
ATOM   3661  CB  SER A 515     -17.942 -24.309  13.363  1.00 95.08           C  
ATOM   3662  O   SER A 515     -15.386 -25.309  12.211  1.00 95.08           O  
ATOM   3663  OG  SER A 515     -18.605 -24.403  12.113  1.00 95.08           O  
ATOM   3664  N   PRO A 516     -16.601 -27.164  11.843  1.00 96.12           N  
ATOM   3665  CA  PRO A 516     -15.802 -27.576  10.691  1.00 96.12           C  
ATOM   3666  C   PRO A 516     -15.856 -26.547   9.554  1.00 96.12           C  
ATOM   3667  CB  PRO A 516     -16.369 -28.936  10.270  1.00 96.12           C  
ATOM   3668  O   PRO A 516     -14.867 -26.363   8.852  1.00 96.12           O  
ATOM   3669  CG  PRO A 516     -17.811 -28.905  10.775  1.00 96.12           C  
ATOM   3670  CD  PRO A 516     -17.709 -28.084  12.058  1.00 96.12           C  
ATOM   3671  N   TYR A 517     -16.966 -25.818   9.402  1.00 97.20           N  
ATOM   3672  CA  TYR A 517     -17.116 -24.777   8.381  1.00 97.20           C  
ATOM   3673  C   TYR A 517     -16.209 -23.570   8.638  1.00 97.20           C  
ATOM   3674  CB  TYR A 517     -18.583 -24.343   8.323  1.00 97.20           C  
ATOM   3675  O   TYR A 517     -15.681 -22.991   7.693  1.00 97.20           O  
ATOM   3676  CG  TYR A 517     -19.533 -25.484   8.037  1.00 97.20           C  
ATOM   3677  CD1 TYR A 517     -19.575 -26.058   6.751  1.00 97.20           C  
ATOM   3678  CD2 TYR A 517     -20.364 -25.980   9.060  1.00 97.20           C  
ATOM   3679  CE1 TYR A 517     -20.447 -27.130   6.483  1.00 97.20           C  
ATOM   3680  CE2 TYR A 517     -21.235 -27.053   8.796  1.00 97.20           C  
ATOM   3681  OH  TYR A 517     -22.113 -28.676   7.281  1.00 97.20           O  
ATOM   3682  CZ  TYR A 517     -21.276 -27.631   7.511  1.00 97.20           C  
ATOM   3683  N   VAL A 518     -15.974 -23.227   9.910  1.00 97.75           N  
ATOM   3684  CA  VAL A 518     -15.014 -22.181  10.295  1.00 97.75           C  
ATOM   3685  C   VAL A 518     -13.594 -22.631   9.969  1.00 97.75           C  
ATOM   3686  CB  VAL A 518     -15.155 -21.821  11.786  1.00 97.75           C  
ATOM   3687  O   VAL A 518     -12.842 -21.879   9.361  1.00 97.75           O  
ATOM   3688  CG1 VAL A 518     -14.060 -20.876  12.296  1.00 97.75           C  
ATOM   3689  CG2 VAL A 518     -16.510 -21.149  12.033  1.00 97.75           C  
ATOM   3690  N   VAL A 519     -13.232 -23.875  10.296  1.00 98.02           N  
ATOM   3691  CA  VAL A 519     -11.910 -24.431   9.961  1.00 98.02           C  
ATOM   3692  C   VAL A 519     -11.689 -24.456   8.445  1.00 98.02           C  
ATOM   3693  CB  VAL A 519     -11.731 -25.829  10.582  1.00 98.02           C  
ATOM   3694  O   VAL A 519     -10.648 -24.001   7.973  1.00 98.02           O  
ATOM   3695  CG1 VAL A 519     -10.385 -26.457  10.202  1.00 98.02           C  
ATOM   3696  CG2 VAL A 519     -11.794 -25.757  12.113  1.00 98.02           C  
ATOM   3697  N   VAL A 520     -12.676 -24.917   7.668  1.00 97.96           N  
ATOM   3698  CA  VAL A 520     -12.630 -24.888   6.196  1.00 97.96           C  
ATOM   3699  C   VAL A 520     -12.469 -23.458   5.691  1.00 97.96           C  
ATOM   3700  CB  VAL A 520     -13.883 -25.546   5.583  1.00 97.96           C  
ATOM   3701  O   VAL A 520     -11.580 -23.206   4.882  1.00 97.96           O  
ATOM   3702  CG1 VAL A 520     -14.008 -25.307   4.070  1.00 97.96           C  
ATOM   3703  CG2 VAL A 520     -13.845 -27.064   5.794  1.00 97.96           C  
ATOM   3704  N   GLY A 521     -13.271 -22.517   6.197  1.00 98.58           N  
ATOM   3705  CA  GLY A 521     -13.154 -21.104   5.858  1.00 98.58           C  
ATOM   3706  C   GLY A 521     -11.745 -20.574   6.116  1.00 98.58           C  
ATOM   3707  O   GLY A 521     -11.145 -20.016   5.208  1.00 98.58           O  
ATOM   3708  N   LEU A 522     -11.163 -20.838   7.290  1.00 98.53           N  
ATOM   3709  CA  LEU A 522      -9.795 -20.427   7.626  1.00 98.53           C  
ATOM   3710  C   LEU A 522      -8.746 -21.005   6.664  1.00 98.53           C  
ATOM   3711  CB  LEU A 522      -9.460 -20.844   9.071  1.00 98.53           C  
ATOM   3712  O   LEU A 522      -7.857 -20.269   6.244  1.00 98.53           O  
ATOM   3713  CG  LEU A 522     -10.172 -20.035  10.168  1.00 98.53           C  
ATOM   3714  CD1 LEU A 522      -9.969 -20.714  11.524  1.00 98.53           C  
ATOM   3715  CD2 LEU A 522      -9.646 -18.602  10.270  1.00 98.53           C  
ATOM   3716  N   PHE A 523      -8.841 -22.284   6.282  1.00 98.51           N  
ATOM   3717  CA  PHE A 523      -7.904 -22.900   5.329  1.00 98.51           C  
ATOM   3718  C   PHE A 523      -8.064 -22.359   3.905  1.00 98.51           C  
ATOM   3719  CB  PHE A 523      -8.054 -24.429   5.333  1.00 98.51           C  
ATOM   3720  O   PHE A 523      -7.065 -22.054   3.253  1.00 98.51           O  
ATOM   3721  CG  PHE A 523      -7.210 -25.128   6.378  1.00 98.51           C  
ATOM   3722  CD1 PHE A 523      -5.817 -25.233   6.198  1.00 98.51           C  
ATOM   3723  CD2 PHE A 523      -7.805 -25.692   7.520  1.00 98.51           C  
ATOM   3724  CE1 PHE A 523      -5.028 -25.890   7.158  1.00 98.51           C  
ATOM   3725  CE2 PHE A 523      -7.017 -26.344   8.484  1.00 98.51           C  
ATOM   3726  CZ  PHE A 523      -5.627 -26.443   8.303  1.00 98.51           C  
ATOM   3727  N   ILE A 524      -9.303 -22.206   3.424  1.00 98.62           N  
ATOM   3728  CA  ILE A 524      -9.577 -21.606   2.111  1.00 98.62           C  
ATOM   3729  C   ILE A 524      -9.147 -20.141   2.100  1.00 98.62           C  
ATOM   3730  CB  ILE A 524     -11.062 -21.766   1.716  1.00 98.62           C  
ATOM   3731  O   ILE A 524      -8.533 -19.686   1.146  1.00 98.62           O  
ATOM   3732  CG1 ILE A 524     -11.483 -23.245   1.550  1.00 98.62           C  
ATOM   3733  CG2 ILE A 524     -11.379 -20.991   0.422  1.00 98.62           C  
ATOM   3734  CD1 ILE A 524     -10.726 -24.051   0.486  1.00 98.62           C  
ATOM   3735  N   GLY A 525      -9.394 -19.397   3.172  1.00 98.60           N  
ATOM   3736  CA  GLY A 525      -8.899 -18.034   3.291  1.00 98.60           C  
ATOM   3737  C   GLY A 525      -7.375 -17.987   3.323  1.00 98.60           C  
ATOM   3738  O   GLY A 525      -6.758 -17.176   2.643  1.00 98.60           O  
ATOM   3739  N   GLY A 526      -6.766 -18.912   4.064  1.00 98.32           N  
ATOM   3740  CA  GLY A 526      -5.325 -19.005   4.241  1.00 98.32           C  
ATOM   3741  C   GLY A 526      -4.546 -19.345   2.969  1.00 98.32           C  
ATOM   3742  O   GLY A 526      -3.425 -18.875   2.797  1.00 98.32           O  
ATOM   3743  N   LEU A 527      -5.118 -20.138   2.056  1.00 98.25           N  
ATOM   3744  CA  LEU A 527      -4.444 -20.497   0.800  1.00 98.25           C  
ATOM   3745  C   LEU A 527      -4.491 -19.376  -0.243  1.00 98.25           C  
ATOM   3746  CB  LEU A 527      -4.989 -21.838   0.262  1.00 98.25           C  
ATOM   3747  O   LEU A 527      -3.649 -19.343  -1.142  1.00 98.25           O  
ATOM   3748  CG  LEU A 527      -6.389 -21.792  -0.384  1.00 98.25           C  
ATOM   3749  CD1 LEU A 527      -6.396 -21.425  -1.874  1.00 98.25           C  
ATOM   3750  CD2 LEU A 527      -7.074 -23.152  -0.265  1.00 98.25           C  
ATOM   3751  N   LEU A 528      -5.474 -18.475  -0.154  1.00 98.48           N  
ATOM   3752  CA  LEU A 528      -5.741 -17.476  -1.185  1.00 98.48           C  
ATOM   3753  C   LEU A 528      -4.534 -16.546  -1.421  1.00 98.48           C  
ATOM   3754  CB  LEU A 528      -7.052 -16.734  -0.852  1.00 98.48           C  
ATOM   3755  O   LEU A 528      -4.125 -16.447  -2.580  1.00 98.48           O  
ATOM   3756  CG  LEU A 528      -8.351 -17.439  -1.261  1.00 98.48           C  
ATOM   3757  CD1 LEU A 528      -9.542 -16.648  -0.717  1.00 98.48           C  
ATOM   3758  CD2 LEU A 528      -8.524 -17.558  -2.772  1.00 98.48           C  
ATOM   3759  N   PRO A 529      -3.901 -15.926  -0.402  1.00 98.23           N  
ATOM   3760  CA  PRO A 529      -2.718 -15.088  -0.617  1.00 98.23           C  
ATOM   3761  C   PRO A 529      -1.535 -15.827  -1.251  1.00 98.23           C  
ATOM   3762  CB  PRO A 529      -2.356 -14.526   0.760  1.00 98.23           C  
ATOM   3763  O   PRO A 529      -0.850 -15.264  -2.102  1.00 98.23           O  
ATOM   3764  CG  PRO A 529      -3.715 -14.473   1.450  1.00 98.23           C  
ATOM   3765  CD  PRO A 529      -4.365 -15.763   0.971  1.00 98.23           C  
ATOM   3766  N   TYR A 530      -1.321 -17.101  -0.907  1.00 98.05           N  
ATOM   3767  CA  TYR A 530      -0.275 -17.925  -1.525  1.00 98.05           C  
ATOM   3768  C   TYR A 530      -0.568 -18.213  -2.996  1.00 98.05           C  
ATOM   3769  CB  TYR A 530      -0.126 -19.252  -0.772  1.00 98.05           C  
ATOM   3770  O   TYR A 530       0.316 -18.088  -3.843  1.00 98.05           O  
ATOM   3771  CG  TYR A 530       0.555 -19.115   0.568  1.00 98.05           C  
ATOM   3772  CD1 TYR A 530       1.957 -19.215   0.652  1.00 98.05           C  
ATOM   3773  CD2 TYR A 530      -0.207 -18.882   1.727  1.00 98.05           C  
ATOM   3774  CE1 TYR A 530       2.598 -19.089   1.898  1.00 98.05           C  
ATOM   3775  CE2 TYR A 530       0.429 -18.758   2.974  1.00 98.05           C  
ATOM   3776  OH  TYR A 530       2.444 -18.738   4.267  1.00 98.05           O  
ATOM   3777  CZ  TYR A 530       1.831 -18.861   3.062  1.00 98.05           C  
ATOM   3778  N   LEU A 531      -1.813 -18.578  -3.310  1.00 98.21           N  
ATOM   3779  CA  LEU A 531      -2.236 -18.845  -4.679  1.00 98.21           C  
ATOM   3780  C   LEU A 531      -2.163 -17.573  -5.536  1.00 98.21           C  
ATOM   3781  CB  LEU A 531      -3.651 -19.448  -4.636  1.00 98.21           C  
ATOM   3782  O   LEU A 531      -1.644 -17.602  -6.651  1.00 98.21           O  
ATOM   3783  CG  LEU A 531      -4.209 -19.799  -6.023  1.00 98.21           C  
ATOM   3784  CD1 LEU A 531      -3.367 -20.847  -6.754  1.00 98.21           C  
ATOM   3785  CD2 LEU A 531      -5.640 -20.317  -5.895  1.00 98.21           C  
ATOM   3786  N   PHE A 532      -2.636 -16.449  -4.999  1.00 97.52           N  
ATOM   3787  CA  PHE A 532      -2.565 -15.144  -5.644  1.00 97.52           C  
ATOM   3788  C   PHE A 532      -1.115 -14.708  -5.892  1.00 97.52           C  
ATOM   3789  CB  PHE A 532      -3.319 -14.135  -4.776  1.00 97.52           C  
ATOM   3790  O   PHE A 532      -0.760 -14.368  -7.021  1.00 97.52           O  
ATOM   3791  CG  PHE A 532      -3.335 -12.748  -5.370  1.00 97.52           C  
ATOM   3792  CD1 PHE A 532      -2.362 -11.816  -4.973  1.00 97.52           C  
ATOM   3793  CD2 PHE A 532      -4.283 -12.402  -6.352  1.00 97.52           C  
ATOM   3794  CE1 PHE A 532      -2.321 -10.552  -5.573  1.00 97.52           C  
ATOM   3795  CE2 PHE A 532      -4.245 -11.129  -6.945  1.00 97.52           C  
ATOM   3796  CZ  PHE A 532      -3.254 -10.208  -6.564  1.00 97.52           C  
ATOM   3797  N   GLY A 533      -0.257 -14.800  -4.871  1.00 96.20           N  
ATOM   3798  CA  GLY A 533       1.164 -14.479  -4.987  1.00 96.20           C  
ATOM   3799  C   GLY A 533       1.884 -15.369  -6.002  1.00 96.20           C  
ATOM   3800  O   GLY A 533       2.622 -14.865  -6.846  1.00 96.20           O  
ATOM   3801  N   SER A 534       1.603 -16.677  -5.999  1.00 97.05           N  
ATOM   3802  CA  SER A 534       2.136 -17.624  -6.988  1.00 97.05           C  
ATOM   3803  C   SER A 534       1.760 -17.230  -8.418  1.00 97.05           C  
ATOM   3804  CB  SER A 534       1.618 -19.034  -6.683  1.00 97.05           C  
ATOM   3805  O   SER A 534       2.624 -17.205  -9.301  1.00 97.05           O  
ATOM   3806  OG  SER A 534       1.998 -19.944  -7.698  1.00 97.05           O  
ATOM   3807  N   MET A 535       0.497 -16.867  -8.655  1.00 97.36           N  
ATOM   3808  CA  MET A 535       0.061 -16.405  -9.970  1.00 97.36           C  
ATOM   3809  C   MET A 535       0.773 -15.114 -10.394  1.00 97.36           C  
ATOM   3810  CB  MET A 535      -1.452 -16.198  -9.995  1.00 97.36           C  
ATOM   3811  O   MET A 535       1.230 -15.034 -11.535  1.00 97.36           O  
ATOM   3812  CG  MET A 535      -2.252 -17.503  -9.997  1.00 97.36           C  
ATOM   3813  SD  MET A 535      -4.020 -17.232 -10.296  1.00 97.36           S  
ATOM   3814  CE  MET A 535      -4.622 -17.046  -8.609  1.00 97.36           C  
ATOM   3815  N   GLY A 536       0.921 -14.146  -9.482  1.00 95.65           N  
ATOM   3816  CA  GLY A 536       1.634 -12.890  -9.734  1.00 95.65           C  
ATOM   3817  C   GLY A 536       3.108 -13.103 -10.093  1.00 95.65           C  
ATOM   3818  O   GLY A 536       3.576 -12.592 -11.108  1.00 95.65           O  
ATOM   3819  N   MET A 537       3.827 -13.931  -9.331  1.00 95.33           N  
ATOM   3820  CA  MET A 537       5.231 -14.250  -9.624  1.00 95.33           C  
ATOM   3821  C   MET A 537       5.388 -14.985 -10.960  1.00 95.33           C  
ATOM   3822  CB  MET A 537       5.828 -15.110  -8.505  1.00 95.33           C  
ATOM   3823  O   MET A 537       6.286 -14.682 -11.743  1.00 95.33           O  
ATOM   3824  CG  MET A 537       5.951 -14.364  -7.173  1.00 95.33           C  
ATOM   3825  SD  MET A 537       6.710 -15.354  -5.859  1.00 95.33           S  
ATOM   3826  CE  MET A 537       8.446 -15.320  -6.395  1.00 95.33           C  
ATOM   3827  N   THR A 538       4.491 -15.930 -11.257  1.00 96.13           N  
ATOM   3828  CA  THR A 538       4.548 -16.678 -12.522  1.00 96.13           C  
ATOM   3829  C   THR A 538       4.254 -15.769 -13.722  1.00 96.13           C  
ATOM   3830  CB  THR A 538       3.582 -17.872 -12.528  1.00 96.13           C  
ATOM   3831  O   THR A 538       4.853 -15.939 -14.785  1.00 96.13           O  
ATOM   3832  CG2 THR A 538       3.979 -18.886 -13.599  1.00 96.13           C  
ATOM   3833  OG1 THR A 538       3.635 -18.622 -11.340  1.00 96.13           O  
ATOM   3834  N   ALA A 539       3.357 -14.791 -13.563  1.00 96.23           N  
ATOM   3835  CA  ALA A 539       3.079 -13.783 -14.580  1.00 96.23           C  
ATOM   3836  C   ALA A 539       4.316 -12.928 -14.895  1.00 96.23           C  
ATOM   3837  CB  ALA A 539       1.909 -12.918 -14.108  1.00 96.23           C  
ATOM   3838  O   ALA A 539       4.655 -12.776 -16.069  1.00 96.23           O  
ATOM   3839  N   VAL A 540       5.027 -12.445 -13.868  1.00 95.88           N  
ATOM   3840  CA  VAL A 540       6.294 -11.714 -14.049  1.00 95.88           C  
ATOM   3841  C   VAL A 540       7.327 -12.589 -14.748  1.00 95.88           C  
ATOM   3842  CB  VAL A 540       6.868 -11.203 -12.716  1.00 95.88           C  
ATOM   3843  O   VAL A 540       7.909 -12.158 -15.735  1.00 95.88           O  
ATOM   3844  CG1 VAL A 540       8.244 -10.549 -12.915  1.00 95.88           C  
ATOM   3845  CG2 VAL A 540       5.949 -10.158 -12.086  1.00 95.88           C  
ATOM   3846  N   GLY A 541       7.509 -13.841 -14.312  1.00 94.49           N  
ATOM   3847  CA  GLY A 541       8.479 -14.752 -14.929  1.00 94.49           C  
ATOM   3848  C   GLY A 541       8.226 -14.984 -16.425  1.00 94.49           C  
ATOM   3849  O   GLY A 541       9.164 -14.982 -17.221  1.00 94.49           O  
ATOM   3850  N   ARG A 542       6.957 -15.117 -16.841  1.00 95.33           N  
ATOM   3851  CA  ARG A 542       6.595 -15.203 -18.268  1.00 95.33           C  
ATOM   3852  C   ARG A 542       6.864 -13.898 -19.018  1.00 95.33           C  
ATOM   3853  CB  ARG A 542       5.120 -15.598 -18.435  1.00 95.33           C  
ATOM   3854  O   ARG A 542       7.372 -13.943 -20.137  1.00 95.33           O  
ATOM   3855  CG  ARG A 542       4.864 -17.080 -18.134  1.00 95.33           C  
ATOM   3856  CD  ARG A 542       3.460 -17.493 -18.606  1.00 95.33           C  
ATOM   3857  NE  ARG A 542       2.379 -16.863 -17.821  1.00 95.33           N  
ATOM   3858  NH1 ARG A 542       2.316 -18.383 -16.122  1.00 95.33           N  
ATOM   3859  NH2 ARG A 542       0.974 -16.650 -16.019  1.00 95.33           N  
ATOM   3860  CZ  ARG A 542       1.898 -17.283 -16.667  1.00 95.33           C  
ATOM   3861  N   ALA A 543       6.523 -12.759 -18.418  1.00 95.14           N  
ATOM   3862  CA  ALA A 543       6.750 -11.445 -19.011  1.00 95.14           C  
ATOM   3863  C   ALA A 543       8.253 -11.177 -19.204  1.00 95.14           C  
ATOM   3864  CB  ALA A 543       6.061 -10.391 -18.136  1.00 95.14           C  
ATOM   3865  O   ALA A 543       8.680 -10.922 -20.330  1.00 95.14           O  
ATOM   3866  N   ALA A 544       9.053 -11.361 -18.152  1.00 93.40           N  
ATOM   3867  CA  ALA A 544      10.506 -11.223 -18.177  1.00 93.40           C  
ATOM   3868  C   ALA A 544      11.150 -12.168 -19.196  1.00 93.40           C  
ATOM   3869  CB  ALA A 544      11.046 -11.470 -16.764  1.00 93.40           C  
ATOM   3870  O   ALA A 544      11.944 -11.726 -20.022  1.00 93.40           O  
ATOM   3871  N   GLY A 545      10.742 -13.443 -19.233  1.00 93.65           N  
ATOM   3872  CA  GLY A 545      11.244 -14.398 -20.225  1.00 93.65           C  
ATOM   3873  C   GLY A 545      11.028 -13.935 -21.671  1.00 93.65           C  
ATOM   3874  O   GLY A 545      11.900 -14.120 -22.515  1.00 93.65           O  
ATOM   3875  N   SER A 546       9.902 -13.273 -21.961  1.00 94.26           N  
ATOM   3876  CA  SER A 546       9.652 -12.715 -23.296  1.00 94.26           C  
ATOM   3877  C   SER A 546      10.530 -11.502 -23.627  1.00 94.26           C  
ATOM   3878  CB  SER A 546       8.165 -12.397 -23.476  1.00 94.26           C  
ATOM   3879  O   SER A 546      10.938 -11.350 -24.777  1.00 94.26           O  
ATOM   3880  OG  SER A 546       7.742 -11.221 -22.812  1.00 94.26           O  
ATOM   3881  N   VAL A 547      10.856 -10.670 -22.631  1.00 93.62           N  
ATOM   3882  CA  VAL A 547      11.769  -9.526 -22.789  1.00 93.62           C  
ATOM   3883  C   VAL A 547      13.195 -10.010 -23.012  1.00 93.62           C  
ATOM   3884  CB  VAL A 547      11.705  -8.587 -21.571  1.00 93.62           C  
ATOM   3885  O   VAL A 547      13.854  -9.522 -23.923  1.00 93.62           O  
ATOM   3886  CG1 VAL A 547      12.731  -7.448 -21.641  1.00 93.62           C  
ATOM   3887  CG2 VAL A 547      10.323  -7.942 -21.477  1.00 93.62           C  
ATOM   3888  N   VAL A 548      13.646 -11.013 -22.254  1.00 93.13           N  
ATOM   3889  CA  VAL A 548      14.973 -11.628 -22.414  1.00 93.13           C  
ATOM   3890  C   VAL A 548      15.186 -12.099 -23.853  1.00 93.13           C  
ATOM   3891  CB  VAL A 548      15.142 -12.798 -21.421  1.00 93.13           C  
ATOM   3892  O   VAL A 548      16.172 -11.734 -24.494  1.00 93.13           O  
ATOM   3893  CG1 VAL A 548      16.360 -13.680 -21.720  1.00 93.13           C  
ATOM   3894  CG2 VAL A 548      15.274 -12.292 -19.982  1.00 93.13           C  
ATOM   3895  N   GLU A 549      14.240 -12.869 -24.396  1.00 94.69           N  
ATOM   3896  CA  GLU A 549      14.330 -13.366 -25.772  1.00 94.69           C  
ATOM   3897  C   GLU A 549      14.309 -12.235 -26.807  1.00 94.69           C  
ATOM   3898  CB  GLU A 549      13.193 -14.365 -26.039  1.00 94.69           C  
ATOM   3899  O   GLU A 549      15.026 -12.295 -27.808  1.00 94.69           O  
ATOM   3900  CG  GLU A 549      13.366 -15.685 -25.271  1.00 94.69           C  
ATOM   3901  CD  GLU A 549      14.704 -16.366 -25.597  1.00 94.69           C  
ATOM   3902  OE1 GLU A 549      15.535 -16.540 -24.672  1.00 94.69           O  
ATOM   3903  OE2 GLU A 549      14.926 -16.673 -26.790  1.00 94.69           O  
ATOM   3904  N   GLU A 550      13.538 -11.175 -26.563  1.00 95.56           N  
ATOM   3905  CA  GLU A 550      13.479 -10.018 -27.455  1.00 95.56           C  
ATOM   3906  C   GLU A 550      14.768  -9.185 -27.423  1.00 95.56           C  
ATOM   3907  CB  GLU A 550      12.232  -9.189 -27.119  1.00 95.56           C  
ATOM   3908  O   GLU A 550      15.270  -8.808 -28.483  1.00 95.56           O  
ATOM   3909  CG  GLU A 550      12.071  -7.928 -27.977  1.00 95.56           C  
ATOM   3910  CD  GLU A 550      12.077  -8.177 -29.494  1.00 95.56           C  
ATOM   3911  OE1 GLU A 550      12.626  -7.321 -30.220  1.00 95.56           O  
ATOM   3912  OE2 GLU A 550      11.486  -9.148 -30.027  1.00 95.56           O  
ATOM   3913  N   VAL A 551      15.358  -8.945 -26.249  1.00 93.04           N  
ATOM   3914  CA  VAL A 551      16.643  -8.238 -26.139  1.00 93.04           C  
ATOM   3915  C   VAL A 551      17.748  -9.039 -26.828  1.00 93.04           C  
ATOM   3916  CB  VAL A 551      17.005  -7.930 -24.673  1.00 93.04           C  
ATOM   3917  O   VAL A 551      18.476  -8.496 -27.662  1.00 93.04           O  
ATOM   3918  CG1 VAL A 551      18.407  -7.313 -24.594  1.00 93.04           C  
ATOM   3919  CG2 VAL A 551      16.022  -6.927 -24.053  1.00 93.04           C  
ATOM   3920  N   ARG A 552      17.823 -10.354 -26.576  1.00 94.18           N  
ATOM   3921  CA  ARG A 552      18.771 -11.255 -27.255  1.00 94.18           C  
ATOM   3922  C   ARG A 552      18.588 -11.248 -28.771  1.00 94.18           C  
ATOM   3923  CB  ARG A 552      18.587 -12.683 -26.733  1.00 94.18           C  
ATOM   3924  O   ARG A 552      19.572 -11.253 -29.513  1.00 94.18           O  
ATOM   3925  CG  ARG A 552      19.122 -12.883 -25.308  1.00 94.18           C  
ATOM   3926  CD  ARG A 552      18.692 -14.277 -24.851  1.00 94.18           C  
ATOM   3927  NE  ARG A 552      19.235 -14.640 -23.538  1.00 94.18           N  
ATOM   3928  NH1 ARG A 552      17.913 -16.523 -23.246  1.00 94.18           N  
ATOM   3929  NH2 ARG A 552      19.384 -15.952 -21.703  1.00 94.18           N  
ATOM   3930  CZ  ARG A 552      18.844 -15.694 -22.848  1.00 94.18           C  
ATOM   3931  N   ARG A 553      17.338 -11.231 -29.248  1.00 96.27           N  
ATOM   3932  CA  ARG A 553      17.025 -11.113 -30.677  1.00 96.27           C  
ATOM   3933  C   ARG A 553      17.594  -9.818 -31.249  1.00 96.27           C  
ATOM   3934  CB  ARG A 553      15.505 -11.193 -30.892  1.00 96.27           C  
ATOM   3935  O   ARG A 553      18.285  -9.879 -32.261  1.00 96.27           O  
ATOM   3936  CG  ARG A 553      15.148 -11.229 -32.383  1.00 96.27           C  
ATOM   3937  CD  ARG A 553      13.704 -10.812 -32.666  1.00 96.27           C  
ATOM   3938  NE  ARG A 553      13.477  -9.376 -32.407  1.00 96.27           N  
ATOM   3939  NH1 ARG A 553      14.321  -8.494 -34.377  1.00 96.27           N  
ATOM   3940  NH2 ARG A 553      13.468  -7.159 -32.797  1.00 96.27           N  
ATOM   3941  CZ  ARG A 553      13.772  -8.359 -33.200  1.00 96.27           C  
ATOM   3942  N   GLN A 554      17.344  -8.675 -30.611  1.00 95.26           N  
ATOM   3943  CA  GLN A 554      17.827  -7.382 -31.100  1.00 95.26           C  
ATOM   3944  C   GLN A 554      19.353  -7.302 -31.119  1.00 95.26           C  
ATOM   3945  CB  GLN A 554      17.238  -6.235 -30.275  1.00 95.26           C  
ATOM   3946  O   GLN A 554      19.910  -6.891 -32.132  1.00 95.26           O  
ATOM   3947  CG  GLN A 554      15.751  -6.060 -30.594  1.00 95.26           C  
ATOM   3948  CD  GLN A 554      15.160  -4.801 -29.981  1.00 95.26           C  
ATOM   3949  NE2 GLN A 554      13.946  -4.872 -29.485  1.00 95.26           N  
ATOM   3950  OE1 GLN A 554      15.762  -3.736 -29.981  1.00 95.26           O  
ATOM   3951  N   PHE A 555      20.032  -7.774 -30.071  1.00 92.51           N  
ATOM   3952  CA  PHE A 555      21.499  -7.832 -30.045  1.00 92.51           C  
ATOM   3953  C   PHE A 555      22.091  -8.697 -31.161  1.00 92.51           C  
ATOM   3954  CB  PHE A 555      21.962  -8.344 -28.672  1.00 92.51           C  
ATOM   3955  O   PHE A 555      23.171  -8.397 -31.661  1.00 92.51           O  
ATOM   3956  CG  PHE A 555      21.805  -7.392 -27.500  1.00 92.51           C  
ATOM   3957  CD1 PHE A 555      21.473  -6.036 -27.686  1.00 92.51           C  
ATOM   3958  CD2 PHE A 555      22.075  -7.859 -26.199  1.00 92.51           C  
ATOM   3959  CE1 PHE A 555      21.426  -5.168 -26.590  1.00 92.51           C  
ATOM   3960  CE2 PHE A 555      22.029  -6.980 -25.102  1.00 92.51           C  
ATOM   3961  CZ  PHE A 555      21.699  -5.631 -25.296  1.00 92.51           C  
ATOM   3962  N   ARG A 556      21.388  -9.756 -31.575  1.00 92.95           N  
ATOM   3963  CA  ARG A 556      21.826 -10.636 -32.666  1.00 92.95           C  
ATOM   3964  C   ARG A 556      21.483 -10.096 -34.058  1.00 92.95           C  
ATOM   3965  CB  ARG A 556      21.218 -12.020 -32.420  1.00 92.95           C  
ATOM   3966  O   ARG A 556      22.262 -10.284 -34.986  1.00 92.95           O  
ATOM   3967  CG  ARG A 556      21.693 -13.066 -33.442  1.00 92.95           C  
ATOM   3968  CD  ARG A 556      21.047 -14.429 -33.179  1.00 92.95           C  
ATOM   3969  NE  ARG A 556      19.578 -14.361 -33.337  1.00 92.95           N  
ATOM   3970  NH1 ARG A 556      18.942 -15.215 -31.296  1.00 92.95           N  
ATOM   3971  NH2 ARG A 556      17.398 -14.449 -32.731  1.00 92.95           N  
ATOM   3972  CZ  ARG A 556      18.652 -14.682 -32.454  1.00 92.95           C  
ATOM   3973  N   GLU A 557      20.299  -9.514 -34.232  1.00 95.52           N  
ATOM   3974  CA  GLU A 557      19.726  -9.193 -35.551  1.00 95.52           C  
ATOM   3975  C   GLU A 557      19.926  -7.738 -35.979  1.00 95.52           C  
ATOM   3976  CB  GLU A 557      18.229  -9.553 -35.572  1.00 95.52           C  
ATOM   3977  O   GLU A 557      19.870  -7.453 -37.175  1.00 95.52           O  
ATOM   3978  CG  GLU A 557      18.023 -11.075 -35.565  1.00 95.52           C  
ATOM   3979  CD  GLU A 557      16.566 -11.514 -35.370  1.00 95.52           C  
ATOM   3980  OE1 GLU A 557      16.408 -12.701 -34.981  1.00 95.52           O  
ATOM   3981  OE2 GLU A 557      15.629 -10.686 -35.518  1.00 95.52           O  
ATOM   3982  N   ILE A 558      20.163  -6.821 -35.039  1.00 93.52           N  
ATOM   3983  CA  ILE A 558      20.360  -5.399 -35.325  1.00 93.52           C  
ATOM   3984  C   ILE A 558      21.848  -5.071 -35.119  1.00 93.52           C  
ATOM   3985  CB  ILE A 558      19.419  -4.517 -34.481  1.00 93.52           C  
ATOM   3986  O   ILE A 558      22.276  -4.813 -33.990  1.00 93.52           O  
ATOM   3987  CG1 ILE A 558      17.945  -4.972 -34.614  1.00 93.52           C  
ATOM   3988  CG2 ILE A 558      19.584  -3.046 -34.922  1.00 93.52           C  
ATOM   3989  CD1 ILE A 558      16.959  -4.186 -33.743  1.00 93.52           C  
ATOM   3990  N   PRO A 559      22.664  -5.093 -36.191  1.00 90.31           N  
ATOM   3991  CA  PRO A 559      24.090  -4.811 -36.078  1.00 90.31           C  
ATOM   3992  C   PRO A 559      24.318  -3.367 -35.620  1.00 90.31           C  
ATOM   3993  CB  PRO A 559      24.672  -5.080 -37.468  1.00 90.31           C  
ATOM   3994  O   PRO A 559      23.620  -2.453 -36.060  1.00 90.31           O  
ATOM   3995  CG  PRO A 559      23.492  -4.824 -38.405  1.00 90.31           C  
ATOM   3996  CD  PRO A 559      22.296  -5.303 -37.586  1.00 90.31           C  
ATOM   3997  N   GLY A 560      25.315  -3.154 -34.760  1.00 89.96           N  
ATOM   3998  CA  GLY A 560      25.688  -1.830 -34.269  1.00 89.96           C  
ATOM   3999  C   GLY A 560      25.132  -1.474 -32.890  1.00 89.96           C  
ATOM   4000  O   GLY A 560      25.559  -0.459 -32.338  1.00 89.96           O  
ATOM   4001  N   ILE A 561      24.194  -2.248 -32.319  1.00 89.17           N  
ATOM   4002  CA  ILE A 561      23.624  -1.934 -30.995  1.00 89.17           C  
ATOM   4003  C   ILE A 561      24.701  -2.009 -29.911  1.00 89.17           C  
ATOM   4004  CB  ILE A 561      22.404  -2.824 -30.647  1.00 89.17           C  
ATOM   4005  O   ILE A 561      24.880  -1.050 -29.165  1.00 89.17           O  
ATOM   4006  CG1 ILE A 561      21.193  -2.414 -31.514  1.00 89.17           C  
ATOM   4007  CG2 ILE A 561      22.064  -2.702 -29.147  1.00 89.17           C  
ATOM   4008  CD1 ILE A 561      19.895  -3.169 -31.196  1.00 89.17           C  
ATOM   4009  N   MET A 562      25.446  -3.115 -29.828  1.00 87.13           N  
ATOM   4010  CA  MET A 562      26.452  -3.301 -28.773  1.00 87.13           C  
ATOM   4011  C   MET A 562      27.634  -2.340 -28.923  1.00 87.13           C  
ATOM   4012  CB  MET A 562      26.928  -4.761 -28.753  1.00 87.13           C  
ATOM   4013  O   MET A 562      28.222  -1.910 -27.926  1.00 87.13           O  
ATOM   4014  CG  MET A 562      25.834  -5.713 -28.250  1.00 87.13           C  
ATOM   4015  SD  MET A 562      25.123  -5.303 -26.628  1.00 87.13           S  
ATOM   4016  CE  MET A 562      26.562  -5.486 -25.542  1.00 87.13           C  
ATOM   4017  N   GLU A 563      27.920  -1.943 -30.162  1.00 88.20           N  
ATOM   4018  CA  GLU A 563      28.895  -0.918 -30.524  1.00 88.20           C  
ATOM   4019  C   GLU A 563      28.393   0.515 -30.256  1.00 88.20           C  
ATOM   4020  CB  GLU A 563      29.278  -1.071 -32.009  1.00 88.20           C  
ATOM   4021  O   GLU A 563      29.173   1.458 -30.360  1.00 88.20           O  
ATOM   4022  CG  GLU A 563      29.880  -2.436 -32.399  1.00 88.20           C  
ATOM   4023  CD  GLU A 563      28.871  -3.597 -32.511  1.00 88.20           C  
ATOM   4024  OE1 GLU A 563      29.334  -4.756 -32.530  1.00 88.20           O  
ATOM   4025  OE2 GLU A 563      27.645  -3.338 -32.576  1.00 88.20           O  
ATOM   4026  N   GLY A 564      27.106   0.705 -29.934  1.00 83.97           N  
ATOM   4027  CA  GLY A 564      26.494   2.020 -29.700  1.00 83.97           C  
ATOM   4028  C   GLY A 564      26.263   2.853 -30.967  1.00 83.97           C  
ATOM   4029  O   GLY A 564      26.054   4.062 -30.884  1.00 83.97           O  
ATOM   4030  N   THR A 565      26.308   2.228 -32.146  1.00 88.29           N  
ATOM   4031  CA  THR A 565      26.141   2.881 -33.459  1.00 88.29           C  
ATOM   4032  C   THR A 565      24.741   2.709 -34.058  1.00 88.29           C  
ATOM   4033  CB  THR A 565      27.203   2.414 -34.465  1.00 88.29           C  
ATOM   4034  O   THR A 565      24.377   3.453 -34.968  1.00 88.29           O  
ATOM   4035  CG2 THR A 565      28.625   2.751 -34.018  1.00 88.29           C  
ATOM   4036  OG1 THR A 565      27.144   1.022 -34.663  1.00 88.29           O  
ATOM   4037  N   ALA A 566      23.935   1.781 -33.531  1.00 88.53           N  
ATOM   4038  CA  ALA A 566      22.533   1.582 -33.901  1.00 88.53           C  
ATOM   4039  C   ALA A 566      21.592   1.812 -32.707  1.00 88.53           C  
ATOM   4040  CB  ALA A 566      22.359   0.189 -34.513  1.00 88.53           C  
ATOM   4041  O   ALA A 566      21.957   1.573 -31.557  1.00 88.53           O  
ATOM   4042  N   LYS A 567      20.364   2.274 -32.985  1.00 86.60           N  
ATOM   4043  CA  LYS A 567      19.333   2.538 -31.968  1.00 86.60           C  
ATOM   4044  C   LYS A 567      18.468   1.284 -31.744  1.00 86.60           C  
ATOM   4045  CB  LYS A 567      18.498   3.768 -32.376  1.00 86.60           C  
ATOM   4046  O   LYS A 567      17.900   0.799 -32.723  1.00 86.60           O  
ATOM   4047  CG  LYS A 567      17.486   4.194 -31.294  1.00 86.60           C  
ATOM   4048  CD  LYS A 567      16.794   5.527 -31.643  1.00 86.60           C  
ATOM   4049  CE  LYS A 567      15.768   5.910 -30.564  1.00 86.60           C  
ATOM   4050  NZ  LYS A 567      15.188   7.272 -30.751  1.00 86.60           N  
ATOM   4051  N   PRO A 568      18.318   0.794 -30.499  1.00 90.36           N  
ATOM   4052  CA  PRO A 568      17.401  -0.302 -30.181  1.00 90.36           C  
ATOM   4053  C   PRO A 568      15.926  -0.002 -30.484  1.00 90.36           C  
ATOM   4054  CB  PRO A 568      17.589  -0.569 -28.688  1.00 90.36           C  
ATOM   4055  O   PRO A 568      15.480   1.149 -30.449  1.00 90.36           O  
ATOM   4056  CG  PRO A 568      19.007  -0.090 -28.406  1.00 90.36           C  
ATOM   4057  CD  PRO A 568      19.131   1.117 -29.330  1.00 90.36           C  
ATOM   4058  N   GLU A 569      15.130  -1.052 -30.698  1.00 92.70           N  
ATOM   4059  CA  GLU A 569      13.674  -0.969 -30.870  1.00 92.70           C  
ATOM   4060  C   GLU A 569      12.960  -0.906 -29.500  1.00 92.70           C  
ATOM   4061  CB  GLU A 569      13.130  -2.136 -31.733  1.00 92.70           C  
ATOM   4062  O   GLU A 569      12.228  -1.826 -29.129  1.00 92.70           O  
ATOM   4063  CG  GLU A 569      13.706  -2.251 -33.153  1.00 92.70           C  
ATOM   4064  CD  GLU A 569      13.160  -3.460 -33.953  1.00 92.70           C  
ATOM   4065  OE1 GLU A 569      13.300  -3.439 -35.193  1.00 92.70           O  
ATOM   4066  OE2 GLU A 569      12.616  -4.441 -33.376  1.00 92.70           O  
ATOM   4067  N   TYR A 570      13.136   0.181 -28.736  1.00 89.55           N  
ATOM   4068  CA  TYR A 570      12.565   0.324 -27.379  1.00 89.55           C  
ATOM   4069  C   TYR A 570      11.052   0.050 -27.304  1.00 89.55           C  
ATOM   4070  CB  TYR A 570      12.810   1.749 -26.871  1.00 89.55           C  
ATOM   4071  O   TYR A 570      10.561  -0.612 -26.388  1.00 89.55           O  
ATOM   4072  CG  TYR A 570      14.260   2.180 -26.781  1.00 89.55           C  
ATOM   4073  CD1 TYR A 570      15.186   1.444 -26.013  1.00 89.55           C  
ATOM   4074  CD2 TYR A 570      14.666   3.359 -27.433  1.00 89.55           C  
ATOM   4075  CE1 TYR A 570      16.523   1.874 -25.911  1.00 89.55           C  
ATOM   4076  CE2 TYR A 570      15.998   3.795 -27.323  1.00 89.55           C  
ATOM   4077  OH  TYR A 570      18.206   3.490 -26.518  1.00 89.55           O  
ATOM   4078  CZ  TYR A 570      16.927   3.050 -26.573  1.00 89.55           C  
ATOM   4079  N   GLY A 571      10.294   0.534 -28.296  1.00 90.55           N  
ATOM   4080  CA  GLY A 571       8.835   0.399 -28.329  1.00 90.55           C  
ATOM   4081  C   GLY A 571       8.348  -1.052 -28.411  1.00 90.55           C  
ATOM   4082  O   GLY A 571       7.220  -1.343 -28.013  1.00 90.55           O  
ATOM   4083  N   ARG A 572       9.195  -1.980 -28.878  1.00 93.21           N  
ATOM   4084  CA  ARG A 572       8.848  -3.399 -28.989  1.00 93.21           C  
ATOM   4085  C   ARG A 572       8.757  -4.067 -27.619  1.00 93.21           C  
ATOM   4086  CB  ARG A 572       9.856  -4.069 -29.926  1.00 93.21           C  
ATOM   4087  O   ARG A 572       7.763  -4.741 -27.354  1.00 93.21           O  
ATOM   4088  CG  ARG A 572       9.454  -5.501 -30.284  1.00 93.21           C  
ATOM   4089  CD  ARG A 572      10.207  -5.893 -31.552  1.00 93.21           C  
ATOM   4090  NE  ARG A 572      10.041  -7.321 -31.850  1.00 93.21           N  
ATOM   4091  NH1 ARG A 572      10.642  -7.175 -34.055  1.00 93.21           N  
ATOM   4092  NH2 ARG A 572      10.096  -9.159 -33.145  1.00 93.21           N  
ATOM   4093  CZ  ARG A 572      10.246  -7.873 -33.023  1.00 93.21           C  
ATOM   4094  N   CYS A 573       9.717  -3.804 -26.730  1.00 93.32           N  
ATOM   4095  CA  CYS A 573       9.672  -4.270 -25.342  1.00 93.32           C  
ATOM   4096  C   CYS A 573       8.445  -3.704 -24.611  1.00 93.32           C  
ATOM   4097  CB  CYS A 573      10.980  -3.885 -24.631  1.00 93.32           C  
ATOM   4098  O   CYS A 573       7.696  -4.457 -23.988  1.00 93.32           O  
ATOM   4099  SG  CYS A 573      12.365  -4.800 -25.366  1.00 93.32           S  
ATOM   4100  N   VAL A 574       8.175  -2.400 -24.767  1.00 94.30           N  
ATOM   4101  CA  VAL A 574       7.010  -1.728 -24.162  1.00 94.30           C  
ATOM   4102  C   VAL A 574       5.687  -2.355 -24.621  1.00 94.30           C  
ATOM   4103  CB  VAL A 574       7.024  -0.217 -24.476  1.00 94.30           C  
ATOM   4104  O   VAL A 574       4.827  -2.656 -23.792  1.00 94.30           O  
ATOM   4105  CG1 VAL A 574       5.789   0.507 -23.923  1.00 94.30           C  
ATOM   4106  CG2 VAL A 574       8.255   0.480 -23.884  1.00 94.30           C  
ATOM   4107  N   ASP A 575       5.493  -2.583 -25.925  1.00 94.54           N  
ATOM   4108  CA  ASP A 575       4.255  -3.184 -26.443  1.00 94.54           C  
ATOM   4109  C   ASP A 575       4.084  -4.644 -25.996  1.00 94.54           C  
ATOM   4110  CB  ASP A 575       4.210  -3.066 -27.973  1.00 94.54           C  
ATOM   4111  O   ASP A 575       2.984  -5.045 -25.596  1.00 94.54           O  
ATOM   4112  CG  ASP A 575       2.983  -3.773 -28.571  1.00 94.54           C  
ATOM   4113  OD1 ASP A 575       1.819  -3.427 -28.247  1.00 94.54           O  
ATOM   4114  OD2 ASP A 575       3.167  -4.734 -29.354  1.00 94.54           O  
ATOM   4115  N   MET A 576       5.163  -5.434 -26.010  1.00 94.47           N  
ATOM   4116  CA  MET A 576       5.146  -6.824 -25.545  1.00 94.47           C  
ATOM   4117  C   MET A 576       4.745  -6.923 -24.073  1.00 94.47           C  
ATOM   4118  CB  MET A 576       6.517  -7.477 -25.765  1.00 94.47           C  
ATOM   4119  O   MET A 576       3.801  -7.648 -23.744  1.00 94.47           O  
ATOM   4120  CG  MET A 576       6.730  -7.833 -27.239  1.00 94.47           C  
ATOM   4121  SD  MET A 576       8.352  -8.534 -27.638  1.00 94.47           S  
ATOM   4122  CE  MET A 576       8.409  -9.968 -26.526  1.00 94.47           C  
ATOM   4123  N   LEU A 577       5.392  -6.144 -23.205  1.00 95.35           N  
ATOM   4124  CA  LEU A 577       5.085  -6.099 -21.776  1.00 95.35           C  
ATOM   4125  C   LEU A 577       3.676  -5.583 -21.513  1.00 95.35           C  
ATOM   4126  CB  LEU A 577       6.111  -5.202 -21.081  1.00 95.35           C  
ATOM   4127  O   LEU A 577       2.949  -6.160 -20.709  1.00 95.35           O  
ATOM   4128  CG  LEU A 577       7.462  -5.895 -20.874  1.00 95.35           C  
ATOM   4129  CD1 LEU A 577       8.493  -4.815 -20.605  1.00 95.35           C  
ATOM   4130  CD2 LEU A 577       7.381  -6.866 -19.696  1.00 95.35           C  
ATOM   4131  N   THR A 578       3.238  -4.562 -22.253  1.00 94.79           N  
ATOM   4132  CA  THR A 578       1.868  -4.050 -22.158  1.00 94.79           C  
ATOM   4133  C   THR A 578       0.854  -5.151 -22.474  1.00 94.79           C  
ATOM   4134  CB  THR A 578       1.662  -2.863 -23.112  1.00 94.79           C  
ATOM   4135  O   THR A 578      -0.125  -5.331 -21.754  1.00 94.79           O  
ATOM   4136  CG2 THR A 578       0.228  -2.346 -23.092  1.00 94.79           C  
ATOM   4137  OG1 THR A 578       2.461  -1.771 -22.761  1.00 94.79           O  
ATOM   4138  N   LYS A 579       1.066  -5.922 -23.546  1.00 94.36           N  
ATOM   4139  CA  LYS A 579       0.182  -7.040 -23.913  1.00 94.36           C  
ATOM   4140  C   LYS A 579       0.193  -8.140 -22.854  1.00 94.36           C  
ATOM   4141  CB  LYS A 579       0.607  -7.605 -25.276  1.00 94.36           C  
ATOM   4142  O   LYS A 579      -0.878  -8.648 -22.514  1.00 94.36           O  
ATOM   4143  CG  LYS A 579       0.184  -6.680 -26.419  1.00 94.36           C  
ATOM   4144  CD  LYS A 579       0.821  -7.065 -27.754  1.00 94.36           C  
ATOM   4145  CE  LYS A 579       0.299  -6.154 -28.873  1.00 94.36           C  
ATOM   4146  NZ  LYS A 579       1.138  -6.260 -30.084  1.00 94.36           N  
ATOM   4147  N   ALA A 580       1.376  -8.496 -22.353  1.00 94.17           N  
ATOM   4148  CA  ALA A 580       1.549  -9.536 -21.349  1.00 94.17           C  
ATOM   4149  C   ALA A 580       0.857  -9.147 -20.036  1.00 94.17           C  
ATOM   4150  CB  ALA A 580       3.045  -9.821 -21.166  1.00 94.17           C  
ATOM   4151  O   ALA A 580      -0.060  -9.841 -19.611  1.00 94.17           O  
ATOM   4152  N   ALA A 581       1.193  -7.993 -19.459  1.00 94.85           N  
ATOM   4153  CA  ALA A 581       0.648  -7.520 -18.190  1.00 94.85           C  
ATOM   4154  C   ALA A 581      -0.886  -7.455 -18.180  1.00 94.85           C  
ATOM   4155  CB  ALA A 581       1.271  -6.154 -17.911  1.00 94.85           C  
ATOM   4156  O   ALA A 581      -1.523  -7.960 -17.255  1.00 94.85           O  
ATOM   4157  N   ILE A 582      -1.499  -6.918 -19.244  1.00 92.12           N  
ATOM   4158  CA  ILE A 582      -2.963  -6.834 -19.350  1.00 92.12           C  
ATOM   4159  C   ILE A 582      -3.617  -8.214 -19.413  1.00 92.12           C  
ATOM   4160  CB  ILE A 582      -3.371  -5.969 -20.563  1.00 92.12           C  
ATOM   4161  O   ILE A 582      -4.680  -8.410 -18.830  1.00 92.12           O  
ATOM   4162  CG1 ILE A 582      -2.906  -4.505 -20.408  1.00 92.12           C  
ATOM   4163  CG2 ILE A 582      -4.891  -6.002 -20.831  1.00 92.12           C  
ATOM   4164  CD1 ILE A 582      -3.414  -3.785 -19.164  1.00 92.12           C  
ATOM   4165  N   LYS A 583      -3.008  -9.173 -20.114  1.00 93.70           N  
ATOM   4166  CA  LYS A 583      -3.534 -10.539 -20.206  1.00 93.70           C  
ATOM   4167  C   LYS A 583      -3.360 -11.291 -18.885  1.00 93.70           C  
ATOM   4168  CB  LYS A 583      -2.827 -11.248 -21.367  1.00 93.70           C  
ATOM   4169  O   LYS A 583      -4.278 -11.978 -18.444  1.00 93.70           O  
ATOM   4170  CG  LYS A 583      -3.366 -12.666 -21.597  1.00 93.70           C  
ATOM   4171  CD  LYS A 583      -2.547 -13.372 -22.680  1.00 93.70           C  
ATOM   4172  CE  LYS A 583      -3.036 -14.815 -22.824  1.00 93.70           C  
ATOM   4173  NZ  LYS A 583      -2.132 -15.600 -23.699  1.00 93.70           N  
ATOM   4174  N   GLU A 584      -2.188 -11.161 -18.278  1.00 94.38           N  
ATOM   4175  CA  GLU A 584      -1.769 -11.929 -17.108  1.00 94.38           C  
ATOM   4176  C   GLU A 584      -2.462 -11.481 -15.814  1.00 94.38           C  
ATOM   4177  CB  GLU A 584      -0.240 -11.834 -16.983  1.00 94.38           C  
ATOM   4178  O   GLU A 584      -2.684 -12.303 -14.929  1.00 94.38           O  
ATOM   4179  CG  GLU A 584       0.550 -12.550 -18.101  1.00 94.38           C  
ATOM   4180  CD  GLU A 584       0.399 -14.071 -18.087  1.00 94.38           C  
ATOM   4181  OE1 GLU A 584       0.942 -14.756 -18.984  1.00 94.38           O  
ATOM   4182  OE2 GLU A 584      -0.255 -14.608 -17.172  1.00 94.38           O  
ATOM   4183  N   MET A 585      -2.884 -10.215 -15.709  1.00 92.48           N  
ATOM   4184  CA  MET A 585      -3.570  -9.712 -14.510  1.00 92.48           C  
ATOM   4185  C   MET A 585      -5.036 -10.165 -14.380  1.00 92.48           C  
ATOM   4186  CB  MET A 585      -3.448  -8.181 -14.430  1.00 92.48           C  
ATOM   4187  O   MET A 585      -5.583 -10.120 -13.284  1.00 92.48           O  
ATOM   4188  CG  MET A 585      -4.302  -7.460 -15.479  1.00 92.48           C  
ATOM   4189  SD  MET A 585      -4.160  -5.653 -15.471  1.00 92.48           S  
ATOM   4190  CE  MET A 585      -5.437  -5.284 -16.696  1.00 92.48           C  
ATOM   4191  N   ILE A 586      -5.699 -10.611 -15.458  1.00 90.90           N  
ATOM   4192  CA  ILE A 586      -7.156 -10.869 -15.443  1.00 90.90           C  
ATOM   4193  C   ILE A 586      -7.526 -11.983 -14.462  1.00 90.90           C  
ATOM   4194  CB  ILE A 586      -7.694 -11.174 -16.863  1.00 90.90           C  
ATOM   4195  O   ILE A 586      -8.374 -11.786 -13.594  1.00 90.90           O  
ATOM   4196  CG1 ILE A 586      -7.540  -9.931 -17.763  1.00 90.90           C  
ATOM   4197  CG2 ILE A 586      -9.175 -11.612 -16.825  1.00 90.90           C  
ATOM   4198  CD1 ILE A 586      -7.822 -10.185 -19.250  1.00 90.90           C  
ATOM   4199  N   ILE A 587      -6.909 -13.160 -14.601  1.00 92.13           N  
ATOM   4200  CA  ILE A 587      -7.257 -14.333 -13.786  1.00 92.13           C  
ATOM   4201  C   ILE A 587      -6.961 -14.083 -12.299  1.00 92.13           C  
ATOM   4202  CB  ILE A 587      -6.599 -15.627 -14.327  1.00 92.13           C  
ATOM   4203  O   ILE A 587      -7.861 -14.305 -11.485  1.00 92.13           O  
ATOM   4204  CG1 ILE A 587      -7.145 -15.943 -15.737  1.00 92.13           C  
ATOM   4205  CG2 ILE A 587      -6.835 -16.807 -13.364  1.00 92.13           C  
ATOM   4206  CD1 ILE A 587      -6.446 -17.123 -16.425  1.00 92.13           C  
ATOM   4207  N   PRO A 588      -5.771 -13.585 -11.908  1.00 94.55           N  
ATOM   4208  CA  PRO A 588      -5.483 -13.375 -10.496  1.00 94.55           C  
ATOM   4209  C   PRO A 588      -6.360 -12.278  -9.881  1.00 94.55           C  
ATOM   4210  CB  PRO A 588      -3.991 -13.054 -10.406  1.00 94.55           C  
ATOM   4211  O   PRO A 588      -6.789 -12.435  -8.743  1.00 94.55           O  
ATOM   4212  CG  PRO A 588      -3.424 -13.525 -11.744  1.00 94.55           C  
ATOM   4213  CD  PRO A 588      -4.578 -13.319 -12.699  1.00 94.55           C  
ATOM   4214  N   SER A 589      -6.705 -11.211 -10.617  1.00 93.78           N  
ATOM   4215  CA  SER A 589      -7.609 -10.161 -10.118  1.00 93.78           C  
ATOM   4216  C   SER A 589      -9.054 -10.635  -9.929  1.00 93.78           C  
ATOM   4217  CB  SER A 589      -7.608  -8.952 -11.058  1.00 93.78           C  
ATOM   4218  O   SER A 589      -9.757 -10.103  -9.071  1.00 93.78           O  
ATOM   4219  OG  SER A 589      -6.339  -8.327 -11.082  1.00 93.78           O  
ATOM   4220  N   LEU A 590      -9.511 -11.644 -10.679  1.00 93.77           N  
ATOM   4221  CA  LEU A 590     -10.833 -12.246 -10.471  1.00 93.77           C  
ATOM   4222  C   LEU A 590     -10.895 -13.117  -9.211  1.00 93.77           C  
ATOM   4223  CB  LEU A 590     -11.233 -13.070 -11.707  1.00 93.77           C  
ATOM   4224  O   LEU A 590     -11.975 -13.272  -8.644  1.00 93.77           O  
ATOM   4225  CG  LEU A 590     -11.607 -12.233 -12.942  1.00 93.77           C  
ATOM   4226  CD1 LEU A 590     -11.819 -13.169 -14.134  1.00 93.77           C  
ATOM   4227  CD2 LEU A 590     -12.889 -11.424 -12.733  1.00 93.77           C  
ATOM   4228  N   LEU A 591      -9.765 -13.661  -8.749  1.00 96.55           N  
ATOM   4229  CA  LEU A 591      -9.717 -14.539  -7.581  1.00 96.55           C  
ATOM   4230  C   LEU A 591     -10.323 -13.894  -6.315  1.00 96.55           C  
ATOM   4231  CB  LEU A 591      -8.281 -15.058  -7.368  1.00 96.55           C  
ATOM   4232  O   LEU A 591     -11.270 -14.476  -5.787  1.00 96.55           O  
ATOM   4233  CG  LEU A 591      -8.162 -16.044  -6.191  1.00 96.55           C  
ATOM   4234  CD1 LEU A 591      -8.787 -17.399  -6.529  1.00 96.55           C  
ATOM   4235  CD2 LEU A 591      -6.700 -16.265  -5.810  1.00 96.55           C  
ATOM   4236  N   PRO A 592      -9.868 -12.720  -5.822  1.00 96.36           N  
ATOM   4237  CA  PRO A 592     -10.446 -12.110  -4.619  1.00 96.36           C  
ATOM   4238  C   PRO A 592     -11.890 -11.629  -4.806  1.00 96.36           C  
ATOM   4239  CB  PRO A 592      -9.520 -10.943  -4.273  1.00 96.36           C  
ATOM   4240  O   PRO A 592     -12.626 -11.524  -3.830  1.00 96.36           O  
ATOM   4241  CG  PRO A 592      -8.904 -10.551  -5.614  1.00 96.36           C  
ATOM   4242  CD  PRO A 592      -8.764 -11.901  -6.310  1.00 96.36           C  
ATOM   4243  N   VAL A 593     -12.314 -11.354  -6.045  1.00 95.38           N  
ATOM   4244  CA  VAL A 593     -13.695 -10.949  -6.347  1.00 95.38           C  
ATOM   4245  C   VAL A 593     -14.639 -12.151  -6.291  1.00 95.38           C  
ATOM   4246  CB  VAL A 593     -13.781 -10.246  -7.718  1.00 95.38           C  
ATOM   4247  O   VAL A 593     -15.733 -12.061  -5.743  1.00 95.38           O  
ATOM   4248  CG1 VAL A 593     -15.214  -9.814  -8.057  1.00 95.38           C  
ATOM   4249  CG2 VAL A 593     -12.905  -8.987  -7.763  1.00 95.38           C  
ATOM   4250  N   LEU A 594     -14.231 -13.291  -6.849  1.00 96.85           N  
ATOM   4251  CA  LEU A 594     -15.089 -14.470  -6.962  1.00 96.85           C  
ATOM   4252  C   LEU A 594     -15.015 -15.386  -5.739  1.00 96.85           C  
ATOM   4253  CB  LEU A 594     -14.747 -15.231  -8.252  1.00 96.85           C  
ATOM   4254  O   LEU A 594     -16.024 -15.995  -5.400  1.00 96.85           O  
ATOM   4255  CG  LEU A 594     -15.032 -14.453  -9.551  1.00 96.85           C  
ATOM   4256  CD1 LEU A 594     -14.623 -15.312 -10.749  1.00 96.85           C  
ATOM   4257  CD2 LEU A 594     -16.511 -14.089  -9.708  1.00 96.85           C  
ATOM   4258  N   ALA A 595     -13.869 -15.482  -5.062  1.00 98.21           N  
ATOM   4259  CA  ALA A 595     -13.676 -16.374  -3.916  1.00 98.21           C  
ATOM   4260  C   ALA A 595     -14.765 -16.268  -2.825  1.00 98.21           C  
ATOM   4261  CB  ALA A 595     -12.271 -16.167  -3.338  1.00 98.21           C  
ATOM   4262  O   ALA A 595     -15.327 -17.312  -2.484  1.00 98.21           O  
ATOM   4263  N   PRO A 596     -15.132 -15.074  -2.307  1.00 98.26           N  
ATOM   4264  CA  PRO A 596     -16.176 -14.967  -1.282  1.00 98.26           C  
ATOM   4265  C   PRO A 596     -17.548 -15.429  -1.787  1.00 98.26           C  
ATOM   4266  CB  PRO A 596     -16.179 -13.493  -0.849  1.00 98.26           C  
ATOM   4267  O   PRO A 596     -18.272 -16.118  -1.071  1.00 98.26           O  
ATOM   4268  CG  PRO A 596     -15.548 -12.750  -2.022  1.00 98.26           C  
ATOM   4269  CD  PRO A 596     -14.561 -13.760  -2.588  1.00 98.26           C  
ATOM   4270  N   ILE A 597     -17.880 -15.111  -3.041  1.00 97.96           N  
ATOM   4271  CA  ILE A 597     -19.146 -15.493  -3.679  1.00 97.96           C  
ATOM   4272  C   ILE A 597     -19.203 -17.015  -3.861  1.00 97.96           C  
ATOM   4273  CB  ILE A 597     -19.304 -14.744  -5.025  1.00 97.96           C  
ATOM   4274  O   ILE A 597     -20.170 -17.662  -3.461  1.00 97.96           O  
ATOM   4275  CG1 ILE A 597     -19.273 -13.211  -4.813  1.00 97.96           C  
ATOM   4276  CG2 ILE A 597     -20.606 -15.161  -5.729  1.00 97.96           C  
ATOM   4277  CD1 ILE A 597     -19.267 -12.396  -6.113  1.00 97.96           C  
ATOM   4278  N   VAL A 598     -18.146 -17.598  -4.432  1.00 98.44           N  
ATOM   4279  CA  VAL A 598     -18.048 -19.037  -4.695  1.00 98.44           C  
ATOM   4280  C   VAL A 598     -18.106 -19.824  -3.392  1.00 98.44           C  
ATOM   4281  CB  VAL A 598     -16.771 -19.367  -5.493  1.00 98.44           C  
ATOM   4282  O   VAL A 598     -18.891 -20.765  -3.302  1.00 98.44           O  
ATOM   4283  CG1 VAL A 598     -16.525 -20.878  -5.613  1.00 98.44           C  
ATOM   4284  CG2 VAL A 598     -16.869 -18.813  -6.922  1.00 98.44           C  
ATOM   4285  N   LEU A 599     -17.330 -19.441  -2.372  1.00 98.45           N  
ATOM   4286  CA  LEU A 599     -17.331 -20.158  -1.098  1.00 98.45           C  
ATOM   4287  C   LEU A 599     -18.714 -20.128  -0.443  1.00 98.45           C  
ATOM   4288  CB  LEU A 599     -16.256 -19.581  -0.162  1.00 98.45           C  
ATOM   4289  O   LEU A 599     -19.193 -21.172  -0.003  1.00 98.45           O  
ATOM   4290  CG  LEU A 599     -16.171 -20.337   1.181  1.00 98.45           C  
ATOM   4291  CD1 LEU A 599     -15.694 -21.782   1.013  1.00 98.45           C  
ATOM   4292  CD2 LEU A 599     -15.195 -19.639   2.114  1.00 98.45           C  
ATOM   4293  N   TYR A 600     -19.373 -18.966  -0.420  1.00 98.38           N  
ATOM   4294  CA  TYR A 600     -20.714 -18.839   0.144  1.00 98.38           C  
ATOM   4295  C   TYR A 600     -21.702 -19.813  -0.512  1.00 98.38           C  
ATOM   4296  CB  TYR A 600     -21.197 -17.392  -0.001  1.00 98.38           C  
ATOM   4297  O   TYR A 600     -22.331 -20.613   0.181  1.00 98.38           O  
ATOM   4298  CG  TYR A 600     -22.619 -17.206   0.483  1.00 98.38           C  
ATOM   4299  CD1 TYR A 600     -23.683 -17.162  -0.440  1.00 98.38           C  
ATOM   4300  CD2 TYR A 600     -22.878 -17.154   1.865  1.00 98.38           C  
ATOM   4301  CE1 TYR A 600     -25.010 -17.067   0.021  1.00 98.38           C  
ATOM   4302  CE2 TYR A 600     -24.203 -17.066   2.327  1.00 98.38           C  
ATOM   4303  OH  TYR A 600     -26.545 -16.925   1.869  1.00 98.38           O  
ATOM   4304  CZ  TYR A 600     -25.271 -17.017   1.406  1.00 98.38           C  
ATOM   4305  N   PHE A 601     -21.801 -19.803  -1.845  1.00 98.37           N  
ATOM   4306  CA  PHE A 601     -22.759 -20.652  -2.557  1.00 98.37           C  
ATOM   4307  C   PHE A 601     -22.397 -22.141  -2.520  1.00 98.37           C  
ATOM   4308  CB  PHE A 601     -22.933 -20.156  -3.996  1.00 98.37           C  
ATOM   4309  O   PHE A 601     -23.295 -22.979  -2.460  1.00 98.37           O  
ATOM   4310  CG  PHE A 601     -23.764 -18.892  -4.098  1.00 98.37           C  
ATOM   4311  CD1 PHE A 601     -25.125 -18.921  -3.742  1.00 98.37           C  
ATOM   4312  CD2 PHE A 601     -23.192 -17.689  -4.548  1.00 98.37           C  
ATOM   4313  CE1 PHE A 601     -25.901 -17.751  -3.812  1.00 98.37           C  
ATOM   4314  CE2 PHE A 601     -23.967 -16.517  -4.613  1.00 98.37           C  
ATOM   4315  CZ  PHE A 601     -25.320 -16.547  -4.242  1.00 98.37           C  
ATOM   4316  N   VAL A 602     -21.106 -22.489  -2.507  1.00 98.46           N  
ATOM   4317  CA  VAL A 602     -20.669 -23.884  -2.350  1.00 98.46           C  
ATOM   4318  C   VAL A 602     -21.070 -24.422  -0.978  1.00 98.46           C  
ATOM   4319  CB  VAL A 602     -19.154 -24.023  -2.595  1.00 98.46           C  
ATOM   4320  O   VAL A 602     -21.647 -25.504  -0.899  1.00 98.46           O  
ATOM   4321  CG1 VAL A 602     -18.597 -25.385  -2.155  1.00 98.46           C  
ATOM   4322  CG2 VAL A 602     -18.844 -23.874  -4.091  1.00 98.46           C  
ATOM   4323  N   ILE A 603     -20.825 -23.672   0.101  1.00 98.14           N  
ATOM   4324  CA  ILE A 603     -21.197 -24.120   1.450  1.00 98.14           C  
ATOM   4325  C   ILE A 603     -22.717 -24.130   1.626  1.00 98.14           C  
ATOM   4326  CB  ILE A 603     -20.478 -23.292   2.532  1.00 98.14           C  
ATOM   4327  O   ILE A 603     -23.232 -25.070   2.222  1.00 98.14           O  
ATOM   4328  CG1 ILE A 603     -18.939 -23.410   2.427  1.00 98.14           C  
ATOM   4329  CG2 ILE A 603     -20.936 -23.716   3.941  1.00 98.14           C  
ATOM   4330  CD1 ILE A 603     -18.347 -24.806   2.665  1.00 98.14           C  
ATOM   4331  N   LEU A 604     -23.444 -23.176   1.041  1.00 96.97           N  
ATOM   4332  CA  LEU A 604     -24.911 -23.187   1.029  1.00 96.97           C  
ATOM   4333  C   LEU A 604     -25.491 -24.410   0.294  1.00 96.97           C  
ATOM   4334  CB  LEU A 604     -25.395 -21.875   0.386  1.00 96.97           C  
ATOM   4335  O   LEU A 604     -26.568 -24.877   0.640  1.00 96.97           O  
ATOM   4336  CG  LEU A 604     -26.924 -21.696   0.375  1.00 96.97           C  
ATOM   4337  CD1 LEU A 604     -27.498 -21.606   1.790  1.00 96.97           C  
ATOM   4338  CD2 LEU A 604     -27.282 -20.411  -0.372  1.00 96.97           C  
ATOM   4339  N   GLY A 605     -24.794 -24.941  -0.715  1.00 97.43           N  
ATOM   4340  CA  GLY A 605     -25.197 -26.177  -1.393  1.00 97.43           C  
ATOM   4341  C   GLY A 605     -24.930 -27.452  -0.582  1.00 97.43           C  
ATOM   4342  O   GLY A 605     -25.544 -28.483  -0.843  1.00 97.43           O  
ATOM   4343  N   ILE A 606     -24.013 -27.393   0.387  1.00 97.07           N  
ATOM   4344  CA  ILE A 606     -23.603 -28.529   1.231  1.00 97.07           C  
ATOM   4345  C   ILE A 606     -24.334 -28.515   2.581  1.00 97.07           C  
ATOM   4346  CB  ILE A 606     -22.064 -28.491   1.413  1.00 97.07           C  
ATOM   4347  O   ILE A 606     -24.578 -29.566   3.171  1.00 97.07           O  
ATOM   4348  CG1 ILE A 606     -21.345 -28.698   0.058  1.00 97.07           C  
ATOM   4349  CG2 ILE A 606     -21.573 -29.550   2.421  1.00 97.07           C  
ATOM   4350  CD1 ILE A 606     -19.849 -28.353   0.089  1.00 97.07           C  
ATOM   4351  N   ALA A 607     -24.636 -27.326   3.091  1.00 95.51           N  
ATOM   4352  CA  ALA A 607     -25.115 -27.077   4.440  1.00 95.51           C  
ATOM   4353  C   ALA A 607     -26.180 -25.968   4.437  1.00 95.51           C  
ATOM   4354  CB  ALA A 607     -23.883 -26.729   5.287  1.00 95.51           C  
ATOM   4355  O   ALA A 607     -26.841 -25.728   3.432  1.00 95.51           O  
ATOM   4356  N   ASP A 608     -26.385 -25.305   5.571  1.00 95.00           N  
ATOM   4357  CA  ASP A 608     -27.343 -24.211   5.692  1.00 95.00           C  
ATOM   4358  C   ASP A 608     -26.691 -22.824   5.529  1.00 95.00           C  
ATOM   4359  CB  ASP A 608     -28.140 -24.380   6.998  1.00 95.00           C  
ATOM   4360  O   ASP A 608     -25.476 -22.663   5.370  1.00 95.00           O  
ATOM   4361  CG  ASP A 608     -27.325 -24.195   8.282  1.00 95.00           C  
ATOM   4362  OD1 ASP A 608     -26.179 -23.701   8.205  1.00 95.00           O  
ATOM   4363  OD2 ASP A 608     -27.884 -24.484   9.356  1.00 95.00           O  
ATOM   4364  N   LYS A 609     -27.531 -21.784   5.575  1.00 94.91           N  
ATOM   4365  CA  LYS A 609     -27.090 -20.383   5.506  1.00 94.91           C  
ATOM   4366  C   LYS A 609     -26.121 -20.026   6.634  1.00 94.91           C  
ATOM   4367  CB  LYS A 609     -28.305 -19.451   5.571  1.00 94.91           C  
ATOM   4368  O   LYS A 609     -25.180 -19.272   6.404  1.00 94.91           O  
ATOM   4369  CG  LYS A 609     -29.179 -19.488   4.310  1.00 94.91           C  
ATOM   4370  CD  LYS A 609     -30.358 -18.525   4.494  1.00 94.91           C  
ATOM   4371  CE  LYS A 609     -31.222 -18.440   3.235  1.00 94.91           C  
ATOM   4372  NZ  LYS A 609     -32.351 -17.503   3.454  1.00 94.91           N  
ATOM   4373  N   SER A 610     -26.343 -20.558   7.835  1.00 96.40           N  
ATOM   4374  CA  SER A 610     -25.512 -20.289   9.011  1.00 96.40           C  
ATOM   4375  C   SER A 610     -24.082 -20.779   8.784  1.00 96.40           C  
ATOM   4376  CB  SER A 610     -26.123 -20.967  10.242  1.00 96.40           C  
ATOM   4377  O   SER A 610     -23.132 -20.015   8.952  1.00 96.40           O  
ATOM   4378  OG  SER A 610     -27.473 -20.562  10.398  1.00 96.40           O  
ATOM   4379  N   ALA A 611     -23.932 -22.012   8.294  1.00 97.04           N  
ATOM   4380  CA  ALA A 611     -22.653 -22.583   7.893  1.00 97.04           C  
ATOM   4381  C   ALA A 611     -21.986 -21.779   6.768  1.00 97.04           C  
ATOM   4382  CB  ALA A 611     -22.897 -24.032   7.465  1.00 97.04           C  
ATOM   4383  O   ALA A 611     -20.782 -21.527   6.834  1.00 97.04           O  
ATOM   4384  N   ALA A 612     -22.754 -21.333   5.767  1.00 97.80           N  
ATOM   4385  CA  ALA A 612     -22.235 -20.549   4.647  1.00 97.80           C  
ATOM   4386  C   ALA A 612     -21.668 -19.191   5.088  1.00 97.80           C  
ATOM   4387  CB  ALA A 612     -23.337 -20.410   3.591  1.00 97.80           C  
ATOM   4388  O   ALA A 612     -20.546 -18.842   4.717  1.00 97.80           O  
ATOM   4389  N   PHE A 613     -22.390 -18.449   5.931  1.00 97.41           N  
ATOM   4390  CA  PHE A 613     -21.912 -17.171   6.470  1.00 97.41           C  
ATOM   4391  C   PHE A 613     -20.734 -17.339   7.438  1.00 97.41           C  
ATOM   4392  CB  PHE A 613     -23.064 -16.434   7.159  1.00 97.41           C  
ATOM   4393  O   PHE A 613     -19.810 -16.520   7.412  1.00 97.41           O  
ATOM   4394  CG  PHE A 613     -24.131 -15.900   6.224  1.00 97.41           C  
ATOM   4395  CD1 PHE A 613     -23.785 -15.025   5.175  1.00 97.41           C  
ATOM   4396  CD2 PHE A 613     -25.481 -16.238   6.425  1.00 97.41           C  
ATOM   4397  CE1 PHE A 613     -24.784 -14.512   4.329  1.00 97.41           C  
ATOM   4398  CE2 PHE A 613     -26.481 -15.709   5.589  1.00 97.41           C  
ATOM   4399  CZ  PHE A 613     -26.132 -14.842   4.541  1.00 97.41           C  
ATOM   4400  N   SER A 614     -20.731 -18.401   8.253  1.00 97.37           N  
ATOM   4401  CA  SER A 614     -19.601 -18.745   9.124  1.00 97.37           C  
ATOM   4402  C   SER A 614     -18.344 -19.074   8.318  1.00 97.37           C  
ATOM   4403  CB  SER A 614     -19.941 -19.950  10.007  1.00 97.37           C  
ATOM   4404  O   SER A 614     -17.272 -18.553   8.627  1.00 97.37           O  
ATOM   4405  OG  SER A 614     -20.756 -19.581  11.097  1.00 97.37           O  
ATOM   4406  N   ALA A 615     -18.460 -19.899   7.272  1.00 98.32           N  
ATOM   4407  CA  ALA A 615     -17.341 -20.240   6.396  1.00 98.32           C  
ATOM   4408  C   ALA A 615     -16.812 -19.011   5.651  1.00 98.32           C  
ATOM   4409  CB  ALA A 615     -17.787 -21.317   5.404  1.00 98.32           C  
ATOM   4410  O   ALA A 615     -15.599 -18.813   5.586  1.00 98.32           O  
ATOM   4411  N   LEU A 616     -17.710 -18.159   5.142  1.00 98.43           N  
ATOM   4412  CA  LEU A 616     -17.343 -16.909   4.484  1.00 98.43           C  
ATOM   4413  C   LEU A 616     -16.580 -15.981   5.436  1.00 98.43           C  
ATOM   4414  CB  LEU A 616     -18.609 -16.251   3.903  1.00 98.43           C  
ATOM   4415  O   LEU A 616     -15.469 -15.575   5.112  1.00 98.43           O  
ATOM   4416  CG  LEU A 616     -18.371 -14.866   3.272  1.00 98.43           C  
ATOM   4417  CD1 LEU A 616     -17.326 -14.920   2.162  1.00 98.43           C  
ATOM   4418  CD2 LEU A 616     -19.669 -14.330   2.675  1.00 98.43           C  
ATOM   4419  N   GLY A 617     -17.111 -15.699   6.629  1.00 97.93           N  
ATOM   4420  CA  GLY A 617     -16.425 -14.835   7.597  1.00 97.93           C  
ATOM   4421  C   GLY A 617     -15.083 -15.413   8.060  1.00 97.93           C  
ATOM   4422  O   GLY A 617     -14.097 -14.689   8.174  1.00 97.93           O  
ATOM   4423  N   ALA A 618     -14.998 -16.732   8.240  1.00 98.46           N  
ATOM   4424  CA  ALA A 618     -13.741 -17.401   8.552  1.00 98.46           C  
ATOM   4425  C   ALA A 618     -12.721 -17.321   7.398  1.00 98.46           C  
ATOM   4426  CB  ALA A 618     -14.074 -18.838   8.937  1.00 98.46           C  
ATOM   4427  O   ALA A 618     -11.527 -17.160   7.650  1.00 98.46           O  
ATOM   4428  N   MET A 619     -13.174 -17.360   6.139  1.00 98.63           N  
ATOM   4429  CA  MET A 619     -12.325 -17.111   4.970  1.00 98.63           C  
ATOM   4430  C   MET A 619     -11.757 -15.698   4.977  1.00 98.63           C  
ATOM   4431  CB  MET A 619     -13.103 -17.397   3.679  1.00 98.63           C  
ATOM   4432  O   MET A 619     -10.563 -15.537   4.742  1.00 98.63           O  
ATOM   4433  CG  MET A 619     -12.227 -17.352   2.420  1.00 98.63           C  
ATOM   4434  SD  MET A 619     -13.119 -17.126   0.856  1.00 98.63           S  
ATOM   4435  CE  MET A 619     -13.576 -15.388   1.049  1.00 98.63           C  
ATOM   4436  N   LEU A 620     -12.567 -14.688   5.308  1.00 98.51           N  
ATOM   4437  CA  LEU A 620     -12.088 -13.309   5.427  1.00 98.51           C  
ATOM   4438  C   LEU A 620     -10.947 -13.202   6.443  1.00 98.51           C  
ATOM   4439  CB  LEU A 620     -13.236 -12.371   5.830  1.00 98.51           C  
ATOM   4440  O   LEU A 620      -9.895 -12.646   6.131  1.00 98.51           O  
ATOM   4441  CG  LEU A 620     -14.446 -12.335   4.886  1.00 98.51           C  
ATOM   4442  CD1 LEU A 620     -15.412 -11.237   5.317  1.00 98.51           C  
ATOM   4443  CD2 LEU A 620     -14.029 -12.155   3.429  1.00 98.51           C  
ATOM   4444  N   LEU A 621     -11.116 -13.805   7.623  1.00 97.38           N  
ATOM   4445  CA  LEU A 621     -10.080 -13.807   8.654  1.00 97.38           C  
ATOM   4446  C   LEU A 621      -8.828 -14.588   8.218  1.00 97.38           C  
ATOM   4447  CB  LEU A 621     -10.684 -14.343   9.962  1.00 97.38           C  
ATOM   4448  O   LEU A 621      -7.711 -14.122   8.439  1.00 97.38           O  
ATOM   4449  CG  LEU A 621      -9.760 -14.170  11.182  1.00 97.38           C  
ATOM   4450  CD1 LEU A 621      -9.485 -12.696  11.499  1.00 97.38           C  
ATOM   4451  CD2 LEU A 621     -10.413 -14.808  12.407  1.00 97.38           C  
ATOM   4452  N   GLY A 622      -8.993 -15.735   7.551  1.00 98.27           N  
ATOM   4453  CA  GLY A 622      -7.880 -16.512   6.995  1.00 98.27           C  
ATOM   4454  C   GLY A 622      -7.064 -15.726   5.961  1.00 98.27           C  
ATOM   4455  O   GLY A 622      -5.830 -15.740   6.014  1.00 98.27           O  
ATOM   4456  N   VAL A 623      -7.745 -14.987   5.075  1.00 98.52           N  
ATOM   4457  CA  VAL A 623      -7.130 -14.091   4.079  1.00 98.52           C  
ATOM   4458  C   VAL A 623      -6.363 -12.960   4.756  1.00 98.52           C  
ATOM   4459  CB  VAL A 623      -8.201 -13.513   3.126  1.00 98.52           C  
ATOM   4460  O   VAL A 623      -5.245 -12.663   4.351  1.00 98.52           O  
ATOM   4461  CG1 VAL A 623      -7.688 -12.379   2.238  1.00 98.52           C  
ATOM   4462  CG2 VAL A 623      -8.717 -14.581   2.170  1.00 98.52           C  
ATOM   4463  N   ILE A 624      -6.929 -12.348   5.800  1.00 97.61           N  
ATOM   4464  CA  ILE A 624      -6.279 -11.257   6.539  1.00 97.61           C  
ATOM   4465  C   ILE A 624      -5.003 -11.746   7.219  1.00 97.61           C  
ATOM   4466  CB  ILE A 624      -7.256 -10.650   7.567  1.00 97.61           C  
ATOM   4467  O   ILE A 624      -3.945 -11.144   7.039  1.00 97.61           O  
ATOM   4468  CG1 ILE A 624      -8.389  -9.903   6.838  1.00 97.61           C  
ATOM   4469  CG2 ILE A 624      -6.533  -9.677   8.515  1.00 97.61           C  
ATOM   4470  CD1 ILE A 624      -9.603  -9.606   7.726  1.00 97.61           C  
ATOM   4471  N   VAL A 625      -5.096 -12.837   7.989  1.00 96.93           N  
ATOM   4472  CA  VAL A 625      -3.964 -13.357   8.762  1.00 96.93           C  
ATOM   4473  C   VAL A 625      -2.841 -13.750   7.813  1.00 96.93           C  
ATOM   4474  CB  VAL A 625      -4.385 -14.521   9.681  1.00 96.93           C  
ATOM   4475  O   VAL A 625      -1.764 -13.170   7.877  1.00 96.93           O  
ATOM   4476  CG1 VAL A 625      -3.184 -15.187  10.369  1.00 96.93           C  
ATOM   4477  CG2 VAL A 625      -5.317 -14.021  10.794  1.00 96.93           C  
ATOM   4478  N   THR A 626      -3.084 -14.679   6.889  1.00 98.13           N  
ATOM   4479  CA  THR A 626      -2.027 -15.149   5.978  1.00 98.13           C  
ATOM   4480  C   THR A 626      -1.556 -14.063   5.016  1.00 98.13           C  
ATOM   4481  CB  THR A 626      -2.464 -16.378   5.182  1.00 98.13           C  
ATOM   4482  O   THR A 626      -0.358 -13.964   4.760  1.00 98.13           O  
ATOM   4483  CG2 THR A 626      -2.725 -17.571   6.102  1.00 98.13           C  
ATOM   4484  OG1 THR A 626      -3.627 -16.084   4.448  1.00 98.13           O  
ATOM   4485  N   GLY A 627      -2.461 -13.204   4.540  1.00 97.86           N  
ATOM   4486  CA  GLY A 627      -2.141 -12.113   3.626  1.00 97.86           C  
ATOM   4487  C   GLY A 627      -1.176 -11.109   4.239  1.00 97.86           C  
ATOM   4488  O   GLY A 627      -0.211 -10.732   3.582  1.00 97.86           O  
ATOM   4489  N   LEU A 628      -1.358 -10.752   5.514  1.00 96.81           N  
ATOM   4490  CA  LEU A 628      -0.437  -9.868   6.230  1.00 96.81           C  
ATOM   4491  C   LEU A 628       0.988 -10.448   6.275  1.00 96.81           C  
ATOM   4492  CB  LEU A 628      -1.005  -9.624   7.640  1.00 96.81           C  
ATOM   4493  O   LEU A 628       1.947  -9.755   5.935  1.00 96.81           O  
ATOM   4494  CG  LEU A 628      -0.159  -8.678   8.509  1.00 96.81           C  
ATOM   4495  CD1 LEU A 628      -0.146  -7.253   7.955  1.00 96.81           C  
ATOM   4496  CD2 LEU A 628      -0.718  -8.650   9.930  1.00 96.81           C  
ATOM   4497  N   PHE A 629       1.134 -11.723   6.651  1.00 97.70           N  
ATOM   4498  CA  PHE A 629       2.446 -12.378   6.723  1.00 97.70           C  
ATOM   4499  C   PHE A 629       3.094 -12.527   5.345  1.00 97.70           C  
ATOM   4500  CB  PHE A 629       2.336 -13.743   7.420  1.00 97.70           C  
ATOM   4501  O   PHE A 629       4.273 -12.208   5.197  1.00 97.70           O  
ATOM   4502  CG  PHE A 629       2.139 -13.643   8.920  1.00 97.70           C  
ATOM   4503  CD1 PHE A 629       3.237 -13.427   9.767  1.00 97.70           C  
ATOM   4504  CD2 PHE A 629       0.863 -13.767   9.484  1.00 97.70           C  
ATOM   4505  CE1 PHE A 629       3.048 -13.243  11.148  1.00 97.70           C  
ATOM   4506  CE2 PHE A 629       0.657 -13.567  10.859  1.00 97.70           C  
ATOM   4507  CZ  PHE A 629       1.752 -13.290  11.692  1.00 97.70           C  
ATOM   4508  N   VAL A 630       2.335 -12.967   4.335  1.00 97.88           N  
ATOM   4509  CA  VAL A 630       2.833 -13.111   2.959  1.00 97.88           C  
ATOM   4510  C   VAL A 630       3.279 -11.754   2.412  1.00 97.88           C  
ATOM   4511  CB  VAL A 630       1.779 -13.785   2.054  1.00 97.88           C  
ATOM   4512  O   VAL A 630       4.402 -11.643   1.932  1.00 97.88           O  
ATOM   4513  CG1 VAL A 630       2.161 -13.751   0.569  1.00 97.88           C  
ATOM   4514  CG2 VAL A 630       1.607 -15.264   2.432  1.00 97.88           C  
ATOM   4515  N   ALA A 631       2.463 -10.707   2.549  1.00 97.66           N  
ATOM   4516  CA  ALA A 631       2.767  -9.377   2.028  1.00 97.66           C  
ATOM   4517  C   ALA A 631       4.011  -8.755   2.681  1.00 97.66           C  
ATOM   4518  CB  ALA A 631       1.533  -8.498   2.226  1.00 97.66           C  
ATOM   4519  O   ALA A 631       4.894  -8.260   1.972  1.00 97.66           O  
ATOM   4520  N   ILE A 632       4.121  -8.814   4.018  1.00 97.01           N  
ATOM   4521  CA  ILE A 632       5.298  -8.302   4.739  1.00 97.01           C  
ATOM   4522  C   ILE A 632       6.535  -9.105   4.352  1.00 97.01           C  
ATOM   4523  CB  ILE A 632       5.104  -8.333   6.272  1.00 97.01           C  
ATOM   4524  O   ILE A 632       7.560  -8.514   4.016  1.00 97.01           O  
ATOM   4525  CG1 ILE A 632       3.993  -7.356   6.704  1.00 97.01           C  
ATOM   4526  CG2 ILE A 632       6.430  -7.968   6.980  1.00 97.01           C  
ATOM   4527  CD1 ILE A 632       3.523  -7.587   8.140  1.00 97.01           C  
ATOM   4528  N   SER A 633       6.435 -10.439   4.371  1.00 97.71           N  
ATOM   4529  CA  SER A 633       7.557 -11.310   4.032  1.00 97.71           C  
ATOM   4530  C   SER A 633       8.063 -11.029   2.623  1.00 97.71           C  
ATOM   4531  CB  SER A 633       7.158 -12.784   4.164  1.00 97.71           C  
ATOM   4532  O   SER A 633       9.271 -10.926   2.423  1.00 97.71           O  
ATOM   4533  OG  SER A 633       8.229 -13.612   3.758  1.00 97.71           O  
ATOM   4534  N   MET A 634       7.147 -10.863   1.671  1.00 97.02           N  
ATOM   4535  CA  MET A 634       7.468 -10.582   0.281  1.00 97.02           C  
ATOM   4536  C   MET A 634       8.158  -9.232   0.088  1.00 97.02           C  
ATOM   4537  CB  MET A 634       6.205 -10.727  -0.570  1.00 97.02           C  
ATOM   4538  O   MET A 634       9.196  -9.129  -0.565  1.00 97.02           O  
ATOM   4539  CG  MET A 634       5.893 -12.196  -0.859  1.00 97.02           C  
ATOM   4540  SD  MET A 634       4.471 -12.479  -1.945  1.00 97.02           S  
ATOM   4541  CE  MET A 634       4.962 -14.064  -2.674  1.00 97.02           C  
ATOM   4542  N   THR A 635       7.617  -8.201   0.723  1.00 94.80           N  
ATOM   4543  CA  THR A 635       8.060  -6.820   0.525  1.00 94.80           C  
ATOM   4544  C   THR A 635       9.357  -6.511   1.261  1.00 94.80           C  
ATOM   4545  CB  THR A 635       6.946  -5.875   0.953  1.00 94.80           C  
ATOM   4546  O   THR A 635      10.282  -5.953   0.674  1.00 94.80           O  
ATOM   4547  CG2 THR A 635       7.255  -4.416   0.654  1.00 94.80           C  
ATOM   4548  OG1 THR A 635       5.772  -6.220   0.250  1.00 94.80           O  
ATOM   4549  N   ALA A 636       9.464  -6.902   2.534  1.00 94.47           N  
ATOM   4550  CA  ALA A 636      10.693  -6.715   3.301  1.00 94.47           C  
ATOM   4551  C   ALA A 636      11.821  -7.616   2.778  1.00 94.47           C  
ATOM   4552  CB  ALA A 636      10.399  -6.986   4.779  1.00 94.47           C  
ATOM   4553  O   ALA A 636      12.969  -7.188   2.709  1.00 94.47           O  
ATOM   4554  N   GLY A 637      11.479  -8.841   2.368  1.00 95.06           N  
ATOM   4555  CA  GLY A 637      12.394  -9.794   1.753  1.00 95.06           C  
ATOM   4556  C   GLY A 637      13.034  -9.284   0.472  1.00 95.06           C  
ATOM   4557  O   GLY A 637      14.256  -9.182   0.387  1.00 95.06           O  
ATOM   4558  N   GLY A 638      12.208  -8.907  -0.509  1.00 95.02           N  
ATOM   4559  CA  GLY A 638      12.720  -8.336  -1.753  1.00 95.02           C  
ATOM   4560  C   GLY A 638      13.414  -6.998  -1.557  1.00 95.02           C  
ATOM   4561  O   GLY A 638      14.477  -6.801  -2.135  1.00 95.02           O  
ATOM   4562  N   GLY A 639      12.921  -6.132  -0.667  1.00 93.68           N  
ATOM   4563  CA  GLY A 639      13.642  -4.905  -0.318  1.00 93.68           C  
ATOM   4564  C   GLY A 639      15.028  -5.172   0.287  1.00 93.68           C  
ATOM   4565  O   GLY A 639      15.960  -4.403   0.064  1.00 93.68           O  
ATOM   4566  N   ALA A 640      15.198  -6.272   1.028  1.00 96.15           N  
ATOM   4567  CA  ALA A 640      16.497  -6.663   1.565  1.00 96.15           C  
ATOM   4568  C   ALA A 640      17.452  -7.205   0.488  1.00 96.15           C  
ATOM   4569  CB  ALA A 640      16.297  -7.668   2.706  1.00 96.15           C  
ATOM   4570  O   ALA A 640      18.648  -6.922   0.565  1.00 96.15           O  
ATOM   4571  N   TRP A 641      16.953  -7.962  -0.499  1.00 96.35           N  
ATOM   4572  CA  TRP A 641      17.752  -8.408  -1.650  1.00 96.35           C  
ATOM   4573  C   TRP A 641      18.235  -7.234  -2.503  1.00 96.35           C  
ATOM   4574  CB  TRP A 641      16.959  -9.399  -2.511  1.00 96.35           C  
ATOM   4575  O   TRP A 641      19.430  -7.142  -2.784  1.00 96.35           O  
ATOM   4576  CG  TRP A 641      16.990 -10.826  -2.059  1.00 96.35           C  
ATOM   4577  CD1 TRP A 641      18.111 -11.552  -1.859  1.00 96.35           C  
ATOM   4578  CD2 TRP A 641      15.882 -11.752  -1.850  1.00 96.35           C  
ATOM   4579  CE2 TRP A 641      16.413 -13.028  -1.512  1.00 96.35           C  
ATOM   4580  CE3 TRP A 641      14.483 -11.670  -1.966  1.00 96.35           C  
ATOM   4581  NE1 TRP A 641      17.782 -12.851  -1.536  1.00 96.35           N  
ATOM   4582  CH2 TRP A 641      14.192 -13.984  -1.318  1.00 96.35           C  
ATOM   4583  CZ2 TRP A 641      15.585 -14.128  -1.250  1.00 96.35           C  
ATOM   4584  CZ3 TRP A 641      13.639 -12.753  -1.684  1.00 96.35           C  
ATOM   4585  N   ASP A 642      17.337  -6.308  -2.821  1.00 92.52           N  
ATOM   4586  CA  ASP A 642      17.635  -5.110  -3.607  1.00 92.52           C  
ATOM   4587  C   ASP A 642      18.699  -4.237  -2.942  1.00 92.52           C  
ATOM   4588  CB  ASP A 642      16.337  -4.320  -3.722  1.00 92.52           C  
ATOM   4589  O   ASP A 642      19.780  -3.978  -3.474  1.00 92.52           O  
ATOM   4590  CG  ASP A 642      16.409  -3.154  -4.709  1.00 92.52           C  
ATOM   4591  OD1 ASP A 642      17.478  -2.915  -5.315  1.00 92.52           O  
ATOM   4592  OD2 ASP A 642      15.338  -2.514  -4.811  1.00 92.52           O  
ATOM   4593  N   ASN A 643      18.470  -3.878  -1.680  1.00 92.64           N  
ATOM   4594  CA  ASN A 643      19.413  -3.028  -0.970  1.00 92.64           C  
ATOM   4595  C   ASN A 643      20.724  -3.763  -0.647  1.00 92.64           C  
ATOM   4596  CB  ASN A 643      18.698  -2.405   0.236  1.00 92.64           C  
ATOM   4597  O   ASN A 643      21.747  -3.116  -0.424  1.00 92.64           O  
ATOM   4598  CG  ASN A 643      17.681  -1.363  -0.217  1.00 92.64           C  
ATOM   4599  ND2 ASN A 643      16.622  -1.143   0.512  1.00 92.64           N  
ATOM   4600  OD1 ASN A 643      17.839  -0.677  -1.205  1.00 92.64           O  
ATOM   4601  N   ALA A 644      20.749  -5.101  -0.671  1.00 95.83           N  
ATOM   4602  CA  ALA A 644      21.993  -5.862  -0.603  1.00 95.83           C  
ATOM   4603  C   ALA A 644      22.795  -5.772  -1.910  1.00 95.83           C  
ATOM   4604  CB  ALA A 644      21.692  -7.312  -0.218  1.00 95.83           C  
ATOM   4605  O   ALA A 644      24.021  -5.645  -1.839  1.00 95.83           O  
ATOM   4606  N   LYS A 645      22.124  -5.780  -3.074  1.00 92.36           N  
ATOM   4607  CA  LYS A 645      22.731  -5.467  -4.380  1.00 92.36           C  
ATOM   4608  C   LYS A 645      23.343  -4.070  -4.336  1.00 92.36           C  
ATOM   4609  CB  LYS A 645      21.685  -5.633  -5.511  1.00 92.36           C  
ATOM   4610  O   LYS A 645      24.555  -3.953  -4.507  1.00 92.36           O  
ATOM   4611  CG  LYS A 645      22.193  -5.292  -6.927  1.00 92.36           C  
ATOM   4612  CD  LYS A 645      21.054  -5.124  -7.962  1.00 92.36           C  
ATOM   4613  CE  LYS A 645      20.220  -3.837  -7.760  1.00 92.36           C  
ATOM   4614  NZ  LYS A 645      19.062  -3.706  -8.697  1.00 92.36           N  
ATOM   4615  N   LYS A 646      22.565  -3.041  -3.983  1.00 88.08           N  
ATOM   4616  CA  LYS A 646      23.050  -1.648  -3.910  1.00 88.08           C  
ATOM   4617  C   LYS A 646      24.208  -1.476  -2.917  1.00 88.08           C  
ATOM   4618  CB  LYS A 646      21.885  -0.693  -3.590  1.00 88.08           C  
ATOM   4619  O   LYS A 646      25.210  -0.850  -3.241  1.00 88.08           O  
ATOM   4620  CG  LYS A 646      20.785  -0.624  -4.674  1.00 88.08           C  
ATOM   4621  CD  LYS A 646      21.210   0.070  -5.986  1.00 88.08           C  
ATOM   4622  CE  LYS A 646      20.070   0.056  -7.031  1.00 88.08           C  
ATOM   4623  NZ  LYS A 646      20.411   0.716  -8.329  1.00 88.08           N  
ATOM   4624  N   TYR A 647      24.148  -2.127  -1.752  1.00 92.05           N  
ATOM   4625  CA  TYR A 647      25.263  -2.120  -0.797  1.00 92.05           C  
ATOM   4626  C   TYR A 647      26.569  -2.650  -1.412  1.00 92.05           C  
ATOM   4627  CB  TYR A 647      24.885  -2.942   0.443  1.00 92.05           C  
ATOM   4628  O   TYR A 647      27.639  -2.118  -1.142  1.00 92.05           O  
ATOM   4629  CG  TYR A 647      25.929  -2.919   1.544  1.00 92.05           C  
ATOM   4630  CD1 TYR A 647      26.793  -4.013   1.745  1.00 92.05           C  
ATOM   4631  CD2 TYR A 647      26.057  -1.772   2.345  1.00 92.05           C  
ATOM   4632  CE1 TYR A 647      27.755  -3.978   2.774  1.00 92.05           C  
ATOM   4633  CE2 TYR A 647      27.026  -1.720   3.360  1.00 92.05           C  
ATOM   4634  OH  TYR A 647      28.831  -2.748   4.539  1.00 92.05           O  
ATOM   4635  CZ  TYR A 647      27.874  -2.825   3.578  1.00 92.05           C  
ATOM   4636  N   ILE A 648      26.511  -3.689  -2.248  1.00 94.60           N  
ATOM   4637  CA  ILE A 648      27.691  -4.186  -2.970  1.00 94.60           C  
ATOM   4638  C   ILE A 648      28.109  -3.203  -4.068  1.00 94.60           C  
ATOM   4639  CB  ILE A 648      27.421  -5.610  -3.503  1.00 94.60           C  
ATOM   4640  O   ILE A 648      29.301  -2.955  -4.233  1.00 94.60           O  
ATOM   4641  CG1 ILE A 648      27.362  -6.582  -2.307  1.00 94.60           C  
ATOM   4642  CG2 ILE A 648      28.508  -6.075  -4.490  1.00 94.60           C  
ATOM   4643  CD1 ILE A 648      26.681  -7.914  -2.620  1.00 94.60           C  
ATOM   4644  N   GLU A 649      27.159  -2.602  -4.784  1.00 87.25           N  
ATOM   4645  CA  GLU A 649      27.429  -1.607  -5.831  1.00 87.25           C  
ATOM   4646  C   GLU A 649      28.143  -0.351  -5.313  1.00 87.25           C  
ATOM   4647  CB  GLU A 649      26.129  -1.227  -6.551  1.00 87.25           C  
ATOM   4648  O   GLU A 649      28.990   0.187  -6.028  1.00 87.25           O  
ATOM   4649  CG  GLU A 649      25.591  -2.416  -7.355  1.00 87.25           C  
ATOM   4650  CD  GLU A 649      24.326  -2.113  -8.158  1.00 87.25           C  
ATOM   4651  OE1 GLU A 649      23.976  -3.001  -8.968  1.00 87.25           O  
ATOM   4652  OE2 GLU A 649      23.757  -1.013  -8.004  1.00 87.25           O  
ATOM   4653  N   ASP A 650      27.915   0.026  -4.051  1.00 85.58           N  
ATOM   4654  CA  ASP A 650      28.625   1.101  -3.336  1.00 85.58           C  
ATOM   4655  C   ASP A 650      30.105   0.772  -3.022  1.00 85.58           C  
ATOM   4656  CB  ASP A 650      27.858   1.449  -2.044  1.00 85.58           C  
ATOM   4657  O   ASP A 650      30.813   1.547  -2.374  1.00 85.58           O  
ATOM   4658  CG  ASP A 650      26.547   2.215  -2.258  1.00 85.58           C  
ATOM   4659  OD1 ASP A 650      26.360   2.781  -3.357  1.00 85.58           O  
ATOM   4660  OD2 ASP A 650      25.783   2.294  -1.265  1.00 85.58           O  
ATOM   4661  N   GLY A 651      30.605  -0.382  -3.477  1.00 88.94           N  
ATOM   4662  CA  GLY A 651      32.010  -0.789  -3.379  1.00 88.94           C  
ATOM   4663  C   GLY A 651      32.293  -1.841  -2.306  1.00 88.94           C  
ATOM   4664  O   GLY A 651      33.441  -2.262  -2.135  1.00 88.94           O  
ATOM   4665  N   HIS A 652      31.274  -2.311  -1.587  1.00 93.41           N  
ATOM   4666  CA  HIS A 652      31.444  -3.397  -0.629  1.00 93.41           C  
ATOM   4667  C   HIS A 652      31.613  -4.750  -1.339  1.00 93.41           C  
ATOM   4668  CB  HIS A 652      30.305  -3.391   0.395  1.00 93.41           C  
ATOM   4669  O   HIS A 652      31.095  -4.981  -2.424  1.00 93.41           O  
ATOM   4670  CG  HIS A 652      30.305  -2.152   1.263  1.00 93.41           C  
ATOM   4671  CD2 HIS A 652      29.511  -1.035   1.161  1.00 93.41           C  
ATOM   4672  ND1 HIS A 652      31.154  -1.939   2.324  1.00 93.41           N  
ATOM   4673  CE1 HIS A 652      30.881  -0.735   2.847  1.00 93.41           C  
ATOM   4674  NE2 HIS A 652      29.866  -0.160   2.199  1.00 93.41           N  
ATOM   4675  N   TYR A 653      32.369  -5.665  -0.724  1.00 96.14           N  
ATOM   4676  CA  TYR A 653      32.576  -7.039  -1.216  1.00 96.14           C  
ATOM   4677  C   TYR A 653      33.066  -7.172  -2.673  1.00 96.14           C  
ATOM   4678  CB  TYR A 653      31.332  -7.895  -0.927  1.00 96.14           C  
ATOM   4679  O   TYR A 653      32.846  -8.200  -3.306  1.00 96.14           O  
ATOM   4680  CG  TYR A 653      30.874  -7.872   0.520  1.00 96.14           C  
ATOM   4681  CD1 TYR A 653      31.773  -8.226   1.546  1.00 96.14           C  
ATOM   4682  CD2 TYR A 653      29.558  -7.494   0.845  1.00 96.14           C  
ATOM   4683  CE1 TYR A 653      31.367  -8.173   2.891  1.00 96.14           C  
ATOM   4684  CE2 TYR A 653      29.140  -7.458   2.187  1.00 96.14           C  
ATOM   4685  OH  TYR A 653      29.663  -7.722   4.512  1.00 96.14           O  
ATOM   4686  CZ  TYR A 653      30.047  -7.786   3.211  1.00 96.14           C  
ATOM   4687  N   GLY A 654      33.785  -6.167  -3.179  1.00 92.40           N  
ATOM   4688  CA  GLY A 654      34.377  -6.176  -4.519  1.00 92.40           C  
ATOM   4689  C   GLY A 654      33.686  -5.257  -5.524  1.00 92.40           C  
ATOM   4690  O   GLY A 654      34.239  -5.059  -6.600  1.00 92.40           O  
ATOM   4691  N   GLY A 655      32.542  -4.654  -5.183  1.00 90.40           N  
ATOM   4692  CA  GLY A 655      31.898  -3.674  -6.056  1.00 90.40           C  
ATOM   4693  C   GLY A 655      31.170  -4.282  -7.257  1.00 90.40           C  
ATOM   4694  O   GLY A 655      31.023  -5.506  -7.377  1.00 90.40           O  
ATOM   4695  N   LYS A 656      30.739  -3.401  -8.169  1.00 85.82           N  
ATOM   4696  CA  LYS A 656      30.115  -3.755  -9.455  1.00 85.82           C  
ATOM   4697  C   LYS A 656      30.996  -4.724 -10.258  1.00 85.82           C  
ATOM   4698  CB  LYS A 656      29.814  -2.480 -10.276  1.00 85.82           C  
ATOM   4699  O   LYS A 656      32.206  -4.540 -10.357  1.00 85.82           O  
ATOM   4700  CG  LYS A 656      28.671  -1.645  -9.670  1.00 85.82           C  
ATOM   4701  CD  LYS A 656      28.262  -0.426 -10.520  1.00 85.82           C  
ATOM   4702  CE  LYS A 656      27.080   0.300  -9.846  1.00 85.82           C  
ATOM   4703  NZ  LYS A 656      26.490   1.396 -10.666  1.00 85.82           N  
ATOM   4704  N   GLY A 657      30.383  -5.758 -10.831  1.00 83.29           N  
ATOM   4705  CA  GLY A 657      31.045  -6.776 -11.657  1.00 83.29           C  
ATOM   4706  C   GLY A 657      31.742  -7.904 -10.884  1.00 83.29           C  
ATOM   4707  O   GLY A 657      32.179  -8.879 -11.499  1.00 83.29           O  
ATOM   4708  N   SER A 658      31.829  -7.817  -9.553  1.00 91.16           N  
ATOM   4709  CA  SER A 658      32.353  -8.902  -8.714  1.00 91.16           C  
ATOM   4710  C   SER A 658      31.423 -10.126  -8.691  1.00 91.16           C  
ATOM   4711  CB  SER A 658      32.621  -8.394  -7.291  1.00 91.16           C  
ATOM   4712  O   SER A 658      30.229 -10.032  -8.970  1.00 91.16           O  
ATOM   4713  OG  SER A 658      31.418  -8.073  -6.623  1.00 91.16           O  
ATOM   4714  N   GLU A 659      31.943 -11.291  -8.293  1.00 91.79           N  
ATOM   4715  CA  GLU A 659      31.110 -12.495  -8.114  1.00 91.79           C  
ATOM   4716  C   GLU A 659      30.028 -12.298  -7.038  1.00 91.79           C  
ATOM   4717  CB  GLU A 659      32.001 -13.699  -7.764  1.00 91.79           C  
ATOM   4718  O   GLU A 659      28.907 -12.782  -7.184  1.00 91.79           O  
ATOM   4719  CG  GLU A 659      32.921 -14.123  -8.921  1.00 91.79           C  
ATOM   4720  CD  GLU A 659      32.129 -14.469 -10.194  1.00 91.79           C  
ATOM   4721  OE1 GLU A 659      32.371 -13.834 -11.251  1.00 91.79           O  
ATOM   4722  OE2 GLU A 659      31.235 -15.332 -10.107  1.00 91.79           O  
ATOM   4723  N   ALA A 660      30.325 -11.512  -5.996  1.00 95.52           N  
ATOM   4724  CA  ALA A 660      29.332 -11.133  -4.995  1.00 95.52           C  
ATOM   4725  C   ALA A 660      28.220 -10.262  -5.600  1.00 95.52           C  
ATOM   4726  CB  ALA A 660      30.039 -10.419  -3.837  1.00 95.52           C  
ATOM   4727  O   ALA A 660      27.051 -10.456  -5.274  1.00 95.52           O  
ATOM   4728  N   HIS A 661      28.563  -9.338  -6.505  1.00 92.47           N  
ATOM   4729  CA  HIS A 661      27.581  -8.514  -7.214  1.00 92.47           C  
ATOM   4730  C   HIS A 661      26.670  -9.362  -8.101  1.00 92.47           C  
ATOM   4731  CB  HIS A 661      28.300  -7.415  -8.004  1.00 92.47           C  
ATOM   4732  O   HIS A 661      25.456  -9.243  -7.991  1.00 92.47           O  
ATOM   4733  CG  HIS A 661      27.382  -6.507  -8.780  1.00 92.47           C  
ATOM   4734  CD2 HIS A 661      26.301  -5.838  -8.287  1.00 92.47           C  
ATOM   4735  ND1 HIS A 661      27.531  -6.197 -10.132  1.00 92.47           N  
ATOM   4736  CE1 HIS A 661      26.515  -5.368 -10.429  1.00 92.47           C  
ATOM   4737  NE2 HIS A 661      25.768  -5.129  -9.340  1.00 92.47           N  
ATOM   4738  N   LYS A 662      27.217 -10.303  -8.881  1.00 89.66           N  
ATOM   4739  CA  LYS A 662      26.409 -11.236  -9.693  1.00 89.66           C  
ATOM   4740  C   LYS A 662      25.446 -12.070  -8.844  1.00 89.66           C  
ATOM   4741  CB  LYS A 662      27.326 -12.176 -10.481  1.00 89.66           C  
ATOM   4742  O   LYS A 662      24.285 -12.249  -9.213  1.00 89.66           O  
ATOM   4743  CG  LYS A 662      28.173 -11.453 -11.534  1.00 89.66           C  
ATOM   4744  CD  LYS A 662      29.104 -12.478 -12.184  1.00 89.66           C  
ATOM   4745  CE  LYS A 662      30.101 -11.801 -13.120  1.00 89.66           C  
ATOM   4746  NZ  LYS A 662      31.160 -12.768 -13.484  1.00 89.66           N  
ATOM   4747  N   ALA A 663      25.908 -12.559  -7.691  1.00 93.72           N  
ATOM   4748  CA  ALA A 663      25.059 -13.273  -6.741  1.00 93.72           C  
ATOM   4749  C   ALA A 663      23.943 -12.385  -6.172  1.00 93.72           C  
ATOM   4750  CB  ALA A 663      25.940 -13.875  -5.644  1.00 93.72           C  
ATOM   4751  O   ALA A 663      22.810 -12.844  -6.031  1.00 93.72           O  
ATOM   4752  N   ALA A 664      24.238 -11.114  -5.895  1.00 94.32           N  
ATOM   4753  CA  ALA A 664      23.249 -10.159  -5.414  1.00 94.32           C  
ATOM   4754  C   ALA A 664      22.217  -9.772  -6.483  1.00 94.32           C  
ATOM   4755  CB  ALA A 664      23.978  -8.954  -4.832  1.00 94.32           C  
ATOM   4756  O   ALA A 664      21.039  -9.701  -6.154  1.00 94.32           O  
ATOM   4757  N   VAL A 665      22.618  -9.634  -7.753  1.00 91.59           N  
ATOM   4758  CA  VAL A 665      21.691  -9.439  -8.888  1.00 91.59           C  
ATOM   4759  C   VAL A 665      20.736 -10.632  -9.027  1.00 91.59           C  
ATOM   4760  CB  VAL A 665      22.470  -9.203 -10.202  1.00 91.59           C  
ATOM   4761  O   VAL A 665      19.545 -10.463  -9.262  1.00 91.59           O  
ATOM   4762  CG1 VAL A 665      21.552  -9.140 -11.428  1.00 91.59           C  
ATOM   4763  CG2 VAL A 665      23.251  -7.882 -10.164  1.00 91.59           C  
ATOM   4764  N   THR A 666      21.212 -11.861  -8.802  1.00 92.11           N  
ATOM   4765  CA  THR A 666      20.309 -13.029  -8.753  1.00 92.11           C  
ATOM   4766  C   THR A 666      19.322 -12.955  -7.588  1.00 92.11           C  
ATOM   4767  CB  THR A 666      21.095 -14.332  -8.661  1.00 92.11           C  
ATOM   4768  O   THR A 666      18.161 -13.312  -7.746  1.00 92.11           O  
ATOM   4769  CG2 THR A 666      20.218 -15.582  -8.710  1.00 92.11           C  
ATOM   4770  OG1 THR A 666      21.973 -14.401  -9.758  1.00 92.11           O  
ATOM   4771  N   GLY A 667      19.763 -12.491  -6.417  1.00 94.60           N  
ATOM   4772  CA  GLY A 667      18.870 -12.252  -5.283  1.00 94.60           C  
ATOM   4773  C   GLY A 667      17.785 -11.228  -5.591  1.00 94.60           C  
ATOM   4774  O   GLY A 667      16.615 -11.460  -5.303  1.00 94.60           O  
ATOM   4775  N   ASP A 668      18.172 -10.116  -6.205  1.00 93.24           N  
ATOM   4776  CA  ASP A 668      17.256  -9.034  -6.551  1.00 93.24           C  
ATOM   4777  C   ASP A 668      16.241  -9.447  -7.622  1.00 93.24           C  
ATOM   4778  CB  ASP A 668      18.083  -7.829  -6.971  1.00 93.24           C  
ATOM   4779  O   ASP A 668      15.048  -9.315  -7.394  1.00 93.24           O  
ATOM   4780  CG  ASP A 668      17.227  -6.577  -7.106  1.00 93.24           C  
ATOM   4781  OD1 ASP A 668      16.313  -6.375  -6.265  1.00 93.24           O  
ATOM   4782  OD2 ASP A 668      17.642  -5.767  -7.951  1.00 93.24           O  
ATOM   4783  N   THR A 669      16.671 -10.136  -8.684  1.00 90.61           N  
ATOM   4784  CA  THR A 669      15.747 -10.675  -9.707  1.00 90.61           C  
ATOM   4785  C   THR A 669      14.746 -11.705  -9.157  1.00 90.61           C  
ATOM   4786  CB  THR A 669      16.506 -11.301 -10.888  1.00 90.61           C  
ATOM   4787  O   THR A 669      13.665 -11.892  -9.720  1.00 90.61           O  
ATOM   4788  CG2 THR A 669      17.250 -10.265 -11.726  1.00 90.61           C  
ATOM   4789  OG1 THR A 669      17.475 -12.220 -10.442  1.00 90.61           O  
ATOM   4790  N   VAL A 670      15.059 -12.370  -8.035  1.00 92.35           N  
ATOM   4791  CA  VAL A 670      14.083 -13.158  -7.255  1.00 92.35           C  
ATOM   4792  C   VAL A 670      13.188 -12.244  -6.409  1.00 92.35           C  
ATOM   4793  CB  VAL A 670      14.800 -14.201  -6.368  1.00 92.35           C  
ATOM   4794  O   VAL A 670      11.980 -12.472  -6.316  1.00 92.35           O  
ATOM   4795  CG1 VAL A 670      13.849 -14.921  -5.399  1.00 92.35           C  
ATOM   4796  CG2 VAL A 670      15.467 -15.285  -7.225  1.00 92.35           C  
ATOM   4797  N   GLY A 671      13.777 -11.224  -5.785  1.00 94.05           N  
ATOM   4798  CA  GLY A 671      13.128 -10.249  -4.916  1.00 94.05           C  
ATOM   4799  C   GLY A 671      12.181  -9.275  -5.617  1.00 94.05           C  
ATOM   4800  O   GLY A 671      11.239  -8.816  -4.985  1.00 94.05           O  
ATOM   4801  N   ASP A 672      12.356  -9.001  -6.899  1.00 92.24           N  
ATOM   4802  CA  ASP A 672      11.562  -8.055  -7.683  1.00 92.24           C  
ATOM   4803  C   ASP A 672      10.088  -8.446  -7.837  1.00 92.24           C  
ATOM   4804  CB  ASP A 672      12.245  -7.886  -9.045  1.00 92.24           C  
ATOM   4805  O   ASP A 672       9.209  -7.720  -7.350  1.00 92.24           O  
ATOM   4806  CG  ASP A 672      13.403  -6.898  -8.989  1.00 92.24           C  
ATOM   4807  OD1 ASP A 672      13.313  -5.953  -8.164  1.00 92.24           O  
ATOM   4808  OD2 ASP A 672      14.344  -7.171  -9.752  1.00 92.24           O  
ATOM   4809  N   PRO A 673       9.748  -9.620  -8.414  1.00 93.51           N  
ATOM   4810  CA  PRO A 673       8.360 -10.078  -8.423  1.00 93.51           C  
ATOM   4811  C   PRO A 673       7.805 -10.249  -7.004  1.00 93.51           C  
ATOM   4812  CB  PRO A 673       8.382 -11.415  -9.168  1.00 93.51           C  
ATOM   4813  O   PRO A 673       6.591 -10.167  -6.809  1.00 93.51           O  
ATOM   4814  CG  PRO A 673       9.813 -11.921  -9.005  1.00 93.51           C  
ATOM   4815  CD  PRO A 673      10.623 -10.631  -9.000  1.00 93.51           C  
ATOM   4816  N   TYR A 674       8.684 -10.474  -6.022  1.00 91.89           N  
ATOM   4817  CA  TYR A 674       8.360 -10.615  -4.607  1.00 91.89           C  
ATOM   4818  C   TYR A 674       7.882  -9.270  -4.020  1.00 91.89           C  
ATOM   4819  CB  TYR A 674       9.596 -11.209  -3.889  1.00 91.89           C  
ATOM   4820  O   TYR A 674       6.728  -9.170  -3.600  1.00 91.89           O  
ATOM   4821  CG  TYR A 674       9.351 -12.226  -2.795  1.00 91.89           C  
ATOM   4822  CD1 TYR A 674       9.944 -12.047  -1.533  1.00 91.89           C  
ATOM   4823  CD2 TYR A 674       8.624 -13.401  -3.061  1.00 91.89           C  
ATOM   4824  CE1 TYR A 674       9.731 -12.985  -0.503  1.00 91.89           C  
ATOM   4825  CE2 TYR A 674       8.397 -14.339  -2.033  1.00 91.89           C  
ATOM   4826  OH  TYR A 674       8.566 -14.930   0.285  1.00 91.89           O  
ATOM   4827  CZ  TYR A 674       8.901 -14.100  -0.737  1.00 91.89           C  
ATOM   4828  N   LYS A 675       8.712  -8.217  -4.056  1.00 93.04           N  
ATOM   4829  CA  LYS A 675       8.495  -6.928  -3.370  1.00 93.04           C  
ATOM   4830  C   LYS A 675       7.649  -5.916  -4.134  1.00 93.04           C  
ATOM   4831  CB  LYS A 675       9.848  -6.298  -2.960  1.00 93.04           C  
ATOM   4832  O   LYS A 675       7.074  -5.044  -3.489  1.00 93.04           O  
ATOM   4833  CG  LYS A 675      10.616  -5.701  -4.161  1.00 93.04           C  
ATOM   4834  CD  LYS A 675      12.136  -5.448  -4.096  1.00 93.04           C  
ATOM   4835  CE  LYS A 675      12.503  -4.749  -5.421  1.00 93.04           C  
ATOM   4836  NZ  LYS A 675      13.938  -4.705  -5.805  1.00 93.04           N  
ATOM   4837  N   ASP A 676       7.546  -6.033  -5.459  1.00 89.78           N
[truncated: 15,876 more chars]
